# Supplementary material for: Molecular Taxonomy of Phytopathogenic Fungi: A Case Study in Peronospora
Source: PLoS One. 2009 Jul 29;4(7):e6319. doi: 10.1371/journal.pone.0006319 (PMC2712678; doi:10.1371/journal.pone.0006319)
Supplement: File S1 — Includes the inferred alignments in FASTA, the trees in Newick and selected distance matrices in extended PHYLIP format. (0.60 MB ZIP) [file pone.0006319.s001.zip]

Archive with 27 entries (26 files):
- Supplementary_File_S1/
- Supplementary_File_S1/Peronospora_ITS_22Oct08.muscle.fas
- Supplementary_File_S1/Peronospora_ITS_22Oct08.clustalw.fas
- Supplementary_File_S1/Full_optimization_hosts_poa_P_F05.csv
- Supplementary_File_S1/RAxML_bipartitions.Peronospora_ITS_22Oct08.poaglo
- Supplementary_File_S1/Full_optimization_taxonomy_poa_P_F00.csv
- Supplementary_File_S1/Peronospora_ITS_22Oct08.poa.fas
- Supplementary_File_S1/Full_optimization_taxonomy_poa_P_F05.csv
- Supplementary_File_S1/Peronospora_ITS_22Oct08.poa.P.equal.F10.T00075.csv
- Supplementary_File_S1/Full_optimization_taxonomy_poa_P_F10.csv
- Supplementary_File_S1/Peronospora_ITS_22Oct08.mafft.fas
- Supplementary_File_S1/Peronospora_ITS_22Oct08.poaglo.fas
- Supplementary_File_S1/RAxML_bipartitions.Peronospora_ITS_22Oct08.clustalw
- Supplementary_File_S1/Full_optimization_hosts_poa_P_F00.csv
- Supplementary_File_S1/RAxML_bipartitions.Peronospora_ITS_22Oct08.kalign
- Supplementary_File_S1/Peronospora_ITS_22Oct08.poa.P.equal.dst
- Supplementary_File_S1/Reference_taxonomy.csv
- Supplementary_File_S1/RAxML_bipartitions.Peronospora_ITS_22Oct08.poa
- Supplementary_File_S1/Peronospora_ITS_22Oct08.kalign.fas
- Supplementary_File_S1/Optimization_taxonomy.csv
- Supplementary_File_S1/Optimization_hosts.csv
- Supplementary_File_S1/RAxML_bipartitions.Peronospora_ITS_22Oct08.mafft
- Supplementary_File_S1/Reference_hosts.csv
- Supplementary_File_S1/readme.txt
- Supplementary_File_S1/Full_optimization_hosts_poa_P_F10.csv
- Supplementary_File_S1/RAxML_bipartitions.Peronospora_ITS_22Oct08.muscle
- Supplementary_File_S1/Peronospora_ITS_22Oct08.fas
