# Supplementary material for: Molecular Taxonomy of Phytopathogenic Fungi: A Case Study in Peronospora
Source: PLoS One. 2009 Jul 29;4(7):e6319. doi: 10.1371/journal.pone.0006319 (PMC2712678; doi:10.1371/journal.pone.0006319)
Supplement: File S1 — Includes the inferred alignments in FASTA, the trees in Newick and selected distance matrices in extended PHYLIP format. (0.60 MB ZIP) [file pone.0006319.s001.zip › Supplementary_File_S1/Peronospora_ITS_22Oct08.muscle.fas]

>EU113310
------------------------------------------------------------
------------------------------------------------------------
------------------------------------------------------------
------------------------------------------------------------
------------------------------------------------------------
------------------------------------------------------------
----------------------------------------------ccacacct-aaaaa
caat-----------ccac-gtg-aa-ccg-tatca--------------------a-c-
--ccaat--aatt------------------------g-ggggt----------------
------------------------------------------------------------
-----------------------------------------------------------t
tacttggcggc-ggctgct-----------------------------------------
------------------------------------------------------------
------------------------------------agc-a----tc-------------
------------------------------------------------------------
---------tttt-----tgctg---gct-------------------------------
------------------------------------------------------------
------------------------------------------------------------
------------------------------------------------------------
------------------------------------------------------------
------------------------------------------------------------
------------------------------------------------------------
------------------------------------------------------------
------------------------------------------------------------
---------ggctactgc--tgagtga---------------------------------
-------------------atcctatc----gcgagcgttctgact---tcggttggagc
tagtagcttaac--ttataaaccctttcttaaatactgaatatactgt-ggggacgaaag
tctctgcttttaactagatagcaactttcagcagtggatgtctaggctcgcacatc-gat
gaagaacgctgcgaactgcgatacgtaatgcgaattgcaggat--tcagtgagtcatcga
aattttgaacgcatatt-gcactt-ccgggt--tatc-cctggaagtatgcctgtatcag
tgtccgtacatcaaacttggttttcttcttt-ccgtgtagtcggtggaggatatgccaga
tgtg-aagtgtcttgcgg---ctgg--ttttcgaatcg-gctacgagtcctttgaaatgt
atagaactg--actctc-tttgttcgaaaagcgtggcgttgctgg--ttgtgaaggctgt
ttgtatggcttgtc-ggcgaccg-gtttgtctgctatgacatt-aatggaggaatgtttg
attcgcggtatggttggctt-cggctgaacagg-cgcttattggacgttattcctgttgt
agt-ggtatgaac-tggtgaaccgtag-ctaatgcg-tgacttggc-ttttga---accg
gctttgc-tg-tgc----------gaagtag-agtgac-agtttcggc-tgtc---gagt
gt-cgacccat-ttggg---aaat-tgtgccgtgt-gactt-cggttgcgtag-catc--
---------------------------------------tcaa-----------------
--------------------------------------------
>EU113309
------------------------------------------------------------
------------------------------------------------------------
------------------------------------------------------------
------------------------------------------------------------
------------------------------------------------------------
------------------------------------------------------------
----------------------------------------------ccacacct-aaaaa
caat-----------ccac-gtg-aa-ccg-tatca--------------------a-c-
--ccaat--aatt------------------------g-ggggt----------------
------------------------------------------------------------
-----------------------------------------------------------t
tacttggcggc-ggctgct-----------------------------------------
------------------------------------------------------------
------------------------------------agc-a----tc-------------
------------------------------------------------------------
---------tttt-----tgctg---gct-------------------------------
------------------------------------------------------------
------------------------------------------------------------
------------------------------------------------------------
------------------------------------------------------------
------------------------------------------------------------
------------------------------------------------------------
------------------------------------------------------------
------------------------------------------------------------
---------ggctactgc--tgagtga---------------------------------
-------------------atcctatc----gcgagcgttctgact---tcggttggagc
tagtagcttaac--ttataaaccctttcttaaatactgaatatactgt-ggggacgaaag
tctctgcttttaactagatagcaactttcagcagtggatgtctaggctcgcacatc-gat
gaagaacgctgcgaactgcgatacgtaatgcgaattgcaggat--tcagtgagtcatcga
aattttgaacgcatatt-gcactt-ccgggt--tatc-cctggaagtatgcctgtatcag
tgtccgtacatcaaacttggttttcttcttt-ccgtgtagtcggtggaggatatgccaga
tgtg-aagtgtcttgcgg---ctgg--ttttcgaatcg-gctacgagtcctttgaaatgt
atagaactg--actctc-tttgttcgaaaagcgtggcgttgctgg--ttgtgaaggctgt
ttgtatggcttgtc-ggcgaccg-gtttgtctgctatgacatt-aatggaggaatgtttg
attcgcggtatggttggctt-cggctgaacagg-cgcttattggacgttattcctgttgt
agt-ggtatgaac-tggtgaaccgtag-ctaatgcg-tgacttggc-ttttga---accg
gctttgc-tg-tgc----------gaagtag-agtgac-agtttcggc-tgtc---gagt
gt-cgacccat-ttggg---aaat-tgtgctgtgt-gactt-cggttgcgtag-catc--
---------------------------------------tcaa-----------------
--------------------------------------------
>EU113308
------------------------------------------------------------
------------------------------------------------------------
------------------------------------------------------------
------------------------------------------------------------
------------------------------------------------------------
------------------------------------------------------------
----------------------------------------------ccacacct-aaaaa
caat-----------ccac-gtg-aa-ccg-tatca--------------------a-c-
--ccaat--aatt------------------------g-ggggt----------------
------------------------------------------------------------
-----------------------------------------------------------t
tacttggcggc-ggctgct-----------------------------------------
------------------------------------------------------------
------------------------------------agc-a----tc-------------
------------------------------------------------------------
---------tttt-----tgctg---gct-------------------------------
------------------------------------------------------------
------------------------------------------------------------
------------------------------------------------------------
------------------------------------------------------------
------------------------------------------------------------
------------------------------------------------------------
------------------------------------------------------------
------------------------------------------------------------
---------ggctactgc--tgagtga---------------------------------
-------------------atcctatc----gcgagcgttctgact---tcggttggagc
tagtagcttaac--ttataaaccctttcttaaatactgaatatactgt-ggggacgaaag
tctctgcttttaactagatagcaactttcagcagtggatgtctaggctcgcacatc-gat
gaagaacgctgcgaactgcgatacgtaatgcgaattgcaggat--tcagtgagtcatcga
aattttgaacgcatatt-gcactt-ccgggt--tatc-cctggaagtatgcctgtatcag
tgtccgtacatcaaacttggttttcttcttt-ccgtgtagtcggtggaggatatgccaga
tatg-aagtgtcttgcgg---ctgg--ttttcgaatcg-gctacgagtcctttgaaatgt
atagaactg--actctc-tttgttcgaaaagcgtggcgttgctgg--ttgtgaaggctgt
ttgtatggcttgtc-ggcgaccg-gtttgtctgctatgacatt-aatggaggaatgtttg
attcgcggtatggttggctt-cggctgaacagg-cgcttattggacgttattcctgttgt
agt-ggtatgaac-tggtgaaccgtag-ctaatgcg-tgacttggc-ttttga---accg
gctttgc-tg-tgc----------gaagtag-agtgac-agtttcggc-tgtc---gagt
gt-cgacccat-ttggg---aaat-tgtgccgtgt-gactt-cggttgcgtag-catc--
---------------------------------------tcaa-----------------
--------------------------------------------
>EU113307
------------------------------------------------------------
------------------------------------------------------------
------------------------------------------------------------
------------------------------------------------------------
------------------------------------------------------------
------------------------------------------------------------
----------------------------------------------ccacacct-aaaaa
caat-----------ccac-gtg-aa-ccg-tatca--------------------a-c-
--ccaat--aatt------------------------g-ggggt----------------
------------------------------------------------------------
-----------------------------------------------------------t
tacttggcggc-ggctgct-----------------------------------------
------------------------------------------------------------
------------------------------------agc-a----tc-------------
------------------------------------------------------------
---------tttt-----tgctg---gct-------------------------------
------------------------------------------------------------
------------------------------------------------------------
------------------------------------------------------------
------------------------------------------------------------
------------------------------------------------------------
------------------------------------------------------------
------------------------------------------------------------
------------------------------------------------------------
---------ggctactgc--tgagtga---------------------------------
-------------------atcctatc----gcgagcgttctgact---tcggttggagc
tagtagcttaac--ttataaaccctttcttaaatactgaatatactgt-ggggacgaaag
tctctgcttttaactagatagcaactttcagcagtggatgtctaggctcgcacatc-gat
gaagaacgctgcgaactgcgatacgtaatgcgaattgcaggat--tcagtgagtcatcga
aattttgaacgcatatt-gcactt-ccgggt--tatc-cctggaagtatgcctgtatcag
tgtccgtacatcaaacttggttttcttcttt-ccgtgtagtcggtggaggatatgccaga
tatg-aagtgtcttgcgg---ctgg--ttttcgaatcg-gctacgagtcctttgaaatgt
atagaactg--actctc-tttgttcgaaaagcgtggcgttgctgg--ttgtgaaggctgt
ttgtatggcttgtc-ggcgaccg-gtttgtctgctatgacatt-aatggaggaatgtttg
attcgcggtatggttggctt-cggctgaacagg-cgcttattggacgttattcctgttgt
agt-ggtatgaac-tggtgaaccgtag-ctaatgcg-tgacttggc-ttttga---accg
gctttgc-tg-tgc----------gaagtag-agtgac-agtttcggc-tgtc---gagt
gt-cgacccat-ttggg---aaat-tgtgccgtgt-gactt-cggttgcgtag-catc--
---------------------------------------tcaa-----------------
--------------------------------------------
>EU113306
------------------------------------------------------------
------------------------------------------------------------
------------------------------------------------------------
------------------------------------------------------------
------------------------------------------------------------
------------------------------------------------------------
----------------------------------------------ccacacct-aaaaa
caat-----------ccac-gtg-aa-ccg-tatca--------------------a-c-
--ccaat--aatt------------------------g-ggggt----------------
------------------------------------------------------------
-----------------------------------------------------------t
tacttggcggc-ggctgct-----------------------------------------
------------------------------------------------------------
------------------------------------agc-a----tc-------------
------------------------------------------------------------
---------tttt-----tgctg---gct-------------------------------
------------------------------------------------------------
------------------------------------------------------------
------------------------------------------------------------
------------------------------------------------------------
------------------------------------------------------------
------------------------------------------------------------
------------------------------------------------------------
------------------------------------------------------------
---------ggctactgc--tgagtga---------------------------------
-------------------atcctatc----gcgagcgttctgact---tcggttggagc
tagtagcttaac--ttataaaccctttcttaaatactgaatatactgt-ggggacgaaag
tctctgcttttaactagatagcaactttcagcagtggatgtctaggctcgcacatc-gat
gaagaacgctgcgaactgcgatacgtaatgcgaattgcaggat--tcagtgagtcatcga
aattttgaacgcatatt-gcactt-ccgggt--tatc-cctggaagtatgcctgtatcag
tgtccgtacatcaaacttggttttcttcttt-ccgtgtagtcggtggaggatatgccaga
tatg-aagtgtcttgcgg---ctgg--ttttcgaatcg-gctacgagtcctttgaaatgt
atagaactg--actctc-tttgttcgaaaagcgtggcgttgctgg--ttgtgaaggctgt
ttgtatggcttgtc-ggcgaccg-gtttgtctgctatgacatt-aatggaggaatgtttg
attcgcggtatggttggctt-cggctgaacagg-cgcttattggacgttattcctgttgt
agt-ggtatgaac-tggtgaaccgtag-ctaatgcg-tgacttggc-ttttga---accg
gctttgc-tg-tgc----------gaagtag-agtgac-agtttcggc-tgtc---gagt
gt-cgacccat-ttggg---aaat-tgtgccgtgt-gactt-cggttgcgtag-catc--
---------------------------------------tcaa-----------------
--------------------------------------------
>EU113305
------------------------------------------------------------
------------------------------------------------------------
------------------------------------------------------------
------------------------------------------------------------
------------------------------------------------------------
------------------------------------------------------------
----------------------------------------------ccacacct-aaaaa
caat-----------ccac-gtg-aa-ccg-tatca--------------------a-c-
--ccaat--aatt------------------------g-ggggt----------------
------------------------------------------------------------
-----------------------------------------------------------t
tacttggcggc-ggctgct-----------------------------------------
------------------------------------------------------------
------------------------------------agc-a----tc-------------
------------------------------------------------------------
---------tttt-----tgctg---gct-------------------------------
------------------------------------------------------------
------------------------------------------------------------
------------------------------------------------------------
------------------------------------------------------------
------------------------------------------------------------
------------------------------------------------------------
------------------------------------------------------------
------------------------------------------------------------
---------ggctactgc--tgagtga---------------------------------
-------------------atcctatc----gcgagcgttctgact---tcggttggagc
tagtagcttaac--ttataaaccctttcttaaatactgaatatactgt-ggggacgaaag
tctctgcttttaactagatagcaactttcagcagtggatgtctaggctcgcacatc-gat
gaagaacgctgcgaactgcgatacgtaatgcgaattgcaggat--tcagtgagtcatcga
aattttgaacgcatatt-gcactt-ccgggt--tatc-cctggaagtatgcctgtatcag
tgtccgtacatcaaacttggttttcttcttt-ccgtgtagtcggtggaggatatgccaga
tatg-aagtgtcttgcgg---ctgg--ttttcgaatcg-gctacgagtcctttgaaatgt
atagaactg--actctc-tttgttcgaaaagcgtggcgttgctgg--ttgtgaaggctgt
ttgtatggcttgtc-ggcgaccg-gtttgtctgctatgacatt-aatggaggaatgtttg
attcgcggtatggttggctt-cggctgaacagg-cgcttattggacgttattcctgttgt
agt-ggtatgaac-tggtgaaccgtag-ctaatgcg-tgacttggc-ttttga---accg
gctttgc-tg-tgc----------gaagtag-agtgac-agtttcggc-tgtc---gagt
gt-cgacccat-ttggg---aaat-tgtgccgtgt-gactt-cggttgcgtag-catc--
---------------------------------------tcaa-----------------
--------------------------------------------
>EU113304
------------------------------------------------------------
------------------------------------------------------------
------------------------------------------------------------
------------------------------------------------------------
------------------------------------------------------------
------------------------------------------------------------
----------------------------------------------ccacacct-aaaaa
caat-----------ccac-gtg-aa-ccg-tatca--------------------a-c-
--ccaat--aatt------------------------g-ggggt----------------
------------------------------------------------------------
-----------------------------------------------------------t
tacttggcggc-ggctgct-----------------------------------------
------------------------------------------------------------
------------------------------------agc-a----tc-------------
------------------------------------------------------------
---------tttt-----tgctg---gct-------------------------------
------------------------------------------------------------
------------------------------------------------------------
------------------------------------------------------------
------------------------------------------------------------
------------------------------------------------------------
------------------------------------------------------------
------------------------------------------------------------
------------------------------------------------------------
---------ggctactgc--tgagtga---------------------------------
-------------------atcctatc----gcgagcgttctgact---tcggttggagc
tagtagcttaac--ttataaaccctttcttaaatactgaatatactgt-ggggacgaaag
tctctgcttttaactagatagcaactttcagcagtggatgtctaggctcgcacatc-gat
gaagaacgctgcgaactgcgatacgtaatgcgaattgcaggat--tcagtgagtcatcga
aattttgaacgcatatt-gcactt-ccgggt--tatc-cctggaagtatgcctgtatcag
tgtccgtacatcaaacttggttttcttcttt-ccgtgtagtcggtggaggatatgccaga
tgtg-aagtgtcttgcgg---ctgg--ttttcgaatcg-gctacgagtcctttgaaatgt
atagaactg--actctc-tttgttcgaaaagcgtggcgttgctgg--ttgtgaaggctgt
ttgtatggcttgtc-ggcgaccg-gtttgtctgctatgacatt-aatggaggaatgtttg
attcgcggtatggttggctt-cggctgaacagg-cgcttattggacgttattcctgttgt
agt-ggtatgaac-tggtgaaccgtag-ctaatgcg-tgacttggc-ttttga---accg
gctttgc-tg-tgc----------gaagtag-agtgac-agtttcggc-tgtc---gagt
gt-cgacccat-ttggg---aaat-tgtgccgtgt-gactt-cggttgcgtag-catc--
---------------------------------------tcaa-----------------
--------------------------------------------
>EU113303
------------------------------------------------------------
------------------------------------------------------------
------------------------------------------------------------
------------------------------------------------------------
------------------------------------------------------------
------------------------------------------------------------
----------------------------------------------ccacacct-aaaaa
caat-----------ccac-gtg-aa-ccg-tatca--------------------a-c-
--ccaat--aatt------------------------g-ggggt----------------
------------------------------------------------------------
-----------------------------------------------------------t
tacttggcggc-ggctgct-----------------------------------------
------------------------------------------------------------
------------------------------------agc-a----tc-------------
------------------------------------------------------------
---------tttt-----tgctg---gct-------------------------------
------------------------------------------------------------
------------------------------------------------------------
------------------------------------------------------------
------------------------------------------------------------
------------------------------------------------------------
------------------------------------------------------------
------------------------------------------------------------
------------------------------------------------------------
---------ggctactgc--tgagtga---------------------------------
-------------------atcctatc----gcgagcgttctgact---tcggttggagc
tagtagcttaac--ttataaaccctttcttaaatactgaatatactgt-ggggacgaaag
tctctgcttttaactagatagcaactttcagcagtggatgtctaggctcgcacatc-gat
gaagaacgctgcgaactgcgatacgtaatgcgaattgcaggat--tcagtgagtcatcga
aattttgaacgcatatt-gcactt-ccgggt--tatc-cctggaagtatgcctgtatcag
tgtccgtacatcaaacttggttttcttcttt-ccgtgtagtcggtggaggatatgccaga
tgtg-aagtgtcttgcgg---ctgg--ttttcgaatcg-gctacgagtcctttgaaatgt
atagaactg--actctc-tttgttcgaaaagcgtggcgttgctgg--ttgtgaaggctgt
ttgtatggcttgtc-ggcgaccg-gtttgtctgctatgacatt-aatggaggaatgtttg
attcgcggtatggttggctt-cggctgaacagg-cgcttattggacgttattcctgttgt
agt-ggtatgaac-tggtgaaccgtag-ctaatgcg-tgacttggc-ttttga---accg
gctttgc-tg-tgc----------gaagtag-agtgac-agtttcggc-tgtc---gagt
gt-cgacccat-ttggg---aaat-tgtgccgtgt-gactt-cggttgcgtag-catc--
---------------------------------------tcaa-----------------
--------------------------------------------
>EU876604
------------------------------------------------------------
------------------------------------------------------------
------------------------------------------------------------
------------------------------------------------------------
------------------------------------------------------------
------------------------------------------------------------
----------------------------------------------ccacacct-aaaaa
cttt-----------ccac-gtg-aa-ctg-tatca--------------------a-c-
--cccatt-aatt------------------------g-ggggt----------------
------------------------------------------------------------
---------------------------------------------------------t-t
tgtttggcggt-gatcgct-----------------------------------------
------------------------------------------------------------
------------------------------------agc-------t-------------
------------------------------------------------------------
---------taat-----tgctg---gtt-------------------------------
------------------------------------------------------------
------------------------------------------------------------
------------------------------------------------------------
------------------------------------------------------------
------------------------------------------------------------
------------------------------------------------------------
------------------------------------------------------------
------------------------------------------------------------
---------gattactgc--taggcga---------------------------------
-------------------gccctatc-atggcgagcgtttgggct---tcggtctgaac
tagtagctttta-ttt-taaaccctttcttaattactgattatactgt-ggggacgaaag
tctctgcttttaactagatagcaactttcagcagtggatgtctaggctcgcacatc-gat
gaagaacgctgcgaactgcgatacgtaatgcgaattgcaggat--tcagtgagtcatcga
aattttgaacgcatatt-gcactt-ccgggt--tagt-cctgggagtatgcctgtatcag
tgtccgtacatcaaacttggttttcttcttt-ccgtgtagtcggtggaggatatgccaga
tgtg-aagtgtcttgcgg---ctaa--ttttcgaattg-actgcgagtcctttgaaatgt
acagaactgtacttctc-tttgctcgaaaagtgtggcgttgctgg--ttgtgaaggctgt
ccatgtgaccagtc-ggcgatcg-gtttgtctgctatggcatt-aatggaggaatattta
gttcgcggtatgattagctt-cggctgaacagg-cgcttattggacgtttttcctgttgt
ggc-ggtatgaac-tgatgaaccgtag--tcgtgtg-tgacttggc-ttttga---attg
gctttgc-tgttgc----------gaagtag-agtggc-agtttcggc-tgtc---gagg
gt-cgacccat-ttggg---aactatgtgttgtgt-ggctt-cggtcgcgcgg-catc--
---------------------------------------tca------------------
--------------------------------------------
>EU876603
------------------------------------------------------------
------------------------------------------------------------
------------------------------------------------------------
------------------------------------------------------------
------------------------------------------------------------
------------------------------------------------------------
----------------------------------------------ccacacct-aaaaa
cttt-----------ccac-gtg-aa-ctg-tatca--------------------a-c-
--cccatt-aatt------------------------gggggtt----------------
------------------------------------------------------------
-----------------------------------------------------------t
tgtttggcggt-gatcgct-----------------------------------------
------------------------------------------------------------
------------------------------------agc-t-------------------
------------------------------------------------------------
---------taat-----tgctg---gtt-------------------------------
------------------------------------------------------------
------------------------------------------------------------
------------------------------------------------------------
------------------------------------------------------------
------------------------------------------------------------
------------------------------------------------------------
------------------------------------------------------------
------------------------------------------------------------
---------gattactgc--taggcga---------------------------------
-------------------gccctatc-atggcgagcgtttgggct---tcggtctgaac
tagtagctttta--ttttaaaccctttcttaattactgattatactgt-ggggacgaaag
tctctgcttttaactagatagcaactttcagcagtggatgtctaggctcgcacatc-gat
gaagaacgctgcgaactgcgatacgtaatgcgaattgcaggat--tcagtgagtcatcga
aattttgaacgcatatt-gcactt-ccgggt--tagt-cctgggagtatgcctgtatcag
tgtccgtacatcaaacttggttttcttcttt-ccgtgtagtcggtggaggatatgccaga
tgtg-aagtgtcttgcgg---ctaa--ttttcgaattg-actgcgagtcctttgaaatgt
acagaactgtacttctc-tttgctcgaaaagtgtggcgttgctgg--ttgtgaaggctgt
ccatgtgaccagtc-ggcgatcg-gtttgtctgctatggcatt-aatggaggaatattta
attcgcggtatgattagctt-cggctgaacagg-cgcttattggacgtttttcctgttgt
ggc-ggtatgaac-tgatgaaccgtag--tcgtgtg-tgacttggc-ttttga---attg
gctttgc-tgttgc----------gaagtag-agtggc-agtttcgac-tgtc---gagg
gt-cgacccat-ttggg---aactatgtgttgtgt-ggctt-cggtcgcgcgg-catc--
---------------------------------------tca------------------
--------------------------------------------
>EU876602
------------------------------------------------------------
------------------------------------------------------------
------------------------------------------------------------
------------------------------------------------------------
------------------------------------------------------------
------------------------------------------------------------
----------------------------------------------ccacacct-aaaaa
cttt-----------ccac-gtg-aa-ctg-tatca--------------------a-c-
--cccatt-aatt------------------------gggggtt----------------
------------------------------------------------------------
-----------------------------------------------------------t
tgtttggcggt-gatcgct-----------------------------------------
------------------------------------------------------------
------------------------------------agc-t-------------------
------------------------------------------------------------
---------taat-----tgctg---gtt-------------------------------
------------------------------------------------------------
------------------------------------------------------------
------------------------------------------------------------
------------------------------------------------------------
------------------------------------------------------------
------------------------------------------------------------
------------------------------------------------------------
------------------------------------------------------------
---------gattactgc--taggcga---------------------------------
-------------------gccctatc-atggcgagcgtttgggct---tcggtctgaac
tagtagctttta--ttttaaaccctctcttaattactgattatactgt-ggggacgaaag
tctctscttttaactagatagcaactttcagcagtggatgtctaggctcgcacatc-gat
gaagaacgctgcgaactgcgatacgtaatgcgaattgcaggat--tcagtgagtcatcga
aattttgaacgcatatt-gcactt-ccgggt--tagt-cctgggagtatgcctgtatcag
tgtccgtacatcaaacttggttttcttcttt-ccgtgtagtcggtggaggatatgccaga
tgtg-aagtgtcttgcgg---ctaa--ttttcgaattg-actgcgagtcctttgaaatgt
acagaactgtacttctc-tttgctcgaaaagtgtggcgttgctgg--ttgtgaaggctgt
ccatgtgaccagtc-ggcgatcg-gtttgtctgctatggcatt-aatggaggaatattta
attcgcggtatgattagctt-cggctgaacagg-cgcttattggacgtttttcctgttgt
ggc-ggtatgaac-tgatgaaccgtag--tcgtgtg-tgacttggc-ttttga---attg
gctttgc-tgtagc----------gaagtag-agtggc-agtttcgac-tgtc---gagg
gg-cgacccat-ttggg---aactatgtgttgtgt-ggctt-cggtcgcgggg-tatc--
---------------------------------------tta------------------
--------------------------------------------
>EU876601
------------------------------------------------------------
------------------------------------------------------------
------------------------------------------------------------
------------------------------------------------------------
------------------------------------------------------------
------------------------------------------------------------
----------------------------------------------ccacacct-aaaaa
cttt-----------ccac-gtg-aa-ctg-tatca--------------------a-c-
--cccatt-aatt------------------------g-ggggt----------------
------------------------------------------------------------
---------------------------------------------------------t-t
tgtttggcggt-gatcgct-----------------------------------------
------------------------------------------------------------
------------------------------------agc-------t-------------
------------------------------------------------------------
---------taat-----tgctg---gtt-------------------------------
------------------------------------------------------------
------------------------------------------------------------
------------------------------------------------------------
------------------------------------------------------------
------------------------------------------------------------
------------------------------------------------------------
------------------------------------------------------------
------------------------------------------------------------
---------gattactgc--taggcga---------------------------------
-------------------gccctatc-atggcgagcgtttgggct---tcggtctgaac
tagtagctttta-ttt-taaaccctttcttaattactgattatactgt-ggggacgaaag
tctctgcttttaactagatagcaactttcagcagtggatgtctaggctcgcacatc-gat
gaagaacgctgcgaactgcgatacgtaatgcgaattgcaggat--tcagtgagtcatcga
aattttgaacgcatatt-gcactt-ccgggt--tagt-cctgggagtatgcctgtatcag
tgtccgtacatcaaacttggttttcttcttt-ccgtgtagtcggtggaggatatgccaga
tgtg-aagtgtcttgcgg---ctaa--ttttcgaattg-actgcgagtcctttgaaatgt
acagaactgtacttctc-tttgctcgaaaagtgtggcgttgctgg--ttgtgaaggctgt
ccatgtgaccagtc-ggcgatcg-gtttgtctgctatggcatt-aatggaggaatattta
attcgcggtatgattagctt-cggctgaacagg-cgcttattggacgtttttcctgttgt
ggc-ggtatgaac-tgatgaaccatag--tcgtgtg-tgacttggc-ttttga---attg
gctttgc-tgttgc----------gaagtag-agtggc-agtttcgac-tgtc---gagg
gt-cgacccat-ttggg---aactatgtgttgtgt-ggctt-cggtcgcgcgg-catc--
---------------------------------------tca------------------
--------------------------------------------
>EU876600
------------------------------------------------------------
------------------------------------------------------------
------------------------------------------------------------
------------------------------------------------------------
------------------------------------------------------------
------------------------------------------------------------
----------------------------------------------ccacacct-aaaaa
cttt-----------ccac-gtg-aa-ctg-tatca--------------------a-c-
--cccatt-aatt------------------------gggggtt----------------
------------------------------------------------------------
-----------------------------------------------------------t
tgtttggcggt-gatcgct-----------------------------------------
------------------------------------------------------------
------------------------------------agc-t-------------------
------------------------------------------------------------
---------taat-----tgctg---gtt-------------------------------
------------------------------------------------------------
------------------------------------------------------------
------------------------------------------------------------
------------------------------------------------------------
------------------------------------------------------------
------------------------------------------------------------
------------------------------------------------------------
------------------------------------------------------------
---------gattactgc--taggcga---------------------------------
-------------------gccctatc-atggcgagcgtttgggct---tcggtctgaac
tagtagctttta--ttttaaaccctttcttaattactgattatactgt-ggggacgaaag
tctctgcttttaactagatagcaactttctgcagtggttgtctaggctcgcacatc-gat
gaagaacgctgcgaactgcgatacgtaatgcgaatagcaggat--tcagtgagtcatcga
aattttgaacgcatatt-gcactt-ccgggt--tagt-cctgggagtatgcctgtatcag
tgtccgtacatcaaacttggttttcttcttt-ccgtgtagtcggtggaggatatgccaga
tgtg-aagtgtcttgcgg---ctaa--ttttcgaattg-actgcgagtcctttgaaatgt
acagaactgtacttctc-tttgctcgaaaagtgtggcgttgctgg--ttgtgaaggctgt
ccatgtgaccagtc-ggcgatcg-gtttgtctgctatggcatt-aatggaggaatattta
attcgcggtatgattagctt-cggctgaacagg-cgcttattggacgtttttcctgttgt
ggc-ggtatgaac-tgatgaaccgtag--tcgtgtg-tgacttggc-ttttga---attg
gctttgc-tgttgc----------gaagtag-agtggc-agtttcgac-tgtc---gagg
gt-cgacccat-ttggg---aactatgtgttgtgt-ggctt-cggtcgcgcgg-catc--
---------------------------------------tca------------------
--------------------------------------------
>EU876599
------------------------------------------------------------
------------------------------------------------------------
------------------------------------------------------------
------------------------------------------------------------
------------------------------------------------------------
------------------------------------------------------------
----------------------------------------------ccacacct-aaaaa
cttt-----------ccac-gtg-aa-ctg-tatca--------------------a-c-
--cccatt-aatt------------------------g-ggggt----------------
------------------------------------------------------------
---------------------------------------------------------t-t
tgtttggcggt-gatcgct-----------------------------------------
------------------------------------------------------------
------------------------------------agc-------t-------------
------------------------------------------------------------
---------taat-----tgctg---gtt-------------------------------
------------------------------------------------------------
------------------------------------------------------------
------------------------------------------------------------
------------------------------------------------------------
------------------------------------------------------------
------------------------------------------------------------
------------------------------------------------------------
------------------------------------------------------------
---------gattactgc--taggcga---------------------------------
-------------------gccctatc-atggcgagcgtttgggct---tcggtctgaac
tagtagctttta-ttt-taaaccctttcttaattactgattatactgt-ggggacgaaag
tctctgcttttaactagatagcaactttcagcagtggatgtctaggctcgcacatc-gat
gaaggacgctgcgaactgcgatacgtaatgcgaattgcaggat--tcagtgagtcatcga
aattttgaacgcatatt-gcactt-ccgggt--tagt-cctgggagtatgcctgtatcag
tgtccgtacatcaaacttggttttcttcttt-ccgtgtagtcggtggaggatatgccaga
tgtg-aagtgtcttgcgg---ctaa--ttttcgaattg-actgcgagtcctttgaaatgt
acagaactgtacttctc-tttgctcgaaaagtgtggcgttgctgg--ttgtgaaggctgt
ccatgtgaccagtc-ggcgatcg-gtttgtctgctatggcatt-aatggaggaatattta
attcgcggtatgattagctt-cggctgaacagg-cgcttattggacgtttttcctgttgt
ggc-ggtatgaac-tgatgaaccgtag--tcgtgtg-tgacttggc-ttttga---attg
gctttgc-tgttgc----------gaagtag-agtggc-agtttcgac-tgtc---gagg
gt-cgacccat-ttggg---aactatgtgttgtgt-ggctt-cggtcgcgcgg-catc--
---------------------------------------tca------------------
--------------------------------------------
>EU876598
------------------------------------------------------------
------------------------------------------------------------
------------------------------------------------------------
------------------------------------------------------------
------------------------------------------------------------
------------------------------------------------------------
----------------------------------------------ccacacct-aaaaa
cttt-----------ccac-gtg-aa-ctg-tatca--------------------a-c-
--cccatt-aatt------------------------g-ggggt----------------
------------------------------------------------------------
---------------------------------------------------------t-t
tgtttggcggt-gatcgct-----------------------------------------
------------------------------------------------------------
------------------------------------agc-------t-------------
------------------------------------------------------------
---------taat-----tgctg---gtt-------------------------------
------------------------------------------------------------
------------------------------------------------------------
------------------------------------------------------------
------------------------------------------------------------
------------------------------------------------------------
------------------------------------------------------------
------------------------------------------------------------
------------------------------------------------------------
---------gattactgc--taggcga---------------------------------
-------------------gccctatc-atggcgagcgtttgggct---tcggtctgaac
tagtagctttta-ttt-taaaccctttcttaattactgattatactgt-ggggacgaaag
tctctgcttttaactagatagcaactttcagcagtggatgtctaggctcgcacatc-gat
gaagaacgctgcgaactgcgatacgtaatgcgaattgcaggat--tcagtgagtcatcga
aattttgaacgcatatt-gcactt-ccgggt--tagt-cctgggagtatgcctgtatcag
tgtccgtacatcaaacttggttttcttcttt-ccgtgtagtcggtggaggatatgccaga
tgtg-aagtgtcttgcgg---ctaa--ttttcgaattg-actgcgagtcctttgaaatgt
acagaactgtacttctc-cttgctcgaaaagtgtggcgttgctgg--ttgtgaaggctgt
ccatgtgaccagtc-ggcgatcg-gtttgtctgctatggcatt-aatggaggaatattta
attcgcggtatgattagctt-cggctgaacagg-cgcttattggacgtttttcctgttgt
ggc-ggtatgaac-tgatgaaccgtag--tcgtgtg-tgacttggc-ttttga---attg
gctttgc-tgttgc----------gaagtag-agtggc-agtttcgac-tgtc---gagg
gt-cgacccat-ttggg---aactatgtgttgtgt-ggctt-cggtcgcgcgg-catc--
---------------------------------------tca------------------
--------------------------------------------
>EU876597
------------------------------------------------------------
------------------------------------------------------------
------------------------------------------------------------
------------------------------------------------------------
------------------------------------------------------------
------------------------------------------------------------
----------------------------------------------ccacacct-aaaaa
cttt-----------ccac-gtg-aa-ctg-tatca--------------------a-c-
--cccatt-aatt------------------------g-ggggt----------------
------------------------------------------------------------
---------------------------------------------------------t-t
tgtttggcggt-gatcgct-----------------------------------------
------------------------------------------------------------
------------------------------------agc-------t-------------
------------------------------------------------------------
---------taat-----tgctg---gtt-------------------------------
------------------------------------------------------------
------------------------------------------------------------
------------------------------------------------------------
------------------------------------------------------------
------------------------------------------------------------
------------------------------------------------------------
------------------------------------------------------------
------------------------------------------------------------
---------gattattgc--taggcga---------------------------------
-------------------gccctatc-atggcgagcgtttgggct---tcggtctgaac
tagtagctttta-ttt-taaaccctttcttaattactgattatactgt-ggggacgaaag
tctctgcttttaactagatagcaactttcagcagtggatgtctaggctcgcacatc-gat
gaagaacgctgcgaactgcgatacgtaatgcgaattgcaggat--tcagtgagtcatcga
aattttgaacgcatatt-gcactt-ccgggt--tagt-cctgggagtatgcctgtatcag
tgtccgtacatcaaacttggttttcttcttt-ccgtgtagtcggtggaggatatgccaga
tgtg-aagtgtcttgcgg---ctaa--ttttcgaattg-actgcgagtcctttgaaatgt
acagaactgtacttctc-tttgctcgaaaagtgtggcgttgctgg--ttgtgaaggctgt
ccatgtgaccagtc-ggcgatcg-gtttgtctgctatggcatt-aatggaggaatattta
attcgcggtatgactagctt-cggctgaacagg-cgcttattggacgtttttcctgttgt
ggc-ggtatgaac-tgatgaaccgtag--tcgtgtg-tgacttggc-ttttga---attg
gctttgc-tgttgc----------gaagtag-agtggc-agtttcgac-tgtc---gagg
gt-cgacccat-ttggg---aactatgtgttgtgt-ggctt-cggtcgcgcgg-catc--
---------------------------------------tca------------------
--------------------------------------------
>EU876596
------------------------------------------------------------
------------------------------------------------------------
------------------------------------------------------------
------------------------------------------------------------
------------------------------------------------------------
------------------------------------------------------------
----------------------------------------------ccacacct-aaaaa
cttt-----------ccac-gtg-aa-ctg-tatca--------------------a-c-
--cccatt-aatt------------------------g-ggggt----------------
------------------------------------------------------------
---------------------------------------------------------t-t
tgtttggcggt-gatcgct-----------------------------------------
------------------------------------------------------------
------------------------------------agc-------t-------------
------------------------------------------------------------
---------taat-----tgctg---gtt-------------------------------
------------------------------------------------------------
------------------------------------------------------------
------------------------------------------------------------
------------------------------------------------------------
------------------------------------------------------------
------------------------------------------------------------
------------------------------------------------------------
------------------------------------------------------------
---------gattactgc--taggcga---------------------------------
-------------------gccctatc-atggcgagcgtttgggct---tcggtctgaac
tagtagctttta-ttt-taaaccctttcttaattactgattatactgt-ggggacgaaag
tctctgcttttaactagatagcaactttcagcagtggatgtctaggctcgcacatc-gat
gaagaacgctgcgaactgcgatacgtaatgcgaattgcaggat--tcagtgagtcatcga
aattttgaacgcatatt-gaactt-ccgggt--tagt-cctgggagtatgcctgtatcag
tgtccgtacatcaaacttggttttcttcttt-ccgtgtagtcggtggaggatatgccaga
tgtg-aagtgtcttgcgg---ctaa--ttttcgaattg-actgcgagtcctttgaaatgt
acagaactgtacttctc-tttgctcgaaaagtgtggcgttgctgg--ttgtgaaggctgt
ccatgtgaccagtc-ggcgatcg-gtttgtctgctatggcatt-aatggaggaatattta
attcgcggtatgattagctt-cggctgaacagg-cgcttattggacgtttttcctgttgt
ggc-ggtatgaac-tgatgaaccgtag--tcgtgtg-tgacttggc-ttttga---attg
gctttgc-tgttgc----------gaagtag-agtggc-agtttcgac-tgtc---gagg
gt-cgacccat-ttggg---aactatgtgttgtgt-ggctt-cggtcgcgcgg-catc--
---------------------------------------tca------------------
--------------------------------------------
>EU876595
------------------------------------------------------------
------------------------------------------------------------
------------------------------------------------------------
------------------------------------------------------------
------------------------------------------------------------
------------------------------------------------------------
----------------------------------------------ccacacct-aaaaa
cttt-----------ccac-gtg-aa-ctg-tatca--------------------a-c-
--cccatt-aatt------------------------gggggtt----------------
------------------------------------------------------------
-----------------------------------------------------------t
tgtttggcggt-gatcgct-----------------------------------------
------------------------------------------------------------
------------------------------------agc-t-------------------
------------------------------------------------------------
---------taat-----tgctg---gtt-------------------------------
------------------------------------------------------------
------------------------------------------------------------
------------------------------------------------------------
------------------------------------------------------------
------------------------------------------------------------
------------------------------------------------------------
------------------------------------------------------------
------------------------------------------------------------
---------gattactgc--taggcga---------------------------------
-------------------gccctatc-atggcgagcgtttgggct---tcggtctgaac
tagtagctttta--ttttaaaccctttcttaattactgattatactgt-ggggacgaaag
tctctgcttttaactagatagcaactttcagcagtggatgtctaggctcgcacatc-gat
gaagaacgctgcgaactgcgatacgtaatgcgaattgcaggat--tcagtgagtcatcga
aattttgaacgcatatt-gcactt-ccgggt--tagt-cctgggagtatgcctgtatcag
tgtccgtacatcaaacttggttttcttcttt-ccgtgtagtcggtggaggatatgccaga
tgtg-aagtgtcttgcgg---ctaa--ttttcgaattg-actgcgagtcctttgaaatgt
acagaactgtacttctc-tttgctcgaaaagtgtggcgttgctgg--ttgtgaaggctgt
ccatgtgaccagtc-ggcgatcg-gtttgtctgctatggcatt-aatggaggaatattta
attcgcggtatgattagctt-cggctgaacagg-cgcttattggacgtttttcctgttgt
ggc-ggtatgaac-tgatgaaccgtag--tcgtgtg-tgacttggc-ttttga---attg
gctttgc-tgttgc----------gaagtag-agtggc-agtttcgac-tgtc---gagg
gt-cgacccat-ttggg---aactatgtgttgtgt-ggctt-cggtcgcgcgg-catc--
---------------------------------------tca------------------
--------------------------------------------
>EU876594
------------------------------------------------------------
------------------------------------------------------------
------------------------------------------------------------
------------------------------------------------------------
------------------------------------------------------------
------------------------------------------------------------
----------------------------------------------ccacacct-aaaaa
cttt-----------ccac-gtg-aa-ctg-tatca--------------------a-c-
--cccatt-aatt------------------------g-ggggt----------------
------------------------------------------------------------
---------------------------------------------------------t-t
tgtttggcggt-gatcgct-----------------------------------------
------------------------------------------------------------
------------------------------------agc-------t-------------
------------------------------------------------------------
---------taat-----tgctg---gtt-------------------------------
------------------------------------------------------------
------------------------------------------------------------
------------------------------------------------------------
------------------------------------------------------------
------------------------------------------------------------
------------------------------------------------------------
------------------------------------------------------------
------------------------------------------------------------
---------gattactgc--taggcga---------------------------------
-------------------gccctatc-atggcgagcgtttgggct---tcggtctgaac
tagtagctttta-ttt-taaaccctttcttaattactgattatactgt-ggggacgaaag
tctctgcttttaactagatagcaactttcagcagtggatgtctaggctcgcacatc-gat
gaagaacgctgcgaactgcgatacgtaatgcgaattgcaggat--tcagtgagtcatcga
aattttgaacgcatatt-gcactt-ccgggt--tagt-cctgggagtatgcctgtatcag
tgtctgtacatcaaacttggttttcttcttt-ccgtgtagtcggtggaggatatgccaga
tgtg-aagtgtcttgcgg---ctaa--ttttcgaattg-actgcgagtcctttgaaatgt
acagaactgtacttctc-tttgctcgaaaagtgtggcgttgctgg--ttgtgaaggctgt
ccatgtgaccagtc-ggcgatcg-gtttgtctgctatggcatt-aatggaggaatattta
attcgcggtatgattagctt-cggctgaacagg-cgcttattggacgtttttcctgttgt
ggc-ggtatgaac-tgatgaaccgtag--tcgtgtg-tgacttggc-ttttga---attg
gctttgc-tgttgc----------gaagtag-agtggc-agtttcgac-tgtc---gagg
gt-cgacccat-ttggg---aactatgtgttgtgt-ggctt-cggtcgcgcgg-catc--
---------------------------------------tca------------------
--------------------------------------------
>EU876593
------------------------------------------------------------
------------------------------------------------------------
------------------------------------------------------------
------------------------------------------------------------
------------------------------------------------------------
------------------------------------------------------------
----------------------------------------------ccacacct-aaaaa
cttt-----------ccac-gtg-aa-ctg-tatca--------------------a-c-
--cccatt-aatt------------------------gggggtt----------------
------------------------------------------------------------
-----------------------------------------------------------t
tgtttggcggt-gatcgct-----------------------------------------
------------------------------------------------------------
------------------------------------agc-t-------------------
------------------------------------------------------------
---------taat-----tgctg---gtt-------------------------------
------------------------------------------------------------
------------------------------------------------------------
------------------------------------------------------------
------------------------------------------------------------
------------------------------------------------------------
------------------------------------------------------------
------------------------------------------------------------
------------------------------------------------------------
---------gattactgc--taggcga---------------------------------
-------------------gccctatc-atggcgagcgtttgggct---tcggtctgaac
tagtagctttta--ttttaaaccctttcttaattactgattatactgt-ggggacgaaag
tctctgcttttaactagatagcaactttcagcagtggatgtctaggctcgcacatc-gat
gaagaacgctgcgaactgcgatacgtaatgcgaattgcaggat--tcagtgagtcatcga
aattttgaacgcatatt-gcactt-ccgggt--tagt-cctgggagtatgcctgtatcag
tgtccgtacatcaaacttggttttcttcttt-ccgtgtagtcggtggaggatatgccaga
tgtg-aagtgtcttgcgg---ctaa--ttttcgaattg-actgcgagtcctttgaaatgt
acagaactgtacttctc-tttgctcgaaaagtgtggcgttgctgg--ttgtgaaggctgt
ccatgtgaccagtc-ggcgatcg-gtttgtctgctatggcatt-aatggaggaatattta
attcgcggtatgattagctt-cggctgaacagg-cgcttattggacgtttttcctgttgt
ggc-ggtatgaac-tgatgaaccgtag--tcgtgtg-tgacttggc-ttttga---attg
gctttgc-tgttgc----------gaagtag-agtggc-agtttcgac-tgtc---gagg
gt-cgacccat-ttggg---aactatgtgttgtgt-ggctt-cggtcgcgcgg-catc--
---------------------------------------tca------------------
--------------------------------------------
>EU876592
------------------------------------------------------------
------------------------------------------------------------
------------------------------------------------------------
------------------------------------------------------------
------------------------------------------------------------
------------------------------------------------------------
----------------------------------------------ccacacct-aaaaa
cttt-----------ccac-gtg-aa-ctg-tatca--------------------a-c-
--cccatt-aatt------------------------g-ggggt----------------
------------------------------------------------------------
---------------------------------------------------------t-t
tgtttggcggt-gatcgct-----------------------------------------
------------------------------------------------------------
------------------------------------aac-------t-------------
------------------------------------------------------------
---------taat-----tgctg---gtt-------------------------------
------------------------------------------------------------
------------------------------------------------------------
------------------------------------------------------------
------------------------------------------------------------
------------------------------------------------------------
------------------------------------------------------------
------------------------------------------------------------
------------------------------------------------------------
---------gattactgc--taggcga---------------------------------
-------------------gccctatc-atggcgagcgtttgggct---tcggtctgaac
tagtagctttta-ttt-taaaccctttcttaattactgattatactgt-ggggacgaaag
tctctgcttttaactagatagcaactttcagcagtggatgtctaggctcgcacatc-gat
gaagaacgctgcgaactgcgatacgtaatgcgaattgcaggat--tcagtgagtcatcga
aattttgaacgcatatt-gcactt-ccgggt--tagt-cctgggagtatgcctgtatcag
tgtccgtacatcaaacttggttttcttcttt-ccgtgtagtcggtggaggatatgccaga
tgtg-aagtgtcttgcgg---ctaa--ttttcgaattg-actgcgagtcctttgaaatgt
acagaactgtacttctc-tttgctcgaaaagtgtggcgttgctgg--ttgtgaaggctgt
ccatgtgaccagtc-ggcgatcg-gtttgtctgctatggcatt-aatggaggaatattta
attcgcggtatgattagctt-cggctgagcagg-cgcttattggacgtttttcctgttgt
ggc-ggtatgaac-tgatgaaccgtag--tcgtgtg-tgacttggc-ttttga---attg
gctttgc-tgttgc----------gaagtag-agtggc-agtttcgac-tgtc---gagg
gt-cgacccat-ttggg---aactatgttttgtgt-ggctt-cggtcgcgcgg-catc--
---------------------------------------tca------------------
--------------------------------------------
>EU876591
------------------------------------------------------------
------------------------------------------------------------
------------------------------------------------------------
------------------------------------------------------------
------------------------------------------------------------
------------------------------------------------------------
----------------------------------------------ccacacct-aaaaa
cttt-----------ccac-gtg-aa-ctg-tatca--------------------a-c-
--cccatt-aatt------------------------g-ggggt----------------
------------------------------------------------------------
---------------------------------------------------------t-t
tgtttggcggt-gatcgct-----------------------------------------
------------------------------------------------------------
------------------------------------agc-------t-------------
------------------------------------------------------------
---------taat-----tgctg---gtt-------------------------------
------------------------------------------------------------
------------------------------------------------------------
------------------------------------------------------------
------------------------------------------------------------
------------------------------------------------------------
------------------------------------------------------------
------------------------------------------------------------
------------------------------------------------------------
---------gattactgc--taggcga---------------------------------
-------------------gccctatc-atggcgagcgtttgggct---tcggtctgaac
tagtagctttta-ttt-taaaccctttcttaattactgattatactgt-ggggacgaaag
tctctgcttttaactagatagcaactttcagcagtggatgtctaggctcgcacatc-gat
gaagaacgctgcgaactgcgatacgtaatgcgaattgcaggat--tcagtgagtcatcga
aattttgaacgcatatt-gcactt-ccgggt--tagt-cctgggagtatgcctgtatcag
tgtccgtacatcaaacttggttttcttcttt-ccgtgtagtcggtggaggatatgccaga
tgtg-aagtgtcttgcgg---ctaa--ttttcgaattg-actgcgagtcctttgaaatgt
acagaactgtacttctc-tttgctcgaaaagtgtggcgttgctgg--ttgtgaaggctgt
ccatgtgaccagtc-ggcgatcg-gtttgtctgctatggcatt-aatggaggaatattta
attcgcggtatgattagctt-cggctgaacagg-cgcttattggacgtttttcctgttgc
ggc-ggtatgaac-tgatgaaccgtag--tcgtgtg-tgacttggc-ttttga---attg
gctttgc-tgttgc----------gaagtag-agtggc-agtttcgac-tgtc---gagg
gt-cgacccat-ttggg---aactatgtgttgtgt-ggctt-cggtcgcgcgg-catc--
---------------------------------------tca------------------
--------------------------------------------
>EU876590
------------------------------------------------------------
------------------------------------------------------------
------------------------------------------------------------
------------------------------------------------------------
------------------------------------------------------------
------------------------------------------------------------
----------------------------------------------ccacacct-aaaaa
cttt-----------ccac-gtg-aa-ctg-tatca--------------------a-c-
--cccatt-aatt------------------------gggggtt----------------
------------------------------------------------------------
-----------------------------------------------------------t
tgtttggcggt-gatcgct-----------------------------------------
------------------------------------------------------------
------------------------------------agc-t-------------------
------------------------------------------------------------
---------taat-----tgctg---gtt-------------------------------
------------------------------------------------------------
------------------------------------------------------------
------------------------------------------------------------
------------------------------------------------------------
------------------------------------------------------------
------------------------------------------------------------
------------------------------------------------------------
------------------------------------------------------------
---------gattactgc--taggcga---------------------------------
-------------------gccctatc-atggcgagcgtttgggct---tcggtctgaac
tagtagctttta--ttttaaaccctttcttaattactgattatactgt-ggggacgaaag
tctctgcttttaactagatagcaactttcagcagtggatgtctaggctcgcacatc-gat
gaagaacgctgcgaactgcgatacgtaatgcgaattgcaggat--tcagtgagtcatcga
aattttgaacgcatatt-gcactt-ccgggt--tagt-cctgggagtatgcctgtatcag
tgtccgtacatcaaacttggttttcttcttt-ccgtgtggtcggtggaggatatgccaga
tgtg-aagtgtcttgcgg---ctaa--ttttcgaattg-actgcgagtcctttgaaatgt
acagaactgtacttctc-tttgctcgaaaagtgtggcgttgctgg--ttgtgaaggctgt
ccatgtgaccagtc-ggcgatcg-gtttgtctgctatggcatt-aatggaggaatattta
attcgcggtatgattagctt-cggctgaacagg-ctcttattggacgtttttcctgttgt
gtt-ggtatgaac-tgatgaaccgtag--tcgtgtg-tgacttggc-ttttga---attg
gctttgc-tgttgc----------gaagtag-agtggc-agtttcgac-tgtc---gagg
gt-cgacccat-ttggg---aactatgtgttgtgt-ggctt-cggtcgcgcgg-catc--
---------------------------------------tca------------------
--------------------------------------------
>EU876589
------------------------------------------------------------
------------------------------------------------------------
------------------------------------------------------------
------------------------------------------------------------
------------------------------------------------------------
------------------------------------------------------------
----------------------------------------------ccacacct-aaaaa
cttt-----------ccac-gtg-aa-ctg-tatca--------------------a-c-
--cccatt-aatt------------------------gggggtt----------------
------------------------------------------------------------
-----------------------------------------------------------t
tgtttggcggt-gatcgct-----------------------------------------
------------------------------------------------------------
------------------------------------agc-t-------------------
------------------------------------------------------------
---------taat-----tgctg---gtt-------------------------------
------------------------------------------------------------
------------------------------------------------------------
------------------------------------------------------------
------------------------------------------------------------
------------------------------------------------------------
------------------------------------------------------------
------------------------------------------------------------
------------------------------------------------------------
---------gattactgc--taggcga---------------------------------
-------------------gccctatc-atggcgagcgtttgggct---tcggtctgaac
tagtagctttta--ttttaaaccctttcttaattactgattatactgt-ggggacgaaag
tctctgcttttaactagatagcaactttcagcagtggatgtctaggctcgcacatc-gat
gaagaacgctgcgaactgcgatacgtaatgcgaattgcaggat--tcagtgagtcatcga
aattttgaacgcatatt-gcactt-ccgggt--tagt-cctgggagtatgcctgtatcag
tgtccgtacatcaaacttggttttcttcttt-ccgtgtagtcggtggaggatatgccaga
tgtg-aagtgtcttgcgg---ctaa--ttttcgaattg-actgcgagtcctttgaaatgt
acagaactgtacttctc-tttgctcgaaaagtgtggcgttgctgg--ttgtgaaggctgt
ccatgtgaccagtc-ggcgatcg-gtttgtctgctatggcatt-aatggaggaatattta
attcgcggtatgattagctt-cggctgaacagg-cgcttattggacgtttttcctgttgt
ggc-ggtatgaac-tgatgaaccgtag--tcgtgtg-tgacttggc-ttttga---attg
gctttgc-tgttgc----------gaagtag-agtggc-agtttcgac-tgtc---gagg
gt-cgacccat-ttggg---aactatgtgttgtgt-ggctt-cggtcgcgcgg-catc--
---------------------------------------tca------------------
--------------------------------------------
>EU876588
------------------------------------------------------------
------------------------------------------------------------
------------------------------------------------------------
------------------------------------------------------------
------------------------------------------------------------
------------------------------------------------------------
----------------------------------------------ccacacct-aaaaa
cttt-----------ccac-gtg-aa-ctg-tatca--------------------a-c-
--cccatt-aatt------------------------g-ggggt----------------
------------------------------------------------------------
---------------------------------------------------------t-t
tgtttggcggt-gatcgct-----------------------------------------
------------------------------------------------------------
------------------------------------agc-------t-------------
------------------------------------------------------------
---------taat-----tgctg---gtt-------------------------------
------------------------------------------------------------
------------------------------------------------------------
------------------------------------------------------------
------------------------------------------------------------
------------------------------------------------------------
------------------------------------------------------------
------------------------------------------------------------
------------------------------------------------------------
---------gattacggc--taggcga---------------------------------
-------------------gccctatc-atggcgagcgtttgggct---tcggtctgaac
tagtagctttta-ttt-taaaccctttcttaattactgattatactgt-ggggacgaaag
tctctgcttttaactagatagcaactttcagcagtggatgtctaggctcgcacatc-gat
gaagaacgctgcgaactgcgatacgtaatgcgaattgcaggat--tcagtgagtcatcga
aattttgaacgcatatt-gcactt-ccgggt--tagt-cctgggagtatgcctgtatcag
tgtccgtacatcaaacttggttttcttcttt-ccgtgtagtcggtggaggatatgccaga
tgtg-aagtgtcttgcgg---ctaa--ttttcgaattg-actgcgagtcctttgaaatgt
acagaactgtacttctc-tttgctcgaaaagtgtggcgttgctgg--ttgtgaaggctgt
ccatgtgaccagtc-ggcgatcg-gtttgtctgctatggcatt-aatggaggaatattta
attcgcggtatgattagctt-cggctgaacagg-cgcttattggacgtttttcctgttgt
ggc-ggtatgaac-tgatgaaccgtag--tcgtgtg-tgacttggc-ttttga---attg
gctttgc-tgttgc----------gaagtag-agtggc-agtttcgac-tgtc---gagg
gt-cgacccat-ttggg---aactatgtgttgtgt-ggctt-cggtcgcgcgg-catc--
---------------------------------------tca------------------
--------------------------------------------
>EU876587
------------------------------------------------------------
------------------------------------------------------------
------------------------------------------------------------
------------------------------------------------------------
------------------------------------------------------------
------------------------------------------------------------
----------------------------------------------ccacacct-aaaaa
cttt-----------ccac-gtg-aa-ctg-tatca--------------------a-c-
--cccatt-aatt------------------------gggggtt----------------
------------------------------------------------------------
-----------------------------------------------------------t
tgtttggcggt-gatcgct-----------------------------------------
------------------------------------------------------------
------------------------------------agc-t-------------------
------------------------------------------------------------
---------taat-----tgctg---gtt-------------------------------
------------------------------------------------------------
------------------------------------------------------------
------------------------------------------------------------
------------------------------------------------------------
------------------------------------------------------------
------------------------------------------------------------
------------------------------------------------------------
------------------------------------------------------------
---------gattactgc--taggcga---------------------------------
-------------------gccctatc-atggcgagcgtttgggct---tcggtctgaac
tagtagctttta--ttttaaaccctttcttaattactgattatactgt-ggggacgaaag
tctctgcttttaactagatagcaactttcagcagtggatgtctaggctcgcacatc-gat
gaagaacgctgcgaactgcgatacgtaatgcgaattgcaggat--tcagtgagtcatcga
aattttgaacgcatatt-gcactt-ccgggt--tagt-cctgggagtatgcctgtatcag
tgtccgtacatcaaacttggttttcttcttt-ccgtgtagtcggtggaggatatgccaga
tgtg-aagtgtcttgcgg---ctaa--ttttcgaattg-actgcgagtcctttgaaatgt
acagaactgtacttctc-tttgctcgaaaagtgtggcgttgctgg--ttgtgaaggctgt
ccatgtgaccagtc-ggcgatcg-gtttgtctgctatggcatt-aatggaggaatattta
attcgcggtatgattagctt-cggctgaacagg-cgcttattggacgtttttcctgttgt
ggc-ggtatgaac-tgatgaaccgtag--tcgtgtg-tgacttggc-ttttga---attg
gctttgc-tgttgc----------gaagtag-agtggc-agtttcgac-tgtc---gagg
gt-cgacccat-ttggg---aactatgtgttgtgt-ggctt-cggtcgcgcgg-catc--
---------------------------------------tca------------------
--------------------------------------------
>EU876586
------------------------------------------------------------
------------------------------------------------------------
------------------------------------------------------------
------------------------------------------------------------
------------------------------------------------------------
------------------------------------------------------------
----------------------------------------------ccacacct-aaaaa
cttt-----------ccac-gtg-aa-ctg-tatca--------------------a-c-
--cccatt-aatt------------------------gggggtt----------------
------------------------------------------------------------
-----------------------------------------------------------t
tgtttggcggt-gatcgct-----------------------------------------
------------------------------------------------------------
------------------------------------agc-t-------------------
------------------------------------------------------------
---------taat-----tgctg---gtt-------------------------------
------------------------------------------------------------
------------------------------------------------------------
------------------------------------------------------------
------------------------------------------------------------
------------------------------------------------------------
------------------------------------------------------------
------------------------------------------------------------
------------------------------------------------------------
---------gattactgc--taggcga---------------------------------
-------------------gccctatc-atggcgagcgtttgggct---tcggtctgaac
tagtagctttta--ttttaaaccctttcttaattactgattatactgt-ggggacgaaag
tctctgcttttaactagatagcaactttcagcagtggatgtctaggctcgcacatc-gat
gaagaacgctgcgaactgcgatacgtaatgcgaattgcaggat--tcagtgagtcatcga
aattttgaacgcatatt-gcactt-ccgggt--tagt-cctgggagtatgcctgtatcag
tgtccgtacatcaaacttggttttcttcttt-ccgtgtagtcggtggaggatatgccaga
tgtg-aagtgtcttgcgg---ctaa--ttttcgaattg-actgcgagtcctttgaaatgt
acagaactgtacttctc-tttgctcgaaaagtgtggcgttgctgg--ttgtgaaggctgt
ccatgtgaccagtc-ggcgatcg-gtttgtctgctatggcatt-aatggaggaatattta
attcgcggtatgattagctt-cggctgaacagg-cgcttattggacgtttttcctgttgt
ggc-ggtatgaac-tgatgaaccgtag--tcgtgtg-tgacttggc-ttttga---attg
gctttgc-tgttgc----------gaagtag-agtggc-agtttcgac-tgtc---gagg
gt-cgacccat-ttggg---aactatgtgttgtgt-ggctt-cggtcgcgcgg-catc--
---------------------------------------tca------------------
--------------------------------------------
>EU876585
------------------------------------------------------------
------------------------------------------------------------
------------------------------------------------------------
------------------------------------------------------------
------------------------------------------------------------
------------------------------------------------------------
----------------------------------------------ccaatccc-cacac
ctta-----------ccac-ttg-cc-ccg-tatca--------------------a-c-
--cccatt-aatt------------------------g-ggggt----------------
------------------------------------------------------------
---------------------------------------------------------t-t
tgtttggcggt-gatcgct-----------------------------------------
------------------------------------------------------------
------------------------------------agc-------t-------------
------------------------------------------------------------
---------taat-----tgctg---gtt-------------------------------
------------------------------------------------------------
------------------------------------------------------------
------------------------------------------------------------
------------------------------------------------------------
------------------------------------------------------------
------------------------------------------------------------
------------------------------------------------------------
------------------------------------------------------------
---------gattactgc--taggcga---------------------------------
-------------------gccctatc-atggcgagcgtttgggct---tcggtctgaac
tagtagctttta-ttt-taaaccctttcttaattactgattatactgt-ggggacgaaag
tctctgcttttaactagatagcaactttcagcagtggatgtctaggctcgcacatc-gat
gaagaacgctgcgaactgcgatacgtaatgcgaattgcaggat--tcagtgagtcatcga
aattttgaacgcatatt-gcactt-ccgggt--tagt-cctgggagtatgcctgtatcag
tgtccgtacatcaaacttggttttcttcttt-ccgtgtagtcggtggaggatatgccaga
tgtg-aagtgtcttgcgg---ctaa--ttttcgaattg-actgcgagtcctttgaaatgt
acagaactgtacttctc-tttgctcgaaaagtgtggcgttgctgg--ttgtgaaggctgt
ccatgtgaccagtc-ggcgatcg-gtttgtctgctatggcatt-aatggaggaatattta
attcgcggtatgattagctt-cggctgaacagg-cgcttattggacgtttttcctgttgt
ggc-ggtatgaac-tgatgaaccgtag--tcgtgtg-tgacttggc-ttttga---attg
gctttgc-tgttgc----------gaagtag-agtggc-agtttcgac-tgtc---gagg
gt-cgacccat-ttggg---aactatgtgttgtgt-ggctt-cggtcgcgcgg-catc--
---------------------------------------tca------------------
--------------------------------------------
>EU876584
------------------------------------------------------------
------------------------------------------------------------
------------------------------------------------------------
------------------------------------------------------------
------------------------------------------------------------
------------------------------------------------------------
----------------------------------------------ccacacct-aaaaa
cttt-----------ccac-gtg-aa-ctg-tatca--------------------a-c-
--cccatt-aatt------------------------gggggtt----------------
------------------------------------------------------------
-----------------------------------------------------------t
tgtttggcggt-gatcgct-----------------------------------------
------------------------------------------------------------
------------------------------------agc-t-------------------
------------------------------------------------------------
---------taat-----tgctg---gtt-------------------------------
------------------------------------------------------------
------------------------------------------------------------
------------------------------------------------------------
------------------------------------------------------------
------------------------------------------------------------
------------------------------------------------------------
------------------------------------------------------------
------------------------------------------------------------
---------gattactgc--taggcga---------------------------------
-------------------gccctatc-atggcgagcgtttgggct---tcggtctgaac
tagtagctttta--ttttaaaccctttcttaattactgattatactgt-ggggacgaaag
tctctgcttttaactagatagcaactttcagcagtggatgtctaggctcgcacatc-gat
gaagaacgctgcgaactgcgatacgtaatgcgaattgcaggat--tcagtgagtcatcga
aattttgaacgcatatt-gcactt-ccgggt--tagt-cctgggagtatgcctgtatcag
tgtccgtacatcaaacttggttttcttcttt-ccgtgtagtcggtggaggatatgccaga
tgtg-aagtgtcttgcgg---ctaa--ttttcgaattg-actgcgagtcctttgaaatgt
acagaactgtacttctc-tttgctcgaaaagtgtggcgttgctgg--ttgtgaaggctgt
ccatgtgaccagtc-ggcgatcg-gtttgtctgctatggcatt-aatggaggaatattta
attcgcggtatgattagctt-cggctgaacagg-cgcttattggacgtttttcctgttgt
ggc-ggtatgaac-tgatgaaccgtag--tcgtgtg-tgacttggc-ttttga---attg
gctttgc-tgttgc----------gaagtag-agtggc-agtttcgac-tgtc---gagg
gt-cgacccat-ttggg---aactatgtgttgtgt-ggctt-cggtcgcgcgg-catc--
---------------------------------------tca------------------
--------------------------------------------
>DQ643904
------------------------------------------------------------
------------------------------------------------------------
------------------------------------------------------------
------------------------------------------------------------
------------------------------------------------------------
------------------------------------------------------------
----------------------------------------------ccacacctaaaaaa
cttt-----------ccac-gtgaaa-ccg-tatca--------------------a-c-
--ccaata-attt------------------------g-ggggt----------------
------------------------------------------------------------
-----------------------------------------------------------t
taattggcggc-tgctgct-----------------------------------------
------------------------------------------------------------
------------------------------------ggt-a----tc-------------
------------------------------------------------------------
---------tttt-----tactg---gct-------------------------------
------------------------------------------------------------
------------------------------------------------------------
------------------------------------------------------------
------------------------------------------------------------
------------------------------------------------------------
------------------------------------------------------------
------------------------------------------------------------
------------------------------------------------------------
---------ggcggctgc--tgagcga---------------------------------
-------------------accctatc----gtgagcgttctgacc---ttggttggagc
tagtaacttaaa--ttttaaacccattcttaaatactgaatatactgt-agggacgaaag
tctctgcttttaactagatagcaactttcagcagtggatgtctaggctcgcacatc-gat
gaagaacactgcgaactgcgatacgtaatgcgaattgcaggat--tcagtgagtcatcga
aattttgaacgcatatt-gcactt-ccgggt--tatc-cctggaagtatgcctgtatcag
tgtccgtacattaaacttggttttcttcttt-ccgtgtagtcggtggaggatatgccaga
tatg-aagtgtcttgtgg---ctgg--ttttcgaatcg-gctgtgagtcctttgaaatgt
atagaactg--attctc-tttgttcgaaaagcgtggcgttgctgg--ttgtgaaggctgt
cagtgtgactaatc-ggcgaccg-gtttgtctgctatggcata-aatggaggagtgttcg
attcgcggtatgattggctt-cggctgaacagg-cgcttattagacgttcttcctgctgt
ggc-ggtatgacc-tggtgaaccgtag-ttcatgca-cgacttggc-ttttga---attg
gctttgc-tg-tgt----------gaagtag-agtggc-agtttcggc-tgtc---gagg
at-cgacccat-ttggg---aaat-tgtgctgtgc-gactt-cggttgcgtgg-catc--
---------------------------------------tcaa-----------------
--------------------------------------------
>DQ643903
------------------------------------------------------------
------------------------------------------------------------
------------------------------------------------------------
------------------------------------------------------------
------------------------------------------------------------
------------------------------------------------------------
----------------------------------------------ccacacctaaaaaa
cttt-----------ccac-gtg-aa-ccg-tatca--------------------a-c-
--ccaata-attt------------------------g-ggggt----------------
------------------------------------------------------------
-----------------------------------------------------------t
tgattggcggc-tgctgct-----------------------------------------
------------------------------------------------------------
------------------------------------ggt-a----tc-------------
------------------------------------------------------------
---------tttt-----tactg---gct-------------------------------
------------------------------------------------------------
------------------------------------------------------------
------------------------------------------------------------
------------------------------------------------------------
------------------------------------------------------------
------------------------------------------------------------
------------------------------------------------------------
------------------------------------------------------------
---------ggcggctgc--tgagcga---------------------------------
-------------------accctatc----gtgagcgttctgacc---ttggttggagc
tagtaacttaaa--ttttaaacccattcttaaatactgaatatactgt-agggacgaaag
tctctgcttttaactagatagcaactttcagcagtggatgtctaggctcgcacatc-gat
gaagaacgctgcgaactgcgatacgtaatgcgaattgcaggat--tcagtgagtcatcga
aattttgaacgcatatt-gcactt-ccgggt--tatc-cctggaagtatgcctgtatcag
tgtccgtacattaaacttggttttcttcttt-ccgtgtagtcggtggaggatatgccaga
tatg-aagtgtcttgtgg---ctgg--ttttcgaatcg-gctgtgagtcctttgaaatgt
atagaactg--attctc-tttgttcgaaaagcgtggcgttgctgg--ttgtgaaggctgt
cagtgtgactagtc-ggcgaccg-gtttgtctgctatggcata-aatggaggagtgttcg
attcgcggtatgattggctt-cggctgaacagg-cgcttattagacgttcttcctgctgt
ggc-ggtatgacc-tggtgaaccgtag-ttcatgca-cgacttggc-ttttga---attg
gctttgc-tg-tgt----------gaagtag-agtgac-agtttcggc-tgtc---gagg
at-cgacccat-ttggg---aaat-tgtgctgtgc-gactt-cggttgcgtgg-catc--
---------------------------------------tcaa-----------------
--------------------------------------------
>DQ643902
------------------------------------------------------------
------------------------------------------------------------
------------------------------------------------------------
------------------------------------------------------------
------------------------------------------------------------
------------------------------------------------------------
----------------------------------------------ccacacct-aaaaa
cttt-----------tcac-gtg-aa-ccg-tatca--------------------a---
--acatgt-tatt------------------------g-ggggc----------------
------------------------------------------------------------
-----------------------------------------------------------t
gacttggtggc-ggctgct-----------------------------------------
------------------------------------------------------------
------------------------------------ggt-a----tc-------------
------------------------------------------------------------
---------tattttttgtactg---gct-------------------------------
------------------------------------------------------------
------------------------------------------------------------
------------------------------------------------------------
------------------------------------------------------------
------------------------------------------------------------
------------------------------------------------------------
------------------------------------------------------------
------------------------------------------------------------
---------ggctgctgctttgagaaa---------------------------------
-------------------gccctatc-atggcgatcgcttggact---tctattcgagc
tagtagctacta--ttttaaacccattcttaattactgaatatactgt-ggggacgaaag
tctctgcttttaactagataacaactttcagcagtggatgtctaggctcgcacctc-gat
gaagaacgctgcgaactgcgatacgtaatgcgaattgcaggat--tcagtgagtcatcga
aattttgaacgcatatt-gcactt-ccgggt--tcgt-cctggaagtatgcttgtatcag
tgtccgtacatcaaacttggttttcttcttt-ccgtgtagtcggtggaggatatgccaga
tgtg-aagtgtcttgcggcggctga--ttttcggatct-gctgcgagtcctttgaaatgt
acagaactg-acttctc-tttgctcgaaaagtgtggcattactgg--ttgtaaaggctgt
ccgtgtgaccagtc-ggcgattg-gtttgtctgctgcggcgtt-aatggaaggatgtttg
atttgcggtatggttggctt-cggctgaacaga-cgcttattggacgtacttcttgctgt
ggc-ggtatgaac-ggatgtaccgtag--ttgtatg-tgacttggctttttga---attg
gtgttgc-tg-tgc----------gaagtag-agtgac-agtttcggc-tgtc---gagt
gt-cgaccaat-ttggg---aactatgtataatgc-gactt-cggtagcgttg-tatc--
---------------------------------------tcaa-----------------
--------------------------------------------
>DQ643901
------------------------------------------------------------
------------------------------------------------------------
------------------------------------------------------------
------------------------------------------------------------
------------------------------------------------------------
------------------------------------------------------------
----------------------------------------------ccacacctaaaaaa
cttt-----------ccac-gtg-aa-ccg-tatca--------------------a-c-
--ccaata-attt------------------------g-ggggt----------------
------------------------------------------------------------
-----------------------------------------------------------t
taattggcggc-tgctgct-----------------------------------------
------------------------------------------------------------
------------------------------------ggt-a----tc-------------
------------------------------------------------------------
---------tttt-----tactg---gct-------------------------------
------------------------------------------------------------
------------------------------------------------------------
------------------------------------------------------------
------------------------------------------------------------
------------------------------------------------------------
------------------------------------------------------------
------------------------------------------------------------
------------------------------------------------------------
---------ggcggctgc--tgagcga---------------------------------
-------------------accctatc----gtgagcgttctgacc---ttggttggagc
tagtaacttaaa--ttttaaacccattcttaaatactgaatatactgt-agggacgaaag
tctctgcttttaactagatagcaactttcagcagtggatgtctaggctcgcacatc-gat
gaagaacgctgcgaactgcgatacgtaatgcgaattgcaggat--tcagtgagtcatcga
aattttgaacgcatatt-gcactt-ccgggt--tatc-cctggaagtatgcctgtatcag
tgtccgtacattaaacttggttttcttcttt-ccgtgtagtcggtggaggatatgccaga
tatg-aagtgtcttgtgg---ctgg--ttttcgaatcg-gctgtgagtcctttgaaatgt
atagaactg--attctc-tttgttcgaaaagcgtggcgttgctgg--ttgtgaaggctgt
cagtgtgactagtc-ggcgaccg-gtttgtctgctatggcata-aatggaggagtgttcg
attcgcggtatgattggctt-cggctgaacagg-cgcttattagacgttcttcctgctgt
ggc-ggtatgacc-tggtgaaccgtag-ttcatgca-cgacttggc-ttttga---attg
gctttgc-tg-tgt----------gaagtag-agtgac-agtttcggc-tgtc---gagg
at-cgacccat-ttggg---aaat-tgtgctgtgc-gactt-cggttgtgtgg-catc--
---------------------------------------tcaa-----------------
--------------------------------------------
>DQ643900
------------------------------------------------------------
------------------------------------------------------------
------------------------------------------------------------
------------------------------------------------------------
------------------------------------------------------------
------------------------------------------------------------
----------------------------------------------ccacacctaaaaaa
cttt-----------ccac-gtg-aa-ccg-tatca--------------------a-c-
--ccaata-attt------------------------g-ggggt----------------
------------------------------------------------------------
-----------------------------------------------------------t
taattggcggc-tgctgct-----------------------------------------
------------------------------------------------------------
------------------------------------ggt-a----tc-------------
------------------------------------------------------------
---------tttt-----tactg---gct-------------------------------
------------------------------------------------------------
------------------------------------------------------------
------------------------------------------------------------
------------------------------------------------------------
------------------------------------------------------------
------------------------------------------------------------
------------------------------------------------------------
------------------------------------------------------------
---------ggcggctgc--tgagcga---------------------------------
-------------------accctatc----gtgagcgttctgacc---ttggttggagc
tagtaacttaaa--ttttaaacccattcttaaatactgaatatactgt-agggacgaaag
tctctgcttttaactagatagcaactttcagcagtggatgtctaggctcgcacatc-gat
gaagaacgctgcgaactgcgatacgtaatgcgaattgcaggat--tcagtgagtcatcga
aattttgaacgcatatt-gcactt-ccgggt--tatc-cctggaagtatgcctgtatcag
tgtccgtacattaaacttggttttcttcttt-ccgtgtagtcggtggaggatatgccaga
tatg-aagtgtcttgtgg---ctgg--ttttcgaatcg-gctgtgagtcctttgaaatgt
atagaactg--attctc-tttgttcgaaaagcgtggcgttgctgg--ttgtgaaggctgt
cagtgtgactagtc-ggcgaccg-gtttgtctgctatggcata-aatggaggagtgttcg
attcgcggtatgattggctt-cggctgaacagg-cgcttattagacgttcttcctgctgt
ggc-ggtatgacc-tggtgaaccgtag-ttcatgca-cgacttggc-ttttga---attg
gctttgc-tg-tgt----------gaagtag-agtgac-agtttcggc-tgtc---gagg
at-cgacccat-ttggg---aaat-tgtgctgtgc-gactt-cggttgtgtgg-catc--
---------------------------------------tcaa-----------------
--------------------------------------------
>DQ643899
------------------------------------------------------------
------------------------------------------------------------
------------------------------------------------------------
------------------------------------------------------------
------------------------------------------------------------
------------------------------------------------------------
----------------------------------------------ccacacctaaaaaa
cttt-----------ccac-gtg-aa-ccg-tatca--------------------a-c-
--ccaata-attt------------------------g-ggggt----------------
------------------------------------------------------------
-----------------------------------------------------------t
taattggcggc-tgctgct-----------------------------------------
------------------------------------------------------------
------------------------------------ggt-a----tc-------------
------------------------------------------------------------
---------tttt-----tactg---gct-------------------------------
------------------------------------------------------------
------------------------------------------------------------
------------------------------------------------------------
------------------------------------------------------------
------------------------------------------------------------
------------------------------------------------------------
------------------------------------------------------------
------------------------------------------------------------
---------ggcggctgc--tgagcga---------------------------------
-------------------accctatc----gtgagcgttctgacc---ttggttggagc
tagtaacttaaa--ttttaaacccattcttaaatactgaatatactgt-agggacgaaag
tctctgcttttaactagatagcaactttcagcagtggatgtctaggctcgcacatc-gat
gaagaacgctgcgaactgcgatacgtaatgcgaattgcaggat--tcagtgagtcatcga
aattttgaacgcatatt-gcactt-ccgggt--tatc-cctggaagtatgcctgtatcag
tgtccgtacattaaacttggttttcttcttt-ccgtgtagtcggtggaggatatgccaga
tatg-aagtgtcttgtgg---ctgg--ttttcgaatcg-gctgtgagtcctttgaaatgt
atagaactg--attctc-tttgttcgaaaagcgtggcgttgctgg--ttgtgaaggctgt
cagtgtgactagtc-ggcgaccg-gtttgtctgctatggcata-aatggaggagtgttcg
attcgcggtatgattggctt-cggctgaacagg-cgcttattagacgttcttcctgctgt
ggc-ggtatgacc-tggtgaaccgtag-ttcatgca-cgacttggc-ttttga---attg
gctttgc-tg-tgt----------gaagtag-agtgac-agtttcggc-tgtc---gagg
at-cgacccat-ttggg---aaat-tgtgctgtgc-gactt-cggttgtgtgg-catc--
---------------------------------------tcaa-----------------
--------------------------------------------
>DQ643898
------------------------------------------------------------
------------------------------------------------------------
------------------------------------------------------------
------------------------------------------------------------
------------------------------------------------------------
------------------------------------------------------------
----------------------------------------------ccacacctaaaaaa
cttt-----------ccac-gtg-aa-ccg-tatca--------------------a-c-
--ccaata-attt------------------------g-ggggt----------------
------------------------------------------------------------
-----------------------------------------------------------t
taattggcggc-tgctgct-----------------------------------------
------------------------------------------------------------
------------------------------------ggt-a----tc-------------
------------------------------------------------------------
---------tttt-----tactg---gct-------------------------------
------------------------------------------------------------
------------------------------------------------------------
------------------------------------------------------------
------------------------------------------------------------
------------------------------------------------------------
------------------------------------------------------------
------------------------------------------------------------
------------------------------------------------------------
---------ggcggctgc--tgagcga---------------------------------
-------------------accctatc----gtgagcgttctgacc---ttggttggagc
tagtaacttaaa--ttttaaacccattcttaaatactgaatatactgt-agggacgaaag
tctctgcttttaactagatagcaactttcagcagtggatgtctaggctcgcacatc-gat
gaagaacgctgcgaactgcgatacgtaatgcgaattgcaggat--tcagtgagtcatcga
aattttgaacgcatatt-gcactt-ccgggt--tatc-cctggaagtatgcctgtatcag
tgtccgtacattaaacttggttttcttcttt-ccgtgtagtcggtggaggatatgccaga
tatg-aagtgtcttgtgg---ctgg--ttttcgaatcg-gctgtgagtcctttgaaatgt
atagaactg--attctc-tttgttcgaaaagcgtggcgttgctgg--ttgtgaaggctgt
cagtgtgactagtc-ggcgaccg-gtttgtctgctatggcata-aatggaggagtgttcg
attcgcggtatgattggctt-cggctgaacagg-cgcttattagacgttcttcctgctgt
ggc-ggtatgacc-tggtgaaccgtag-ttcatgca-cgacttggc-ttttga---attg
gctttgc-tg-tgt----------gaagtag-agtgac-agtttcggc-tgtc---gagg
at-cgacccat-ttggg---aaat-tgtgctgtgc-gactt-cggttgtgtgg-catc--
---------------------------------------tcaa-----------------
--------------------------------------------
>DQ643897
------------------------------------------------------------
------------------------------------------------------------
------------------------------------------------------------
------------------------------------------------------------
------------------------------------------------------------
------------------------------------------------------------
----------------------------------------------ccacacctaaaaaa
cttt-----------ccac-gtg-aa-ccg-tatca--------------------a-c-
--ccaata-attt------------------------g-ggggt----------------
------------------------------------------------------------
-----------------------------------------------------------t
taattggcggc-tgctgct-----------------------------------------
------------------------------------------------------------
------------------------------------ggt-a----tc-------------
------------------------------------------------------------
---------tttt-----tactg---gct-------------------------------
------------------------------------------------------------
------------------------------------------------------------
------------------------------------------------------------
------------------------------------------------------------
------------------------------------------------------------
------------------------------------------------------------
------------------------------------------------------------
------------------------------------------------------------
---------ggcggctgc--tgagcga---------------------------------
-------------------accctatc----gtgagcgttctgacc---ttggttggagc
tagtaacttaaa--ttttaaacccattcttaaatactgaatatactgt-agggacgaaag
tctctgcttttaactagatagcaactttcagcagtggatgtctaggctcgcacatc-gat
gaagaacgctgcgaactgcgatacgtaatgcgaattgcaggat--tcagtgagtcatcga
aattttgaacgcatatt-gcactt-ccgggt--tatc-cctggaagtatgcctgtatcag
tgtccgtacattaaacttggttttcttcttt-ccgtgtagtcggtggaggatatgccaga
tatg-aagtgtcttgtgg---ctgg--ttttcgaatcg-gctgtgagtcctttgaaatgt
atagaactg--attctc-tttgttcgaaaagcgtggcgttgctgg--ttgtgaaggctgt
cagtgtgactagtc-ggcgaccg-gtttgtctgctatggcata-aatggaggagtgttcg
attcgcggtatgattggctt-cggctgaacaggccgcttattagacgttcttcctgctgt
ggc-ggtatgacc-tggtgaaccgtagcttcatgca-cgacttggc-ttttga---attg
gctttgc-tg-tgt----------gaagtag-agtgac-agtttcggc-tgtc---gagg
at-cgacccat-ttggg---aaat-tgtgctgtgc-gactt-cggttgtgtgg-catc--
---------------------------------------tcaa-----------------
--------------------------------------------
>DQ643896
------------------------------------------------------------
------------------------------------------------------------
------------------------------------------------------------
------------------------------------------------------------
------------------------------------------------------------
------------------------------------------------------------
----------------------------------------------ccacacctaaaaaa
cttt-----------ccac-gtg-aa-ccg-tatca--------------------a-c-
--ccaata-attt------------------------g-ggggt----------------
------------------------------------------------------------
-----------------------------------------------------------t
taattggcggc-tgctgct-----------------------------------------
------------------------------------------------------------
------------------------------------ggt-a----tc-------------
------------------------------------------------------------
---------tttt-----tactg---gct-------------------------------
------------------------------------------------------------
------------------------------------------------------------
------------------------------------------------------------
------------------------------------------------------------
------------------------------------------------------------
------------------------------------------------------------
------------------------------------------------------------
------------------------------------------------------------
---------ggcggctgc--tgagcga---------------------------------
-------------------accctatc----gtgagcgttctgacc---ttggttggagc
tagtaacttaaa--ttttaaacccattcttaaatactgaatatactgt-agggacgaaag
tctctgcttttaactagatagcaactttcagcagtggatgtctaggctcgcacatc-gat
gaagaacgctgcgaactgcgatacgtaatgcgaattgcaggat--tcagtgagtcatcga
aattttgaacgcatatt-gcactt-ccgggt--tatc-cctggaagtatgcctgtatcag
tgtccgtacattaaacttggttttcttcttt-ccgtgtagtcggtggaggatatgccaga
tatg-aagtgtcttgtgg---ctgg--ttttcgaatcg-gctgtgagtcctttgaaatgt
atagaactg--attctc-tttgttcgaaaagcgtggcgttgctgg--ttgtgaaggctgt
cagtgtgactagtc-ggcgaccg-gtttgtctgctatggcata-aatggaggagtgttcg
attcgcggtatgattggctt-cggctgaacagg-cgcttattagacgttcttcctgctgt
ggc-ggtatgacc-tggtgaaccgtag-ttcatgca-cgacttggc-ttttga---attg
gctttgc-tg-tgt----------gaagtag-agtgac-agtttcggc-tgtc---gagg
at-cgacccat-ttggg---aaat-tgtgctgtgc-gactt-cggttgtgtgg-catc--
---------------------------------------tcaa-----------------
--------------------------------------------
>DQ643895
------------------------------------------------------------
------------------------------------------------------------
------------------------------------------------------------
------------------------------------------------------------
------------------------------------------------------------
------------------------------------------------------------
----------------------------------------------ccacacctaaaaaa
cttt-----------ccac-gtg-aa-ccg-tatca--------------------a-c-
--ccaata-attt------------------------g-ggggt----------------
------------------------------------------------------------
-----------------------------------------------------------t
taattggcggc-tgctgct-----------------------------------------
------------------------------------------------------------
------------------------------------ggt-a----tc-------------
------------------------------------------------------------
---------tttt-----tactg---gct-------------------------------
------------------------------------------------------------
------------------------------------------------------------
------------------------------------------------------------
------------------------------------------------------------
------------------------------------------------------------
------------------------------------------------------------
------------------------------------------------------------
------------------------------------------------------------
---------ggcggctgc--tgagcga---------------------------------
-------------------accctatc----gtgagcgttctgacc---ttggttggagc
tagtaacttaaa--ttttaaacccattcttaaatactgaatatactgt-agggacgaaag
tctctgcttttaactagatagcaactttcagcagtggatgtctaggctcgcacatc-gat
gaagaacgctgcgaactgcgatacgtaatgcgaattgcaggat--tcagtgagtcatcga
aattttgaacgcatatt-gcactt-ccgggt--tatc-cctggaagtatgcctgtatcag
tgtccgtacattaaacttggttttcttcttt-ccgtgtagtcggtggaggatatgccaga
tatg-aagtgtcttgtgg---ctgg--ttttcgaatcg-gctgtgagtcctttgaaatgt
atagaactg--attctc-tttgttcgaaaagcgtggcgttgctgg--ttgtgaaggctgt
cagtgtgactagtc-ggcgaccg-gtttgtctgctatggcata-aatggaggagtgttcg
attcgcggtatgattggctt-cggctgaacagg-cgcttattagacgttcttcctgctgt
ggc-ggtatgacc-tggtgaaccgtag-ttcatgca-cgacttggc-ttttga---attg
gctttgc-tg-tgt----------gaagtag-agtgac-agtttcggc-tgtc---gagg
at-cgacccat-ttggg---aaat-tgtgctgtgc-gactt-cggttgtgtgg-catc--
---------------------------------------tcaa-----------------
--------------------------------------------
>DQ643894
------------------------------------------------------------
------------------------------------------------------------
------------------------------------------------------------
------------------------------------------------------------
------------------------------------------------------------
------------------------------------------------------------
----------------------------------------------ccacacctaaaaaa
cttt-----------ccac-gtg-aa-ccg-tatca--------------------a-c-
--ccaata-attt------------------------g-ggggt----------------
------------------------------------------------------------
-----------------------------------------------------------t
taattggcggc-tgctgct-----------------------------------------
------------------------------------------------------------
------------------------------------ggt-a----tc-------------
------------------------------------------------------------
---------tttt-----tactg---gct-------------------------------
------------------------------------------------------------
------------------------------------------------------------
------------------------------------------------------------
------------------------------------------------------------
------------------------------------------------------------
------------------------------------------------------------
------------------------------------------------------------
------------------------------------------------------------
---------ggcggctgc--tgagcga---------------------------------
-------------------accctatc----gtgagcgttctgacc---ttggttggagc
tagtaacttaaa--ttttaaacccattcttaaatactgaatatactgt-agggacgaaag
tctctgcttttaactagatagcaactttcagcagtggatgtctaggctcgcacatc-gat
gaagaacgctgcgaactgcgatacgtaatgcgaattgcaggat--tcagtgagtcatcga
aattttgaacgcatatt-gcactt-ccgggt--tatc-cctggaagtatgcctgtatcag
tgtccgtacattaaacttggttttcttcttt-ccgtgtagtcggtggaggatatgccaga
tatg-aagtgtcttgtgg---ctgg--ttttcgaatcg-gctgtgagtcctttgaaatgt
atagaactg--attctc-tttgttcgaaaagcgtggcgttgctgg--ttgtgaaggctgt
cagtgtgactagtc-ggcgaccg-gtttgtctgctatggcata-aatggaggagtgttcg
attcgcggtatgattggctt-cggctgaacagg-cgcttattagacgttcttcctgctgt
ggc-ggtatgacc-tggtgaaccgtag-ttcatgca-cgacttggc-ttttga---attg
gctttgc-tg-tgt----------gaagtag-agtgac-agtttcggc-tgtc---gagg
at-cgacccat-ttggg---aaat-tgtgctgtgc-gactt-cggttgtgtgg-catc--
---------------------------------------tcaa-----------------
--------------------------------------------
>DQ643893
------------------------------------------------------------
------------------------------------------------------------
------------------------------------------------------------
------------------------------------------------------------
------------------------------------------------------------
------------------------------------------------------------
----------------------------------------------ccacacctaaaaaa
cttt-----------ccac-gtg-aa-ccg-tatca--------------------a-c-
--ccaata-attt------------------------g-ggggt----------------
------------------------------------------------------------
-----------------------------------------------------------t
taattggcggc-tgctgct-----------------------------------------
------------------------------------------------------------
------------------------------------ggt-a----tc-------------
------------------------------------------------------------
---------tttt-----tactg---gct-------------------------------
------------------------------------------------------------
------------------------------------------------------------
------------------------------------------------------------
------------------------------------------------------------
------------------------------------------------------------
------------------------------------------------------------
------------------------------------------------------------
------------------------------------------------------------
---------ggcggctgc--tgagcga---------------------------------
-------------------accctatc----gtgagcgttctgacc---ttggttggagc
tagtaacttaaa--ttttaaacccattcttaaatactgaatatactgt-agggacgaaag
tctctgcttttaactagatagcaactttcagcagtggatgtctaggctcgcacatc-gat
gaagaacgctgcgaactgcgatacgtaatgcgaattgcaggat--tcagtgagtcatcga
aattttgaacgcatatt-gcactt-ccgggt--tatc-cctggaagtatgcctgtatcag
tgtccgtacattaaacttggttttcttcttt-ccgtgtagtcggtggaggatatgccaga
tatg-aagtgtcttgtgg---ctgg--ttttcgaatcg-gctgtgagtcctttgaaatgt
atagaactg--attctc-tttgttcgaaaagcgtggcgttgctgg--ttgtgaaggctgt
cagtgtgactagtc-ggcgaccg-gtttgtctgctatggcata-aatggaggagtgttcg
attcgcggtatgattggctt-cggctgaacagg-cgcttattagacgttcttcctgctgt
ggc-ggtatgacc-tggtgaaccgtag-ttcatgca-cgacttggc-ttttga---attg
gctttgc-tg-tgt----------gaagtag-agtgac-agtttcggc-tgtc---gagg
at-cgacccat-ttggg---aaat-tgtgctgtgc-gactt-cggttgtgtgg-catc--
---------------------------------------tcaa-----------------
--------------------------------------------
>DQ643892
------------------------------------------------------------
------------------------------------------------------------
------------------------------------------------------------
------------------------------------------------------------
------------------------------------------------------------
------------------------------------------------------------
----------------------------------------------ccacacctaaaaaa
cttt-----------ccac-gtg-aa-ccg-tatca--------------------a-c-
--ccaata-attt------------------------g-ggggt----------------
------------------------------------------------------------
-----------------------------------------------------------t
taattggcggc-tgctgct-----------------------------------------
------------------------------------------------------------
------------------------------------ggt-a----tc-------------
------------------------------------------------------------
---------tttt-----tactg---gct-------------------------------
------------------------------------------------------------
------------------------------------------------------------
------------------------------------------------------------
------------------------------------------------------------
------------------------------------------------------------
------------------------------------------------------------
------------------------------------------------------------
------------------------------------------------------------
---------ggcggctgc--tgagcga---------------------------------
-------------------accctatc----gtgagcgttctgacc---ttggttggagc
tagtaacttaaa--ttttaaacccattcttaaatactgaatatactgt-agggacgaaag
tctctgcttttaactagatagcaactttcagcagtggatgtctaggctcgcacatc-gat
gaagaacgctgcgaactgcgatacgtaatgcgaattgcaggat--tcagtgagtcatcga
aattttgaacgcatatt-gcactt-ccgggt--tatc-cctggaagtatgcctgtatcag
tgtccgtacattaaacttggttttcttcttt-ccgtgtagtcggtggaggatatgccaga
tatg-aagtgtcttgtgg---ctgg--ttttcgaatcg-gctgtgagtcctttgaaatgt
atagaactg--attctc-tttgttcgaaaagcgtggcgttgctgg--ttgtgaaggctgt
cagtgtgactagtc-ggcgaccg-gtttgtctgctatggcata-aatggaggagtgttcg
attcgcggtatgattggctt-cggctgaacagg-cgcttattagacgttcttcctgctgt
ggc-ggtatgacc-tggtgaaccgtag-ttcatgca-cgacttggc-ttttga---attg
gctttgc-tg-tgt----------gaagtag-agtgac-agtttcggc-tgtc---gagg
at-cgacccat-ttggg---aaat-tgtgctgtgc-gactt-cggttgtgtgg-catc--
---------------------------------------tcaa-----------------
--------------------------------------------
>DQ643891
------------------------------------------------------------
------------------------------------------------------------
------------------------------------------------------------
------------------------------------------------------------
------------------------------------------------------------
------------------------------------------------------------
----------------------------------------------ccacacctaaaaaa
cttt-----------ccac-gtg-aa-ccg-tatca--------------------a-c-
--ccaata-attt------------------------g-ggggt----------------
------------------------------------------------------------
-----------------------------------------------------------t
taattggcggc-tgctgct-----------------------------------------
------------------------------------------------------------
------------------------------------ggt-a----tc-------------
------------------------------------------------------------
---------tttt-----tactg---gct-------------------------------
------------------------------------------------------------
------------------------------------------------------------
------------------------------------------------------------
------------------------------------------------------------
------------------------------------------------------------
------------------------------------------------------------
------------------------------------------------------------
------------------------------------------------------------
---------ggcggctgc--tgagcga---------------------------------
-------------------accctatc----gtgagcgttctgacc---ttggttggagc
tagtaacttaaa--ttttaaacccattcttaaatactgaatatactgt-agggacgaaag
tctctgcttttaactagatagcaactttcagcagtggatgtctaggctcgcacatc-gat
gaagaacgctgcgaactgcgatacgtaatgcgaattgcaggat--tcagtgagtcatcga
aattttgaacgcatatt-gcactt-ccgggt--tatc-cctggaagtatgcctgtatcag
tgtccgtacattaaacttggttttcttcttt-ccgtgtagtcggtggaggatatgccaga
tatg-aagtgtcttgtgg---ctgg--ttttcgaatcg-gctgtgagtcctttgaaatgt
atagaactg--attctc-tttgttcgaaaagcgtggcgttgctgg--ttgtgaaggctgt
cagtgtgactagtc-ggcgaccg-gtttgtctgctatggcata-aatggaggagtgttcg
attcgcggtatgattggctt-cggctgaacagg-cgcttattagacgttcttcctgctgt
ggc-ggtatgacc-tggtgaaccgtag-ttcatgca-cgacttggc-ttttga---attg
gctttgc-tg-tgt----------gaagtag-agtgac-agtttcggc-tgtc---gagg
at-cgacccat-ttggg---aaat-tgtgctgtgc-gactt-cggttgtgtgg-catc--
---------------------------------------tcaa-----------------
--------------------------------------------
>DQ643890
------------------------------------------------------------
------------------------------------------------------------
------------------------------------------------------------
------------------------------------------------------------
------------------------------------------------------------
------------------------------------------------------------
----------------------------------------------ccacacctaaaaaa
cttt-----------ccac-gtgaaa-ccg-tatca--------------------a-c-
--ccaata-attt------------------------g-ggggt----------------
------------------------------------------------------------
-----------------------------------------------------------t
taattggcggc-tgctgct-----------------------------------------
------------------------------------------------------------
------------------------------------ggt-a----tc-------------
------------------------------------------------------------
---------tttt-----tactg---gct-------------------------------
------------------------------------------------------------
------------------------------------------------------------
------------------------------------------------------------
------------------------------------------------------------
------------------------------------------------------------
------------------------------------------------------------
------------------------------------------------------------
------------------------------------------------------------
---------ggcggctgc--tgagcga---------------------------------
-------------------accctatc----gtgagcgttctgacc---ttggttggagc
tagtaacttaaa--ttttaaacccattcttaaatactgaatatactgt-agggacgaaag
tctctgcttttaactagatagcaactttcagcagtggatgtctaggctcgcacatc-gat
gaagaacgctgcgaactgcgatacgtaatgcgaattgcaggat--tcagtgagtcatcga
aattttgaacgcatatt-gcactt-ccgggt--tatc-cctggaagtatgcctgtatcag
tgtccgtacattaaacttggttttcttcttt-ccgtgtagtcggtggaggatatgccaga
tatg-aagtgtcttgtgg---ctgg--ttttcgaatcg-gctgtgagtcctttgaaatgt
atagaactg--attctc-tttgttcgaaaagcgtggcgttgctgg--ttgtgaaggctgt
cagtgtgactagtc-ggcgaccg-gtttgtctgctatggcata-aatggaggagtgttcg
attcgcggtatgattggctt-cggctgaacagg-cgcttattagacgttcttcctgctgt
ggc-ggtatgacc-tggtgaaccgtag-ttcatgca-cgacttggc-ttttga---attg
gctttgc-tg-tgt----------gaagtag-agtgac-agtttcggc-tgtc---gagg
at-cgacccat-ttggg---aaat-tgtgctgtgc-gactt-cggttgtgtgg-catc--
---------------------------------------tcaa-----------------
--------------------------------------------
>DQ643889
------------------------------------------------------------
------------------------------------------------------------
------------------------------------------------------------
------------------------------------------------------------
------------------------------------------------------------
------------------------------------------------------------
----------------------------------------------ccacacctaaaaaa
cttt-----------ccac-gtg-aa-ccg-tatca--------------------a-c-
--ccaata-attt------------------------g-ggggt----------------
------------------------------------------------------------
-----------------------------------------------------------t
taattggcggc-tgctgct-----------------------------------------
------------------------------------------------------------
------------------------------------ggt-a----tc-------------
------------------------------------------------------------
---------tttt-----tactg---gct-------------------------------
------------------------------------------------------------
------------------------------------------------------------
------------------------------------------------------------
------------------------------------------------------------
------------------------------------------------------------
------------------------------------------------------------
------------------------------------------------------------
------------------------------------------------------------
---------ggcggctgc--tgagcga---------------------------------
-------------------accctatc----gtgagcgttctgacc---ttggttggagc
tagtaacttaaa--ttttaaacccattcttaaatactgaatatactgt-agggacgaaag
tctctgcttttaactagatagcaactttcagcagtggatgtctaggctcgcacatc-gat
gaagaacgctgcgaactgcgatacgtaatgcgaattgcaggat--tcagtgagtcatcga
aattttgaacgcatatt-gcactt-ccgggt--tatc-cctggaagtatgcctgtatcag
tgtccgtacattaaacttggttttcttcttt-ccgtgtagtcggtggaggatatgccaga
tatg-aagtgtcttgtgg---ctgg--ttttcgaatcg-gctgtgagtcctttgaaatgt
atagaactg--attctc-tttgttcgaaaagcgtggcgttgctgg--ttgtgaaggctgt
cagtgtgactagtc-ggcgaccg-gtttgtctgctatggcata-aatggaggagtgttcg
attcgcggtatgattggctt-cggctgaacagg-cgcttattagacgttcttcctgctgt
ggc-ggtatgacc-tggtgaaccgtag-ttcatgca-cgacttggc-ttttga---attg
gctttgc-tg-tgt----------gaagtag-agtgac-agtttcggc-tgtc---gagg
at-cgacccat-ttggg---aaat-tgtgctgtgc-gactt-cggttgtgtgg-catc--
---------------------------------------tcaa-----------------
--------------------------------------------
>DQ643888
------------------------------------------------------------
------------------------------------------------------------
------------------------------------------------------------
------------------------------------------------------------
------------------------------------------------------------
------------------------------------------------------------
----------------------------------------------ccacacctaaaaaa
cttt-----------ccac-gtg-aa-ccg-tatca--------------------a-c-
--ccaata-attt------------------------g-ggggt----------------
------------------------------------------------------------
-----------------------------------------------------------t
taattggcggc-tgctgct-----------------------------------------
------------------------------------------------------------
------------------------------------ggt-a----tc-------------
------------------------------------------------------------
---------tttt-----tactg---gct-------------------------------
------------------------------------------------------------
------------------------------------------------------------
------------------------------------------------------------
------------------------------------------------------------
------------------------------------------------------------
------------------------------------------------------------
------------------------------------------------------------
------------------------------------------------------------
---------ggcggctgc--tgagcga---------------------------------
-------------------accctatc----gtgagcgttctgacc---ttggttggagc
tagtaacttaaa--ttttaaacccattcttaaatactgaatatactgt-agggacgaaag
tctctgcttttaactagatagcaactttcagcagtggatgtctaggctcgcacatc-gat
gaagaacgctgcgaactgcgatacgtaatgcgaattgcaggat--tcagtgagtcatcga
aattttgaacgcatatt-gcactt-ccgggt--tatc-cctggaagtatgcctgtatcag
tgtccgtacattaaacttggttttcttcttt-ccgtgtagtcggtggaggatatgccaga
tatg-aagtgtcttgtgg---ctgg--ttttcgaatcg-gctgtgagtcctttgaaatgt
atagaactg--attctc-tttgttcgaaaagcgtggcgttgctgg--ttgtgaaggctgt
cagtgtgactagtc-ggcgaccg-gtttgtctgctatggcata-aatggaggagtgttcg
attcgcggtatgattggctt-cggctgaacagg-cgcttattagacgttcttcctgctgt
ggc-ggtatgacc-tggtgaaccgtag-ttcatgca-cgacttggc-ttttga---attg
gctttgc-tg-tgt----------gaagtag-agtgac-agtttcggc-tgtc---gagg
at-cgacccat-ttggg---aaat-tgtgctgtgc-gactt-cggttgtgtgg-catc--
---------------------------------------tcaa-----------------
--------------------------------------------
>DQ643887
------------------------------------------------------------
------------------------------------------------------------
------------------------------------------------------------
------------------------------------------------------------
------------------------------------------------------------
------------------------------------------------------------
----------------------------------------------ccacacctaaaaaa
cttt-----------ccac-gtg-aa-ccg-tatca--------------------a-c-
--ccaata-attt------------------------g-ggggt----------------
------------------------------------------------------------
-----------------------------------------------------------t
taattggcggc-tgctgct-----------------------------------------
------------------------------------------------------------
------------------------------------ggt-a----tc-------------
------------------------------------------------------------
---------tttt-----tactg---gct-------------------------------
------------------------------------------------------------
------------------------------------------------------------
------------------------------------------------------------
------------------------------------------------------------
------------------------------------------------------------
------------------------------------------------------------
------------------------------------------------------------
------------------------------------------------------------
---------ggcggctgc--tgagcga---------------------------------
-------------------accctatc----gtgagcgttctgacc---ttggttggagc
tagtaacttaaa--ttttaaacccattcttaaatactgaatatactgt-agggacgaaag
tctctgcttttaactagatagcaactttcagcagtggatgtctaggctcgcacatc-gat
gaagaacgctgcgaactgcgatacgtaatgcgaattgcaggat--tcagtgagtcatcga
aattttgaacgcatatt-gcactt-ccgggt--tatc-cctggaagtatgcctgtatcag
tgtccgtacattaaacttggttttcttcttt-ccgtgtagtcggtggaggatatgccaga
tatg-aagtgtcttgtgg---ctgg--ttttcgaatcg-gctgtgagtcctttgaaatgt
atagaactg--attctc-tttgttcgaaaagcgtggcgttgctgg--ttgtgaaggctgt
cagtgtgactagtc-ggcgaccg-gtttgtctgctatggcata-aatggaggagtgttcg
attcgcggtatgattggctt-cggctgaacagg-cgcttattagacgttcttcctgctgt
ggc-ggtatgacc-tggtgaaccgtag-ttcatgca-cgacttggc-ttttga---attg
gctttgc-tg-tgt----------gaagtag-agtgac-agtttcggc-tgtc---gagg
at-cgacccat-ttggg---aaat-tgtgctgtgc-gactt-cggttgtgtgg-catc--
---------------------------------------tcaa-----------------
--------------------------------------------
>DQ643886
------------------------------------------------------------
------------------------------------------------------------
------------------------------------------------------------
------------------------------------------------------------
------------------------------------------------------------
------------------------------------------------------------
----------------------------------------------ccacacctaaaaaa
cttt-----------ccac-gtg-aa-ccg-tatca--------------------a-c-
--ccaata-attt------------------------g-ggggt----------------
------------------------------------------------------------
-----------------------------------------------------------t
taattggcggc-tgctgct-----------------------------------------
------------------------------------------------------------
------------------------------------ggt-a----tc-------------
------------------------------------------------------------
---------tttt-----tactg---gct-------------------------------
------------------------------------------------------------
------------------------------------------------------------
------------------------------------------------------------
------------------------------------------------------------
------------------------------------------------------------
------------------------------------------------------------
------------------------------------------------------------
------------------------------------------------------------
---------ggcggctgc--tgagcga---------------------------------
-------------------accctatc----gtgagcgttctgacc---ttggttggagc
tagtaacttaaa--ttttaaacccattcttaaatactgaatatactgt-agggacgaaag
tctctgcttttaactagatagcaactttcagcagtggatgtctaggctcgcacatc-gat
gaagaacgctgcgaactgcgatacgtaatgcgaattgcaggat--tcagtgagtcatcga
aattttgaacgcatatt-gcactt-ccgggt--tatc-cctggaagtatgcctgtatcag
tgtccgtacattaaacttggttttcttcttt-ccgtgtagtcggtggaggatatgccaga
tatg-aagtgtcttgtgg---ctgg--ttttcgaatcg-gctgtgagtcctttgaaatgt
atagaactg--attctc-tttgttcgaaaagcgtggcgttgctgg--ttgtgaaggctgt
cagtgtgactagtc-ggcgaccg-gtttgtctgctatggcata-aatggaggagtgttcg
attcgcggtatgattggctt-cggctgaacagg-cgcttattagacgttcttcctgctgt
ggc-ggtatgacc-tggtgaaccgtag-ttcatgca-cgacttggc-ttttga---attg
gctttgc-tg-tgt----------gaagtag-agtgac-agtttcggc-tgtc---gagg
at-cgacccat-ttggg---aaat-tgtgctgtgc-gactt-cggttgtgtgg-catc--
---------------------------------------tcaa-----------------
--------------------------------------------
>DQ643885
------------------------------------------------------------
------------------------------------------------------------
------------------------------------------------------------
------------------------------------------------------------
------------------------------------------------------------
------------------------------------------------------------
----------------------------------------------ccacacctaaaaaa
cttt-----------ccac-gtg-aa-ccg-tatca--------------------a-c-
--ccaata-attt------------------------g-ggggt----------------
------------------------------------------------------------
-----------------------------------------------------------t
taattggcggc-tgctgct-----------------------------------------
------------------------------------------------------------
------------------------------------ggt-a----tc-------------
------------------------------------------------------------
---------tttt-----tactg---gct-------------------------------
------------------------------------------------------------
------------------------------------------------------------
------------------------------------------------------------
------------------------------------------------------------
------------------------------------------------------------
------------------------------------------------------------
------------------------------------------------------------
------------------------------------------------------------
---------ggcggctgc--tgagcga---------------------------------
-------------------accctatc----gtgagcgttctgacc---ttggttggagc
tagtaacttaaa--ttttaaacccattcttaaatactgaatatactgt-agggacgaaag
tctctgcttttaactagatagcaactttcagcagtggatgtctaggctcgcacatc-gat
gaagaacgctgcgaactgcgatacgtaatgcgaattgcaggat--tcagtgagtcatcga
aattttgaacgcatatt-gcactt-ccgggt--tatc-cctggaagtatgcctgtatcag
tgtccgtacattaaacttggttttcttcttt-ccgtgtagtcggtggaggatatgccaga
tatg-aagtgtcttgtgg---ctgg--ttttcgaatcg-gctgtgagtcctttgaaatgt
atagaactg--attctc-tttgttcgaaaagcgtggcgttgctgg--ttgtgaaggctgt
cagtgtgactagtc-ggcgaccg-gtttgtctgctatggcata-aatggaggagtgttcg
attcgcggtatgattggctt-cggctgaacagg-cgcttattagacgttcttcctgctgt
ggc-ggtatgacc-tggtgaaccgtag-ttcatgca-cgacttggc-ttttga---attg
gctttgc-tg-tgt----------gaagtag-agtgac-agtttcggc-tgtc---gagg
at-cgacccat-ttggg---aaat-tgtgctgtgc-gactt-cggttgtgtgg-catc--
---------------------------------------tcaa-----------------
--------------------------------------------
>DQ643884
------------------------------------------------------------
------------------------------------------------------------
------------------------------------------------------------
------------------------------------------------------------
------------------------------------------------------------
------------------------------------------------------------
----------------------------------------------ccacacctaaaaaa
cttt-----------ccac-gtg-aa-ccg-tatca--------------------a-c-
--ccaata-attt------------------------g-ggggt----------------
------------------------------------------------------------
-----------------------------------------------------------t
taattggcggc-tgctgct-----------------------------------------
------------------------------------------------------------
------------------------------------ggt-a----tc-------------
------------------------------------------------------------
---------tttt-----tactg---gct-------------------------------
------------------------------------------------------------
------------------------------------------------------------
------------------------------------------------------------
------------------------------------------------------------
------------------------------------------------------------
------------------------------------------------------------
------------------------------------------------------------
------------------------------------------------------------
---------ggcggctgc--tgagcga---------------------------------
-------------------accctatc----gtgagcgttctgacc---ttggttggagc
tagtaacttaaa--ttttaaacccattcttaaatactgaatatactgt-agggacgaaag
tctctgcttttaactagatagcaactttcagcagtggatgtctaggctcgcacatc-gat
gaagaacgctgcgaactgcgatacgtaatgcgaattgcaggat--tcagtgagtcatcga
aattttgaacgcatatt-gcactt-ccgggt--tatc-cctggaagtatgcctgtatcag
tgtccgtacattaaacttggttttcttcttt-ccgtgtagtcggtggaggatatgccaga
tatg-aagtgtcttgtgg---ctgg--ttttcgaatcg-gctgtgagtcctttgaaatgt
atagaactg--attctc-tttgttcgaaaagcgtggcgttgctgg--ttgtgaaggctgt
cagtgtgactagtc-ggcgaccg-gtttgtctgctatggcata-aatggaggagtgttcg
attcgcggtatgattggctt-cggctgaacagg-cgcttattagacgttcttcctgctgt
ggc-ggtatgacc-tggtgaaccgtag-ttcatgca-cgacttggc-ttttga---attg
gctttgc-tg-tgt----------gaagtag-agtgac-agtttcggc-tgtc---gagg
at-cgacccat-ttggg---aaat-tgtgctgtgc-gactt-cggttgtgtgg-catc--
---------------------------------------tcaa-----------------
--------------------------------------------
>DQ643883
------------------------------------------------------------
------------------------------------------------------------
------------------------------------------------------------
------------------------------------------------------------
------------------------------------------------------------
------------------------------------------------------------
----------------------------------------------ccacacctaaaaaa
cttt-----------ccac-gtg-aa-ccg-tatca--------------------a-c-
--ccaata-attt------------------------g-ggggt----------------
------------------------------------------------------------
-----------------------------------------------------------t
taattggcggc-tgctgct-----------------------------------------
------------------------------------------------------------
------------------------------------ggt-a----tc-------------
------------------------------------------------------------
---------tttt-----tactg---gct-------------------------------
------------------------------------------------------------
------------------------------------------------------------
------------------------------------------------------------
------------------------------------------------------------
------------------------------------------------------------
------------------------------------------------------------
------------------------------------------------------------
------------------------------------------------------------
---------ggcggctgc--tgagcga---------------------------------
-------------------accctatc----gtgagcgttctgacc---ttggttggagc
tagtaacttaaa--ttttaaacccattcttaaatactgaatatactgt-agggacgaaag
tctctgcttttaactagatagcaactttcagcagtggatgtctaggctcgcacatc-gat
gaagaacgctgcgaactgcgatacgtaatgcgaattgcaggat--tcagtgagtcatcga
aattttgaacgcatatt-gcactt-ccgggt--tatc-cctggaagtatgcctgtatcag
tgtccgtacattaaacttggttttcttcttt-ccgtgtagtcggtggaggatatgccaga
tatg-aagtgtcttgtgg---ctgg--ttttcgaatcg-gctgtgagtcctttgaaatgt
atagaactg--attctc-tttgttcgaaaagcgtggcgttgctgg--ttgtgaaggctgt
cagtgtgactagtc-ggcgaccg-gtttgtctgctatggcata-aatggaggagtgttcg
attcgcggtatgattggctt-cggctgaacagg-cgcttattagacgttcttcctgctgt
ggc-ggtatgacc-tggtgaaccgtag-ttcatgca-cgacttggc-ttttga---attg
gctttgc-tg-tgt----------gaagtag-agtgac-agtttcggc-tgtc---gagg
at-cgacccat-ttggg---aaat-tgtgctgtgc-gactt-cggttgtgtgg-catc--
---------------------------------------tcaa-----------------
--------------------------------------------
>DQ643882
------------------------------------------------------------
------------------------------------------------------------
------------------------------------------------------------
------------------------------------------------------------
------------------------------------------------------------
------------------------------------------------------------
----------------------------------------------ccacacctaaaaaa
cttt-----------ccac-gtg-aa-ccg-tatca--------------------a-c-
--ccaata-attt------------------------g-ggggt----------------
------------------------------------------------------------
-----------------------------------------------------------t
taattggcggc-tgctgct-----------------------------------------
------------------------------------------------------------
------------------------------------ggc-a----tc-------------
------------------------------------------------------------
---------tttt-----tactg---gct-------------------------------
------------------------------------------------------------
------------------------------------------------------------
------------------------------------------------------------
------------------------------------------------------------
------------------------------------------------------------
------------------------------------------------------------
------------------------------------------------------------
------------------------------------------------------------
---------ggcggctgc--tgagcga---------------------------------
-------------------accctatc----gtgagcgttctgacc---ttggttggagc
tagtaacttaaa--ttttaaacccattcttaaatactgaatatactgt-agggacgaaag
tctctgcttttaactagatagcaactttcagcagtggatgtctaggctcgcacatc-gat
gaagaacgctgcgaactgcgatacgtaatgcgaattgcaggat--tcagtgagtcatcga
aattttgaacgcatatt-gcactt-ccgggt--tatc-cctggaagtatgcctgtatcag
tgtccgtacattaaacttggttttcttcttt-ccgtgtagtcggtggaggatatgccaga
tatg-aagtgtcttgtgg---ctgg--ttttcgaatcg-gctgtgagtcctttgaaatgt
atagaactg--attctc-tttgttcgaaaagcgtggcgttgctgg--ttgtgaaggctgt
cagtgtgactagtc-ggcgaccg-gtttgtctgctatggcata-aatggaggagtgttcg
attcgcggtatgattggctt-cggctgaacagg-cgcttattagacgttcttcctgctgt
ggc-ggtatgacc-tggtgaaccgtag-ttcatgca-cgacttggc-ttttga---attg
gctttgc-tg-tgt----------gaagtag-agtgac-agtttcggc-tgtc---gagg
at-cgacccat-ttggg---aaat-tgtgctgtgc-gactt-cggttgtgtgg-catc--
---------------------------------------tcaa-----------------
--------------------------------------------
>DQ643881
------------------------------------------------------------
------------------------------------------------------------
------------------------------------------------------------
------------------------------------------------------------
------------------------------------------------------------
------------------------------------------------------------
----------------------------------------------ccacacctaaaaaa
cttt-----------ccac-gtg-aa-ccg-tatca--------------------a-c-
--ccaata-attt------------------------g-ggggt----------------
------------------------------------------------------------
-----------------------------------------------------------t
taattggcggc-tgctgct-----------------------------------------
------------------------------------------------------------
------------------------------------ggt-a----tc-------------
------------------------------------------------------------
---------tttt-----tactg---gct-------------------------------
------------------------------------------------------------
------------------------------------------------------------
------------------------------------------------------------
------------------------------------------------------------
------------------------------------------------------------
------------------------------------------------------------
------------------------------------------------------------
------------------------------------------------------------
---------ggcggctgc--tgagcga---------------------------------
-------------------accctatc----gtgagcgttctgacc---ttggttggagc
tagtaacttaaa--ttttaaacccattcttaaatactgaatatactgt-agggacgaaag
tctctgcttttaactagatagcaactttcagcagtggatgtctaggctcgcacatc-gat
gaagaacgctgcgaactgcgatacgtaatgcgaattgcaggat--tcagtgagtcatcga
aattttgaacgcatatt-gcactt-ccgggt--tatc-cctggaagtatgcctgtatcag
tgtccgtacattaaacttggttttcttcttt-ccgtgtagtcggtggaggatatgccaga
tatg-aagtgtcttgtgg---ctgg--ttttcgaatcg-gctgtgagtcctttgaaatgt
atagaactg--attctc-tttgttcgaaaagcgtggcgttgctgg--ttgtgaaggctgt
cagtgtgactagtc-ggcgaccg-gtttgtctgctatggcata-aatggaggagtgttcg
attcgcggtatgattggctt-cggctgaacagg-cgcttattagacgttcttcctgctgt
ggc-ggtatgacc-tggtgaaccgtag-ttcatgca-cgacttggc-ttttga---attg
gctttgc-tg-tgt----------gaagtag-agtgac-agtttcggc-tgtc---gagg
at-cgacccat-ttggg---aaat-tgtgctgtgc-gactt-cggttgtgtgg-catc--
---------------------------------------tcaa-----------------
--------------------------------------------
>DQ643880
------------------------------------------------------------
------------------------------------------------------------
------------------------------------------------------------
------------------------------------------------------------
------------------------------------------------------------
------------------------------------------------------------
----------------------------------------------ccacacctaaaaaa
cttt-----------ccac-gtg-aa-ccg-tatca--------------------a-c-
--ccaata-attt------------------------g-ggggt----------------
------------------------------------------------------------
-----------------------------------------------------------t
taattggcggc-tgctgct-----------------------------------------
------------------------------------------------------------
------------------------------------ggt-a----tc-------------
------------------------------------------------------------
---------tttt-----tactg---gct-------------------------------
------------------------------------------------------------
------------------------------------------------------------
------------------------------------------------------------
------------------------------------------------------------
------------------------------------------------------------
------------------------------------------------------------
------------------------------------------------------------
------------------------------------------------------------
---------ggcggctgc--tgagcga---------------------------------
-------------------accctatc----gtgagcgttctgacc---ttggttggagc
tagtaacttaaa--ttttaaacccattcttaaatactgaatatactgt-agggacgaaag
tctctgcttttaactagatagcaactttcagcagtggatgtctaggctcgcacatc-gat
gaagaacgctgcgaactgcgatacgtaatgcgaattgcaggat--tcagtgagtcatcga
aattttgaacgcatatt-gcactt-ccgggt--tatc-cctggaagtatgcctgtatcag
tgtccgtacattaaacttggttttcttcttt-ccgtgtagtcggtggaggatatgccaga
tatg-aagtgtcttgtgg---ctgg--ttttcgaatcg-gctgtgagtcctttgaaatgt
atagaactg--attctc-tttgttcgaaaagcgtggcgttgctgg--ttgtgaaggctgt
cagtgtgactagtc-ggcgaccg-gtttgtctgctatggcata-aatggaggagtgttcg
attcgcggtatgattggctt-cggctgaacagg-cgcttattagacgttcttcctgctgt
ggc-ggtatgacc-tggtgaaccgtag-ttcatgca-cgacttggc-ttttga---attg
gctttgc-tg-tgt----------gaagtag-agtgac-agtttcggc-tgtc---gagg
at-cgacccat-ttggg---aaat-tgtgctgtgc-gactt-cggttgtgtgg-catc--
---------------------------------------tcaa-----------------
--------------------------------------------
>DQ643879
------------------------------------------------------------
------------------------------------------------------------
------------------------------------------------------------
------------------------------------------------------------
------------------------------------------------------------
------------------------------------------------------------
----------------------------------------------ccacacctaaaaaa
cttt-----------ccac-gtgaaa-ccg-tatca--------------------a-c-
--ccaata-attt------------------------g-ggggt----------------
------------------------------------------------------------
-----------------------------------------------------------t
taattggcggc-tgctgct-----------------------------------------
------------------------------------------------------------
------------------------------------ggt-a----tc-------------
------------------------------------------------------------
---------tttt-----tactg---gct-------------------------------
------------------------------------------------------------
------------------------------------------------------------
------------------------------------------------------------
------------------------------------------------------------
------------------------------------------------------------
------------------------------------------------------------
------------------------------------------------------------
------------------------------------------------------------
---------ggcggctgc--tgagcga---------------------------------
-------------------accctatc----gtgagcgttctgacc---ttggttggagc
tagtaacttaaa--ttttaaacccattcttaaatactgaatatactgt-agggacgaaag
tctctgcttttaactagatagcaactttcagcagtggatgtctaggctcgcacatc-gat
gaagaacgctgcgaactgcgatacgtaatgcgaattgcaggat--tcagtgagtcatcga
aattttgaacgcatatt-gcactt-ccgggt--tatc-cctggaagtatgcctgtatcag
tgtccgtacattaaacttggttttcttcttt-ccgtgtagtcggtggaggatatgccaga
tatg-aagtgtcttgtgg---ctgg--ttttcgaatcg-gctgtgagtcctttgaaatgt
atagaactg--attctc-tttgttcgaaaagcgtggcgttgctgg--ttgtgaaggctgt
cagtgtgactagtc-ggcgaccg-gtttgtctgctatggcata-aatggaggagtgttcg
attcgcggtatgattggctt-cggctgaacagg-cgcttattagacgttcttcctgctgt
ggc-ggtatgacc-tggtgaaccgtag-ttcatgca-cgacttggc-ttttga---attg
gctttgc-tg-tgt----------gaagtag-agtgac-agtttcggc-tgtc---gagg
at-cgacccat-ttggg---aaat-tgtgctgtgc-gactt-cggttgtgtgg-catc--
---------------------------------------tcaa-----------------
--------------------------------------------
>DQ643878
------------------------------------------------------------
------------------------------------------------------------
------------------------------------------------------------
------------------------------------------------------------
------------------------------------------------------------
------------------------------------------------------------
----------------------------------------------ccacacctaaaaaa
cttt-----------ccac-gtg-aa-ccg-tatca--------------------a-c-
--ccaata-attt------------------------g-ggggt----------------
------------------------------------------------------------
-----------------------------------------------------------t
taattggcggc-tgctgct-----------------------------------------
------------------------------------------------------------
------------------------------------ggt-a----tc-------------
------------------------------------------------------------
---------tttt-----tactg---gct-------------------------------
------------------------------------------------------------
------------------------------------------------------------
------------------------------------------------------------
------------------------------------------------------------
------------------------------------------------------------
------------------------------------------------------------
------------------------------------------------------------
------------------------------------------------------------
---------ggcggctgc--tgagcga---------------------------------
-------------------accctatc----gtgagcgttctgacc---ttggttggagc
tagtaacttaaa--ttttaaacccattcttaaatactgaatatactgt-agggacgaaag
tctctgcttttaactagatagcaactttcagcagtggatgtctaggctcgcacatc-gat
gaagaacgctgcgaactgcgatacgtaatgcgaattgcaggat--tcagtgagtcatcga
aattttgaacgcatatt-gcactt-ccgggt--tatc-cctggaagtatgcctgtatcag
tgtccgtacattaaacttggttttcttcttt-ccgtgtagtcggtggaggatatgccaga
tatg-aagtgtcttgtgg---ctgg--ttttcgaatcg-gctgtgagtcctttgaaatgt
atagaactg--attctc-tttgttcgaaaagcgtggcgttgctgg--ttgtgaaggctgt
cagtgtgactagtc-ggcgaccg-gtttgtctgctatggcata-aatggaggagtgttcg
attcgcggtatgattggctt-cggctgaacaggccgcttattagacgttcttcctgctgt
ggc-ggtatgacc-tggtgaaccgtagcttcatgca-cgacttggc-ttttga---attg
gctttgc-tg-tgt----------gaagtag-agtgac-agtttcggc-tgtc---gagg
at-cgacccat-ttggg---aaat-tgtgctgtgc-gactt-cggttgtgtgg-catc--
---------------------------------------tcaa-----------------
--------------------------------------------
>DQ643877
------------------------------------------------------------
------------------------------------------------------------
------------------------------------------------------------
------------------------------------------------------------
------------------------------------------------------------
------------------------------------------------------------
----------------------------------------------ccacacctaaaaaa
cttt-----------ccac-gtg-aa-ccg-tatca--------------------a-c-
--ccaata-attt------------------------g-ggggt----------------
------------------------------------------------------------
-----------------------------------------------------------t
taattggcggc-tgctgct-----------------------------------------
------------------------------------------------------------
------------------------------------ggt-a----tc-------------
------------------------------------------------------------
---------tttt-----tactg---gct-------------------------------
------------------------------------------------------------
------------------------------------------------------------
------------------------------------------------------------
------------------------------------------------------------
------------------------------------------------------------
------------------------------------------------------------
------------------------------------------------------------
------------------------------------------------------------
---------ggcggctgc--tgagcga---------------------------------
-------------------accctatc----gtgagcgttctgacc---ttggttggagc
tagtaacttaaa--ttttaaacccattcttaaatactgaatatactgt-agggacgaaag
tctctgcttttaactagatagcaactttcagcagtggatgtctaggctcgcacatc-gat
gaagaacgctgcgaactgcgatacgtaatgcgaattgcaggat--tcagtgagtcatcga
aattttgaacgcatatt-gcactt-ccgggt--tatc-cctggaagtatgcctgtatcag
tgtccgtacattaaacttggttttcttcttt-ccgtgtagtcggtggaggatatgccaga
tatg-aagtgtcttgtgg---ctgg--ttttcgaatcg-gctgtgagtcctttgaaatgt
atagaactg--attctc-tttgttcgaaaagcgtggcgttgctgg--ttgtgaaggctgt
cagtgtgactagtc-ggcgaccg-gtttgtctgctatggcata-aatggaggagtgttcg
attcgcggtatgattggctt-cggctgaacagg-cgcttattagacgttcttcctgctgt
ggc-ggtatgacc-tggtgaaccgtag-ttcatgca-cgacttggc-ttttga---attg
gctttgc-tg-tgt----------gaagtag-agtgac-agtttcggc-tgtc---gagg
at-cgacccat-ttggg---aaat-tgtgctgtgc-gactt-cggttgtgtgg-cgtc--
---------------------------------------tcaa-----------------
--------------------------------------------
>DQ643876
------------------------------------------------------------
------------------------------------------------------------
------------------------------------------------------------
------------------------------------------------------------
------------------------------------------------------------
------------------------------------------------------------
----------------------------------------------ccacacctaaaaaa
cttt-----------ccac-gtg-aa-ccg-tatca--------------------a-c-
--ccaata-attt------------------------g-ggggt----------------
------------------------------------------------------------
-----------------------------------------------------------t
taattggcggc-tgctgct-----------------------------------------
------------------------------------------------------------
------------------------------------ggt-a----tc-------------
------------------------------------------------------------
---------tttt-----tactg---gct-------------------------------
------------------------------------------------------------
------------------------------------------------------------
------------------------------------------------------------
------------------------------------------------------------
------------------------------------------------------------
------------------------------------------------------------
------------------------------------------------------------
------------------------------------------------------------
---------ggcggctgc--tgagcga---------------------------------
-------------------accctatc----gtgagcgttctgacc---ttggttggagc
tagtaacttaaa--ttttaaacccattcttaaatactgaatatactgt-agggacgaaag
tctctgcttttaactagatagcaactttcagcagtggatgtctaggctcgcacatc-gat
gaagaacgctgcgaactgcgatacgtaatgcgaattgcaggat--tcagtgagtcatcga
aattttgaacgcatatt-gcactt-ccgggt--tatc-cctggaagtatgcctgtatcag
tgtccgtacattaaacttggttttcttcttt-ccgtgtagtcggtggaggatatgccaga
tatg-aagtgtcttgtgg---ctgg--ttttcgaatcg-gctgtgagtcctttgaaatgt
atagaactg--attctc-tttgttcgaaaagcgtggcgttgctgg--ttgtgaaggctgt
cagtgtgactagtc-ggcgaccg-gtttgtctgctatggcata-aatggaggagtgttcg
attcgcggtatgattggctt-cggctgaacagg-cgcttattagacgttcttcctgctgt
ggc-ggtatgacc-tggtgaaccgtag-ttcatgca-cgacttggc-ttttga---attg
gctttgc-tg-tgt----------gaagtag-agtgac-agtttcggc-tgtc---gagg
at-cgacccat-ttggg---aaat-tgtgctgtgc-gactt-cggttgtgtgg-catc--
---------------------------------------tcaa-----------------
--------------------------------------------
>DQ643875
------------------------------------------------------------
------------------------------------------------------------
------------------------------------------------------------
------------------------------------------------------------
------------------------------------------------------------
------------------------------------------------------------
----------------------------------------------ccacacctaaaaaa
cttt-----------ccac-gtg-aa-ccg-tatca--------------------a-c-
--ccaata-attt------------------------g-ggggt----------------
------------------------------------------------------------
-----------------------------------------------------------t
taattggcggc-tgctgct-----------------------------------------
------------------------------------------------------------
------------------------------------ggt-a----tc-------------
------------------------------------------------------------
---------tttt-----tactg---gct-------------------------------
------------------------------------------------------------
------------------------------------------------------------
------------------------------------------------------------
------------------------------------------------------------
------------------------------------------------------------
------------------------------------------------------------
------------------------------------------------------------
------------------------------------------------------------
---------ggcggctgc--tgagcga---------------------------------
-------------------accctatc----gtgagcgttctgacc---ttggttggagc
tagtaacttaaa--ttttaaacccattcttaaatactgaatatactgt-agggacgaaag
tctctgcttttaactagatagcaactttcagcagtggatgtctaggctcgcacatc-gat
gaagaacgctgcgaactgcgatacgtaatgcgaattgcaggat--tcagtgagtcatcga
aattttgaacgcatatt-gcactt-ccgggt--tatc-cctggaagtatgcctgtatcag
tgtccgtacattaaacttggttttcttcttt-ccgtgtagtcggtggaggatatgccaga
tatg-aagtgtcttgtgg---ctgg--ttttcgaatcg-gctgtgagtcctttgaaatgt
atagaactg--attctc-tttgttcgaaaagcgtggcgttgctgg--ttgtgaaggctgt
cagtgtgactagtc-ggcgaccg-gtttgtctgctatggcata-aatggaggagtgttcg
attcgcggtatgattggctt-cggctgaacagg-cgcttattagacgttcttcctgctgt
ggc-ggtatgacc-tggtgaaccgtag-ttcatgca-cgacttggc-ttttga---attg
gctttgc-tg-tgt----------gaagtag-agtgac-agtttcggc-tgtc---gagg
at-cgacccat-ttggg---aaat-tgtgctgtgc-gactt-cggttgtgtgg-catc--
---------------------------------------tcaa-----------------
--------------------------------------------
>DQ643874
------------------------------------------------------------
------------------------------------------------------------
------------------------------------------------------------
------------------------------------------------------------
------------------------------------------------------------
------------------------------------------------------------
----------------------------------------------ccacacctaaaaaa
cttt-----------ccac-gtg-aa-ccg-tatca--------------------a-c-
--ccaata-attt------------------------g-ggggt----------------
------------------------------------------------------------
-----------------------------------------------------------t
taattggcggc-tgctgct-----------------------------------------
------------------------------------------------------------
------------------------------------ggt-a----tc-------------
------------------------------------------------------------
---------tttt-----tactg---gct-------------------------------
------------------------------------------------------------
------------------------------------------------------------
------------------------------------------------------------
------------------------------------------------------------
------------------------------------------------------------
------------------------------------------------------------
------------------------------------------------------------
------------------------------------------------------------
---------ggcggctgc--tgagcga---------------------------------
-------------------accctatc----gtgagcgttctgacc---ttggttggagc
tagtaacttaaa--ttttaaacccattcttaaatactgaatatactgt-agggacgaaag
tctctgcttttaactagatagcaactttcagcagtggatgtctaggctcgcacatc-gat
gaagaacgctgcgaactgcgatacgtaatgcgaattgcaggat--tcagtgagtcatcga
aattttgaacgcatatt-gcactt-ccgggt--tatc-cctggaagtatgcctgtatcag
tgtccgtacattaaacttggttttcttcttt-ccgtgtagtcggtggaggatatgccaga
tatg-aagtgtcttgtgg---ctgg--ttttcgaatcg-gctgtgagtcctttgaaatgt
atagaactg--attctc-tttgttcgaaaagcgtggcgttgctgg--ttgtgaaggctgt
cagtgtgactagtc-ggcgaccg-gtttgtctgctatggcata-aatggaggagtgttcg
attcgcggtatgattggctt-cggctgaacagg-cgcttattagacgttcttcctgctgt
ggc-ggtatgacc-tggtgaaccgtag-ttcatgca-cgacttggc-ttttga---attg
gctttgc-tg-tgt----------gaagtag-agtgac-agtttcggc-tgtc---gagg
at-cgacccat-ttggg---aaat-tgtgctgtgc-gactt-cggttgtgtgg-catc--
---------------------------------------tcaa-----------------
--------------------------------------------
>DQ643873
------------------------------------------------------------
------------------------------------------------------------
------------------------------------------------------------
------------------------------------------------------------
------------------------------------------------------------
------------------------------------------------------------
----------------------------------------------ccacacctaaaaaa
cttt-----------ccac-gtg-aa-ccg-tatca--------------------a-c-
--ccaata-attt------------------------g-ggggt----------------
------------------------------------------------------------
-----------------------------------------------------------t
taattggcggc-tgctgct-----------------------------------------
------------------------------------------------------------
------------------------------------ggt-a----tc-------------
------------------------------------------------------------
---------tttt-----tactg---gct-------------------------------
------------------------------------------------------------
------------------------------------------------------------
------------------------------------------------------------
------------------------------------------------------------
------------------------------------------------------------
------------------------------------------------------------
------------------------------------------------------------
------------------------------------------------------------
---------ggcggctgc--tgagcga---------------------------------
-------------------accctatc----gtgagcgttctgacc---ttggttggagc
tagtaacttaaa--ttttaaacccattcttaaatactgaatatactgt-agggacgaaag
tctctgcttttaactagatagcaactttcagcagtggatgtctaggctcgcacatc-gat
gaagaacgctgcgaactgcgatacgtaatgcgaattgcaggat--tcagtgagtcatcga
aattttgaacgcatatt-gcactt-ccgggt--tatc-cctggaagtatgcctgtatcag
tgtccgtacattaaacttggttttcttcttt-ccgtgtagtcggtggaggatatgccaga
tatg-aagtgtcttgtgg---ctgg--ttttcgaatcg-gctgtgagtcctttgaaatgt
atagaactg--attctc-tttgttcgaaaagcgtggcgttgctgg--ttgtgaaggctgt
cagtgtgactagtc-ggcgaccg-gtttgtctgctatggcata-aatggaggagtgttcg
attcgcggtatgattggctt-cggctgaacagg-cgcttattagacgttcttcctgctgt
ggc-ggtatgacc-tggtgaaccgtag-ttcatgca-cgacttggc-ttttga---attg
gctttgc-tg-tgt----------gaagtag-agtgac-agtttcggc-tgtc---gagg
at-cgacccat-ttggg---aaat-tgtgctgtgc-gactt-cggttgtgtgg-catc--
---------------------------------------tcaa-----------------
--------------------------------------------
>DQ643872
------------------------------------------------------------
------------------------------------------------------------
------------------------------------------------------------
------------------------------------------------------------
------------------------------------------------------------
------------------------------------------------------------
----------------------------------------------ccacacctaaaaaa
cttt-----------ccac-gtg-aa-ccg-tatca--------------------a-c-
--ccaata-attt------------------------g-ggggt----------------
------------------------------------------------------------
-----------------------------------------------------------t
taattggcggc-tgctgct-----------------------------------------
------------------------------------------------------------
------------------------------------ggt-a----tc-------------
------------------------------------------------------------
---------tttt-----tactg---gct-------------------------------
------------------------------------------------------------
------------------------------------------------------------
------------------------------------------------------------
------------------------------------------------------------
------------------------------------------------------------
------------------------------------------------------------
------------------------------------------------------------
------------------------------------------------------------
---------ggcggctgc--tgagcga---------------------------------
-------------------accctatc----gtgagcgttctgacc---ttggttggagc
tagtaacttaaa--ttttaaacccattcttaaatactgaatatactgt-agggacgaaag
tctctgcttttaactagatagcaactttcagcagtggatgtctaggctcgcacatc-gat
gaagaacgctgcgaactgcgatacgtaatgcgaattgcaggat--tcagtgagtcatcga
aattttgaacgcatatt-gcactt-ccgggt--tatc-cctggaagtatgcctgtatcag
tgtccgtacattaaacttggttttcttcttt-ccgtgtagtcggtggaggatatgccaga
tatg-aagtgtcttgtgg---ctgg--ttttcgaatcg-gctgtgagtcctttgaaatgt
atagaactg--attctc-tttgttcgaaaagcgtggcgttgctgg--ttgtgaaggctgt
cagtgtgactagtc-ggcgaccg-gtttgtctgctatggcata-aatggaggagtgttcg
attcgcggtatgattggctt-cggctgaacagg-cgcttattagacgttcttcctgctgt
ggc-ggtatgacc-tggtgaaccgtag-ttcatgca-cgacttggc-ttttga---attg
gctttgc-tg-tgt----------gaagtag-agtgac-agtttcggc-tgtc---gagg
at-cgacccat-ttggg---aaat-tgtgctgtgc-gactt-cggttgtgtgg-catc--
---------------------------------------tcaa-----------------
--------------------------------------------
>DQ643871
------------------------------------------------------------
------------------------------------------------------------
------------------------------------------------------------
------------------------------------------------------------
------------------------------------------------------------
------------------------------------------------------------
----------------------------------------------ccacacctaaaaaa
cttt-----------ccac-gtg-aa-ccg-tatca--------------------a-c-
--ccaata-attt------------------------g-ggggt----------------
------------------------------------------------------------
-----------------------------------------------------------t
taattggcggc-tgctgct-----------------------------------------
------------------------------------------------------------
------------------------------------ggt-a----tc-------------
------------------------------------------------------------
---------tttt-----tactg---gct-------------------------------
------------------------------------------------------------
------------------------------------------------------------
------------------------------------------------------------
------------------------------------------------------------
------------------------------------------------------------
------------------------------------------------------------
------------------------------------------------------------
------------------------------------------------------------
---------ggcggctgc--tgagcga---------------------------------
-------------------accctatc----gtgagcgttctgacc---ttggttggagc
tagtaacttaaa--ttttaaacccattcttaaatactgaatatactgt-agggacgaaag
tctctgcttttaactagatagcaactttcagcagtggatgtctaggctcgcacatc-gat
gaagaacgctgcgaactgcgatacgtaatgcgaattgcaggat--tcagtgagtcatcga
aattttgaacgcatatt-gcactt-ccgggt--tatc-cctggaagtatgcctgtatcag
tgtccgtacattaaacttggttttcttcttt-ccgtgtagtcggtggaggatatgccaga
tatg-aagtgtcttgtgg---ctgg--ttttcgaatcg-gctgtgagtcctttgaaatgt
atagaactg--attctc-tttgttcgaaaagcgtggcgttgctgg--ttgtgaaggctgt
cagtgtgactagtc-ggcgaccg-gtttgtctgctatggcata-aatggaggagtgttcg
attcgcggtatgattggctt-cggctgaacagg-cgcttattagacgttcttcctgctgt
ggc-ggtatgacc-tggtgaaccgtag-ttcatgca-cgacttggc-ttttga---attg
gctttgc-tg-tgt----------gaagtag-agtgac-agtttcggc-tgtc---gagg
at-cgacccat-ttggg---aaat-tgtgctgtgc-gactt-cggttgtgtgg-catc--
---------------------------------------tcaa-----------------
--------------------------------------------
>DQ643870
------------------------------------------------------------
------------------------------------------------------------
------------------------------------------------------------
------------------------------------------------------------
------------------------------------------------------------
------------------------------------------------------------
----------------------------------------------ccacacctaaaaaa
cttt-----------ccac-gtg-aa-ccg-tatca--------------------a-c-
--ccaata-attt------------------------g-ggggt----------------
------------------------------------------------------------
-----------------------------------------------------------t
taattggcggc-tgctgct-----------------------------------------
------------------------------------------------------------
------------------------------------ggt-a----tc-------------
------------------------------------------------------------
---------tttt-----tactg---gct-------------------------------
------------------------------------------------------------
------------------------------------------------------------
------------------------------------------------------------
------------------------------------------------------------
------------------------------------------------------------
------------------------------------------------------------
------------------------------------------------------------
------------------------------------------------------------
---------ggcggctgc--tgagcga---------------------------------
-------------------accctatc----gtgagcgttctgacc---ttggttggagc
tagtaacttaaa--ttttaaacccattcttaaatactgaatatactgt-agggacgaaag
tctctgcttttaactagatagcaactttcagcagtggatgtctaggctcgcacatc-gat
gaagaacgctgcgaactgcgatacgtaatgcgaattgcaggat--tcagtgagtcatcga
aattttgaacgcatatt-gcactt-ccgggt--tatc-cctggaagtatgcctgtatcag
tgtccgtacattaaacttggttttcttcttt-ccgtgtagtcggtggaggatatgccaga
tatg-aagtgtcttgtgg---ctgg--ttttcgaatcg-gctgtgagtcctttgaaatgt
atagaactg--attctc-tttgttcgaaaagcgtggcgttgctgg--ttgtgaaggctgt
cagtgtgactagtc-ggcgaccg-gtttgtctgctatggcata-aatggaggagtgttcg
attcgcggtatgattggctt-cggctgaacagg-cgcttattagacgttcttcctgctgt
ggc-ggtatgacc-tggtgaaccgtag-ttcatgca-cgacttggc-ttttga---attg
gctttgc-tg-tgt----------gaagtag-agtgac-agtttcggc-tgtc---gagg
at-cgacccat-ttggg---aaat-tgtgctgtgc-gactt-cggttgtgtgg-catc--
---------------------------------------tcaa-----------------
--------------------------------------------
>DQ643869
------------------------------------------------------------
------------------------------------------------------------
------------------------------------------------------------
------------------------------------------------------------
------------------------------------------------------------
------------------------------------------------------------
----------------------------------------------ccacacctaaaaaa
cttt-----------ccac-gtg-aa-ccg-tatca--------------------a-c-
--ccaata-attt------------------------g-ggggt----------------
------------------------------------------------------------
-----------------------------------------------------------t
taattggcggc-tgctgct-----------------------------------------
------------------------------------------------------------
------------------------------------ggt-a----tc-------------
------------------------------------------------------------
---------tttt-----tactg---gct-------------------------------
------------------------------------------------------------
------------------------------------------------------------
------------------------------------------------------------
------------------------------------------------------------
------------------------------------------------------------
------------------------------------------------------------
------------------------------------------------------------
------------------------------------------------------------
---------ggcggctgc--tgagcga---------------------------------
-------------------accctatc----gtgagcgttctgacc---ttggttggagc
tagtaacttaaa--ttttaaacccattcttaaatactgaatatactgt-agggacgaaag
tctctgcttttaactagatagcaactttcagcagtggatgtctaggctcgcacatc-gat
gaagaacgctgcgaactgcgatacgtaatgcgaattgcaggat--tcagtgagtcatcga
aattttgaacgcatatt-gcactt-ccgggt--tatc-cctggaagtatgcctgtatcag
tgtccgtacattaaacttggttttcttcttt-ccgtgtagtcggtggaggatatgccaga
tatg-aagtgtcttgtgg---ctgg--ttttcgaatcg-gctgtgagtcctttgaaatgt
atagaactg--attctc-tttgttcgaaaagcgtggcgttgctgg--ttgtgaaggctgt
cagtgtgactagtc-ggcgaccg-gtttgtctgctatggcata-aatggaggagtgttcg
attcgcggtatgattggctt-cggctgaacagg-cgcttattagacgttcttcctgctgt
ggc-ggtatgacc-tggtgaaccgtag-ttcatgca-cgacttggc-ttttga---attg
gctttgc-tg-tgt----------gaagtag-agtgac-agtttcggc-tgtc---gagg
at-cgacccat-ttggg---aaat-tgtgctgtgc-gactt-cggttgtgtgg-catc--
---------------------------------------tcaa-----------------
--------------------------------------------
>DQ643868
------------------------------------------------------------
------------------------------------------------------------
------------------------------------------------------------
------------------------------------------------------------
------------------------------------------------------------
------------------------------------------------------------
----------------------------------------------ccacacctaaaaaa
cttt-----------ccac-gtg-aa-ccg-tatca--------------------a-c-
--ccaata-attt------------------------g-ggggt----------------
------------------------------------------------------------
-----------------------------------------------------------t
taattggcggc-tgctgct-----------------------------------------
------------------------------------------------------------
------------------------------------ggt-a----tc-------------
------------------------------------------------------------
---------tttt-----tactg---gct-------------------------------
------------------------------------------------------------
------------------------------------------------------------
------------------------------------------------------------
------------------------------------------------------------
------------------------------------------------------------
------------------------------------------------------------
------------------------------------------------------------
------------------------------------------------------------
---------ggcggctgc--tgagcga---------------------------------
-------------------accctatc----gtgagcgttctgacc---ttggttggagc
tagtaacttaaa--ttttaaacccattcttaaatactgaatatactgt-agggacgaaag
tctctgcttttaactagatagcaactttcagcagtggatgtctaggctcgcacatc-gat
gaagaacgctgcgaactgcgatacgtaatgcgaattgcaggat--tcagtgagtcatcga
aattttgaacgcatatt-gcactt-ccgggt--tatc-cctggaagtatgcctgtatcag
tgtccgtacattaaacttggttttcttcttt-ccgtgtagtcggtggaggatatgccaga
tatg-aagtgtcttgtgg---ctgg--ttttcgaatcg-gctgtgagtcctttgaaatgt
atagaactg--attctc-tttgttcgaaaagcgtggcgttgctgg--ttgtgaaggctgt
cagtgtgactagtc-ggcgaccg-gtttgtctgctatggcata-aatggaggagtgttcg
attcgcggtatgattggctt-cggctgaacagg-cgcttattagacgttcttcctgctgt
ggc-ggtatgacc-tggtgaaccgtag-ttcatgca-cgacttggc-ttttga---attg
gctttgc-tg-tgt----------gaagtag-agtgac-agtttcggc-tgtc---gagg
at-cgacccat-ttggg---aaat-tgtgctgtgc-gactt-cggttgtgtgg-catc--
---------------------------------------tcaa-----------------
--------------------------------------------
>DQ643867
------------------------------------------------------------
------------------------------------------------------------
------------------------------------------------------------
------------------------------------------------------------
------------------------------------------------------------
------------------------------------------------------------
----------------------------------------------ccacacctaaaaaa
cttt-----------ccac-gtg-aa-ccg-tatca--------------------a-c-
--ccaata-attt------------------------g-ggggt----------------
------------------------------------------------------------
-----------------------------------------------------------t
taattggcggc-tgctgct-----------------------------------------
------------------------------------------------------------
------------------------------------ggt-a----tc-------------
------------------------------------------------------------
---------tttt-----tactg---gct-------------------------------
------------------------------------------------------------
------------------------------------------------------------
------------------------------------------------------------
------------------------------------------------------------
------------------------------------------------------------
------------------------------------------------------------
------------------------------------------------------------
------------------------------------------------------------
---------ggcggctgc--tgagcga---------------------------------
-------------------accctatc----gtgagcgttctgacc---ttggttggagc
tagtaacttaaa--ttttaaacccattcttaaatactgaatatactgt-agggacgaaag
tctctgcttttaactagatagcaactttcagcagtggatgtctaggctcgcacatc-gat
gaagaacgctgcgaactgcgatacgtaatgcgaattgcaggat--tcagtgagtcatcga
aattttgaacgcatatt-gcactt-ccgggt--tatc-cctggaagtatgcctgtatcag
tgtccgtacattaaacttggttttcttcttt-ccgtgtagtcggtggaggatatgccaga
tatg-aagtgtcttgtgg---ctgg--ttttcgaatcg-gctgtgagtcctttgaaatgt
atagaactg--attctc-tttgttcgaaaagcgtggcgttgctgg--ttgtgaaggctgt
cagtgtgactagtc-ggcgaccg-gtttgtctgctatggcata-aatggaggagtgttcg
attcgcggtatgattggctt-cggctgaacagg-cgcttattagacgttcttcctgctgt
ggc-ggtatgacc-tggtgaaccgtag-ttcatgca-cgacttggc-ttttga---attg
gctttgc-tg-tgt----------gaagtag-agtgac-agtttcggc-tgtc---gagg
at-cgacccat-ttggg---aaat-tgtgctgtgc-gactt-cggttgtgtgg-catc--
---------------------------------------tcaa-----------------
--------------------------------------------
>DQ643866
------------------------------------------------------------
------------------------------------------------------------
------------------------------------------------------------
------------------------------------------------------------
------------------------------------------------------------
------------------------------------------------------------
----------------------------------------------ccacacctaaaaaa
cttt-----------ccac-gtg-aa-ccg-tatca--------------------a-c-
--ccaata-attt------------------------g-ggggt----------------
------------------------------------------------------------
-----------------------------------------------------------t
taattggcggc-tgctgct-----------------------------------------
------------------------------------------------------------
------------------------------------ggt-a----tc-------------
------------------------------------------------------------
---------tttt-----tactg---gct-------------------------------
------------------------------------------------------------
------------------------------------------------------------
------------------------------------------------------------
------------------------------------------------------------
------------------------------------------------------------
------------------------------------------------------------
------------------------------------------------------------
------------------------------------------------------------
---------ggcggctgc--tgagcga---------------------------------
-------------------accctatc----gtgagcgttctgacc---ttggttggagc
tagtaacttaaa--ttttaaacccattcttaaatactgaatatactgt-agggacgaaag
tctctgcttttaactagatagcaactttcagcagtggatgtctaggctcgcacatc-gat
gaagaacgctgcgaactgcgatacgtaatgcgaattgcaggat--tcagtgagtcatcga
aattttgaacgcatatt-gcactt-ccgggt--tatc-cctggaagtatgcctgtatcag
tgtccgtacattaaacttggttttcttcttt-ccgtgtagtcggtggaggatatgccaga
tatg-aagtgtcttgtgg---ctgg--ttttcgaatcg-gctgtgagtcctttgaaatgt
atagaactg--attctc-tttgttcgaaaagcgtggcgttgctgg--ttgtgaaggctgt
cagtgtgactagtc-ggcgaccg-gtttgtctgctatggcata-aatggaggagtgttcg
attcgcggtatgattggctt-cggctgaacagg-cgcttattagacgttcttcctgctgt
ggc-ggtatgacc-tggtgaaccgtag-ttcatgca-cgacttggc-ttttga---attg
gctttgc-tg-tgt----------gaagtag-agtgac-agtttcggc-tgtc---gagg
at-cgacccat-ttggg---aaat-tgtgctgtgc-gactt-cggttgtgtgg-catc--
---------------------------------------tcaa-----------------
--------------------------------------------
>DQ643865
------------------------------------------------------------
------------------------------------------------------------
------------------------------------------------------------
------------------------------------------------------------
------------------------------------------------------------
------------------------------------------------------------
----------------------------------------------ccacacctaaaaaa
cttt-----------ccac-gtg-aa-ccg-tatca--------------------a-c-
--ccaata-attt------------------------g-ggggt----------------
------------------------------------------------------------
-----------------------------------------------------------t
taattggcggc-tgctgct-----------------------------------------
------------------------------------------------------------
------------------------------------ggt-a----tc-------------
------------------------------------------------------------
---------tttt-----tactg---gct-------------------------------
------------------------------------------------------------
------------------------------------------------------------
------------------------------------------------------------
------------------------------------------------------------
------------------------------------------------------------
------------------------------------------------------------
------------------------------------------------------------
------------------------------------------------------------
---------ggcggctgc--tgagcga---------------------------------
-------------------accctatc----gtgagcgttctgacc---ttggttggagc
tagtaacttaaa--ttttaaacccattcttaaatactgaatatactgt-agggacgaaag
tctctgcttttaactagatagcaactttcagcagtggatgtctaggctcgcacatc-gat
gaagaacgctgcgaactgcgatacgtaatgcgaattgcaggat--tcagtgagtcatcga
aattttgaacgcatatt-gcactt-ccgggt--tatc-cctggaagtatgcctgtatcag
tgtccgtacattaaacttggttttcttcttt-ccgtgtagtcggtggaggatatgccaga
tatg-aagtgtcttgtgg---ctgg--ttttcgaatcg-gctgtgagtcctttgaaatgt
atagaactg--attctc-tttgttcgaaaagcgtggcgttgctgg--ttgtgaaggctgt
cagtgtgactagtc-ggcgaccg-gtttgtctgctatggcata-aatggaggagtgttcg
attcgcggtatgattggctt-cggctgaacagg-cgcttattagacgttcttcctgctgt
ggc-ggtatgacc-tggtgaaccgtag-ttcatgca-cgacttggc-ttttga---attg
gctttgc-tg-tgt----------gaagtag-agtgac-agtttcggc-tgtc---gagg
at-cgacccat-ttggg---aaat-tgtgctgtgc-gactt-cggttgtgtgg-catc--
---------------------------------------tcaa-----------------
--------------------------------------------
>DQ643864
------------------------------------------------------------
------------------------------------------------------------
------------------------------------------------------------
------------------------------------------------------------
------------------------------------------------------------
------------------------------------------------------------
----------------------------------------------ccacacctaaaaaa
cttt-----------ccac-gtg-aa-ccg-tatca--------------------a-c-
--ccaata-attt------------------------g-ggggt----------------
------------------------------------------------------------
-----------------------------------------------------------t
taattggcggc-tgctgct-----------------------------------------
------------------------------------------------------------
------------------------------------ggt-a----tc-------------
------------------------------------------------------------
---------tttt-----tactg---gct-------------------------------
------------------------------------------------------------
------------------------------------------------------------
------------------------------------------------------------
------------------------------------------------------------
------------------------------------------------------------
------------------------------------------------------------
------------------------------------------------------------
------------------------------------------------------------
---------ggcggctgc--tgagcga---------------------------------
-------------------accctatc----gtgagcgttctgacc---ttggttggagc
tagtaacttaaa--ttttaaacccattcttaaatactgaatatactgt-agggacgaaag
tctctgcttttaactagatagcaactttcagcagtggatgtctaggctcgcacatc-gat
gaagaacgctgcgaactgcgatacgtaatgcgaattgcaggat--tcagtgagtcatcga
aattttgaacgcatatt-gcactt-ccgggt--tatc-cctggaagtatgcctgtatcag
tgtccgtacattaaacttggttttcttcttt-ccgtgtagtcggtggaggatatgccaga
tatg-aagtgtcttgtgg---ctgg--ttttcgaatcg-gctgtgagtcctttgaaatgt
atagaactg--attctc-tttgttcgaaaagcgtggcgttgctgg--ttgtgaaggctgt
cagtgtgactagtc-ggcgaccg-gtttgtctgctatggcata-aatggaggagtgttcg
attcgcggtatgattggctt-cggctgaacagg-cgcttattagacgttcttcctgctgt
ggc-ggtatgacc-tggtgaaccgtag-ttcatgca-cgacttggc-ttttga---attg
gctttgc-tg-tgt----------gaagtag-agtgac-agtttcggc-tgtc---gagg
at-cgacccat-ttggg---aaat-tgtgctgtgc-gactt-cggttgtgtgg-catc--
---------------------------------------tcaa-----------------
--------------------------------------------
>DQ643863
------------------------------------------------------------
------------------------------------------------------------
------------------------------------------------------------
------------------------------------------------------------
------------------------------------------------------------
------------------------------------------------------------
----------------------------------------------ccacacctaaaaaa
cttt-----------ccac-gtg-aa-ccg-tatca--------------------a-c-
--ccaata-attt------------------------g-ggggt----------------
------------------------------------------------------------
-----------------------------------------------------------t
taattggcggc-tgctgct-----------------------------------------
------------------------------------------------------------
------------------------------------ggt-a----tc-------------
------------------------------------------------------------
---------tttt-----tactg---gct-------------------------------
------------------------------------------------------------
------------------------------------------------------------
------------------------------------------------------------
------------------------------------------------------------
------------------------------------------------------------
------------------------------------------------------------
------------------------------------------------------------
------------------------------------------------------------
---------ggcggctgc--tgagcga---------------------------------
-------------------accctatc----gtgagcgttctgacc---ttggttggagc
tagtaacttaaa--ttttaaacccattcttaaatactgaatatactgt-agggacgaaag
tctctgcttttaactagatagcaactttcagcagtggatgtctaggctcgcacatc-gat
gaagaacgctgcgaactgcgatacgtaatgcgaattgcaggat--tcagtgagtcatcga
aattttgaacgcatatt-gcactt-ccgggt--tatc-cctggaagtatgcctgtatcag
tgtccgtacattaaacttggttttcttcttt-ccgtgtagtcggtggaggatatgccaga
tatg-aagtgtcttgtgg---ctgg--ttttcgaatcg-gctgtgagtcctttgaaatgt
atagaactg--attctc-tttgttcgaaaagcgtggcgttgctgg--ttgtgaaggctgt
cagtgtgactagtc-ggcgaccg-gtttgtctgctatggcata-aatggaggagtgttcg
attcgcggtatgattggctt-cggctgaacagg-cgcttattagacgttcttcctgctgt
ggc-ggtatgacc-tggtgaaccgtag-ttcatgca-cgacttggc-ttttga---attg
gctttgc-tg-tgt----------gaagtag-agtgac-agtttcggc-tgtc---gagg
at-cgacccat-ttggg---aaat-tgtgctgtgc-gactt-cggttgtgtgg-catc--
---------------------------------------tcaa-----------------
--------------------------------------------
>DQ643862
------------------------------------------------------------
------------------------------------------------------------
------------------------------------------------------------
------------------------------------------------------------
------------------------------------------------------------
------------------------------------------------------------
----------------------------------------------ccacacctaaaaaa
cttt-----------ccac-gtg-aa-ccg-tatca--------------------a-c-
--ccaata-attt------------------------g-ggggt----------------
------------------------------------------------------------
-----------------------------------------------------------t
taatttgcggc-tgctgct-----------------------------------------
------------------------------------------------------------
------------------------------------ggt-a----tc-------------
------------------------------------------------------------
---------tttt-----tactg---gct-------------------------------
------------------------------------------------------------
------------------------------------------------------------
------------------------------------------------------------
------------------------------------------------------------
------------------------------------------------------------
------------------------------------------------------------
------------------------------------------------------------
------------------------------------------------------------
---------ggcggctgc--tgagcga---------------------------------
-------------------accctatc----gtgagcgttctgacc---ttggttggagc
tagtaacttaaa--ttttaaacccattcttaaatactgaatatactgt-agggacgaaag
tctctgcttttaactagatagcaactttcagcagtggatgtctaggctcgcacatc-gat
gaagaacgctgcgaactgcgatacgtaatgcgaattgcaggat--tcagtgagtcatcga
aattttgaacgcatatt-gcactt-ccgggt--tatc-cctggaagtatgcctgtatcag
tgtccgtacattaaacttggttttcttcttt-ccgtgtagtcggtggaggatatgccaga
tatg-aagtgtcttgtgg---ctgg--ttttcgaatcg-gctgtgagtcctttgaaatgt
atagaactg--attctc-tttgttcgaaaagcgtggcgttgctgg--ttgtgaaggctgt
cagtgtgactagtc-ggcgaccg-gtttgtctgctatggcata-aatggaggagtgttcg
attcgcggtatgattggctt-cggctgaacagg-cgcttattagacgttcttcctgctgt
ggc-ggtatgacc-tggtgaaccgtag-ttcatgca-cgacttggc-ttttga---attg
gctttgc-tg-tgt----------gaagtag-agtgac-agtttcggc-tgtc---gagg
at-cgacccat-ttggg---aaat-tgtgctgtgc-gactt-cggttgtgtgg-catc--
---------------------------------------tcaa-----------------
--------------------------------------------
>DQ643861
------------------------------------------------------------
------------------------------------------------------------
------------------------------------------------------------
------------------------------------------------------------
------------------------------------------------------------
------------------------------------------------------------
----------------------------------------------ccacacctaaaaaa
cttt-----------ccac-gtg-aa-ccg-tatca--------------------a-c-
--ccaata-attt------------------------g-ggggt----------------
------------------------------------------------------------
-----------------------------------------------------------t
taatttgcggc-tgctgct-----------------------------------------
------------------------------------------------------------
------------------------------------ggt-a----tc-------------
------------------------------------------------------------
---------tttt-----tactg---gct-------------------------------
------------------------------------------------------------
------------------------------------------------------------
------------------------------------------------------------
------------------------------------------------------------
------------------------------------------------------------
------------------------------------------------------------
------------------------------------------------------------
------------------------------------------------------------
---------ggcggctgc--tgagcga---------------------------------
-------------------accctatc----gtgagcgttctgacc---ttggttggagc
tagtaacttaaa--ttttaaacccattcttaaatactgaatatactgt-agggacgaaag
tctctgcttttaactagatagcaactttcagcagtggatgtctaggctcgcacatc-gat
gaagaacgctgcgaactgcgatacgtaatgcgaattgcaggat--tcagtgagtcatcga
aattttgaacgcatatt-gcactt-ccgggt--tatc-cctggaagtatgcctgtatcag
tgtccgtacattaaacttggttttcttcttt-ccgtgtagtcggtggaggatatgccaga
tatg-aagtgtcttgtgg---ctgg--ttttcgaatcg-gctgtgagtcctttgaaatgt
atagaactg--attctc-tttgttcgaaaagcgtggcgttgctgg--ttgtgaaggctgt
cagtgtgactagtc-ggcgaccg-gtttgtctgctatggcata-aatggaggagtgttcg
attcgcggtatgattggctt-cggctgaacagg-cgcttattagacgttcttcctgctgt
ggc-ggtatgacc-tggtgaaccgtag-ttcatgca-cgacttggc-ttttga---attg
gctttgc-tg-tgt----------gaagtag-agtgac-agtttcggc-tgtc---gagg
at-cgacccat-ttggg---aaat-tgtgctgtgc-gactt-cggttgtgtgg-catc--
---------------------------------------tcaa-----------------
--------------------------------------------
>DQ643860
------------------------------------------------------------
------------------------------------------------------------
------------------------------------------------------------
------------------------------------------------------------
------------------------------------------------------------
------------------------------------------------------------
----------------------------------------------ccacacctaaaaaa
cttt-----------ccac-gtg-aa-ccg-tatca--------------------a-c-
--ccaata-attt------------------------g-ggggt----------------
------------------------------------------------------------
-----------------------------------------------------------t
taattggcggc-tgctgct-----------------------------------------
------------------------------------------------------------
------------------------------------ggt-a----tc-------------
------------------------------------------------------------
---------tttt-----tactg---gct-------------------------------
------------------------------------------------------------
------------------------------------------------------------
------------------------------------------------------------
------------------------------------------------------------
------------------------------------------------------------
------------------------------------------------------------
------------------------------------------------------------
------------------------------------------------------------
---------ggcggctgc--tgagcga---------------------------------
-------------------accctatc----gtgagcgttctgacc---ttggttggagc
tagtaacttaaa--ttttaaacccattcttaaatactgaatatactgt-agggacgaaag
tctctgcttttaactagatagcaactttcagcagtggatgtctaggctcgcacatc-gat
gaagaacgctgcgaactgcgatacgtaatgcgaattgcaggat--tcagtgagtcatcga
aattttgaacgcatatt-gcactt-ccgggt--tatc-cctggaagtatgcctgtatcag
tgtccgtacattaaacttggttttcttcttt-ccgtgtagtcggtggaggatatgccaga
tatg-aagtgtcttgtgg---ctgg--ttttcgaatcg-gctgtgagtcctttgaaatgt
atagaactg--attctc-tttgttcgaaaagcgtggcgttgctgg--ttgtgaaggctgt
cagtgtgactagtc-ggcgaccg-gtttgtctgctatggcata-aatggaggagtgttcg
attcgcggtatgattggctt-cggctgaacagg-cgcttattagacgttcttcctgctgt
ggc-ggtatgacc-tggtgaaccgtag-ttcatgca-cgacttggc-ttttga---attg
gctttgc-tg-tgt----------gaagtag-agtgac-agtttcggc-tgtc---gagg
at-cgacccat-ttggg---aaat-tgtgctgtgc-gactt-cggttgtgtgg-catc--
---------------------------------------tcaa-----------------
--------------------------------------------
>DQ643859
------------------------------------------------------------
------------------------------------------------------------
------------------------------------------------------------
------------------------------------------------------------
------------------------------------------------------------
------------------------------------------------------------
----------------------------------------------ccacacctaaaaaa
cttt-----------ccac-gtg-aa-ccg-tatca--------------------a-c-
--ccaata-attt------------------------g-ggggt----------------
------------------------------------------------------------
-----------------------------------------------------------t
taattggcggc-tgctgct-----------------------------------------
------------------------------------------------------------
------------------------------------ggt-a----tc-------------
------------------------------------------------------------
---------tttt-----tactg---gct-------------------------------
------------------------------------------------------------
------------------------------------------------------------
------------------------------------------------------------
------------------------------------------------------------
------------------------------------------------------------
------------------------------------------------------------
------------------------------------------------------------
------------------------------------------------------------
---------ggcggctgc--tgagcga---------------------------------
-------------------accctatc----gtgagcgttctgacc---ttggttggagc
tagtaacttaaa--ttttaaacccattcttaaatactgaatatactgt-agggacgaaag
tctctgcttttaactagatagcaactttcagcagtggatgtctaggctcgcacatc-gat
gaagaacgctgcgaactgcgatacgtaatgcgaattgcaggat--tcagtgagtcatcga
aattttgaacgcatatt-gcactt-ccgggt--tatc-cctggaagtatgcctgtatcag
tgtccgtacattaaacttggttttcttcttt-ccgtgtagtcggtggaggatatgccaga
tatg-aagtgtcttgtgg---ctgg--ttttcgaatcg-gctgtgagtcctttgaaatgt
atagaactg--attctc-tttgttcgaaaagcgtggcgttgctgg--ttgtgaaggctgt
cagtgtgactagtc-ggcgaccg-gtttgtctgctatggcata-aatggaggagtgttcg
attcgcggtatgattggctt-cggctgaacagg-cgcttattagacgttcttcctgctgt
ggc-ggtatgacc-tggtgaaccgtag-ttcatgca-cgacttggc-ttttga---attg
gctttgc-tg-tgt----------gaagtag-agtgac-agtttcggc-tgtc---gagg
at-cgacccat-ttggg---aaat-tgtgctgtgc-gactt-cggttgtgtgg-catc--
---------------------------------------tcaa-----------------
--------------------------------------------
>DQ643858
------------------------------------------------------------
------------------------------------------------------------
------------------------------------------------------------
------------------------------------------------------------
------------------------------------------------------------
------------------------------------------------------------
----------------------------------------------ccacacctaaaaaa
cttt-----------ccac-gtg-aa-ccg-tatca--------------------a-c-
--ccaata-attt------------------------g-ggggt----------------
------------------------------------------------------------
-----------------------------------------------------------t
taattggcggc-tgctgct-----------------------------------------
------------------------------------------------------------
------------------------------------ggt-a----tc-------------
------------------------------------------------------------
---------tttt-----tactg---gct-------------------------------
------------------------------------------------------------
------------------------------------------------------------
------------------------------------------------------------
------------------------------------------------------------
------------------------------------------------------------
------------------------------------------------------------
------------------------------------------------------------
------------------------------------------------------------
---------ggcggctgc--tgagcga---------------------------------
-------------------accctatc----gtgagcgttctgacc---ttggttggagc
tagtaacttaaa--ttttaaacccattcttaaatactgaatatactgt-agggacgaaag
tctctgcttttaactagatagcaactttcagcagtggatgtctaggctcgcacatc-gat
gaagaacgctgcgaactgcgatacgtaatgcgaattgcaggat--tcagtgagtcatcga
aattttgaacgcatatt-gcactt-ccgggt--tatc-cctggaagtatgcctgtatcag
tgtccgtacattaaacttggttttcttcttt-ccgtgtagtcggtggaggatatgccaga
tatg-aagtgtcttgtgg---ctgg--ttttcgaatcg-gctgtgagtcctttgaaatgt
atagaactg--attctc-tttgttcgaaaagcgtggcgttgctgg--ttgtgaaggctgt
cagtgtgactagtc-ggcgaccg-gtttgtctgctatggcata-aatggaggagtgttcg
attcgcggtatgattggctt-cggctgaacagg-cgcttattagacgttcttcctgctgt
ggc-ggtatgacc-tggtgaaccgtag-ttcatgca-cgacttggc-ttttga---attg
gctttgc-tg-tgt----------gaagtag-agtgac-agtttcggc-tgtc---gagg
at-cgacccat-ttggg---aaat-tgtgctgtgc-gactt-cggttgtgtgg-catc--
---------------------------------------tcaa-----------------
--------------------------------------------
>DQ643857
------------------------------------------------------------
------------------------------------------------------------
------------------------------------------------------------
------------------------------------------------------------
------------------------------------------------------------
------------------------------------------------------------
----------------------------------------------ccacacctaaaaaa
cttt-----------ccac-gtg-aa-ccg-tatca--------------------a-c-
--ccaata-attt------------------------g-ggggt----------------
------------------------------------------------------------
-----------------------------------------------------------t
taattggcggc-tgctgct-----------------------------------------
------------------------------------------------------------
------------------------------------ggt-a----tc-------------
------------------------------------------------------------
---------tttt-----tactg---gct-------------------------------
------------------------------------------------------------
------------------------------------------------------------
------------------------------------------------------------
------------------------------------------------------------
------------------------------------------------------------
------------------------------------------------------------
------------------------------------------------------------
------------------------------------------------------------
---------ggcggctgc--tgagcga---------------------------------
-------------------accctatc----gtgagcgttctgacc---ttggttggagc
tagtaacttaaa--ttttaaacccattcttaaatactgaatatactgt-agggacgaaag
tctctgcttttaactagatagcaactttcagcagtggatgtctaggctcgcacatc-gat
gaagaacgctgcgaactgcgatacgtaatgcgaattgcaggat--tcagtgagtcatcga
aattttgaacgcatatt-gcactt-ccgggt--tatc-cctggaagtatgcctgtatcag
tgtccgtacattaaacttggttttcttcttt-ccgtgtagtcggtggaggatatgccaga
tatg-aagtgtcttgtgg---ctgg--ttttcgaatcg-gctgtgagtcctttgaaatgt
atagaactg--attctc-tttgttcgaaaagcgtggcgttgctgg--ttgtgaaggctgt
cagtgtgactagtc-ggcgaccg-gtttgtctgctatggcata-aatggaggagtgttcg
attcgcggtatgattggctt-cggctgaacagg-cgcttattagacgttcttcctgctgt
ggc-ggtatgacc-tggtgaaccgtag-ttcatgca-cgacttggc-ttttga---attg
gctttgc-tg-tgt----------gaagtag-agtgac-agtttcggc-tgtc---gagg
at-cgacccat-ttggg---aaat-tgtgctgtgc-gactt-cggttgtgtgg-catc--
---------------------------------------tcaa-----------------
--------------------------------------------
>DQ643856
------------------------------------------------------------
------------------------------------------------------------
------------------------------------------------------------
------------------------------------------------------------
------------------------------------------------------------
------------------------------------------------------------
----------------------------------------------ccacacctaaaaaa
cttt-----------ccac-gtg-aa-ccg-tatca--------------------a-c-
--ccaata-attt------------------------g-ggggt----------------
------------------------------------------------------------
-----------------------------------------------------------t
taattggcggc-tgctgct-----------------------------------------
------------------------------------------------------------
------------------------------------ggc-a----tc-------------
------------------------------------------------------------
---------tttt-----tactg---gct-------------------------------
------------------------------------------------------------
------------------------------------------------------------
------------------------------------------------------------
------------------------------------------------------------
------------------------------------------------------------
------------------------------------------------------------
------------------------------------------------------------
------------------------------------------------------------
---------ggcggctgc--tgagcga---------------------------------
-------------------accctatc----gtgagcgttctgacc---ttggttggagc
tagtaacttaaa--ttttaaacccattcttaaatactgaatatactgt-agggacgaaag
tctctgcttttaactagatagcaactttcagcagtggatgtctaggctcgcacatc-gat
gaagaacgctgcgaactgcgatacgtaatgcgaattgcaggat--tcagtgagtcatcga
aattttgaacgcatatt-gcactt-ccgggt--tatc-cctggaagtatgcctgtatcag
tgtccgtacattaaacttggttttcttcttt-ccgtgtagtcggtggaggatatgccaga
tatg-aagtgtcttgtgg---ctgg--ttttcgaatcg-gctgtgagtcctttgaaatgt
atagaactg--attctc-tttgttcgaaaagcgtggcgttgctgg--ttgtgaaggctgt
cagtgtgactagtc-ggcgaccg-gtttgtctgctatggcata-aatggaggagtgttcg
attcgcggtatgattggctt-cggctgaacagg-cgcttattagacgttcttcctgctgt
ggc-ggtatgacc-tggtgaaccgtag-ttcatgca-cgacttggc-ttttga---attg
gctttgc-tg-tgt----------gaagtag-agtgac-agtttcggc-tgtc---gagg
at-cgacccat-ttggg---aaat-tgtgctgtgc-gactt-cggttgtgtgg-catc--
---------------------------------------tcaa-----------------
--------------------------------------------
>DQ643855
------------------------------------------------------------
------------------------------------------------------------
------------------------------------------------------------
------------------------------------------------------------
------------------------------------------------------------
------------------------------------------------------------
----------------------------------------------ccacacctaaaaaa
cttt-----------ccac-gtg-aa-ccg-tatca--------------------a-c-
--ccaata-attt------------------------g-ggggt----------------
------------------------------------------------------------
-----------------------------------------------------------t
taattggcggc-tgctgct-----------------------------------------
------------------------------------------------------------
------------------------------------ggt-a----tc-------------
------------------------------------------------------------
---------tttt-----tactg---gct-------------------------------
------------------------------------------------------------
------------------------------------------------------------
------------------------------------------------------------
------------------------------------------------------------
------------------------------------------------------------
------------------------------------------------------------
------------------------------------------------------------
------------------------------------------------------------
---------ggcggctgc--tgagcga---------------------------------
-------------------accctatc----gtgagcgttctgacc---ttggttggagc
tagtaacttaaa--ttttaaacccattcttaaatactgaatatactgt-agggacgaaag
tctctgcttttaactagatagcaactttcagcagtggatgtctaggctcgcacatc-gat
gaagaacgctgcgaactgcgatacgtaatgcgaattgcaggat--tcagtgagtcatcga
aattttgaacgcatatt-gcactt-ccgggt--tatc-cctggaagtatgcctgtatcag
tgtccgtacattaaacttggttttcttcttt-ccgtgtagtcggtggaggatatgccaga
tatg-aagtgtcttgtgg---ctgg--ttttcgaatcg-gctgtgagtcctttgaaatgt
atagaactg--attctc-tttgttcgaaaagcgtggcgttgctgg--ttgtgaaggctgt
cagtgtgactagtc-ggcgaccg-gtttgtctgctatggcata-aatggaggagtgttcg
attcgcggtatgattggctt-cggctgaacagg-cgcttattagacgttcttcctgctgt
ggc-ggtatgacc-tggtgaaccgtag-ttcatgca-cgacttggc-ttttga---attg
gctttgc-tg-tgt----------gaagtag-agtgac-agtttcggc-tgtc---gagg
at-cgacccat-ttggg---aaat-tgtgctgtgc-gactt-cggttgtgtgg-catc--
---------------------------------------tcaa-----------------
--------------------------------------------
>DQ643854
------------------------------------------------------------
------------------------------------------------------------
------------------------------------------------------------
------------------------------------------------------------
------------------------------------------------------------
------------------------------------------------------------
----------------------------------------------ccacacct-aaaaa
cttt-----------ccac-gtg-aa-ccg-tatca--------------------a-c-
--ccaata-attt------------------------g-ggggt----------------
------------------------------------------------------------
-----------------------------------------------------------t
taattggcggc-tgctgct-----------------------------------------
------------------------------------------------------------
------------------------------------ggt-a----tc-------------
------------------------------------------------------------
---------tttt-----tactg---gct-------------------------------
------------------------------------------------------------
------------------------------------------------------------
------------------------------------------------------------
------------------------------------------------------------
------------------------------------------------------------
------------------------------------------------------------
------------------------------------------------------------
------------------------------------------------------------
---------ggcggctgc--tgagcga---------------------------------
-------------------accctatc----gtgagcgttctgacc---ttggttggagc
tagtaacttaaa--ttttaaacccattcttaaatactgaatatactgt-agggacgaaag
tctctgcttttaactagatagcaactttcagcagtggatgtctaggctcgcacatc-gat
gaagaacgctgcgaactgcgatacgtaatgcgaattgcaggat--tcagtgagtcatcga
aattttgaacgcatatt-gcactt-ccgggt--tatc-cctggaagtatgcctgtatcag
tgtccgtacattaaacttggttttcttcttt-ccgtgtagtcggtggaggatatgccaga
tatg-aagtgtcttgtgg---ctgg--ttttcgaatcg-gctgtgagtcctttgaaatgt
atagaactg--attctc-tttgttcgaaaagcgtggcgttgctgg--ttgtgaaggctgt
cagtgtgactagtc-ggcgaccg-gtttgtctgctatggcata-aatggaggagtgttcg
attcgcggtatgattggctt-cggctgaacagg-cgcttattagacgttcttcctgctgt
ggc-ggtatgacc-tggtgaaccgtag-ttcatgca-cgacttggc-ttttga---attg
gctttgc-tg-tgt----------gaagtag-agtgac-agtttcggc-tgtc---gagg
at-cgacccat-ttggg---aaat-tgtgctgtgc-gactt-cggttgtgtgg-catc--
---------------------------------------tcaa-----------------
--------------------------------------------
>DQ643853
------------------------------------------------------------
------------------------------------------------------------
------------------------------------------------------------
------------------------------------------------------------
------------------------------------------------------------
------------------------------------------------------------
----------------------------------------------ccacacct-aaaaa
cttt-----------ccac-gtg-aa-ccg-tatca--------------------a-c-
--ccaata-attt------------------------g-ggggt----------------
------------------------------------------------------------
-----------------------------------------------------------t
taattggcggc-tgctgct-----------------------------------------
------------------------------------------------------------
------------------------------------ggt-a----tc-------------
------------------------------------------------------------
---------tttt-----tactg---gct-------------------------------
------------------------------------------------------------
------------------------------------------------------------
------------------------------------------------------------
------------------------------------------------------------
------------------------------------------------------------
------------------------------------------------------------
------------------------------------------------------------
------------------------------------------------------------
---------ggcggctgc--tgagcga---------------------------------
-------------------accctatc----gtgagcgttctgacc---ttggttggagc
tagtaacttaaa--ttttaaacccattcttaaatactgaatatactgt-agggacgaaag
tctctgcttttaactagatagcaactttcagcagtggatgtctaggctcgcacatc-gat
gaagaacgctgcgaactgcgatacgtaatgcgaattgcaggat--tcagtgagtcatcga
aattttgaacgcatatt-gcactt-ccgggt--tatc-cctggaagtatgcctgtatcag
tgtccgtacattaaacttggttttcttcttt-ccgtgtagtcggtggaggatatgccaga
tatg-aagtgtcttgtgg---ctgg--ttttcgaatcg-gctgtgagtcctttgaaatgt
atagaactg--attctc-tttgttcgaaaagcgtggcgttgctgg--ttgtgaaggctgt
cagtgtgactagtc-ggcgaccg-gtttgtctgctatggcata-aatggaggagtgttcg
attcgcggtatgattggctt-cggctgaacagg-cgcttattagacgttcttcctgctgt
ggc-ggtatgacc-tggtgaaccgtag-ttcatgca-cgacttggc-ttttga---attg
gctttgc-tg-tgt----------gaagtag-agtgac-agtttcggc-tgtc---gagg
at-cgacccat-ttggg---aaat-tgtgctgtgc-gactt-cggttgtgtgg-catc--
---------------------------------------tcaa-----------------
--------------------------------------------
>DQ643852
------------------------------------------------------------
------------------------------------------------------------
------------------------------------------------------------
------------------------------------------------------------
------------------------------------------------------------
------------------------------------------------------------
----------------------------------------------ccacacctaaaaaa
cttt-----------ccac-gtg-aa-ccg-tatca--------------------a-c-
--ccaata-attt------------------------g-ggggt----------------
------------------------------------------------------------
-----------------------------------------------------------t
taattggcggc-tgctgct-----------------------------------------
------------------------------------------------------------
------------------------------------ggt-a----tc-------------
------------------------------------------------------------
---------tttt-----tactg---gct-------------------------------
------------------------------------------------------------
------------------------------------------------------------
------------------------------------------------------------
------------------------------------------------------------
------------------------------------------------------------
------------------------------------------------------------
------------------------------------------------------------
------------------------------------------------------------
---------ggcggctgc--tgagcga---------------------------------
-------------------accctatc----gtgagcgttctgacc---ttggttggagc
tagtaacttaaa--ttttaaacccattcttaaatactgaatatactgt-agggacgaaag
tctctgcttttaactagatagcaactttcagcagtggatgtctaggctcgcacatc-gat
gaagaacgctgcgaactgcgatacgtaatgcgaattgcaggat--tcagtgagtcatcga
aattttgaacgcatatt-gcactt-ccgggt--tatc-cctggaagtatgcctgtatcag
tgtccgtacattaaacttggttttcttcttt-ccgtgtagtcggtggaggatatgccaga
tatg-aagtgtcttgtgg---ctgg--ttttcgaatcg-gctgtgagtcctttgaaatgt
atagaactg--attctc-tttgttcgaaaagcgtggcgttgctgg--ttgtgaaggctgt
cagtgtgactagtc-ggcgaccg-gtttgtctgctatggcata-aatggaggagtgttcg
attcgcggtatgattggctt-cggctgaacagg-cgcttattagacgttcttcctgctgt
ggc-ggtatgacc-tggtgaaccgtag-ttcatgca-cgacttggc-ttttga---attg
gctttgc-tg-tgt----------gaagtag-agtgac-agtttcggc-tgtc---gagg
at-cgacccat-ttggg---aaat-tgtgctgtgc-gactt-cggttgtgtgg-catc--
---------------------------------------tcaa-----------------
--------------------------------------------
>DQ643851
------------------------------------------------------------
------------------------------------------------------------
------------------------------------------------------------
------------------------------------------------------------
------------------------------------------------------------
------------------------------------------------------------
----------------------------------------------ccacacct-aaaaa
cttt-----------ccac-gtg-aa-ccg-tatca--------------------a-c-
--ccaata-attt------------------------g-ggggt----------------
------------------------------------------------------------
-----------------------------------------------------------t
taattggcggc-tgctgct-----------------------------------------
------------------------------------------------------------
------------------------------------ggt-a----tc-------------
------------------------------------------------------------
---------tttt-----tactg---gct-------------------------------
------------------------------------------------------------
------------------------------------------------------------
------------------------------------------------------------
------------------------------------------------------------
------------------------------------------------------------
------------------------------------------------------------
------------------------------------------------------------
------------------------------------------------------------
---------ggcggctgc--tgagcga---------------------------------
-------------------accctatc----gtgagcgttctgacc---ttggttggagc
tagtaacttaaa--ttttaaacccattcttaaatactgaatatactgt-agggacgaaag
tctctgcttttaactagatagcaactttcagcagtggatgtctaggctcgcacatc-gat
gaagaacgctgcgaactgcgatacgtaatgcgaattgcaggat--tcagtgagtcatcga
aattttgaacgcatatt-gcactt-ccgggt--tatc-cctggaagtatgcctgtatcag
tgtccgtacattaaacttggttttcttcttt-ccgtgtagtcggtggaggatatgccaga
tatg-aagtgtcttgtgg---ctgg--ttttcgaatcg-gctgtgagtcctttgaaatgt
atagaactg--attctc-tttgttcgaaaagcgtggcgttgctgg--ttgtgaaggctgt
cagtgtgactagtc-ggcgaccg-gtttgtctgctatggcata-aatggaggagtgttcg
attcgcggtatgattggctt-cggctgaacagg-cgcttattagacgttcttcctgctgt
ggc-ggtatgacc-tggtgaaccgtag-ttcatgca-cgacttggc-ttttga---attg
gctttgc-tg-tgt----------gaagtag-agtgac-agtttcggc-tgtc---gagg
at-cgacccat-ttggg---aaat-tgtgctgtgc-gactt-cggttgtgtgg-catc--
---------------------------------------tcaa-----------------
--------------------------------------------
>DQ643850
------------------------------------------------------------
------------------------------------------------------------
------------------------------------------------------------
------------------------------------------------------------
------------------------------------------------------------
------------------------------------------------------------
----------------------------------------------ccacacctaaaaaa
cttt-----------ccac-gtg-aa-ccg-tatca--------------------a-c-
--ccaata-attt------------------------g-ggggt----------------
------------------------------------------------------------
-----------------------------------------------------------t
taattggcggc-tgctgct-----------------------------------------
------------------------------------------------------------
------------------------------------ggt-a----tc-------------
------------------------------------------------------------
---------tttt-----tactg---gct-------------------------------
------------------------------------------------------------
------------------------------------------------------------
------------------------------------------------------------
------------------------------------------------------------
------------------------------------------------------------
------------------------------------------------------------
------------------------------------------------------------
------------------------------------------------------------
---------ggcggctgc--tgagcga---------------------------------
-------------------accctatc----gtgagcgttctgacc---ttggttggagc
tagtaacttaaa--ttttaaacccattcttaaatactgaatatactgt-agggacgaaag
tctctgcttttaactagatagcaactttcagcagtggatgtctaggctcgcacatc-gat
gaagaacgctgcgaactgcgatacgtaatgcgaattgcaggat--tcagtgagtcatcga
aattttgaacgcatatt-gcactt-ccgggt--tatc-cctggaagtatgcctgtatcag
tgtccgtacattaaacttggttttcttcttt-ccgtgtagtcggtggaggatatgccaga
tatg-aagtgtcttgtgg---ctgg--ttttcgaatcg-gctgtgagtcctttgaaatgt
atagaactg--attctc-tttgttcgaaaagcgtggcgttgctgg--ttgtgaaggctgt
cagtgtgactagtc-ggcgaccg-gtttgtctgctatggcata-aatggaggagtgttcg
attcgcggtatgattggctt-cggctgaacagg-cgcttattagacgttcttcctgctgt
ggc-ggtatgacc-tggtgaaccgtag-ttcatgca-cgacttggc-ttttga---attg
gctttgc-tg-tgt----------gaagtag-agtgac-agtttcggc-tgtc---gagg
at-cgacccat-ttggg---aaat-tgtgctgtgc-gactt-cggttgtgtgg-catc--
---------------------------------------tcaa-----------------
--------------------------------------------
>DQ643849
------------------------------------------------------------
------------------------------------------------------------
------------------------------------------------------------
------------------------------------------------------------
------------------------------------------------------------
------------------------------------------------------------
----------------------------------------------ccacacctaaaaaa
cttt-----------ccac-gtg-aa-ccg-tatca--------------------a-c-
--ccaata-attt------------------------g-ggggt----------------
------------------------------------------------------------
-----------------------------------------------------------t
taattggcggc-tgctgct-----------------------------------------
------------------------------------------------------------
------------------------------------ggt-a----tc-------------
------------------------------------------------------------
---------tttt-----tactg---gct-------------------------------
------------------------------------------------------------
------------------------------------------------------------
------------------------------------------------------------
------------------------------------------------------------
------------------------------------------------------------
------------------------------------------------------------
------------------------------------------------------------
------------------------------------------------------------
---------ggcggctgc--tgagcga---------------------------------
-------------------accctatc----gtgagcgttctgacc---ttggttggagc
tagtaacttaaa--ttttaaacccattcttaaatactgaatatactgt-agggacgaaag
tctctgcttttaactagatagcaactttcagcagtggatgtctaggctcgcacatc-gat
gaagaacgctgcgaactgcgatacgtaatgcgaattgcaggat--tcagtgagtcatcga
aattttgaacgcatatt-gcactt-ccgggt--tatc-cctggaagtatgcctgtatcag
tgtccgtacattaaacttggttttcttcttt-ccgtgtagtcggtggaggatatgccaga
tatg-aagtgtcttgtgg---ctgg--ttttcgaatcg-gctgtgagtcctttgaaatgt
atagaactg--attctc-tttgttcgaaaagcgtggcgttgctgg--ttgtgaaggctgt
cagtgtgactagtc-ggcgaccg-gtttgtctgctatggcata-aatggaggagtgttcg
attcgcggtatgattggctt-cggctgaacagg-cgcttattagacgttcttcctgctgt
ggc-ggtatgacc-tggtgaaccgtag-ttcatgca-cgacttggc-ttttga---attg
gctttgc-tg-tgt----------gaagtag-agtgac-agtttcggc-tgtc---gagg
at-cgacccat-ttggg---aaat-tgtgctgtgc-gactt-cggttgtgtgg-catc--
---------------------------------------tcaa-----------------
--------------------------------------------
>DQ643848
------------------------------------------------------------
------------------------------------------------------------
------------------------------------------------------------
------------------------------------------------------------
------------------------------------------------------------
------------------------------------------------------------
----------------------------------------------ccacacctaaaaaa
cttt-----------ccac-gtg-aa-ccg-tatca--------------------a-c-
--ccaata-attt------------------------g-ggggt----------------
------------------------------------------------------------
-----------------------------------------------------------t
taattggcggc-tgctgct-----------------------------------------
------------------------------------------------------------
------------------------------------ggt-a----tc-------------
------------------------------------------------------------
---------tttt-----tactg---gct-------------------------------
------------------------------------------------------------
------------------------------------------------------------
------------------------------------------------------------
------------------------------------------------------------
------------------------------------------------------------
------------------------------------------------------------
------------------------------------------------------------
------------------------------------------------------------
---------ggcggctgc--tgagcga---------------------------------
-------------------accctatc----gtgagcgttctgacc---ttggttggagc
tagtaacttaaa--ttttaaacccattcttaaatactgaatatactgt-agggacgaaag
tctctgcttttaactagatagcaactttcagcagtggatgtctaggctcgcacatc-gat
gaagaacgctgcgaactgcgatacgtaatgcgaattgcaggat--tcagtgagtcatcga
aattttgaacgcatatt-gcactt-ccgggt--tatc-cctggaagtatgcctgtatcag
tgtccgtacattaaacttggttttcttcttt-ccgtgtagtcggtggaggatatgccaga
tatg-aagtgtcttgtgg---ctgg--ttttcgaatcg-gctgtgagtcctttgaaatgt
atagaactg--attctc-tttgttcgaaaagcgtggcgttgctgg--ttgtgaaggctgt
cagtgtgactagtc-ggcgaccg-gtttgtctgctatggcata-aatggaggagtgttcg
attcgcggtatgattggctt-cggctgaacagg-cgcttattagacgttcttcctgctgt
ggc-ggtatgacc-tggtgaaccgtag-ttcatgca-cgacttggc-ttttga---attg
gctttgc-tg-tgt----------gaagtag-agtgac-agtttcggc-tgtc---gagg
at-cgacccat-ttggg---aaat-tgtgctgtgc-gactt-cggttgtgtgg-catc--
---------------------------------------tcaa-----------------
--------------------------------------------
>DQ643847
------------------------------------------------------------
------------------------------------------------------------
------------------------------------------------------------
------------------------------------------------------------
------------------------------------------------------------
------------------------------------------------------------
----------------------------------------------ccacacct-aaaaa
cttt-----------ccac-gtg-aa-ccg-tatca--------------------a-c-
--ccaata-attt------------------------g-ggggt----------------
------------------------------------------------------------
-----------------------------------------------------------t
taattggcggc-tgctgct-----------------------------------------
------------------------------------------------------------
------------------------------------ggt-a----tc-------------
------------------------------------------------------------
---------tttt-----tactg---gct-------------------------------
------------------------------------------------------------
------------------------------------------------------------
------------------------------------------------------------
------------------------------------------------------------
------------------------------------------------------------
------------------------------------------------------------
------------------------------------------------------------
------------------------------------------------------------
---------ggcggctgc--tgagcga---------------------------------
-------------------accctatc----gtgagcgttctgacc---ttggttggagc
tagtaacttaaa--ttttaaacccattcttaaatactgaatatactgt-agggacgaaag
tctctgcttttaactagatagcaactttcagcagtggatgtctaggctcgcacatc-gat
gaagaacgctgcgaactgcgatacgtaatgcgaattgcaggat--tcagtgagtcatcga
aattttgaacgcatatt-gcactt-ccgggt--tatc-cctggaagtatgcctgtatcag
tgtccgtacattaaacttggttttcttcttt-ccgtgtagtcggtggaggatatgccaga
tatg-aagtgtcttgtgg---ctgg--ttttcgaatcg-gctgtgagtcctttgaaatgt
atagaactg--attctc-tttgttcgaaaagcgtggcgttgctgg--ttgtgaaggctgt
cagtgtgactagtc-ggcgaccg-gtttgtctgctatggcata-aatggaggagtgttcg
attcgcggtatgattggctt-cggctgaacagg-cgcttattagacgttcttcctgctgt
ggc-ggtatgacc-tggtgaaccgtag-ttcatgca-cgacttggc-ttttga---attg
gctttgc-tg-tgt----------gaagtag-agtgac-agtttcggc-tgtc---gagg
at-cgacccat-ttggg---aaat-tgtgctgtgc-gactt-cggttgtgtgg-catc--
---------------------------------------tcaa-----------------
--------------------------------------------
>DQ643846
------------------------------------------------------------
------------------------------------------------------------
------------------------------------------------------------
------------------------------------------------------------
------------------------------------------------------------
------------------------------------------------------------
----------------------------------------------ccacacctaaaaaa
cttt-----------ccac-gtg-aa-ccg-tatca--------------------a-c-
--ccaata-attt------------------------g-ggggt----------------
------------------------------------------------------------
-----------------------------------------------------------t
taattggcggc-tgctgct-----------------------------------------
------------------------------------------------------------
------------------------------------ggt-a----tc-------------
------------------------------------------------------------
---------tttt-----tactg---gct-------------------------------
------------------------------------------------------------
------------------------------------------------------------
------------------------------------------------------------
------------------------------------------------------------
------------------------------------------------------------
------------------------------------------------------------
------------------------------------------------------------
------------------------------------------------------------
---------ggcggctgc--tgagcga---------------------------------
-------------------accctatc----gtgagcgttctgacc---ttggttggagc
tagtaacttaaa--ttttaaacccattcttaaatactgaatatactgt-agggacgaaag
tctctgcttttaactagatagcaactttcagcagtggatgtctaggctcgcacatc-gat
gaagaacgctgcgaactgcgatacgtaatgcgaattgcaggat--tcagtgagtcatcga
aattttgaacgcatatt-gcactt-ccgggt--tatc-cctggaagtatgcctgtatcag
tgtccgtacattaaacttggttttcttcttt-ccgtgtagtcggtggaggatatgccaga
tatg-aagtgtcttgtgg---ctgg--ttttcgaatcg-gctgtgagtcctttgaaatgt
atagaactg--attctc-tttgttcgaaaagcgtggcgttgctgg--ttgtgaaggctgt
cagtgtgactagtc-ggcgaccg-gtttgtctgctatggcata-aatggaggagtgttcg
attcgcggtatgattggctt-cggctgaacagg-cgcttattagacgttcttcctgctgt
ggc-ggtatgacc-tggtgaaccgtag-ttcatgca-cgacttggc-ttttga---attg
gctttgc-tg-tgt----------gaagtag-agtgac-agtttcggc-tgtc---gagg
at-cgacccat-ttggg---aaat-tgtgctgtgc-gactt-cggttgtgtgg-catc--
---------------------------------------tcaa-----------------
--------------------------------------------
>DQ643845
------------------------------------------------------------
------------------------------------------------------------
------------------------------------------------------------
------------------------------------------------------------
------------------------------------------------------------
------------------------------------------------------------
----------------------------------------------ccacacctaaaaaa
cttt-----------ccac-gtg-aa-ccg-tatca--------------------a-c-
--ccaatg-aata------------------------g-ggggt----------------
------------------------------------------------------------
-----------------------------------------------------------t
tatttggcggc-ggctgct-----------------------------------------
------------------------------------------------------------
------------------------------------ggc-a----tt-------------
------------------------------------------------------------
---------tttt-----tgctg---gct-------------------------------
------------------------------------------------------------
------------------------------------------------------------
------------------------------------------------------------
------------------------------------------------------------
------------------------------------------------------------
------------------------------------------------------------
------------------------------------------------------------
------------------------------------------------------------
---------ggctactgc--tgagcga---------------------------------
-------------------accctgag-aaggtgaatgttccgact---ttggttggaat
tagtagcttgaa--ttgcaaaccctttcttaaatactgaatatactgt-ggggacgaaag
tctctgcttttaactagatagcaactttcagcagtggatgtctaggctcgcacatc-gat
gaagaacgctgcgaactgcgatacgtaatgcgaattgcaggat--tcagtgagtcatcga
aattttgaacgcatatt-gcactc-tcgggg--tatt-cctgggagtatgcctgtatcag
tgtccgtacatcaaacttggttttcttcttt-ccgtgtagtcggtggaggatatgccaga
tata-aagtgtcttgtag---ctgg--ttttcgaatcg-gcagcgagtcctttgaaatgt
atagaactg--actctc-tttgttcgaaaagcgtggcgttgctgg--ttgtgaaggctgt
ccgtgtggctagtc-ggcgaccg-gtttgtctgctatggta---aatggaggagtgtttg
attcgcggtaggattggctt-cggctgaactga-cgcttattggacgttctttctactat
ggc-ggtatgaac-tggtgaaccgtag-ttcatgcg-tgacttggc-ttttga---atca
gctttgc-tgctgc----------gaagtag-agtgac-agtttcggc-tgtc---gagt
gt-cgacccat-ttgga---aaaactgtgctgtgt-gactt-cggtcgcgtgg-catc--
---------------------------------------ccaa-----------------
--------------------------------------------
>DQ643844
------------------------------------------------------------
------------------------------------------------------------
------------------------------------------------------------
------------------------------------------------------------
------------------------------------------------------------
------------------------------------------------------------
----------------------------------------------ccacacct-aaaaa
cttt------------ccc-gtg-aa-ccg-tatca--------------------a-c-
--ccaata-attt------------------------g-ggggt----------------
------------------------------------------------------------
-----------------------------------------------------------t
taattggcggc-tgctgct-----------------------------------------
------------------------------------------------------------
------------------------------------ggt-a----tc-------------
------------------------------------------------------------
---------tttt-----tactg---gct-------------------------------
------------------------------------------------------------
------------------------------------------------------------
------------------------------------------------------------
------------------------------------------------------------
------------------------------------------------------------
------------------------------------------------------------
------------------------------------------------------------
------------------------------------------------------------
---------ggcggctgc--tgagcga---------------------------------
-------------------accctatc----gtgagcgttctgacc---ttggttggagc
tagtaacttaaa--ttttaaacccattcttaaatactgaatatactgt-agggacgaaag
tctctgcttttaactagatagcaactttcagcagtggatgtctaggctcgcacctc-gat
gaagaacgctgcgaactgcgatacgtaatgcgaattgcaggat--tcagtgagtcatcga
aattttgaacgcatatt-gcactt-ccgggt--tatc-cctggaagtatgcctgtatcag
tgtccgtacattaaacttggttttcttcttt-ccgtgtagtcggtggaggatatgccaga
tatg-aagtgtcttgtgg---ctgg--ttttcgaatcg-gctgtgagtcctttgaaatgt
atagaactg--attctc-tttgttcgaaaagcgtggcgttgctgg--ttgtgaaggctgt
cagtgtgactagtc-ggcgaccg-gtttgtctgctatggcata-aatggaggagtgttcg
attcgcggtatgattggctt-cggctgaacagg-cgcttattagacgttcttcctgctgt
ggc-ggtatgacc-tggtgaaccgtag-ttcatgca-cgacttggc-ttttga---attg
gctttgc-tg-tgt----------gaagtag-agtgac-agtttcggc-tgtc---gagg
at-cgacccat-ttggg---aaat-tgtgctgtgc-gactt-cggttgcgtgg-catc--
---------------------------------------tcaa-----------------
--------------------------------------------
>DQ643843
------------------------------------------------------------
------------------------------------------------------------
------------------------------------------------------------
------------------------------------------------------------
------------------------------------------------------------
------------------------------------------------------------
----------------------------------------------ccacacct-aaaaa
cttt------------ccc-gtg-aa-ccg-tatca--------------------a-c-
--ccaata-attt------------------------g-ggggt----------------
------------------------------------------------------------
-----------------------------------------------------------t
taattggcggc-tgctgct-----------------------------------------
------------------------------------------------------------
------------------------------------ggt-a----tc-------------
------------------------------------------------------------
---------tttt-----tactg---gct-------------------------------
------------------------------------------------------------
------------------------------------------------------------
------------------------------------------------------------
------------------------------------------------------------
------------------------------------------------------------
------------------------------------------------------------
------------------------------------------------------------
------------------------------------------------------------
---------ggcggctgc--tgagcga---------------------------------
-------------------accctatc----gtgagcgttctgacc---ttggttggagc
tagtaacttaaa--ttttaaacccattcttaaatactgaatatactgt-agggacgaaag
tctctgcttttaactagatagcaactttcagcagtggatgtctaggctcgcacctc-gat
gaagaacgctgcgaactgcgatacgtaatgcgaattgcaggat--tcagtgagtcatcga
aattttgaacgcatatt-gcactt-ccgggt--tatc-cctggaagtatgcctgtatcag
tgtccgtacattaaacttggttttcttcttt-ccgtgtagtcggtggaggatatgccaga
tatg-aagtgtcttgtgg---ctgg--ttttcgaatcg-gctgtgagtcctttgaaatgt
atagaactg--attctc-tttgttcgaaaagcgtggcgttgctgg--ttgtgaaggctgt
cagtgtgactagtc-ggcgaccg-gtttgtctgctatggcata-aatggaggagtgttcg
attcgcggtatgattggctt-cggctgaacagg-cgcttattagacgttcttcctgctgt
ggc-ggtatgacc-tggtgaaccgtag-ttcatgca-cgacttggc-ttttga---attg
gctttgc-tg-tgt----------gaagtag-agtgac-agtttcggc-tgtc---gagg
at-cgacccat-ttggg---aaat-tgtgctgtgc-gactt-cggttgcgtgg-catc--
---------------------------------------tcaa-----------------
--------------------------------------------
>DQ643842
------------------------------------------------------------
------------------------------------------------------------
------------------------------------------------------------
------------------------------------------------------------
------------------------------------------------------------
------------------------------------------------------------
----------------------------------------------ccacacctaaaaaa
cttt-----------ccac-gtg-aa-ccg-tatca--------------------a-c-
--ccaata-aatt------------------------g-ggggt----------------
------------------------------------------------------------
-----------------------------------------------------------t
taattggcggc-tgctgct-----------------------------------------
------------------------------------------------------------
------------------------------------ggtaa----ct-------------
------------------------------------------------------------
---------tttt-----tgctg---gct-------------------------------
------------------------------------------------------------
------------------------------------------------------------
------------------------------------------------------------
------------------------------------------------------------
------------------------------------------------------------
------------------------------------------------------------
------------------------------------------------------------
------------------------------------------------------------
---------ggcggctgc--tgagcga---------------------------------
-------------------atcctatc----gtgagcgttctgacc---ttggttggagc
tagtaacttaaa--ttttaaacccattcttaaatactgaatatactgt-ggggacgaaag
tctctgcttttaactagatagcaactttcagcagtggatgtctaggctcgcacatc-gat
gaagaacgctgcgaactgcgatacgtaatgcgaattgcaggat--tcagtgagtcatcga
aattttgaacgcatatt-gcactt-ccgggt--tatc-cctggaagtatgcctgtatcag
tgtccgtacattaaacttggttttcttcttt-ccgtgtagtcggtggaggatatgccaga
tatg-aagtgtcttgtgg---ctgg--ttttcgaatcg-gctgtgagtcctttgaaatgt
atagaactg--attctc-tttgttcgaaaagcgtggcgttgctgg--ttgtgaaggctgt
cagtgtgactagtc-ggcgaccg-gtttgtctgctatggcata-aatggaggagtgttcg
attcgcggtatgattggcttccggctgaacagg-cgcttattagacgttcttcctgctgt
ggc-ggtatgacc-tggtgaaccgtag-ttcatgca-cgacttggc-ttttga---attg
gctttgc-tg-tgt----------gaagtag-agtgac-agtttcggc-tgtc---gagg
at-cgacccat-ttggg---aaat-tgtgctgtgc-gactt-cggttgcgtgg-catc--
---------------------------------------tcaa-----------------
--------------------------------------------
>DQ643841
------------------------------------------------------------
------------------------------------------------------------
------------------------------------------------------------
------------------------------------------------------------
------------------------------------------------------------
------------------------------------------------------------
----------------------------------------------ccacacctaaaaaa
cttt-----------ccac-gtg-aa-ccg-tatca--------------------a-c-
--ccaata-aatt------------------------g-ggggt----------------
------------------------------------------------------------
-----------------------------------------------------------t
taattggcggc-tgctgct-----------------------------------------
------------------------------------------------------------
------------------------------------ggt-a----tc-------------
------------------------------------------------------------
---------tttt-----tactg---gct-------------------------------
------------------------------------------------------------
------------------------------------------------------------
------------------------------------------------------------
------------------------------------------------------------
------------------------------------------------------------
------------------------------------------------------------
------------------------------------------------------------
------------------------------------------------------------
---------ggcggctgc--tgagcga---------------------------------
-------------------accctatc----gtgagcgttctgacc---tcggttggagc
tagtaacttaaa--ttttaaacccattcttaaatactgaatatactgt-ggggacgaaag
tctctgcttttaactagatagcaactttcagcagtggatgtctaggctcgcacatc-gat
gaagaacgctgcgaactgcgatacgtaatgcgaattgcaggat--tcagtgagtcatcga
aattttgaacgcatatt-gcactt-ccgggt--tatt-cctggaagtatgcctgtatcag
tgtccgtacattaaacttggttttcttcttt-ccgtgtagtcggtggaggatatgccaga
tatg-aagtgtcttgtgg---ctgg--ttttcgaatcg-gctgtgagtcctttgaaatgt
atagaactg--attctc-tttgttcgaaaagcgtggcgttgctgg--ttgtgaaggctgt
cagtatgactagtc-ggcgaccg-gtttgtctgctatggcata-aatggaggagtgttcg
attcgcggtatgattggctt-cggctgaacagg-cgcttattagacgttcttcctgctgt
ggc-ggtatgaac-tggtgaaccgtag-ttcatgca-cgacttggc-ttttga---attg
gctttgc-tg-tgt----------gaagtag-agtgac-agtttcggc-tgtc---gagg
at-cgacccat-ttggg---aaat-tgtgctgtgc-gactt-cggttgcgtgg-catc--
---------------------------------------tcaa-----------------
--------------------------------------------
>DQ643840
------------------------------------------------------------
------------------------------------------------------------
------------------------------------------------------------
------------------------------------------------------------
------------------------------------------------------------
------------------------------------------------------------
----------------------------------------------ccacacctaaaaaa
cttt-----------ccac-gtg-aa-ccg-tatca--------------------a-c-
--ccaata-aatt------------------------g-ggggt----------------
------------------------------------------------------------
-----------------------------------------------------------t
taattggcgac-tgctgct-----------------------------------------
------------------------------------------------------------
------------------------------------ggt-a---act-------------
------------------------------------------------------------
---------tttt-----tgctg---gct-------------------------------
------------------------------------------------------------
------------------------------------------------------------
------------------------------------------------------------
------------------------------------------------------------
------------------------------------------------------------
------------------------------------------------------------
------------------------------------------------------------
------------------------------------------------------------
---------ggcggctgc--tgagcga---------------------------------
-------------------atcctatc----gtgagcgttctgacc---ttggttggagc
tagtaacttaaa--ttttaaacccattcttaaatactgaatatactgt-ggggacgaaag
tctctgcttttaactagatagcaactttcagcagtggatgtctaagctcgcacatc-gat
gaagaacgctgcgaactgcgatacgtaatgcgaattgcaggat--tcagtgagtcatcga
aattttgaacgcatatt-gcactt-ccgggt--tatc-cctggaagtatgcctgtatcag
tgtccgtacattaaacttggttttcttcttt-ccgtgtagtcggtggaggatatgccaga
tatg-aagtgtcttgtgg---ctgg--ttttcgaatcg-gctgtgagtcctttgaaatgt
atagaactg-a-ttctc-tttgttcgaaaagcgtggcgttgctgg--ttgtgaaggctgt
cagtgtgactagtc-ggcgaccg-gtttgtctgctatggcata-aatggaggagtgttcg
attcgcggtatgattggcttccggctgaacagg-cgcttattagacgttcttcctgctgt
ggc-ggtatgacc-tggtgaaccgtag-ttcatgca-cgacttggc-ttttga---attg
gctttgc-tg-tgt----------gaagtag-agtgac-agtttcggc-tgtc---gagg
at-cgacccat-ttggg---aaat-tgtgctgtgc-gactt-cggttgcgtgg-catc--
---------------------------------------tcaa-----------------
--------------------------------------------
>DQ643839
------------------------------------------------------------
------------------------------------------------------------
------------------------------------------------------------
------------------------------------------------------------
------------------------------------------------------------
------------------------------------------------------------
----------------------------------------------ccacacct-aaaaa
cttt-----------ccac-gtg-aa-ccg-tatca--------------------a-c-
--cacatt-tatt------------------------g-ggggt----------------
------------------------------------------------------------
-----------------------------------------------------------t
tcattggcggc-tgctgct-----------------------------------------
------------------------------------------------------------
------------------------------------ggc-a----tc-------------
------------------------------------------------------------
---------tttt-----tgctg---act-------------------------------
------------------------------------------------------------
------------------------------------------------------------
------------------------------------------------------------
------------------------------------------------------------
------------------------------------------------------------
------------------------------------------------------------
------------------------------------------------------------
------------------------------------------------------------
---------ggcgactgc--tgagcga---------------------------------
-------------------accctatc-atggcgagcgttctaacc---tcggttggagc
tagtagcttgca--ttttaaacccattcttaaatactgaacatactgt-ggggacgaaag
tctctgcttttaactagatagcaactttcagcagtggatgtctaggctcgcacatc-gat
gaagaacgctgcgaactgcgatacgtaatgcgaattgcaggat--tcagtgagtcatcga
aattttgaacgcatatt-gcactt-ccgggt--tatc-cctgggagtatgcctgtatcag
tgtccgtacatcaaacttggttttcttcttt-ccgtgtagtcggtggaggatatgccaga
tgtg-aagtgtcttgcgg---ctgg--ttttcggatcg-gctgtgagtcctttgaaatgt
acagaactg-a-ctctc-tttgttcgaaaagcgtggcgttgctgg--ttgtggaggctgt
ccgtatggctagtc-ggtgaccg-gtttgtctgctatggcatg-aatggaggagtgttcg
attcgcggtatggttggctt-cggctgaacagg-cgcttattgaacgttcttcctgctat
ggc-ggtatgaac-tggtgaaccgtag-ttcatgca-tgacttggc-ttttga---attg
gctttgc-tg-tgc----------aaagtag-agtgac-agtttcggc-tgtc---gagg
gt-cgacccat-ttggg---aaat-tgtgctgtgc-aactt-cggttgcgtgg-catc--
---------------------------------------tcaa-----------------
--------------------------------------------
>AF528560
---aaccaaaggaagttggaggcaataacaggtctgtgatgcccttagatgttctgggcc
gcacgcgcgctacactgatgcgttcaacgagtatacaaccttgatcgataggtctgggta
atcttttgaatgcgcatcgtgctagggatagactgttgcaattttcagtcttgaacgagg
aattcctagtaaacgcaagtcatcagcttgcattgattacgtccctgccctttgtacaca
ccgcccgtcgcacctaccgattgaatgactcggtgaaaaattgggactgtgaccccgctt
gaagtaattgcgagcggattaatgggaacttttttaaacctcgccatttagaggaaggtg
aagtcgtaacaaggtttccgtaggtgaacctgcggaaggatcattaccacacctaaaaaa
cttt-----------ccac-gtg-aa-ccg-tatca--------------------a-c-
--ccaata-attt------------------------g-ggggt----------------
------------------------------------------------------------
-----------------------------------------------------------t
taattggcggc-tgctgct-----------------------------------------
------------------------------------------------------------
------------------------------------ggt-a----tc-------------
------------------------------------------------------------
---------tttt-----tactg---gct-------------------------------
------------------------------------------------------------
------------------------------------------------------------
------------------------------------------------------------
------------------------------------------------------------
------------------------------------------------------------
------------------------------------------------------------
------------------------------------------------------------
------------------------------------------------------------
---------ggcggctgc--tgagcga---------------------------------
-------------------accctatc----gtgagcgttctgacc---ttggttggagc
tagtaacttaaa--ttttaaacccattcttaaatactgaatatactgt-agggacgaagg
tctctgcttttaactagatagcaactttcagcagtggatgtctaggctcgcacatc-gat
gaagaacgctgcgaactgcgatacgtaatgcgaattgcaggat--tcagtgagtcatcga
aattttgaacgcatatt-gcactt-ccgggt--tatc-cctggaagtatgcctgtatcag
tgtccgtacattaaacttggttttcttcttt-ccgtgtagtcggtggaggatatgccaga
tatg-aagtgtcttgtgg---ctgg--ttttcgaatcg-gctgtgagtcctttgaaatgt
atagaactg--attctc-tttgttcgaaaagcgtggcgttgctgg--ttgtgaaggctgt
cagtgtgactagtc-ggcgaccg-gtttgtctgctatggcata-aatggaggagtgttcg
attcgcggtatgattggctt-cggctgaacagg-cgcttattagacgttcttcctgctgt
ggc-ggtatgacc-tggtgaaccgtag-ttcatgca-cgacttggc-ttttga---attg
gctttgc-tg-tgt----------gaagtag-agtgac-agtttcggc-tgtc---gagg
at-cgacccat-ttggg---aaat-tgtgctgtgc-gactt-cggttgtgtgg-catc--
---------------------------------------tcaa-----------------
--------------------------------------------
>AF528559
---aaccaaaggaagttggaggcaataacaggtctgtgatgcccttagatgttctgggcc
gcacgcgcgctacactgatgcgttcaacgagtatacaaccttgatcgataggtctgggta
atcttttgaatgcgcatcgtgctagggatagactgttgcaattttcagtcttgaacgagg
aattcctagtaaacgcaagtcatcagcttgcattgattacgtccctgccctttgtacaca
ccgcccgtcgcacctaccgattgaatgactcggtgaaaaattgggactgtgaccccgctt
gaagtaattgcgagcggattaatgggaacttttttaaacctcgccatttagaggaaggtg
aagtcgtaacaaggtttccgtaggtgaacctgcggaaggatcattaccacacctaaaaaa
cttt-----------ccac-gtg-aa-ccg-tatca--------------------a-c-
--ccaata-actt------------------------g-ggggt----------------
------------------------------------------------------------
-----------------------------------------------------------t
taattggcggc-tgctgct-----------------------------------------
------------------------------------------------------------
------------------------------------ggt-a----tc-------------
------------------------------------------------------------
---------tttt-----tactg---gct-------------------------------
------------------------------------------------------------
------------------------------------------------------------
------------------------------------------------------------
------------------------------------------------------------
------------------------------------------------------------
------------------------------------------------------------
------------------------------------------------------------
------------------------------------------------------------
---------ggcggctgc--tgagcga---------------------------------
-------------------accctatc----gtgagcgttctgacc---ttggttggagc
tagtaacttaaa--ttttaaacccattcttaaatactgaatatactgt-agggacgaaag
tctctgcttttaactagatagcaactttcagcagtggatgtctaggctcgcacatc-gat
gaagaacgctgcgaactgcgatacgtaatgcgaattgcaggat--tcagtgagtcatcga
aattttgaacgcatatt-gcactt-ccgggt--tatc-cctggaagtatgcctgtatcag
tgtccgtacattaaacttggttttcttcttt-ccgtgtagtcggtggaggatatgccaga
tatg-aagtgtcttgtgg---ctgg--ttttcgaatcg-gctgtgagtcctttgaaatgt
atagaactg--attctc-tttgttcgaaaagcgtggcgttgctgg--ttgtgaaggctgt
cagtgtgactagtc-ggcgaccg-gtttgtctgctatggcata-aatggaggagtgttcg
attcgcggtatgattggctt-cggatgaacagg-cgcttattagacgttcttcctgctgt
ggc-ggtatgacc-tggtgaaccgtag-ttcatgca-cgacttggc-ttttga---attg
gctttgc-tg-tgt----------gaagtag-agtgac-agtttcggc-tgtc---gagg
at-cgacccat-ttggg---aaat-tgtgctgtgc-gactt-cggttgtgtgg-catc--
---------------------------------------tcaa-----------------
--------------------------------------------
>EF614968
------------------------------------------------------------
------------------------------------------------------------
------------------------------------------------------------
------------------------------------------------------------
------------------------------------------------------------
------------------------------------------------------------
----------------------------------------------ccacacct-aaaaa
caat-----------ccac-gtg-aa-ccg-tatca--------------------a-c-
--ccaat--aatt------------------------g-ggggt----------------
------------------------------------------------------------
-----------------------------------------------------------t
tacttggcggc-ggctgct-----------------------------------------
------------------------------------------------------------
------------------------------------agc-a----tc-------------
------------------------------------------------------------
---------tttt-----tgctg---gct-------------------------------
------------------------------------------------------------
------------------------------------------------------------
------------------------------------------------------------
------------------------------------------------------------
------------------------------------------------------------
------------------------------------------------------------
------------------------------------------------------------
------------------------------------------------------------
---------ggctactgc--tgagtga---------------------------------
-------------------atcctatc----gcgagcgttctgact---tcggttggagc
tagtagcttaac--ttataaaccctttcttaaatactgaatatactgt-ggggacgaaag
tctctgcttttaactagatagcaactttcagcagtggatgtctaggctcgcacatc-gat
gaagaacgctgcgaactgcgatacgtaatgcgaattgcaggat--tcagtgagtcatcga
aattttgaacgcatatt-gcactt-ccgggt--tatc-cctggaagtatgcctgtatcag
tgtccgtacatcaaacttggttttcttcttt-ccgtgtagtcggtggaggatatgccaga
tatg-aagtgtcttgcgg---ctgg--ttttcgaatcg-gctacgagtcctttgaaatgt
atagaactg--actctc-tttgttcgaaaagcgtggcgttgctgg--ttgtgaaggctgt
ttgtatggcttgtc-ggcgaccg-gtttgtctgctatgacatt-aatggaggaatgtttg
attcgcggtatggttggctt-cggctgaacagg-cgcttattggacgttattcctgttgt
agt-ggtatgaac-tggtgaaccgtag-ctaatgcg-tgacttggc-ttttga---accg
gctttgc-tg-tgc----------gaagtag-agtgac-agtttcggc-tgtc---gagt
gt-cgacccat-ttggg---aaat-tgtgctgtgt-gactt-cggttgcgtag-catc--
---------------------------------------tcaa-----------------
--------------------------------------------
>EF614967
------------------------------------------------------------
------------------------------------------------------------
------------------------------------------------------------
------------------------------------------------------------
------------------------------------------------------------
------------------------------------------------------------
----------------------------------------------ccacacct-aaaaa
caat-----------ccac-gtg-aa-ccg-tatca--------------------a-c-
--ccaat--aatt------------------------g-ggggt----------------
------------------------------------------------------------
-----------------------------------------------------------t
tacttggcggc-ggctgct-----------------------------------------
------------------------------------------------------------
------------------------------------agc-a----tc-------------
------------------------------------------------------------
---------tttt-----tgctg---gct-------------------------------
------------------------------------------------------------
------------------------------------------------------------
------------------------------------------------------------
------------------------------------------------------------
------------------------------------------------------------
------------------------------------------------------------
------------------------------------------------------------
------------------------------------------------------------
---------ggctactgc--tgagtga---------------------------------
-------------------atcctatc----gcgagcgttctgact---tcggttggagc
tagtagcttaac--ttataaaccctttcttaaatactgaatatactgt-ggggacgaaag
tctctgcttttaactagatagcaactttcagcagtggatgtctaggctcgcacatc-gat
gaagaacgctgcgaactgcgatacgtaatgcgaattgcaggat--tcagtgagtcatcga
aattttgaacgcatatt-gcactt-ccgggt--tatc-cctggaagtatgcctgtatcag
tgtccgtacatcaaacttggttttcttcttt-ccgtgtagtcggtggaggatatgccaga
tatg-aagtgtcttgcgg---ctgg--ttttcgaatcg-gctacgagtcctttgaaatgt
atagaactg--actctc-tttgttcgaaaagcgtggcgttgctgg--ttgtgaaggctgt
ttgtatggcttgtc-ggcgaccg-gtttgtctgctatgacatt-aatggaggaatgtttg
attcgcggtatggttggctt-cggctgaacagg-cgcttattggacgttattcctgttgt
agt-ggtatgaac-tggtgaaccgtag-ctaatgcg-tgacttggc-ttttga---accg
gctttgc-tg-tgc----------gaagtag-agtgac-agtttcggc-tgtc---gagt
gt-cgacccat-ttggg---aaat-tgtgctgtgt-gactt-cggttgcgtag-catc--
---------------------------------------tcaa-----------------
--------------------------------------------
>EF614966
------------------------------------------------------------
------------------------------------------------------------
------------------------------------------------------------
------------------------------------------------------------
------------------------------------------------------------
------------------------------------------------------------
----------------------------------------------ccacacct-aaaaa
caat-----------ccac-gtg-aa-ccg-tatca--------------------a-c-
--ccaat--aatt------------------------g-ggggt----------------
------------------------------------------------------------
-----------------------------------------------------------t
tacttggcggc-ggctgct-----------------------------------------
------------------------------------------------------------
------------------------------------agc-a----tc-------------
------------------------------------------------------------
---------tttt-----tgctg---gct-------------------------------
------------------------------------------------------------
------------------------------------------------------------
------------------------------------------------------------
------------------------------------------------------------
------------------------------------------------------------
------------------------------------------------------------
------------------------------------------------------------
------------------------------------------------------------
---------ggctactgc--tgagtga---------------------------------
-------------------atcctatc----gcgagcgttctgact---tcggttggagc
tagtagcttaac--ttataaaccctttcttaaatactgaatatactgt-ggggacgaaag
tctctgcttttaactagatagcaactttcagcagtggatgtctaggctcgcacatc-gat
gaagaacgctgcgaactgcgatacgtaatgcgaattgcaggat--tcagtgagtcatcga
aattttgaacgcatatt-gcactt-ccgggt--tatc-cctggaagtatgcctgtatcag
tgtccgtacatcaaacttggttttcttcttt-ccgtgtagtcggtggaggatatgccaga
tatg-aagtgtcttgcgg---ctgg--ttttcgaatcg-gctacgagtcctttgaaatgt
atagaactg--actctc-tttgttcgaaaagcgtggcgttgctgg--ttgtgaaggctgt
ttgtatggcttgtc-ggcgaccg-gtttgtctgctatgacatt-aatggaggaatgtttg
attcgcggtatggttggctt-cggctgaacagg-cgcttattggacgttattcctgttgt
agt-ggtatgaac-tggtgaaccgtag-ctaatgcg-tgacttggc-ttttga---accg
gctttgc-tg-tgc----------gaagtag-agtgac-agtttcggc-tgtc---gagt
gt-cgacccat-ttggg---aaat-tgtgctgtgt-gactt-cggttgcgtag-catc--
---------------------------------------tcaa-----------------
--------------------------------------------
>EF614965
------------------------------------------------------------
------------------------------------------------------------
------------------------------------------------------------
------------------------------------------------------------
------------------------------------------------------------
------------------------------------------------------------
----------------------------------------------ccacacct-aaaaa
caat-----------ccac-gtg-aa-ccg-tatca--------------------a-c-
--ccaat--aatt------------------------g-ggggt----------------
------------------------------------------------------------
-----------------------------------------------------------t
tacttggcggc-ggctgct-----------------------------------------
------------------------------------------------------------
------------------------------------agc-a----tc-------------
------------------------------------------------------------
---------tttt-----tgctg---gct-------------------------------
------------------------------------------------------------
------------------------------------------------------------
------------------------------------------------------------
------------------------------------------------------------
------------------------------------------------------------
------------------------------------------------------------
------------------------------------------------------------
------------------------------------------------------------
---------ggctactgc--tgagtga---------------------------------
-------------------atcctatc----gcgagcgttctgact---tcggttggagc
tagtagcttaac--ttataaaccctttcttaaatactgaatatactgt-ggggacgaaag
tctctgcttttaactagatagcaactttcagcagtggatgtctaggctcgcacatc-gat
gaagaacgctgcgaactgcgatacgtaatgcgaattgcaggat--tcagtgagtcatcga
aattttgaacgcatatt-gcactt-ccgggt--tatc-cctggaagtatgcctgtatcag
tgtccgtacatcaaacttggttttcttcttt-ccgtgtagtcggtggaggatatgccaga
tatg-aagtgtcttgcgg---ctgg--ttttcgaatcg-gctacgagtcctttgaaatgt
atagaactg--actctc-tttgttcgaaaagcgtggcgttgctgg--ttgtgaaggctgt
ttgtatggcttgtc-ggcgaccg-gtttgtctgctatgacatt-aatggaggaatgtttg
attcgcggtatggttggctt-cggctgaacagg-cgcttattggacgttattcctgttgt
agt-ggtatgaac-tggtgaaccgtag-ctaatgcg-tgacttggc-ttttga---accg
gctttgc-tg-tgc----------gaagtag-agtgac-agtttcggc-tgtc---gagt
gt-cgacccat-ttggg---aaat-tgtgctgtgt-gactt-cggttgcgtag-catc--
---------------------------------------tcaa-----------------
--------------------------------------------
>EF614964
------------------------------------------------------------
------------------------------------------------------------
------------------------------------------------------------
------------------------------------------------------------
------------------------------------------------------------
------------------------------------------------------------
----------------------------------------------ccacacct--aaaa
caat-----------ccac-gtg-aa-ccg-tatca--------------------a-c-
--ccaat--aatt------------------------g-ggggt----------------
------------------------------------------------------------
-----------------------------------------------------------t
tacttggcggc-ggctgct-----------------------------------------
------------------------------------------------------------
------------------------------------agc-a----tc-------------
------------------------------------------------------------
---------tttt-----tgctg---gct-------------------------------
------------------------------------------------------------
------------------------------------------------------------
------------------------------------------------------------
------------------------------------------------------------
------------------------------------------------------------
------------------------------------------------------------
------------------------------------------------------------
------------------------------------------------------------
---------ggctactgc--tgagtga---------------------------------
-------------------atcctatc----gcgagcgttctgact---tcggttggagc
tagtagcttaac--ttataaaccctttcttaaatactgaatatactgt-ggggacgaaag
tctctgcttttaactagatagcaactttcagcagtggatgtctaggctcgcacatc-gat
gaagaacgctgcgaactgcgatacgtaatgcgaattgcaggat--tcagtgagtcatcga
aattttgaacgcatatt-gcactt-ccgggt--tatc-cctggaagtatgcctgtatcag
tgtccgtacatcaaacttggttttcttcttt-ccgtgtagtcggtggaggatatgccaga
tatg-aagtgtcttgcgg---ctgg--ttttcgaatcg-gccacgagtcctttgaaatgt
atagaactg--actctc-tttgttcgaaaggcgtggcgttgctgg--ttgtgaaggctgt
ttgtatggcttgtc-ggcgaccg-gtttgtctgctatgacatt-aatggaggaatgtttg
attcgcggtatggttggctt-cggctgaacagg-cgcttattggacgttattcctgttgt
agt-ggtatgaac-tggtgaaccgtag-ctaatgcg-tgacttggc-ttttga---accg
gctttgc-tg-tgc----------gaagtag-agtgac-agtttcggc-tgtc---gagt
gt-cgacccat-ttggg---aaat-tgtgctgtgt-gactt-cggttgcgtag-catc--
---------------------------------------tcaa-----------------
--------------------------------------------
>EF614963
------------------------------------------------------------
------------------------------------------------------------
------------------------------------------------------------
------------------------------------------------------------
------------------------------------------------------------
------------------------------------------------------------
----------------------------------------------ccacacct-aaaaa
caat-----------ccac-gtg-aa-ccg-tatca--------------------a-c-
--ccaat--aatt------------------------g-ggggt----------------
------------------------------------------------------------
-----------------------------------------------------------t
tacttggcggc-ggctgct-----------------------------------------
------------------------------------------------------------
------------------------------------agc-a----tc-------------
------------------------------------------------------------
---------tttt-----tgctg---gct-------------------------------
------------------------------------------------------------
------------------------------------------------------------
------------------------------------------------------------
------------------------------------------------------------
------------------------------------------------------------
------------------------------------------------------------
------------------------------------------------------------
------------------------------------------------------------
---------ggctactgc--tgagtga---------------------------------
-------------------atcctatc----gcgagcgttctgact---tcggttggagc
tagtagcttaac--ttataaaccctttcttaaatactgaatatactgt-ggggacgaaag
tctctgcttttaactagatagcaactttcagcagtggatgtctaggctcgcacatc-gat
gaagaacgctgcgaactgcgatacgtaatgcgaattgcaggat--tcagtgagtcatcga
aattttgaacgcatatt-gcactt-ccgggt--tatc-cctggaagtatgcctgtatcag
tgtccgtacatcaaacttggttttcttcttt-ccgtgtagtcggtggaggatatgccaga
tatg-aagtgtcttgcgg---ctgg--ttttcgaatcg-gctacgagtcctttgaaatgt
atagaactg--actctc-tttgttcgaaaagcgtggcgttgctgg--ttgtgaaggctgt
ttgtatggcttgtc-ggcgaccg-gtttgtctgctatgacatt-aatggaggaatgtttg
attcgcggtatggttggctt-cggctgaacagg-cgcttattggacgttattcctgttgt
agt-ggtatgaac-tggtgaaccgtag-ctaatgcg-tgacttggc-ttttga---accg
gctttgc-tg-tgc----------gaagtag-agtgac-agtttcggc-tgtc---gagt
gt-cgacccat-ttggg---aaat-tgtgctgtgt-gactt-cggttgcgtag-catc--
---------------------------------------tcaa-----------------
--------------------------------------------
>EF614962
------------------------------------------------------------
------------------------------------------------------------
------------------------------------------------------------
------------------------------------------------------------
------------------------------------------------------------
------------------------------------------------------------
----------------------------------------------ccacacct-aaaaa
caat-----------ccac-gtg-aa-ccg-tatca--------------------a-c-
--ccaat--aatt------------------------g-ggggt----------------
------------------------------------------------------------
-----------------------------------------------------------t
tacttggcggc-ggctgct-----------------------------------------
------------------------------------------------------------
------------------------------------agc-a----tc-------------
------------------------------------------------------------
---------tttt-----tgctg---gct-------------------------------
------------------------------------------------------------
------------------------------------------------------------
------------------------------------------------------------
------------------------------------------------------------
------------------------------------------------------------
------------------------------------------------------------
------------------------------------------------------------
------------------------------------------------------------
---------ggctactgc--tgagtga---------------------------------
-------------------atcctatc----gcgagcgttctgact---tcggttggagc
tagtagcttaac--ttataaaccctttcttaaatactgaatatactgt-ggggacgaaag
tctctgcttttaactagatagcaactttcagcagtggatgtctaggctcgcacatc-gat
gaagaacgctgcgaactgcgatacgtaatgcgaattgcaggat--tcagtgagtcatcga
aattttgaacgcatatt-gcactt-ccgggt--tatc-cctggaagtatgcctgtatcag
tgtccgtacatcaaacttggttttcttcttt-ccgtgtagtcggtggaggatatgccaga
tatg-aagtgtcttgcgg---ctgg--ttttcgaatcg-gctacgagtcctttgaaatgt
atagaactg--actctc-tttgttcgaaaagcgtggcgttgctgg--ttgtgaaggctgt
ttgtatggcttgtc-ggcgaccg-gtttgtctgctatgacatt-aatggaggaatgtttg
attcgcggtatggttggctt-cggctgaacagg-cgcttattggacgttattcctgttgt
agt-ggtatgaac-tggtgaaccgtag-ctaatgcg-tgacttggc-ttttga---accg
gctttgc-tg-tgc----------gaagtag-agtgac-agtttcggc-tgtc---gagt
gt-cgacccat-ttggg---aaat-tgtgctgtgt-gactt-cggttgcgtag-catc--
---------------------------------------tcaa-----------------
--------------------------------------------
>EF614961
------------------------------------------------------------
------------------------------------------------------------
------------------------------------------------------------
------------------------------------------------------------
------------------------------------------------------------
------------------------------------------------------------
----------------------------------------------ccacacct-aaaaa
caat-----------ccac-gtg-aa-ccg-tatca--------------------a-c-
--ccaat--aatt------------------------g-ggggt----------------
------------------------------------------------------------
-----------------------------------------------------------t
tacttggcggc-ggctgct-----------------------------------------
------------------------------------------------------------
------------------------------------agc-a----tc-------------
------------------------------------------------------------
---------tttt-----tgctg---gct-------------------------------
------------------------------------------------------------
------------------------------------------------------------
------------------------------------------------------------
------------------------------------------------------------
------------------------------------------------------------
------------------------------------------------------------
------------------------------------------------------------
------------------------------------------------------------
---------ggctactgc--tgagtga---------------------------------
-------------------atcctatc----gcgagcgttctgact---tcggttggagc
tagtagcttaac--ttataaaccctttcttaaatactgaatatactgt-ggggacgaaag
tctctgcttttaactagatagcaactttcagcagtggatgtctaggctcgcacatc-gat
gaagaacgctgcgaactgcgatacgtaatgcgaattgcaggat--tcagtgagtcatcga
aattttgaacgcatatt-gcactt-ccgggt--tatc-cctggaagtatgcctgtatcag
tgtccgtacatcaaacttggttttcttcttt-ccgtgtagtcggtggaggatatgccaga
tatg-aagtgtcttgcgg---ctgg--ttttcgaatcg-gctacgagtcctttgaaatgt
atagaactg--actctc-tttgttcgaaaagcgtggcgttgctgg--ttgtgaaggctgt
ttgtatggcttgtc-ggcgaccg-gtttgtctgctatgacatt-aatggaggaatgtttg
attcgcggtatggttggctt-cggctgaacagg-cgcttattggacgttattcctgttgt
agt-ggtatgaac-tggtgaaccgtag-ctaatgcg-tgacttggc-ttttga---accg
gctttgc-tg-tgc----------gaagtag-agtgac-agtttcggc-tgtc---gagt
gt-cgacccat-ttggg---aaat-tgtgctgtgt-gactt-cggttgcgtag-catc--
---------------------------------------tcaa-----------------
--------------------------------------------
>EF614960
------------------------------------------------------------
------------------------------------------------------------
------------------------------------------------------------
------------------------------------------------------------
------------------------------------------------------------
------------------------------------------------------------
----------------------------------------------ccacacct-aaaaa
caat-----------ccac-gtg-aa-ccg-tatca--------------------a-c-
--ccaat--aatt------------------------g-ggggt----------------
------------------------------------------------------------
-----------------------------------------------------------t
tacttggcggc-ggctgct-----------------------------------------
------------------------------------------------------------
------------------------------------agc-a----tc-------------
------------------------------------------------------------
---------tttt-----tgctg---gct-------------------------------
------------------------------------------------------------
------------------------------------------------------------
------------------------------------------------------------
------------------------------------------------------------
------------------------------------------------------------
------------------------------------------------------------
------------------------------------------------------------
------------------------------------------------------------
---------ggctactgc--tgagtga---------------------------------
-------------------atcctatc----gcgagcgttctgact---tcggttggagc
tagtagcttaac--ttataaaccctttcttaaatactgaatatactgt-ggggacgaaag
tctctgcttttaactagatagcaactttcagcagtggatgtctaggctcgcacatc-gat
gaagaacgctgcgaactgcgatacgtaatgcgaattgcaggat--tcagtgagtcatcga
aattttgaacgcatatt-gcactt-ccgggt--tatc-cctggaagtatgcctgtatcag
tgtccgtacatcaaacttggttttcttcttt-ccgtgtagtcggtggaggatatgccaga
tgtg-aagtgtcttgcgg---ctgg--ttttcgaatcg-gctacgagtcctttgaaatgt
atagaactg--actctc-tttgtttgaaaagcgtggcgttgctgg--ttgtgaaggctgt
ttgtatggcttgtc-ggcgaccg-gtttgtctgctatgacatt-aatggaggaatgtttg
attcgcggtatggttggctt-cggctgaacagg-cgcttattggacgttattcctgttgt
agt-ggtatgaac-tggtgaaccgtag-ctaatgcg-tgacttggc-ttttga---accg
gctttgc-tg-tgc----------gaagtag-agtgac-agtttcggc-tgtc---gagt
gt-cgacccat-ttggg---aaat-tgtgctgtgt-gactt-ccgttgcgtag-catc--
---------------------------------------tcaa-----------------
--------------------------------------------
>EF614959
------------------------------------------------------------
------------------------------------------------------------
------------------------------------------------------------
------------------------------------------------------------
------------------------------------------------------------
------------------------------------------------------------
----------------------------------------------ccacacct-aaaaa
caat-----------ccac-gtg-aa-ccg-tatca--------------------a-c-
--ccaat--aatt------------------------g-ggggt----------------
------------------------------------------------------------
-----------------------------------------------------------t
tacttggcggc-ggctgct-----------------------------------------
------------------------------------------------------------
------------------------------------agc-a----tc-------------
------------------------------------------------------------
---------tttt-----tgctg---gct-------------------------------
------------------------------------------------------------
------------------------------------------------------------
------------------------------------------------------------
------------------------------------------------------------
------------------------------------------------------------
------------------------------------------------------------
------------------------------------------------------------
------------------------------------------------------------
---------ggctactgc--tgagtga---------------------------------
-------------------atcctatc----gcgagcgttctgact---tcggttggagc
tagtagcttaac--ttataaaccctttcttaaatactgaatatactgt-ggggacgaaag
tctctgcttttaactagatagcaactttcagcagtggatgtctaggctcgcacatc-gat
gaagaacgctgcgaactgcgatacgtaatgcgaattgcaggat--tcagtgagtcatcga
aattttgaacgcatatt-gcactt-ccgggt--tatc-cctggaagtatgcctgtatcag
tgtccgtacatcaaacttggttttcttcttt-ccgtgtagtcggtggaggatatgccaga
tatg-aagtgtcttgcgg---ctgg--ttttcgaatcg-gctacgagtcctttgaaatgt
atagaactg--actctc-tttgttcgaaaagcgtggcgttgctgg--ttgtgaaggctgt
ttgtatggcttgtc-ggcgaccg-gtttgtctgctatgacatt-aatggaggaatgtttg
attcgcggtatggttggctt-cggctgaacagg-cgcttattggacgttattcctgttgt
agt-ggtatgaac-tggtgaaccgtag-ctaatgcg-tgacttggc-ttttga---accg
gctttgc-tg-tgc----------gaagtag-agtgac-agtttcggc-tgtc---gagt
gt-cgacccat-ttggg---aaat-tgtgctgtgt-gactt-cggttgcgtag-catc--
---------------------------------------tcaa-----------------
--------------------------------------------
>EF614958
------------------------------------------------------------
------------------------------------------------------------
------------------------------------------------------------
------------------------------------------------------------
------------------------------------------------------------
------------------------------------------------------------
----------------------------------------------ccacacct-aaaaa
catt-----------ccac-gtg-aa-ccg-tatca--------------------a-c-
--ccca---agtt------------------------g-ggggt----------------
------------------------------------------------------------
-----------------------------------------------------------t
cgattggcggc-ggctgct-----------------------------------------
------------------------------------------------------------
------------------------------------ggc-a----tc-------------
------------------------------------------------------------
---------tttt-----tgctg---gct-------------------------------
------------------------------------------------------------
------------------------------------------------------------
------------------------------------------------------------
------------------------------------------------------------
------------------------------------------------------------
------------------------------------------------------------
------------------------------------------------------------
------------------------------------------------------------
---------ggctactgc--cgagaga---------------------------------
-------------------accctatc----gtgagcgttctgacc---ttggttggagc
tagtaacttt-a--ttataaacccattcctaa-tactgattatactgt-ggggacgaaag
tctctgcttttaactagatagcaactttcagcagtggatgtctaggctcgcacatc-gat
gaagaacgctgcgaactgcgatacgtaatgcgaattgcggaat--tcagtgagtcatcga
aattttgaacgcatatt-gcactt-ccgggt--tatc-cctggaagtatgcctgtatcag
tgtccatacatcaaacttggttttcttcttt-ccgtgtagtcggtggaggatatgccaga
tatg-aggtgtcttgcgg---ctgg--ttttcgaatcg-gctgcgagtcctttgaaatgt
atggaactg-gactctc-tttgttcgaaaagcgtggcgttgctgg--ttgtgaaggctgc
tagtatgactagtc-ggcgaccg-gtttgtctgctatggcatg-aatggaagagtgttcg
attcgcggtatggttggctt-cggctgaacagg-cgcttattggacgttcttcctgctgt
ggc-ggtat-aac-tggtgaaccgtag-ttcatgca-tggcttggc-ttttga---atcg
gctttgc-tgctgc----------gaagtag-agtgac-cgcttcggc-tgtc---gagg
gt-cgacccat-ttggg---aact-tgtgctgtgc-gactt-cggttgcgtggacatc--
---------------------------------------tcaa-----------------
--------------------------------------------
>EF614957
------------------------------------------------------------
------------------------------------------------------------
------------------------------------------------------------
------------------------------------------------------------
------------------------------------------------------------
------------------------------------------------------------
----------------------------------------------ccacacct-aaaaa
catt-----------ccac-gtg-aa-ccg-tatca--------------------a-c-
--ccca---agtt------------------------g-ggggt----------------
------------------------------------------------------------
-----------------------------------------------------------t
cgattggcggc-ggctgct-----------------------------------------
------------------------------------------------------------
------------------------------------ggc-a----tc-------------
------------------------------------------------------------
---------tttt-----tgctg---gct-------------------------------
------------------------------------------------------------
------------------------------------------------------------
------------------------------------------------------------
------------------------------------------------------------
------------------------------------------------------------
------------------------------------------------------------
------------------------------------------------------------
------------------------------------------------------------
---------ggctactgc--cgagaga---------------------------------
-------------------accctatc----gtgagcgttccgacc---ttggttggagc
tagtaacttt-a--ttataaacccattcctaa-tactgattatactgt-ggggacgaaag
tctctgcttttaactagatagcaactttcagcagtggatgtctaggctcgcacatc-gat
gaagaacgctgcgaactgcgatacgtaatgcgaattgcgggat--tcagtgagtcatcga
aattttgaacgcatatt-gcactt-ccgggt--tatc-cctggaagtatgcctgtatcag
tgtccatacatcaaacttggttttcttcttt-ccgtgtagtcggtggaggatatgccaga
tgtg-aagtgtcttgcgg---ctgg--ttttcgaatcg-gctgcgagtcctttgaaatgt
atggaactg-g-ctctc-tttgttcgaaaagcgtggcgttgctgg--ttgtgaaggctgc
tagtatgactagtc-ggcgaccg-gtttgtctgctatggcatg-aatggaggagtgttcg
attcgcggtatggttggctt-cggctgaacagg-cgcttattggacgttcttcctgctgt
ggc-ggtat-aac-tggtgaaccgtag-ttcataca-tggcttggc-ttttga---atcg
gctttgc-tgctgc----------gaagtag-agtgac-cgcttcggc-tgtc---gagg
gt-cgacccat-ttggg---aact-tgtgctgtgc-gactt-cggttgcgtggacatc--
---------------------------------------tcaa-----------------
--------------------------------------------
>EF614956
------------------------------------------------------------
------------------------------------------------------------
------------------------------------------------------------
------------------------------------------------------------
------------------------------------------------------------
------------------------------------------------------------
----------------------------------------------ccacaccaaaaaaa
cttt-----------ccac-gtg-aa-ccg-tatca--------------------a-c-
--ccaata-aatt------------------------g-ggggt----------------
------------------------------------------------------------
-----------------------------------------------------------t
taattggcggc-ggctgct-----------------------------------------
------------------------------------------------------------
------------------------------------ggc-a----tc-------------
------------------------------------------------------------
---------tttt-----tgctg---gct-------------------------------
------------------------------------------------------------
------------------------------------------------------------
------------------------------------------------------------
------------------------------------------------------------
------------------------------------------------------------
------------------------------------------------------------
------------------------------------------------------------
------------------------------------------------------------
---------ggctaatgc--tgagcgg---------------------------------
-------------------accctatc----gcgagcgttctgacc---ttggttggagc
tagtagcttaca-gttataaacccattcctaa-tactgaacatactgt-ggggacgaaag
tctctgcttttaactagatagcaactttcagcagtggatgtctaggctcgcacatc-gat
gaagaacgctgcgaactgcgatacgtaatgcgaattgcaggat--tcagtgagtcatcga
aattttgaacgcatatt-gcactt-ccgggt--tatc-cctggaagtatgcctgtatcag
tgtccgtacaacaaacttggttttcttcttt-ccgtgtagtcggtggaggatatgccaga
tatgaaagtgtcttgcgg---ctga--ttttcggatcg-gctacgagtcctttgaaatgt
atagaactgaccttct---ttgttcgaaaagcgtggcgttgctgg--ttgtggaggctgt
ccgtgcgactagtc-ggcgaccg-gtttgtctgttatggcgta-aatggaggagtgtttg
attcgcggtatggttggctt-cggctgaacagg-cgcttattggacgttctttctgctgt
ggc-ggtat-gac-tggtgaaccgtag-ttcatgcg-tgacttggc-ttttga---actg
gctttgc-tgctgc----------gaagtag-agtgac-agtttcggc-tgtc---gagg
gt-cgacccat-ttggg---aaat-agtgctgtgc-gactt-t-gtcgtgtgg-catc--
---------------------------------------tcaa-----------------
--------------------------------------------
>EF614955
------------------------------------------------------------
------------------------------------------------------------
------------------------------------------------------------
------------------------------------------------------------
------------------------------------------------------------
------------------------------------------------------------
----------------------------------------------ccacacct-aaaaa
cttt-----------ccac-gtg-aa-ccg-tatca--------------------a-c-
--ccaata-aatt------------------------g-ggggt----------------
------------------------------------------------------------
-----------------------------------------------------------t
taattggcggc-tgctgcc-----------------------------------------
------------------------------------------------------------
------------------------------------ggc-a----tc-------------
------------------------------------------------------------
---------tttt-----tgctg---gct-------------------------------
------------------------------------------------------------
------------------------------------------------------------
------------------------------------------------------------
------------------------------------------------------------
------------------------------------------------------------
------------------------------------------------------------
------------------------------------------------------------
------------------------------------------------------------
---------ggctactgc--tgagcga---------------------------------
-------------------accctatc----gtgagcgttctgacc---tcggttggagc
tagtaacttgaa--ttttaaaccctttcttaaatactgaatatactgt-ggggacgaaag
tctctgcttttaactagatagcaactttcagcagtggatgtctaggctcgcacatc-gat
gaagaacgctgcgaactgcgatacgtaatgcgaattgcaggat--tcagtgagtcatcga
aattttgaacgcatatt-gcactt-ccgggt--tatc-cctgggagtatgcctgtatcag
tgtccgtacatcaaacttggttttcttcttt-ccgtgtagtcggtggaggatatgccaga
tgtg-aagtgtcttgcgg---ctgg--ttttcggatcg-gctgcgagtcctttgaaatgt
acagaactg--actctc-tttgttcgaaaagcgtggcgttgctgg--ttgtggaggctgt
cagtatggctagtc-ggcgaccg-gtttgtctgctatggcatg-aatggaggaatgtttg
attcgcggtatggttggctt-cggctgaacagg-cgcttattggacgttcttcctgctat
ggc-ggtatgaac-tggtgaaccgtag-ttcatgca-tgacttggc-ttttga---atcg
gctttgc-tgttgc----------gaagtag-agtgac-agtttcggc-tgtc---gagg
gt-cgacccat-ttggg---aaat-tgtgctgtgc-gactt-cggtcgcgtgg-catc--
---------------------------------------tcaa-----------------
--------------------------------------------
>EF614954
------------------------------------------------------------
------------------------------------------------------------
------------------------------------------------------------
------------------------------------------------------------
------------------------------------------------------------
------------------------------------------------------------
----------------------------------------------ccacacct-aaaaa
cttt-----------ccac-gtg-aa-ccg-tatca--------------------a-c-
--ccaata-attt------------------------g-ggggt----------------
------------------------------------------------------------
-----------------------------------------------------------t
taattggcggc-tgctgct-----------------------------------------
------------------------------------------------------------
------------------------------------ggc-a----tc-------------
------------------------------------------------------------
---------tttt-----tgctg---gct-------------------------------
------------------------------------------------------------
------------------------------------------------------------
------------------------------------------------------------
------------------------------------------------------------
------------------------------------------------------------
------------------------------------------------------------
------------------------------------------------------------
------------------------------------------------------------
---------ggctactgc--tgagcga---------------------------------
-------------------accctatc----gtgagcgttctgacc---tcggttggagc
tagtaacttaaa--ttttaaacccattcttaaatactgaatatactgt-ggggacgaaag
tctctgcttttaactagatagcaactttcagcagtggatgtctaggctcgcacatc-gat
gaagaacgctgcgaactgcgatacgtaatgcgaattgcaggat--tcagtgagtcatcga
aattttgaacgcayatt-gcactt-ccgggt--tatc-cctggaagtatgcctgtatcag
tgtccgtacatcaaacttggttttcttcttt-ccgtgtagtcggtggaggatatgccaga
tatg-aagtgtcttgcgg---ctag--ttttcgaaccg-gctgtgagtcctttgaaatgt
acagaactg--actctc-tttgttcgaaaagcgtggcgttgctgg--ttgtgaaggctgt
caatatgactagtc-ggcgaccg-gtttgtctgctatggcatg-aatggaggagtgttcg
attcgcggtatggttagctt-cggctgaacagg-cgcttattggacgttcttcttgctat
ggc-ggtat-gac-tggtgaaccgtag-ttcatgcg-tgacttggc-ttttga---atcg
gctttgc-tg-tgc----------gaagtag-agtgac-agtttcggc-tgtc---gagg
gt-cgacccat-ttggg---aaat-tgtgctgtgc-gactt-cggtcacgtag-catc--
---------------------------------------tcaa-----------------
--------------------------------------------
>EF614953
------------------------------------------------------------
------------------------------------------------------------
------------------------------------------------------------
------------------------------------------------------------
------------------------------------------------------------
------------------------------------------------------------
----------------------------------------------ccacacct-aaaaa
cttt-----------ccac-gtg-aa-ccg-tatca--------------------a-c-
--ccaata-attt------------------------g-ggggt----------------
------------------------------------------------------------
-----------------------------------------------------------t
taattggcggc-tgctgct-----------------------------------------
------------------------------------------------------------
------------------------------------ggc-a----tc-------------
------------------------------------------------------------
---------tttt-----tgctg---gct-------------------------------
------------------------------------------------------------
------------------------------------------------------------
------------------------------------------------------------
------------------------------------------------------------
------------------------------------------------------------
------------------------------------------------------------
------------------------------------------------------------
------------------------------------------------------------
---------ggctactgc--tgagcga---------------------------------
-------------------accctatc----gtgagcgttctgacc---tcggttggagc
tagtaacttaaa--ttttaaacccattcttaaatactgaatatactgt-ggggacgaaag
tctctgcttttaactagatagcaactttcagcagtggatgtctaggctcgcacatc-gat
gaagaacgctgcgaactgcgatacgtaatgcgaattgcaggat--tcagtgagtcatcga
aattttgaacgcatatt-gcactt-ccgggt--tatc-cctggaagtatgcctgtatcag
tgtccgtacatcaaacttggttttcttcttt-ccgtgtagtcggtggaggatatgccaga
tatg-aagtgtcttgcgg---ctag--ttttcgaaccg-gctgtgagtcctttgaaatgt
acagaactg--actctc-tttgttcgaaaagcgtggcgttgctgg--ttgtgaaggctgt
caatatgactagtc-ggcgaccg-gtttgtctgctatggcatg-aatggaggagtgttcg
attcgcggtatggttagctt-cggctgaacagg-cgcttattggacgttcttcttgctat
ggc-ggtat-gac-tggtgaaccgtag-ttcatgcg-tgacttggc-ttttga---atcg
gctttgc-tg-tgc----------gaagtag-agtgac-agtttcggc-tgtc---gagg
gt-cgacccat-ttggg---aaat-tgtgctgtgc-gactt-cggtcacgtag-catc--
---------------------------------------tcaa-----------------
--------------------------------------------
>EF614952
------------------------------------------------------------
------------------------------------------------------------
------------------------------------------------------------
------------------------------------------------------------
------------------------------------------------------------
------------------------------------------------------------
----------------------------------------------ccacacct-aaaaa
cttt-----------ccac-gtg-aa-ccg-tatca--------------------a-c-
--ccaata-attt------------------------g-ggggt----------------
------------------------------------------------------------
-----------------------------------------------------------t
taattggcggc-tgctgct-----------------------------------------
------------------------------------------------------------
------------------------------------ggc-a----tc-------------
------------------------------------------------------------
---------tttt-----tgctg---gct-------------------------------
------------------------------------------------------------
------------------------------------------------------------
------------------------------------------------------------
------------------------------------------------------------
------------------------------------------------------------
------------------------------------------------------------
------------------------------------------------------------
------------------------------------------------------------
---------ggctactgc--tgagcga---------------------------------
-------------------accctatc----gtgagcgttctgacc---tcggttggagc
tagtaacttaaa--ttttaaacccattcttaaatactgaatatactgt-ggggacgaaag
tctctgcttttaactagatagcaactttcagcagtggatgtctaggctcgcacatc-gat
gaagaacgctgcgaactgcgatacgtaatgcgaattgcaggat--tcagtgagtcatcga
aattttgaacgcatatt-gcactt-ccgggt--tatc-cctggaagtatgcctgtatcag
tgtccgtacatcaaacttggttttcttcttt-ccgtgtagtcggtggaggatatgccaga
tatg-aagtgtcttgcgg---ctag--ttttcgaaccg-gctgtgagtcctttgaaatgt
acagaactg--actctc-tttgttcgaaaagcgtggcgttgctgg--ttgtgaaggctgt
caatatgactagtc-ggcgaccg-gtttgtctgctatggcatg-aatggaggagtgttcg
attcgcggtatggttagctt-cggctgaacagg-cgcttattggacgttcttcttgctat
ggc-ggtat-gac-tggtgaaccgtag-ttcatgcg-tgacttggc-ttttga---atcg
gctttgc-tg-tgc----------gaagtag-agtgac-agtttcggc-tgtc---gagg
gt-cgacccat-ttggg---aaat-tgtgctgtgc-gactt-cggtcacgtag-catc--
---------------------------------------tcaa-----------------
--------------------------------------------
>EF174972
------------------------------------------------------------
------------------------------------------------------------
------------------------------------------------------------
------------------------------------------------------------
------------------------------------------------------------
------------------------------------------------------------
--------------------------------------------taccacacct--aaaa
cttt-----------ccac-gtg-aa-ccg-tatca--------------------a---
--acaatt-aatt------------------------g-ggggc----------------
------------------------------------------------------------
-----------------------------------------------------------t
tatttggcggt-agcagct-----------------------------------------
------------------------------------------------------------
------------------------------------agc-a----tattgtatt------
------------------------------------------------------------
---------tttt-----tgctg---gctactgctgctgtgtaagcatttatttggtggc
agcggctagcatatcgtatttttttgctggctactgctgctgtgtaagcatttatttggt
ggcaactgctagcatattgtattttttttgctggc-------------------------
------------------------------------------------------------
------------------------------------------------------------
------------------------------------------------------------
------------------------------------------------------------
------------------------------------------------------------
------------------------------------------------------------
---------aactgctac--tgggtat---------------------------------
-------------------accctgtc-atggcaagcgctcggacc---ttggtttgagc
-aggagcatgaa--ttttaaaccatttactaattactgaatatactgt-ggggacgaaag
tctctgcttttaactagatagcaactttcagcagtggatgtctaggctcgcacatc-gat
gaagaacgctgcgaactgcgatacgtaatgcgaattgcaggat--tcagtgagtcatcga
aattttgaacgcatatt-gcactt-ccgggctctcta-ctcgggagtatgcctgtatcag
tgtccgtacaacaaacttggttttcttcctt-ccgtgtagtcggtggaagatataccaga
tgtg-aagtgtcttgcgg---ctga--ttttcggatcg-gctgcgagtcctttgaaatgt
acagaactgtacttctc-tttgctcgaaaagcgtggtgttactgg--ttgtaaagactga
ccgtgtggcaaaacaggcgactgtgattgtctgctggggcatt-aatggaggagtgttca
attcgcggtatggttggctt-cggctaaacagg-cgcttactggacattctttcagctgt
ggc-ggtat-atc-tggtgaaccgtag--tcacgtg--gtcttgg--ttttga---atcg
gtttcgc-tggtgc----------gaagtag-agtgac-agtttcggc-tgtc---gagg
gt-cgatccat-ttggg---aaatttgtgcggtgc-ggctt-cggtcgcgctg-catc--
---------------------------------------tcaattggacctgatatcagg
c-------------------------------------------
>EF174971
------------------------------------------------------------
------------------------------------------------------------
------------------------------------------------------------
------------------------------------------------------------
------------------------------------------------------------
------------------------------------------------------------
---------------------------------------------------cct--aaaa
cttt-----------ccac-gtg-aa-ccg-tatca--------------------a---
--acaatt-aatt------------------------g-ggggc----------------
------------------------------------------------------------
-----------------------------------------------------------t
tatttggcggt-agcagct-----------------------------------------
------------------------------------------------------------
------------------------------------agc-a----tattgtatt------
------------------------------------------------------------
---------tttt-----tgctg---gctactgctgctgtgtaagcatttatttggtggc
agcggctagcatatcgtatttttttgctggctactgctgctgtgtaagcatttatttggt
ggcaactgctagcatattgtattttttttgctggc-------------------------
------------------------------------------------------------
------------------------------------------------------------
------------------------------------------------------------
------------------------------------------------------------
------------------------------------------------------------
------------------------------------------------------------
---------aactgctac--tgggtat---------------------------------
-------------------accctgtc-atggcaagcgctcggacc---ttggtttgagc
-aggagcatgaa--ttttaaaccatttactaattactgaatatactgt-ggggacgaaag
tctctgcttttaactagatagcaactttcagcagtggatgtctaggctcgcacatc-gat
gaagaacgctgcgaactgcgatacgtaatgcgaattgcaggat--tcagtgagtcatcga
aattttgaacgcatatt-gcactt-ccgggctctcta-ctcgggagtatgcctgtatcag
tgtccgtacaacaaacttggttttcttcctt-ccgtgtagtcggtggaagatataccaga
tgtg-aagtgtcttgcgg---ctga--ttttcggatcg-gctgcgagtcctttgaaatgt
acagaactgtacttctc-tttgctcgaaaagcgtggtgttactgg--ttgtaaagactga
ccgtgtggcaaaacaggcgactgtgattgtctgctggggcatt-aatggaggagtgttca
attcgcggtatggttggctt-cggctaaacagg-cgcttactggacattctttcagctgt
ggc-ggtat-atc-tggtgaaccgtag--tcacgtg--gtcttgg--ttttga---atcg
gtttcgc-tggtgc----------gaagtag-agtgac-agtttcggc-tgtc---gagg
gt-cgatccat-ttggg---aaatttgtgcggtgc-ggctt-cggtcgcgctg-catc--
---------------------------------------tcaattggacctgatatcagg
caagattacccgctga----------------------------
>EF174970
------------------------------------------------------------
------------------------------------------------------------
------------------------------------------------------------
------------------------------------------------------------
------------------------------------------------------------
------------------------------------------------------------
--------------------------------------------taccacacct--aaaa
cttt-----------ccac-gtg-aa-ccg-tatca--------------------a---
--acaatt-aatt------------------------g-ggggc----------------
------------------------------------------------------------
-----------------------------------------------------------t
tatttggcggt-agcagct-----------------------------------------
------------------------------------------------------------
------------------------------------agc-a----tattgtatt------
------------------------------------------------------------
---------tttt-----tgctg---gctactgctgctgtgtaagcatttatttggtggc
agcggctagcatatcgtatttttttgctggctactgctgctgtgtaagcatttatttggt
ggcaactgctagcatattgtattttttttgctggc-------------------------
------------------------------------------------------------
------------------------------------------------------------
------------------------------------------------------------
------------------------------------------------------------
------------------------------------------------------------
------------------------------------------------------------
---------aactgctac--tgggtat---------------------------------
-------------------accctgtc-atggcaagcgctcggacc---ttggtttgagc
-aggagcatgaa--ttttaaaccatttactaattactgaatatactgt-ggggacgaaag
tctctgcttttaactagatagcaactttcagcagtggatgtctaggctcgcacatc-gat
gaagaacgctgcgaactgcgatacgtaatgcgaattgcaggat--tcagtgagtcatcga
aattttgaacgcatatt-gcactt-ccgggctctcta-ctcgggagtatgcctgtatcag
tgtccgtacaacaaacttggttttcttcctt-ccgtgtagtcggtggaagatataccaga
tgtg-aagtgtcttgcgg---ctga--ttttcggatcg-gctgcgagtcctttgaaatgt
acagaactgtacttctc-tttgctcgaaaagcgtggtgttactgg--ttgtaaagactga
ccgtgtggcaaaacaggcgactgtgattgtctgctggggcatt-aatggaggagtgttca
attcgcggtatggttggctt-cggctaaacagg-cgcttactggacattctttcagctgt
ggc-ggtat-atc-tggtgaaccgtag--tcacgtg--gtcttgg--ttttga---atcg
gtttcgc-tggtgc----------gaagtag-agtgac-agtttcggc-tgtc---gagg
gt-cgatccat-ttggg---aaatttgtgcggtgc-ggctt-cggtcgcgctg-catc--
---------------------------------------tcaattgg-------------
--------------------------------------------
>EF174969
------------------------------------------------------------
------------------------------------------------------------
------------------------------------------------------------
------------------------------------------------------------
------------------------------------------------------------
------------------------------------------------------------
-------------------------------tcggaaggatcattaccacacct-aaaaa
cttt-----------ccac-gtg-aa-ccg-tatca--------------------a---
--acaaca-aatt------------------------g-ggggt----------------
------------------------------------------------------------
-----------------------------------------------------------t
tgtttggcggc-ggctgct-----------------------------------------
------------------------------------------------------------
------------------------------------ggc-a----tct------------
------------------------------------------------------------
---------tttt-----tgcta---gc--------------------------------
------------------------------------------------------------
------------------------------------------------------------
------------------------------------------------------------
------------------------------------------------------------
------------------------------------------------------------
------------------------------------------------------------
------------------------------------------------------------
------------------------------------------------------------
---------ggctgctgc--taagcaa---------------------------------
-------------------gccctatc-atggcgagcgttcggacc---tcggtcggagc
cagtagctttca--ttgtaaacccattcttaattactgaatatactgt-agggacgaaag
tctctacttttaactagatagcaactttcagcagtggatgtctaggctcgcacatc-gat
gaagaacgctgcgaactgcgatacgtaatgcgaattgcaggat--tcagtgagtcatcga
aattttgaacgcatatt-gcactc-ctgggtt-cagc-ctcaggagtatgcctgtatcag
tgtccgtacaccaaacttggttttcctcttt-ccgtgtagtcggtggaggatatgccaga
tgtg-aagtgtcttgcgg---ctgg--ttttcggatcg-gctgcgagtcctttgaaatgt
acagaactgtacttctc-tttgctcgaaaagcgtggcgttgctgg--ttgtgaaggctgt
ccgtgtgaccagtc-ggcgatca-gtttgtctgctgtagtgtt-aatggaggaatgttcg
attcgcggtatgattggctt-cggctgagcaga-cgcttattggacgtttttcctgctgt
agc-ggtatgaac-tggtgaaccgtag--tcatgtg-tgacttggc-ttttga---atcg
gcattgc-tggtgc----------gaagtag-agtggc-agtctcggc-tgtc---gagg
gt-cgatccat-ttggg---aaatttgcgcagtgc-gactt-cggtcacgcgg-cgtc--
---------------------------------------tcaattg--------------
--------------------------------------------
>EF174968
------------------------------------------------------------
------------------------------------------------------------
------------------------------------------------------------
------------------------------------------------------------
------------------------------------------------------------
------------------------------------------------------------
-----------------------------cggcgggakwatcayyaccacscct--aaaa
cttt-----------ccac-gtg-ar-cmg-yatcm--------------------a---
--acaatt-catt------------------------g-ggggc----------------
------------------------------------------------------------
-----------------------------------------------------------t
tatttggcggc-agcaact-----------------------------------------
------------------------------------------------------------
------------------------------------agc-a----tatcgtattattttt
gctggctactgctgctgtgtaagctctatcatgggtatacttagcggcaacagctagcat
attgtat--tttt-----tgctg---gctactgctgctatgtaagtgtttatttggcggc
agcagctagcatatcgtattattttttgctggctacttctgctgtgtaagcatttattcg
gcggcagcagctagcatatcgtattatttttgctgac-----------------------
------------------------------------------------------------
------------------------------------------------------------
------------------------------------------------------------
------------------------------------------------------------
------------------------------------------------------------
------------------------------------------------------------
---------gactgctac--taggtat---------------------------------
-------------------accctgtc-atggcaagcgctcggacc---ttgatttgagc
-aggagcatgaa--ttttaaaccatttactaattactgaatatactgc-ggggacgaaag
tctctgcttttaactagataacaactttcagcagtggatgtctaggctcgcacatc-gat
gaagaacgctgcgaactgcgatacgtaatgcgaattgcaggat--tcagtgagtcatcga
aattttgaacgcatatt-gcactt-ccgggctctcta-ctcgggagtatgcctgtatcag
tgtccgtacaacaaacttggttttcttcctt-ccgtgtagtcggtggaagatatgccaga
tgtg-aagtgtcttgcga---ctga--ttttcggatcg-gctgcgagtcctttgaaatgt
acagaactgtacttctc-tttgctcgaaaagcgtggtgttactgg--ttgtaaagactga
ccgtgtggccaaacaggcgactgtgattgtctgctggggcatt-aatggaggagtgttca
attcgcggtatggttggctt-cggctaaacaga-cgcttactggacattctttcagttgt
ggc-ggtat-atc-tggtgaaccgtag--tcacgtg--gtcttgg--ttttga---atcg
gtttcgc-tggtgc----------gaagtag-agtgac-agtttcggc-tgtc---gagg
gt-cgatccat-ttggg---aaatttgtgcggtgc-ggctt-cggtcgcgctg-catc--
---------------------------------------tcaattggacctgatatcagg
caagattacccgctgaacttaagca-------------------
>EF174967
------------------------------------------------------------
------------------------------------------------------------
------------------------------------------------------------
------------------------------------------------------------
------------------------------------------------------------
------------------------------------------------------------
-------------------------------tcggaaggatcattaccacacct--aaaa
cttt-----------ccac-gtg-aa-ccg-tatca--------------------a---
--acaatt-aatt------------------------g-ggggc----------------
------------------------------------------------------------
-----------------------------------------------------------t
tatttggcggt-agcagct-----------------------------------------
------------------------------------------------------------
------------------------------------agc-a----tattgtatt------
------------------------------------------------------------
---------tttt-----tgctg---gctactgctgctgtgtaagcatttatttggtggc
aactgctagcatattgtattttttttgctggc----------------------------
------------------------------------------------------------
------------------------------------------------------------
------------------------------------------------------------
------------------------------------------------------------
------------------------------------------------------------
------------------------------------------------------------
------------------------------------------------------------
---------aactgctac--tgggtat---------------------------------
-------------------accctgtc-atggcaagcgctcggacc---ttggtttgagc
-aggagcatgaa--ttttaaaccatttactaattactgaatatactgt-ggggacgaaag
tctctgcttttaactagatagcaactttcagcagtggatgtctaggctcgcacatc-gat
gaagaacgctgcgaactgcgatacgtaatgcgaattgcaggat--tcagtgagtcatcga
aattttgaacgcatatt-gcactt-ccgggctctcta-ctcgggagtatgcctgtatcag
tgtccgtacaacaaacttggttttcttcctt-ccgtgtagtcggtggaagatataccaga
tgtg-aagtgtcttgcgg---ctga--ttttcggatcg-gctgcgagtcctttgaaatgt
acagaactgtacttctc-tttgctcgaaaagcgtggtgttactgg--ttgtaaagactga
ccgtgtggcaaaacaggcgactgtgattgtctgctggggcatt-aatggaggagtgttca
attcgcggtatggttggctt-cggctaaacagg-cgcttactggacattctttcagctgt
ggc-ggtat-atc-tggtgaaccgtag--tcacgtg--gtcttgg--ttttga---atcg
gtttcgc-tggtgc----------gaagtag-agtgac-agtttcggc-tgtc---gagg
gt-cgatccat-ttggg---aaatttgtgcggtgc-ggctt-cggtcgcgctg-catc--
---------------------------------------tcaattggacctgatatcagg
caagattacccgctga----------------------------
>EF174966
------------------------------------------------------------
------------------------------------------------------------
------------------------------------------------------------
------------------------------------------------------------
------------------------------------------------------------
------------------------------------------------------------
-------------------------------tcggaaggatcattsccmcmcct--aaaa
cttt-----------ccac-gtg-aa-ccg-tatca--------------------a---
--acaatt-aatt------------------------g-ggggc----------------
------------------------------------------------------------
-----------------------------------------------------------t
tatttggcggc-agcagct-----------------------------------------
------------------------------------------------------------
------------------------------------agc-a----ta-ttgtattctttt
gctggctactgctgctgtgtaagctctatcatgggtatacttggcggcagcagctagcat
attgtatt-tttt-----tgctg---gctactgttgctgtgtaagtgtttatttagcagc
agcaggcagcatattgtatttttttgctggttactgctgctatgtaagkgtttatttggc
ggcagtagctagcatattgtatttttttgctggctactgctgctgtgtaagcatttattg
gcggcagcggttagcatatcgtaatttttttgctggctacttctgctgtgtaagcattta
tttggcggcagcggctagcatatcgtattttcttgctggc--------------------
------------------------------------------------------------
------------------------------------------------------------
------------------------------------------------------------
------------------------------------------------------------
---------aactgctac--tgggtat---------------------------------
-------------------accctgtc-atggcaaacgctcggacc---ttggtttgagc
-aggagcatgaa--ttttaaaccatttactaattactgaatatactgt-ggggacgaaag
tctctgcttttaactagataacaactttcagcagtggatgtctaggctcgcacatc-gat
gaagaacgctgcgaactgcgatacgtaatgcgaattgcaggat--tcagtgagtcatcga
aattttgaacgcatatt-gcactt-ccgggctctcta-ctcgggagtatgcctgtatcag
tgtccgtacaacaaacttggttttcttcctt-ccgtgtagtcggtggaagatatgccaga
tgtg-aagtgtcttgcgg---ctga--ttttcggatcg-gctgcgagtcctttgaaatgt
acagaactgtacttctc-tttgctcgaaaagcgtggtgttactgg--ttgtaaagactga
ccgtgtgacaaaacaggcgactgtgattgtctgctggggcatt-aatggaggagtgttca
attcgcggtatggttggctt-cggctaaacagg-cgcttactggacattctttcagctgt
ggc-ggtat-atc-tggtgaaccgtag--tcacgtg--gtcttgg--ttttga---atcg
gtttcgc-tggtgc----------gaagtag-agtgac-agtttcggc-tgtc---gagg
gt-cgatccat-ttggg---aaatttgtgcggtgc-ggctt-cggtcgcgctg-catc--
---------------------------------------tcaattggacctgatatcagg
ca------------------------------------------
>EF174965
------------------------------------------------------------
------------------------------------------------------------
------------------------------------------------------------
------------------------------------------------------------
------------------------------------------------------------
------------------------------------------------------------
---------------------------------ggaaggatcattaccacacct--aaaa
cttt-----------ccac-gtg-aa-ccg-tatca--------------------a---
--acaatt-aatt------------------------g-ggggc----------------
------------------------------------------------------------
-----------------------------------------------------------t
tatttggcggc-agcagct-----------------------------------------
------------------------------------------------------------
------------------------------------agc-a----tattgtatt------
------------------------------------------------------------
---------tttt-----tgctg---gctactgctgctgtgtaagctctatcatgggtat
acttggcggcagcagctagcatatcgtatttttttgctggc-------------------
------------------------------------------------------------
------------------------------------------------------------
------------------------------------------------------------
------------------------------------------------------------
------------------------------------------------------------
------------------------------------------------------------
------------------------------------------------------------
---------aactgctac--tgggtat---------------------------------
-------------------accctgtc-atggcaagcgctcggacc---ttggtttgagc
-aggagcatgaa--ttttaaaccatttactaattactgaatatactgt-ggggacgaaag
tctctgcttttaactagatagcaactttcagcagtggatgtctaggctcgcacatc-gat
gaagaacgctgcgaactgcgatacgtaatgcgaattgcaggat--tcagtgagtcatcga
aattttgaacgcatatt-gcactt-ccgggctctcta-cccgggagtatgcctgtatcag
tgtccgtacaacaaacttggttttcttcctt-ccgtgtagtcggtggaagatatgtcaga
tgtg-aagtgtcttgcgg---ctga--ttttcggatcg-gctgcgagtcctttgaaatgt
acagaactgtacttctc-tttgctcgaaaagcgtggtgttactgg--ttgtaaagactga
ccgtgtggcaaaacaggcgactgtgattgtctgctggggcatt-aatggaggagtgttca
attcgcggtatggttggctt-cggctaaacagg-cgcttactggacattctttcagctgt
ggc-ggtat-atc-tggtgaaccgtag--tcacgtg--gtcttgg--ttttga---atcg
gtttcgc-tggtgc----------gaagtag-agtgac-agtttcggc-tgtc---gagg
gt-cgatccat-ttggg---aaatttgtgcggtgc-ggctt-cggtcgcgctg-catc--
---------------------------------------tcaattggacctgatatcagg
caagattacccgctgaacttaagcatattaataa----------
>EF174964
------------------------------------------------------------
------------------------------------------------------------
------------------------------------------------------------
------------------------------------------------------------
------------------------------------------------------------
------------------------------------------------------------
-------------------------------tcggaaggatcattaccacacct--aaaa
cttt-----------ccac-gtg-aa-ccg-tatca--------------------a---
--acaatt-aatt------------------------g-ggggc----------------
------------------------------------------------------------
-----------------------------------------------------------t
tatttggcggc-agcagct-----------------------------------------
------------------------------------------------------------
------------------------------------agc-a----tattgtatt------
------------------------------------------------------------
---------tttt-----tgctg---gctactgctgctgtgtaagctctatcatgggtat
acttggcggcagcagctagcatatcgtatttttttgctggc-------------------
------------------------------------------------------------
------------------------------------------------------------
------------------------------------------------------------
------------------------------------------------------------
------------------------------------------------------------
------------------------------------------------------------
------------------------------------------------------------
---------aactgctac--tgggtat---------------------------------
-------------------accctgtc-atggcaagcgctcggacc---ttggtttgagc
-aggagcatgaa--ttttaaaccatttactaattactgaatatactgt-ggggacgaaag
tctctgcttttaactagatagcaactttcagcagtggatgtctaggctcgcacatc-gat
gaagaacgctgcgaactgcgatacgtaatgcgaattgcaggat--tcagtgagtcatcga
aattttgaacgcatatt-gcactt-ccgggctctcta-cccgggagtatgcctgtatcag
tgtccgtacaacaaacttggttttcttcctt-ccgtgtagtcggtggaagatatgtcaga
tgtg-aagtgtcttgcgg---ctga--ttttcggatcg-gttgcgagtcctttgaaatgt
acagaactgtacttctc-tttgctcgaaaagcgtggtgttactgg--ttgtaaagactga
ccgtgtggcaaaacaggcgactgtgattgtctgctggggcatt-aatggaggagtgttca
attcgcggtatggttggctt-cggctaaacagg-cgcttactggacattctttcagctgt
ggc-ggtat-atc-tggtgaaccgtag--tcacgtg--gtcttgg--ttttga---gtcg
gtttcgc-tggtgc----------gaagtag-agtgac-agtttcggc-tgtc---gagg
gt-cgatccat-ttggg---aaatttgtgcggtgc-ggctt-cggtcgcgctg-catc--
---------------------------------------tcaattggacctgatatcagg
caagattacccgctgaacttaagca-------------------
>EF174963
------------------------------------------------------------
------------------------------------------------------------
------------------------------------------------------------
------------------------------------------------------------
------------------------------------------------------------
------------------------------------------------------------
----------------------------------------------ccacacct-aaaaa
cttt-----------ccac-gtg-aa-ccg-tatca--------------------a---
---caatt-aatt------------------------g-ggggc----------------
------------------------------------------------------------
-----------------------------------------------------------t
tatttggcggt-agcagct-----------------------------------------
------------------------------------------------------------
------------------------------------agc-a----tattgtatttttttg
ctggctactgctgctgtgtaagcatttatttggtggcagcggctagcatatcgtatt---
---------tttt-----tgctg---gctactgctgctgtgtaagcatttatttggtggc
aactgctagcatattgtattttttttgctggc----------------------------
------------------------------------------------------------
------------------------------------------------------------
------------------------------------------------------------
------------------------------------------------------------
------------------------------------------------------------
------------------------------------------------------------
------------------------------------------------------------
---------aactgctac--tgggtat---------------------------------
-------------------accctgtc-atggcaagcgctcggacc---ttggtttgagc
-aggagcatgaa--ttttaaaccatttactaattactgaatatactgt-ggggacgaaag
tctctgcttttaactagatagcaactttcagcagtggatgtctaggctcgcacatc-gat
gaagaacgctgcgaactgcgatacgtaatgcgaattgcaggat--tcagtgagtcatcga
aattttgaacgcatatt-gcactt-ccgggctctcta-ctcgggagtatgcctgtatcag
tgtccgtacaacaaacttggttttcttcctt-ccgtgtagtcggtggaagatataccaga
tgtg-aagtgtcttgcgg---ctga--ttttcggatcg-gctgcgagtcctttgaaatgt
acagaactgtacttctc-tttgctcgaaaagcgtggtgttactgg--ttgtaaagactga
ccgtgtggcaaaacaggcgactgtgattgtctgctggggcatt-aatggaggagtgttca
attcgcggtatggttggctt-cggctaaacagg-cgcttactggacattctttcagctgt
ggc-ggtat-atc-tggtgaaccgtag--tcacgtg--gtcttgg--ttttga---atcg
gtttcgc-tggtgc----------gaagtag-agtgac-agtttcggc-tgtc---gagg
gt-cgatccat-ttggg---aaatttgtgcggtgc-ggctt-cggtcgcgctg-catc--
---------------------------------------tcaattggac-----------
--------------------------------------------
>EF174962
------------------------------------------------------------
------------------------------------------------------------
------------------------------------------------------------
------------------------------------------------------------
------------------------------------------------------------
------------------------------------------------------------
----------acaattcattgggggcttatttggcggcagcaactagcatatcgtattat
ttttgctggctactgctgctgtgtaagctc-tatcatgggtatacttagcggcaacagct
agcatattgtattttttgctggctactgctgctatgta-agtgt----------------
------------------------------------------------------------
-----------------------------------------------------------t
tatttggcggc-agcagct-----------------------------------------
------------------------------------------------------------
------------------------------------agc-a----tatcgtattat----
------------------------------------------------------------
---------tttt-----tgctg---gctacttctgctgtgtaagcatttattcggcggc
agcagctagcatatcgtattatttttgctgac----------------------------
------------------------------------------------------------
------------------------------------------------------------
------------------------------------------------------------
------------------------------------------------------------
------------------------------------------------------------
------------------------------------------------------------
------------------------------------------------------------
---------gactgctac--taggtat---------------------------------
-------------------accctgtc-atggcaagcgctcggacc---ttgatttgagc
-aggagcatgaa--ttttaaaccatttactaattactgaatatactgc-ggggacgaaag
tctctgcttttaactagataacaactttcagcagtggatgtctaggctcgcacatc-gat
gaagaacgctgcgaactgcgatacgtaatgcgaattgcaggat--tcagtgagtcatcga
aattttgaacgcatatt-gcactt-ccgggctctcta-ctcgggagtatgcctgtatcag
tgtccgtacaacaaacttggttttcttcctt-ccgtgtagtcggtggaagatatgccaga
tgtg-aagtgtcttgcga---ctga--ttttcggatcg-gctgcgagtcctttgaaatgt
acagaactgtacttctc-tttgctcgaaaagcgtggtgttactgg--ttgtaaagactga
ccgtgtggccaaacaggcgactgtgattgtctgctggggcatt-aatggaggagtgttca
attcgcggtatggttggctt-cggctaaacaga-cgcttactggacattctttcagttgt
ggc-ggtat-atc-tggtgaaccgtag--tcacgtg--gtcttgg--ttttga---atcg
gtttcgc-tggtgc----------gaagtag-agtgac-agtttcggc-tgtc---gagg
gt-cgatccat-ttggg---aaatttgtgcggtgc-ggctt-cggtcgcgctg-catc--
---------------------------------------tcaattggacctgatatca--
--------------------------------------------
>EF174961
------------------------------------------------------------
------------------------------------------------------------
------------------------------------------------------------
------------------------------------------------------------
------------------------------------------------------------
------------------------------------------------------------
----------------------------------------------ccacacct-aaaaa
cttt-----------ccac-gtg-aa-ccg-tatca--------------------a-a-
--ccaatt-aatt------------------------g-ggggt----------------
------------------------------------------------------------
-----------------------------------------------------------t
tgcttgacggc-aactgca-----------------------------------------
------------------------------------------------------------
------------------------------------ggc-a----tc-------------
------------------------------------------------------------
---------tttt-----tgttgctggt--------------------------------
------------------------------------------------------------
------------------------------------------------------------
------------------------------------------------------------
------------------------------------------------------------
------------------------------------------------------------
------------------------------------------------------------
------------------------------------------------------------
------------------------------------------------------------
---------ggttgctgc--cgaaaaa---------------------------------
-------------------gccctatc-atggcgagcgttcggacc---tcggtcggagc
gagtagcttta---ttgtaaacccattcctaattactgaatatactgt-ggggacgaaag
tctctgcttttaactagatagcaactttcagcagtggatgtctaggctcgcacatc-gat
gaagaacgctgcgaactgcgatacgtaatgcgaattgcaggat--tcagtgagtcatcga
aattttgaacgcatatt-gcactc-ccgggtt-cagc-ctcgggagtatgcctgtatcag
tgtccgtacaccaaccttggttttcttcttt-ccgtgtagtcggtggaggatatgccaga
tatg-aagtgtcttgcgg---ctga--ttttcggatcg-gctgcgagtccttttaaatgt
acagaactgtacttctc-tttgctcgaaaagcgtggcgttgctgg--ttgtgaagactgt
ccatgtggctagtc-ggcgatcg-gtttgtctactgtggcatt-aatggaggaatgttcg
attcgcggtatgattggctt-cggctaaacaga-cgtttattggatgtttttcctgctat
ggt-ggtctgaac-tggtgaaccgtat--tcatgtg--tacttggt-ttttga---atcg
gctttgc-tggtgc----------gaagtag-agtggc-agtttaggc-tgtc---gagg
gt-cgatccat-ttggg---aaattttcgtagtgc-gacct-cggttgcgctg-cgtc--
---------------------------------------tcagttggacctgatatcagg
caagattacccgctgaacttaagcatatta--------------
>EF174960
------------------------------------------------------------
------------------------------------------------------------
------------------------------------------------------------
------------------------------------------------------------
------------------------------------------------------------
------------------------------------------------------------
-------------------------------tcggaaggatcattaccacacct--aaaa
cttt-----------ccac-gtg-aa-ccg-tatca--------------------a---
--acaatt-aatt------------------------g-ggggc----------------
------------------------------------------------------------
-----------------------------------------------------------t
tatttggcggc-agcagct-----------------------------------------
------------------------------------------------------------
------------------------------------agc-a----tattgtatt------
------------------------------------------------------------
---------tttt-----tgctg---gctactgctgctgtgtaagctctatcatgggtat
acttggcggcagcagctagcatatcgtatttttttgctggc-------------------
------------------------------------------------------------
------------------------------------------------------------
------------------------------------------------------------
------------------------------------------------------------
------------------------------------------------------------
------------------------------------------------------------
------------------------------------------------------------
---------aactgctac--tgggtat---------------------------------
-------------------accctgtc-atggcaagcgctcggacc---ttggtttgagc
-aggagcatgaa--ttttaaaccatttactaattactgaatatactgt-ggggacgaaag
tctctgcttttaactagatagcaactttcagcagtggatgtctaggctcgcacatc-gat
gaagaacgctgcgaactgcgatacgtaatgcgaattgcaggat--tcagtgagtcatcga
aattttgaacgcatatt-gcactt-ccgggctctcta-cccgggagtatgcctgtatcag
tgtccgtacaacaaacttggttttcttcctt-ccgtgtagtcggtggaagatatgtcaga
tgtg-aagtgtcttgcgg---ctga--ttttcggatcg-gctgcgagtcctttgaaatgt
acagaactgtacttctc-tttgctcgaaaagcgtggtgttactgg--ttgtaaagactga
ccgtgtggcaaaacaggcgactgtgattgtctgctggggcatt-aatggaggagtgttca
attcgcggtatggttggctt-cggctaaacagg-cgcttactggacattctttcagctgt
ggc-ggtat-atc-tggtgaaccgtag--tcacgtg--gtcttgg--ttttga---atcg
gtttcgc-tggtgc----------gaagtag-agtgac-agtttcggc-tgtc---gagg
gt-cgatccat-ttggg---aaatttgtgcggtgc-ggctt-cggtcgcgctg-catc--
---------------------------------------tcaattggacctgatatcagg
caagattacccgctgaacttaagcatattaat------------
>EF174959
------------------------------------------------------------
------------------------------------------------------------
------------------------------------------------------------
------------------------------------------------------------
------------------------------------------------------------
------------------------------------------------------------
------------------------------------------------------------
------------------------------------------------------------
--acaatt-aatt------------------------g-ggggc----------------
------------------------------------------------------------
-----------------------------------------------------------t
tatttggtggc-agctgct-----------------------------------------
------------------------------------------------------------
------------------------------------agc-a----tattgtatttt----
------------------------------------------------------------
---------tctt-----tgctg---gc--------------------------------
------------------------------------------------------------
------------------------------------------------------------
------------------------------------------------------------
------------------------------------------------------------
------------------------------------------------------------
------------------------------------------------------------
------------------------------------------------------------
------------------------------------------------------------
---------aactgctac--tgggtat---------------------------------
-------------------accctgtc-atggcaagcgctcggacc---ttggtttgagc
-aggagcatgaa--ttttaaaccatttactaattactgaatatactgt-ggggacgaaag
tctctgcttttaactagatagcaactttcagcagtggatgtctaggctcgcacatc-gat
gaagaacgctgcgaactgcgatacgtaatgcgaattgcaggat--tcagtgagtcatcga
aattttgaacgcatatt-gcactt-ccgggctctcta-cccgggagtatgcctgtatcag
tgtccgtacaacaaacttggttttcttgctt-ccgtgtagtcggtggaagatatgccaga
tgtg-aagtgtcttgcgg---ctga--ctttcggatcg-gctgcgagtcctttgaaatgt
acagaactgtacttctc-tttgctcgaaaagcgtggtgttactgg--ttgtaaagactga
ccgtatggcaaaacaggcgactgtgattgtctgctggggcatt-aatggaggagtgttca
attcgcggtatggttggctt-cggctaaacagg-cgcttactagacattctttcagctgt
ggc-ggtat-atc-tggtgaaccgtag--tcacgtg--gtcttgg--ttttga---atcg
gtttcgc-tggtgt----------gaagtag-agtgac-agtttcggc-tgtc---gagg
gt-cgatccat-ttggg---aaatttgtgcggtgc-ggctt-cggtcgctctg-catc--
---------------------------------------tcaattggacctgatatcagg
caagattacccgctgaacttaagcatatta--------------
>EF174958
------------------------------------------------------------
------------------------------------------------------------
------------------------------------------------------------
------------------------------------------------------------
------------------------------------------------------------
------------------------------------------------------------
--------------------------------------------------acct--aaaa
cttt-----------ccac-gtg-aa-ccg-tatca--------------------a---
--acaatt-aatt------------------------g-ggggc----------------
------------------------------------------------------------
-----------------------------------------------------------t
tatttggcggt-agcagct-----------------------------------------
------------------------------------------------------------
------------------------------------agc-a----tattgtatt------
------------------------------------------------------------
---------tttt-----tgctg---gctactgctgctgtgtaagcatttatttggtggc
agcggctagcatatcgtatttttttgctggctactgctgctgtgtaagcatttatttggt
ggcaactgctagcatattgtattttttttgctggc-------------------------
------------------------------------------------------------
------------------------------------------------------------
------------------------------------------------------------
------------------------------------------------------------
------------------------------------------------------------
------------------------------------------------------------
---------aactgctac--tgggtat---------------------------------
-------------------accctgtc-atggcaagcgctcggacc---ttggtttgagc
-aggagcatgaa--ttttaaaccatttactaattactgaatatactgt-ggggacgaaag
tctctgcttttaactagatagcaactttcagcagtggatgtctaggctcgcacatc-gat
gaagaacgctgcgaactgcgatacgtaatgcgaattgcaggat--tcagtgagtcatcga
aattttgaacgcatatt-gcactt-ccgggctctcta-ctcgggagtatgcctgtatcag
tgtccgtacaacaaacttggttttcttcctt-ccgtgtagtcggtggaagatataccaga
tgtg-aagtgtcttgcgg---ctga--ttttcggatcg-gctgcgagtcctttgaaatgt
acagaactgtacttctc-tttgctcgaaaagcgtggtgttactgg--ttgtaaagactga
ccgtgtggcaaaacaggcgactgtgattgtctgctggggcatt-aatggaggagtgttca
attcgcggtatggttggctt-cggctaaacagg-cgcttactggacattctttcagctgt
ggc-ggtat-atc-tggtgaaccgtag--tcacgtg--gtcttgg--ttttga---atcg
gtttcgc-tggtgc----------gaagtag-agtgac-agtttcggc-tgtc---gagg
gt-cgatccat-ttggg---aaatttgtgcggtgc-ggctt-cggtcgcgctg-catc--
---------------------------------------tcaattggacctgatatca--
--------------------------------------------
>EF174957
------------------------------------------------------------
------------------------------------------------------------
------------------------------------------------------------
------------------------------------------------------------
------------------------------------------------------------
------------------------------------------------------------
-----------caattaattgggggcttatttggcggcagcagctagcatattgtattat
ttttgctggctactgctgctgtgtaagctc-tatcatgggtatacttggcggcagcagct
agcatattgtatttttttgctggctactgttgctgtgtaagtgt----------------
------------------------------------------------------------
-----------------------------------------------------------t
tatttggcagc-agcagct-----------------------------------------
------------------------------------------------------------
------------------------------------agc-a----tattgtatt------
------------------------------------------------------------
---------tttt-----tgctg---gctactgctgctgtgtaagtgtttatttggcggc
agcagctagcatattgtatttttttgctggctactgctgctgtgtaagtgtttatttggc
ggcagcagctagcatattgtatttttttgctggctactgctgctgtgtaagcatttattg
gtggtagcggctagcatatcgtattttttttgctggctacttctactgtgtaagcattta
tttggcggcattggctagcatattgta---------------------------------
------------------------------------------------------------
------------------------------------------------------------
---------------------------------------------------tttttttgc
tggctacttctgctgtgtaagcatttatttggtgacagcggcaagcatattatatttgtt
tttgctggctactgctac--tgggtat---------------------------------
-------------------accctgtc-atggtaagcgctcggacc---ttggtttgagc
-aggagcatgaa--ttttaaaccatttactaattactgaatatactgt-ggggacgaaag
tctctgcttttaactagatagcaactttcagcagtggatgtctaggctcgcacatc-gat
gaagaacgctgcgaactgcgatacgtaatgcgaattgcaggat--tcagtgagtcatcga
aattttgaacgcatatt-gcactt-ctgggctctcta-ctcaggagtatgcctgtatcag
tgtccgtacaacaaacttggttttcttcctt-ccgtgtagtcggtggaagatatgccaga
tgtg-aagtgtcttgcgg---ctga--ttttcggatcg-gctgcgagtcctttgaaatgt
acagaactgtacttctc-tttgctcgaaaagcgtggtgttactgg--ttgtaaagactga
ccgtgtggccaaacaggcgactgtgattgtctgctggggcatt-aatggaggagtgttca
attcgcggtatggttggctt-cggctaaacaga-cgcttactggacattctttcagctgt
ggc-ggtat-atc-tggtgaaccgtag--tcacgtg--gtcttgg--ttttga---atcg
gtttcgc-tggtgc----------gaagtag-agtgac-agtttcggc-tgtc---gagg
gt-cgatccat-ttggg---aaatttgtgcggtgc-ggctt-cggtcgtgctg-catc--
---------------------------------------tcaattggacctgatatca--
--------------------------------------------
>EF174956
------------------------------------------------------------
------------------------------------------------------------
------------------------------------------------------------
------------------------------------------------------------
------------------------------------------------------------
------------------------------------------------------------
----------------------------------------------ccacacct-aaaaa
cttt-----------ccac-gtg-aa-ccg-tatca--------------------a-c-
--ccaatt-aatt------------------------g-ggggt----------------
------------------------------------------------------------
-----------------------------------------------------------t
tacttggcggc-ggctgct-----------------------------------------
------------------------------------------------------------
------------------------------------ggc-a----tc-------------
------------------------------------------------------------
---------gttt-----tgctggctgct-------------------------------
------------------------------------------------------------
------------------------------------------------------------
------------------------------------------------------------
------------------------------------------------------------
------------------------------------------------------------
------------------------------------------------------------
------------------------------------------------------------
------------------------------------------------------------
----------gctgctgc--cgagtga---------------------------------
-------------------gccctatc-atggcgagtgttcggacc---tcggtctgagc
tagtagctttaa--ttttaaacccattcttaattactgaatatactgt-ggggacgaaag
tctctgcttttaactagatagcaactttcagcagtggatgtctaggctcgcacatc-gat
gaagaacgctgcgaactgcgatacgtaatgcgaattgcaggat--tcagtgagtcatcga
aattttgaacgcatatt-gcacta-ccgggt--tacagcccgggagtatgcctgtatcag
tgtccgtacatcaaacttggttttcttcttt-ccgtgtagtcggtggaggatatgccaga
tgtg-aagtgtcttgcga---ctgg--ttttcggatcg-gttgtgagtcctttgaaatgt
atagaactgtacttctc-tttgctcgaaaagcgtggcattgctgg--ttgtggaggctgt
ccgtgtggccagtc-ggcgatcg-gtttgtctgctgtggcatt-aatggaggagtgttcg
attcgcggtatggttggctt-cggctaaacaga-cgcttattggactctcttcctgctgt
ggc-ggtatgaac-tggtgaaccgtag--tcatgtg-tgacttggc-ttttga---atcg
gctttgc-tggtgc----------gaagtag-agtgac-agtttcggc-tgtc---gagg
gt-cgacccat-ttggg---aaatttatgcggtgc-ggctt-cggtcgcgcag-catc--
---------------------------------------tcaattggacctgatatcagg
caagattacccgctgaacttaagcatatta--------------
>EF174955
------------------------------------------------------------
------------------------------------------------------------
------------------------------------------------------------
------------------------------------------------------------
------------------------------------------------------------
------------------------------------------------------------
--------------------------------------------taccacacct--aaaa
cttt-----------ccac-gtg-aa-ccg-tatca--------------------a---
--acaatt-aatt------------------------g-ggggc----------------
------------------------------------------------------------
-----------------------------------------------------------t
tatttggcggc-agcagct-----------------------------------------
------------------------------------------------------------
------------------------------------agc-a----tatcgtattattttt
gctggctactgctgctgtgtaagctctatcatgggtatacttaacggcaacagctagcat
attgtattatttt-----tgctg---ac--------------------------------
------------------------------------------------------------
------------------------------------------------------------
------------------------------------------------------------
------------------------------------------------------------
------------------------------------------------------------
------------------------------------------------------------
------------------------------------------------------------
------------------------------------------------------------
---------gactgctac--taggtat---------------------------------
-------------------accctgtc-atggcaagcgctcggacc---ttgatttgagc
-aggagcatgaa--ttttaaaccatttactaattactgaatatactgc-ggggacgaaag
tctctgcttttaactagataacaactttcagcagtggatgtctaggctcgcacatc-gat
gaagaacgctgcgaactgcgatacgtaatgcgaattgcaggat--tcagtgagtcatcga
aattttgaacgcatatt-gcactt-ccgggctctcta-ctcgggagtatgcctgtatcag
tgtccgtacaacaaacttggttttcttcctt-ccgtgtagtcggtggaagatatgccaga
tgtg-aagtgtcttgcga---ctga--ttttcggatcg-gctgcgagtcctttgaaatgt
acagaactgtacttctc-tttgctcgaaaagcgtggtgttactgg--ttgtaaagactga
ccgtgtggccaaacaggcgactgtgattgtctgctggggcatt-aatggaggagtgttca
attcgcggtatggttggctt-cggctaaacaga-cgcttactggacattctttcagttgt
ggc-ggtat-atc-tggtgaaccgtag--tcacgtg--gtcttgg--ttttga---atcg
gtttcgc-tggtgc----------gaagtag-agtgac-agtttcggc-tgtc---gagg
gt-cgatccat-ttggg---aaatttgtgcggtgc-ggctt-cggtcgcgctg-catc--
---------------------------------------tcaattggacctgatatcagg
c-------------------------------------------
>EF174954
------------------------------------------------------------
------------------------------------------------------------
------------------------------------------------------------
------------------------------------------------------------
------------------------------------------------------------
------------------------------------------------------------
------------------------------cgggaaggatcatttaccacacct-aaaaa
cttt-----------ccac-gtg-aa-ccg-tatca--------------------a-a-
--ccaatt-aatt------------------------g-ggggt----------------
------------------------------------------------------------
-----------------------------------------------------------t
tgcttgacggc-aactgca-----------------------------------------
------------------------------------------------------------
------------------------------------ggc-a----tc-------------
------------------------------------------------------------
---------tttt-----tgttgctggt--------------------------------
------------------------------------------------------------
------------------------------------------------------------
------------------------------------------------------------
------------------------------------------------------------
------------------------------------------------------------
------------------------------------------------------------
------------------------------------------------------------
------------------------------------------------------------
---------ggttgctgc--cgaaaaa---------------------------------
-------------------gccctatc-atggcgagcgttcggacc---tcggtcggagc
gagtagcttta---ttgtaaacccattcctaattactgaatatactgt-ggggacgaaag
tctctgcttttaactagatagcaactttcagcagtggatgtctaggctcgcacatc-gat
gaagaacgctgcgaactgcgatacgtaatgcgaattgcaggat--tcagtgagtcatcga
aattttgaacgcatatt-gcactc-ccgggtt-cagc-ctcgggagtatgcctgtatcag
tgtccgtacaccaaccttggttttcttcttt-ccgtgtagtcggtggaggatatgccaga
tatg-aagtgtcttgcgg---ctga--ttttcggatcg-gctgcgagtccttttaaatgt
acagaactgtacttctc-tttgctcgaaaagcgtggcgttgctgg--ttgtgaagactgt
ccatgtggctagtc-ggcgatcg-gtttgtctactgtggcatt-aatggaggaatgttcg
attcgcggtatgattggctt-cggctaaacaga-cgtttattggatgtttttcctgctat
ggt-ggtctgaac-tggtgaaccgtat--tcatgtg--tacttggt-ttttga---atcg
gctttgc-tggtgc----------gaagtag-agtggc-agtttaggc-tgtc---gagg
gt-cgatccat-ttggg---aaattttcgtagtgc-gacct-cggttgcgctg-cgtc--
---------------------------------------tcagttggacctgatatcagg
caagattacccgctgaacttaagcatatta--------------
>EF174953
------------------------------------------------------------
------------------------------------------------------------
------------------------------------------------------------
------------------------------------------------------------
------------------------------------------------------------
------------------------------------------------------------
--------------------------------------------taccacacct-aaaaa
cttt-----------ccac-gtg-aa-ccg-tatca--------------------a-c-
--ccaatt-aatt------------------------g-ggggt----------------
------------------------------------------------------------
-----------------------------------------------------------t
tacttggcggc-ggctgct-----------------------------------------
------------------------------------------------------------
------------------------------------ggc-a----ta-------------
------------------------------------------------------------
---------gttt-----tgctg---gct-------------------------------
------------------------------------------------------------
------------------------------------------------------------
------------------------------------------------------------
------------------------------------------------------------
------------------------------------------------------------
------------------------------------------------------------
------------------------------------------------------------
------------------------------------------------------------
----------gctgctgc--cgagtga---------------------------------
-------------------gccctatc-atggtgagtgtttggacc---tcggtctgagc
tagtagctttaa--tttcaaacccattcttaattactgaatatactgt-ggggacgaaag
tctctgcttttaactagatagcaactttcagcagtggatgtctaggctcgcacatc-gat
gaagaacgctgcgaactgcgatacgtaatgcgaattgcaggat--tcagtgagtcatcga
aattttgaacgcatatt-gcacga-ccggggaccat--cccgggagtatgcctgtatcag
tgtccgtacaccaaacttggttttcttcttt-ccgtgtagtcggtggaagatatgccaga
tgtg-aagtgtctttcga---ctgg--ttttcgaatcg-gttgtgagtcctttgaaatgt
atagaactgtacttctc-tttgctcgaaaagcgtggcattgctgg--ttgtggaggctgt
tcgtgtgaccagtc-ggcgatcg-gtttgtctgctgtagcatt-aatggaggagtgttcg
attcgcggtatggttggctt-cggctaaacaga-cgcttattgggctctctttctgctgt
ggc-ggtatgaac-tggtgaaccgtag--tcatgtg-tgacttggc-ttttga---attg
gctttgc-tggtgc----------gaagtag-agtgac-agtttcggc-tgtc---gagg
gt-cgacccat-ttggg---aaatttatgcggtgc-ggctt-cggtcgcgcag-tatc--
---------------------------------------tcaattggacctgatatcagg
caagattacccgctgaacttaagcatat----------------
>EF174952
------------------------------------------------------------
------------------------------------------------------------
------------------------------------------------------------
------------------------------------------------------------
------------------------------------------------------------
------------------------------------------------------------
---------------------------------------tccattaccacacct-aaaaa
cttt-----------ccac-gtg-aa-ccg-tatca--------------------a-c-
--ccaatt-aatt------------------------g-ggggt----------------
------------------------------------------------------------
-----------------------------------------------------------t
tacttggcggc-ggctgct-----------------------------------------
------------------------------------------------------------
------------------------------------ggc-a----ta-------------
------------------------------------------------------------
---------gttt-----tgctg---gct-------------------------------
------------------------------------------------------------
------------------------------------------------------------
------------------------------------------------------------
------------------------------------------------------------
------------------------------------------------------------
------------------------------------------------------------
------------------------------------------------------------
------------------------------------------------------------
----------gctgctgc--cgagtga---------------------------------
-------------------gccctatc-atggcgagtgtttggacc---tcggtctgagc
tagtagctttaa--ttttaaacccattcttaattactgaatatactgt-ggggacgaaag
tctctgcttttaactagatagcaactttcagcagtggatgtctaggctcgcacatc-gat
gaagaacgctgcgaactgcgatacgtaatgcgaattgcaggat--tcagtgagtcatcga
aattttgaacgcatatt-gcacaa-ccggggaccat--cccgggagtatgcctgtatcag
tgtccgtacatcaaacttggttttcttcttt-ccgtgtagtcggtggaagatatgccaga
tgtg-aagtgtctttcga---ctgg--ttttcgaatcg-gttgtgagtcctttgaaatgt
atagaactgtacttctc-tttgctcgaaaagcgtggcattgctgg--ttgtggaggctgt
tcgtgtgaccagtc-ggcgatcg-gtttgtctgctgtagcatt-aatggaggagtgttcg
attcgcggtatggttggctt-cggctaaacaga-cgcttattgggctctctttctgctgt
ggc-ggtatgaac-tggtgaaccgtag--tcatgtg-tgacttggc-ttttga---attg
gctttgc-tggtgc----------gaagtag-agtgac-agtttcggc-tgtc---gagg
gt-cgacccat-ttggg---aaatttatgcggtgc-ggctt-cggtcgcgcag-tatc--
---------------------------------------tcaattggacctgatatcagg
caagattacccgctgaacttaagcatattaa-------------
>EF174951
------------------------------------------------------------
------------------------------------------------------------
------------------------------------------------------------
------------------------------------------------------------
------------------------------------------------------------
------------------------------------------------------------
----------------------------------------------ccacacct-aaaaa
cttt-----------ccac-gtg-aa-ccg-tatca--------------------a-c-
--ccaatt-aatt------------------------g-ggggt----------------
------------------------------------------------------------
-----------------------------------------------------------t
tacttggcggc-ggctgct-----------------------------------------
------------------------------------------------------------
------------------------------------ggc-a----ta-------------
------------------------------------------------------------
---------gttt-----tgctg---gct-------------------------------
------------------------------------------------------------
------------------------------------------------------------
------------------------------------------------------------
------------------------------------------------------------
------------------------------------------------------------
------------------------------------------------------------
------------------------------------------------------------
------------------------------------------------------------
----------gctgctgc--cgagtga---------------------------------
-------------------gccctatc-atggcgagtgtttggacc---tcggtctgagc
tagtagctttaa--tttcaaacccattcttaattactgaatatactgt-ggggacgaaag
tctctgcttttaactagatagcaactttcagcagtggatgtctaggctcgcacatc-gat
gaagaacgctgcgaactgcgatacgtaatgcgaattgcaggat--tcagtgagtcatcga
aattttgaacgcatatt-gcacaa-ccggggaccat--cccgggagtatgcctgtatcag
tgtccgtacatcaaacttggttttcttcttt-ccgtgtagtcggtggaagatatgccaga
tgtg-aagtgtctttcga---ctgg--ttttcgaatcg-gttgtgagtcctttgaaatgt
atagaactgtacttctc-tttgctcgaaaagcgtggcattgctgg--ttgtggaggctgt
tcgtgtgaccagtc-ggcgatcg-gtttgtctgccgtagcatt-aatggaggagtgttcg
attcgcggtatggttggctt-cggctaaacaga-cgcttattgggctctctttctgctgt
ggc-ggtatgaac-tggtgaaccgtag--tcatgtg-tgacttggc-ttttga---attg
gctttgc-tggtgc----------gaagtag-agtgac-agtttcggc-tgtc---gagg
gt-cgacccat-ttggg---aaatttatgcggtgc-ggctt-cggtcgcgcag-tatc--
---------------------------------------tcaat----------------
--------------------------------------------
>EF174950
------------------------------------------------------------
------------------------------------------------------------
------------------------------------------------------------
------------------------------------------------------------
------------------------------------------------------------
------------------------------------------------------------
------------------------------------------------------------
--------------------------------atca--------------------a-c-
--ccaatt-aatt------------------------g-ggggt----------------
------------------------------------------------------------
-----------------------------------------------------------t
tacttggcggc-ggctgct-----------------------------------------
------------------------------------------------------------
------------------------------------ggc-a----ta-------------
------------------------------------------------------------
---------gttt-----tgctg---gct-------------------------------
------------------------------------------------------------
------------------------------------------------------------
------------------------------------------------------------
------------------------------------------------------------
------------------------------------------------------------
------------------------------------------------------------
------------------------------------------------------------
------------------------------------------------------------
----------gctgctgc--cgagtga---------------------------------
-------------------gccctatc-atggtgagtgtttggacc---tcggtctgagc
tagtagctttaa--tttcaaacccattcttaattactgaatatactgt-ggggacgaaag
tctctgcttttaactagatagcaactttcagcagtggatgtctaggctcgcacatc-gat
gaagaacgctgcgaactgcgatacgtaatgcgaattgcaggat--tcagtgagtcatcga
aattttgaacgcatatt-gcacga-ccggggaccat--cccgggagtatgcctgtatcag
tgtccgtacaccaaacttggttttcttcttt-ccgtgtagtcggtggaagatatgccaga
tgtg-aagtgtctttcga---ctgg--ttttcgaatcg-gttgtgagtcctttgaaatgt
atagaactgtacttctc-tttgctcgaaaagcgtggcattgctgg--ttgtggaggctgt
tcgtgtgaccagtc-ggcgatcg-gtttgtctgctgtagcatt-aatggaggagtgttcg
attcgcggtatggttggctt-cggctaaacaga-cgcttattgggctctctttctgctgt
ggc-ggtatgaac-tggtgaaccgtag--tcatgtg-tgacttggc-ttttga---attg
gctttgc-tggtgc----------gaagtag-agtgac-agtttcggc-tgtc---gagg
gt-cgacccat-ttggg---aaatttatgcggtgc-ggctt-cggtcgcgcag-tatc--
---------------------------------------tcaattggacc----------
--------------------------------------------
>EF174949
------------------------------------------------------------
------------------------------------------------------------
------------------------------------------------------------
------------------------------------------------------------
------------------------------------------------------------
------------------------------------------------------------
--------------------------------------------taccacacct-aaaaa
cttt-----------ccac-gtg-aa-ccg-tatca--------------------a---
--acaaca-aatt------------------------g-ggggt----------------
------------------------------------------------------------
-----------------------------------------------------------t
tgtttggcggc-ggctgct-----------------------------------------
------------------------------------------------------------
------------------------------------ggc-a----tct------------
------------------------------------------------------------
---------tttt-----tgcta---gc--------------------------------
------------------------------------------------------------
------------------------------------------------------------
------------------------------------------------------------
------------------------------------------------------------
------------------------------------------------------------
------------------------------------------------------------
------------------------------------------------------------
------------------------------------------------------------
---------ggctgctgc--taagcaa---------------------------------
-------------------gccctatc-atggcgagcgttcggacc---tcggtcggagc
cagtagctttca--ttgtaaacccattcttaattactgaatatactgt-agggacgaaag
tctctacttttaactagatagcaactttcagcagtggatgtctaggctcgcacatc-gat
gaagaacgctgcgaactgcgatacgtaatgcgaattgcaggat--tcagtgagtcatcga
aattttgaacgcatatt-gcactc-ctgggtt-cagc-ctcaggagtatgcctgtatcag
tgtccgtacaccaaacttggttttcctcttt-ccgtgtagtcggtggaggatatgccaga
tgtg-aagtgtcttgcgg---ctgg--ttttcggatcg-gctgcgagtcctttgaaatgt
acagaactgtacttctc-tttgctcgaaaagcgtggcgttgctgg--ttgtgaaggctgt
ccgtgtgaccagtc-ggcgatca-gtttgtctgctgtagtgtt-aatggaggaatgttcg
attcgcggtatgattggctt-cggctgagcaga-cgcttattggacgtttttcctgctgt
agc-ggtatgaac-tggtgaaccgtag--tcatgtg-tgacttggc-ttttga---atcg
gcattgc-tggtgc----------gaagtag-agtggc-agtctcggc-tgtc---gagg
gt-cgatccat-ttggg---aaatttgcgcagtgc-gactt-cggtcacgcgg-cgtc--
---------------------------------------tcaattggacctgatatcagg
caagattacccgct------------------------------
>EF174948
------------------------------------------------------------
------------------------------------------------------------
------------------------------------------------------------
------------------------------------------------------------
------------------------------------------------------------
------------------------------------------------------------
------------------------------------------------------------
----------------------------cg-tatca--------------------a-a-
--ccaatt-aatt------------------------g-ggggt----------------
------------------------------------------------------------
-----------------------------------------------------------t
tgcttgacggc-aactgca-----------------------------------------
------------------------------------------------------------
------------------------------------ggc-a----tc-------------
------------------------------------------------------------
---------tttt-----tgttgctggt--------------------------------
------------------------------------------------------------
------------------------------------------------------------
------------------------------------------------------------
------------------------------------------------------------
------------------------------------------------------------
------------------------------------------------------------
------------------------------------------------------------
------------------------------------------------------------
---------ggttgctgc--cgaaaaa---------------------------------
-------------------gccctatc-atggcgagcgttcggacc---tcggtcggagc
gagtagcttta---ttgtaaacccattcctaattactgaatatactgt-ggggacgaaag
tctctgcttttaactagatagcaactttcagcagtggatgtctaggctcgcacatc-gat
gaagaacgctgcgaactgcgatacgtaatgcgaattgcaggat--tcagtgagtcatcga
aattttgaacgcatatt-gcactc-ccgggtt-cagc-ctcgggagtatgcctgtatcag
tgtccgtacaccaaccttggttttcttcttt-ccgtgtagtcggtggaggatatgccaga
tatg-aagtgtcttgcgg---ctga--ttttcggatcg-gctgcgagtccttttaaatgt
acagaactgtacttctc-tttgctcgaaaagcgtggcgttgctgg--ttgtgaagactgt
ccatgtggctagtc-ggcgatcg-gtttgtctactgtggcatt-aatggaggaatgttcg
attcgcggtatgattggctt-cggctaaacaga-cgtttattggatgtttttcctgctat
ggt-ggtctgaac-tggtgaaccgtat--tcatgtg--tacttggt-ttttga---atcg
gctttgc-tggtgc----------gaagtag-agtggc-agtttaggc-tgtc---gagg
gt-cgatccat-ttggg---aaattttcgtagtgc-gacct-cggttgcgctg----c--
------------------------------------------------------------
--------------------------------------------
>EF174947
------------------------------------------------------------
------------------------------------------------------------
------------------------------------------------------------
------------------------------------------------------------
------------------------------------------------------------
------------------------------------------------------------
------------------------------------------------------------
--------------------------------------------------------a---
--ccaata-catt------------------------g-gggga----------------
------------------------------------------------------------
-----------------------------------------------------------t
tgtttggcggc-agttgct-----------------------------------------
------------------------------------------------------------
------------------------------------ggc-a----tc-------------
------------------------------------------------------------
---------tttt-----tgctg---gct-------------------------------
------------------------------------------------------------
------------------------------------------------------------
------------------------------------------------------------
------------------------------------------------------------
------------------------------------------------------------
------------------------------------------------------------
------------------------------------------------------------
------------------------------------------------------------
----------gctgctgc--tgagcaa---------------------------------
-------------------tctctatcaatggtgagcgttcggacc---tcgatctgaac
cagtagcttca---ttgtaaacccatttctaattactgaatatactgt-ggggacgaaag
tctctgcttttaactagatagcaactttcagcagtggatgtctaggctcgcacatc-gat
gaagaacgctgcgaactgcgatacgtaatgcgaattgcaggat--tcagtgagtcatcga
aattttgaacgcatatt-gcactc-ccgggt--tcggcctcgggagtatgcctgtatcag
tgtccgtacaccaaacttggttttcttcttt-ccgtgtagtcggtggaggatctgccaga
tgtg-aagtgtcttttgg---ctgg--ttttcgaatcg-gctgtgagtcctttgaaatgt
acagaactgtacttctc-tttgctcgaaaagcatggcattgctgg--ttgtgaaggctgt
ccgtgtgaccagtc-ggcgatcg-gtttgtctgctgtggcgt--aatggaggagtgttcg
attcgcggtatggttggctt-cggctgaacaga-cgcttattggacattcttcctgctgt
agt-ggtatgaac-tggtgaaccgtag--ttatatg-tgacttggc-ttttga---atcg
actttac-tgttgc----------gaagtag-agtgac-agtttcggc-tgtc---gagg
gt-cgatccat-ttggg---aaatttgtgtcgtgc-ggctt-cggtcgtgcag-catc--
---------------------------------------tcaactggacc----------
--------------------------------------------
>EF174946
------------------------------------------------------------
------------------------------------------------------------
------------------------------------------------------------
------------------------------------------------------------
------------------------------------------------------------
------------------------------------------------------------
-----------------------------------------------cacatct-aaaaa
cttt-----------ccac-gtg-aa-ccg-tatca--------------------a-a-
--ccaata-catt------------------------g-gggga----------------
------------------------------------------------------------
-----------------------------------------------------------t
tgtttggcggc-agttgct-----------------------------------------
------------------------------------------------------------
------------------------------------ggc-a----tc-------------
------------------------------------------------------------
---------tttt-----tgctg---gct-------------------------------
------------------------------------------------------------
------------------------------------------------------------
------------------------------------------------------------
------------------------------------------------------------
------------------------------------------------------------
------------------------------------------------------------
------------------------------------------------------------
------------------------------------------------------------
----------gctgctgc--tgagcaa---------------------------------
-------------------tctctatcaatggtgagcgttcggacc---tcgatctgaac
cagtagcttca---ttgtaaacccatttctaattactgaatatactgt-ggggacgaaag
tctctgcttttaactagatagcaactttcagcagtggatgtctaggctcgcacatc-gat
gaagaacgctgcgaactgcgatacgtaatgcgaattgcaggat--tcagtgagtcatcga
aattttgaacgcatatt-gcactc-ccgggt--tcggcctcgggagtatgcctgtatcag
tgtccgtacaccaaacttggttttcttcttt-ccgtgtagtcggtggaggatctgccaga
tgtg-aagtgtcttttgg---ctgg--ttttcgaatcg-gctgtgagtcctttgaaatgt
acagaactgtacttctc-tttgctcgaaaagcatggcattgctgg--ttgtgaaggctgt
ccgtgtgaccagtc-ggcgatcg-gtttgtctgctgtggcgt--aatggaggagtgttcg
attcgcggtatggttggctt-cggctgaacaga-cgcttattggacattcttcctgctgt
agt-ggtatgaac-tggtgaaccgtag--ttatatg-tgacttggc-ttttga---atcg
actttac-tgttgc----------gaagtag-agtgac-agtttcggc-tgtc---gagg
gt-cgatccat-ttggg---aaatttgtgtcgtgc-ggctt-cggtcgtgcag-catc--
---------------------------------------tcaac----------------
--------------------------------------------
>EF174945
------------------------------------------------------------
------------------------------------------------------------
------------------------------------------------------------
------------------------------------------------------------
------------------------------------------------------------
------------------------------------------------------------
------------------------------------------------------------
------------------------------------------------------------
-----------tt------------------------g-ggggt----------------
------------------------------------------------------------
-----------------------------------------------------------t
tacttggcggc-ggctgct-----------------------------------------
------------------------------------------------------------
------------------------------------ggc-a----ta-------------
------------------------------------------------------------
---------gttt-----tgctggctgct-------------------------------
------------------------------------------------------------
------------------------------------------------------------
------------------------------------------------------------
------------------------------------------------------------
------------------------------------------------------------
------------------------------------------------------------
------------------------------------------------------------
------------------------------------------------------------
----------gctgctgc--cgagtga---------------------------------
-------------------gccctatc-atggcgagtgttcggacc---tcggtctgagc
tagtagctttaa--ttttaaacccattcttaattactgaatatactgt-ggggacgaaag
tctctgcttttaactagatagcaactttcagcagtggatgtctaggctcgcacatc-gat
gaagaacgctgcgaactgcgatacgtaatgcgaattgcaggat--tcagtgagtcatcga
aattttgaacgcatatt-gcacta-ccgggt--tacagctcgggagtatgcctgtatcag
tgtccgtacatcaaacttggttttcttcttt-ccgtgtagtcggtggaggatatgccaga
tgtg-aagtgtcttgcga---ctgg--ttttcggatcg-gttgtgagtcctttgaaatgt
atagaactgtacttctc-tttgctcgaaaagcgtggcattgctgg--ttgtggaggctgt
ccgtgtggccagtc-ggcgatcg-gtttgtctgctgtggcatt-aatggaggagtgttcg
attcgcggtatggttggctt-cggctaaacaga-cgcttattggactctcttcctgctgt
ggc-ggtatgaac-tggtgaaccgtag--tcatgtg-tgacttggc-ttttga---atcg
gctttgc-tggtgc----------gaagtag-agtgac-agtttcggc-tgtc---gagg
gt-cgacccat-ttggg---aaatttatgcggtgc-ggctt-cggtcgcgcag-catc--
---------------------------------------tcaattgga------------
--------------------------------------------
>EF174944
------------------------------------------------------------
------------------------------------------------------------
------------------------------------------------------------
------------------------------------------------------------
------------------------------------------------------------
------------------------------------------------------------
------------------------------------------------------------
--------------------------------------------------------a-c-
--ccaaat-aatt------------------------g-ggggt----------------
------------------------------------------------------------
-----------------------------------------------------------t
tacttggcggc-ggctgct-----------------------------------------
------------------------------------------------------------
------------------------------------ggc-a----ta-------------
------------------------------------------------------------
---------gttt-----tgctg---gct-------------------------------
------------------------------------------------------------
------------------------------------------------------------
------------------------------------------------------------
------------------------------------------------------------
------------------------------------------------------------
------------------------------------------------------------
------------------------------------------------------------
------------------------------------------------------------
----------gctgctgc--cgagtga---------------------------------
-------------------gccctatc-atggcgagtgtttggacc---tcgktctgagc
tagtagctttaa--ttttaaacccattcttaattactgaatatactgt-ggggacgaaag
tctctgcttttaactagatagcaactttcagcagtggatgtctaggctcgcacatc-gat
gaagaacgctgcgaactgcgatacgtaatgcgaattgcaggat--tcagtgagtcatcga
aattttgaacgcatatt-gcacaa-ccggggatcat--cccgggagtatgcctgtatcag
tgtccgtacatcaaacttggttttcttcttt-ccgtgtagtcggtggaagatatgccaga
tgtg-aagtgtctttcga---ctgg--ttttcgaatcg-gttgtgagtcctttgaaatgt
atagaactgtacttctc-tttgctcgaaaagcgtggcattgctgg--ttgtggaggctgt
tcgtgtgaccagtc-ggcgatcg-gtttgtctgctgtagcatt-aatggaggagtgttcg
attcgcggtatggttggctt-cggctaaacaga-cgcttattgggctctctttctgctgt
ggc-ggtatgaac-tggtgaaccgtag--tcatgtg-tgacttggc-ttttga---attg
gctttgc-tggtgc----------gaagtag-agtgac-agtttcggc-tgtc---gagg
gt-cgacccat-ttggg---aaatttatgcggtgc-ggctt-cggtcgcgcag-tatc--
---------------------------------------tcaattggacctgatatcagg
caagattacccgctgaacttaagcatatta--------------
>EF174943
------------------------------------------------------------
------------------------------------------------------------
------------------------------------------------------------
------------------------------------------------------------
------------------------------------------------------------
------------------------------------------------------------
-------------------------------cggaaggatccattaccacacct-aaaaa
cttt-----------ccac-gtg-aa-ccg-tatca--------------------a-a-
--ccaact--att------------------------g-ggggt----------------
------------------------------------------------------------
-----------------------------------------------------------t
tgttcggcggc-ggctgca-----------------------------------------
------------------------------------------------------------
------------------------------------ggc-a----tc-------------
------------------------------------------------------------
---------gttt-----tgctg---gc--------------------------------
------------------------------------------------------------
------------------------------------------------------------
------------------------------------------------------------
------------------------------------------------------------
------------------------------------------------------------
------------------------------------------------------------
------------------------------------------------------------
------------------------------------------------------------
---------ggctgctgc--ggagcaa---------------------------------
-------------------tccctatc-aaggcgagcactcggatt---tcggtcggagt
tagtagcataca--ttttaaacccattcctaattactgaatatactgt-ggggacgaaag
tctctgcttttaactagatagcaactttcagcagtggatgtctaggctcgcacatc-gat
gaagaacgctgcgaactgcgatacgtaatgcgaattgcaggat--tcagtgagtcatcga
aattttgaacgcatatt-gcactt-ccgggt--tagt-cctggaagtatgcctgtatcag
tgtccgtacaacaaccttggttttcttcctt-ccgtgtagtcggtggaggatatgccaga
tgtg-aagtgtctagcag---ctga--ttttcgaatcg-actgtgagtcctttgaaatgt
acagaactg-acttctc-attgtacgaaaagcgtagcgttgctgg--ttgtggaggctgt
ccgtgtgacaagtc-ggcgatcg-gtttgtctgctgtggcgtt--aaggaggagtgttcg
tttcgcggtatggttagctt-cggctgaacagg-cgcttatcggatattctttctgctgt
ggt-ggtat-gac-tggtgaaccgtag--tcgtatg-tgacttggc-ttctga---atcg
gctttgc-taaagt----------gaagtag-attgac-agtttaggc-tgtcgagagaa
gt-cgatccat-ttggg----aat-tgtgcggtgt-ggctt-cggtcgcgcgg-catc--
---------------------------------------tcaattggacctga-------
--------------------------------------------
>EF174942
------------------------------------------------------------
------------------------------------------------------------
------------------------------------------------------------
------------------------------------------------------------
------------------------------------------------------------
------------------------------------------------------------
------------------------------------------------------------
----------------------g--------tatca--------------------a---
--acaatt-aatt------------------------g-ggggcttatttggcggcagca
gctagcatattgtattttttgctggctactgctgctgtgtaagctctatcatgggtatac
ttggcggcagcagctagcatattgtatttttttgctggctactgctgctgtgtaagcatt
tatttggtggc-agctgct-----------------------------------------
------------------------------------------------------------
------------------------------------agc-a----tattgtatttt----
------------------------------------------------------------
---------tctt-----tgctg---gc--------------------------------
------------------------------------------------------------
------------------------------------------------------------
------------------------------------------------------------
------------------------------------------------------------
------------------------------------------------------------
------------------------------------------------------------
------------------------------------------------------------
------------------------------------------------------------
---------aactgctac--tgggtat---------------------------------
-------------------accctgtc-atggcaagcgctcggacc---ttggtttgagc
-aggagcatgaa--ttttaaaccatttactaattactgaatatactgt-ggggacgaaag
tctctgcttttaactagatagcaactttcagcagtggatgtctaggctcgcacatc-gat
gaagaacgctgcgaactgcgatacgtaatgcgaattgcaggat--tcagtgagtcatcga
aattttgaacgcatatt-gcactt-ccgggctctcta-cccgggagtatgcctgtatcag
tgtccgtacaacaaacttggttttcttgctt-ccgtgtagtcggtggaagatatgccaga
tgtg-aagtgtcttgcgg---ctga--ctttcggatcg-gctgcgagtcctttgaaatgt
acagaactgtacttctc-tttgctcgaaaagcgtggtgttactgg--ttgtaaagactga
ccgtatggcaaaacaggcgactgtgattgtctgctggggcatt-aatggaggagtgttca
attcgcggtatggttggctt-cggctaaacagg-cgcttactagacattctttcagctgt
ggc-ggtat-atc-tggtgaaccgtag--tcacgtg--gtcttgg--ttttga---atcg
gtttcgc-tggtgt----------gaagtag-agtgac-agtttcggc-tgtc---gagg
gt-cgatccat-ttggg---aaatttgtgcggtgc-ggctt-cggtcgctctg-catc--
---------------------------------------tcaa-----------------
--------------------------------------------
>EF174941
------------------------------------------------------------
------------------------------------------------------------
------------------------------------------------------------
------------------------------------------------------------
------------------------------------------------------------
------------------------------------------------------------
--------------------------------------------taccacacct-aaaaa
cttt-----------ccac-gtg-aa-ccg-tatca--------------------a-a-
--ccaatt-aatt------------------------g-ggggt----------------
------------------------------------------------------------
-----------------------------------------------------------t
tgcttggcgga-aactgca-----------------------------------------
------------------------------------------------------------
------------------------------------ggc-a----tc-------------
------------------------------------------------------------
---------tttt-----tgttg-ccggt-------------------------------
------------------------------------------------------------
------------------------------------------------------------
------------------------------------------------------------
------------------------------------------------------------
------------------------------------------------------------
------------------------------------------------------------
------------------------------------------------------------
------------------------------------------------------------
---------ggttgctgc--cgaaaaa---------------------------------
-------------------gccctatc-atggcgagcgttcggacc---tcggtcggagc
cagtagc-ttg---ttgtaaacccattcctaattactgaatatactgt-ggggacgaaag
tctctgcttttaactagatagcaactttcagcagtggatgtctaggctcgcacatc-gat
gaagaacgctgcgaactgcgatacgtaatgcgaattgcaagat--tcagtgagtcatcga
aattttgaacgcatatt-gcactc-ccgggtt-cagc-ctcgggagtatgcctgtatcag
tgtccgtacaccaaccttggttttcttcttt-ccgtgtagtcggtggaggatatgccaga
tgtg-aagtgtcttgcgg---ctgg--ttttcggatcg-gctgcgagtccttttaaatgt
acagaactgtacttctc--ttgctcgaaaagcgtggcgttgctgg--ttgtgaagactgt
ccatgtggctagtc-ggcgatca-gtttgtctattgtggcatt-aatggaggaatgttcg
attcgcggtatgattggctt-cggctaagcaga-cgtttattggatgtttttcctgctat
ggt-ggtattaac-tgatgaaccgtat--tcatgtg--tacttggt-ttttga---atcg
gctttgc-tggtgc----------gaagtag-agtgac-agtttaggc-tgtc---gagg
ggtcgatccat-ttggg---aaatttgcgtagtgc-ggctt-tggtcgcgttg-cgtc--
---------------------------------------tctattggacctgatatc---
--------------------------------------------
>EF174940
------------------------------------------------------------
------------------------------------------------------------
------------------------------------------------------------
------------------------------------------------------------
------------------------------------------------------------
------------------------------------------------------------
------------------------------------------------------------
------------------------------------------------------------
------tt-aatt------------------------g-ggggc----------------
------------------------------------------------------------
-----------------------------------------------------------t
tatttggcggc-agcagctagcatattgtatttcttttgctggctactgctgttgtgtaa
gctctatcatgggtatacttggcggcagcagctagcatattgtatttttttgctggctac
tgttgctgtctaagtgtttatttggcggcagcagctagc-a----tattgtatttttttt
gctggctactgttgctgtgtaagt----------gtttatttggcggcagcagctagcat
attgtattatttt-----tgctg---gctactgctgctgtgtaagt----------gttt
atttggcggcagcagctagcatattgt-attatttttgctggctactgctgctatgtaag
cgtttatttggcggaaccggctagcatattgtattatttttgctggctactgctgctatg
taagcgtttatttggcggaaccggctagcatattgtattatttttgctggcttcttctac
tatgtaagcgtttatttggtggcagcggctagcatatcgtattttttttgctggcttctt
ctactatgtaagcatttatttggcggcagtggctagcatatcgtatttttttgctggcta
ctgcttctgtgtaagcatttattggtggcagcggctagcatatcgtattttttttgctgg
cttcttctactatgtaagcatttatttggcggcagtggctagcatatcgtatttttttgc
tggctacttctgctgtgtaagcatttatttggtgacagcggctagcatattgtatttgtt
tttgctggctactgctac--tgggtat---------------------------------
-------------------accctgtc-atggtaagcgctcggacc---ttggtttgagc
-aggagcatgaa-ttt-taaaccatttactaattactgaatatactgt-ggggacgaaag
tctctgcttttaactagatagcaactttcagcagtggatgtctaggctcgcacatc-gat
gaagaacgctgcgaactgcgatacgtaatgcgaattgcaggat--tcagtgagtcatcga
aattttgaacgcatatt-gcactt-ctgggctctcta-ctcaggagtatgcctgtatcag
tgtccgtacaacaaacttggttttcttcctt-ccgtgtagtcggtggaagatatgccaga
tgtg-aagtgtcttgcgg---ctga--ttttcggatcg-gctgcgagtcctttgaaatgt
acagaactgtacttctc-tttgctcgaaaagcgtggtgttactgg--ttgtaaagactga
ccgtgtgaccaaacaggcgactgtgattgtctgctggggcatt-aatggaggagtgttca
attcgcggtatggttggctt-cggctaaacaga-cgcttactggacattctttcagctgt
ggc-ggtat-atc-tggtgaaccgtag--tcacgtg--gtcttgg--ttttga---atcg
gtttcgc-tggtgc----------gaagtag-agtgac-agtttcggc-tgtc---gagg
gt-cgatccat-ttggg---aaatttgtgcggtgc-ggctt-cggtcgcgctg-catc--
---------------------------------------tcaattggacctgatatca--
--------------------------------------------
>EF174939
------------------------------------------------------------
------------------------------------------------------------
------------------------------------------------------------
------------------------------------------------------------
------------------------------------------------------------
------------------------------------------------------------
------------------------------------------------------------
------------------------------------------------------------
------tt-aatt------------------------g-ggggc----------------
------------------------------------------------------------
-----------------------------------------------------------t
tatttggcggc-agcagct-----------------------------------------
------------------------------------------------------------
------------------------------------agc-a----tattgta-ttttttt
gctggctactgctgctgtgtaagctctatcatgggtatacttggcggcagcagctagcat
attgtatt-tttt-----tgctg---gctactgttgctgtgtaagt----------gttt
atttggcggcagcagctagcatattgt-a-------------------------------
------------------------------------------------------------
------------------------------------------------------------
------------------------------------------------------------
------------------------------------------------------------
------------------------------------------------------------
---------------------------------------------------tttttttgc
tggctacttctgctgtgtaagcatttatttggtggcagctgctagcatattgtatttttt
tttgctagtaactgctac--tgagtat---------------------------------
-------------------atcctgtc-atggcaagcgctcggatc---ttggtttgagc
-aggagcatgaatttt-taaaccatttactaattactgaatatactgt-ggggacgaaag
tctctgcttttaactagatagcaactttcagcagtggatgtctaggctcgcacatc-gat
gaagaacgctgcgaactgcgatacgtaatgcgaattgcaggat--tcagtgagtcatcga
aattttgaacgcatatt-gcactt-ccgggctctcta-cccgggagtatgcctgtatcag
tgtccgtacaacaaacttggttttcttcctt-ccgtgtagtcggtggaagatatgccaga
tgtg-aagtgtcttgcgg---ctga--ttttcggatcg-gctgcgagtcctttgaaatgt
acagaactgtacttctc-tttgctcgaaaagcgtggtgttactgg--ttgtaaagactga
ctgtgtggcaaaacaggcgactgtgattgtctgctggggcatt-aatggagaagtgttca
attcgcggtatggttggctt-cggctaaacagg-cgcttactggacattctttcagctgt
ggc-ggtat-atc-tggtgaaccgtag--tcacgtg--gtcttgg--ttttga---atcg
gtttcgc-tggtgc----------gaagtag-agtgac-agtttcggc-tgtc---gagg
gt-cgatccat-ttggg---aaatttgtgcggtgc-ggctt-cggtcgcgctg-catc--
---------------------------------------tcaattggacctgatatc---
--------------------------------------------
>EF174938
------------------------------------------------------------
------------------------------------------------------------
------------------------------------------------------------
------------------------------------------------------------
------------------------------------------------------------
------------------------------------------------------------
------------------------------------------------------------
------------------------------------------------------------
------------t-----------------------------------------------
------------------------------------------------------------
-----------------------------------------------------------t
tgtttggcggc-ggctgca-----------------------------------------
------------------------------------------------------------
------------------------------------ggc-a----tc-------------
------------------------------------------------------------
---------attt-----tgctg---gc--------------------------------
------------------------------------------------------------
------------------------------------------------------------
------------------------------------------------------------
------------------------------------------------------------
------------------------------------------------------------
------------------------------------------------------------
------------------------------------------------------------
------------------------------------------------------------
---------ggctgctgc--tgagcaa---------------------------------
-------------------tccctatc-aaggcgagcactcggatt---tcggtctgagt
tagtagcataca--ttttaaacccattcctaattactgaatatactgt-ggggacgaaag
tctctgcttttaactagatagcaactttcagcagtggatgtctaggctcgcacatc-gat
gaagaacgctgcgaactgcgatacgtaatgcgaattgcaggat--tcagtgagtcatcga
aattttgaacgcatatt-gcactt-ccgggt--tagt-cctggaagtatgcctgtatcag
tgtccgtacaacaaacttggttttcttcctt-ccgtgtagtcggtggaggatatgccaga
tgtg-aagtgtcttgcgg---ctga--ttttcgaatcg-actgtgagtcctttgaaatgt
acagaactg-acttctc-attgttcgaaaagcgtagcgttgctgg--ttgtggaggctgt
ccgtgtgacaagtc-ggcgatcg-gtttgtctgctgtggcatt--aaggaggagtgttcg
tttcgcggtatggttagctt-cggctgaacagg-cgcttatcggatattctttctgctgt
ggt-ggtat-gac-tggtgaaccgtag--tcgtatg-tgacttggc-ttctga---atcg
gctttgc-taaagt----------gaagtag-attgac-agtttaggc-tgtc---gaga
agtcgatccat-ttggg----aat-tgtgcggtgt-ggctt-cggtcgcgcgg-catc--
---------------------------------------tcaattgga------------
--------------------------------------------
>EF174937
------------------------------------------------------------
------------------------------------------------------------
------------------------------------------------------------
------------------------------------------------------------
------------------------------------------------------------
------------------------------------------------------------
--------------------------------------------taccacacct-aaaaa
cttt-----------ccac-gtg-aa-ccg-tatca--------------------a-a-
--ccaact--att------------------------g-ggggt----------------
------------------------------------------------------------
-----------------------------------------------------------t
tgtttggcggc-ggctgca-----------------------------------------
------------------------------------------------------------
------------------------------------ggc-a----tc-------------
------------------------------------------------------------
---------attt-----tgctg---gc--------------------------------
------------------------------------------------------------
------------------------------------------------------------
------------------------------------------------------------
------------------------------------------------------------
------------------------------------------------------------
------------------------------------------------------------
------------------------------------------------------------
------------------------------------------------------------
---------ggctgctgc--tgagcaa---------------------------------
-------------------tccctatc-aaggcgagcactcggatt---tcggtctgagt
tagtagcataca--ttttaaacccattcctaattactgaatatactgt-ggggacgaaag
tctctgcttttaactagatagcaactttcagcagtggatgtctaggctcgcacatc-gat
gaagaacgctgcgaactgcgatacgtaatgcgaattgcaggat--tcagtgagtcatcga
aattttgaacgcatatt-gcactt-ccgggt--tagt-cctggaagtatgcctgtatcag
tgtccgtacaacaaacttggttttcttcctt-ccgtgtagtcggtggaggatatgccaga
tgtg-aagtgtcttgcgg---ctga--ttttcgaatcg-actgtgagtcctttgaaatgt
acagaactg-acttctc-attgttcgaaaagcgtagcgttgctgg--ttgtggaggctgt
ccgtgtgacaagtc-ggcgatcg-gtttgtctgctgtggcgtt--aaggaggagtgttcg
tttcgcggtatggttagctt-cggctgaacagg-cgcttatcggatattctttctgctgt
ggt-ggtat-gac-tggtgaaccgtag--tcgtatg-tgacttggc-ttctga---atcg
gctttgc-taaagt----------gaagtag-attgac-agtttaggc-tgtc---gaga
agtcgatccat-ttggg----aat-tgtgcggtgt-ggctt-cggtcgcgcgg-catc--
---------------------------------------tcaattggacctga-------
--------------------------------------------
>EF174936
------------------------------------------------------------
------------------------------------------------------------
------------------------------------------------------------
------------------------------------------------------------
------------------------------------------------------------
------------------------------------------------------------
------------------------------------------------------------
-------------------------a-ccg-tatca--------------------a-a-
--ccaact--att------------------------g-ggggt----------------
------------------------------------------------------------
-----------------------------------------------------------t
tgtttggcggc-ggctgca-----------------------------------------
------------------------------------------------------------
------------------------------------ggc-a----tc-------------
------------------------------------------------------------
---------attt-----tgctg---gc--------------------------------
------------------------------------------------------------
------------------------------------------------------------
------------------------------------------------------------
------------------------------------------------------------
------------------------------------------------------------
------------------------------------------------------------
------------------------------------------------------------
------------------------------------------------------------
---------ggctgctgc--tgagcaa---------------------------------
-------------------tccctatc-aaggcgagcactcggatt---tcggtctgagt
tagtagcataca--tttcaaacccattcctaattactgaatatactgt-ggggacgaaag
tctctgcttttaactagatagcaactttcagcagtggatgtctaggctcgcacatc-gat
gaagaacgctgcgaactgcgatacgtaatgcgaattgcaggat--tcagtgagtcatcga
aattttgaacgcatatt-gcactt-ccgggt--tagt-cctggaagtatgcctgtatcag
tgtccgtacaacaaacttggttttcttcctt-ccgtgtagtcggtggaggatatgccaga
tgtg-aagtgtcttgcgg---ctga--ttttcgaatcg-actgtgagtccttttaaatgt
atagaactg-acttctc-attgtacgaaaagcgtagcgttgctgg--ttgtggaggctgt
ccgtgtgacaagtc-ggcgatcg-gtttgtctgctgtggcgtt--aaggaggagtgttcg
tttcgcggtatggttagctt-cggctgaacagg-cgcttatcggatattctttctgctgt
ggt-ggtat-gac-tggtgaaccgtag--tcgtatg-tgacttggc-ttctga---atcg
gctttgc-taaagt----------gaagtag-attgac-agtttaggc-tgtcgaggaga
agtcgatccat-ttggg----aat-tgtgcggtgt-ggctt-cggtcgcgcgg-catc--
---------------------------------------tcaattggacc----------
--------------------------------------------
>EF174935
------------------------------------------------------------
------------------------------------------------------------
------------------------------------------------------------
------------------------------------------------------------
------------------------------------------------------------
------------------------------------------------------------
-----------------------------------------------cacacct-aaaaa
cttt-----------ccac-gtg-aa-ccg-tatca--------------------a-c-
--ccaatt-aatt------------------------g-ggggt----------------
------------------------------------------------------------
-----------------------------------------------------------t
tacttggcggc-ggctgct-----------------------------------------
------------------------------------------------------------
------------------------------------ggc-a----ta-------------
------------------------------------------------------------
---------gttt-----tgctg---gct-------------------------------
------------------------------------------------------------
------------------------------------------------------------
------------------------------------------------------------
------------------------------------------------------------
------------------------------------------------------------
------------------------------------------------------------
------------------------------------------------------------
------------------------------------------------------------
----------gctgctgc--cgagtaa---------------------------------
-------------------gccctatc-atggcgagtgtttggacc---tcggtctgagc
tagtagctttaa--tttcaaacccattcttaattactgaatatactgt-ggggacgaaag
tctctgcttttaactagatagcaactttcagcagtggatgtctaggctcgcacatc-gat
gaagaacgctgcgaactgcgatacgtaatgcgaattgcaggat--tcagtgagtcatcga
aattttgaacgcatatt-gcacaa-ccggggaccat--cccgggagtatgcctgtatcag
tgtccgtacatcaaacttggttttcttcttt-ccgtgtagtcggtggaagatatgccaga
tgtg-aagtgtctttcga---ctgg--ttttcgaatcg-gttgtgagtcctttgaaatgt
atagaactgtacttctc-tttgctcgaaaagcgtggcattgctgg--ttgtggaggctgt
tcgtgtgaccagtc-ggcgatcg-gtttgtctgctgtagcatt-aatggaggagtgttcg
attcgcggtatggttggctt-cggctaaacaga-cgcttattgggctctctttctgctgt
ggc-ggtatgaac-tggtgaaccgtag--tcatgtg-tgacttggc-ttttga---attg
gctttgc-tggtgc----------gaagtag-agtgac-agtttcggc-tgtc---gagg
gt-cgacccat-ttggg---aaatttatgcggtgc-ggctt-cggtcgcgcag-tatc--
---------------------------------------tcaattggacctgatatc---
--------------------------------------------
>EF174934
------------------------------------------------------------
------------------------------------------------------------
------------------------------------------------------------
------------------------------------------------------------
------------------------------------------------------------
------------------------------------------------------------
------------------------------------------------------------
-----------------------------g-tatca--------------------a-c-
--ccaatt-aatt------------------------g-ggggt----------------
------------------------------------------------------------
-----------------------------------------------------------t
tacttggcggc-ggctgct-----------------------------------------
------------------------------------------------------------
------------------------------------ggc-a----ta-------------
------------------------------------------------------------
---------gttt-----tgctg---gct-------------------------------
------------------------------------------------------------
------------------------------------------------------------
------------------------------------------------------------
------------------------------------------------------------
------------------------------------------------------------
------------------------------------------------------------
------------------------------------------------------------
------------------------------------------------------------
----------gctgctgc--cgagtga---------------------------------
-------------------gccctatc-atggtgagtgtttggacc---tcggtctgagc
tagtagctttaa--tttcaaacccattcttaattactgaatatactgt-ggggacgaaag
tctctgcttttaactagatagcaactttcagcagtggatgtctaggctcgcacatc-gat
gaagaacgctgcgaactgcgatacgtaatgcgaattgcaggat--tcagtgagtcatcga
aattttgaacgcatatt-gcacga-ccggggaccat--cccgggagtatgcctgtatcag
tgtccgtacaccaaacttggttttcttcttt-ccgtgtagtcggtggaagatatgccaga
tgtg-aagtgtctttcga---ctgg--ttttcgaatcg-gttgtgagtcctttgaaatgt
atagaactgtacttctc-tttgctcgaaaagcgtggcattgctgg--ttgtggaggctgt
tcgtgtgaccagtc-ggcgatcg-gtttgtctgctgtagcatt-aatggaggagtgttcg
attcgcggtatggttggctt-cggctaaacaga-cgcttattgggctctctttctgctgt
ggc-ggtatgaac-tggtgaaccgtag--tcatgtg-tgacttggc-ttttga---attg
gctttgc-tggtgc----------gaagtag-agtgac-agtttcggc-tgtc---gagg
gt-cgacccat-ttggg---aaatttatgcggtgc-ggctt-cggtcgcgcag-tatc--
---------------------------------------tcaattggacctgatatcagg
caagattacccgctgaacttaagcatat----------------
>EF174933
------------------------------------------------------------
------------------------------------------------------------
------------------------------------------------------------
------------------------------------------------------------
------------------------------------------------------------
------------------------------------------------------------
-----------------------------------------cattaccacacct-aaaaa
cttt-----------ccac-gtg-aa-ccg-tatca--------------------a-a-
--ccaatt-aatt------------------------g-ggggt----------------
------------------------------------------------------------
-----------------------------------------------------------t
tgcttgacggc-aactgca-----------------------------------------
------------------------------------------------------------
------------------------------------ggc-a----tc-------------
------------------------------------------------------------
---------tttt-----tgttgctggt--------------------------------
------------------------------------------------------------
------------------------------------------------------------
------------------------------------------------------------
------------------------------------------------------------
------------------------------------------------------------
------------------------------------------------------------
------------------------------------------------------------
------------------------------------------------------------
---------ggttgctgc--cgaaaaa---------------------------------
-------------------gccctatc-atggcgagcgttcggacc---tcggtcggagc
gagtagcttta---ttgtaaacccattcctaattactgaatatactgt-ggggacgaaag
tctctgcttttaactagatagcaactttcagcagtggatgtctaggctcgcacatc-gat
gaagaacgctgcgaactgcgatacgtaatgcgaattgcaggat--tcagtgagtcatcga
aattttgaacgcatatt-gcactc-ccgggtt-cagc-ctcgggagtatgcctgtatcag
tgtccgtacaccaaccttggttttcttcttt-ccgtgtagtcggtggaggatatgccaga
tatg-aagtgtcttgcgg---ctga--ttttcggatcg-gctgcgagtccttttaaatgt
acagaactgtacttctc-tttgctcgaaaagcgtggcgttgctgg--ttgtgaagactgt
ccatgtggctagtc-ggcgatcg-gtttgtctactgtggcatt-aatggaggaatgttcg
attcgcggtatgattggctt-cggctaaacaga-cgtttattggatgtttttcctgctat
ggt-ggtctgaac-tggtgaaccgtat--tcatgtg--tacttggt-ttttga---atcg
gctttgc-tggtgc----------gaagtag-agtggc-agtttaggc-tgtc---gagg
gt-cgatccat-ttggg---aaattttcgtagtgc-gacct-cggttgcgctg-cgtc--
---------------------------------------tcagttggacctgatatc---
--------------------------------------------
>EF174932
------------------------------------------------------------
------------------------------------------------------------
------------------------------------------------------------
------------------------------------------------------------
------------------------------------------------------------
------------------------------------------------------------
------------------------------------------------------------
-----------------------------g-tatca--------------------a---
--acaatt-aatt------------------------g-ggggc----------------
------------------------------------------------------------
-----------------------------------------------------------t
tatttggcggc-agcagct-----------------------------------------
------------------------------------------------------------
------------------------------------agc-a----tatcgtattattttt
gctggctactgctgctgtgtaagctctatcatgggtatacttaacggcaacagctagcat
attgtattatttt-----tgctg---ac--------------------------------
------------------------------------------------------------
------------------------------------------------------------
------------------------------------------------------------
------------------------------------------------------------
------------------------------------------------------------
------------------------------------------------------------
------------------------------------------------------------
------------------------------------------------------------
---------gactgctac--taggtat---------------------------------
-------------------accctgtc-atggcaagcgctcggacc---ttgatttgagc
-aggagcatgaa--ttttaaaccatttactaattactgaatatactgc-ggggacgaaag
tctctgcttttaactagataacaactttcagcagtggatgtctaggctcgcacatc-gat
gaagaacgctgcgaactgcgatacgtaatgcgaattgcaggat--tcagtgagtcatcga
aattttgaacgcatatt-gcactt-ccgggctctcta-ctcgggagtatgcctgtatcag
tgtccgtacaacaaacttggttttcttcctt-ccgtgtagtcggtggaagatatgccaga
tgtg-aagtgtcttgcga---ctga--ttttcggatcg-gctgcgagtcctttgaaatgt
acagaactgtacttctc-tttgctcgaaaagcgtggtgttactgg--ttgtaaagactga
ccgtgtggccaaacaggcgactgtgattgtctgctggggcatt-aatggaggagtgttca
attcgcggtatggttggctt-cggctaaacaga-cgcttactggacattctttcagttgt
ggc-ggtat-atc-tggtgaaccgtag--tcacgtg--gtcttgg--ttttga---atcg
gtttcgc-tggtgc----------gaagtag-agtgac-agtttcggc-tgtc---gagg
gt-cgatccat-ttggg---aaatttgtgcggtgc-ggctt-cggtcgcgctg-catc--
---------------------------------------tcaattggacctgatatcagg
caagattacccgctgaacttaagcatat----------------
>EF174931
------------------------------------------------------------
------------------------------------------------------------
------------------------------------------------------------
------------------------------------------------------------
------------------------------------------------------------
------------------------------------------------------------
-------------attaattgggggcttatttggcggcagcagctagcatattgtattat
ttttgctggctactgctgctgtgtaagctc-tatcatgggtatacttggcggcagcagct
agcatattgtatttttttgctggctactgttgctgtgtaagtgt----------------
------------------------------------------------------------
-----------------------------------------------------------t
tatttggcagc-agcagct-----------------------------------------
------------------------------------------------------------
------------------------------------agc-a----tattgtatt------
------------------------------------------------------------
---------tttt-----tgctg---gctactgctgctgtgtaagtgtttatttggcggc
agcagctagcatattgtatttttttgctggctactgctgctgtgtaagtgtttatttggc
ggcagcagctagcatattgtatttttttgctggctactgctgctgtgtaagcatttattg
gtggtagcggctagcatatcgtattttttttgctggctacttctactgtgtaagcattta
tttggcggcattggctagcatattgta---------------------------------
------------------------------------------------------------
------------------------------------------------------------
---------------------------------------------------tttttttgc
tggctacttctgctgtgtaagcatttatttggtgacagcggcaagcatattatatttgtt
tttgctggctactgctac--tgggtat---------------------------------
-------------------accctgtc-atggtaagcgctcggacc---ttggtttgagc
-aggagcatgaa--ttttaaaccatttactaattactgaatatactgt-ggggacgaaag
tctctgcttttaactagatagcaactttcagcagtggatgtctaggctcgcacatc-gat
gaagaacgctgcgaactgcgatacgtaatgcgaattgcaggat--tcagtgagtcatcga
aattttgaacgcatatt-gcactt-ctgggctctcta-ctcaggagtatgcctgtatcag
tgtccgtacaacaaacttggttttcttcctt-ccgtgtagtcggtggaagatatgccaga
tgtg-aagtgtcttgcgg---ctga--ttttcggatcg-gctgcgagtcctttgaaatgt
acagaactgtacttctc-tttgctcgaaaagcgtggtgttactgg--ttgtaaagactga
ccgtgtggccaaacaggcgactgtgattgtctgctggggcatt-aatggaggagtgttca
attcgcggtatggttggctt-cggctaaacaga-cgcttactggacattctttcagctgt
ggc-ggtat-atc-tggtgaaccgtag--tcacgtg--gtcttgg--ttttga---atcg
gtttcgc-tggtgc----------gaagtag-agtgac-agtttcggc-tgtc---gagg
gt-cgatccat-ttggg---aaatttgtgcggtgc-ggctt-cggtcgtgctg-catc--
---------------------------------------tcaattggacctgatatcagg
caagat--------------------------------------
>EF174930
------------------------------------------------------------
------------------------------------------------------------
------------------------------------------------------------
------------------------------------------------------------
------------------------------------------------------------
------------------------------------------------------------
------------------------------------------------------------
--------------------------------atca--------------------a---
--acaatt-aatt------------------------g-ggggc----------------
------------------------------------------------------------
-----------------------------------------------------------t
tatttggcggc-agcagctagcatattgtattatttttgctggctactgctgctgtgtaa
gctctatcatgggtatacttggcggcagcagctagcatattgtatttttttgctggctac
tgttgctgtgtaagtgtttatttggcagcagcagctagc-a----tattgta-ttttttt
gctggctactgctgctgtgtaagt----------gtttatttggcggcagcagctagcat
attgtatt-tttt-----tgctg---gctactgctgctgtgtaagt----------gttt
atttggcggcagcagctagcatattgt-att-tttttgctggctactgctgctgtgtaag
catttatt----------------------------------------------------
------------------------------------------------------------
-----------------ggtggtagcggctagcatatcgtattttttttgctggctactt
ctactgtgtaagcatttatttggcggcattggctagcatattgta---------------
------------------------------------------------------------
---------------------------------------------------tttttttgc
tggctacttctgctgtgtaagcatttatttggtgacagcggcaagcatattatatttgtt
tttgctggctactgctac--tgggtat---------------------------------
-------------------accctgtc-atggtaagcgctcggacc---ttggtttgagc
-aggagcatgaa-ttt-taaaccatttactaattactgaatatactgt-ggggacgaaag
tctctgcttttaactagatagcaactttcagcagtggatgtctaggctcgcacatc-gat
gaagaacgctgcgaactgcgatacgtaatgcgaattgcaggat--tcagtgagtcatcga
aattttgaacgcatatt-gcactt-ctgggctctcta-ctcaggagtatgcctgtatcag
tgtccgtacaacaaacttggttttcttcctt-ccgtgtagtcggtggaagatatgccaga
tgtg-aagtgtcttgcgg---ctga--ttttcggatcg-gctgcgagtcctttgaaatgt
acagaactgtacttctc-tttgctcgaaaagcgtggtgttactgg--ttgtaaagactga
ccgtgtggccaaacaggcgactgtgattgtctgctggggcatt-aatggaggagtgttca
attcgcggtatggttggctt-cggctaaacaga-cgcttactggacattctttcagctgt
ggc-ggtat-atc-tggtgaaccgtag--tcacgtg--gtcttgg--ttttga---atcg
gtttcgc-tggtgc----------gaagtag-agtgac-agtttcggc-tgtc---gagg
gt-cgatccat-ttggg---aaatttgtgcggtgc-ggctt-cggtcgtgctg-catc--
---------------------------------------tcaattggacctgatatc---
--------------------------------------------
>EF174929
------------------------------------------------------------
------------------------------------------------------------
------------------------------------------------------------
------------------------------------------------------------
------------------------------------------------------------
------------------------------------------------------------
------------------------------------------------------------
--------------------------------atca--------------------a---
--acaatt-aatt------------------------g-ggggc----------------
------------------------------------------------------------
-----------------------------------------------------------t
tatttggcggc-agcagctagcatattgtattatttttgctggctactgctgctgtgtaa
gctctatcatgggtatacttggcggcagcagctagcatattgtatttttttgctggctac
tgttgctgtgtaagtgtttatttggcagcagcagctagc-a----tattgta-ttttttt
gctggctactgctgctgtgtaagt----------gtttatttggcggcagcagctagcat
attgtatt-tttt-----tgctg---gctactgctgctgtgtaagt----------gttt
atttggcggcagcagctagcatattgt-att-tttttgctggctactgctgctgtgtaag
catttatt----------------------------------------------------
------------------------------------------------------------
-----------------ggtggtagcggctagcatatygtattttttttgctggctactt
ctactgtgtaagcatttatttggcggcattggctagcatattgta---------------
------------------------------------------------------------
---------------------------------------------------tttttttgc
tggctacttctgctgtgtaagcatttatttggtgacagcggcaagcatattatatttgtt
tttgctggctactgctac--tgggtat---------------------------------
-------------------accctgtc-atggtaagcgctcggacc---ttggtttgagc
-aggagcatgaa-ttt-taaaccatttactaattactgaatatactgt-ggggacgaaag
tctctgcttttaactagatagcaactttcagcagtggatgtctaggctcgcacatc-gat
gaagaacgctgcgaactgcgatacgtaatgcgaattgcaggat--tcagtgagtcatcga
aattttgaacgcatatt-gcactt-ctgggctctcta-ctcaggagtatgcctgtatcag
tgtccgtacaacaaacttggttttcttcctt-ccgtgtagtcggtggaagatatgccaga
tgtg-aagtgtcttgcgg---ctga--ttttcggatcg-gctgcgagtcctttgaaatgt
acagaactgtacttctc-tttgctcgaaaagcgtggtgttactgg--ttgtaaagactga
ccgtgtggccaaacaggcgactgtgattgtctgctggggcatt-aatggaggagtgttca
attcgcggtatggttggctt-cggctaaacaga-cgcttactggacattctttcagctgt
ggc-ggtat-atc-tggtgaaccgtag--tcacgtg--gtcttgg--ttttga---atcg
gtttcgc-tggtgc----------gaagtag-agtgac-agtttcggc-tgtc---gagg
gt-cgatccat-ttggg---aaatttgtgcggtgc-ggctt-cggtcgtgctg-catc--
---------------------------------------tcaattggacctgatatcagg
caa-----------------------------------------
>EF174928
------------------------------------------------------------
------------------------------------------------------------
------------------------------------------------------------
------------------------------------------------------------
------------------------------------------------------------
------------------------------------------------------------
------------------------------------------------------------
-------------------------a-ccg-tatca--------------------a---
--acaatt-aatt------------------------g-ggggc----------------
------------------------------------------------------------
-----------------------------------------------------------t
tatttggcggt-agcagct-----------------------------------------
------------------------------------------------------------
------------------------------------agc-a----tattgtatt------
------------------------------------------------------------
---------tttt-----tgctg---gctactgctgctgtgtaagcatttatttggtggc
agcggctagcatatcgtatttttttgctggctactgctgctgtgtaagcatttatttggt
ggcaactgctagcatattgtattttttttgctggc-------------------------
------------------------------------------------------------
------------------------------------------------------------
------------------------------------------------------------
------------------------------------------------------------
------------------------------------------------------------
------------------------------------------------------------
---------aactgctac--tgggtat---------------------------------
-------------------accctgtc-atggcaagcgctcggacc---ttggtttgagc
-aggagcatgaa--ttttaaaccatttactaattactgaatatactgt-ggggacgaaag
tctctgcttttaactagatagcaactttcagcagtggatgtctaggctcgcacatc-gat
gaagaacgctgcgaactgcgatacgtaatgcgaattgcaggat--tcagtgagtcatcga
aattttgaacgcatatt-gcactt-ccgggctctcta-ctcgggagtatgcctgtatcag
tgtccgtacaacaaacttggttttcttcctt-ccgtgtagtcggtggaagatataccaga
tgtg-aagtgtcttgcgg---ctga--ttttcggatcg-gctgcgagtcctttgaaatgt
acagaactgtacttctc-tttgctcgaaaagcgtggtgttactgg--ttgtaaagactga
ccgtgtggcaaaacaggcgactgtgattgtctgctggggcatt-aatggaggagtgttca
attcgcggtatggttggctt-cggctaaacagg-cgcttactggacattctttcagctgt
ggc-ggtat-atc-tggtgaaccgtag--tcacgtg--gtcttgg--ttttga---atcg
gtttcgc-tggtgc----------gaagtag-agtgac-agtttcggc-tgtc---gagg
gt-cgatccat-ttggg---aaatttgtgcggtgc-ggctt-cggtcgcgctg-catc--
---------------------------------------tcaa-----------------
--------------------------------------------
>EF174927
------------------------------------------------------------
------------------------------------------------------------
------------------------------------------------------------
------------------------------------------------------------
------------------------------------------------------------
------------------------------------------------------------
------------------------------------------------------------
-------------------------a-ccg-tatca--------------------a---
--acaatt-aatt------------------------g-ggggc----------------
------------------------------------------------------------
-----------------------------------------------------------t
tatttggcggt-agcagct-----------------------------------------
------------------------------------------------------------
------------------------------------agc-a----tattgtatt------
------------------------------------------------------------
---------tttt-----tgctg---gctactgctgctgtgtaagcatttatttggtggc
agcggctagcatatcgtatttttttgctggctactgctgctgtgtaagcatttatttggt
ggcaactgctagcatattgtattttttttgctggc-------------------------
------------------------------------------------------------
------------------------------------------------------------
------------------------------------------------------------
------------------------------------------------------------
------------------------------------------------------------
------------------------------------------------------------
---------aactgctac--tgggtat---------------------------------
-------------------accctgtc-atggcaagcgctcggacc---ttggtttgagc
-aggagcatgaa--ttttaaaccatttactaattactgaatatactgt-ggggacgaaag
tctctgcttttaactagatagcaactttcagcagtggatgtctaggctcgcacatc-gat
gaagaacgctgcgaactgcgatacgtaatgcgaattgcaggat--tcagtgagtcatcga
aattttgaacgcatatt-gcactt-ccgggctctcta-ctcgggagtatgcctgtatcag
tgtccgtacaacaaacttggttttcttcctt-ccgtgtagtcggtggaagatataccaga
tgtg-aagtgtcttgcgg---ctga--ttttcggatcg-gctgcgagtcctttgaaatgt
acagaactgtacttctc-tttgctcgaaaagcgtggtgttactgg--ttgtaaagactga
ccgtgtggcaaaacaggcgactgtgattgtctgctggggcatt-aatggaggagtgttca
attcgcggtatggttggctt-cggctaaacagg-cgcttactggacattctttcagctgt
ggc-ggtat-atc-tggtgaaccgtag--tcacgtg--gtcttgg--ttttga---atcg
gtttcgc-tggtgc----------gaagtag-agtgac-agtttcggc-tgtc---gagg
gt-cgatccat-ttggg---aaatttgtgcggtgc-ggctt-cggtcgcgctg-catc--
---------------------------------------tc-------------------
--------------------------------------------
>EF174926
------------------------------------------------------------
------------------------------------------------------------
------------------------------------------------------------
------------------------------------------------------------
------------------------------------------------------------
------------------------------------------------------------
---------------------------------------------------------aaa
cttt-----------ccac-gtg-aa-ccg-tatca--------------------a---
--acaatt-aatt------------------------g-ggggc----------------
------------------------------------------------------------
-----------------------------------------------------------t
tatttggcggt-agcagct-----------------------------------------
------------------------------------------------------------
------------------------------------agc-a----tattgtatt------
------------------------------------------------------------
---------tttt-----tgctg---gctactgctgctgtgtaagcatttatttggtggc
agcggctagcatatcgtatttttttgctggctactgctgctgtgtaagcatttatttggt
ggcaactgctagcatattgtattttttttgctggc-------------------------
------------------------------------------------------------
------------------------------------------------------------
------------------------------------------------------------
------------------------------------------------------------
------------------------------------------------------------
------------------------------------------------------------
---------aactgctac--tgggtat---------------------------------
-------------------accctgtc-atggcaagcgctcggacc---ttggtttgagc
-aggagcatgaa--ttttaaaccatttactaattactgaatatactgt-ggggacgaaag
tctctgcttttaactagatagcaactttcagcagtggatgtctaggctcgcacatc-gat
gaagaacgctgcgaactgcgatacgtaatgcgaattgcaggat--tcagtgagtcatcga
aattttgaacgcatatt-gcactt-ccgggctctcta-ctcgggagtatgcctgtatcag
tgtccgtacaacaaacttggttttcttcctt-ccgtgtagtcggtggaagatataccaga
tgtg-aagtgtcttgcgg---ctga--ttttcggatcg-gctgcgagtcctttgaaatgt
acagaactgtacttctc-tttgctcgaaaagcgtggtgttactgg--ttgtaaagactga
ccgtgtggcaaaacaggcgactgtgattgtctgctggggcatt-aatggaggagtgttca
attcgcggtatggttggctt-cggctaaacagg-cgcttactggacattctttcagctgt
ggc-ggtat-atc-tggtgaaccgtag--tcacgtg--gtcttgg--ttttga---atcg
gtttcgc-tggtgc----------gaagtag-agtgac-agtttcggc-tgtc---gagg
gt-cgatccat-ttggg---aaatttgtgcggtgc-ggctt-cggtcgcgctg-catc--
---------------------------------------tcaattggacctgatatcagg
caagattacccgctga----------------------------
>EF174925
------------------------------------------------------------
------------------------------------------------------------
------------------------------------------------------------
------------------------------------------------------------
------------------------------------------------------------
------------------------------------------------------------
------------------------------------------------------------
--tt-----------ccac-gtg-aa-ccg-tatca--------------------a---
--acaatt-catt------------------------g-ggggc----------------
------------------------------------------------------------
-----------------------------------------------------------t
tatttggcggc-agcaact-----------------------------------------
------------------------------------------------------------
------------------------------------agc-a----tatcgtattattttt
gctggctactgctgctgtgtaagctctatcatgggtatacttagcggcaacagctagcat
attgtat--tttt-----tgctg---gctactgctgctatgtaagtgtttatttggcggc
agcagctagcatatcgtattattttttgctggctacttctgctgtgtaagcatttattcg
gcggcagcagctagcatatcgtattatttttgctgac-----------------------
------------------------------------------------------------
------------------------------------------------------------
------------------------------------------------------------
------------------------------------------------------------
------------------------------------------------------------
------------------------------------------------------------
---------gactgctac--taggtat---------------------------------
-------------------accctgtc-atggcaagcgctcggacc---ttgatttgagc
-aggagcatgaa--ttttaaaccatttactaattactgaatatactgc-ggggacgaaag
tctctgcttttaactagataacaactttcagcagtggatgtctaggctcgcacatc-gat
gaagaacgctgcgaactgcgatacgtaatgcgaattgcaggat--tcagtgagtcatcga
aattttgaacgcatatt-gcactt-ccgggctctcta-ctcgggagtatgcctgtatcag
tgtccgtacaacaaacttggttttcttcctt-ccgtgtagtcggtggaagatatgccaga
tgtg-aagtgtcttgcga---ctga--ttttcggatcg-gctgcgagtcctttgaaatgt
acagaactgtacttctc-tttgctcgaaaagcgtggtgttactgg--ttgtaaagactga
ccgtgtggccaaacaggcgactgtgattgtctgctggggcatt-aatggaggagtgttca
attcgcggtatggttggctt-cggctaaacaga-cgcttactggacattctttcagttgt
ggc-ggtat-atc-tggtgaaccgtag--tcacgtg--gtcttgg--ttttga---atcg
gtttcgc-tggtgc----------gaagtag-agtgac-agtttcggc-tgtc---gagg
gt-cgatccat-ttggg---aaatttgtgcggtgc-ggctt-cggtcgcgntg-catc--
---------------------------------------tcaattggacctgatmtcagg
caagattacccgc-------------------------------
>EF174924
------------------------------------------------------------
------------------------------------------------------------
------------------------------------------------------------
------------------------------------------------------------
------------------------------------------------------------
------------------------------------------------------------
------------------------------------------------------------
----------------------------cg-tatca--------------------a---
--acaatt-aatt------------------------g-ggggc----------------
------------------------------------------------------------
-----------------------------------------------------------t
tacttggcggc-agcagct-----------------------------------------
------------------------------------------------------------
------------------------------------agc-a----tatcgtattattttt
gctggctactgctgctgtgtaagctctatcatgggtatacttaacggcaacagctagcat
attgtatt-tttt-----tgctg---gctactgctgctatgtaagt----------gttt
atttggcggcagcagctagcatatcgt-attatttttgctggctactgcttctatgtaag
tgtttattt---------------------------------------------------
------------------------------------------------------------
-----------------ggcggcagcagctagcatatcgtattgcttttgctggctactt
ctgctgtgtaagtgtttatttggcggcagcagctagcatatcgtat--------------
------------------------------------------------------------
---------------------------------------------------tatttttgc
tggctacttctgctgtgtaagcatttattcggcggcagcagctagcatatcgta-ttatt
tttgctgacgactgctat--taggtat---------------------------------
-------------------accctgtc-atggcaagcgctcggacc---ttgatttgagc
-aggagcatgaa-ttt-taaaccatttactaattactgaatatactgt-ggggacgaaag
tctctgcttttaactagataacaactttcagcagtggatgtctaggctcgcacatc-gat
gaagaacgctgcgaactgcgatacgtaatgcgaattgcaggat--tcagtgagtcatcga
aattttgaacgcatatt-gcactt-ccgggctctcta-ctcgggagtatgcctgtatcag
tgtccgtacaacaaacttggctttcttcctt-ccgtgtagtcggtggaagatatgccaga
tgtg-aagtgtcttgcgg---ctga--ttttcggatcg-gctgcgagtcctttgaaatgt
acagaactgtacttctc-tttgctcgaaaagcgtggtgttactgg--ttgtaaagactga
ccgtgtggccaaacaggcgactgtgattgtctgctggggcatt-aatggaggagtgttca
attcgcggtatggttggctt-cggctaaacaga-cgcttactggatattctttcagttgt
ggc-ggtat-atc-tggtgaaccgtag--tcacgtg--gtcttgg--ttttga---atcg
gtttcgc-tggtgc----------gaagtag-agtgac-agtttcggc-tgtc---gagg
gt-cgatccat-ttggg---aaatttgtgcggtgc-ggctt-cggtcgcgctg-catc--
---------------------------------------tcaattggacctgatatcagg
caag----------------------------------------
>EF174923
------------------------------------------------------------
------------------------------------------------------------
------------------------------------------------------------
------------------------------------------------------------
------------------------------------------------------------
------------------------------------------------------------
------------------------------------------------------------
--------------------------------atca--------------------a---
--acaatt-aatt------------------------g-ggggc----------------
------------------------------------------------------------
-----------------------------------------------------------t
tatttggcggc-agcagct-----------------------------------------
------------------------------------------------------------
------------------------------------agc-a----tattgta--tttttt
gctggctactgctgctgtgtaagctctatcatgggtatacttggcggcagcagctagcat
attgtatt-tttt-----tgctg---gct-------------------------------
------------------------------------------------------------
------------------------------------------------------------
------------------------------------------------------------
------------------------------------------------------------
------------------------------------------------------------
------------------------------------------------------------
------------------------------------------------------------
-----actgctgctgtgtaagcatttayttggtggcagctgctagcatattgtatttttc
tttgctggcaactgctac--tgggtat---------------------------------
-------------------accctgtc-atggcaagcgctcggacc---ttggtttgagc
-aggagcatgaa-ttt-taaaccatttactaattactgaatatactgt-ggggacgaaag
tctctgcttttaactagatagcaactttcagcagtggatgtctaggctcgcacatc-gat
gaagaacgctgcgaactgcgatacgtaatgcgaattgcaggat--tcagtgagtcatcga
aattttgaacgcatatt-gcactt-ccgggctctcta-cccgggagtatgcctgtatcag
tgtccgtacaacaaacttggttttcttgctt-ccgtgtagtcggtggaagatatgccaga
tgtg-aagtgtcttgcgg---ctga--ctttcggatcg-gctgcgagtcctttgaaatgt
acagaactgtacttctc-tttgctcgaaaagcgtggtgttactgg--ttgtaaagactga
ccgtatggcaaaacaggcgactgtgattgtctgctggggcatt-aatggaggagtgttca
attcgcggtatggttggctt-cggctaaacagg-cgcttactagacattctttcagctgt
ggc-ggtat-atc-tggtgaaccgtag--tcacgtg--gtcttgg--ttttga---atcg
gtttcgc-tggtgt----------gaagtag-agtgac-agtttcggc-tgtc---gagg
gt-cgatccat-ttggg---aaatttgtgcggtgc-ggctt-c-----------------
------------------------------------------------------------
--------------------------------------------
>EF174922
------------------------------------------------------------
------------------------------------------------------------
------------------------------------------------------------
------------------------------------------------------------
------------------------------------------------------------
------------------------------------------------------------
---------------------------------------------------------aaa
cttt-----------ccac-gtg-aa-ccg-tatca--------------------a---
--acaatt-aatt------------------------g-ggggc----------------
------------------------------------------------------------
-----------------------------------------------------------t
tatttggcggt-agcagct-----------------------------------------
------------------------------------------------------------
[truncated: 639,348 more chars]
