# Supplementary material for: Molecular Taxonomy of Phytopathogenic Fungi: A Case Study in Peronospora
Source: PLoS One. 2009 Jul 29;4(7):e6319. doi: 10.1371/journal.pone.0006319 (PMC2712678; doi:10.1371/journal.pone.0006319)
Supplement: File S1 — Includes the inferred alignments in FASTA, the trees in Newick and selected distance matrices in extended PHYLIP format. (0.60 MB ZIP) [file pone.0006319.s001.zip › Supplementary_File_S1/Peronospora_ITS_22Oct08.clustalw.fas]

>EU113310
------------------------------------------------------------
------------------------------------------------------------
------------------------------------------------------------
------------------------------------------------------------
------------------------------------------------------------
------------------------------------------------------------
------------------------------------------------------------
------------------------------------------------------------
------------------------------------------------------------
------------------------------------------------------------
------------------------------------------------------------
-------------------------------------------ccacacctaaaaa-caa
tccacg-tgaa-----ccgtatcaaccc---aat-aattgggg-gtt----------tac
ttggcgg---cgg-ctgctagca--tct----tttt---gctggctggctactgct---g
agtgaatcct---a-tcgcgagcgttctgac---ttcggttggagctagtagc-ttaac-
ttataaaccctttcttaaatactgaatatactgtgggg-acgaaagtctctgcttttaac
tagatagcaactttcagcagtggatgtctaggctcgcacatcg-atgaagaacgctgcga
actgcgatacgtaatgcgaattgcaggattca--gtgagtcatcgaaattttgaacgcat
attg-cac-ttccgggttatccc--tggaagtatgcctgtatcagtgtccgtacatcaaa
cttggttttcttctttcc-gtgtagtcggtggaggatatgccagatgtgaa-gtgtcttg
cggc---tggtttt--cgaatcg-gctacgagtcctttgaaatgtatagaactg-actct
c-tttgttcgaaaagcgtggcgttgctggtt--gtgaaggctgtttgtatggcttgtc-g
gcgaccg-gtttgtctgctatgacatt-aatggaggaatgtttgattcgcggtatggttg
gcttc-ggctgaacaggc-gcttattggacgttattcctgttgtagtgg-tatgaact-g
gtgaaccgtag-ctaatgcgt-gacttggcttttgaa--ccggctttgct-g-tgcgaag
taga-gtga----------ca-gtttcggct-gtcgag----tgtc-gaccca-tttggg
aaa---ttgtgccgtgt--gacttcggttgcgtag-catctcaa----------------
---------------------------------------------
>EU113309
------------------------------------------------------------
------------------------------------------------------------
------------------------------------------------------------
------------------------------------------------------------
------------------------------------------------------------
------------------------------------------------------------
------------------------------------------------------------
------------------------------------------------------------
------------------------------------------------------------
------------------------------------------------------------
------------------------------------------------------------
-------------------------------------------ccacacctaaaaa-caa
tccacg-tgaa-----ccgtatcaaccc---aat-aattgggg-gtt----------tac
ttggcgg---cgg-ctgctagca--tct----tttt---gctggctggctactgct---g
agtgaatcct---a-tcgcgagcgttctgac---ttcggttggagctagtagc-ttaac-
ttataaaccctttcttaaatactgaatatactgtgggg-acgaaagtctctgcttttaac
tagatagcaactttcagcagtggatgtctaggctcgcacatcg-atgaagaacgctgcga
actgcgatacgtaatgcgaattgcaggattca--gtgagtcatcgaaattttgaacgcat
attg-cac-ttccgggttatccc--tggaagtatgcctgtatcagtgtccgtacatcaaa
cttggttttcttctttcc-gtgtagtcggtggaggatatgccagatgtgaa-gtgtcttg
cggc---tggtttt--cgaatcg-gctacgagtcctttgaaatgtatagaactg-actct
c-tttgttcgaaaagcgtggcgttgctggtt--gtgaaggctgtttgtatggcttgtc-g
gcgaccg-gtttgtctgctatgacatt-aatggaggaatgtttgattcgcggtatggttg
gcttc-ggctgaacaggc-gcttattggacgttattcctgttgtagtgg-tatgaact-g
gtgaaccgtag-ctaatgcgt-gacttggcttttgaa--ccggctttgct-g-tgcgaag
taga-gtga----------ca-gtttcggct-gtcgag----tgtc-gaccca-tttggg
aaa---ttgtgctgtgt--gacttcggttgcgtag-catctcaa----------------
---------------------------------------------
>EU113308
------------------------------------------------------------
------------------------------------------------------------
------------------------------------------------------------
------------------------------------------------------------
------------------------------------------------------------
------------------------------------------------------------
------------------------------------------------------------
------------------------------------------------------------
------------------------------------------------------------
------------------------------------------------------------
------------------------------------------------------------
-------------------------------------------ccacacctaaaaa-caa
tccacg-tgaa-----ccgtatcaaccc---aat-aattgggg-gtt----------tac
ttggcgg---cgg-ctgctagca--tct----tttt---gctggctggctactgct---g
agtgaatcct---a-tcgcgagcgttctgac---ttcggttggagctagtagc-ttaac-
ttataaaccctttcttaaatactgaatatactgtgggg-acgaaagtctctgcttttaac
tagatagcaactttcagcagtggatgtctaggctcgcacatcg-atgaagaacgctgcga
actgcgatacgtaatgcgaattgcaggattca--gtgagtcatcgaaattttgaacgcat
attg-cac-ttccgggttatccc--tggaagtatgcctgtatcagtgtccgtacatcaaa
cttggttttcttctttcc-gtgtagtcggtggaggatatgccagatatgaa-gtgtcttg
cggc---tggtttt--cgaatcg-gctacgagtcctttgaaatgtatagaactg-actct
c-tttgttcgaaaagcgtggcgttgctggtt--gtgaaggctgtttgtatggcttgtc-g
gcgaccg-gtttgtctgctatgacatt-aatggaggaatgtttgattcgcggtatggttg
gcttc-ggctgaacaggc-gcttattggacgttattcctgttgtagtgg-tatgaact-g
gtgaaccgtag-ctaatgcgt-gacttggcttttgaa--ccggctttgct-g-tgcgaag
taga-gtga----------ca-gtttcggct-gtcgag----tgtc-gaccca-tttggg
aaa---ttgtgccgtgt--gacttcggttgcgtag-catctcaa----------------
---------------------------------------------
>EU113307
------------------------------------------------------------
------------------------------------------------------------
------------------------------------------------------------
------------------------------------------------------------
------------------------------------------------------------
------------------------------------------------------------
------------------------------------------------------------
------------------------------------------------------------
------------------------------------------------------------
------------------------------------------------------------
------------------------------------------------------------
-------------------------------------------ccacacctaaaaa-caa
tccacg-tgaa-----ccgtatcaaccc---aat-aattgggg-gtt----------tac
ttggcgg---cgg-ctgctagca--tct----tttt---gctggctggctactgct---g
agtgaatcct---a-tcgcgagcgttctgac---ttcggttggagctagtagc-ttaac-
ttataaaccctttcttaaatactgaatatactgtgggg-acgaaagtctctgcttttaac
tagatagcaactttcagcagtggatgtctaggctcgcacatcg-atgaagaacgctgcga
actgcgatacgtaatgcgaattgcaggattca--gtgagtcatcgaaattttgaacgcat
attg-cac-ttccgggttatccc--tggaagtatgcctgtatcagtgtccgtacatcaaa
cttggttttcttctttcc-gtgtagtcggtggaggatatgccagatatgaa-gtgtcttg
cggc---tggtttt--cgaatcg-gctacgagtcctttgaaatgtatagaactg-actct
c-tttgttcgaaaagcgtggcgttgctggtt--gtgaaggctgtttgtatggcttgtc-g
gcgaccg-gtttgtctgctatgacatt-aatggaggaatgtttgattcgcggtatggttg
gcttc-ggctgaacaggc-gcttattggacgttattcctgttgtagtgg-tatgaact-g
gtgaaccgtag-ctaatgcgt-gacttggcttttgaa--ccggctttgct-g-tgcgaag
taga-gtga----------ca-gtttcggct-gtcgag----tgtc-gaccca-tttggg
aaa---ttgtgccgtgt--gacttcggttgcgtag-catctcaa----------------
---------------------------------------------
>EU113306
------------------------------------------------------------
------------------------------------------------------------
------------------------------------------------------------
------------------------------------------------------------
------------------------------------------------------------
------------------------------------------------------------
------------------------------------------------------------
------------------------------------------------------------
------------------------------------------------------------
------------------------------------------------------------
------------------------------------------------------------
-------------------------------------------ccacacctaaaaa-caa
tccacg-tgaa-----ccgtatcaaccc---aat-aattgggg-gtt----------tac
ttggcgg---cgg-ctgctagca--tct----tttt---gctggctggctactgct---g
agtgaatcct---a-tcgcgagcgttctgac---ttcggttggagctagtagc-ttaac-
ttataaaccctttcttaaatactgaatatactgtgggg-acgaaagtctctgcttttaac
tagatagcaactttcagcagtggatgtctaggctcgcacatcg-atgaagaacgctgcga
actgcgatacgtaatgcgaattgcaggattca--gtgagtcatcgaaattttgaacgcat
attg-cac-ttccgggttatccc--tggaagtatgcctgtatcagtgtccgtacatcaaa
cttggttttcttctttcc-gtgtagtcggtggaggatatgccagatatgaa-gtgtcttg
cggc---tggtttt--cgaatcg-gctacgagtcctttgaaatgtatagaactg-actct
c-tttgttcgaaaagcgtggcgttgctggtt--gtgaaggctgtttgtatggcttgtc-g
gcgaccg-gtttgtctgctatgacatt-aatggaggaatgtttgattcgcggtatggttg
gcttc-ggctgaacaggc-gcttattggacgttattcctgttgtagtgg-tatgaact-g
gtgaaccgtag-ctaatgcgt-gacttggcttttgaa--ccggctttgct-g-tgcgaag
taga-gtga----------ca-gtttcggct-gtcgag----tgtc-gaccca-tttggg
aaa---ttgtgccgtgt--gacttcggttgcgtag-catctcaa----------------
---------------------------------------------
>EU113305
------------------------------------------------------------
------------------------------------------------------------
------------------------------------------------------------
------------------------------------------------------------
------------------------------------------------------------
------------------------------------------------------------
------------------------------------------------------------
------------------------------------------------------------
------------------------------------------------------------
------------------------------------------------------------
------------------------------------------------------------
-------------------------------------------ccacacctaaaaa-caa
tccacg-tgaa-----ccgtatcaaccc---aat-aattgggg-gtt----------tac
ttggcgg---cgg-ctgctagca--tct----tttt---gctggctggctactgct---g
agtgaatcct---a-tcgcgagcgttctgac---ttcggttggagctagtagc-ttaac-
ttataaaccctttcttaaatactgaatatactgtgggg-acgaaagtctctgcttttaac
tagatagcaactttcagcagtggatgtctaggctcgcacatcg-atgaagaacgctgcga
actgcgatacgtaatgcgaattgcaggattca--gtgagtcatcgaaattttgaacgcat
attg-cac-ttccgggttatccc--tggaagtatgcctgtatcagtgtccgtacatcaaa
cttggttttcttctttcc-gtgtagtcggtggaggatatgccagatatgaa-gtgtcttg
cggc---tggtttt--cgaatcg-gctacgagtcctttgaaatgtatagaactg-actct
c-tttgttcgaaaagcgtggcgttgctggtt--gtgaaggctgtttgtatggcttgtc-g
gcgaccg-gtttgtctgctatgacatt-aatggaggaatgtttgattcgcggtatggttg
gcttc-ggctgaacaggc-gcttattggacgttattcctgttgtagtgg-tatgaact-g
gtgaaccgtag-ctaatgcgt-gacttggcttttgaa--ccggctttgct-g-tgcgaag
taga-gtga----------ca-gtttcggct-gtcgag----tgtc-gaccca-tttggg
aaa---ttgtgccgtgt--gacttcggttgcgtag-catctcaa----------------
---------------------------------------------
>EU113304
------------------------------------------------------------
------------------------------------------------------------
------------------------------------------------------------
------------------------------------------------------------
------------------------------------------------------------
------------------------------------------------------------
------------------------------------------------------------
------------------------------------------------------------
------------------------------------------------------------
------------------------------------------------------------
------------------------------------------------------------
-------------------------------------------ccacacctaaaaa-caa
tccacg-tgaa-----ccgtatcaaccc---aat-aattgggg-gtt----------tac
ttggcgg---cgg-ctgctagca--tct----tttt---gctggctggctactgct---g
agtgaatcct---a-tcgcgagcgttctgac---ttcggttggagctagtagc-ttaac-
ttataaaccctttcttaaatactgaatatactgtgggg-acgaaagtctctgcttttaac
tagatagcaactttcagcagtggatgtctaggctcgcacatcg-atgaagaacgctgcga
actgcgatacgtaatgcgaattgcaggattca--gtgagtcatcgaaattttgaacgcat
attg-cac-ttccgggttatccc--tggaagtatgcctgtatcagtgtccgtacatcaaa
cttggttttcttctttcc-gtgtagtcggtggaggatatgccagatgtgaa-gtgtcttg
cggc---tggtttt--cgaatcg-gctacgagtcctttgaaatgtatagaactg-actct
c-tttgttcgaaaagcgtggcgttgctggtt--gtgaaggctgtttgtatggcttgtc-g
gcgaccg-gtttgtctgctatgacatt-aatggaggaatgtttgattcgcggtatggttg
gcttc-ggctgaacaggc-gcttattggacgttattcctgttgtagtgg-tatgaact-g
gtgaaccgtag-ctaatgcgt-gacttggcttttgaa--ccggctttgct-g-tgcgaag
taga-gtga----------ca-gtttcggct-gtcgag----tgtc-gaccca-tttggg
aaa---ttgtgccgtgt--gacttcggttgcgtag-catctcaa----------------
---------------------------------------------
>EU113303
------------------------------------------------------------
------------------------------------------------------------
------------------------------------------------------------
------------------------------------------------------------
------------------------------------------------------------
------------------------------------------------------------
------------------------------------------------------------
------------------------------------------------------------
------------------------------------------------------------
------------------------------------------------------------
------------------------------------------------------------
-------------------------------------------ccacacctaaaaa-caa
tccacg-tgaa-----ccgtatcaaccc---aat-aattgggg-gtt----------tac
ttggcgg---cgg-ctgctagca--tct----tttt---gctggctggctactgct---g
agtgaatcct---a-tcgcgagcgttctgac---ttcggttggagctagtagc-ttaac-
ttataaaccctttcttaaatactgaatatactgtgggg-acgaaagtctctgcttttaac
tagatagcaactttcagcagtggatgtctaggctcgcacatcg-atgaagaacgctgcga
actgcgatacgtaatgcgaattgcaggattca--gtgagtcatcgaaattttgaacgcat
attg-cac-ttccgggttatccc--tggaagtatgcctgtatcagtgtccgtacatcaaa
cttggttttcttctttcc-gtgtagtcggtggaggatatgccagatgtgaa-gtgtcttg
cggc---tggtttt--cgaatcg-gctacgagtcctttgaaatgtatagaactg-actct
c-tttgttcgaaaagcgtggcgttgctggtt--gtgaaggctgtttgtatggcttgtc-g
gcgaccg-gtttgtctgctatgacatt-aatggaggaatgtttgattcgcggtatggttg
gcttc-ggctgaacaggc-gcttattggacgttattcctgttgtagtgg-tatgaact-g
gtgaaccgtag-ctaatgcgt-gacttggcttttgaa--ccggctttgct-g-tgcgaag
taga-gtga----------ca-gtttcggct-gtcgag----tgtc-gaccca-tttggg
aaa---ttgtgccgtgt--gacttcggttgcgtag-catctcaa----------------
---------------------------------------------
>EU876604
------------------------------------------------------------
------------------------------------------------------------
------------------------------------------------------------
------------------------------------------------------------
------------------------------------------------------------
------------------------------------------------------------
------------------------------------------------------------
------------------------------------------------------------
------------------------------------------------------------
------------------------------------------------------------
------------------------------------------------------------
-------------------------------------------ccacacctaaaaa-ctt
tccacg-tg-aa----ctgtatcaacccc---attaattgggggttt----------tgt
ttggcgg----tgatcgctagct--taa------tt---gctggttgattactgct---a
ggcgagccctatca-tggcgagcgtttgggc---ttcggtctgaactagtagc--tttta
ttttaaaccctttcttaattactgattatactgtgggg-acgaaagtctctgcttttaac
tagatagcaactttcagcagtggatgtctaggctcgcacatcg-atgaagaacgctgcga
actgcgatacgtaatgcgaattgcaggattca--gtgagtcatcgaaattttgaacgcat
att-gcac-ttccgggttagtcc--tgggagtatgcctgtatcagtgtccgtacatcaaa
cttggttttcttctttcc-gtgtagtcggtggaggatatgccagatgtgaa-gtgtcttg
cggc---taatttt--cgaattg-actgcgagtcctttgaaatgtacagaactgtacttc
tctttgctcgaaaagtgtggcgttgctggtt--gtgaaggctgtccatgtgaccagtc-g
gcgatcg-gtttgtctgctatggcatt-aatggaggaatatttagttcgcggtatgatta
gcttc-ggctgaacaggc-gcttattggacgtttttcctgttgtggcgg-tatgaact-g
atgaaccgtag--tcgtgtgt-gacttggcttttgaa--ttggctttgct-gttgcgaag
taga-gtgg----------ca-gtttcggct-gtcgag----ggtc-gaccca-tttggg
aa--ctatgtgttgtgtg-g-cttcggtcgcgcgg-catctca-----------------
---------------------------------------------
>EU876603
------------------------------------------------------------
------------------------------------------------------------
------------------------------------------------------------
------------------------------------------------------------
------------------------------------------------------------
------------------------------------------------------------
------------------------------------------------------------
------------------------------------------------------------
------------------------------------------------------------
------------------------------------------------------------
------------------------------------------------------------
-------------------------------------------ccacacctaaaaa-ctt
tccacg-tg-aa----ctgtatcaacccc---attaattgggggttt----------tgt
ttggcgg----tgatcgctagct--taa------tt---gctggttgattactgct---a
ggcgagccctatca-tggcgagcgtttgggc---ttcggtctgaactagtagc--tttta
ttttaaaccctttcttaattactgattatactgtgggg-acgaaagtctctgcttttaac
tagatagcaactttcagcagtggatgtctaggctcgcacatcg-atgaagaacgctgcga
actgcgatacgtaatgcgaattgcaggattca--gtgagtcatcgaaattttgaacgcat
att-gcac-ttccgggttagtcc--tgggagtatgcctgtatcagtgtccgtacatcaaa
cttggttttcttctttcc-gtgtagtcggtggaggatatgccagatgtgaa-gtgtcttg
cggc---taatttt--cgaattg-actgcgagtcctttgaaatgtacagaactgtacttc
tctttgctcgaaaagtgtggcgttgctggtt--gtgaaggctgtccatgtgaccagtc-g
gcgatcg-gtttgtctgctatggcatt-aatggaggaatatttaattcgcggtatgatta
gcttc-ggctgaacaggc-gcttattggacgtttttcctgttgtggcgg-tatgaact-g
atgaaccgtag--tcgtgtgt-gacttggcttttgaa--ttggctttgct-gttgcgaag
taga-gtgg----------ca-gtttcgact-gtcgag----ggtc-gaccca-tttggg
aa--ctatgtgttgtgtg-g-cttcggtcgcgcgg-catctca-----------------
---------------------------------------------
>EU876602
------------------------------------------------------------
------------------------------------------------------------
------------------------------------------------------------
------------------------------------------------------------
------------------------------------------------------------
------------------------------------------------------------
------------------------------------------------------------
------------------------------------------------------------
------------------------------------------------------------
------------------------------------------------------------
------------------------------------------------------------
-------------------------------------------ccacacctaaaaa-ctt
tccacg-tg-aa----ctgtatcaacccc---attaattgggggttt----------tgt
ttggcgg----tgatcgctagct--taa------tt---gctggttgattactgct---a
ggcgagccctatca-tggcgagcgtttgggc---ttcggtctgaactagtagc--tttta
ttttaaaccctctcttaattactgattatactgtgggg-acgaaagtctctscttttaac
tagatagcaactttcagcagtggatgtctaggctcgcacatcg-atgaagaacgctgcga
actgcgatacgtaatgcgaattgcaggattca--gtgagtcatcgaaattttgaacgcat
att-gcac-ttccgggttagtcc--tgggagtatgcctgtatcagtgtccgtacatcaaa
cttggttttcttctttcc-gtgtagtcggtggaggatatgccagatgtgaa-gtgtcttg
cggc---taatttt--cgaattg-actgcgagtcctttgaaatgtacagaactgtacttc
tctttgctcgaaaagtgtggcgttgctggtt--gtgaaggctgtccatgtgaccagtc-g
gcgatcg-gtttgtctgctatggcatt-aatggaggaatatttaattcgcggtatgatta
gcttc-ggctgaacaggc-gcttattggacgtttttcctgttgtggcgg-tatgaact-g
atgaaccgtag--tcgtgtgt-gacttggcttttgaa--ttggctttgct-gtagcgaag
taga-gtgg----------ca-gtttcgact-gtcgag----gggc-gaccca-tttggg
aa--ctatgtgttgtgtg-g-cttcggtcgcgggg-tatctta-----------------
---------------------------------------------
>EU876601
------------------------------------------------------------
------------------------------------------------------------
------------------------------------------------------------
------------------------------------------------------------
------------------------------------------------------------
------------------------------------------------------------
------------------------------------------------------------
------------------------------------------------------------
------------------------------------------------------------
------------------------------------------------------------
------------------------------------------------------------
-------------------------------------------ccacacctaaaaa-ctt
tccacg-tg-aa----ctgtatcaacccc---attaattgggggttt----------tgt
ttggcgg----tgatcgctagct--taa------tt---gctggttgattactgct---a
ggcgagccctatca-tggcgagcgtttgggc---ttcggtctgaactagtagc--tttta
ttttaaaccctttcttaattactgattatactgtgggg-acgaaagtctctgcttttaac
tagatagcaactttcagcagtggatgtctaggctcgcacatcg-atgaagaacgctgcga
actgcgatacgtaatgcgaattgcaggattca--gtgagtcatcgaaattttgaacgcat
att-gcac-ttccgggttagtcc--tgggagtatgcctgtatcagtgtccgtacatcaaa
cttggttttcttctttcc-gtgtagtcggtggaggatatgccagatgtgaa-gtgtcttg
cggc---taatttt--cgaattg-actgcgagtcctttgaaatgtacagaactgtacttc
tctttgctcgaaaagtgtggcgttgctggtt--gtgaaggctgtccatgtgaccagtc-g
gcgatcg-gtttgtctgctatggcatt-aatggaggaatatttaattcgcggtatgatta
gcttc-ggctgaacaggc-gcttattggacgtttttcctgttgtggcgg-tatgaact-g
atgaaccatag--tcgtgtgt-gacttggcttttgaa--ttggctttgct-gttgcgaag
taga-gtgg----------ca-gtttcgact-gtcgag----ggtc-gaccca-tttggg
aa--ctatgtgttgtgtg-g-cttcggtcgcgcgg-catctca-----------------
---------------------------------------------
>EU876600
------------------------------------------------------------
------------------------------------------------------------
------------------------------------------------------------
------------------------------------------------------------
------------------------------------------------------------
------------------------------------------------------------
------------------------------------------------------------
------------------------------------------------------------
------------------------------------------------------------
------------------------------------------------------------
------------------------------------------------------------
-------------------------------------------ccacacctaaaaa-ctt
tccacg-tg-aa----ctgtatcaacccc---attaattgggggttt----------tgt
ttggcgg----tgatcgctagct--taa------tt---gctggttgattactgct---a
ggcgagccctatca-tggcgagcgtttgggc---ttcggtctgaactagtagc--tttta
ttttaaaccctttcttaattactgattatactgtgggg-acgaaagtctctgcttttaac
tagatagcaactttctgcagtggttgtctaggctcgcacatcg-atgaagaacgctgcga
actgcgatacgtaatgcgaatagcaggattca--gtgagtcatcgaaattttgaacgcat
att-gcac-ttccgggttagtcc--tgggagtatgcctgtatcagtgtccgtacatcaaa
cttggttttcttctttcc-gtgtagtcggtggaggatatgccagatgtgaa-gtgtcttg
cggc---taatttt--cgaattg-actgcgagtcctttgaaatgtacagaactgtacttc
tctttgctcgaaaagtgtggcgttgctggtt--gtgaaggctgtccatgtgaccagtc-g
gcgatcg-gtttgtctgctatggcatt-aatggaggaatatttaattcgcggtatgatta
gcttc-ggctgaacaggc-gcttattggacgtttttcctgttgtggcgg-tatgaact-g
atgaaccgtag--tcgtgtgt-gacttggcttttgaa--ttggctttgct-gttgcgaag
taga-gtgg----------ca-gtttcgact-gtcgag----ggtc-gaccca-tttggg
aa--ctatgtgttgtgtg-g-cttcggtcgcgcgg-catctca-----------------
---------------------------------------------
>EU876599
------------------------------------------------------------
------------------------------------------------------------
------------------------------------------------------------
------------------------------------------------------------
------------------------------------------------------------
------------------------------------------------------------
------------------------------------------------------------
------------------------------------------------------------
------------------------------------------------------------
------------------------------------------------------------
------------------------------------------------------------
-------------------------------------------ccacacctaaaaa-ctt
tccacg-tg-aa----ctgtatcaacccc---attaattgggggttt----------tgt
ttggcgg----tgatcgctagct--taa------tt---gctggttgattactgct---a
ggcgagccctatca-tggcgagcgtttgggc---ttcggtctgaactagtagc--tttta
ttttaaaccctttcttaattactgattatactgtgggg-acgaaagtctctgcttttaac
tagatagcaactttcagcagtggatgtctaggctcgcacatcg-atgaaggacgctgcga
actgcgatacgtaatgcgaattgcaggattca--gtgagtcatcgaaattttgaacgcat
att-gcac-ttccgggttagtcc--tgggagtatgcctgtatcagtgtccgtacatcaaa
cttggttttcttctttcc-gtgtagtcggtggaggatatgccagatgtgaa-gtgtcttg
cggc---taatttt--cgaattg-actgcgagtcctttgaaatgtacagaactgtacttc
tctttgctcgaaaagtgtggcgttgctggtt--gtgaaggctgtccatgtgaccagtc-g
gcgatcg-gtttgtctgctatggcatt-aatggaggaatatttaattcgcggtatgatta
gcttc-ggctgaacaggc-gcttattggacgtttttcctgttgtggcgg-tatgaact-g
atgaaccgtag--tcgtgtgt-gacttggcttttgaa--ttggctttgct-gttgcgaag
taga-gtgg----------ca-gtttcgact-gtcgag----ggtc-gaccca-tttggg
aa--ctatgtgttgtgtg-g-cttcggtcgcgcgg-catctca-----------------
---------------------------------------------
>EU876598
------------------------------------------------------------
------------------------------------------------------------
------------------------------------------------------------
------------------------------------------------------------
------------------------------------------------------------
------------------------------------------------------------
------------------------------------------------------------
------------------------------------------------------------
------------------------------------------------------------
------------------------------------------------------------
------------------------------------------------------------
-------------------------------------------ccacacctaaaaa-ctt
tccacg-tg-aa----ctgtatcaacccc---attaattgggggttt----------tgt
ttggcgg----tgatcgctagct--taa------tt---gctggttgattactgct---a
ggcgagccctatca-tggcgagcgtttgggc---ttcggtctgaactagtagc--tttta
ttttaaaccctttcttaattactgattatactgtgggg-acgaaagtctctgcttttaac
tagatagcaactttcagcagtggatgtctaggctcgcacatcg-atgaagaacgctgcga
actgcgatacgtaatgcgaattgcaggattca--gtgagtcatcgaaattttgaacgcat
att-gcac-ttccgggttagtcc--tgggagtatgcctgtatcagtgtccgtacatcaaa
cttggttttcttctttcc-gtgtagtcggtggaggatatgccagatgtgaa-gtgtcttg
cggc---taatttt--cgaattg-actgcgagtcctttgaaatgtacagaactgtacttc
tccttgctcgaaaagtgtggcgttgctggtt--gtgaaggctgtccatgtgaccagtc-g
gcgatcg-gtttgtctgctatggcatt-aatggaggaatatttaattcgcggtatgatta
gcttc-ggctgaacaggc-gcttattggacgtttttcctgttgtggcgg-tatgaact-g
atgaaccgtag--tcgtgtgt-gacttggcttttgaa--ttggctttgct-gttgcgaag
taga-gtgg----------ca-gtttcgact-gtcgag----ggtc-gaccca-tttggg
aa--ctatgtgttgtgtg-g-cttcggtcgcgcgg-catctca-----------------
---------------------------------------------
>EU876597
------------------------------------------------------------
------------------------------------------------------------
------------------------------------------------------------
------------------------------------------------------------
------------------------------------------------------------
------------------------------------------------------------
------------------------------------------------------------
------------------------------------------------------------
------------------------------------------------------------
------------------------------------------------------------
------------------------------------------------------------
-------------------------------------------ccacacctaaaaa-ctt
tccacg-tg-aa----ctgtatcaacccc---attaattgggggttt----------tgt
ttggcgg----tgatcgctagct--taa------tt---gctggttgattattgct---a
ggcgagccctatca-tggcgagcgtttgggc---ttcggtctgaactagtagc--tttta
ttttaaaccctttcttaattactgattatactgtgggg-acgaaagtctctgcttttaac
tagatagcaactttcagcagtggatgtctaggctcgcacatcg-atgaagaacgctgcga
actgcgatacgtaatgcgaattgcaggattca--gtgagtcatcgaaattttgaacgcat
att-gcac-ttccgggttagtcc--tgggagtatgcctgtatcagtgtccgtacatcaaa
cttggttttcttctttcc-gtgtagtcggtggaggatatgccagatgtgaa-gtgtcttg
cggc---taatttt--cgaattg-actgcgagtcctttgaaatgtacagaactgtacttc
tctttgctcgaaaagtgtggcgttgctggtt--gtgaaggctgtccatgtgaccagtc-g
gcgatcg-gtttgtctgctatggcatt-aatggaggaatatttaattcgcggtatgacta
gcttc-ggctgaacaggc-gcttattggacgtttttcctgttgtggcgg-tatgaact-g
atgaaccgtag--tcgtgtgt-gacttggcttttgaa--ttggctttgct-gttgcgaag
taga-gtgg----------ca-gtttcgact-gtcgag----ggtc-gaccca-tttggg
aa--ctatgtgttgtgtg-g-cttcggtcgcgcgg-catctca-----------------
---------------------------------------------
>EU876596
------------------------------------------------------------
------------------------------------------------------------
------------------------------------------------------------
------------------------------------------------------------
------------------------------------------------------------
------------------------------------------------------------
------------------------------------------------------------
------------------------------------------------------------
------------------------------------------------------------
------------------------------------------------------------
------------------------------------------------------------
-------------------------------------------ccacacctaaaaa-ctt
tccacg-tg-aa----ctgtatcaacccc---attaattgggggttt----------tgt
ttggcgg----tgatcgctagct--taa------tt---gctggttgattactgct---a
ggcgagccctatca-tggcgagcgtttgggc---ttcggtctgaactagtagc--tttta
ttttaaaccctttcttaattactgattatactgtgggg-acgaaagtctctgcttttaac
tagatagcaactttcagcagtggatgtctaggctcgcacatcg-atgaagaacgctgcga
actgcgatacgtaatgcgaattgcaggattca--gtgagtcatcgaaattttgaacgcat
att-gaac-ttccgggttagtcc--tgggagtatgcctgtatcagtgtccgtacatcaaa
cttggttttcttctttcc-gtgtagtcggtggaggatatgccagatgtgaa-gtgtcttg
cggc---taatttt--cgaattg-actgcgagtcctttgaaatgtacagaactgtacttc
tctttgctcgaaaagtgtggcgttgctggtt--gtgaaggctgtccatgtgaccagtc-g
gcgatcg-gtttgtctgctatggcatt-aatggaggaatatttaattcgcggtatgatta
gcttc-ggctgaacaggc-gcttattggacgtttttcctgttgtggcgg-tatgaact-g
atgaaccgtag--tcgtgtgt-gacttggcttttgaa--ttggctttgct-gttgcgaag
taga-gtgg----------ca-gtttcgact-gtcgag----ggtc-gaccca-tttggg
aa--ctatgtgttgtgtg-g-cttcggtcgcgcgg-catctca-----------------
---------------------------------------------
>EU876595
------------------------------------------------------------
------------------------------------------------------------
------------------------------------------------------------
------------------------------------------------------------
------------------------------------------------------------
------------------------------------------------------------
------------------------------------------------------------
------------------------------------------------------------
------------------------------------------------------------
------------------------------------------------------------
------------------------------------------------------------
-------------------------------------------ccacacctaaaaa-ctt
tccacg-tg-aa----ctgtatcaacccc---attaattgggggttt----------tgt
ttggcgg----tgatcgctagct--taa------tt---gctggttgattactgct---a
ggcgagccctatca-tggcgagcgtttgggc---ttcggtctgaactagtagc--tttta
ttttaaaccctttcttaattactgattatactgtgggg-acgaaagtctctgcttttaac
tagatagcaactttcagcagtggatgtctaggctcgcacatcg-atgaagaacgctgcga
actgcgatacgtaatgcgaattgcaggattca--gtgagtcatcgaaattttgaacgcat
att-gcac-ttccgggttagtcc--tgggagtatgcctgtatcagtgtccgtacatcaaa
cttggttttcttctttcc-gtgtagtcggtggaggatatgccagatgtgaa-gtgtcttg
cggc---taatttt--cgaattg-actgcgagtcctttgaaatgtacagaactgtacttc
tctttgctcgaaaagtgtggcgttgctggtt--gtgaaggctgtccatgtgaccagtc-g
gcgatcg-gtttgtctgctatggcatt-aatggaggaatatttaattcgcggtatgatta
gcttc-ggctgaacaggc-gcttattggacgtttttcctgttgtggcgg-tatgaact-g
atgaaccgtag--tcgtgtgt-gacttggcttttgaa--ttggctttgct-gttgcgaag
taga-gtgg----------ca-gtttcgact-gtcgag----ggtc-gaccca-tttggg
aa--ctatgtgttgtgtg-g-cttcggtcgcgcgg-catctca-----------------
---------------------------------------------
>EU876594
------------------------------------------------------------
------------------------------------------------------------
------------------------------------------------------------
------------------------------------------------------------
------------------------------------------------------------
------------------------------------------------------------
------------------------------------------------------------
------------------------------------------------------------
------------------------------------------------------------
------------------------------------------------------------
------------------------------------------------------------
-------------------------------------------ccacacctaaaaa-ctt
tccacg-tg-aa----ctgtatcaacccc---attaattgggggttt----------tgt
ttggcgg----tgatcgctagct--taa------tt---gctggttgattactgct---a
ggcgagccctatca-tggcgagcgtttgggc---ttcggtctgaactagtagc--tttta
ttttaaaccctttcttaattactgattatactgtgggg-acgaaagtctctgcttttaac
tagatagcaactttcagcagtggatgtctaggctcgcacatcg-atgaagaacgctgcga
actgcgatacgtaatgcgaattgcaggattca--gtgagtcatcgaaattttgaacgcat
att-gcac-ttccgggttagtcc--tgggagtatgcctgtatcagtgtctgtacatcaaa
cttggttttcttctttcc-gtgtagtcggtggaggatatgccagatgtgaa-gtgtcttg
cggc---taatttt--cgaattg-actgcgagtcctttgaaatgtacagaactgtacttc
tctttgctcgaaaagtgtggcgttgctggtt--gtgaaggctgtccatgtgaccagtc-g
gcgatcg-gtttgtctgctatggcatt-aatggaggaatatttaattcgcggtatgatta
gcttc-ggctgaacaggc-gcttattggacgtttttcctgttgtggcgg-tatgaact-g
atgaaccgtag--tcgtgtgt-gacttggcttttgaa--ttggctttgct-gttgcgaag
taga-gtgg----------ca-gtttcgact-gtcgag----ggtc-gaccca-tttggg
aa--ctatgtgttgtgtg-g-cttcggtcgcgcgg-catctca-----------------
---------------------------------------------
>EU876593
------------------------------------------------------------
------------------------------------------------------------
------------------------------------------------------------
------------------------------------------------------------
------------------------------------------------------------
------------------------------------------------------------
------------------------------------------------------------
------------------------------------------------------------
------------------------------------------------------------
------------------------------------------------------------
------------------------------------------------------------
-------------------------------------------ccacacctaaaaa-ctt
tccacg-tg-aa----ctgtatcaacccc---attaattgggggttt----------tgt
ttggcgg----tgatcgctagct--taa------tt---gctggttgattactgct---a
ggcgagccctatca-tggcgagcgtttgggc---ttcggtctgaactagtagc--tttta
ttttaaaccctttcttaattactgattatactgtgggg-acgaaagtctctgcttttaac
tagatagcaactttcagcagtggatgtctaggctcgcacatcg-atgaagaacgctgcga
actgcgatacgtaatgcgaattgcaggattca--gtgagtcatcgaaattttgaacgcat
att-gcac-ttccgggttagtcc--tgggagtatgcctgtatcagtgtccgtacatcaaa
cttggttttcttctttcc-gtgtagtcggtggaggatatgccagatgtgaa-gtgtcttg
cggc---taatttt--cgaattg-actgcgagtcctttgaaatgtacagaactgtacttc
tctttgctcgaaaagtgtggcgttgctggtt--gtgaaggctgtccatgtgaccagtc-g
gcgatcg-gtttgtctgctatggcatt-aatggaggaatatttaattcgcggtatgatta
gcttc-ggctgaacaggc-gcttattggacgtttttcctgttgtggcgg-tatgaact-g
atgaaccgtag--tcgtgtgt-gacttggcttttgaa--ttggctttgct-gttgcgaag
taga-gtgg----------ca-gtttcgact-gtcgag----ggtc-gaccca-tttggg
aa--ctatgtgttgtgtg-g-cttcggtcgcgcgg-catctca-----------------
---------------------------------------------
>EU876592
------------------------------------------------------------
------------------------------------------------------------
------------------------------------------------------------
------------------------------------------------------------
------------------------------------------------------------
------------------------------------------------------------
------------------------------------------------------------
------------------------------------------------------------
------------------------------------------------------------
------------------------------------------------------------
------------------------------------------------------------
-------------------------------------------ccacacctaaaaa-ctt
tccacg-tg-aa----ctgtatcaacccc---attaattgggggttt----------tgt
ttggcgg----tgatcgctaact--taa------tt---gctggttgattactgct---a
ggcgagccctatca-tggcgagcgtttgggc---ttcggtctgaactagtagc--tttta
ttttaaaccctttcttaattactgattatactgtgggg-acgaaagtctctgcttttaac
tagatagcaactttcagcagtggatgtctaggctcgcacatcg-atgaagaacgctgcga
actgcgatacgtaatgcgaattgcaggattca--gtgagtcatcgaaattttgaacgcat
att-gcac-ttccgggttagtcc--tgggagtatgcctgtatcagtgtccgtacatcaaa
cttggttttcttctttcc-gtgtagtcggtggaggatatgccagatgtgaa-gtgtcttg
cggc---taatttt--cgaattg-actgcgagtcctttgaaatgtacagaactgtacttc
tctttgctcgaaaagtgtggcgttgctggtt--gtgaaggctgtccatgtgaccagtc-g
gcgatcg-gtttgtctgctatggcatt-aatggaggaatatttaattcgcggtatgatta
gcttc-ggctgagcaggc-gcttattggacgtttttcctgttgtggcgg-tatgaact-g
atgaaccgtag--tcgtgtgt-gacttggcttttgaa--ttggctttgct-gttgcgaag
taga-gtgg----------ca-gtttcgact-gtcgag----ggtc-gaccca-tttggg
aa--ctatgttttgtgtg-g-cttcggtcgcgcgg-catctca-----------------
---------------------------------------------
>EU876591
------------------------------------------------------------
------------------------------------------------------------
------------------------------------------------------------
------------------------------------------------------------
------------------------------------------------------------
------------------------------------------------------------
------------------------------------------------------------
------------------------------------------------------------
------------------------------------------------------------
------------------------------------------------------------
------------------------------------------------------------
-------------------------------------------ccacacctaaaaa-ctt
tccacg-tg-aa----ctgtatcaacccc---attaattgggggttt----------tgt
ttggcgg----tgatcgctagct--taa------tt---gctggttgattactgct---a
ggcgagccctatca-tggcgagcgtttgggc---ttcggtctgaactagtagc--tttta
ttttaaaccctttcttaattactgattatactgtgggg-acgaaagtctctgcttttaac
tagatagcaactttcagcagtggatgtctaggctcgcacatcg-atgaagaacgctgcga
actgcgatacgtaatgcgaattgcaggattca--gtgagtcatcgaaattttgaacgcat
att-gcac-ttccgggttagtcc--tgggagtatgcctgtatcagtgtccgtacatcaaa
cttggttttcttctttcc-gtgtagtcggtggaggatatgccagatgtgaa-gtgtcttg
cggc---taatttt--cgaattg-actgcgagtcctttgaaatgtacagaactgtacttc
tctttgctcgaaaagtgtggcgttgctggtt--gtgaaggctgtccatgtgaccagtc-g
gcgatcg-gtttgtctgctatggcatt-aatggaggaatatttaattcgcggtatgatta
gcttc-ggctgaacaggc-gcttattggacgtttttcctgttgcggcgg-tatgaact-g
atgaaccgtag--tcgtgtgt-gacttggcttttgaa--ttggctttgct-gttgcgaag
taga-gtgg----------ca-gtttcgact-gtcgag----ggtc-gaccca-tttggg
aa--ctatgtgttgtgtg-g-cttcggtcgcgcgg-catctca-----------------
---------------------------------------------
>EU876590
------------------------------------------------------------
------------------------------------------------------------
------------------------------------------------------------
------------------------------------------------------------
------------------------------------------------------------
------------------------------------------------------------
------------------------------------------------------------
------------------------------------------------------------
------------------------------------------------------------
------------------------------------------------------------
------------------------------------------------------------
-------------------------------------------ccacacctaaaaa-ctt
tccacg-tg-aa----ctgtatcaacccc---attaattgggggttt----------tgt
ttggcgg----tgatcgctagct--taa------tt---gctggttgattactgct---a
ggcgagccctatca-tggcgagcgtttgggc---ttcggtctgaactagtagc--tttta
ttttaaaccctttcttaattactgattatactgtgggg-acgaaagtctctgcttttaac
tagatagcaactttcagcagtggatgtctaggctcgcacatcg-atgaagaacgctgcga
actgcgatacgtaatgcgaattgcaggattca--gtgagtcatcgaaattttgaacgcat
att-gcac-ttccgggttagtcc--tgggagtatgcctgtatcagtgtccgtacatcaaa
cttggttttcttctttcc-gtgtggtcggtggaggatatgccagatgtgaa-gtgtcttg
cggc---taatttt--cgaattg-actgcgagtcctttgaaatgtacagaactgtacttc
tctttgctcgaaaagtgtggcgttgctggtt--gtgaaggctgtccatgtgaccagtc-g
gcgatcg-gtttgtctgctatggcatt-aatggaggaatatttaattcgcggtatgatta
gcttc-ggctgaacaggc-tcttattggacgtttttcctgttgtgttgg-tatgaact-g
atgaaccgtag--tcgtgtgt-gacttggcttttgaa--ttggctttgct-gttgcgaag
taga-gtgg----------ca-gtttcgact-gtcgag----ggtc-gaccca-tttggg
aa--ctatgtgttgtgtg-g-cttcggtcgcgcgg-catctca-----------------
---------------------------------------------
>EU876589
------------------------------------------------------------
------------------------------------------------------------
------------------------------------------------------------
------------------------------------------------------------
------------------------------------------------------------
------------------------------------------------------------
------------------------------------------------------------
------------------------------------------------------------
------------------------------------------------------------
------------------------------------------------------------
------------------------------------------------------------
-------------------------------------------ccacacctaaaaa-ctt
tccacg-tg-aa----ctgtatcaacccc---attaattgggggttt----------tgt
ttggcgg----tgatcgctagct--taa------tt---gctggttgattactgct---a
ggcgagccctatca-tggcgagcgtttgggc---ttcggtctgaactagtagc--tttta
ttttaaaccctttcttaattactgattatactgtgggg-acgaaagtctctgcttttaac
tagatagcaactttcagcagtggatgtctaggctcgcacatcg-atgaagaacgctgcga
actgcgatacgtaatgcgaattgcaggattca--gtgagtcatcgaaattttgaacgcat
att-gcac-ttccgggttagtcc--tgggagtatgcctgtatcagtgtccgtacatcaaa
cttggttttcttctttcc-gtgtagtcggtggaggatatgccagatgtgaa-gtgtcttg
cggc---taatttt--cgaattg-actgcgagtcctttgaaatgtacagaactgtacttc
tctttgctcgaaaagtgtggcgttgctggtt--gtgaaggctgtccatgtgaccagtc-g
gcgatcg-gtttgtctgctatggcatt-aatggaggaatatttaattcgcggtatgatta
gcttc-ggctgaacaggc-gcttattggacgtttttcctgttgtggcgg-tatgaact-g
atgaaccgtag--tcgtgtgt-gacttggcttttgaa--ttggctttgct-gttgcgaag
taga-gtgg----------ca-gtttcgact-gtcgag----ggtc-gaccca-tttggg
aa--ctatgtgttgtgtg-g-cttcggtcgcgcgg-catctca-----------------
---------------------------------------------
>EU876588
------------------------------------------------------------
------------------------------------------------------------
------------------------------------------------------------
------------------------------------------------------------
------------------------------------------------------------
------------------------------------------------------------
------------------------------------------------------------
------------------------------------------------------------
------------------------------------------------------------
------------------------------------------------------------
------------------------------------------------------------
-------------------------------------------ccacacctaaaaa-ctt
tccacg-tg-aa----ctgtatcaacccc---attaattgggggttt----------tgt
ttggcgg----tgatcgctagct--taa------tt---gctggttgattacggct---a
ggcgagccctatca-tggcgagcgtttgggc---ttcggtctgaactagtagc--tttta
ttttaaaccctttcttaattactgattatactgtgggg-acgaaagtctctgcttttaac
tagatagcaactttcagcagtggatgtctaggctcgcacatcg-atgaagaacgctgcga
actgcgatacgtaatgcgaattgcaggattca--gtgagtcatcgaaattttgaacgcat
att-gcac-ttccgggttagtcc--tgggagtatgcctgtatcagtgtccgtacatcaaa
cttggttttcttctttcc-gtgtagtcggtggaggatatgccagatgtgaa-gtgtcttg
cggc---taatttt--cgaattg-actgcgagtcctttgaaatgtacagaactgtacttc
tctttgctcgaaaagtgtggcgttgctggtt--gtgaaggctgtccatgtgaccagtc-g
gcgatcg-gtttgtctgctatggcatt-aatggaggaatatttaattcgcggtatgatta
gcttc-ggctgaacaggc-gcttattggacgtttttcctgttgtggcgg-tatgaact-g
atgaaccgtag--tcgtgtgt-gacttggcttttgaa--ttggctttgct-gttgcgaag
taga-gtgg----------ca-gtttcgact-gtcgag----ggtc-gaccca-tttggg
aa--ctatgtgttgtgtg-g-cttcggtcgcgcgg-catctca-----------------
---------------------------------------------
>EU876587
------------------------------------------------------------
------------------------------------------------------------
------------------------------------------------------------
------------------------------------------------------------
------------------------------------------------------------
------------------------------------------------------------
------------------------------------------------------------
------------------------------------------------------------
------------------------------------------------------------
------------------------------------------------------------
------------------------------------------------------------
-------------------------------------------ccacacctaaaaa-ctt
tccacg-tg-aa----ctgtatcaacccc---attaattgggggttt----------tgt
ttggcgg----tgatcgctagct--taa------tt---gctggttgattactgct---a
ggcgagccctatca-tggcgagcgtttgggc---ttcggtctgaactagtagc--tttta
ttttaaaccctttcttaattactgattatactgtgggg-acgaaagtctctgcttttaac
tagatagcaactttcagcagtggatgtctaggctcgcacatcg-atgaagaacgctgcga
actgcgatacgtaatgcgaattgcaggattca--gtgagtcatcgaaattttgaacgcat
att-gcac-ttccgggttagtcc--tgggagtatgcctgtatcagtgtccgtacatcaaa
cttggttttcttctttcc-gtgtagtcggtggaggatatgccagatgtgaa-gtgtcttg
cggc---taatttt--cgaattg-actgcgagtcctttgaaatgtacagaactgtacttc
tctttgctcgaaaagtgtggcgttgctggtt--gtgaaggctgtccatgtgaccagtc-g
gcgatcg-gtttgtctgctatggcatt-aatggaggaatatttaattcgcggtatgatta
gcttc-ggctgaacaggc-gcttattggacgtttttcctgttgtggcgg-tatgaact-g
atgaaccgtag--tcgtgtgt-gacttggcttttgaa--ttggctttgct-gttgcgaag
taga-gtgg----------ca-gtttcgact-gtcgag----ggtc-gaccca-tttggg
aa--ctatgtgttgtgtg-g-cttcggtcgcgcgg-catctca-----------------
---------------------------------------------
>EU876586
------------------------------------------------------------
------------------------------------------------------------
------------------------------------------------------------
------------------------------------------------------------
------------------------------------------------------------
------------------------------------------------------------
------------------------------------------------------------
------------------------------------------------------------
------------------------------------------------------------
------------------------------------------------------------
------------------------------------------------------------
-------------------------------------------ccacacctaaaaa-ctt
tccacg-tg-aa----ctgtatcaacccc---attaattgggggttt----------tgt
ttggcgg----tgatcgctagct--taa------tt---gctggttgattactgct---a
ggcgagccctatca-tggcgagcgtttgggc---ttcggtctgaactagtagc--tttta
ttttaaaccctttcttaattactgattatactgtgggg-acgaaagtctctgcttttaac
tagatagcaactttcagcagtggatgtctaggctcgcacatcg-atgaagaacgctgcga
actgcgatacgtaatgcgaattgcaggattca--gtgagtcatcgaaattttgaacgcat
att-gcac-ttccgggttagtcc--tgggagtatgcctgtatcagtgtccgtacatcaaa
cttggttttcttctttcc-gtgtagtcggtggaggatatgccagatgtgaa-gtgtcttg
cggc---taatttt--cgaattg-actgcgagtcctttgaaatgtacagaactgtacttc
tctttgctcgaaaagtgtggcgttgctggtt--gtgaaggctgtccatgtgaccagtc-g
gcgatcg-gtttgtctgctatggcatt-aatggaggaatatttaattcgcggtatgatta
gcttc-ggctgaacaggc-gcttattggacgtttttcctgttgtggcgg-tatgaact-g
atgaaccgtag--tcgtgtgt-gacttggcttttgaa--ttggctttgct-gttgcgaag
taga-gtgg----------ca-gtttcgact-gtcgag----ggtc-gaccca-tttggg
aa--ctatgtgttgtgtg-g-cttcggtcgcgcgg-catctca-----------------
---------------------------------------------
>EU876585
------------------------------------------------------------
------------------------------------------------------------
------------------------------------------------------------
------------------------------------------------------------
------------------------------------------------------------
------------------------------------------------------------
------------------------------------------------------------
------------------------------------------------------------
------------------------------------------------------------
------------------------------------------------------------
------------------------------------------------------------
-------------------------------------------ccaatccccacac-ctt
accact-tg-cc----ccgtatcaacccc---attaattgggggttt----------tgt
ttggcgg----tgatcgctagct--taa------tt---gctggttgattactgct---a
ggcgagccctatca-tggcgagcgtttgggc---ttcggtctgaactagtagc--tttta
ttttaaaccctttcttaattactgattatactgtgggg-acgaaagtctctgcttttaac
tagatagcaactttcagcagtggatgtctaggctcgcacatcg-atgaagaacgctgcga
actgcgatacgtaatgcgaattgcaggattca--gtgagtcatcgaaattttgaacgcat
att-gcac-ttccgggttagtcc--tgggagtatgcctgtatcagtgtccgtacatcaaa
cttggttttcttctttcc-gtgtagtcggtggaggatatgccagatgtgaa-gtgtcttg
cggc---taatttt--cgaattg-actgcgagtcctttgaaatgtacagaactgtacttc
tctttgctcgaaaagtgtggcgttgctggtt--gtgaaggctgtccatgtgaccagtc-g
gcgatcg-gtttgtctgctatggcatt-aatggaggaatatttaattcgcggtatgatta
gcttc-ggctgaacaggc-gcttattggacgtttttcctgttgtggcgg-tatgaact-g
atgaaccgtag--tcgtgtgt-gacttggcttttgaa--ttggctttgct-gttgcgaag
taga-gtgg----------ca-gtttcgact-gtcgag----ggtc-gaccca-tttggg
aa--ctatgtgttgtgtg-g-cttcggtcgcgcgg-catctca-----------------
---------------------------------------------
>EU876584
------------------------------------------------------------
------------------------------------------------------------
------------------------------------------------------------
------------------------------------------------------------
------------------------------------------------------------
------------------------------------------------------------
------------------------------------------------------------
------------------------------------------------------------
------------------------------------------------------------
------------------------------------------------------------
------------------------------------------------------------
-------------------------------------------ccacacctaaaaa-ctt
tccacg-tg-aa----ctgtatcaacccc---attaattgggggttt----------tgt
ttggcgg----tgatcgctagct--taa------tt---gctggttgattactgct---a
ggcgagccctatca-tggcgagcgtttgggc---ttcggtctgaactagtagc--tttta
ttttaaaccctttcttaattactgattatactgtgggg-acgaaagtctctgcttttaac
tagatagcaactttcagcagtggatgtctaggctcgcacatcg-atgaagaacgctgcga
actgcgatacgtaatgcgaattgcaggattca--gtgagtcatcgaaattttgaacgcat
att-gcac-ttccgggttagtcc--tgggagtatgcctgtatcagtgtccgtacatcaaa
cttggttttcttctttcc-gtgtagtcggtggaggatatgccagatgtgaa-gtgtcttg
cggc---taatttt--cgaattg-actgcgagtcctttgaaatgtacagaactgtacttc
tctttgctcgaaaagtgtggcgttgctggtt--gtgaaggctgtccatgtgaccagtc-g
gcgatcg-gtttgtctgctatggcatt-aatggaggaatatttaattcgcggtatgatta
gcttc-ggctgaacaggc-gcttattggacgtttttcctgttgtggcgg-tatgaact-g
atgaaccgtag--tcgtgtgt-gacttggcttttgaa--ttggctttgct-gttgcgaag
taga-gtgg----------ca-gtttcgact-gtcgag----ggtc-gaccca-tttggg
aa--ctatgtgttgtgtg-g-cttcggtcgcgcgg-catctca-----------------
---------------------------------------------
>DQ643904
------------------------------------------------------------
------------------------------------------------------------
------------------------------------------------------------
------------------------------------------------------------
------------------------------------------------------------
------------------------------------------------------------
------------------------------------------------------------
------------------------------------------------------------
------------------------------------------------------------
------------------------------------------------------------
------------------------------------------------------------
-------------------------------------------ccacacctaaaaaactt
tccacg-tgaaa----ccgtatcaaccc---aataatttgggg-gtt----------taa
ttggcgg---ctg-ctgctggta--tct----tttt---actggctggcggctgct---g
agcgaaccctatc----gtgagcgttctgac---cttggttggagctagtaac-ttaaa-
ttttaaacccattcttaaatactgaatatactgtaggg-acgaaagtctctgcttttaac
tagatagcaactttcagcagtggatgtctaggctcgcacatcg-atgaagaacactgcga
actgcgatacgtaatgcgaattgcaggattca--gtgagtcatcgaaattttgaacgcat
attg-cac-ttccgggttatccc--tggaagtatgcctgtatcagtgtccgtacattaaa
cttggttttcttctttcc-gtgtagtcggtggaggatatgccagatatgaa-gtgtcttg
tggc---tggtttt--cgaatcg-gctgtgagtcctttgaaatgtatagaactg-attct
c-tttgttcgaaaagcgtggcgttgctggtt--gtgaaggctgtcagtgtgactaatc-g
gcgaccg-gtttgtctgctatggcata-aatggaggagtgttcgattcgcggtatgattg
gcttc-ggctgaacaggc-gcttattagacgttcttcctgctgtggcgg-tatgacct-g
gtgaaccgtag-ttcatgcac-gacttggcttttgaa--ttggctttgct-g-tgtgaag
taga-gtgg----------ca-gtttcggct-gtcgag----gatc-gaccca-tttggg
aaa---ttgtgctgtgc--gacttcggttgcgtgg-catctcaa----------------
---------------------------------------------
>DQ643903
------------------------------------------------------------
------------------------------------------------------------
------------------------------------------------------------
------------------------------------------------------------
------------------------------------------------------------
------------------------------------------------------------
------------------------------------------------------------
------------------------------------------------------------
------------------------------------------------------------
------------------------------------------------------------
------------------------------------------------------------
-------------------------------------------ccacacctaaaaaactt
tccacg-tgaa-----ccgtatcaaccc---aataatttgggg-gtt----------tga
ttggcgg---ctg-ctgctggta--tct----tttt---actggctggcggctgct---g
agcgaaccctatc----gtgagcgttctgac---cttggttggagctagtaac-ttaaa-
ttttaaacccattcttaaatactgaatatactgtaggg-acgaaagtctctgcttttaac
tagatagcaactttcagcagtggatgtctaggctcgcacatcg-atgaagaacgctgcga
actgcgatacgtaatgcgaattgcaggattca--gtgagtcatcgaaattttgaacgcat
attg-cac-ttccgggttatccc--tggaagtatgcctgtatcagtgtccgtacattaaa
cttggttttcttctttcc-gtgtagtcggtggaggatatgccagatatgaa-gtgtcttg
tggc---tggtttt--cgaatcg-gctgtgagtcctttgaaatgtatagaactg-attct
c-tttgttcgaaaagcgtggcgttgctggtt--gtgaaggctgtcagtgtgactagtc-g
gcgaccg-gtttgtctgctatggcata-aatggaggagtgttcgattcgcggtatgattg
gcttc-ggctgaacaggc-gcttattagacgttcttcctgctgtggcgg-tatgacct-g
gtgaaccgtag-ttcatgcac-gacttggcttttgaa--ttggctttgct-g-tgtgaag
taga-gtga----------ca-gtttcggct-gtcgag----gatc-gaccca-tttggg
aaa---ttgtgctgtgc--gacttcggttgcgtgg-catctcaa----------------
---------------------------------------------
>DQ643902
------------------------------------------------------------
------------------------------------------------------------
------------------------------------------------------------
------------------------------------------------------------
------------------------------------------------------------
------------------------------------------------------------
------------------------------------------------------------
------------------------------------------------------------
------------------------------------------------------------
------------------------------------------------------------
------------------------------------------------------------
-------------------------------------------ccacacctaaaaa-ctt
ttcacg-tgaa-----ccgtatcaaaca---tgtta-ttgggg-gct----------gac
ttggtgg---cgg-ctgctggta--tctattttttgt--actggctggctgctgctt-tg
agaaagccctatca-tggcgatcgcttggac---ttctattcgagctagtagc--tacta
ttttaaacccattcttaattactgaatatactgtgggg-acgaaagtctctgcttttaac
tagataacaactttcagcagtggatgtctaggctcgcacctcg-atgaagaacgctgcga
actgcgatacgtaatgcgaattgcaggattca--gtgagtcatcgaaattttgaacgcat
attg-cac-ttccgggttcgtcc--tggaagtatgcttgtatcagtgtccgtacatcaaa
cttggttttcttctttcc-gtgtagtcggtggaggatatgccagatgtgaa-gtgtcttg
cggcggctgatttt--cggatct-gctgcgagtcctttgaaatgtacagaactgacttct
c-tttgctcgaaaagtgtggcattactggtt--gtaaaggctgtccgtgtgaccagtc-g
gcgattg-gtttgtctgctgcggcgtt-aatggaaggatgtttgatttgcggtatggttg
gcttc-ggctgaacagac-gcttattggacgtacttcttgctgtggcgg-tatgaacg-g
atgtaccgtag--ttgtatgt-gacttggctttttgaa-ttggtgttgct-gt-gcgaag
taga-gtga----------ca-gtttcggct-gtcgag----tgtc-gaccaa-tttggg
aac--tatgtataatgc--gacttcggtagcgttg-tatctcaa----------------
---------------------------------------------
>DQ643901
------------------------------------------------------------
------------------------------------------------------------
------------------------------------------------------------
------------------------------------------------------------
------------------------------------------------------------
------------------------------------------------------------
------------------------------------------------------------
------------------------------------------------------------
------------------------------------------------------------
------------------------------------------------------------
------------------------------------------------------------
-------------------------------------------ccacacctaaaaaactt
tccacg-tgaa-----ccgtatcaaccc---aataatttgggg-gtt----------taa
ttggcgg---ctg-ctgctggta--tct----tttt---actggctggcggctgct---g
agcgaaccctatc----gtgagcgttctgac---cttggttggagctagtaac-ttaaa-
ttttaaacccattcttaaatactgaatatactgtaggg-acgaaagtctctgcttttaac
tagatagcaactttcagcagtggatgtctaggctcgcacatcg-atgaagaacgctgcga
actgcgatacgtaatgcgaattgcaggattca--gtgagtcatcgaaattttgaacgcat
attg-cac-ttccgggttatccc--tggaagtatgcctgtatcagtgtccgtacattaaa
cttggttttcttctttcc-gtgtagtcggtggaggatatgccagatatgaa-gtgtcttg
tggc---tggtttt--cgaatcg-gctgtgagtcctttgaaatgtatagaactg-attct
c-tttgttcgaaaagcgtggcgttgctggtt--gtgaaggctgtcagtgtgactagtc-g
gcgaccg-gtttgtctgctatggcata-aatggaggagtgttcgattcgcggtatgattg
gcttc-ggctgaacaggc-gcttattagacgttcttcctgctgtggcgg-tatgacct-g
gtgaaccgtag-ttcatgcac-gacttggcttttgaa--ttggctttgct-g-tgtgaag
taga-gtga----------ca-gtttcggct-gtcgag----gatc-gaccca-tttggg
aaa---ttgtgctgtgc--gacttcggttgtgtgg-catctcaa----------------
---------------------------------------------
>DQ643900
------------------------------------------------------------
------------------------------------------------------------
------------------------------------------------------------
------------------------------------------------------------
------------------------------------------------------------
------------------------------------------------------------
------------------------------------------------------------
------------------------------------------------------------
------------------------------------------------------------
------------------------------------------------------------
------------------------------------------------------------
-------------------------------------------ccacacctaaaaaactt
tccacg-tgaa-----ccgtatcaaccc---aataatttgggg-gtt----------taa
ttggcgg---ctg-ctgctggta--tct----tttt---actggctggcggctgct---g
agcgaaccctatc----gtgagcgttctgac---cttggttggagctagtaac-ttaaa-
ttttaaacccattcttaaatactgaatatactgtaggg-acgaaagtctctgcttttaac
tagatagcaactttcagcagtggatgtctaggctcgcacatcg-atgaagaacgctgcga
actgcgatacgtaatgcgaattgcaggattca--gtgagtcatcgaaattttgaacgcat
attg-cac-ttccgggttatccc--tggaagtatgcctgtatcagtgtccgtacattaaa
cttggttttcttctttcc-gtgtagtcggtggaggatatgccagatatgaa-gtgtcttg
tggc---tggtttt--cgaatcg-gctgtgagtcctttgaaatgtatagaactg-attct
c-tttgttcgaaaagcgtggcgttgctggtt--gtgaaggctgtcagtgtgactagtc-g
gcgaccg-gtttgtctgctatggcata-aatggaggagtgttcgattcgcggtatgattg
gcttc-ggctgaacaggc-gcttattagacgttcttcctgctgtggcgg-tatgacct-g
gtgaaccgtag-ttcatgcac-gacttggcttttgaa--ttggctttgct-g-tgtgaag
taga-gtga----------ca-gtttcggct-gtcgag----gatc-gaccca-tttggg
aaa---ttgtgctgtgc--gacttcggttgtgtgg-catctcaa----------------
---------------------------------------------
>DQ643899
------------------------------------------------------------
------------------------------------------------------------
------------------------------------------------------------
------------------------------------------------------------
------------------------------------------------------------
------------------------------------------------------------
------------------------------------------------------------
------------------------------------------------------------
------------------------------------------------------------
------------------------------------------------------------
------------------------------------------------------------
-------------------------------------------ccacacctaaaaaactt
tccacg-tgaa-----ccgtatcaaccc---aataatttgggg-gtt----------taa
ttggcgg---ctg-ctgctggta--tct----tttt---actggctggcggctgct---g
agcgaaccctatc----gtgagcgttctgac---cttggttggagctagtaac-ttaaa-
ttttaaacccattcttaaatactgaatatactgtaggg-acgaaagtctctgcttttaac
tagatagcaactttcagcagtggatgtctaggctcgcacatcg-atgaagaacgctgcga
actgcgatacgtaatgcgaattgcaggattca--gtgagtcatcgaaattttgaacgcat
attg-cac-ttccgggttatccc--tggaagtatgcctgtatcagtgtccgtacattaaa
cttggttttcttctttcc-gtgtagtcggtggaggatatgccagatatgaa-gtgtcttg
tggc---tggtttt--cgaatcg-gctgtgagtcctttgaaatgtatagaactg-attct
c-tttgttcgaaaagcgtggcgttgctggtt--gtgaaggctgtcagtgtgactagtc-g
gcgaccg-gtttgtctgctatggcata-aatggaggagtgttcgattcgcggtatgattg
gcttc-ggctgaacaggc-gcttattagacgttcttcctgctgtggcgg-tatgacct-g
gtgaaccgtag-ttcatgcac-gacttggcttttgaa--ttggctttgct-g-tgtgaag
taga-gtga----------ca-gtttcggct-gtcgag----gatc-gaccca-tttggg
aaa---ttgtgctgtgc--gacttcggttgtgtgg-catctcaa----------------
---------------------------------------------
>DQ643898
------------------------------------------------------------
------------------------------------------------------------
------------------------------------------------------------
------------------------------------------------------------
------------------------------------------------------------
------------------------------------------------------------
------------------------------------------------------------
------------------------------------------------------------
------------------------------------------------------------
------------------------------------------------------------
------------------------------------------------------------
-------------------------------------------ccacacctaaaaaactt
tccacg-tgaa-----ccgtatcaaccc---aataatttgggg-gtt----------taa
ttggcgg---ctg-ctgctggta--tct----tttt---actggctggcggctgct---g
agcgaaccctatc----gtgagcgttctgac---cttggttggagctagtaac-ttaaa-
ttttaaacccattcttaaatactgaatatactgtaggg-acgaaagtctctgcttttaac
tagatagcaactttcagcagtggatgtctaggctcgcacatcg-atgaagaacgctgcga
actgcgatacgtaatgcgaattgcaggattca--gtgagtcatcgaaattttgaacgcat
attg-cac-ttccgggttatccc--tggaagtatgcctgtatcagtgtccgtacattaaa
cttggttttcttctttcc-gtgtagtcggtggaggatatgccagatatgaa-gtgtcttg
tggc---tggtttt--cgaatcg-gctgtgagtcctttgaaatgtatagaactg-attct
c-tttgttcgaaaagcgtggcgttgctggtt--gtgaaggctgtcagtgtgactagtc-g
gcgaccg-gtttgtctgctatggcata-aatggaggagtgttcgattcgcggtatgattg
gcttc-ggctgaacaggc-gcttattagacgttcttcctgctgtggcgg-tatgacct-g
gtgaaccgtag-ttcatgcac-gacttggcttttgaa--ttggctttgct-g-tgtgaag
taga-gtga----------ca-gtttcggct-gtcgag----gatc-gaccca-tttggg
aaa---ttgtgctgtgc--gacttcggttgtgtgg-catctcaa----------------
---------------------------------------------
>DQ643897
------------------------------------------------------------
------------------------------------------------------------
------------------------------------------------------------
------------------------------------------------------------
------------------------------------------------------------
------------------------------------------------------------
------------------------------------------------------------
------------------------------------------------------------
------------------------------------------------------------
------------------------------------------------------------
------------------------------------------------------------
-------------------------------------------ccacacctaaaaaactt
tccacg-tgaa-----ccgtatcaaccc---aataatttgggg-gtt----------taa
ttggcgg---ctg-ctgctggta--tct----tttt---actggctggcggctgct---g
agcgaaccctatc----gtgagcgttctgac---cttggttggagctagtaac-ttaaa-
ttttaaacccattcttaaatactgaatatactgtaggg-acgaaagtctctgcttttaac
tagatagcaactttcagcagtggatgtctaggctcgcacatcg-atgaagaacgctgcga
actgcgatacgtaatgcgaattgcaggattca--gtgagtcatcgaaattttgaacgcat
attg-cac-ttccgggttatccc--tggaagtatgcctgtatcagtgtccgtacattaaa
cttggttttcttctttcc-gtgtagtcggtggaggatatgccagatatgaa-gtgtcttg
tggc---tggtttt--cgaatcg-gctgtgagtcctttgaaatgtatagaactg-attct
c-tttgttcgaaaagcgtggcgttgctggtt--gtgaaggctgtcagtgtgactagtc-g
gcgaccg-gtttgtctgctatggcata-aatggaggagtgttcgattcgcggtatgattg
gcttc-ggctgaacaggccgcttattagacgttcttcctgctgtggcgg-tatgacct-g
gtgaaccgtagcttcatgcac-gacttggcttttgaa--ttggctttgct-g-tgtgaag
taga-gtga----------ca-gtttcggct-gtcgag----gatc-gaccca-tttggg
aaa---ttgtgctgtgc--gacttcggttgtgtgg-catctcaa----------------
---------------------------------------------
>DQ643896
------------------------------------------------------------
------------------------------------------------------------
------------------------------------------------------------
------------------------------------------------------------
------------------------------------------------------------
------------------------------------------------------------
------------------------------------------------------------
------------------------------------------------------------
------------------------------------------------------------
------------------------------------------------------------
------------------------------------------------------------
-------------------------------------------ccacacctaaaaaactt
tccacg-tgaa-----ccgtatcaaccc---aataatttgggg-gtt----------taa
ttggcgg---ctg-ctgctggta--tct----tttt---actggctggcggctgct---g
agcgaaccctatc----gtgagcgttctgac---cttggttggagctagtaac-ttaaa-
ttttaaacccattcttaaatactgaatatactgtaggg-acgaaagtctctgcttttaac
tagatagcaactttcagcagtggatgtctaggctcgcacatcg-atgaagaacgctgcga
actgcgatacgtaatgcgaattgcaggattca--gtgagtcatcgaaattttgaacgcat
attg-cac-ttccgggttatccc--tggaagtatgcctgtatcagtgtccgtacattaaa
cttggttttcttctttcc-gtgtagtcggtggaggatatgccagatatgaa-gtgtcttg
tggc---tggtttt--cgaatcg-gctgtgagtcctttgaaatgtatagaactg-attct
c-tttgttcgaaaagcgtggcgttgctggtt--gtgaaggctgtcagtgtgactagtc-g
gcgaccg-gtttgtctgctatggcata-aatggaggagtgttcgattcgcggtatgattg
gcttc-ggctgaacaggc-gcttattagacgttcttcctgctgtggcgg-tatgacct-g
gtgaaccgtag-ttcatgcac-gacttggcttttgaa--ttggctttgct-g-tgtgaag
taga-gtga----------ca-gtttcggct-gtcgag----gatc-gaccca-tttggg
aaa---ttgtgctgtgc--gacttcggttgtgtgg-catctcaa----------------
---------------------------------------------
>DQ643895
------------------------------------------------------------
------------------------------------------------------------
------------------------------------------------------------
------------------------------------------------------------
------------------------------------------------------------
------------------------------------------------------------
------------------------------------------------------------
------------------------------------------------------------
------------------------------------------------------------
------------------------------------------------------------
------------------------------------------------------------
-------------------------------------------ccacacctaaaaaactt
tccacg-tgaa-----ccgtatcaaccc---aataatttgggg-gtt----------taa
ttggcgg---ctg-ctgctggta--tct----tttt---actggctggcggctgct---g
agcgaaccctatc----gtgagcgttctgac---cttggttggagctagtaac-ttaaa-
ttttaaacccattcttaaatactgaatatactgtaggg-acgaaagtctctgcttttaac
tagatagcaactttcagcagtggatgtctaggctcgcacatcg-atgaagaacgctgcga
actgcgatacgtaatgcgaattgcaggattca--gtgagtcatcgaaattttgaacgcat
attg-cac-ttccgggttatccc--tggaagtatgcctgtatcagtgtccgtacattaaa
cttggttttcttctttcc-gtgtagtcggtggaggatatgccagatatgaa-gtgtcttg
tggc---tggtttt--cgaatcg-gctgtgagtcctttgaaatgtatagaactg-attct
c-tttgttcgaaaagcgtggcgttgctggtt--gtgaaggctgtcagtgtgactagtc-g
gcgaccg-gtttgtctgctatggcata-aatggaggagtgttcgattcgcggtatgattg
gcttc-ggctgaacaggc-gcttattagacgttcttcctgctgtggcgg-tatgacct-g
gtgaaccgtag-ttcatgcac-gacttggcttttgaa--ttggctttgct-g-tgtgaag
taga-gtga----------ca-gtttcggct-gtcgag----gatc-gaccca-tttggg
aaa---ttgtgctgtgc--gacttcggttgtgtgg-catctcaa----------------
---------------------------------------------
>DQ643894
------------------------------------------------------------
------------------------------------------------------------
------------------------------------------------------------
------------------------------------------------------------
------------------------------------------------------------
------------------------------------------------------------
------------------------------------------------------------
------------------------------------------------------------
------------------------------------------------------------
------------------------------------------------------------
------------------------------------------------------------
-------------------------------------------ccacacctaaaaaactt
tccacg-tgaa-----ccgtatcaaccc---aataatttgggg-gtt----------taa
ttggcgg---ctg-ctgctggta--tct----tttt---actggctggcggctgct---g
agcgaaccctatc----gtgagcgttctgac---cttggttggagctagtaac-ttaaa-
ttttaaacccattcttaaatactgaatatactgtaggg-acgaaagtctctgcttttaac
tagatagcaactttcagcagtggatgtctaggctcgcacatcg-atgaagaacgctgcga
actgcgatacgtaatgcgaattgcaggattca--gtgagtcatcgaaattttgaacgcat
attg-cac-ttccgggttatccc--tggaagtatgcctgtatcagtgtccgtacattaaa
cttggttttcttctttcc-gtgtagtcggtggaggatatgccagatatgaa-gtgtcttg
tggc---tggtttt--cgaatcg-gctgtgagtcctttgaaatgtatagaactg-attct
c-tttgttcgaaaagcgtggcgttgctggtt--gtgaaggctgtcagtgtgactagtc-g
gcgaccg-gtttgtctgctatggcata-aatggaggagtgttcgattcgcggtatgattg
gcttc-ggctgaacaggc-gcttattagacgttcttcctgctgtggcgg-tatgacct-g
gtgaaccgtag-ttcatgcac-gacttggcttttgaa--ttggctttgct-g-tgtgaag
taga-gtga----------ca-gtttcggct-gtcgag----gatc-gaccca-tttggg
aaa---ttgtgctgtgc--gacttcggttgtgtgg-catctcaa----------------
---------------------------------------------
>DQ643893
------------------------------------------------------------
------------------------------------------------------------
------------------------------------------------------------
------------------------------------------------------------
------------------------------------------------------------
------------------------------------------------------------
------------------------------------------------------------
------------------------------------------------------------
------------------------------------------------------------
------------------------------------------------------------
------------------------------------------------------------
-------------------------------------------ccacacctaaaaaactt
tccacg-tgaa-----ccgtatcaaccc---aataatttgggg-gtt----------taa
ttggcgg---ctg-ctgctggta--tct----tttt---actggctggcggctgct---g
agcgaaccctatc----gtgagcgttctgac---cttggttggagctagtaac-ttaaa-
ttttaaacccattcttaaatactgaatatactgtaggg-acgaaagtctctgcttttaac
tagatagcaactttcagcagtggatgtctaggctcgcacatcg-atgaagaacgctgcga
actgcgatacgtaatgcgaattgcaggattca--gtgagtcatcgaaattttgaacgcat
attg-cac-ttccgggttatccc--tggaagtatgcctgtatcagtgtccgtacattaaa
cttggttttcttctttcc-gtgtagtcggtggaggatatgccagatatgaa-gtgtcttg
tggc---tggtttt--cgaatcg-gctgtgagtcctttgaaatgtatagaactg-attct
c-tttgttcgaaaagcgtggcgttgctggtt--gtgaaggctgtcagtgtgactagtc-g
gcgaccg-gtttgtctgctatggcata-aatggaggagtgttcgattcgcggtatgattg
gcttc-ggctgaacaggc-gcttattagacgttcttcctgctgtggcgg-tatgacct-g
gtgaaccgtag-ttcatgcac-gacttggcttttgaa--ttggctttgct-g-tgtgaag
taga-gtga----------ca-gtttcggct-gtcgag----gatc-gaccca-tttggg
aaa---ttgtgctgtgc--gacttcggttgtgtgg-catctcaa----------------
---------------------------------------------
>DQ643892
------------------------------------------------------------
------------------------------------------------------------
------------------------------------------------------------
------------------------------------------------------------
------------------------------------------------------------
------------------------------------------------------------
------------------------------------------------------------
------------------------------------------------------------
------------------------------------------------------------
------------------------------------------------------------
------------------------------------------------------------
-------------------------------------------ccacacctaaaaaactt
tccacg-tgaa-----ccgtatcaaccc---aataatttgggg-gtt----------taa
ttggcgg---ctg-ctgctggta--tct----tttt---actggctggcggctgct---g
agcgaaccctatc----gtgagcgttctgac---cttggttggagctagtaac-ttaaa-
ttttaaacccattcttaaatactgaatatactgtaggg-acgaaagtctctgcttttaac
tagatagcaactttcagcagtggatgtctaggctcgcacatcg-atgaagaacgctgcga
actgcgatacgtaatgcgaattgcaggattca--gtgagtcatcgaaattttgaacgcat
attg-cac-ttccgggttatccc--tggaagtatgcctgtatcagtgtccgtacattaaa
cttggttttcttctttcc-gtgtagtcggtggaggatatgccagatatgaa-gtgtcttg
tggc---tggtttt--cgaatcg-gctgtgagtcctttgaaatgtatagaactg-attct
c-tttgttcgaaaagcgtggcgttgctggtt--gtgaaggctgtcagtgtgactagtc-g
gcgaccg-gtttgtctgctatggcata-aatggaggagtgttcgattcgcggtatgattg
gcttc-ggctgaacaggc-gcttattagacgttcttcctgctgtggcgg-tatgacct-g
gtgaaccgtag-ttcatgcac-gacttggcttttgaa--ttggctttgct-g-tgtgaag
taga-gtga----------ca-gtttcggct-gtcgag----gatc-gaccca-tttggg
aaa---ttgtgctgtgc--gacttcggttgtgtgg-catctcaa----------------
---------------------------------------------
>DQ643891
------------------------------------------------------------
------------------------------------------------------------
------------------------------------------------------------
------------------------------------------------------------
------------------------------------------------------------
------------------------------------------------------------
------------------------------------------------------------
------------------------------------------------------------
------------------------------------------------------------
------------------------------------------------------------
------------------------------------------------------------
-------------------------------------------ccacacctaaaaaactt
tccacg-tgaa-----ccgtatcaaccc---aataatttgggg-gtt----------taa
ttggcgg---ctg-ctgctggta--tct----tttt---actggctggcggctgct---g
agcgaaccctatc----gtgagcgttctgac---cttggttggagctagtaac-ttaaa-
ttttaaacccattcttaaatactgaatatactgtaggg-acgaaagtctctgcttttaac
tagatagcaactttcagcagtggatgtctaggctcgcacatcg-atgaagaacgctgcga
actgcgatacgtaatgcgaattgcaggattca--gtgagtcatcgaaattttgaacgcat
attg-cac-ttccgggttatccc--tggaagtatgcctgtatcagtgtccgtacattaaa
cttggttttcttctttcc-gtgtagtcggtggaggatatgccagatatgaa-gtgtcttg
tggc---tggtttt--cgaatcg-gctgtgagtcctttgaaatgtatagaactg-attct
c-tttgttcgaaaagcgtggcgttgctggtt--gtgaaggctgtcagtgtgactagtc-g
gcgaccg-gtttgtctgctatggcata-aatggaggagtgttcgattcgcggtatgattg
gcttc-ggctgaacaggc-gcttattagacgttcttcctgctgtggcgg-tatgacct-g
gtgaaccgtag-ttcatgcac-gacttggcttttgaa--ttggctttgct-g-tgtgaag
taga-gtga----------ca-gtttcggct-gtcgag----gatc-gaccca-tttggg
aaa---ttgtgctgtgc--gacttcggttgtgtgg-catctcaa----------------
---------------------------------------------
>DQ643890
------------------------------------------------------------
------------------------------------------------------------
------------------------------------------------------------
------------------------------------------------------------
------------------------------------------------------------
------------------------------------------------------------
------------------------------------------------------------
------------------------------------------------------------
------------------------------------------------------------
------------------------------------------------------------
------------------------------------------------------------
-------------------------------------------ccacacctaaaaaactt
tccacg-tgaaa----ccgtatcaaccc---aataatttgggg-gtt----------taa
ttggcgg---ctg-ctgctggta--tct----tttt---actggctggcggctgct---g
agcgaaccctatc----gtgagcgttctgac---cttggttggagctagtaac-ttaaa-
ttttaaacccattcttaaatactgaatatactgtaggg-acgaaagtctctgcttttaac
tagatagcaactttcagcagtggatgtctaggctcgcacatcg-atgaagaacgctgcga
actgcgatacgtaatgcgaattgcaggattca--gtgagtcatcgaaattttgaacgcat
attg-cac-ttccgggttatccc--tggaagtatgcctgtatcagtgtccgtacattaaa
cttggttttcttctttcc-gtgtagtcggtggaggatatgccagatatgaa-gtgtcttg
tggc---tggtttt--cgaatcg-gctgtgagtcctttgaaatgtatagaactg-attct
c-tttgttcgaaaagcgtggcgttgctggtt--gtgaaggctgtcagtgtgactagtc-g
gcgaccg-gtttgtctgctatggcata-aatggaggagtgttcgattcgcggtatgattg
gcttc-ggctgaacaggc-gcttattagacgttcttcctgctgtggcgg-tatgacct-g
gtgaaccgtag-ttcatgcac-gacttggcttttgaa--ttggctttgct-g-tgtgaag
taga-gtga----------ca-gtttcggct-gtcgag----gatc-gaccca-tttggg
aaa---ttgtgctgtgc--gacttcggttgtgtgg-catctcaa----------------
---------------------------------------------
>DQ643889
------------------------------------------------------------
------------------------------------------------------------
------------------------------------------------------------
------------------------------------------------------------
------------------------------------------------------------
------------------------------------------------------------
------------------------------------------------------------
------------------------------------------------------------
------------------------------------------------------------
------------------------------------------------------------
------------------------------------------------------------
-------------------------------------------ccacacctaaaaaactt
tccacg-tgaa-----ccgtatcaaccc---aataatttgggg-gtt----------taa
ttggcgg---ctg-ctgctggta--tct----tttt---actggctggcggctgct---g
agcgaaccctatc----gtgagcgttctgac---cttggttggagctagtaac-ttaaa-
ttttaaacccattcttaaatactgaatatactgtaggg-acgaaagtctctgcttttaac
tagatagcaactttcagcagtggatgtctaggctcgcacatcg-atgaagaacgctgcga
actgcgatacgtaatgcgaattgcaggattca--gtgagtcatcgaaattttgaacgcat
attg-cac-ttccgggttatccc--tggaagtatgcctgtatcagtgtccgtacattaaa
cttggttttcttctttcc-gtgtagtcggtggaggatatgccagatatgaa-gtgtcttg
tggc---tggtttt--cgaatcg-gctgtgagtcctttgaaatgtatagaactg-attct
c-tttgttcgaaaagcgtggcgttgctggtt--gtgaaggctgtcagtgtgactagtc-g
gcgaccg-gtttgtctgctatggcata-aatggaggagtgttcgattcgcggtatgattg
gcttc-ggctgaacaggc-gcttattagacgttcttcctgctgtggcgg-tatgacct-g
gtgaaccgtag-ttcatgcac-gacttggcttttgaa--ttggctttgct-g-tgtgaag
taga-gtga----------ca-gtttcggct-gtcgag----gatc-gaccca-tttggg
aaa---ttgtgctgtgc--gacttcggttgtgtgg-catctcaa----------------
---------------------------------------------
>DQ643888
------------------------------------------------------------
------------------------------------------------------------
------------------------------------------------------------
------------------------------------------------------------
------------------------------------------------------------
------------------------------------------------------------
------------------------------------------------------------
------------------------------------------------------------
------------------------------------------------------------
------------------------------------------------------------
------------------------------------------------------------
-------------------------------------------ccacacctaaaaaactt
tccacg-tgaa-----ccgtatcaaccc---aataatttgggg-gtt----------taa
ttggcgg---ctg-ctgctggta--tct----tttt---actggctggcggctgct---g
agcgaaccctatc----gtgagcgttctgac---cttggttggagctagtaac-ttaaa-
ttttaaacccattcttaaatactgaatatactgtaggg-acgaaagtctctgcttttaac
tagatagcaactttcagcagtggatgtctaggctcgcacatcg-atgaagaacgctgcga
actgcgatacgtaatgcgaattgcaggattca--gtgagtcatcgaaattttgaacgcat
attg-cac-ttccgggttatccc--tggaagtatgcctgtatcagtgtccgtacattaaa
cttggttttcttctttcc-gtgtagtcggtggaggatatgccagatatgaa-gtgtcttg
tggc---tggtttt--cgaatcg-gctgtgagtcctttgaaatgtatagaactg-attct
c-tttgttcgaaaagcgtggcgttgctggtt--gtgaaggctgtcagtgtgactagtc-g
gcgaccg-gtttgtctgctatggcata-aatggaggagtgttcgattcgcggtatgattg
gcttc-ggctgaacaggc-gcttattagacgttcttcctgctgtggcgg-tatgacct-g
gtgaaccgtag-ttcatgcac-gacttggcttttgaa--ttggctttgct-g-tgtgaag
taga-gtga----------ca-gtttcggct-gtcgag----gatc-gaccca-tttggg
aaa---ttgtgctgtgc--gacttcggttgtgtgg-catctcaa----------------
---------------------------------------------
>DQ643887
------------------------------------------------------------
------------------------------------------------------------
------------------------------------------------------------
------------------------------------------------------------
------------------------------------------------------------
------------------------------------------------------------
------------------------------------------------------------
------------------------------------------------------------
------------------------------------------------------------
------------------------------------------------------------
------------------------------------------------------------
-------------------------------------------ccacacctaaaaaactt
tccacg-tgaa-----ccgtatcaaccc---aataatttgggg-gtt----------taa
ttggcgg---ctg-ctgctggta--tct----tttt---actggctggcggctgct---g
agcgaaccctatc----gtgagcgttctgac---cttggttggagctagtaac-ttaaa-
ttttaaacccattcttaaatactgaatatactgtaggg-acgaaagtctctgcttttaac
tagatagcaactttcagcagtggatgtctaggctcgcacatcg-atgaagaacgctgcga
actgcgatacgtaatgcgaattgcaggattca--gtgagtcatcgaaattttgaacgcat
attg-cac-ttccgggttatccc--tggaagtatgcctgtatcagtgtccgtacattaaa
cttggttttcttctttcc-gtgtagtcggtggaggatatgccagatatgaa-gtgtcttg
tggc---tggtttt--cgaatcg-gctgtgagtcctttgaaatgtatagaactg-attct
c-tttgttcgaaaagcgtggcgttgctggtt--gtgaaggctgtcagtgtgactagtc-g
gcgaccg-gtttgtctgctatggcata-aatggaggagtgttcgattcgcggtatgattg
gcttc-ggctgaacaggc-gcttattagacgttcttcctgctgtggcgg-tatgacct-g
gtgaaccgtag-ttcatgcac-gacttggcttttgaa--ttggctttgct-g-tgtgaag
taga-gtga----------ca-gtttcggct-gtcgag----gatc-gaccca-tttggg
aaa---ttgtgctgtgc--gacttcggttgtgtgg-catctcaa----------------
---------------------------------------------
>DQ643886
------------------------------------------------------------
------------------------------------------------------------
------------------------------------------------------------
------------------------------------------------------------
------------------------------------------------------------
------------------------------------------------------------
------------------------------------------------------------
------------------------------------------------------------
------------------------------------------------------------
------------------------------------------------------------
------------------------------------------------------------
-------------------------------------------ccacacctaaaaaactt
tccacg-tgaa-----ccgtatcaaccc---aataatttgggg-gtt----------taa
ttggcgg---ctg-ctgctggta--tct----tttt---actggctggcggctgct---g
agcgaaccctatc----gtgagcgttctgac---cttggttggagctagtaac-ttaaa-
ttttaaacccattcttaaatactgaatatactgtaggg-acgaaagtctctgcttttaac
tagatagcaactttcagcagtggatgtctaggctcgcacatcg-atgaagaacgctgcga
actgcgatacgtaatgcgaattgcaggattca--gtgagtcatcgaaattttgaacgcat
attg-cac-ttccgggttatccc--tggaagtatgcctgtatcagtgtccgtacattaaa
cttggttttcttctttcc-gtgtagtcggtggaggatatgccagatatgaa-gtgtcttg
tggc---tggtttt--cgaatcg-gctgtgagtcctttgaaatgtatagaactg-attct
c-tttgttcgaaaagcgtggcgttgctggtt--gtgaaggctgtcagtgtgactagtc-g
gcgaccg-gtttgtctgctatggcata-aatggaggagtgttcgattcgcggtatgattg
gcttc-ggctgaacaggc-gcttattagacgttcttcctgctgtggcgg-tatgacct-g
gtgaaccgtag-ttcatgcac-gacttggcttttgaa--ttggctttgct-g-tgtgaag
taga-gtga----------ca-gtttcggct-gtcgag----gatc-gaccca-tttggg
aaa---ttgtgctgtgc--gacttcggttgtgtgg-catctcaa----------------
---------------------------------------------
>DQ643885
------------------------------------------------------------
------------------------------------------------------------
------------------------------------------------------------
------------------------------------------------------------
------------------------------------------------------------
------------------------------------------------------------
------------------------------------------------------------
------------------------------------------------------------
------------------------------------------------------------
------------------------------------------------------------
------------------------------------------------------------
-------------------------------------------ccacacctaaaaaactt
tccacg-tgaa-----ccgtatcaaccc---aataatttgggg-gtt----------taa
ttggcgg---ctg-ctgctggta--tct----tttt---actggctggcggctgct---g
agcgaaccctatc----gtgagcgttctgac---cttggttggagctagtaac-ttaaa-
ttttaaacccattcttaaatactgaatatactgtaggg-acgaaagtctctgcttttaac
tagatagcaactttcagcagtggatgtctaggctcgcacatcg-atgaagaacgctgcga
actgcgatacgtaatgcgaattgcaggattca--gtgagtcatcgaaattttgaacgcat
attg-cac-ttccgggttatccc--tggaagtatgcctgtatcagtgtccgtacattaaa
cttggttttcttctttcc-gtgtagtcggtggaggatatgccagatatgaa-gtgtcttg
tggc---tggtttt--cgaatcg-gctgtgagtcctttgaaatgtatagaactg-attct
c-tttgttcgaaaagcgtggcgttgctggtt--gtgaaggctgtcagtgtgactagtc-g
gcgaccg-gtttgtctgctatggcata-aatggaggagtgttcgattcgcggtatgattg
gcttc-ggctgaacaggc-gcttattagacgttcttcctgctgtggcgg-tatgacct-g
gtgaaccgtag-ttcatgcac-gacttggcttttgaa--ttggctttgct-g-tgtgaag
taga-gtga----------ca-gtttcggct-gtcgag----gatc-gaccca-tttggg
aaa---ttgtgctgtgc--gacttcggttgtgtgg-catctcaa----------------
---------------------------------------------
>DQ643884
------------------------------------------------------------
------------------------------------------------------------
------------------------------------------------------------
------------------------------------------------------------
------------------------------------------------------------
------------------------------------------------------------
------------------------------------------------------------
------------------------------------------------------------
------------------------------------------------------------
------------------------------------------------------------
------------------------------------------------------------
-------------------------------------------ccacacctaaaaaactt
tccacg-tgaa-----ccgtatcaaccc---aataatttgggg-gtt----------taa
ttggcgg---ctg-ctgctggta--tct----tttt---actggctggcggctgct---g
agcgaaccctatc----gtgagcgttctgac---cttggttggagctagtaac-ttaaa-
ttttaaacccattcttaaatactgaatatactgtaggg-acgaaagtctctgcttttaac
tagatagcaactttcagcagtggatgtctaggctcgcacatcg-atgaagaacgctgcga
actgcgatacgtaatgcgaattgcaggattca--gtgagtcatcgaaattttgaacgcat
attg-cac-ttccgggttatccc--tggaagtatgcctgtatcagtgtccgtacattaaa
cttggttttcttctttcc-gtgtagtcggtggaggatatgccagatatgaa-gtgtcttg
tggc---tggtttt--cgaatcg-gctgtgagtcctttgaaatgtatagaactg-attct
c-tttgttcgaaaagcgtggcgttgctggtt--gtgaaggctgtcagtgtgactagtc-g
gcgaccg-gtttgtctgctatggcata-aatggaggagtgttcgattcgcggtatgattg
gcttc-ggctgaacaggc-gcttattagacgttcttcctgctgtggcgg-tatgacct-g
gtgaaccgtag-ttcatgcac-gacttggcttttgaa--ttggctttgct-g-tgtgaag
taga-gtga----------ca-gtttcggct-gtcgag----gatc-gaccca-tttggg
aaa---ttgtgctgtgc--gacttcggttgtgtgg-catctcaa----------------
---------------------------------------------
>DQ643883
------------------------------------------------------------
------------------------------------------------------------
------------------------------------------------------------
------------------------------------------------------------
------------------------------------------------------------
------------------------------------------------------------
------------------------------------------------------------
------------------------------------------------------------
------------------------------------------------------------
------------------------------------------------------------
------------------------------------------------------------
-------------------------------------------ccacacctaaaaaactt
tccacg-tgaa-----ccgtatcaaccc---aataatttgggg-gtt----------taa
ttggcgg---ctg-ctgctggta--tct----tttt---actggctggcggctgct---g
agcgaaccctatc----gtgagcgttctgac---cttggttggagctagtaac-ttaaa-
ttttaaacccattcttaaatactgaatatactgtaggg-acgaaagtctctgcttttaac
tagatagcaactttcagcagtggatgtctaggctcgcacatcg-atgaagaacgctgcga
actgcgatacgtaatgcgaattgcaggattca--gtgagtcatcgaaattttgaacgcat
attg-cac-ttccgggttatccc--tggaagtatgcctgtatcagtgtccgtacattaaa
cttggttttcttctttcc-gtgtagtcggtggaggatatgccagatatgaa-gtgtcttg
tggc---tggtttt--cgaatcg-gctgtgagtcctttgaaatgtatagaactg-attct
c-tttgttcgaaaagcgtggcgttgctggtt--gtgaaggctgtcagtgtgactagtc-g
gcgaccg-gtttgtctgctatggcata-aatggaggagtgttcgattcgcggtatgattg
gcttc-ggctgaacaggc-gcttattagacgttcttcctgctgtggcgg-tatgacct-g
gtgaaccgtag-ttcatgcac-gacttggcttttgaa--ttggctttgct-g-tgtgaag
taga-gtga----------ca-gtttcggct-gtcgag----gatc-gaccca-tttggg
aaa---ttgtgctgtgc--gacttcggttgtgtgg-catctcaa----------------
---------------------------------------------
>DQ643882
------------------------------------------------------------
------------------------------------------------------------
------------------------------------------------------------
------------------------------------------------------------
------------------------------------------------------------
------------------------------------------------------------
------------------------------------------------------------
------------------------------------------------------------
------------------------------------------------------------
------------------------------------------------------------
------------------------------------------------------------
-------------------------------------------ccacacctaaaaaactt
tccacg-tgaa-----ccgtatcaaccc---aataatttgggg-gtt----------taa
ttggcgg---ctg-ctgctggca--tct----tttt---actggctggcggctgct---g
agcgaaccctatc----gtgagcgttctgac---cttggttggagctagtaac-ttaaa-
ttttaaacccattcttaaatactgaatatactgtaggg-acgaaagtctctgcttttaac
tagatagcaactttcagcagtggatgtctaggctcgcacatcg-atgaagaacgctgcga
actgcgatacgtaatgcgaattgcaggattca--gtgagtcatcgaaattttgaacgcat
attg-cac-ttccgggttatccc--tggaagtatgcctgtatcagtgtccgtacattaaa
cttggttttcttctttcc-gtgtagtcggtggaggatatgccagatatgaa-gtgtcttg
tggc---tggtttt--cgaatcg-gctgtgagtcctttgaaatgtatagaactg-attct
c-tttgttcgaaaagcgtggcgttgctggtt--gtgaaggctgtcagtgtgactagtc-g
gcgaccg-gtttgtctgctatggcata-aatggaggagtgttcgattcgcggtatgattg
gcttc-ggctgaacaggc-gcttattagacgttcttcctgctgtggcgg-tatgacct-g
gtgaaccgtag-ttcatgcac-gacttggcttttgaa--ttggctttgct-g-tgtgaag
taga-gtga----------ca-gtttcggct-gtcgag----gatc-gaccca-tttggg
aaa---ttgtgctgtgc--gacttcggttgtgtgg-catctcaa----------------
---------------------------------------------
>DQ643881
------------------------------------------------------------
------------------------------------------------------------
------------------------------------------------------------
------------------------------------------------------------
------------------------------------------------------------
------------------------------------------------------------
------------------------------------------------------------
------------------------------------------------------------
------------------------------------------------------------
------------------------------------------------------------
------------------------------------------------------------
-------------------------------------------ccacacctaaaaaactt
tccacg-tgaa-----ccgtatcaaccc---aataatttgggg-gtt----------taa
ttggcgg---ctg-ctgctggta--tct----tttt---actggctggcggctgct---g
agcgaaccctatc----gtgagcgttctgac---cttggttggagctagtaac-ttaaa-
ttttaaacccattcttaaatactgaatatactgtaggg-acgaaagtctctgcttttaac
tagatagcaactttcagcagtggatgtctaggctcgcacatcg-atgaagaacgctgcga
actgcgatacgtaatgcgaattgcaggattca--gtgagtcatcgaaattttgaacgcat
attg-cac-ttccgggttatccc--tggaagtatgcctgtatcagtgtccgtacattaaa
cttggttttcttctttcc-gtgtagtcggtggaggatatgccagatatgaa-gtgtcttg
tggc---tggtttt--cgaatcg-gctgtgagtcctttgaaatgtatagaactg-attct
c-tttgttcgaaaagcgtggcgttgctggtt--gtgaaggctgtcagtgtgactagtc-g
gcgaccg-gtttgtctgctatggcata-aatggaggagtgttcgattcgcggtatgattg
gcttc-ggctgaacaggc-gcttattagacgttcttcctgctgtggcgg-tatgacct-g
gtgaaccgtag-ttcatgcac-gacttggcttttgaa--ttggctttgct-g-tgtgaag
taga-gtga----------ca-gtttcggct-gtcgag----gatc-gaccca-tttggg
aaa---ttgtgctgtgc--gacttcggttgtgtgg-catctcaa----------------
---------------------------------------------
>DQ643880
------------------------------------------------------------
------------------------------------------------------------
------------------------------------------------------------
------------------------------------------------------------
------------------------------------------------------------
------------------------------------------------------------
------------------------------------------------------------
------------------------------------------------------------
------------------------------------------------------------
------------------------------------------------------------
------------------------------------------------------------
-------------------------------------------ccacacctaaaaaactt
tccacg-tgaa-----ccgtatcaaccc---aataatttgggg-gtt----------taa
ttggcgg---ctg-ctgctggta--tct----tttt---actggctggcggctgct---g
agcgaaccctatc----gtgagcgttctgac---cttggttggagctagtaac-ttaaa-
ttttaaacccattcttaaatactgaatatactgtaggg-acgaaagtctctgcttttaac
tagatagcaactttcagcagtggatgtctaggctcgcacatcg-atgaagaacgctgcga
actgcgatacgtaatgcgaattgcaggattca--gtgagtcatcgaaattttgaacgcat
attg-cac-ttccgggttatccc--tggaagtatgcctgtatcagtgtccgtacattaaa
cttggttttcttctttcc-gtgtagtcggtggaggatatgccagatatgaa-gtgtcttg
tggc---tggtttt--cgaatcg-gctgtgagtcctttgaaatgtatagaactg-attct
c-tttgttcgaaaagcgtggcgttgctggtt--gtgaaggctgtcagtgtgactagtc-g
gcgaccg-gtttgtctgctatggcata-aatggaggagtgttcgattcgcggtatgattg
gcttc-ggctgaacaggc-gcttattagacgttcttcctgctgtggcgg-tatgacct-g
gtgaaccgtag-ttcatgcac-gacttggcttttgaa--ttggctttgct-g-tgtgaag
taga-gtga----------ca-gtttcggct-gtcgag----gatc-gaccca-tttggg
aaa---ttgtgctgtgc--gacttcggttgtgtgg-catctcaa----------------
---------------------------------------------
>DQ643879
------------------------------------------------------------
------------------------------------------------------------
------------------------------------------------------------
------------------------------------------------------------
------------------------------------------------------------
------------------------------------------------------------
------------------------------------------------------------
------------------------------------------------------------
------------------------------------------------------------
------------------------------------------------------------
------------------------------------------------------------
-------------------------------------------ccacacctaaaaaactt
tccacg-tgaaa----ccgtatcaaccc---aataatttgggg-gtt----------taa
ttggcgg---ctg-ctgctggta--tct----tttt---actggctggcggctgct---g
agcgaaccctatc----gtgagcgttctgac---cttggttggagctagtaac-ttaaa-
ttttaaacccattcttaaatactgaatatactgtaggg-acgaaagtctctgcttttaac
tagatagcaactttcagcagtggatgtctaggctcgcacatcg-atgaagaacgctgcga
actgcgatacgtaatgcgaattgcaggattca--gtgagtcatcgaaattttgaacgcat
attg-cac-ttccgggttatccc--tggaagtatgcctgtatcagtgtccgtacattaaa
cttggttttcttctttcc-gtgtagtcggtggaggatatgccagatatgaa-gtgtcttg
tggc---tggtttt--cgaatcg-gctgtgagtcctttgaaatgtatagaactg-attct
c-tttgttcgaaaagcgtggcgttgctggtt--gtgaaggctgtcagtgtgactagtc-g
gcgaccg-gtttgtctgctatggcata-aatggaggagtgttcgattcgcggtatgattg
gcttc-ggctgaacaggc-gcttattagacgttcttcctgctgtggcgg-tatgacct-g
gtgaaccgtag-ttcatgcac-gacttggcttttgaa--ttggctttgct-g-tgtgaag
taga-gtga----------ca-gtttcggct-gtcgag----gatc-gaccca-tttggg
aaa---ttgtgctgtgc--gacttcggttgtgtgg-catctcaa----------------
---------------------------------------------
>DQ643878
------------------------------------------------------------
------------------------------------------------------------
------------------------------------------------------------
------------------------------------------------------------
------------------------------------------------------------
------------------------------------------------------------
------------------------------------------------------------
------------------------------------------------------------
------------------------------------------------------------
------------------------------------------------------------
------------------------------------------------------------
-------------------------------------------ccacacctaaaaaactt
tccacg-tgaa-----ccgtatcaaccc---aataatttgggg-gtt----------taa
ttggcgg---ctg-ctgctggta--tct----tttt---actggctggcggctgct---g
agcgaaccctatc----gtgagcgttctgac---cttggttggagctagtaac-ttaaa-
ttttaaacccattcttaaatactgaatatactgtaggg-acgaaagtctctgcttttaac
tagatagcaactttcagcagtggatgtctaggctcgcacatcg-atgaagaacgctgcga
actgcgatacgtaatgcgaattgcaggattca--gtgagtcatcgaaattttgaacgcat
attg-cac-ttccgggttatccc--tggaagtatgcctgtatcagtgtccgtacattaaa
cttggttttcttctttcc-gtgtagtcggtggaggatatgccagatatgaa-gtgtcttg
tggc---tggtttt--cgaatcg-gctgtgagtcctttgaaatgtatagaactg-attct
c-tttgttcgaaaagcgtggcgttgctggtt--gtgaaggctgtcagtgtgactagtc-g
gcgaccg-gtttgtctgctatggcata-aatggaggagtgttcgattcgcggtatgattg
gcttc-ggctgaacaggccgcttattagacgttcttcctgctgtggcgg-tatgacct-g
gtgaaccgtagcttcatgcac-gacttggcttttgaa--ttggctttgct-g-tgtgaag
taga-gtga----------ca-gtttcggct-gtcgag----gatc-gaccca-tttggg
aaa---ttgtgctgtgc--gacttcggttgtgtgg-catctcaa----------------
---------------------------------------------
>DQ643877
------------------------------------------------------------
------------------------------------------------------------
------------------------------------------------------------
------------------------------------------------------------
------------------------------------------------------------
------------------------------------------------------------
------------------------------------------------------------
------------------------------------------------------------
------------------------------------------------------------
------------------------------------------------------------
------------------------------------------------------------
-------------------------------------------ccacacctaaaaaactt
tccacg-tgaa-----ccgtatcaaccc---aataatttgggg-gtt----------taa
ttggcgg---ctg-ctgctggta--tct----tttt---actggctggcggctgct---g
agcgaaccctatc----gtgagcgttctgac---cttggttggagctagtaac-ttaaa-
ttttaaacccattcttaaatactgaatatactgtaggg-acgaaagtctctgcttttaac
tagatagcaactttcagcagtggatgtctaggctcgcacatcg-atgaagaacgctgcga
actgcgatacgtaatgcgaattgcaggattca--gtgagtcatcgaaattttgaacgcat
attg-cac-ttccgggttatccc--tggaagtatgcctgtatcagtgtccgtacattaaa
cttggttttcttctttcc-gtgtagtcggtggaggatatgccagatatgaa-gtgtcttg
tggc---tggtttt--cgaatcg-gctgtgagtcctttgaaatgtatagaactg-attct
c-tttgttcgaaaagcgtggcgttgctggtt--gtgaaggctgtcagtgtgactagtc-g
gcgaccg-gtttgtctgctatggcata-aatggaggagtgttcgattcgcggtatgattg
gcttc-ggctgaacaggc-gcttattagacgttcttcctgctgtggcgg-tatgacct-g
gtgaaccgtag-ttcatgcac-gacttggcttttgaa--ttggctttgct-g-tgtgaag
taga-gtga----------ca-gtttcggct-gtcgag----gatc-gaccca-tttggg
aaa---ttgtgctgtgc--gacttcggttgtgtgg-cgtctcaa----------------
---------------------------------------------
>DQ643876
------------------------------------------------------------
------------------------------------------------------------
------------------------------------------------------------
------------------------------------------------------------
------------------------------------------------------------
------------------------------------------------------------
------------------------------------------------------------
------------------------------------------------------------
------------------------------------------------------------
------------------------------------------------------------
------------------------------------------------------------
-------------------------------------------ccacacctaaaaaactt
tccacg-tgaa-----ccgtatcaaccc---aataatttgggg-gtt----------taa
ttggcgg---ctg-ctgctggta--tct----tttt---actggctggcggctgct---g
agcgaaccctatc----gtgagcgttctgac---cttggttggagctagtaac-ttaaa-
ttttaaacccattcttaaatactgaatatactgtaggg-acgaaagtctctgcttttaac
tagatagcaactttcagcagtggatgtctaggctcgcacatcg-atgaagaacgctgcga
actgcgatacgtaatgcgaattgcaggattca--gtgagtcatcgaaattttgaacgcat
attg-cac-ttccgggttatccc--tggaagtatgcctgtatcagtgtccgtacattaaa
cttggttttcttctttcc-gtgtagtcggtggaggatatgccagatatgaa-gtgtcttg
tggc---tggtttt--cgaatcg-gctgtgagtcctttgaaatgtatagaactg-attct
c-tttgttcgaaaagcgtggcgttgctggtt--gtgaaggctgtcagtgtgactagtc-g
gcgaccg-gtttgtctgctatggcata-aatggaggagtgttcgattcgcggtatgattg
gcttc-ggctgaacaggc-gcttattagacgttcttcctgctgtggcgg-tatgacct-g
gtgaaccgtag-ttcatgcac-gacttggcttttgaa--ttggctttgct-g-tgtgaag
taga-gtga----------ca-gtttcggct-gtcgag----gatc-gaccca-tttggg
aaa---ttgtgctgtgc--gacttcggttgtgtgg-catctcaa----------------
---------------------------------------------
>DQ643875
------------------------------------------------------------
------------------------------------------------------------
------------------------------------------------------------
------------------------------------------------------------
------------------------------------------------------------
------------------------------------------------------------
------------------------------------------------------------
------------------------------------------------------------
------------------------------------------------------------
------------------------------------------------------------
------------------------------------------------------------
-------------------------------------------ccacacctaaaaaactt
tccacg-tgaa-----ccgtatcaaccc---aataatttgggg-gtt----------taa
ttggcgg---ctg-ctgctggta--tct----tttt---actggctggcggctgct---g
agcgaaccctatc----gtgagcgttctgac---cttggttggagctagtaac-ttaaa-
ttttaaacccattcttaaatactgaatatactgtaggg-acgaaagtctctgcttttaac
tagatagcaactttcagcagtggatgtctaggctcgcacatcg-atgaagaacgctgcga
actgcgatacgtaatgcgaattgcaggattca--gtgagtcatcgaaattttgaacgcat
attg-cac-ttccgggttatccc--tggaagtatgcctgtatcagtgtccgtacattaaa
cttggttttcttctttcc-gtgtagtcggtggaggatatgccagatatgaa-gtgtcttg
tggc---tggtttt--cgaatcg-gctgtgagtcctttgaaatgtatagaactg-attct
c-tttgttcgaaaagcgtggcgttgctggtt--gtgaaggctgtcagtgtgactagtc-g
gcgaccg-gtttgtctgctatggcata-aatggaggagtgttcgattcgcggtatgattg
gcttc-ggctgaacaggc-gcttattagacgttcttcctgctgtggcgg-tatgacct-g
gtgaaccgtag-ttcatgcac-gacttggcttttgaa--ttggctttgct-g-tgtgaag
taga-gtga----------ca-gtttcggct-gtcgag----gatc-gaccca-tttggg
aaa---ttgtgctgtgc--gacttcggttgtgtgg-catctcaa----------------
---------------------------------------------
>DQ643874
------------------------------------------------------------
------------------------------------------------------------
------------------------------------------------------------
------------------------------------------------------------
------------------------------------------------------------
------------------------------------------------------------
------------------------------------------------------------
------------------------------------------------------------
------------------------------------------------------------
------------------------------------------------------------
------------------------------------------------------------
-------------------------------------------ccacacctaaaaaactt
tccacg-tgaa-----ccgtatcaaccc---aataatttgggg-gtt----------taa
ttggcgg---ctg-ctgctggta--tct----tttt---actggctggcggctgct---g
agcgaaccctatc----gtgagcgttctgac---cttggttggagctagtaac-ttaaa-
ttttaaacccattcttaaatactgaatatactgtaggg-acgaaagtctctgcttttaac
tagatagcaactttcagcagtggatgtctaggctcgcacatcg-atgaagaacgctgcga
actgcgatacgtaatgcgaattgcaggattca--gtgagtcatcgaaattttgaacgcat
attg-cac-ttccgggttatccc--tggaagtatgcctgtatcagtgtccgtacattaaa
cttggttttcttctttcc-gtgtagtcggtggaggatatgccagatatgaa-gtgtcttg
tggc---tggtttt--cgaatcg-gctgtgagtcctttgaaatgtatagaactg-attct
c-tttgttcgaaaagcgtggcgttgctggtt--gtgaaggctgtcagtgtgactagtc-g
gcgaccg-gtttgtctgctatggcata-aatggaggagtgttcgattcgcggtatgattg
gcttc-ggctgaacaggc-gcttattagacgttcttcctgctgtggcgg-tatgacct-g
gtgaaccgtag-ttcatgcac-gacttggcttttgaa--ttggctttgct-g-tgtgaag
taga-gtga----------ca-gtttcggct-gtcgag----gatc-gaccca-tttggg
aaa---ttgtgctgtgc--gacttcggttgtgtgg-catctcaa----------------
---------------------------------------------
>DQ643873
------------------------------------------------------------
------------------------------------------------------------
------------------------------------------------------------
------------------------------------------------------------
------------------------------------------------------------
------------------------------------------------------------
------------------------------------------------------------
------------------------------------------------------------
------------------------------------------------------------
------------------------------------------------------------
------------------------------------------------------------
-------------------------------------------ccacacctaaaaaactt
tccacg-tgaa-----ccgtatcaaccc---aataatttgggg-gtt----------taa
ttggcgg---ctg-ctgctggta--tct----tttt---actggctggcggctgct---g
agcgaaccctatc----gtgagcgttctgac---cttggttggagctagtaac-ttaaa-
ttttaaacccattcttaaatactgaatatactgtaggg-acgaaagtctctgcttttaac
tagatagcaactttcagcagtggatgtctaggctcgcacatcg-atgaagaacgctgcga
actgcgatacgtaatgcgaattgcaggattca--gtgagtcatcgaaattttgaacgcat
attg-cac-ttccgggttatccc--tggaagtatgcctgtatcagtgtccgtacattaaa
cttggttttcttctttcc-gtgtagtcggtggaggatatgccagatatgaa-gtgtcttg
tggc---tggtttt--cgaatcg-gctgtgagtcctttgaaatgtatagaactg-attct
c-tttgttcgaaaagcgtggcgttgctggtt--gtgaaggctgtcagtgtgactagtc-g
gcgaccg-gtttgtctgctatggcata-aatggaggagtgttcgattcgcggtatgattg
gcttc-ggctgaacaggc-gcttattagacgttcttcctgctgtggcgg-tatgacct-g
gtgaaccgtag-ttcatgcac-gacttggcttttgaa--ttggctttgct-g-tgtgaag
taga-gtga----------ca-gtttcggct-gtcgag----gatc-gaccca-tttggg
aaa---ttgtgctgtgc--gacttcggttgtgtgg-catctcaa----------------
---------------------------------------------
>DQ643872
------------------------------------------------------------
------------------------------------------------------------
------------------------------------------------------------
------------------------------------------------------------
------------------------------------------------------------
------------------------------------------------------------
------------------------------------------------------------
------------------------------------------------------------
------------------------------------------------------------
------------------------------------------------------------
------------------------------------------------------------
-------------------------------------------ccacacctaaaaaactt
tccacg-tgaa-----ccgtatcaaccc---aataatttgggg-gtt----------taa
ttggcgg---ctg-ctgctggta--tct----tttt---actggctggcggctgct---g
agcgaaccctatc----gtgagcgttctgac---cttggttggagctagtaac-ttaaa-
ttttaaacccattcttaaatactgaatatactgtaggg-acgaaagtctctgcttttaac
tagatagcaactttcagcagtggatgtctaggctcgcacatcg-atgaagaacgctgcga
actgcgatacgtaatgcgaattgcaggattca--gtgagtcatcgaaattttgaacgcat
attg-cac-ttccgggttatccc--tggaagtatgcctgtatcagtgtccgtacattaaa
cttggttttcttctttcc-gtgtagtcggtggaggatatgccagatatgaa-gtgtcttg
tggc---tggtttt--cgaatcg-gctgtgagtcctttgaaatgtatagaactg-attct
c-tttgttcgaaaagcgtggcgttgctggtt--gtgaaggctgtcagtgtgactagtc-g
gcgaccg-gtttgtctgctatggcata-aatggaggagtgttcgattcgcggtatgattg
gcttc-ggctgaacaggc-gcttattagacgttcttcctgctgtggcgg-tatgacct-g
gtgaaccgtag-ttcatgcac-gacttggcttttgaa--ttggctttgct-g-tgtgaag
taga-gtga----------ca-gtttcggct-gtcgag----gatc-gaccca-tttggg
aaa---ttgtgctgtgc--gacttcggttgtgtgg-catctcaa----------------
---------------------------------------------
>DQ643871
------------------------------------------------------------
------------------------------------------------------------
------------------------------------------------------------
------------------------------------------------------------
------------------------------------------------------------
------------------------------------------------------------
------------------------------------------------------------
------------------------------------------------------------
------------------------------------------------------------
------------------------------------------------------------
------------------------------------------------------------
-------------------------------------------ccacacctaaaaaactt
tccacg-tgaa-----ccgtatcaaccc---aataatttgggg-gtt----------taa
ttggcgg---ctg-ctgctggta--tct----tttt---actggctggcggctgct---g
agcgaaccctatc----gtgagcgttctgac---cttggttggagctagtaac-ttaaa-
ttttaaacccattcttaaatactgaatatactgtaggg-acgaaagtctctgcttttaac
tagatagcaactttcagcagtggatgtctaggctcgcacatcg-atgaagaacgctgcga
actgcgatacgtaatgcgaattgcaggattca--gtgagtcatcgaaattttgaacgcat
attg-cac-ttccgggttatccc--tggaagtatgcctgtatcagtgtccgtacattaaa
cttggttttcttctttcc-gtgtagtcggtggaggatatgccagatatgaa-gtgtcttg
tggc---tggtttt--cgaatcg-gctgtgagtcctttgaaatgtatagaactg-attct
c-tttgttcgaaaagcgtggcgttgctggtt--gtgaaggctgtcagtgtgactagtc-g
gcgaccg-gtttgtctgctatggcata-aatggaggagtgttcgattcgcggtatgattg
gcttc-ggctgaacaggc-gcttattagacgttcttcctgctgtggcgg-tatgacct-g
gtgaaccgtag-ttcatgcac-gacttggcttttgaa--ttggctttgct-g-tgtgaag
taga-gtga----------ca-gtttcggct-gtcgag----gatc-gaccca-tttggg
aaa---ttgtgctgtgc--gacttcggttgtgtgg-catctcaa----------------
---------------------------------------------
>DQ643870
------------------------------------------------------------
------------------------------------------------------------
------------------------------------------------------------
------------------------------------------------------------
------------------------------------------------------------
------------------------------------------------------------
------------------------------------------------------------
------------------------------------------------------------
------------------------------------------------------------
------------------------------------------------------------
------------------------------------------------------------
-------------------------------------------ccacacctaaaaaactt
tccacg-tgaa-----ccgtatcaaccc---aataatttgggg-gtt----------taa
ttggcgg---ctg-ctgctggta--tct----tttt---actggctggcggctgct---g
agcgaaccctatc----gtgagcgttctgac---cttggttggagctagtaac-ttaaa-
ttttaaacccattcttaaatactgaatatactgtaggg-acgaaagtctctgcttttaac
tagatagcaactttcagcagtggatgtctaggctcgcacatcg-atgaagaacgctgcga
actgcgatacgtaatgcgaattgcaggattca--gtgagtcatcgaaattttgaacgcat
attg-cac-ttccgggttatccc--tggaagtatgcctgtatcagtgtccgtacattaaa
cttggttttcttctttcc-gtgtagtcggtggaggatatgccagatatgaa-gtgtcttg
tggc---tggtttt--cgaatcg-gctgtgagtcctttgaaatgtatagaactg-attct
c-tttgttcgaaaagcgtggcgttgctggtt--gtgaaggctgtcagtgtgactagtc-g
gcgaccg-gtttgtctgctatggcata-aatggaggagtgttcgattcgcggtatgattg
gcttc-ggctgaacaggc-gcttattagacgttcttcctgctgtggcgg-tatgacct-g
gtgaaccgtag-ttcatgcac-gacttggcttttgaa--ttggctttgct-g-tgtgaag
taga-gtga----------ca-gtttcggct-gtcgag----gatc-gaccca-tttggg
aaa---ttgtgctgtgc--gacttcggttgtgtgg-catctcaa----------------
---------------------------------------------
>DQ643869
------------------------------------------------------------
------------------------------------------------------------
------------------------------------------------------------
------------------------------------------------------------
------------------------------------------------------------
------------------------------------------------------------
------------------------------------------------------------
------------------------------------------------------------
------------------------------------------------------------
------------------------------------------------------------
------------------------------------------------------------
-------------------------------------------ccacacctaaaaaactt
tccacg-tgaa-----ccgtatcaaccc---aataatttgggg-gtt----------taa
ttggcgg---ctg-ctgctggta--tct----tttt---actggctggcggctgct---g
agcgaaccctatc----gtgagcgttctgac---cttggttggagctagtaac-ttaaa-
ttttaaacccattcttaaatactgaatatactgtaggg-acgaaagtctctgcttttaac
tagatagcaactttcagcagtggatgtctaggctcgcacatcg-atgaagaacgctgcga
actgcgatacgtaatgcgaattgcaggattca--gtgagtcatcgaaattttgaacgcat
attg-cac-ttccgggttatccc--tggaagtatgcctgtatcagtgtccgtacattaaa
cttggttttcttctttcc-gtgtagtcggtggaggatatgccagatatgaa-gtgtcttg
tggc---tggtttt--cgaatcg-gctgtgagtcctttgaaatgtatagaactg-attct
c-tttgttcgaaaagcgtggcgttgctggtt--gtgaaggctgtcagtgtgactagtc-g
gcgaccg-gtttgtctgctatggcata-aatggaggagtgttcgattcgcggtatgattg
gcttc-ggctgaacaggc-gcttattagacgttcttcctgctgtggcgg-tatgacct-g
gtgaaccgtag-ttcatgcac-gacttggcttttgaa--ttggctttgct-g-tgtgaag
taga-gtga----------ca-gtttcggct-gtcgag----gatc-gaccca-tttggg
aaa---ttgtgctgtgc--gacttcggttgtgtgg-catctcaa----------------
---------------------------------------------
>DQ643868
------------------------------------------------------------
------------------------------------------------------------
------------------------------------------------------------
------------------------------------------------------------
------------------------------------------------------------
------------------------------------------------------------
------------------------------------------------------------
------------------------------------------------------------
------------------------------------------------------------
------------------------------------------------------------
------------------------------------------------------------
-------------------------------------------ccacacctaaaaaactt
tccacg-tgaa-----ccgtatcaaccc---aataatttgggg-gtt----------taa
ttggcgg---ctg-ctgctggta--tct----tttt---actggctggcggctgct---g
agcgaaccctatc----gtgagcgttctgac---cttggttggagctagtaac-ttaaa-
ttttaaacccattcttaaatactgaatatactgtaggg-acgaaagtctctgcttttaac
tagatagcaactttcagcagtggatgtctaggctcgcacatcg-atgaagaacgctgcga
actgcgatacgtaatgcgaattgcaggattca--gtgagtcatcgaaattttgaacgcat
attg-cac-ttccgggttatccc--tggaagtatgcctgtatcagtgtccgtacattaaa
cttggttttcttctttcc-gtgtagtcggtggaggatatgccagatatgaa-gtgtcttg
tggc---tggtttt--cgaatcg-gctgtgagtcctttgaaatgtatagaactg-attct
c-tttgttcgaaaagcgtggcgttgctggtt--gtgaaggctgtcagtgtgactagtc-g
gcgaccg-gtttgtctgctatggcata-aatggaggagtgttcgattcgcggtatgattg
gcttc-ggctgaacaggc-gcttattagacgttcttcctgctgtggcgg-tatgacct-g
gtgaaccgtag-ttcatgcac-gacttggcttttgaa--ttggctttgct-g-tgtgaag
taga-gtga----------ca-gtttcggct-gtcgag----gatc-gaccca-tttggg
aaa---ttgtgctgtgc--gacttcggttgtgtgg-catctcaa----------------
---------------------------------------------
>DQ643867
------------------------------------------------------------
------------------------------------------------------------
------------------------------------------------------------
------------------------------------------------------------
------------------------------------------------------------
------------------------------------------------------------
------------------------------------------------------------
------------------------------------------------------------
------------------------------------------------------------
------------------------------------------------------------
------------------------------------------------------------
-------------------------------------------ccacacctaaaaaactt
tccacg-tgaa-----ccgtatcaaccc---aataatttgggg-gtt----------taa
ttggcgg---ctg-ctgctggta--tct----tttt---actggctggcggctgct---g
agcgaaccctatc----gtgagcgttctgac---cttggttggagctagtaac-ttaaa-
ttttaaacccattcttaaatactgaatatactgtaggg-acgaaagtctctgcttttaac
tagatagcaactttcagcagtggatgtctaggctcgcacatcg-atgaagaacgctgcga
actgcgatacgtaatgcgaattgcaggattca--gtgagtcatcgaaattttgaacgcat
attg-cac-ttccgggttatccc--tggaagtatgcctgtatcagtgtccgtacattaaa
cttggttttcttctttcc-gtgtagtcggtggaggatatgccagatatgaa-gtgtcttg
tggc---tggtttt--cgaatcg-gctgtgagtcctttgaaatgtatagaactg-attct
c-tttgttcgaaaagcgtggcgttgctggtt--gtgaaggctgtcagtgtgactagtc-g
gcgaccg-gtttgtctgctatggcata-aatggaggagtgttcgattcgcggtatgattg
gcttc-ggctgaacaggc-gcttattagacgttcttcctgctgtggcgg-tatgacct-g
gtgaaccgtag-ttcatgcac-gacttggcttttgaa--ttggctttgct-g-tgtgaag
taga-gtga----------ca-gtttcggct-gtcgag----gatc-gaccca-tttggg
aaa---ttgtgctgtgc--gacttcggttgtgtgg-catctcaa----------------
---------------------------------------------
>DQ643866
------------------------------------------------------------
------------------------------------------------------------
------------------------------------------------------------
------------------------------------------------------------
------------------------------------------------------------
------------------------------------------------------------
------------------------------------------------------------
------------------------------------------------------------
------------------------------------------------------------
------------------------------------------------------------
------------------------------------------------------------
-------------------------------------------ccacacctaaaaaactt
tccacg-tgaa-----ccgtatcaaccc---aataatttgggg-gtt----------taa
ttggcgg---ctg-ctgctggta--tct----tttt---actggctggcggctgct---g
agcgaaccctatc----gtgagcgttctgac---cttggttggagctagtaac-ttaaa-
ttttaaacccattcttaaatactgaatatactgtaggg-acgaaagtctctgcttttaac
tagatagcaactttcagcagtggatgtctaggctcgcacatcg-atgaagaacgctgcga
actgcgatacgtaatgcgaattgcaggattca--gtgagtcatcgaaattttgaacgcat
attg-cac-ttccgggttatccc--tggaagtatgcctgtatcagtgtccgtacattaaa
cttggttttcttctttcc-gtgtagtcggtggaggatatgccagatatgaa-gtgtcttg
tggc---tggtttt--cgaatcg-gctgtgagtcctttgaaatgtatagaactg-attct
c-tttgttcgaaaagcgtggcgttgctggtt--gtgaaggctgtcagtgtgactagtc-g
gcgaccg-gtttgtctgctatggcata-aatggaggagtgttcgattcgcggtatgattg
gcttc-ggctgaacaggc-gcttattagacgttcttcctgctgtggcgg-tatgacct-g
gtgaaccgtag-ttcatgcac-gacttggcttttgaa--ttggctttgct-g-tgtgaag
taga-gtga----------ca-gtttcggct-gtcgag----gatc-gaccca-tttggg
aaa---ttgtgctgtgc--gacttcggttgtgtgg-catctcaa----------------
---------------------------------------------
>DQ643865
------------------------------------------------------------
------------------------------------------------------------
------------------------------------------------------------
------------------------------------------------------------
------------------------------------------------------------
------------------------------------------------------------
------------------------------------------------------------
------------------------------------------------------------
------------------------------------------------------------
------------------------------------------------------------
------------------------------------------------------------
-------------------------------------------ccacacctaaaaaactt
tccacg-tgaa-----ccgtatcaaccc---aataatttgggg-gtt----------taa
ttggcgg---ctg-ctgctggta--tct----tttt---actggctggcggctgct---g
agcgaaccctatc----gtgagcgttctgac---cttggttggagctagtaac-ttaaa-
ttttaaacccattcttaaatactgaatatactgtaggg-acgaaagtctctgcttttaac
tagatagcaactttcagcagtggatgtctaggctcgcacatcg-atgaagaacgctgcga
actgcgatacgtaatgcgaattgcaggattca--gtgagtcatcgaaattttgaacgcat
attg-cac-ttccgggttatccc--tggaagtatgcctgtatcagtgtccgtacattaaa
cttggttttcttctttcc-gtgtagtcggtggaggatatgccagatatgaa-gtgtcttg
tggc---tggtttt--cgaatcg-gctgtgagtcctttgaaatgtatagaactg-attct
c-tttgttcgaaaagcgtggcgttgctggtt--gtgaaggctgtcagtgtgactagtc-g
gcgaccg-gtttgtctgctatggcata-aatggaggagtgttcgattcgcggtatgattg
gcttc-ggctgaacaggc-gcttattagacgttcttcctgctgtggcgg-tatgacct-g
gtgaaccgtag-ttcatgcac-gacttggcttttgaa--ttggctttgct-g-tgtgaag
taga-gtga----------ca-gtttcggct-gtcgag----gatc-gaccca-tttggg
aaa---ttgtgctgtgc--gacttcggttgtgtgg-catctcaa----------------
---------------------------------------------
>DQ643864
------------------------------------------------------------
------------------------------------------------------------
------------------------------------------------------------
------------------------------------------------------------
------------------------------------------------------------
------------------------------------------------------------
------------------------------------------------------------
------------------------------------------------------------
------------------------------------------------------------
------------------------------------------------------------
------------------------------------------------------------
-------------------------------------------ccacacctaaaaaactt
tccacg-tgaa-----ccgtatcaaccc---aataatttgggg-gtt----------taa
ttggcgg---ctg-ctgctggta--tct----tttt---actggctggcggctgct---g
agcgaaccctatc----gtgagcgttctgac---cttggttggagctagtaac-ttaaa-
ttttaaacccattcttaaatactgaatatactgtaggg-acgaaagtctctgcttttaac
tagatagcaactttcagcagtggatgtctaggctcgcacatcg-atgaagaacgctgcga
actgcgatacgtaatgcgaattgcaggattca--gtgagtcatcgaaattttgaacgcat
attg-cac-ttccgggttatccc--tggaagtatgcctgtatcagtgtccgtacattaaa
cttggttttcttctttcc-gtgtagtcggtggaggatatgccagatatgaa-gtgtcttg
tggc---tggtttt--cgaatcg-gctgtgagtcctttgaaatgtatagaactg-attct
c-tttgttcgaaaagcgtggcgttgctggtt--gtgaaggctgtcagtgtgactagtc-g
gcgaccg-gtttgtctgctatggcata-aatggaggagtgttcgattcgcggtatgattg
gcttc-ggctgaacaggc-gcttattagacgttcttcctgctgtggcgg-tatgacct-g
gtgaaccgtag-ttcatgcac-gacttggcttttgaa--ttggctttgct-g-tgtgaag
taga-gtga----------ca-gtttcggct-gtcgag----gatc-gaccca-tttggg
aaa---ttgtgctgtgc--gacttcggttgtgtgg-catctcaa----------------
---------------------------------------------
>DQ643863
------------------------------------------------------------
------------------------------------------------------------
------------------------------------------------------------
------------------------------------------------------------
------------------------------------------------------------
------------------------------------------------------------
------------------------------------------------------------
------------------------------------------------------------
------------------------------------------------------------
------------------------------------------------------------
------------------------------------------------------------
-------------------------------------------ccacacctaaaaaactt
tccacg-tgaa-----ccgtatcaaccc---aataatttgggg-gtt----------taa
ttggcgg---ctg-ctgctggta--tct----tttt---actggctggcggctgct---g
agcgaaccctatc----gtgagcgttctgac---cttggttggagctagtaac-ttaaa-
ttttaaacccattcttaaatactgaatatactgtaggg-acgaaagtctctgcttttaac
tagatagcaactttcagcagtggatgtctaggctcgcacatcg-atgaagaacgctgcga
actgcgatacgtaatgcgaattgcaggattca--gtgagtcatcgaaattttgaacgcat
attg-cac-ttccgggttatccc--tggaagtatgcctgtatcagtgtccgtacattaaa
cttggttttcttctttcc-gtgtagtcggtggaggatatgccagatatgaa-gtgtcttg
tggc---tggtttt--cgaatcg-gctgtgagtcctttgaaatgtatagaactg-attct
c-tttgttcgaaaagcgtggcgttgctggtt--gtgaaggctgtcagtgtgactagtc-g
gcgaccg-gtttgtctgctatggcata-aatggaggagtgttcgattcgcggtatgattg
gcttc-ggctgaacaggc-gcttattagacgttcttcctgctgtggcgg-tatgacct-g
gtgaaccgtag-ttcatgcac-gacttggcttttgaa--ttggctttgct-g-tgtgaag
taga-gtga----------ca-gtttcggct-gtcgag----gatc-gaccca-tttggg
aaa---ttgtgctgtgc--gacttcggttgtgtgg-catctcaa----------------
---------------------------------------------
>DQ643862
------------------------------------------------------------
------------------------------------------------------------
------------------------------------------------------------
------------------------------------------------------------
------------------------------------------------------------
------------------------------------------------------------
------------------------------------------------------------
------------------------------------------------------------
------------------------------------------------------------
------------------------------------------------------------
------------------------------------------------------------
-------------------------------------------ccacacctaaaaaactt
tccacg-tgaa-----ccgtatcaaccc---aataatttgggg-gtt----------taa
tttgcgg---ctg-ctgctggta--tct----tttt---actggctggcggctgct---g
agcgaaccctatc----gtgagcgttctgac---cttggttggagctagtaac-ttaaa-
ttttaaacccattcttaaatactgaatatactgtaggg-acgaaagtctctgcttttaac
tagatagcaactttcagcagtggatgtctaggctcgcacatcg-atgaagaacgctgcga
actgcgatacgtaatgcgaattgcaggattca--gtgagtcatcgaaattttgaacgcat
attg-cac-ttccgggttatccc--tggaagtatgcctgtatcagtgtccgtacattaaa
cttggttttcttctttcc-gtgtagtcggtggaggatatgccagatatgaa-gtgtcttg
tggc---tggtttt--cgaatcg-gctgtgagtcctttgaaatgtatagaactg-attct
c-tttgttcgaaaagcgtggcgttgctggtt--gtgaaggctgtcagtgtgactagtc-g
gcgaccg-gtttgtctgctatggcata-aatggaggagtgttcgattcgcggtatgattg
gcttc-ggctgaacaggc-gcttattagacgttcttcctgctgtggcgg-tatgacct-g
gtgaaccgtag-ttcatgcac-gacttggcttttgaa--ttggctttgct-g-tgtgaag
taga-gtga----------ca-gtttcggct-gtcgag----gatc-gaccca-tttggg
aaa---ttgtgctgtgc--gacttcggttgtgtgg-catctcaa----------------
---------------------------------------------
>DQ643861
------------------------------------------------------------
------------------------------------------------------------
------------------------------------------------------------
------------------------------------------------------------
------------------------------------------------------------
------------------------------------------------------------
------------------------------------------------------------
------------------------------------------------------------
------------------------------------------------------------
------------------------------------------------------------
------------------------------------------------------------
-------------------------------------------ccacacctaaaaaactt
tccacg-tgaa-----ccgtatcaaccc---aataatttgggg-gtt----------taa
tttgcgg---ctg-ctgctggta--tct----tttt---actggctggcggctgct---g
agcgaaccctatc----gtgagcgttctgac---cttggttggagctagtaac-ttaaa-
ttttaaacccattcttaaatactgaatatactgtaggg-acgaaagtctctgcttttaac
tagatagcaactttcagcagtggatgtctaggctcgcacatcg-atgaagaacgctgcga
actgcgatacgtaatgcgaattgcaggattca--gtgagtcatcgaaattttgaacgcat
attg-cac-ttccgggttatccc--tggaagtatgcctgtatcagtgtccgtacattaaa
cttggttttcttctttcc-gtgtagtcggtggaggatatgccagatatgaa-gtgtcttg
tggc---tggtttt--cgaatcg-gctgtgagtcctttgaaatgtatagaactg-attct
c-tttgttcgaaaagcgtggcgttgctggtt--gtgaaggctgtcagtgtgactagtc-g
gcgaccg-gtttgtctgctatggcata-aatggaggagtgttcgattcgcggtatgattg
gcttc-ggctgaacaggc-gcttattagacgttcttcctgctgtggcgg-tatgacct-g
gtgaaccgtag-ttcatgcac-gacttggcttttgaa--ttggctttgct-g-tgtgaag
taga-gtga----------ca-gtttcggct-gtcgag----gatc-gaccca-tttggg
aaa---ttgtgctgtgc--gacttcggttgtgtgg-catctcaa----------------
---------------------------------------------
>DQ643860
------------------------------------------------------------
------------------------------------------------------------
------------------------------------------------------------
------------------------------------------------------------
------------------------------------------------------------
------------------------------------------------------------
------------------------------------------------------------
------------------------------------------------------------
------------------------------------------------------------
------------------------------------------------------------
------------------------------------------------------------
-------------------------------------------ccacacctaaaaaactt
tccacg-tgaa-----ccgtatcaaccc---aataatttgggg-gtt----------taa
ttggcgg---ctg-ctgctggta--tct----tttt---actggctggcggctgct---g
agcgaaccctatc----gtgagcgttctgac---cttggttggagctagtaac-ttaaa-
ttttaaacccattcttaaatactgaatatactgtaggg-acgaaagtctctgcttttaac
tagatagcaactttcagcagtggatgtctaggctcgcacatcg-atgaagaacgctgcga
actgcgatacgtaatgcgaattgcaggattca--gtgagtcatcgaaattttgaacgcat
attg-cac-ttccgggttatccc--tggaagtatgcctgtatcagtgtccgtacattaaa
cttggttttcttctttcc-gtgtagtcggtggaggatatgccagatatgaa-gtgtcttg
tggc---tggtttt--cgaatcg-gctgtgagtcctttgaaatgtatagaactg-attct
c-tttgttcgaaaagcgtggcgttgctggtt--gtgaaggctgtcagtgtgactagtc-g
gcgaccg-gtttgtctgctatggcata-aatggaggagtgttcgattcgcggtatgattg
gcttc-ggctgaacaggc-gcttattagacgttcttcctgctgtggcgg-tatgacct-g
gtgaaccgtag-ttcatgcac-gacttggcttttgaa--ttggctttgct-g-tgtgaag
taga-gtga----------ca-gtttcggct-gtcgag----gatc-gaccca-tttggg
aaa---ttgtgctgtgc--gacttcggttgtgtgg-catctcaa----------------
---------------------------------------------
>DQ643859
------------------------------------------------------------
------------------------------------------------------------
------------------------------------------------------------
------------------------------------------------------------
------------------------------------------------------------
------------------------------------------------------------
------------------------------------------------------------
------------------------------------------------------------
------------------------------------------------------------
------------------------------------------------------------
------------------------------------------------------------
-------------------------------------------ccacacctaaaaaactt
tccacg-tgaa-----ccgtatcaaccc---aataatttgggg-gtt----------taa
ttggcgg---ctg-ctgctggta--tct----tttt---actggctggcggctgct---g
agcgaaccctatc----gtgagcgttctgac---cttggttggagctagtaac-ttaaa-
ttttaaacccattcttaaatactgaatatactgtaggg-acgaaagtctctgcttttaac
tagatagcaactttcagcagtggatgtctaggctcgcacatcg-atgaagaacgctgcga
actgcgatacgtaatgcgaattgcaggattca--gtgagtcatcgaaattttgaacgcat
attg-cac-ttccgggttatccc--tggaagtatgcctgtatcagtgtccgtacattaaa
cttggttttcttctttcc-gtgtagtcggtggaggatatgccagatatgaa-gtgtcttg
tggc---tggtttt--cgaatcg-gctgtgagtcctttgaaatgtatagaactg-attct
c-tttgttcgaaaagcgtggcgttgctggtt--gtgaaggctgtcagtgtgactagtc-g
gcgaccg-gtttgtctgctatggcata-aatggaggagtgttcgattcgcggtatgattg
gcttc-ggctgaacaggc-gcttattagacgttcttcctgctgtggcgg-tatgacct-g
gtgaaccgtag-ttcatgcac-gacttggcttttgaa--ttggctttgct-g-tgtgaag
taga-gtga----------ca-gtttcggct-gtcgag----gatc-gaccca-tttggg
aaa---ttgtgctgtgc--gacttcggttgtgtgg-catctcaa----------------
---------------------------------------------
>DQ643858
------------------------------------------------------------
------------------------------------------------------------
------------------------------------------------------------
------------------------------------------------------------
------------------------------------------------------------
------------------------------------------------------------
------------------------------------------------------------
------------------------------------------------------------
------------------------------------------------------------
------------------------------------------------------------
------------------------------------------------------------
-------------------------------------------ccacacctaaaaaactt
tccacg-tgaa-----ccgtatcaaccc---aataatttgggg-gtt----------taa
ttggcgg---ctg-ctgctggta--tct----tttt---actggctggcggctgct---g
agcgaaccctatc----gtgagcgttctgac---cttggttggagctagtaac-ttaaa-
ttttaaacccattcttaaatactgaatatactgtaggg-acgaaagtctctgcttttaac
tagatagcaactttcagcagtggatgtctaggctcgcacatcg-atgaagaacgctgcga
actgcgatacgtaatgcgaattgcaggattca--gtgagtcatcgaaattttgaacgcat
attg-cac-ttccgggttatccc--tggaagtatgcctgtatcagtgtccgtacattaaa
cttggttttcttctttcc-gtgtagtcggtggaggatatgccagatatgaa-gtgtcttg
tggc---tggtttt--cgaatcg-gctgtgagtcctttgaaatgtatagaactg-attct
c-tttgttcgaaaagcgtggcgttgctggtt--gtgaaggctgtcagtgtgactagtc-g
gcgaccg-gtttgtctgctatggcata-aatggaggagtgttcgattcgcggtatgattg
gcttc-ggctgaacaggc-gcttattagacgttcttcctgctgtggcgg-tatgacct-g
gtgaaccgtag-ttcatgcac-gacttggcttttgaa--ttggctttgct-g-tgtgaag
taga-gtga----------ca-gtttcggct-gtcgag----gatc-gaccca-tttggg
aaa---ttgtgctgtgc--gacttcggttgtgtgg-catctcaa----------------
---------------------------------------------
>DQ643857
------------------------------------------------------------
------------------------------------------------------------
------------------------------------------------------------
------------------------------------------------------------
------------------------------------------------------------
------------------------------------------------------------
------------------------------------------------------------
------------------------------------------------------------
------------------------------------------------------------
------------------------------------------------------------
------------------------------------------------------------
-------------------------------------------ccacacctaaaaaactt
tccacg-tgaa-----ccgtatcaaccc---aataatttgggg-gtt----------taa
ttggcgg---ctg-ctgctggta--tct----tttt---actggctggcggctgct---g
agcgaaccctatc----gtgagcgttctgac---cttggttggagctagtaac-ttaaa-
ttttaaacccattcttaaatactgaatatactgtaggg-acgaaagtctctgcttttaac
tagatagcaactttcagcagtggatgtctaggctcgcacatcg-atgaagaacgctgcga
actgcgatacgtaatgcgaattgcaggattca--gtgagtcatcgaaattttgaacgcat
attg-cac-ttccgggttatccc--tggaagtatgcctgtatcagtgtccgtacattaaa
cttggttttcttctttcc-gtgtagtcggtggaggatatgccagatatgaa-gtgtcttg
tggc---tggtttt--cgaatcg-gctgtgagtcctttgaaatgtatagaactg-attct
c-tttgttcgaaaagcgtggcgttgctggtt--gtgaaggctgtcagtgtgactagtc-g
gcgaccg-gtttgtctgctatggcata-aatggaggagtgttcgattcgcggtatgattg
gcttc-ggctgaacaggc-gcttattagacgttcttcctgctgtggcgg-tatgacct-g
gtgaaccgtag-ttcatgcac-gacttggcttttgaa--ttggctttgct-g-tgtgaag
taga-gtga----------ca-gtttcggct-gtcgag----gatc-gaccca-tttggg
aaa---ttgtgctgtgc--gacttcggttgtgtgg-catctcaa----------------
---------------------------------------------
>DQ643856
------------------------------------------------------------
------------------------------------------------------------
------------------------------------------------------------
------------------------------------------------------------
------------------------------------------------------------
------------------------------------------------------------
------------------------------------------------------------
------------------------------------------------------------
------------------------------------------------------------
------------------------------------------------------------
------------------------------------------------------------
-------------------------------------------ccacacctaaaaaactt
tccacg-tgaa-----ccgtatcaaccc---aataatttgggg-gtt----------taa
ttggcgg---ctg-ctgctggca--tct----tttt---actggctggcggctgct---g
agcgaaccctatc----gtgagcgttctgac---cttggttggagctagtaac-ttaaa-
ttttaaacccattcttaaatactgaatatactgtaggg-acgaaagtctctgcttttaac
tagatagcaactttcagcagtggatgtctaggctcgcacatcg-atgaagaacgctgcga
actgcgatacgtaatgcgaattgcaggattca--gtgagtcatcgaaattttgaacgcat
attg-cac-ttccgggttatccc--tggaagtatgcctgtatcagtgtccgtacattaaa
cttggttttcttctttcc-gtgtagtcggtggaggatatgccagatatgaa-gtgtcttg
tggc---tggtttt--cgaatcg-gctgtgagtcctttgaaatgtatagaactg-attct
c-tttgttcgaaaagcgtggcgttgctggtt--gtgaaggctgtcagtgtgactagtc-g
gcgaccg-gtttgtctgctatggcata-aatggaggagtgttcgattcgcggtatgattg
gcttc-ggctgaacaggc-gcttattagacgttcttcctgctgtggcgg-tatgacct-g
gtgaaccgtag-ttcatgcac-gacttggcttttgaa--ttggctttgct-g-tgtgaag
taga-gtga----------ca-gtttcggct-gtcgag----gatc-gaccca-tttggg
aaa---ttgtgctgtgc--gacttcggttgtgtgg-catctcaa----------------
---------------------------------------------
>DQ643855
------------------------------------------------------------
------------------------------------------------------------
------------------------------------------------------------
------------------------------------------------------------
------------------------------------------------------------
------------------------------------------------------------
------------------------------------------------------------
------------------------------------------------------------
------------------------------------------------------------
------------------------------------------------------------
------------------------------------------------------------
-------------------------------------------ccacacctaaaaaactt
tccacg-tgaa-----ccgtatcaaccc---aataatttgggg-gtt----------taa
ttggcgg---ctg-ctgctggta--tct----tttt---actggctggcggctgct---g
agcgaaccctatc----gtgagcgttctgac---cttggttggagctagtaac-ttaaa-
ttttaaacccattcttaaatactgaatatactgtaggg-acgaaagtctctgcttttaac
tagatagcaactttcagcagtggatgtctaggctcgcacatcg-atgaagaacgctgcga
actgcgatacgtaatgcgaattgcaggattca--gtgagtcatcgaaattttgaacgcat
attg-cac-ttccgggttatccc--tggaagtatgcctgtatcagtgtccgtacattaaa
cttggttttcttctttcc-gtgtagtcggtggaggatatgccagatatgaa-gtgtcttg
tggc---tggtttt--cgaatcg-gctgtgagtcctttgaaatgtatagaactg-attct
c-tttgttcgaaaagcgtggcgttgctggtt--gtgaaggctgtcagtgtgactagtc-g
gcgaccg-gtttgtctgctatggcata-aatggaggagtgttcgattcgcggtatgattg
gcttc-ggctgaacaggc-gcttattagacgttcttcctgctgtggcgg-tatgacct-g
gtgaaccgtag-ttcatgcac-gacttggcttttgaa--ttggctttgct-g-tgtgaag
taga-gtga----------ca-gtttcggct-gtcgag----gatc-gaccca-tttggg
aaa---ttgtgctgtgc--gacttcggttgtgtgg-catctcaa----------------
---------------------------------------------
>DQ643854
------------------------------------------------------------
------------------------------------------------------------
------------------------------------------------------------
------------------------------------------------------------
------------------------------------------------------------
------------------------------------------------------------
------------------------------------------------------------
------------------------------------------------------------
------------------------------------------------------------
------------------------------------------------------------
------------------------------------------------------------
-------------------------------------------ccacacctaaaaa-ctt
tccacg-tgaa-----ccgtatcaaccc---aataatttgggg-gtt----------taa
ttggcgg---ctg-ctgctggta--tct----tttt---actggctggcggctgct---g
agcgaaccctatc----gtgagcgttctgac---cttggttggagctagtaac-ttaaa-
ttttaaacccattcttaaatactgaatatactgtaggg-acgaaagtctctgcttttaac
tagatagcaactttcagcagtggatgtctaggctcgcacatcg-atgaagaacgctgcga
actgcgatacgtaatgcgaattgcaggattca--gtgagtcatcgaaattttgaacgcat
attg-cac-ttccgggttatccc--tggaagtatgcctgtatcagtgtccgtacattaaa
cttggttttcttctttcc-gtgtagtcggtggaggatatgccagatatgaa-gtgtcttg
tggc---tggtttt--cgaatcg-gctgtgagtcctttgaaatgtatagaactg-attct
c-tttgttcgaaaagcgtggcgttgctggtt--gtgaaggctgtcagtgtgactagtc-g
gcgaccg-gtttgtctgctatggcata-aatggaggagtgttcgattcgcggtatgattg
gcttc-ggctgaacaggc-gcttattagacgttcttcctgctgtggcgg-tatgacct-g
gtgaaccgtag-ttcatgcac-gacttggcttttgaa--ttggctttgct-g-tgtgaag
taga-gtga----------ca-gtttcggct-gtcgag----gatc-gaccca-tttggg
aaa---ttgtgctgtgc--gacttcggttgtgtgg-catctcaa----------------
---------------------------------------------
>DQ643853
------------------------------------------------------------
------------------------------------------------------------
------------------------------------------------------------
------------------------------------------------------------
------------------------------------------------------------
------------------------------------------------------------
------------------------------------------------------------
------------------------------------------------------------
------------------------------------------------------------
------------------------------------------------------------
------------------------------------------------------------
-------------------------------------------ccacacctaaaaa-ctt
tccacg-tgaa-----ccgtatcaaccc---aataatttgggg-gtt----------taa
ttggcgg---ctg-ctgctggta--tct----tttt---actggctggcggctgct---g
agcgaaccctatc----gtgagcgttctgac---cttggttggagctagtaac-ttaaa-
ttttaaacccattcttaaatactgaatatactgtaggg-acgaaagtctctgcttttaac
tagatagcaactttcagcagtggatgtctaggctcgcacatcg-atgaagaacgctgcga
actgcgatacgtaatgcgaattgcaggattca--gtgagtcatcgaaattttgaacgcat
attg-cac-ttccgggttatccc--tggaagtatgcctgtatcagtgtccgtacattaaa
cttggttttcttctttcc-gtgtagtcggtggaggatatgccagatatgaa-gtgtcttg
tggc---tggtttt--cgaatcg-gctgtgagtcctttgaaatgtatagaactg-attct
c-tttgttcgaaaagcgtggcgttgctggtt--gtgaaggctgtcagtgtgactagtc-g
gcgaccg-gtttgtctgctatggcata-aatggaggagtgttcgattcgcggtatgattg
gcttc-ggctgaacaggc-gcttattagacgttcttcctgctgtggcgg-tatgacct-g
gtgaaccgtag-ttcatgcac-gacttggcttttgaa--ttggctttgct-g-tgtgaag
taga-gtga----------ca-gtttcggct-gtcgag----gatc-gaccca-tttggg
aaa---ttgtgctgtgc--gacttcggttgtgtgg-catctcaa----------------
---------------------------------------------
>DQ643852
------------------------------------------------------------
------------------------------------------------------------
------------------------------------------------------------
------------------------------------------------------------
------------------------------------------------------------
------------------------------------------------------------
------------------------------------------------------------
------------------------------------------------------------
------------------------------------------------------------
------------------------------------------------------------
------------------------------------------------------------
-------------------------------------------ccacacctaaaaaactt
tccacg-tgaa-----ccgtatcaaccc---aataatttgggg-gtt----------taa
ttggcgg---ctg-ctgctggta--tct----tttt---actggctggcggctgct---g
agcgaaccctatc----gtgagcgttctgac---cttggttggagctagtaac-ttaaa-
ttttaaacccattcttaaatactgaatatactgtaggg-acgaaagtctctgcttttaac
tagatagcaactttcagcagtggatgtctaggctcgcacatcg-atgaagaacgctgcga
actgcgatacgtaatgcgaattgcaggattca--gtgagtcatcgaaattttgaacgcat
attg-cac-ttccgggttatccc--tggaagtatgcctgtatcagtgtccgtacattaaa
cttggttttcttctttcc-gtgtagtcggtggaggatatgccagatatgaa-gtgtcttg
tggc---tggtttt--cgaatcg-gctgtgagtcctttgaaatgtatagaactg-attct
c-tttgttcgaaaagcgtggcgttgctggtt--gtgaaggctgtcagtgtgactagtc-g
gcgaccg-gtttgtctgctatggcata-aatggaggagtgttcgattcgcggtatgattg
gcttc-ggctgaacaggc-gcttattagacgttcttcctgctgtggcgg-tatgacct-g
gtgaaccgtag-ttcatgcac-gacttggcttttgaa--ttggctttgct-g-tgtgaag
taga-gtga----------ca-gtttcggct-gtcgag----gatc-gaccca-tttggg
aaa---ttgtgctgtgc--gacttcggttgtgtgg-catctcaa----------------
---------------------------------------------
>DQ643851
------------------------------------------------------------
------------------------------------------------------------
------------------------------------------------------------
------------------------------------------------------------
------------------------------------------------------------
------------------------------------------------------------
------------------------------------------------------------
------------------------------------------------------------
------------------------------------------------------------
------------------------------------------------------------
------------------------------------------------------------
-------------------------------------------ccacacctaaaaa-ctt
tccacg-tgaa-----ccgtatcaaccc---aataatttgggg-gtt----------taa
ttggcgg---ctg-ctgctggta--tct----tttt---actggctggcggctgct---g
agcgaaccctatc----gtgagcgttctgac---cttggttggagctagtaac-ttaaa-
ttttaaacccattcttaaatactgaatatactgtaggg-acgaaagtctctgcttttaac
tagatagcaactttcagcagtggatgtctaggctcgcacatcg-atgaagaacgctgcga
actgcgatacgtaatgcgaattgcaggattca--gtgagtcatcgaaattttgaacgcat
attg-cac-ttccgggttatccc--tggaagtatgcctgtatcagtgtccgtacattaaa
cttggttttcttctttcc-gtgtagtcggtggaggatatgccagatatgaa-gtgtcttg
tggc---tggtttt--cgaatcg-gctgtgagtcctttgaaatgtatagaactg-attct
c-tttgttcgaaaagcgtggcgttgctggtt--gtgaaggctgtcagtgtgactagtc-g
gcgaccg-gtttgtctgctatggcata-aatggaggagtgttcgattcgcggtatgattg
gcttc-ggctgaacaggc-gcttattagacgttcttcctgctgtggcgg-tatgacct-g
gtgaaccgtag-ttcatgcac-gacttggcttttgaa--ttggctttgct-g-tgtgaag
taga-gtga----------ca-gtttcggct-gtcgag----gatc-gaccca-tttggg
aaa---ttgtgctgtgc--gacttcggttgtgtgg-catctcaa----------------
---------------------------------------------
>DQ643850
------------------------------------------------------------
------------------------------------------------------------
------------------------------------------------------------
------------------------------------------------------------
------------------------------------------------------------
------------------------------------------------------------
------------------------------------------------------------
------------------------------------------------------------
------------------------------------------------------------
------------------------------------------------------------
------------------------------------------------------------
-------------------------------------------ccacacctaaaaaactt
tccacg-tgaa-----ccgtatcaaccc---aataatttgggg-gtt----------taa
ttggcgg---ctg-ctgctggta--tct----tttt---actggctggcggctgct---g
agcgaaccctatc----gtgagcgttctgac---cttggttggagctagtaac-ttaaa-
ttttaaacccattcttaaatactgaatatactgtaggg-acgaaagtctctgcttttaac
tagatagcaactttcagcagtggatgtctaggctcgcacatcg-atgaagaacgctgcga
actgcgatacgtaatgcgaattgcaggattca--gtgagtcatcgaaattttgaacgcat
attg-cac-ttccgggttatccc--tggaagtatgcctgtatcagtgtccgtacattaaa
cttggttttcttctttcc-gtgtagtcggtggaggatatgccagatatgaa-gtgtcttg
tggc---tggtttt--cgaatcg-gctgtgagtcctttgaaatgtatagaactg-attct
c-tttgttcgaaaagcgtggcgttgctggtt--gtgaaggctgtcagtgtgactagtc-g
gcgaccg-gtttgtctgctatggcata-aatggaggagtgttcgattcgcggtatgattg
gcttc-ggctgaacaggc-gcttattagacgttcttcctgctgtggcgg-tatgacct-g
gtgaaccgtag-ttcatgcac-gacttggcttttgaa--ttggctttgct-g-tgtgaag
taga-gtga----------ca-gtttcggct-gtcgag----gatc-gaccca-tttggg
aaa---ttgtgctgtgc--gacttcggttgtgtgg-catctcaa----------------
---------------------------------------------
>DQ643849
------------------------------------------------------------
------------------------------------------------------------
------------------------------------------------------------
------------------------------------------------------------
------------------------------------------------------------
------------------------------------------------------------
------------------------------------------------------------
------------------------------------------------------------
------------------------------------------------------------
------------------------------------------------------------
------------------------------------------------------------
-------------------------------------------ccacacctaaaaaactt
tccacg-tgaa-----ccgtatcaaccc---aataatttgggg-gtt----------taa
ttggcgg---ctg-ctgctggta--tct----tttt---actggctggcggctgct---g
agcgaaccctatc----gtgagcgttctgac---cttggttggagctagtaac-ttaaa-
ttttaaacccattcttaaatactgaatatactgtaggg-acgaaagtctctgcttttaac
tagatagcaactttcagcagtggatgtctaggctcgcacatcg-atgaagaacgctgcga
actgcgatacgtaatgcgaattgcaggattca--gtgagtcatcgaaattttgaacgcat
attg-cac-ttccgggttatccc--tggaagtatgcctgtatcagtgtccgtacattaaa
cttggttttcttctttcc-gtgtagtcggtggaggatatgccagatatgaa-gtgtcttg
tggc---tggtttt--cgaatcg-gctgtgagtcctttgaaatgtatagaactg-attct
c-tttgttcgaaaagcgtggcgttgctggtt--gtgaaggctgtcagtgtgactagtc-g
gcgaccg-gtttgtctgctatggcata-aatggaggagtgttcgattcgcggtatgattg
gcttc-ggctgaacaggc-gcttattagacgttcttcctgctgtggcgg-tatgacct-g
gtgaaccgtag-ttcatgcac-gacttggcttttgaa--ttggctttgct-g-tgtgaag
taga-gtga----------ca-gtttcggct-gtcgag----gatc-gaccca-tttggg
aaa---ttgtgctgtgc--gacttcggttgtgtgg-catctcaa----------------
---------------------------------------------
>DQ643848
------------------------------------------------------------
------------------------------------------------------------
------------------------------------------------------------
------------------------------------------------------------
------------------------------------------------------------
------------------------------------------------------------
------------------------------------------------------------
------------------------------------------------------------
------------------------------------------------------------
------------------------------------------------------------
------------------------------------------------------------
-------------------------------------------ccacacctaaaaaactt
tccacg-tgaa-----ccgtatcaaccc---aataatttgggg-gtt----------taa
ttggcgg---ctg-ctgctggta--tct----tttt---actggctggcggctgct---g
agcgaaccctatc----gtgagcgttctgac---cttggttggagctagtaac-ttaaa-
ttttaaacccattcttaaatactgaatatactgtaggg-acgaaagtctctgcttttaac
tagatagcaactttcagcagtggatgtctaggctcgcacatcg-atgaagaacgctgcga
actgcgatacgtaatgcgaattgcaggattca--gtgagtcatcgaaattttgaacgcat
attg-cac-ttccgggttatccc--tggaagtatgcctgtatcagtgtccgtacattaaa
cttggttttcttctttcc-gtgtagtcggtggaggatatgccagatatgaa-gtgtcttg
tggc---tggtttt--cgaatcg-gctgtgagtcctttgaaatgtatagaactg-attct
c-tttgttcgaaaagcgtggcgttgctggtt--gtgaaggctgtcagtgtgactagtc-g
gcgaccg-gtttgtctgctatggcata-aatggaggagtgttcgattcgcggtatgattg
gcttc-ggctgaacaggc-gcttattagacgttcttcctgctgtggcgg-tatgacct-g
gtgaaccgtag-ttcatgcac-gacttggcttttgaa--ttggctttgct-g-tgtgaag
taga-gtga----------ca-gtttcggct-gtcgag----gatc-gaccca-tttggg
aaa---ttgtgctgtgc--gacttcggttgtgtgg-catctcaa----------------
---------------------------------------------
>DQ643847
------------------------------------------------------------
------------------------------------------------------------
------------------------------------------------------------
------------------------------------------------------------
------------------------------------------------------------
------------------------------------------------------------
------------------------------------------------------------
------------------------------------------------------------
------------------------------------------------------------
------------------------------------------------------------
------------------------------------------------------------
-------------------------------------------ccacacctaaaaa-ctt
tccacg-tgaa-----ccgtatcaaccc---aataatttgggg-gtt----------taa
ttggcgg---ctg-ctgctggta--tct----tttt---actggctggcggctgct---g
agcgaaccctatc----gtgagcgttctgac---cttggttggagctagtaac-ttaaa-
ttttaaacccattcttaaatactgaatatactgtaggg-acgaaagtctctgcttttaac
tagatagcaactttcagcagtggatgtctaggctcgcacatcg-atgaagaacgctgcga
actgcgatacgtaatgcgaattgcaggattca--gtgagtcatcgaaattttgaacgcat
attg-cac-ttccgggttatccc--tggaagtatgcctgtatcagtgtccgtacattaaa
cttggttttcttctttcc-gtgtagtcggtggaggatatgccagatatgaa-gtgtcttg
tggc---tggtttt--cgaatcg-gctgtgagtcctttgaaatgtatagaactg-attct
c-tttgttcgaaaagcgtggcgttgctggtt--gtgaaggctgtcagtgtgactagtc-g
gcgaccg-gtttgtctgctatggcata-aatggaggagtgttcgattcgcggtatgattg
gcttc-ggctgaacaggc-gcttattagacgttcttcctgctgtggcgg-tatgacct-g
gtgaaccgtag-ttcatgcac-gacttggcttttgaa--ttggctttgct-g-tgtgaag
taga-gtga----------ca-gtttcggct-gtcgag----gatc-gaccca-tttggg
aaa---ttgtgctgtgc--gacttcggttgtgtgg-catctcaa----------------
---------------------------------------------
>DQ643846
------------------------------------------------------------
------------------------------------------------------------
------------------------------------------------------------
------------------------------------------------------------
------------------------------------------------------------
------------------------------------------------------------
------------------------------------------------------------
------------------------------------------------------------
------------------------------------------------------------
------------------------------------------------------------
------------------------------------------------------------
-------------------------------------------ccacacctaaaaaactt
tccacg-tgaa-----ccgtatcaaccc---aataatttgggg-gtt----------taa
ttggcgg---ctg-ctgctggta--tct----tttt---actggctggcggctgct---g
agcgaaccctatc----gtgagcgttctgac---cttggttggagctagtaac-ttaaa-
ttttaaacccattcttaaatactgaatatactgtaggg-acgaaagtctctgcttttaac
tagatagcaactttcagcagtggatgtctaggctcgcacatcg-atgaagaacgctgcga
actgcgatacgtaatgcgaattgcaggattca--gtgagtcatcgaaattttgaacgcat
attg-cac-ttccgggttatccc--tggaagtatgcctgtatcagtgtccgtacattaaa
cttggttttcttctttcc-gtgtagtcggtggaggatatgccagatatgaa-gtgtcttg
tggc---tggtttt--cgaatcg-gctgtgagtcctttgaaatgtatagaactg-attct
c-tttgttcgaaaagcgtggcgttgctggtt--gtgaaggctgtcagtgtgactagtc-g
gcgaccg-gtttgtctgctatggcata-aatggaggagtgttcgattcgcggtatgattg
gcttc-ggctgaacaggc-gcttattagacgttcttcctgctgtggcgg-tatgacct-g
gtgaaccgtag-ttcatgcac-gacttggcttttgaa--ttggctttgct-g-tgtgaag
taga-gtga----------ca-gtttcggct-gtcgag----gatc-gaccca-tttggg
aaa---ttgtgctgtgc--gacttcggttgtgtgg-catctcaa----------------
---------------------------------------------
>DQ643845
------------------------------------------------------------
------------------------------------------------------------
------------------------------------------------------------
------------------------------------------------------------
------------------------------------------------------------
------------------------------------------------------------
------------------------------------------------------------
------------------------------------------------------------
------------------------------------------------------------
------------------------------------------------------------
------------------------------------------------------------
-------------------------------------------ccacacctaaaaaactt
tccacg-tgaa-----ccgtatcaaccc---aatgaatagggg-gtt----------tat
ttggcgg---cgg-ctgctggca--ttt----tttt---gctggctggctactgct---g
agcgaaccctgaga-aggtgaatgttccgac---tttggttggaattagtagc-ttgaa-
ttgcaaaccctttcttaaatactgaatatactgtgggg-acgaaagtctctgcttttaac
tagatagcaactttcagcagtggatgtctaggctcgcacatcg-atgaagaacgctgcga
actgcgatacgtaatgcgaattgcaggattca--gtgagtcatcgaaattttgaacgcat
attg-cac-tctcggggtattcc--tgggagtatgcctgtatcagtgtccgtacatcaaa
cttggttttcttctttcc-gtgtagtcggtggaggatatgccagatataaa-gtgtcttg
tagc---tggtttt--cgaatcg-gcagcgagtcctttgaaatgtatagaactg-actct
c-tttgttcgaaaagcgtggcgttgctggtt--gtgaaggctgtccgtgtggctagtc-g
gcgaccg-gtttgtctgctatggta---aatggaggagtgtttgattcgcggtaggattg
gcttc-ggctgaactgac-gcttattggacgttctttctactatggcgg-tatgaact-g
gtgaaccgtag-ttcatgcgt-gacttggcttttgaa--tcagctttgct-gctgcgaag
taga-gtga----------ca-gtttcggct-gtcgag----tgtc-gaccca-tttgga
aaa--actgtgctgtgt--gacttcggtcgcgtgg-catcccaa----------------
---------------------------------------------
>DQ643844
------------------------------------------------------------
------------------------------------------------------------
------------------------------------------------------------
------------------------------------------------------------
------------------------------------------------------------
------------------------------------------------------------
------------------------------------------------------------
------------------------------------------------------------
------------------------------------------------------------
------------------------------------------------------------
------------------------------------------------------------
-------------------------------------------ccacacctaaaaa-ctt
tcc-cg-tgaa-----ccgtatcaaccc---aataatttgggg-gtt----------taa
ttggcgg---ctg-ctgctggta--tct----tttt---actggctggcggctgct---g
agcgaaccctatc----gtgagcgttctgac---cttggttggagctagtaac-ttaaa-
ttttaaacccattcttaaatactgaatatactgtaggg-acgaaagtctctgcttttaac
tagatagcaactttcagcagtggatgtctaggctcgcacctcg-atgaagaacgctgcga
actgcgatacgtaatgcgaattgcaggattca--gtgagtcatcgaaattttgaacgcat
attg-cac-ttccgggttatccc--tggaagtatgcctgtatcagtgtccgtacattaaa
cttggttttcttctttcc-gtgtagtcggtggaggatatgccagatatgaa-gtgtcttg
tggc---tggtttt--cgaatcg-gctgtgagtcctttgaaatgtatagaactg-attct
c-tttgttcgaaaagcgtggcgttgctggtt--gtgaaggctgtcagtgtgactagtc-g
gcgaccg-gtttgtctgctatggcata-aatggaggagtgttcgattcgcggtatgattg
gcttc-ggctgaacaggc-gcttattagacgttcttcctgctgtggcgg-tatgacct-g
gtgaaccgtag-ttcatgcac-gacttggcttttgaa--ttggctttgct-g-tgtgaag
taga-gtga----------ca-gtttcggct-gtcgag----gatc-gaccca-tttggg
aaa---ttgtgctgtgc--gacttcggttgcgtgg-catctcaa----------------
---------------------------------------------
>DQ643843
------------------------------------------------------------
------------------------------------------------------------
------------------------------------------------------------
------------------------------------------------------------
------------------------------------------------------------
------------------------------------------------------------
------------------------------------------------------------
------------------------------------------------------------
------------------------------------------------------------
------------------------------------------------------------
------------------------------------------------------------
-------------------------------------------ccacacctaaaaa-ctt
tcc-cg-tgaa-----ccgtatcaaccc---aataatttgggg-gtt----------taa
ttggcgg---ctg-ctgctggta--tct----tttt---actggctggcggctgct---g
agcgaaccctatc----gtgagcgttctgac---cttggttggagctagtaac-ttaaa-
ttttaaacccattcttaaatactgaatatactgtaggg-acgaaagtctctgcttttaac
tagatagcaactttcagcagtggatgtctaggctcgcacctcg-atgaagaacgctgcga
actgcgatacgtaatgcgaattgcaggattca--gtgagtcatcgaaattttgaacgcat
attg-cac-ttccgggttatccc--tggaagtatgcctgtatcagtgtccgtacattaaa
cttggttttcttctttcc-gtgtagtcggtggaggatatgccagatatgaa-gtgtcttg
tggc---tggtttt--cgaatcg-gctgtgagtcctttgaaatgtatagaactg-attct
c-tttgttcgaaaagcgtggcgttgctggtt--gtgaaggctgtcagtgtgactagtc-g
gcgaccg-gtttgtctgctatggcata-aatggaggagtgttcgattcgcggtatgattg
gcttc-ggctgaacaggc-gcttattagacgttcttcctgctgtggcgg-tatgacct-g
gtgaaccgtag-ttcatgcac-gacttggcttttgaa--ttggctttgct-g-tgtgaag
taga-gtga----------ca-gtttcggct-gtcgag----gatc-gaccca-tttggg
aaa---ttgtgctgtgc--gacttcggttgcgtgg-catctcaa----------------
---------------------------------------------
>DQ643842
------------------------------------------------------------
------------------------------------------------------------
------------------------------------------------------------
------------------------------------------------------------
------------------------------------------------------------
------------------------------------------------------------
------------------------------------------------------------
------------------------------------------------------------
------------------------------------------------------------
------------------------------------------------------------
------------------------------------------------------------
-------------------------------------------ccacacctaaaaaactt
tccacg-tgaa-----ccgtatcaaccc---aataaattgggg-gtt----------taa
ttggcgg---ctg-ctgctggta--act----ttttt--gctggctggcggctgct---g
agcgaatcctatc----gtgagcgttctgac---cttggttggagctagtaac-ttaaa-
ttttaaacccattcttaaatactgaatatactgtgggg-acgaaagtctctgcttttaac
tagatagcaactttcagcagtggatgtctaggctcgcacatcg-atgaagaacgctgcga
actgcgatacgtaatgcgaattgcaggattca--gtgagtcatcgaaattttgaacgcat
attg-cac-ttccgggttatccc--tggaagtatgcctgtatcagtgtccgtacattaaa
cttggttttcttctttcc-gtgtagtcggtggaggatatgccagatatgaa-gtgtcttg
tggc---tggtttt--cgaatcg-gctgtgagtcctttgaaatgtatagaactg-attct
c-tttgttcgaaaagcgtggcgttgctggtt--gtgaaggctgtcagtgtgactagtc-g
gcgaccg-gtttgtctgctatggcata-aatggaggagtgttcgattcgcggtatgattg
gcttccggctgaacaggc-gcttattagacgttcttcctgctgtggcgg-tatgacct-g
gtgaaccgtag-ttcatgcac-gacttggcttttgaa--ttggctttgct-g-tgtgaag
taga-gtga----------ca-gtttcggct-gtcgag----gatc-gaccca-tttggg
aaa---ttgtgctgtgc--gacttcggttgcgtgg-catctcaa----------------
---------------------------------------------
>DQ643841
------------------------------------------------------------
------------------------------------------------------------
------------------------------------------------------------
------------------------------------------------------------
------------------------------------------------------------
------------------------------------------------------------
------------------------------------------------------------
------------------------------------------------------------
------------------------------------------------------------
------------------------------------------------------------
------------------------------------------------------------
-------------------------------------------ccacacctaaaaaactt
tccacg-tgaa-----ccgtatcaaccc---aataaattgggg-gtt----------taa
ttggcgg---ctg-ctgctggta--tct----tttt---actggctggcggctgct---g
agcgaaccctatc----gtgagcgttctgac---ctcggttggagctagtaac-ttaaa-
ttttaaacccattcttaaatactgaatatactgtgggg-acgaaagtctctgcttttaac
tagatagcaactttcagcagtggatgtctaggctcgcacatcg-atgaagaacgctgcga
actgcgatacgtaatgcgaattgcaggattca--gtgagtcatcgaaattttgaacgcat
attg-cac-ttccgggttattcc--tggaagtatgcctgtatcagtgtccgtacattaaa
cttggttttcttctttcc-gtgtagtcggtggaggatatgccagatatgaa-gtgtcttg
tggc---tggtttt--cgaatcg-gctgtgagtcctttgaaatgtatagaactg-attct
c-tttgttcgaaaagcgtggcgttgctggtt--gtgaaggctgtcagtatgactagtc-g
gcgaccg-gtttgtctgctatggcata-aatggaggagtgttcgattcgcggtatgattg
gcttc-ggctgaacaggc-gcttattagacgttcttcctgctgtggcgg-tatgaact-g
gtgaaccgtag-ttcatgcac-gacttggcttttgaa--ttggctttgct-g-tgtgaag
taga-gtga----------ca-gtttcggct-gtcgag----gatc-gaccca-tttggg
aaa---ttgtgctgtgc--gacttcggttgcgtgg-catctcaa----------------
---------------------------------------------
>DQ643840
------------------------------------------------------------
------------------------------------------------------------
------------------------------------------------------------
------------------------------------------------------------
------------------------------------------------------------
------------------------------------------------------------
------------------------------------------------------------
------------------------------------------------------------
------------------------------------------------------------
------------------------------------------------------------
------------------------------------------------------------
-------------------------------------------ccacacctaaaaaactt
tccacg-tgaa-----ccgtatcaaccc---aataaattgggg-gtt----------taa
ttggcga---ctg-ctgctggta--act----ttttt--gctggctggcggctgct---g
agcgaatcctatc----gtgagcgttctgac---cttggttggagctagtaac-ttaaa-
ttttaaacccattcttaaatactgaatatactgtgggg-acgaaagtctctgcttttaac
tagatagcaactttcagcagtggatgtctaagctcgcacatcg-atgaagaacgctgcga
actgcgatacgtaatgcgaattgcaggattca--gtgagtcatcgaaattttgaacgcat
attg-cac-ttccgggttatccc--tggaagtatgcctgtatcagtgtccgtacattaaa
cttggttttcttctttcc-gtgtagtcggtggaggatatgccagatatgaa-gtgtcttg
tggc---tggtttt--cgaatcg-gctgtgagtcctttgaaatgtatagaactg-attct
c-tttgttcgaaaagcgtggcgttgctggtt--gtgaaggctgtcagtgtgactagtc-g
gcgaccg-gtttgtctgctatggcata-aatggaggagtgttcgattcgcggtatgattg
gcttccggctgaacaggc-gcttattagacgttcttcctgctgtggcgg-tatgacct-g
gtgaaccgtag-ttcatgcac-gacttggcttttgaa--ttggctttgct-g-tgtgaag
taga-gtga----------ca-gtttcggct-gtcgag----gatc-gaccca-tttggg
aaa---ttgtgctgtgc--gacttcggttgcgtgg-catctcaa----------------
---------------------------------------------
>DQ643839
------------------------------------------------------------
------------------------------------------------------------
------------------------------------------------------------
------------------------------------------------------------
------------------------------------------------------------
------------------------------------------------------------
------------------------------------------------------------
------------------------------------------------------------
------------------------------------------------------------
------------------------------------------------------------
------------------------------------------------------------
-------------------------------------------ccacacctaaaaa-ctt
tccacg-tgaa-----ccgtatcaacca---catttattgggg-gtt----------tca
ttggcgg---ctg-ctgctggca--tct----tttt---gctgactggcgactgct---g
agcgaaccctatca-tggcgagcgttctaac---ctcggttggagctagtagc-ttgca-
ttttaaacccattcttaaatactgaacatactgtgggg-acgaaagtctctgcttttaac
tagatagcaactttcagcagtggatgtctaggctcgcacatcg-atgaagaacgctgcga
actgcgatacgtaatgcgaattgcaggattca--gtgagtcatcgaaattttgaacgcat
attg-cac-ttccgggttatccc--tgggagtatgcctgtatcagtgtccgtacatcaaa
cttggttttcttctttcc-gtgtagtcggtggaggatatgccagatgtgaa-gtgtcttg
cggc---tggtttt--cggatcg-gctgtgagtcctttgaaatgtacagaactg-actct
c-tttgttcgaaaagcgtggcgttgctggtt--gtggaggctgtccgtatggctagtc-g
gtgaccg-gtttgtctgctatggcatg-aatggaggagtgttcgattcgcggtatggttg
gcttc-ggctgaacaggc-gcttattgaacgttcttcctgctatggcgg-tatgaact-g
gtgaaccgtag-ttcatgcat-gacttggcttttgaa--ttggctttgct-g-tgcaaag
taga-gtga----------ca-gtttcggct-gtcgag----ggtc-gaccca-tttggg
aaa---ttgtgctgtgc--aacttcggttgcgtgg-catctcaa----------------
---------------------------------------------
>AF528560
------------------------------------------------------------
------------------------------------------------------------
------------------------------------------------------------
------------------------------------------------------------
------------------------------------------------------------
aaccaaaggaagttggaggcaataacaggtctgtgatgcccttagatgttctgggccgca
cgcgcgctacactgatgcgttcaacgagtatacaaccttgatcgataggtctgggtaatc
ttttgaatgcgcatcgtgctagggatagactgttgcaattttcagtcttgaacgaggaat
tcctagtaaacgcaagtcatcagcttgcattgattacgtccctgccctttgtacacaccg
cccgtcgcacctaccgattgaatgactcggtgaaaaattgggactgtgaccccgcttgaa
gtaattgcgagcggattaatgggaacttttttaaacctcgccatttagaggaaggtgaag
tcgtaacaaggtttccgtaggtgaacctgcggaaggatcattaccacacctaaaaaactt
tccacg-tgaa-----ccgtatcaaccc---aataatttgggg-gtt----------taa
ttggcgg---ctg-ctgctggta--tct----tttt---actggctggcggctgct---g
agcgaaccctatc----gtgagcgttctgac---cttggttggagctagtaac-ttaaa-
ttttaaacccattcttaaatactgaatatactgtaggg-acgaaggtctctgcttttaac
tagatagcaactttcagcagtggatgtctaggctcgcacatcg-atgaagaacgctgcga
actgcgatacgtaatgcgaattgcaggattca--gtgagtcatcgaaattttgaacgcat
attg-cac-ttccgggttatccc--tggaagtatgcctgtatcagtgtccgtacattaaa
cttggttttcttctttcc-gtgtagtcggtggaggatatgccagatatgaa-gtgtcttg
tggc---tggtttt--cgaatcg-gctgtgagtcctttgaaatgtatagaactg-attct
c-tttgttcgaaaagcgtggcgttgctggtt--gtgaaggctgtcagtgtgactagtc-g
gcgaccg-gtttgtctgctatggcata-aatggaggagtgttcgattcgcggtatgattg
gcttc-ggctgaacaggc-gcttattagacgttcttcctgctgtggcgg-tatgacct-g
gtgaaccgtag-ttcatgcac-gacttggcttttgaa--ttggctttgct-g-tgtgaag
taga-gtga----------ca-gtttcggct-gtcgag----gatc-gaccca-tttggg
aaa---ttgtgctgtgc--gacttcggttgtgtgg-catctcaa----------------
---------------------------------------------
>AF528559
------------------------------------------------------------
------------------------------------------------------------
------------------------------------------------------------
------------------------------------------------------------
------------------------------------------------------------
aaccaaaggaagttggaggcaataacaggtctgtgatgcccttagatgttctgggccgca
cgcgcgctacactgatgcgttcaacgagtatacaaccttgatcgataggtctgggtaatc
ttttgaatgcgcatcgtgctagggatagactgttgcaattttcagtcttgaacgaggaat
tcctagtaaacgcaagtcatcagcttgcattgattacgtccctgccctttgtacacaccg
cccgtcgcacctaccgattgaatgactcggtgaaaaattgggactgtgaccccgcttgaa
gtaattgcgagcggattaatgggaacttttttaaacctcgccatttagaggaaggtgaag
tcgtaacaaggtttccgtaggtgaacctgcggaaggatcattaccacacctaaaaaactt
tccacg-tgaa-----ccgtatcaaccc---aataacttgggg-gtt----------taa
ttggcgg---ctg-ctgctggta--tct----tttt---actggctggcggctgct---g
agcgaaccctatc----gtgagcgttctgac---cttggttggagctagtaac-ttaaa-
ttttaaacccattcttaaatactgaatatactgtaggg-acgaaagtctctgcttttaac
tagatagcaactttcagcagtggatgtctaggctcgcacatcg-atgaagaacgctgcga
actgcgatacgtaatgcgaattgcaggattca--gtgagtcatcgaaattttgaacgcat
attg-cac-ttccgggttatccc--tggaagtatgcctgtatcagtgtccgtacattaaa
cttggttttcttctttcc-gtgtagtcggtggaggatatgccagatatgaa-gtgtcttg
tggc---tggtttt--cgaatcg-gctgtgagtcctttgaaatgtatagaactg-attct
c-tttgttcgaaaagcgtggcgttgctggtt--gtgaaggctgtcagtgtgactagtc-g
gcgaccg-gtttgtctgctatggcata-aatggaggagtgttcgattcgcggtatgattg
gcttc-ggatgaacaggc-gcttattagacgttcttcctgctgtggcgg-tatgacct-g
gtgaaccgtag-ttcatgcac-gacttggcttttgaa--ttggctttgct-g-tgtgaag
taga-gtga----------ca-gtttcggct-gtcgag----gatc-gaccca-tttggg
aaa---ttgtgctgtgc--gacttcggttgtgtgg-catctcaa----------------
---------------------------------------------
>EF614968
------------------------------------------------------------
------------------------------------------------------------
------------------------------------------------------------
------------------------------------------------------------
------------------------------------------------------------
------------------------------------------------------------
------------------------------------------------------------
------------------------------------------------------------
------------------------------------------------------------
------------------------------------------------------------
------------------------------------------------------------
-------------------------------------------ccacacctaaaaa-caa
tccacg-tgaa-----ccgtatcaaccc---aat-aattgggg-gtt----------tac
ttggcgg---cgg-ctgctagca--tct----tttt---gctggctggctactgct---g
agtgaatcct---a-tcgcgagcgttctgac---ttcggttggagctagtagc-ttaac-
ttataaaccctttcttaaatactgaatatactgtgggg-acgaaagtctctgcttttaac
tagatagcaactttcagcagtggatgtctaggctcgcacatcg-atgaagaacgctgcga
actgcgatacgtaatgcgaattgcaggattca--gtgagtcatcgaaattttgaacgcat
attg-cac-ttccgggttatccc--tggaagtatgcctgtatcagtgtccgtacatcaaa
cttggttttcttctttcc-gtgtagtcggtggaggatatgccagatatgaa-gtgtcttg
cggc---tggtttt--cgaatcg-gctacgagtcctttgaaatgtatagaactg-actct
c-tttgttcgaaaagcgtggcgttgctggtt--gtgaaggctgtttgtatggcttgtc-g
gcgaccg-gtttgtctgctatgacatt-aatggaggaatgtttgattcgcggtatggttg
gcttc-ggctgaacaggc-gcttattggacgttattcctgttgtagtgg-tatgaact-g
gtgaaccgtag-ctaatgcgt-gacttggcttttgaa--ccggctttgct-g-tgcgaag
taga-gtga----------ca-gtttcggct-gtcgag----tgtc-gaccca-tttggg
aaa---ttgtgctgtgt--gacttcggttgcgtag-catctcaa----------------
---------------------------------------------
>EF614967
------------------------------------------------------------
------------------------------------------------------------
------------------------------------------------------------
------------------------------------------------------------
------------------------------------------------------------
------------------------------------------------------------
------------------------------------------------------------
------------------------------------------------------------
------------------------------------------------------------
------------------------------------------------------------
------------------------------------------------------------
-------------------------------------------ccacacctaaaaa-caa
tccacg-tgaa-----ccgtatcaaccc---aat-aattgggg-gtt----------tac
ttggcgg---cgg-ctgctagca--tct----tttt---gctggctggctactgct---g
agtgaatcct---a-tcgcgagcgttctgac---ttcggttggagctagtagc-ttaac-
ttataaaccctttcttaaatactgaatatactgtgggg-acgaaagtctctgcttttaac
tagatagcaactttcagcagtggatgtctaggctcgcacatcg-atgaagaacgctgcga
actgcgatacgtaatgcgaattgcaggattca--gtgagtcatcgaaattttgaacgcat
attg-cac-ttccgggttatccc--tggaagtatgcctgtatcagtgtccgtacatcaaa
cttggttttcttctttcc-gtgtagtcggtggaggatatgccagatatgaa-gtgtcttg
cggc---tggtttt--cgaatcg-gctacgagtcctttgaaatgtatagaactg-actct
c-tttgttcgaaaagcgtggcgttgctggtt--gtgaaggctgtttgtatggcttgtc-g
gcgaccg-gtttgtctgctatgacatt-aatggaggaatgtttgattcgcggtatggttg
gcttc-ggctgaacaggc-gcttattggacgttattcctgttgtagtgg-tatgaact-g
gtgaaccgtag-ctaatgcgt-gacttggcttttgaa--ccggctttgct-g-tgcgaag
taga-gtga----------ca-gtttcggct-gtcgag----tgtc-gaccca-tttggg
aaa---ttgtgctgtgt--gacttcggttgcgtag-catctcaa----------------
---------------------------------------------
>EF614966
------------------------------------------------------------
------------------------------------------------------------
------------------------------------------------------------
------------------------------------------------------------
------------------------------------------------------------
------------------------------------------------------------
------------------------------------------------------------
------------------------------------------------------------
------------------------------------------------------------
------------------------------------------------------------
------------------------------------------------------------
-------------------------------------------ccacacctaaaaa-caa
tccacg-tgaa-----ccgtatcaaccc---aat-aattgggg-gtt----------tac
ttggcgg---cgg-ctgctagca--tct----tttt---gctggctggctactgct---g
agtgaatcct---a-tcgcgagcgttctgac---ttcggttggagctagtagc-ttaac-
ttataaaccctttcttaaatactgaatatactgtgggg-acgaaagtctctgcttttaac
tagatagcaactttcagcagtggatgtctaggctcgcacatcg-atgaagaacgctgcga
actgcgatacgtaatgcgaattgcaggattca--gtgagtcatcgaaattttgaacgcat
attg-cac-ttccgggttatccc--tggaagtatgcctgtatcagtgtccgtacatcaaa
cttggttttcttctttcc-gtgtagtcggtggaggatatgccagatatgaa-gtgtcttg
cggc---tggtttt--cgaatcg-gctacgagtcctttgaaatgtatagaactg-actct
c-tttgttcgaaaagcgtggcgttgctggtt--gtgaaggctgtttgtatggcttgtc-g
gcgaccg-gtttgtctgctatgacatt-aatggaggaatgtttgattcgcggtatggttg
gcttc-ggctgaacaggc-gcttattggacgttattcctgttgtagtgg-tatgaact-g
gtgaaccgtag-ctaatgcgt-gacttggcttttgaa--ccggctttgct-g-tgcgaag
taga-gtga----------ca-gtttcggct-gtcgag----tgtc-gaccca-tttggg
aaa---ttgtgctgtgt--gacttcggttgcgtag-catctcaa----------------
---------------------------------------------
>EF614965
------------------------------------------------------------
------------------------------------------------------------
------------------------------------------------------------
------------------------------------------------------------
------------------------------------------------------------
------------------------------------------------------------
------------------------------------------------------------
------------------------------------------------------------
------------------------------------------------------------
------------------------------------------------------------
------------------------------------------------------------
-------------------------------------------ccacacctaaaaa-caa
tccacg-tgaa-----ccgtatcaaccc---aat-aattgggg-gtt----------tac
ttggcgg---cgg-ctgctagca--tct----tttt---gctggctggctactgct---g
agtgaatcct---a-tcgcgagcgttctgac---ttcggttggagctagtagc-ttaac-
ttataaaccctttcttaaatactgaatatactgtgggg-acgaaagtctctgcttttaac
tagatagcaactttcagcagtggatgtctaggctcgcacatcg-atgaagaacgctgcga
actgcgatacgtaatgcgaattgcaggattca--gtgagtcatcgaaattttgaacgcat
attg-cac-ttccgggttatccc--tggaagtatgcctgtatcagtgtccgtacatcaaa
cttggttttcttctttcc-gtgtagtcggtggaggatatgccagatatgaa-gtgtcttg
cggc---tggtttt--cgaatcg-gctacgagtcctttgaaatgtatagaactg-actct
c-tttgttcgaaaagcgtggcgttgctggtt--gtgaaggctgtttgtatggcttgtc-g
gcgaccg-gtttgtctgctatgacatt-aatggaggaatgtttgattcgcggtatggttg
gcttc-ggctgaacaggc-gcttattggacgttattcctgttgtagtgg-tatgaact-g
gtgaaccgtag-ctaatgcgt-gacttggcttttgaa--ccggctttgct-g-tgcgaag
taga-gtga----------ca-gtttcggct-gtcgag----tgtc-gaccca-tttggg
aaa---ttgtgctgtgt--gacttcggttgcgtag-catctcaa----------------
---------------------------------------------
>EF614964
------------------------------------------------------------
------------------------------------------------------------
------------------------------------------------------------
------------------------------------------------------------
------------------------------------------------------------
------------------------------------------------------------
------------------------------------------------------------
------------------------------------------------------------
------------------------------------------------------------
------------------------------------------------------------
------------------------------------------------------------
-------------------------------------------ccacacctaaaa--caa
tccacg-tgaa-----ccgtatcaaccc---aat-aattgggg-gtt----------tac
ttggcgg---cgg-ctgctagca--tct----tttt---gctggctggctactgct---g
agtgaatcct---a-tcgcgagcgttctgac---ttcggttggagctagtagc-ttaac-
ttataaaccctttcttaaatactgaatatactgtgggg-acgaaagtctctgcttttaac
tagatagcaactttcagcagtggatgtctaggctcgcacatcg-atgaagaacgctgcga
actgcgatacgtaatgcgaattgcaggattca--gtgagtcatcgaaattttgaacgcat
attg-cac-ttccgggttatccc--tggaagtatgcctgtatcagtgtccgtacatcaaa
cttggttttcttctttcc-gtgtagtcggtggaggatatgccagatatgaa-gtgtcttg
cggc---tggtttt--cgaatcg-gccacgagtcctttgaaatgtatagaactg-actct
c-tttgttcgaaaggcgtggcgttgctggtt--gtgaaggctgtttgtatggcttgtc-g
gcgaccg-gtttgtctgctatgacatt-aatggaggaatgtttgattcgcggtatggttg
gcttc-ggctgaacaggc-gcttattggacgttattcctgttgtagtgg-tatgaact-g
gtgaaccgtag-ctaatgcgt-gacttggcttttgaa--ccggctttgct-g-tgcgaag
taga-gtga----------ca-gtttcggct-gtcgag----tgtc-gaccca-tttggg
aaa---ttgtgctgtgt--gacttcggttgcgtag-catctcaa----------------
---------------------------------------------
>EF614963
------------------------------------------------------------
------------------------------------------------------------
------------------------------------------------------------
------------------------------------------------------------
------------------------------------------------------------
------------------------------------------------------------
------------------------------------------------------------
------------------------------------------------------------
------------------------------------------------------------
------------------------------------------------------------
------------------------------------------------------------
-------------------------------------------ccacacctaaaaa-caa
tccacg-tgaa-----ccgtatcaaccc---aat-aattgggg-gtt----------tac
ttggcgg---cgg-ctgctagca--tct----tttt---gctggctggctactgct---g
agtgaatcct---a-tcgcgagcgttctgac---ttcggttggagctagtagc-ttaac-
ttataaaccctttcttaaatactgaatatactgtgggg-acgaaagtctctgcttttaac
tagatagcaactttcagcagtggatgtctaggctcgcacatcg-atgaagaacgctgcga
actgcgatacgtaatgcgaattgcaggattca--gtgagtcatcgaaattttgaacgcat
attg-cac-ttccgggttatccc--tggaagtatgcctgtatcagtgtccgtacatcaaa
cttggttttcttctttcc-gtgtagtcggtggaggatatgccagatatgaa-gtgtcttg
cggc---tggtttt--cgaatcg-gctacgagtcctttgaaatgtatagaactg-actct
c-tttgttcgaaaagcgtggcgttgctggtt--gtgaaggctgtttgtatggcttgtc-g
gcgaccg-gtttgtctgctatgacatt-aatggaggaatgtttgattcgcggtatggttg
gcttc-ggctgaacaggc-gcttattggacgttattcctgttgtagtgg-tatgaact-g
gtgaaccgtag-ctaatgcgt-gacttggcttttgaa--ccggctttgct-g-tgcgaag
taga-gtga----------ca-gtttcggct-gtcgag----tgtc-gaccca-tttggg
aaa---ttgtgctgtgt--gacttcggttgcgtag-catctcaa----------------
---------------------------------------------
>EF614962
------------------------------------------------------------
------------------------------------------------------------
------------------------------------------------------------
------------------------------------------------------------
------------------------------------------------------------
------------------------------------------------------------
------------------------------------------------------------
------------------------------------------------------------
------------------------------------------------------------
------------------------------------------------------------
------------------------------------------------------------
-------------------------------------------ccacacctaaaaa-caa
tccacg-tgaa-----ccgtatcaaccc---aat-aattgggg-gtt----------tac
ttggcgg---cgg-ctgctagca--tct----tttt---gctggctggctactgct---g
agtgaatcct---a-tcgcgagcgttctgac---ttcggttggagctagtagc-ttaac-
ttataaaccctttcttaaatactgaatatactgtgggg-acgaaagtctctgcttttaac
tagatagcaactttcagcagtggatgtctaggctcgcacatcg-atgaagaacgctgcga
actgcgatacgtaatgcgaattgcaggattca--gtgagtcatcgaaattttgaacgcat
attg-cac-ttccgggttatccc--tggaagtatgcctgtatcagtgtccgtacatcaaa
cttggttttcttctttcc-gtgtagtcggtggaggatatgccagatatgaa-gtgtcttg
cggc---tggtttt--cgaatcg-gctacgagtcctttgaaatgtatagaactg-actct
c-tttgttcgaaaagcgtggcgttgctggtt--gtgaaggctgtttgtatggcttgtc-g
gcgaccg-gtttgtctgctatgacatt-aatggaggaatgtttgattcgcggtatggttg
gcttc-ggctgaacaggc-gcttattggacgttattcctgttgtagtgg-tatgaact-g
gtgaaccgtag-ctaatgcgt-gacttggcttttgaa--ccggctttgct-g-tgcgaag
taga-gtga----------ca-gtttcggct-gtcgag----tgtc-gaccca-tttggg
aaa---ttgtgctgtgt--gacttcggttgcgtag-catctcaa----------------
---------------------------------------------
>EF614961
------------------------------------------------------------
------------------------------------------------------------
------------------------------------------------------------
------------------------------------------------------------
------------------------------------------------------------
------------------------------------------------------------
------------------------------------------------------------
------------------------------------------------------------
------------------------------------------------------------
------------------------------------------------------------
------------------------------------------------------------
-------------------------------------------ccacacctaaaaa-caa
tccacg-tgaa-----ccgtatcaaccc---aat-aattgggg-gtt----------tac
ttggcgg---cgg-ctgctagca--tct----tttt---gctggctggctactgct---g
agtgaatcct---a-tcgcgagcgttctgac---ttcggttggagctagtagc-ttaac-
ttataaaccctttcttaaatactgaatatactgtgggg-acgaaagtctctgcttttaac
tagatagcaactttcagcagtggatgtctaggctcgcacatcg-atgaagaacgctgcga
actgcgatacgtaatgcgaattgcaggattca--gtgagtcatcgaaattttgaacgcat
attg-cac-ttccgggttatccc--tggaagtatgcctgtatcagtgtccgtacatcaaa
cttggttttcttctttcc-gtgtagtcggtggaggatatgccagatatgaa-gtgtcttg
cggc---tggtttt--cgaatcg-gctacgagtcctttgaaatgtatagaactg-actct
c-tttgttcgaaaagcgtggcgttgctggtt--gtgaaggctgtttgtatggcttgtc-g
gcgaccg-gtttgtctgctatgacatt-aatggaggaatgtttgattcgcggtatggttg
gcttc-ggctgaacaggc-gcttattggacgttattcctgttgtagtgg-tatgaact-g
gtgaaccgtag-ctaatgcgt-gacttggcttttgaa--ccggctttgct-g-tgcgaag
taga-gtga----------ca-gtttcggct-gtcgag----tgtc-gaccca-tttggg
aaa---ttgtgctgtgt--gacttcggttgcgtag-catctcaa----------------
---------------------------------------------
>EF614960
------------------------------------------------------------
------------------------------------------------------------
------------------------------------------------------------
------------------------------------------------------------
------------------------------------------------------------
------------------------------------------------------------
------------------------------------------------------------
------------------------------------------------------------
------------------------------------------------------------
------------------------------------------------------------
------------------------------------------------------------
-------------------------------------------ccacacctaaaaa-caa
tccacg-tgaa-----ccgtatcaaccc---aat-aattgggg-gtt----------tac
ttggcgg---cgg-ctgctagca--tct----tttt---gctggctggctactgct---g
agtgaatcct---a-tcgcgagcgttctgac---ttcggttggagctagtagc-ttaac-
ttataaaccctttcttaaatactgaatatactgtgggg-acgaaagtctctgcttttaac
tagatagcaactttcagcagtggatgtctaggctcgcacatcg-atgaagaacgctgcga
actgcgatacgtaatgcgaattgcaggattca--gtgagtcatcgaaattttgaacgcat
attg-cac-ttccgggttatccc--tggaagtatgcctgtatcagtgtccgtacatcaaa
cttggttttcttctttcc-gtgtagtcggtggaggatatgccagatgtgaa-gtgtcttg
cggc---tggtttt--cgaatcg-gctacgagtcctttgaaatgtatagaactg-actct
c-tttgtttgaaaagcgtggcgttgctggtt--gtgaaggctgtttgtatggcttgtc-g
gcgaccg-gtttgtctgctatgacatt-aatggaggaatgtttgattcgcggtatggttg
gcttc-ggctgaacaggc-gcttattggacgttattcctgttgtagtgg-tatgaact-g
gtgaaccgtag-ctaatgcgt-gacttggcttttgaa--ccggctttgct-g-tgcgaag
taga-gtga----------ca-gtttcggct-gtcgag----tgtc-gaccca-tttggg
aaa---ttgtgctgtgt--gacttccgttgcgtag-catctcaa----------------
---------------------------------------------
>EF614959
------------------------------------------------------------
------------------------------------------------------------
------------------------------------------------------------
------------------------------------------------------------
------------------------------------------------------------
------------------------------------------------------------
------------------------------------------------------------
------------------------------------------------------------
------------------------------------------------------------
------------------------------------------------------------
------------------------------------------------------------
-------------------------------------------ccacacctaaaaa-caa
tccacg-tgaa-----ccgtatcaaccc---aat-aattgggg-gtt----------tac
ttggcgg---cgg-ctgctagca--tct----tttt---gctggctggctactgct---g
agtgaatcct---a-tcgcgagcgttctgac---ttcggttggagctagtagc-ttaac-
ttataaaccctttcttaaatactgaatatactgtgggg-acgaaagtctctgcttttaac
tagatagcaactttcagcagtggatgtctaggctcgcacatcg-atgaagaacgctgcga
actgcgatacgtaatgcgaattgcaggattca--gtgagtcatcgaaattttgaacgcat
attg-cac-ttccgggttatccc--tggaagtatgcctgtatcagtgtccgtacatcaaa
cttggttttcttctttcc-gtgtagtcggtggaggatatgccagatatgaa-gtgtcttg
cggc---tggtttt--cgaatcg-gctacgagtcctttgaaatgtatagaactg-actct
c-tttgttcgaaaagcgtggcgttgctggtt--gtgaaggctgtttgtatggcttgtc-g
gcgaccg-gtttgtctgctatgacatt-aatggaggaatgtttgattcgcggtatggttg
gcttc-ggctgaacaggc-gcttattggacgttattcctgttgtagtgg-tatgaact-g
gtgaaccgtag-ctaatgcgt-gacttggcttttgaa--ccggctttgct-g-tgcgaag
taga-gtga----------ca-gtttcggct-gtcgag----tgtc-gaccca-tttggg
aaa---ttgtgctgtgt--gacttcggttgcgtag-catctcaa----------------
---------------------------------------------
>EF614958
------------------------------------------------------------
------------------------------------------------------------
------------------------------------------------------------
------------------------------------------------------------
------------------------------------------------------------
------------------------------------------------------------
------------------------------------------------------------
------------------------------------------------------------
------------------------------------------------------------
------------------------------------------------------------
------------------------------------------------------------
-------------------------------------------ccacacctaaaaa-cat
tccacg-tgaa-----ccgtatcaaccc---ca--agttgggg-gtt----------cga
ttggcgg---cgg-ctgctggca--tct----tttt---gctggctggctactgcc---g
agagaaccctatc----gtgagcgttctgac---cttggttggagctagtaac-ttt-a-
ttataaacccattcctaa-tactgattatactgtgggg-acgaaagtctctgcttttaac
tagatagcaactttcagcagtggatgtctaggctcgcacatcg-atgaagaacgctgcga
actgcgatacgtaatgcgaattgcggaattca--gtgagtcatcgaaattttgaacgcat
attg-cac-ttccgggttatccc--tggaagtatgcctgtatcagtgtccatacatcaaa
cttggttttcttctttcc-gtgtagtcggtggaggatatgccagatatgag-gtgtcttg
cggc---tggtttt--cgaatcg-gctgcgagtcctttgaaatgtatggaactg-gactc
tctttgttcgaaaagcgtggcgttgctggtt--gtgaaggctgctagtatgactagtc-g
gcgaccg-gtttgtctgctatggcatg-aatggaagagtgttcgattcgcggtatggttg
gcttc-ggctgaacaggc-gcttattggacgttcttcctgctgtggcgg-tataa-ct-g
gtgaaccgtag-ttcatgcat-ggcttggcttttgaa--tcggctttgct-gctgcgaag
taga-gtga----------cc-gcttcggct-gtcgag----ggtc-gaccca-tttggg
aac---ttgtgctgtgc--gacttcggttgcgtggacatctcaa----------------
---------------------------------------------
>EF614957
------------------------------------------------------------
------------------------------------------------------------
------------------------------------------------------------
------------------------------------------------------------
------------------------------------------------------------
------------------------------------------------------------
------------------------------------------------------------
------------------------------------------------------------
------------------------------------------------------------
------------------------------------------------------------
------------------------------------------------------------
-------------------------------------------ccacacctaaaaa-cat
tccacg-tgaa-----ccgtatcaaccc---ca--agttgggg-gtt----------cga
ttggcgg---cgg-ctgctggca--tct----tttt---gctggctggctactgcc---g
agagaaccctatc----gtgagcgttccgac---cttggttggagctagtaac-ttt-a-
ttataaacccattcctaa-tactgattatactgtgggg-acgaaagtctctgcttttaac
tagatagcaactttcagcagtggatgtctaggctcgcacatcg-atgaagaacgctgcga
actgcgatacgtaatgcgaattgcgggattca--gtgagtcatcgaaattttgaacgcat
attg-cac-ttccgggttatccc--tggaagtatgcctgtatcagtgtccatacatcaaa
cttggttttcttctttcc-gtgtagtcggtggaggatatgccagatgtgaa-gtgtcttg
cggc---tggtttt--cgaatcg-gctgcgagtcctttgaaatgtatggaactg-g-ctc
tctttgttcgaaaagcgtggcgttgctggtt--gtgaaggctgctagtatgactagtc-g
gcgaccg-gtttgtctgctatggcatg-aatggaggagtgttcgattcgcggtatggttg
gcttc-ggctgaacaggc-gcttattggacgttcttcctgctgtggcgg-tataa-ct-g
gtgaaccgtag-ttcatacat-ggcttggcttttgaa--tcggctttgct-gctgcgaag
taga-gtga----------cc-gcttcggct-gtcgag----ggtc-gaccca-tttggg
aac---ttgtgctgtgc--gacttcggttgcgtggacatctcaa----------------
---------------------------------------------
>EF614956
------------------------------------------------------------
------------------------------------------------------------
------------------------------------------------------------
------------------------------------------------------------
------------------------------------------------------------
------------------------------------------------------------
------------------------------------------------------------
------------------------------------------------------------
------------------------------------------------------------
------------------------------------------------------------
------------------------------------------------------------
-------------------------------------------ccacaccaaaaaaactt
tccacg-tgaa-----ccgtatcaaccc---aataaattgggg-gtt----------taa
ttggcgg---cgg-ctgctggca--tct----tttt---gctggctggctaatgct---g
agcggaccctatc----gcgagcgttctgac---cttggttggagctagtagc-ttacag
ttataaacccattcctaa-tactgaacatactgtgggg-acgaaagtctctgcttttaac
tagatagcaactttcagcagtggatgtctaggctcgcacatcg-atgaagaacgctgcga
actgcgatacgtaatgcgaattgcaggattca--gtgagtcatcgaaattttgaacgcat
attg-cac-ttccgggttatccc--tggaagtatgcctgtatcagtgtccgtacaacaaa
cttggttttcttctttcc-gtgtagtcggtggaggatatgccagatatgaaagtgtcttg
cggc---tgatttt--cggatcg-gctacgagtcctttgaaatgtatagaactg-acctt
c-tttgttcgaaaagcgtggcgttgctggtt--gtggaggctgtccgtgcgactagtc-g
gcgaccg-gtttgtctgttatggcgta-aatggaggagtgtttgattcgcggtatggttg
gcttc-ggctgaacaggc-gcttattggacgttctttctgctgtggcgg-tatga-ct-g
gtgaaccgtag-ttcatgcgt-gacttggcttttgaa--ctggctttgct-gctgcgaag
taga-gtga----------ca-gtttcggct-gtcgag----ggtc-gaccca-tttggg
aaa---tagtgctgtgc--gactttg-tcgtgtgg-catctcaa----------------
---------------------------------------------
>EF614955
------------------------------------------------------------
------------------------------------------------------------
------------------------------------------------------------
------------------------------------------------------------
------------------------------------------------------------
------------------------------------------------------------
------------------------------------------------------------
------------------------------------------------------------
------------------------------------------------------------
------------------------------------------------------------
------------------------------------------------------------
-------------------------------------------ccacacctaaaaa-ctt
tccacg-tgaa-----ccgtatcaaccc---aataaattgggg-gtt----------taa
ttggcgg---ctg-ctgccggca--tct----tttt---gctggctggctactgct---g
agcgaaccctatc----gtgagcgttctgac---ctcggttggagctagtaac-ttgaa-
ttttaaaccctttcttaaatactgaatatactgtgggg-acgaaagtctctgcttttaac
tagatagcaactttcagcagtggatgtctaggctcgcacatcg-atgaagaacgctgcga
actgcgatacgtaatgcgaattgcaggattca--gtgagtcatcgaaattttgaacgcat
attg-cac-ttccgggttatccc--tgggagtatgcctgtatcagtgtccgtacatcaaa
cttggttttcttctttcc-gtgtagtcggtggaggatatgccagatgtgaa-gtgtcttg
cggc---tggtttt--cggatcg-gctgcgagtcctttgaaatgtacagaactg-actct
c-tttgttcgaaaagcgtggcgttgctggtt--gtggaggctgtcagtatggctagtc-g
gcgaccg-gtttgtctgctatggcatg-aatggaggaatgtttgattcgcggtatggttg
gcttc-ggctgaacaggc-gcttattggacgttcttcctgctatggcgg-tatgaact-g
gtgaaccgtag-ttcatgcat-gacttggcttttgaa--tcggctttgct-gttgcgaag
taga-gtga----------ca-gtttcggct-gtcgag----ggtc-gaccca-tttggg
aaa---ttgtgctgtgc--gacttcggtcgcgtgg-catctcaa----------------
---------------------------------------------
>EF614954
------------------------------------------------------------
------------------------------------------------------------
------------------------------------------------------------
------------------------------------------------------------
------------------------------------------------------------
------------------------------------------------------------
------------------------------------------------------------
------------------------------------------------------------
------------------------------------------------------------
------------------------------------------------------------
------------------------------------------------------------
-------------------------------------------ccacacctaaaaa-ctt
tccacg-tgaa-----ccgtatcaaccc---aataatttgggg-gtt----------taa
ttggcgg---ctg-ctgctggca--tct----tttt---gctggctggctactgct---g
agcgaaccctatc----gtgagcgttctgac---ctcggttggagctagtaac-ttaaa-
ttttaaacccattcttaaatactgaatatactgtgggg-acgaaagtctctgcttttaac
tagatagcaactttcagcagtggatgtctaggctcgcacatcg-atgaagaacgctgcga
actgcgatacgtaatgcgaattgcaggattca--gtgagtcatcgaaattttgaacgcay
attg-cac-ttccgggttatccc--tggaagtatgcctgtatcagtgtccgtacatcaaa
cttggttttcttctttcc-gtgtagtcggtggaggatatgccagatatgaa-gtgtcttg
cggc---tagtttt--cgaaccg-gctgtgagtcctttgaaatgtacagaactg-actct
c-tttgttcgaaaagcgtggcgttgctggtt--gtgaaggctgtcaatatgactagtc-g
gcgaccg-gtttgtctgctatggcatg-aatggaggagtgttcgattcgcggtatggtta
gcttc-ggctgaacaggc-gcttattggacgttcttcttgctatggcgg-tatga-ct-g
gtgaaccgtag-ttcatgcgt-gacttggcttttgaa--tcggctttgct-g-tgcgaag
taga-gtga----------ca-gtttcggct-gtcgag----ggtc-gaccca-tttggg
aaa---ttgtgctgtgc--gacttcggtcacgtag-catctcaa----------------
---------------------------------------------
>EF614953
------------------------------------------------------------
------------------------------------------------------------
------------------------------------------------------------
------------------------------------------------------------
------------------------------------------------------------
------------------------------------------------------------
------------------------------------------------------------
------------------------------------------------------------
------------------------------------------------------------
------------------------------------------------------------
------------------------------------------------------------
-------------------------------------------ccacacctaaaaa-ctt
tccacg-tgaa-----ccgtatcaaccc---aataatttgggg-gtt----------taa
ttggcgg---ctg-ctgctggca--tct----tttt---gctggctggctactgct---g
agcgaaccctatc----gtgagcgttctgac---ctcggttggagctagtaac-ttaaa-
ttttaaacccattcttaaatactgaatatactgtgggg-acgaaagtctctgcttttaac
tagatagcaactttcagcagtggatgtctaggctcgcacatcg-atgaagaacgctgcga
actgcgatacgtaatgcgaattgcaggattca--gtgagtcatcgaaattttgaacgcat
attg-cac-ttccgggttatccc--tggaagtatgcctgtatcagtgtccgtacatcaaa
cttggttttcttctttcc-gtgtagtcggtggaggatatgccagatatgaa-gtgtcttg
cggc---tagtttt--cgaaccg-gctgtgagtcctttgaaatgtacagaactg-actct
c-tttgttcgaaaagcgtggcgttgctggtt--gtgaaggctgtcaatatgactagtc-g
gcgaccg-gtttgtctgctatggcatg-aatggaggagtgttcgattcgcggtatggtta
gcttc-ggctgaacaggc-gcttattggacgttcttcttgctatggcgg-tatga-ct-g
gtgaaccgtag-ttcatgcgt-gacttggcttttgaa--tcggctttgct-g-tgcgaag
taga-gtga----------ca-gtttcggct-gtcgag----ggtc-gaccca-tttggg
aaa---ttgtgctgtgc--gacttcggtcacgtag-catctcaa----------------
---------------------------------------------
>EF614952
------------------------------------------------------------
------------------------------------------------------------
------------------------------------------------------------
------------------------------------------------------------
------------------------------------------------------------
------------------------------------------------------------
------------------------------------------------------------
------------------------------------------------------------
------------------------------------------------------------
------------------------------------------------------------
------------------------------------------------------------
-------------------------------------------ccacacctaaaaa-ctt
tccacg-tgaa-----ccgtatcaaccc---aataatttgggg-gtt----------taa
ttggcgg---ctg-ctgctggca--tct----tttt---gctggctggctactgct---g
agcgaaccctatc----gtgagcgttctgac---ctcggttggagctagtaac-ttaaa-
ttttaaacccattcttaaatactgaatatactgtgggg-acgaaagtctctgcttttaac
tagatagcaactttcagcagtggatgtctaggctcgcacatcg-atgaagaacgctgcga
actgcgatacgtaatgcgaattgcaggattca--gtgagtcatcgaaattttgaacgcat
attg-cac-ttccgggttatccc--tggaagtatgcctgtatcagtgtccgtacatcaaa
cttggttttcttctttcc-gtgtagtcggtggaggatatgccagatatgaa-gtgtcttg
cggc---tagtttt--cgaaccg-gctgtgagtcctttgaaatgtacagaactg-actct
c-tttgttcgaaaagcgtggcgttgctggtt--gtgaaggctgtcaatatgactagtc-g
gcgaccg-gtttgtctgctatggcatg-aatggaggagtgttcgattcgcggtatggtta
gcttc-ggctgaacaggc-gcttattggacgttcttcttgctatggcgg-tatga-ct-g
gtgaaccgtag-ttcatgcgt-gacttggcttttgaa--tcggctttgct-g-tgcgaag
taga-gtga----------ca-gtttcggct-gtcgag----ggtc-gaccca-tttggg
aaa---ttgtgctgtgc--gacttcggtcacgtag-catctcaa----------------
---------------------------------------------
>EF174972
------------------------------------------------------------
------------------------------------------------------------
------------------------------------------------------------
------------------------------------------------------------
------------------------------------------------------------
------------------------------------------------------------
------------------------------------------------------------
------------------------------------------------------------
------------------------------------------------------------
-----------------------------------taccacacctaaaactttccacgtg
aaccgtatcaaacaattaattgggggcttatttggcggtagcagctagcatattgtatt-
tttttgctggctactgctgctgtgtaagcatt----------tatttggtggcagcggct
agcatatcgtatt--tttttgctggctactgctgctgtgtaagcatt----------tat
ttggtg---gcaa-ctgctagca--tattgtattttt---tttgctggcaactgctactg
ggtataccctgtca-tggcaagcgctcggac---cttggtttgagc-aggagc-atgaat
ttt-aaaccatttactaattactgaatatactgtgggg-acgaaagtctctgcttttaac
tagatagcaactttcagcagtggatgtctaggctcgcacatcg-atgaagaacgctgcga
actgcgatacgtaatgcgaattgcaggattca--gtgagtcatcgaaattttgaacgcat
attg-cac-ttccgggctctctactcgggagtatgcctgtatcagtgtccgtacaacaaa
cttggttttcttccttcc-gtgtagtcggtggaagatataccagatgtgaa-gtgtcttg
cggc---tgatttt--cggatcg-gctgcgagtcctttgaaatgtacagaactgtacttc
tctttgctcgaaaagcgtggtgttactggtt--gtaaagactgaccgtgtggcaaaacag
gcgactgtgattgtctgctggggcatt-aatggaggagtgttcaattcgcggtatggttg
gcttc-ggctaaacaggc-gcttactggacattctttcagctgtggcgg-tat-atct-g
gtgaaccgtag--tcacgtg--gtcttgg-ttttgaa--tcggtttcgct-ggtgcgaag
taga-gtga----------ca-gtttcggct-gtcgag----ggtc-gatcca-tttggg
aaa--tttgtgcggtgc--ggcttcggtcgcgctg-catctcaattggacctgatatcag
gc-------------------------------------------
>EF174971
------------------------------------------------------------
------------------------------------------------------------
------------------------------------------------------------
------------------------------------------------------------
------------------------------------------------------------
------------------------------------------------------------
------------------------------------------------------------
------------------------------------------------------------
------------------------------------------------------------
------------------------------------------cctaaaactttccacgtg
aaccgtatcaaacaattaattgggggcttatttggcggtagcagctagcatattgtatt-
tttttgctggctactgctgctgtgtaagcatt----------tatttggtggcagcggct
agcatatcgtatt--tttttgctggctactgctgctgtgtaagcatt----------tat
ttggtg---gcaa-ctgctagca--tattgtattttt---tttgctggcaactgctactg
ggtataccctgtca-tggcaagcgctcggac---cttggtttgagc-aggagc-atgaat
ttt-aaaccatttactaattactgaatatactgtgggg-acgaaagtctctgcttttaac
tagatagcaactttcagcagtggatgtctaggctcgcacatcg-atgaagaacgctgcga
actgcgatacgtaatgcgaattgcaggattca--gtgagtcatcgaaattttgaacgcat
attg-cac-ttccgggctctctactcgggagtatgcctgtatcagtgtccgtacaacaaa
cttggttttcttccttcc-gtgtagtcggtggaagatataccagatgtgaa-gtgtcttg
cggc---tgatttt--cggatcg-gctgcgagtcctttgaaatgtacagaactgtacttc
tctttgctcgaaaagcgtggtgttactggtt--gtaaagactgaccgtgtggcaaaacag
gcgactgtgattgtctgctggggcatt-aatggaggagtgttcaattcgcggtatggttg
gcttc-ggctaaacaggc-gcttactggacattctttcagctgtggcgg-tat-atct-g
gtgaaccgtag--tcacgtg--gtcttgg-ttttgaa--tcggtttcgct-ggtgcgaag
taga-gtga----------ca-gtttcggct-gtcgag----ggtc-gatcca-tttggg
aaa--tttgtgcggtgc--ggcttcggtcgcgctg-catctcaattggacctgatatcag
gcaagattacccgctga----------------------------
>EF174970
------------------------------------------------------------
------------------------------------------------------------
------------------------------------------------------------
------------------------------------------------------------
------------------------------------------------------------
------------------------------------------------------------
------------------------------------------------------------
------------------------------------------------------------
------------------------------------------------------------
-----------------------------------taccacacctaaaactttccacgtg
aaccgtatcaaacaattaattgggggcttatttggcggtagcagctagcatattgtatt-
tttttgctggctactgctgctgtgtaagcatt----------tatttggtggcagcggct
agcatatcgtatt--tttttgctggctactgctgctgtgtaagcatt----------tat
ttggtg---gcaa-ctgctagca--tattgtattttt---tttgctggcaactgctactg
ggtataccctgtca-tggcaagcgctcggac---cttggtttgagc-aggagc-atgaat
ttt-aaaccatttactaattactgaatatactgtgggg-acgaaagtctctgcttttaac
tagatagcaactttcagcagtggatgtctaggctcgcacatcg-atgaagaacgctgcga
actgcgatacgtaatgcgaattgcaggattca--gtgagtcatcgaaattttgaacgcat
attg-cac-ttccgggctctctactcgggagtatgcctgtatcagtgtccgtacaacaaa
cttggttttcttccttcc-gtgtagtcggtggaagatataccagatgtgaa-gtgtcttg
cggc---tgatttt--cggatcg-gctgcgagtcctttgaaatgtacagaactgtacttc
tctttgctcgaaaagcgtggtgttactggtt--gtaaagactgaccgtgtggcaaaacag
gcgactgtgattgtctgctggggcatt-aatggaggagtgttcaattcgcggtatggttg
gcttc-ggctaaacaggc-gcttactggacattctttcagctgtggcgg-tat-atct-g
gtgaaccgtag--tcacgtg--gtcttgg-ttttgaa--tcggtttcgct-ggtgcgaag
taga-gtga----------ca-gtttcggct-gtcgag----ggtc-gatcca-tttggg
aaa--tttgtgcggtgc--ggcttcggtcgcgctg-catctcaattgg------------
---------------------------------------------
>EF174969
------------------------------------------------------------
------------------------------------------------------------
------------------------------------------------------------
------------------------------------------------------------
------------------------------------------------------------
------------------------------------------------------------
------------------------------------------------------------
------------------------------------------------------------
------------------------------------------------------------
------------------------------------------------------------
------------------------------------------------------------
----------------------------tcggaaggatcattaccacacctaaaaa-ctt
tccacg-tgaa-----ccgtatcaaac----aacaaattgggg-gtt----------tgt
ttggcgg---cgg-ctgctggca--tct----ttt--ttgctagcg-gctgctgc---ta
agcaagccctatca-tggcgagcgttcggac---ctcggtcggagccagtagc--tttca
ttgtaaacccattcttaattactgaatatactgtaggg-acgaaagtctctacttttaac
tagatagcaactttcagcagtggatgtctaggctcgcacatcg-atgaagaacgctgcga
actgcgatacgtaatgcgaattgcaggattca--gtgagtcatcgaaattttgaacgcat
attg-cac-tcctgggtt-cagcctcaggagtatgcctgtatcagtgtccgtacaccaaa
cttggttttcctctttcc-gtgtagtcggtggaggatatgccagatgtgaa-gtgtcttg
cggc---tggtttt--cggatcg-gctgcgagtcctttgaaatgtacagaactgtacttc
tctttgctcgaaaagcgtggcgttgctggtt--gtgaaggctgtccgtgtgaccagtc-g
gcgatca-gtttgtctgctgtagtgtt-aatggaggaatgttcgattcgcggtatgattg
gcttc-ggctgagcagac-gcttattggacgtttttcctgctgtagcgg-tatgaact-g
gtgaaccgtag--tcatgtgt-gacttggcttttgaat--cggcattgct-ggtgcgaag
taga-gtgg----------ca-gtctcggct-gtcgag----gg-tcgatcca-tttggg
aaa--tttgcgcagtgc--gacttcggtcacgcgg-cgtctcaattg-------------
---------------------------------------------
>EF174968
------------------------------------------------------------
------------------------------------------------------------
------------------------------------------------------------
------------------------------------------------------------
------------------------------------------------------------
------------------------------------------------------------
------------------------------------------------------------
------------------------------------------------------------
-----cggcgggakwatcayyaccacscctaaaactttcca-cgtgarcmgyatcmaaca
attcattgggggcttatttggcggcagcaactagcatatcgtattatttttgctggctac
tgctgctgtgtaagctctatcatgggtatacttagcggcaacagctagcatattgtatt-
tttt-gctggctactgctgctatgtaagtgtt----------tatttggcggcagcagct
agcatatcgtattattttttgctggctacttctgctgtgtaagcatt----------tat
tcggcg---gcag-cagctagca--tatcgtattattt--tt-gctgacgactgctacta
ggtataccctgtca-tggcaagcgctcggac---cttgatttgagc-aggagc-atgaat
ttt-aaaccatttactaattactgaatatactgcgggg-acgaaagtctctgcttttaac
tagataacaactttcagcagtggatgtctaggctcgcacatcg-atgaagaacgctgcga
actgcgatacgtaatgcgaattgcaggattca--gtgagtcatcgaaattttgaacgcat
attg-cac-ttccgggctctctactcgggagtatgcctgtatcagtgtccgtacaacaaa
cttggttttcttccttcc-gtgtagtcggtggaagatatgccagatgtgaa-gtgtcttg
cgac---tgatttt--cggatcg-gctgcgagtcctttgaaatgtacagaactgtacttc
tctttgctcgaaaagcgtggtgttactggtt--gtaaagactgaccgtgtggccaaacag
gcgactgtgattgtctgctggggcatt-aatggaggagtgttcaattcgcggtatggttg
gcttc-ggctaaacagac-gcttactggacattctttcagttgtggcgg-tat-atct-g
gtgaaccgtag--tcacgtg--gtcttgg-ttttgaa--tcggtttcgct-ggtgcgaag
taga-gtga----------ca-gtttcggct-gtcgag----ggtc-gatcca-tttggg
aaa--tttgtgcggtgc--ggcttcggtcgcgctg-catctcaattggacctgatatcag
gcaagattacccgctgaacttaagca-------------------
>EF174967
------------------------------------------------------------
------------------------------------------------------------
------------------------------------------------------------
------------------------------------------------------------
------------------------------------------------------------
------------------------------------------------------------
------------------------------------------------------------
------------------------------------------------------------
------------------------------------------------------------
------------------------------------------------------------
-----------------------tcggaaggatcattaccacacctaaaactttccacg-
tgaaccgtatcaaacaattaattgggggct------------tatttggcggtagcagct
agcatattgtatt--tttttgctggctactgctgctgtgtaagcatt----------tat
ttggtg---gcaa-ctgctagca--tattgtattttt---tttgctggcaactgctactg
ggtataccctgtca-tggcaagcgctcggac---cttggtttgagc-aggagc-atgaat
ttt-aaaccatttactaattactgaatatactgtgggg-acgaaagtctctgcttttaac
tagatagcaactttcagcagtggatgtctaggctcgcacatcg-atgaagaacgctgcga
actgcgatacgtaatgcgaattgcaggattca--gtgagtcatcgaaattttgaacgcat
attg-cac-ttccgggctctctactcgggagtatgcctgtatcagtgtccgtacaacaaa
cttggttttcttccttcc-gtgtagtcggtggaagatataccagatgtgaa-gtgtcttg
cggc---tgatttt--cggatcg-gctgcgagtcctttgaaatgtacagaactgtacttc
tctttgctcgaaaagcgtggtgttactggtt--gtaaagactgaccgtgtggcaaaacag
gcgactgtgattgtctgctggggcatt-aatggaggagtgttcaattcgcggtatggttg
gcttc-ggctaaacaggc-gcttactggacattctttcagctgtggcgg-tat-atct-g
gtgaaccgtag--tcacgtg--gtcttgg-ttttgaa--tcggtttcgct-ggtgcgaag
taga-gtga----------ca-gtttcggct-gtcgag----ggtc-gatcca-tttggg
aaa--tttgtgcggtgc--ggcttcggtcgcgctg-catctcaattggacctgatatcag
gcaagattacccgctga----------------------------
>EF174966
------------------------------------------------------------
------------------------------------------------------------
------------------------------------------------------------
------------------------------------------------------------
------------------------------------------------------------
--------------------------------------------------tcggaaggat
cattsccmcmcctaaaactttccacgtgaaccgtatcaaacaattaattgggggcttatt
tggcggcagcagctagcatattgtattctttt-gctggctactgctgctgtgtaagctct
atcatgggtatacttggcggcagcagctagcatattgtatt-tttttgctggctactgtt
gctgtgtaagtgtttatttagcagcagcaggcagcatattgtatt-tttttgctggttac
tgctgctatgtaagk----------gtttatttggcggcagtagctagcatattgtatt-
tttttgctggctactgctgctgtgtaagcatt----------tatt-ggcggcagcggtt
agcatatcgtaat-ttttttgctggctacttctgctgtgtaagcatt----------tat
ttggcg---gcag-cggctagca--tatcgtatt-ttc--tt-gctggcaactgctactg
ggtataccctgtca-tggcaaacgctcggac---cttggtttgagc-aggagc-atgaat
ttt-aaaccatttactaattactgaatatactgtgggg-acgaaagtctctgcttttaac
tagataacaactttcagcagtggatgtctaggctcgcacatcg-atgaagaacgctgcga
actgcgatacgtaatgcgaattgcaggattca--gtgagtcatcgaaattttgaacgcat
attg-cac-ttccgggctctctactcgggagtatgcctgtatcagtgtccgtacaacaaa
cttggttttcttccttcc-gtgtagtcggtggaagatatgccagatgtgaa-gtgtcttg
cggc---tgatttt--cggatcg-gctgcgagtcctttgaaatgtacagaactgtacttc
tctttgctcgaaaagcgtggtgttactggtt--gtaaagactgaccgtgtgacaaaacag
gcgactgtgattgtctgctggggcatt-aatggaggagtgttcaattcgcggtatggttg
gcttc-ggctaaacaggc-gcttactggacattctttcagctgtggcgg-tat-atct-g
gtgaaccgtag--tcacgtg--gtcttgg-ttttgaa--tcggtttcgct-ggtgcgaag
taga-gtga----------ca-gtttcggct-gtcgag----ggtc-gatcca-tttggg
aaa--tttgtgcggtgc--ggcttcggtcgcgctg-catctcaattggacctgatatcag
gca------------------------------------------
>EF174965
------------------------------------------------------------
------------------------------------------------------------
------------------------------------------------------------
------------------------------------------------------------
------------------------------------------------------------
------------------------------------------------------------
------------------------------------------------------------
------------------------------------------------------------
------------------------------------------------------------
------------------------------------------------------------
-------------------------ggaaggatcattaccacacctaaaactttccacg-
tgaaccgtatcaaacaattaattgggggct------------tatttggcggcagcagct
agcatattgtatt--tttttgctggctactgctgctgtgtaagctctatcatgggtatac
ttggcg---gcag-cagctagca--tatcgtatt-tt---tttgctggcaactgctactg
ggtataccctgtca-tggcaagcgctcggac---cttggtttgagc-aggagc-atgaat
ttt-aaaccatttactaattactgaatatactgtgggg-acgaaagtctctgcttttaac
tagatagcaactttcagcagtggatgtctaggctcgcacatcg-atgaagaacgctgcga
actgcgatacgtaatgcgaattgcaggattca--gtgagtcatcgaaattttgaacgcat
attg-cac-ttccgggctctctacccgggagtatgcctgtatcagtgtccgtacaacaaa
cttggttttcttccttcc-gtgtagtcggtggaagatatgtcagatgtgaa-gtgtcttg
cggc---tgatttt--cggatcg-gctgcgagtcctttgaaatgtacagaactgtacttc
tctttgctcgaaaagcgtggtgttactggtt--gtaaagactgaccgtgtggcaaaacag
gcgactgtgattgtctgctggggcatt-aatggaggagtgttcaattcgcggtatggttg
gcttc-ggctaaacaggc-gcttactggacattctttcagctgtggcgg-tat-atct-g
gtgaaccgtag--tcacgtg--gtcttgg-ttttgaa--tcggtttcgct-ggtgcgaag
taga-gtga----------ca-gtttcggct-gtcgag----ggtc-gatcca-tttggg
aaa--tttgtgcggtgc--ggcttcggtcgcgctg-catctcaattggacctgatatcag
gcaagattacccgctgaacttaagcatattaataa----------
>EF174964
------------------------------------------------------------
------------------------------------------------------------
------------------------------------------------------------
------------------------------------------------------------
------------------------------------------------------------
------------------------------------------------------------
------------------------------------------------------------
------------------------------------------------------------
------------------------------------------------------------
------------------------------------------------------------
-----------------------tcggaaggatcattaccacacctaaaactttccacg-
tgaaccgtatcaaacaattaattgggggct------------tatttggcggcagcagct
agcatattgtatt--tttttgctggctactgctgctgtgtaagctctatcatgggtatac
ttggcg---gcag-cagctagca--tatcgtatt-tt---tttgctggcaactgctactg
ggtataccctgtca-tggcaagcgctcggac---cttggtttgagc-aggagc-atgaat
ttt-aaaccatttactaattactgaatatactgtgggg-acgaaagtctctgcttttaac
tagatagcaactttcagcagtggatgtctaggctcgcacatcg-atgaagaacgctgcga
actgcgatacgtaatgcgaattgcaggattca--gtgagtcatcgaaattttgaacgcat
attg-cac-ttccgggctctctacccgggagtatgcctgtatcagtgtccgtacaacaaa
cttggttttcttccttcc-gtgtagtcggtggaagatatgtcagatgtgaa-gtgtcttg
cggc---tgatttt--cggatcg-gttgcgagtcctttgaaatgtacagaactgtacttc
tctttgctcgaaaagcgtggtgttactggtt--gtaaagactgaccgtgtggcaaaacag
gcgactgtgattgtctgctggggcatt-aatggaggagtgttcaattcgcggtatggttg
gcttc-ggctaaacaggc-gcttactggacattctttcagctgtggcgg-tat-atct-g
gtgaaccgtag--tcacgtg--gtcttgg-ttttgag--tcggtttcgct-ggtgcgaag
taga-gtga----------ca-gtttcggct-gtcgag----ggtc-gatcca-tttggg
aaa--tttgtgcggtgc--ggcttcggtcgcgctg-catctcaattggacctgatatcag
gcaagattacccgctgaacttaagca-------------------
>EF174963
------------------------------------------------------------
------------------------------------------------------------
------------------------------------------------------------
------------------------------------------------------------
------------------------------------------------------------
------------------------------------------------------------
------------------------------------------------------------
------------------------------------------------------------
------------------------------------------------------------
------------------------------------ccacacctaaaaactttccacgtg
aaccgtatcaa-caattaattgggggcttatttggcggtagcagctagcatattgtatt-
tttttgctggctactgctgctgtgtaagcatt----------tatttggtggcagcggct
agcatatcgtatt--tttttgctggctactgctgctgtgtaagcatt----------tat
ttggtg---gcaa-ctgctagca--tattgtattttt---tttgctggcaactgctactg
ggtataccctgtca-tggcaagcgctcggac---cttggtttgagc-aggagc-atgaat
ttt-aaaccatttactaattactgaatatactgtgggg-acgaaagtctctgcttttaac
tagatagcaactttcagcagtggatgtctaggctcgcacatcg-atgaagaacgctgcga
actgcgatacgtaatgcgaattgcaggattca--gtgagtcatcgaaattttgaacgcat
attg-cac-ttccgggctctctactcgggagtatgcctgtatcagtgtccgtacaacaaa
cttggttttcttccttcc-gtgtagtcggtggaagatataccagatgtgaa-gtgtcttg
cggc---tgatttt--cggatcg-gctgcgagtcctttgaaatgtacagaactgtacttc
tctttgctcgaaaagcgtggtgttactggtt--gtaaagactgaccgtgtggcaaaacag
gcgactgtgattgtctgctggggcatt-aatggaggagtgttcaattcgcggtatggttg
gcttc-ggctaaacaggc-gcttactggacattctttcagctgtggcgg-tat-atct-g
gtgaaccgtag--tcacgtg--gtcttgg-ttttgaa--tcggtttcgct-ggtgcgaag
taga-gtga----------ca-gtttcggct-gtcgag----ggtc-gatcca-tttggg
aaa--tttgtgcggtgc--ggcttcggtcgcgctg-catctcaattggac----------
---------------------------------------------
>EF174962
------------------------------------------------------------
------------------------------------------------------------
------------------------------------------------------------
------------------------------------------------------------
------------------------------------------------------------
------------------------------------------------------------
------------------------------------------------------------
------------------------------------------------------------
---------------------------------------------------------aca
attcattgggggcttatttggcggcagcaactagcatatcgtattatttttgctggctac
tgctgctgtgtaagctctatcatgggtatacttagcggcaacagctagcatattgtatt-
tttt-gctggctactgctgctatgtaagtgtt----------tatttggcggcagcagct
agcatatcgtattattttttgctggctacttctgctgtgtaagcatt----------tat
tcggcg---gcag-cagctagca--tatcgtattattt--tt-gctgacgactgctacta
ggtataccctgtca-tggcaagcgctcggac---cttgatttgagc-aggagc-atgaat
ttt-aaaccatttactaattactgaatatactgcgggg-acgaaagtctctgcttttaac
tagataacaactttcagcagtggatgtctaggctcgcacatcg-atgaagaacgctgcga
actgcgatacgtaatgcgaattgcaggattca--gtgagtcatcgaaattttgaacgcat
attg-cac-ttccgggctctctactcgggagtatgcctgtatcagtgtccgtacaacaaa
cttggttttcttccttcc-gtgtagtcggtggaagatatgccagatgtgaa-gtgtcttg
cgac---tgatttt--cggatcg-gctgcgagtcctttgaaatgtacagaactgtacttc
tctttgctcgaaaagcgtggtgttactggtt--gtaaagactgaccgtgtggccaaacag
gcgactgtgattgtctgctggggcatt-aatggaggagtgttcaattcgcggtatggttg
gcttc-ggctaaacagac-gcttactggacattctttcagttgtggcgg-tat-atct-g
gtgaaccgtag--tcacgtg--gtcttgg-ttttgaa--tcggtttcgct-ggtgcgaag
taga-gtga----------ca-gtttcggct-gtcgag----ggtc-gatcca-tttggg
aaa--tttgtgcggtgc--ggcttcggtcgcgctg-catctcaattggacctgatatca-
---------------------------------------------
>EF174961
------------------------------------------------------------
------------------------------------------------------------
------------------------------------------------------------
------------------------------------------------------------
------------------------------------------------------------
------------------------------------------------------------
------------------------------------------------------------
------------------------------------------------------------
------------------------------------------------------------
------------------------------------------------------------
------------------------------------------------------------
-------------------------------------------ccacacctaaaaa-ctt
tccacg-tgaa-----ccgtatcaaacc---aattaattgggg-gtt----------tgc
ttgacgg---caa-ctgcaggca--tct----ttttgttgctggtg-gttgctgc---cg
aaaaagccctatca-tggcgagcgttcggac---ctcggtcggagcgagtagc--ttt-a
ttgtaaacccattcctaattactgaatatactgtgggg-acgaaagtctctgcttttaac
tagatagcaactttcagcagtggatgtctaggctcgcacatcg-atgaagaacgctgcga
actgcgatacgtaatgcgaattgcaggattca--gtgagtcatcgaaattttgaacgcat
attg-cac-tcccgggtt-cagcctcgggagtatgcctgtatcagtgtccgtacaccaac
cttggttttcttctttcc-gtgtagtcggtggaggatatgccagatatgaa-gtgtcttg
cggc---tgatttt--cggatcg-gctgcgagtccttttaaatgtacagaactgtacttc
tctttgctcgaaaagcgtggcgttgctggtt--gtgaagactgtccatgtggctagtc-g
gcgatcg-gtttgtctactgtggcatt-aatggaggaatgttcgattcgcggtatgattg
gcttc-ggctaaacagac-gtttattggatgtttttcctgctatggtgg-tctgaact-g
gtgaaccgtat--tcatgtgt--acttggtttttgaat--cggctttgct-ggtgcgaag
taga-gtgg----------ca-gtttaggct-gtcgag----gg-tcgatcca-tttggg
aaa--ttttcgtagtgc--gacctcggttgcgctg-cgtctcagttggacctgatatcag
gcaagattacccgctgaacttaagcatatta--------------
>EF174960
------------------------------------------------------------
------------------------------------------------------------
------------------------------------------------------------
------------------------------------------------------------
------------------------------------------------------------
------------------------------------------------------------
------------------------------------------------------------
------------------------------------------------------------
------------------------------------------------------------
------------------------------------------------------------
-----------------------tcggaaggatcattaccacacctaaaactttccacg-
tgaaccgtatcaaacaattaattgggggct------------tatttggcggcagcagct
agcatattgtatt--tttttgctggctactgctgctgtgtaagctctatcatgggtatac
ttggcg---gcag-cagctagca--tatcgtatt-tt---tttgctggcaactgctactg
ggtataccctgtca-tggcaagcgctcggac---cttggtttgagc-aggagc-atgaat
ttt-aaaccatttactaattactgaatatactgtgggg-acgaaagtctctgcttttaac
tagatagcaactttcagcagtggatgtctaggctcgcacatcg-atgaagaacgctgcga
actgcgatacgtaatgcgaattgcaggattca--gtgagtcatcgaaattttgaacgcat
attg-cac-ttccgggctctctacccgggagtatgcctgtatcagtgtccgtacaacaaa
cttggttttcttccttcc-gtgtagtcggtggaagatatgtcagatgtgaa-gtgtcttg
cggc---tgatttt--cggatcg-gctgcgagtcctttgaaatgtacagaactgtacttc
tctttgctcgaaaagcgtggtgttactggtt--gtaaagactgaccgtgtggcaaaacag
gcgactgtgattgtctgctggggcatt-aatggaggagtgttcaattcgcggtatggttg
gcttc-ggctaaacaggc-gcttactggacattctttcagctgtggcgg-tat-atct-g
gtgaaccgtag--tcacgtg--gtcttgg-ttttgaa--tcggtttcgct-ggtgcgaag
taga-gtga----------ca-gtttcggct-gtcgag----ggtc-gatcca-tttggg
aaa--tttgtgcggtgc--ggcttcggtcgcgctg-catctcaattggacctgatatcag
gcaagattacccgctgaacttaagcatattaat------------
>EF174959
------------------------------------------------------------
------------------------------------------------------------
------------------------------------------------------------
------------------------------------------------------------
------------------------------------------------------------
------------------------------------------------------------
------------------------------------------------------------
------------------------------------------------------------
------------------------------------------------------------
------------------------------------------------------------
------------------------------------------------------------
------------------------------------------------------------
------------------------------acaattaattgggggct----------tat
ttggtg---gcag-ctgctagca--tattgtatttttc--tttgctggcaactgctactg
ggtataccctgtca-tggcaagcgctcggac---cttggtttgagc-aggagc-atgaat
ttt-aaaccatttactaattactgaatatactgtgggg-acgaaagtctctgcttttaac
tagatagcaactttcagcagtggatgtctaggctcgcacatcg-atgaagaacgctgcga
actgcgatacgtaatgcgaattgcaggattca--gtgagtcatcgaaattttgaacgcat
attg-cac-ttccgggctctctacccgggagtatgcctgtatcagtgtccgtacaacaaa
cttggttttcttgcttcc-gtgtagtcggtggaagatatgccagatgtgaa-gtgtcttg
cggc---tgacttt--cggatcg-gctgcgagtcctttgaaatgtacagaactgtacttc
tctttgctcgaaaagcgtggtgttactggtt--gtaaagactgaccgtatggcaaaacag
gcgactgtgattgtctgctggggcatt-aatggaggagtgttcaattcgcggtatggttg
gcttc-ggctaaacaggc-gcttactagacattctttcagctgtggcgg-tat-atct-g
gtgaaccgtag--tcacgtg--gtcttgg-ttttgaa--tcggtttcgct-ggtgtgaag
taga-gtga----------ca-gtttcggct-gtcgag----ggtc-gatcca-tttggg
aaa--tttgtgcggtgc--ggcttcggtcgctctg-catctcaattggacctgatatcag
gcaagattacccgctgaacttaagcatatta--------------
>EF174958
------------------------------------------------------------
------------------------------------------------------------
------------------------------------------------------------
------------------------------------------------------------
------------------------------------------------------------
------------------------------------------------------------
------------------------------------------------------------
------------------------------------------------------------
------------------------------------------------------------
-----------------------------------------acctaaaactttccacgtg
aaccgtatcaaacaattaattgggggcttatttggcggtagcagctagcatattgtatt-
tttttgctggctactgctgctgtgtaagcatt----------tatttggtggcagcggct
agcatatcgtatt--tttttgctggctactgctgctgtgtaagcatt----------tat
ttggtg---gcaa-ctgctagca--tattgtattttt---tttgctggcaactgctactg
ggtataccctgtca-tggcaagcgctcggac---cttggtttgagc-aggagc-atgaat
ttt-aaaccatttactaattactgaatatactgtgggg-acgaaagtctctgcttttaac
tagatagcaactttcagcagtggatgtctaggctcgcacatcg-atgaagaacgctgcga
actgcgatacgtaatgcgaattgcaggattca--gtgagtcatcgaaattttgaacgcat
attg-cac-ttccgggctctctactcgggagtatgcctgtatcagtgtccgtacaacaaa
cttggttttcttccttcc-gtgtagtcggtggaagatataccagatgtgaa-gtgtcttg
cggc---tgatttt--cggatcg-gctgcgagtcctttgaaatgtacagaactgtacttc
tctttgctcgaaaagcgtggtgttactggtt--gtaaagactgaccgtgtggcaaaacag
gcgactgtgattgtctgctggggcatt-aatggaggagtgttcaattcgcggtatggttg
gcttc-ggctaaacaggc-gcttactggacattctttcagctgtggcgg-tat-atct-g
gtgaaccgtag--tcacgtg--gtcttgg-ttttgaa--tcggtttcgct-ggtgcgaag
taga-gtga----------ca-gtttcggct-gtcgag----ggtc-gatcca-tttggg
aaa--tttgtgcggtgc--ggcttcggtcgcgctg-catctcaattggacctgatatca-
---------------------------------------------
>EF174957
------------------------------------------------------------
------------------------------------------------------------
------------------------------------------------------------
------------------------------------------------------------
----------------------caattaattgggggcttatttggcggcagcagctagca
tattgtattatttttgctggctactgctgctgtgtaagctctatcatgggtatacttggc
ggcagcagctagcatattgtatt-tttttgctggctactgttgctgtgtaagtgtttatt
tggcagcagcagctagcatattgtatt-tttttgctggctactgctgctgtgtaagt---
-------gtttatttggcggcagcagctagcatattgtatt-tttttgctggctactgct
gctgtgtaagtgtttatttggcggcagcagctagcatattgtattttttt-gctggctac
tgctgctgtgtaagc----------attta-ttggtggtagcggctagcatatcgtattt
tttttgctggctacttctactgtgtaagcatt----------tatttggcggcattggct
agcatattgtatt-ttttt-gctggctacttctgctgtgtaagcatt----------tat
ttggtg---acag-cggcaagca--tattatatttgtt--tttgctggctactgctactg
ggtataccctgtca-tggtaagcgctcggac---cttggtttgagc-aggagc-atgaat
ttt-aaaccatttactaattactgaatatactgtgggg-acgaaagtctctgcttttaac
tagatagcaactttcagcagtggatgtctaggctcgcacatcg-atgaagaacgctgcga
actgcgatacgtaatgcgaattgcaggattca--gtgagtcatcgaaattttgaacgcat
attg-cac-ttctgggctctctactcaggagtatgcctgtatcagtgtccgtacaacaaa
cttggttttcttccttcc-gtgtagtcggtggaagatatgccagatgtgaa-gtgtcttg
cggc---tgatttt--cggatcg-gctgcgagtcctttgaaatgtacagaactgtacttc
tctttgctcgaaaagcgtggtgttactggtt--gtaaagactgaccgtgtggccaaacag
gcgactgtgattgtctgctggggcatt-aatggaggagtgttcaattcgcggtatggttg
gcttc-ggctaaacagac-gcttactggacattctttcagctgtggcgg-tat-atct-g
gtgaaccgtag--tcacgtg--gtcttgg-ttttgaa--tcggtttcgct-ggtgcgaag
taga-gtga----------ca-gtttcggct-gtcgag----ggtc-gatcca-tttggg
aaa--tttgtgcggtgc--ggcttcggtcgtgctg-catctcaattggacctgatatca-
---------------------------------------------
>EF174956
------------------------------------------------------------
------------------------------------------------------------
------------------------------------------------------------
------------------------------------------------------------
------------------------------------------------------------
------------------------------------------------------------
------------------------------------------------------------
------------------------------------------------------------
------------------------------------------------------------
------------------------------------------------------------
------------------------------------------------------------
-------------------------------------------ccacacctaaaaa-ctt
tccacg-tgaa-----ccgtatcaaccc---aattaattgggg-gtt----------tac
ttggcgg---cgg-ctgctggca--tcg----ttt---tgctggct-gctgctgctgccg
agtgagccctatca-tggcgagtgttcggac---ctcggtctgagctagtagc--tttaa
ttttaaacccattcttaattactgaatatactgtgggg-acgaaagtctctgcttttaac
tagatagcaactttcagcagtggatgtctaggctcgcacatcg-atgaagaacgctgcga
actgcgatacgtaatgcgaattgcaggattca--gtgagtcatcgaaattttgaacgcat
attg-cac-taccgggttacagcc-cgggagtatgcctgtatcagtgtccgtacatcaaa
cttggttttcttctttcc-gtgtagtcggtggaggatatgccagatgtgaa-gtgtcttg
cgac---tggtttt--cggatcg-gttgtgagtcctttgaaatgtatagaactgtacttc
tctttgctcgaaaagcgtggcattgctggtt--gtggaggctgtccgtgtggccagtc-g
gcgatcg-gtttgtctgctgtggcatt-aatggaggagtgttcgattcgcggtatggttg
gcttc-ggctaaacagac-gcttattggactctcttcctgctgtggcgg-tatgaact-g
gtgaaccgtag--tcatgtgt-gacttggcttttgaat--cggctttgct-ggtgcgaag
taga-gtga----------ca-gtttcggct-gtcgag----ggt-cgaccca-tttggg
aaa--tttatgcggtgc--ggcttcggtcgcgcag-catctcaattggacctgatatcag
gcaagattacccgctgaacttaagcatatta--------------
>EF174955
------------------------------------------------------------
------------------------------------------------------------
------------------------------------------------------------
------------------------------------------------------------
------------------------------------------------------------
------------------------------------------------------------
------------------------------------------------------------
------------------------------------------------------------
------------------------------------------------------------
------------------------------------------------------------
------------------------------------taccacacctaaaactttccacg-
tgaaccgtatcaaacaattaattgggggct------------tatttggcggcagcagct
agcatatcgtatta-tttttgctggctactgctgctgtgtaagctctatcatgggtatac
ttaacg---gcaa-cagctagca--tattgtattatt---tttgctgacgactgctacta
ggtataccctgtca-tggcaagcgctcggac---cttgatttgagc-aggagc-atgaat
ttt-aaaccatttactaattactgaatatactgcgggg-acgaaagtctctgcttttaac
tagataacaactttcagcagtggatgtctaggctcgcacatcg-atgaagaacgctgcga
actgcgatacgtaatgcgaattgcaggattca--gtgagtcatcgaaattttgaacgcat
attg-cac-ttccgggctctctactcgggagtatgcctgtatcagtgtccgtacaacaaa
cttggttttcttccttcc-gtgtagtcggtggaagatatgccagatgtgaa-gtgtcttg
cgac---tgatttt--cggatcg-gctgcgagtcctttgaaatgtacagaactgtacttc
tctttgctcgaaaagcgtggtgttactggtt--gtaaagactgaccgtgtggccaaacag
gcgactgtgattgtctgctggggcatt-aatggaggagtgttcaattcgcggtatggttg
gcttc-ggctaaacagac-gcttactggacattctttcagttgtggcgg-tat-atct-g
gtgaaccgtag--tcacgtg--gtcttgg-ttttgaa--tcggtttcgct-ggtgcgaag
taga-gtga----------ca-gtttcggct-gtcgag----ggtc-gatcca-tttggg
aaa--tttgtgcggtgc--ggcttcggtcgcgctg-catctcaattggacctgatatcag
gc-------------------------------------------
>EF174954
------------------------------------------------------------
------------------------------------------------------------
------------------------------------------------------------
------------------------------------------------------------
------------------------------------------------------------
------------------------------------------------------------
------------------------------------------------------------
------------------------------------------------------------
------------------------------------------------------------
------------------------------------------------------------
------------------------------------------------------------
---------------------------cgggaaggatcatttaccacacctaaaaa-ctt
tccacg-tgaa-----ccgtatcaaacc---aattaattgggg-gtt----------tgc
ttgacgg---caa-ctgcaggca--tct----ttttgttgctggtg-gttgctgc---cg
aaaaagccctatca-tggcgagcgttcggac---ctcggtcggagcgagtagc--ttt-a
ttgtaaacccattcctaattactgaatatactgtgggg-acgaaagtctctgcttttaac
tagatagcaactttcagcagtggatgtctaggctcgcacatcg-atgaagaacgctgcga
actgcgatacgtaatgcgaattgcaggattca--gtgagtcatcgaaattttgaacgcat
attg-cac-tcccgggtt-cagcctcgggagtatgcctgtatcagtgtccgtacaccaac
cttggttttcttctttcc-gtgtagtcggtggaggatatgccagatatgaa-gtgtcttg
cggc---tgatttt--cggatcg-gctgcgagtccttttaaatgtacagaactgtacttc
tctttgctcgaaaagcgtggcgttgctggtt--gtgaagactgtccatgtggctagtc-g
gcgatcg-gtttgtctactgtggcatt-aatggaggaatgttcgattcgcggtatgattg
gcttc-ggctaaacagac-gtttattggatgtttttcctgctatggtgg-tctgaact-g
gtgaaccgtat--tcatgtgt--acttggtttttgaat--cggctttgct-ggtgcgaag
taga-gtgg----------ca-gtttaggct-gtcgag----gg-tcgatcca-tttggg
aaa--ttttcgtagtgc--gacctcggttgcgctg-cgtctcagttggacctgatatcag
gcaagattacccgctgaacttaagcatatta--------------
>EF174953
------------------------------------------------------------
------------------------------------------------------------
------------------------------------------------------------
------------------------------------------------------------
------------------------------------------------------------
------------------------------------------------------------
------------------------------------------------------------
------------------------------------------------------------
------------------------------------------------------------
------------------------------------------------------------
------------------------------------------------------------
-----------------------------------------taccacacctaaaaa-ctt
tccacg-tgaa-----ccgtatcaaccc---aattaattgggg-gtt----------tac
ttggcgg---cgg-ctgctggca--tag----ttt---tgctggct-gctgctgc---cg
agtgagccctatca-tggtgagtgtttggac---ctcggtctgagctagtagc--tttaa
tttcaaacccattcttaattactgaatatactgtgggg-acgaaagtctctgcttttaac
tagatagcaactttcagcagtggatgtctaggctcgcacatcg-atgaagaacgctgcga
actgcgatacgtaatgcgaattgcaggattca--gtgagtcatcgaaattttgaacgcat
attg-cac-gaccggggaccatcc-cgggagtatgcctgtatcagtgtccgtacaccaaa
cttggttttcttctttcc-gtgtagtcggtggaagatatgccagatgtgaa-gtgtcttt
cgac---tggtttt--cgaatcg-gttgtgagtcctttgaaatgtatagaactgtacttc
tctttgctcgaaaagcgtggcattgctggtt--gtggaggctgttcgtgtgaccagtc-g
gcgatcg-gtttgtctgctgtagcatt-aatggaggagtgttcgattcgcggtatggttg
gcttc-ggctaaacagac-gcttattgggctctctttctgctgtggcgg-tatgaact-g
gtgaaccgtag--tcatgtgt-gacttggcttttgaat--tggctttgct-ggtgcgaag
taga-gtga----------ca-gtttcggct-gtcgag----ggt-cgaccca-tttggg
aaa--tttatgcggtgc--ggcttcggtcgcgcag-tatctcaattggacctgatatcag
gcaagattacccgctgaacttaagcatat----------------
>EF174952
------------------------------------------------------------
------------------------------------------------------------
------------------------------------------------------------
------------------------------------------------------------
------------------------------------------------------------
------------------------------------------------------------
------------------------------------------------------------
------------------------------------------------------------
------------------------------------------------------------
------------------------------------------------------------
------------------------------------------------------------
------------------------------------tccattaccacacctaaaaa-ctt
tccacg-tgaa-----ccgtatcaaccc---aattaattgggg-gtt----------tac
ttggcgg---cgg-ctgctggca--tag----ttt---tgctggct-gctgctgc---cg
agtgagccctatca-tggcgagtgtttggac---ctcggtctgagctagtagc--tttaa
ttttaaacccattcttaattactgaatatactgtgggg-acgaaagtctctgcttttaac
tagatagcaactttcagcagtggatgtctaggctcgcacatcg-atgaagaacgctgcga
actgcgatacgtaatgcgaattgcaggattca--gtgagtcatcgaaattttgaacgcat
attg-cac-aaccggggaccatcc-cgggagtatgcctgtatcagtgtccgtacatcaaa
cttggttttcttctttcc-gtgtagtcggtggaagatatgccagatgtgaa-gtgtcttt
cgac---tggtttt--cgaatcg-gttgtgagtcctttgaaatgtatagaactgtacttc
tctttgctcgaaaagcgtggcattgctggtt--gtggaggctgttcgtgtgaccagtc-g
gcgatcg-gtttgtctgctgtagcatt-aatggaggagtgttcgattcgcggtatggttg
gcttc-ggctaaacagac-gcttattgggctctctttctgctgtggcgg-tatgaact-g
gtgaaccgtag--tcatgtgt-gacttggcttttgaat--tggctttgct-ggtgcgaag
taga-gtga----------ca-gtttcggct-gtcgag----ggt-cgaccca-tttggg
aaa--tttatgcggtgc--ggcttcggtcgcgcag-tatctcaattggacctgatatcag
gcaagattacccgctgaacttaagcatattaa-------------
>EF174951
------------------------------------------------------------
------------------------------------------------------------
------------------------------------------------------------
------------------------------------------------------------
------------------------------------------------------------
------------------------------------------------------------
------------------------------------------------------------
------------------------------------------------------------
------------------------------------------------------------
------------------------------------------------------------
------------------------------------------------------------
-------------------------------------------ccacacctaaaaa-ctt
tccacg-tgaa-----ccgtatcaaccc---aattaattgggg-gtt----------tac
ttggcgg---cgg-ctgctggca--tag----ttt---tgctggct-gctgctgc---cg
agtgagccctatca-tggcgagtgtttggac---ctcggtctgagctagtagc--tttaa
tttcaaacccattcttaattactgaatatactgtgggg-acgaaagtctctgcttttaac
tagatagcaactttcagcagtggatgtctaggctcgcacatcg-atgaagaacgctgcga
actgcgatacgtaatgcgaattgcaggattca--gtgagtcatcgaaattttgaacgcat
attg-cac-aaccggggaccatcc-cgggagtatgcctgtatcagtgtccgtacatcaaa
cttggttttcttctttcc-gtgtagtcggtggaagatatgccagatgtgaa-gtgtcttt
cgac---tggtttt--cgaatcg-gttgtgagtcctttgaaatgtatagaactgtacttc
tctttgctcgaaaagcgtggcattgctggtt--gtggaggctgttcgtgtgaccagtc-g
gcgatcg-gtttgtctgccgtagcatt-aatggaggagtgttcgattcgcggtatggttg
gcttc-ggctaaacagac-gcttattgggctctctttctgctgtggcgg-tatgaact-g
gtgaaccgtag--tcatgtgt-gacttggcttttgaat--tggctttgct-ggtgcgaag
taga-gtga----------ca-gtttcggct-gtcgag----ggt-cgaccca-tttggg
aaa--tttatgcggtgc--ggcttcggtcgcgcag-tatctcaat---------------
---------------------------------------------
>EF174950
------------------------------------------------------------
------------------------------------------------------------
------------------------------------------------------------
------------------------------------------------------------
------------------------------------------------------------
------------------------------------------------------------
------------------------------------------------------------
------------------------------------------------------------
------------------------------------------------------------
------------------------------------------------------------
------------------------------------------------------------
------------------------------------------------------------
--------------------atcaaccc---aattaattgggg-gtt----------tac
ttggcgg---cgg-ctgctggca--tag----ttt---tgctggct-gctgctgc---cg
agtgagccctatca-tggtgagtgtttggac---ctcggtctgagctagtagc--tttaa
tttcaaacccattcttaattactgaatatactgtgggg-acgaaagtctctgcttttaac
tagatagcaactttcagcagtggatgtctaggctcgcacatcg-atgaagaacgctgcga
actgcgatacgtaatgcgaattgcaggattca--gtgagtcatcgaaattttgaacgcat
attg-cac-gaccggggaccatcc-cgggagtatgcctgtatcagtgtccgtacaccaaa
cttggttttcttctttcc-gtgtagtcggtggaagatatgccagatgtgaa-gtgtcttt
cgac---tggtttt--cgaatcg-gttgtgagtcctttgaaatgtatagaactgtacttc
tctttgctcgaaaagcgtggcattgctggtt--gtggaggctgttcgtgtgaccagtc-g
gcgatcg-gtttgtctgctgtagcatt-aatggaggagtgttcgattcgcggtatggttg
gcttc-ggctaaacagac-gcttattgggctctctttctgctgtggcgg-tatgaact-g
gtgaaccgtag--tcatgtgt-gacttggcttttgaat--tggctttgct-ggtgcgaag
taga-gtga----------ca-gtttcggct-gtcgag----ggt-cgaccca-tttggg
aaa--tttatgcggtgc--ggcttcggtcgcgcag-tatctcaattggacc---------
---------------------------------------------
>EF174949
------------------------------------------------------------
------------------------------------------------------------
------------------------------------------------------------
------------------------------------------------------------
------------------------------------------------------------
------------------------------------------------------------
------------------------------------------------------------
------------------------------------------------------------
------------------------------------------------------------
------------------------------------------------------------
------------------------------------------------------------
-----------------------------------------taccacacctaaaaa-ctt
tccacg-tgaa-----ccgtatcaaac----aacaaattgggg-gtt----------tgt
ttggcgg---cgg-ctgctggca--tct----ttt--ttgctagcg-gctgctgc---ta
agcaagccctatca-tggcgagcgttcggac---ctcggtcggagccagtagc--tttca
ttgtaaacccattcttaattactgaatatactgtaggg-acgaaagtctctacttttaac
tagatagcaactttcagcagtggatgtctaggctcgcacatcg-atgaagaacgctgcga
actgcgatacgtaatgcgaattgcaggattca--gtgagtcatcgaaattttgaacgcat
attg-cac-tcctgggtt-cagcctcaggagtatgcctgtatcagtgtccgtacaccaaa
cttggttttcctctttcc-gtgtagtcggtggaggatatgccagatgtgaa-gtgtcttg
cggc---tggtttt--cggatcg-gctgcgagtcctttgaaatgtacagaactgtacttc
tctttgctcgaaaagcgtggcgttgctggtt--gtgaaggctgtccgtgtgaccagtc-g
gcgatca-gtttgtctgctgtagtgtt-aatggaggaatgttcgattcgcggtatgattg
gcttc-ggctgagcagac-gcttattggacgtttttcctgctgtagcgg-tatgaact-g
gtgaaccgtag--tcatgtgt-gacttggcttttgaat--cggcattgct-ggtgcgaag
taga-gtgg----------ca-gtctcggct-gtcgag----gg-tcgatcca-tttggg
aaa--tttgcgcagtgc--gacttcggtcacgcgg-cgtctcaattggacctgatatcag
gcaagattacccgct------------------------------
>EF174948
------------------------------------------------------------
------------------------------------------------------------
------------------------------------------------------------
------------------------------------------------------------
------------------------------------------------------------
------------------------------------------------------------
------------------------------------------------------------
------------------------------------------------------------
------------------------------------------------------------
------------------------------------------------------------
------------------------------------------------------------
------------------------------------------------------------
-----------------cgtatcaaacc---aattaattgggg-gtt----------tgc
ttgacgg---caa-ctgcaggca--tct----ttttgttgctggtg-gttgctgc---cg
aaaaagccctatca-tggcgagcgttcggac---ctcggtcggagcgagtagc--ttt-a
ttgtaaacccattcctaattactgaatatactgtgggg-acgaaagtctctgcttttaac
tagatagcaactttcagcagtggatgtctaggctcgcacatcg-atgaagaacgctgcga
actgcgatacgtaatgcgaattgcaggattca--gtgagtcatcgaaattttgaacgcat
attg-cac-tcccgggtt-cagcctcgggagtatgcctgtatcagtgtccgtacaccaac
cttggttttcttctttcc-gtgtagtcggtggaggatatgccagatatgaa-gtgtcttg
cggc---tgatttt--cggatcg-gctgcgagtccttttaaatgtacagaactgtacttc
tctttgctcgaaaagcgtggcgttgctggtt--gtgaagactgtccatgtggctagtc-g
gcgatcg-gtttgtctactgtggcatt-aatggaggaatgttcgattcgcggtatgattg
gcttc-ggctaaacagac-gtttattggatgtttttcctgctatggtgg-tctgaact-g
gtgaaccgtat--tcatgtgt--acttggtttttgaat--cggctttgct-ggtgcgaag
taga-gtgg----------ca-gtttaggct-gtcgag----gg-tcgatcca-tttggg
aaa--ttttcgtagtgc--gacctcggttgcgctg-c-----------------------
---------------------------------------------
>EF174947
------------------------------------------------------------
------------------------------------------------------------
------------------------------------------------------------
------------------------------------------------------------
------------------------------------------------------------
------------------------------------------------------------
------------------------------------------------------------
------------------------------------------------------------
------------------------------------------------------------
------------------------------------------------------------
------------------------------------------------------------
------------------------------------------------------------
-------------------------acc---aatacattgggg-gat----------tgt
ttggcgg---cag-ttgctggca--tct----ttt---tgctggct-gctgctgc---tg
agcaatctctatcaatggtgagcgttcggac---ctcgatctgaaccagtagc--ttc-a
ttgtaaacccatttctaattactgaatatactgtgggg-acgaaagtctctgcttttaac
tagatagcaactttcagcagtggatgtctaggctcgcacatcg-atgaagaacgctgcga
actgcgatacgtaatgcgaattgcaggattca--gtgagtcatcgaaattttgaacgcat
attg-cac-tcccgggtt-cggcctcgggagtatgcctgtatcagtgtccgtacaccaaa
cttggttttcttctttcc-gtgtagtcggtggaggatctgccagatgtgaa-gtgtcttt
tggc---tggtttt--cgaatcg-gctgtgagtcctttgaaatgtacagaactgtacttc
tctttgctcgaaaagcatggcattgctggtt--gtgaaggctgtccgtgtgaccagtc-g
gcgatcg-gtttgtctgctgtggcgt--aatggaggagtgttcgattcgcggtatggttg
gcttc-ggctgaacagac-gcttattggacattcttcctgctgtagtgg-tatgaact-g
gtgaaccgtag--ttatatgt-gacttggcttttgaat--cgactttact-gttgcgaag
taga-gtga----------ca-gtttcggct-gtcgag----gg-tcgatcca-tttggg
aaa--tttgtgtcgtgc--ggcttcggtcgtgcag-catctcaactggacc---------
---------------------------------------------
>EF174946
------------------------------------------------------------
------------------------------------------------------------
------------------------------------------------------------
------------------------------------------------------------
------------------------------------------------------------
------------------------------------------------------------
------------------------------------------------------------
------------------------------------------------------------
------------------------------------------------------------
------------------------------------------------------------
------------------------------------------------------------
--------------------------------------------cacatctaaaaa-ctt
tccacg-tgaa-----ccgtatcaaacc---aatacattgggg-gat----------tgt
ttggcgg---cag-ttgctggca--tct----ttt---tgctggct-gctgctgc---tg
agcaatctctatcaatggtgagcgttcggac---ctcgatctgaaccagtagc--ttc-a
ttgtaaacccatttctaattactgaatatactgtgggg-acgaaagtctctgcttttaac
tagatagcaactttcagcagtggatgtctaggctcgcacatcg-atgaagaacgctgcga
actgcgatacgtaatgcgaattgcaggattca--gtgagtcatcgaaattttgaacgcat
attg-cac-tcccgggtt-cggcctcgggagtatgcctgtatcagtgtccgtacaccaaa
cttggttttcttctttcc-gtgtagtcggtggaggatctgccagatgtgaa-gtgtcttt
tggc---tggtttt--cgaatcg-gctgtgagtcctttgaaatgtacagaactgtacttc
tctttgctcgaaaagcatggcattgctggtt--gtgaaggctgtccgtgtgaccagtc-g
gcgatcg-gtttgtctgctgtggcgt--aatggaggagtgttcgattcgcggtatggttg
gcttc-ggctgaacagac-gcttattggacattcttcctgctgtagtgg-tatgaact-g
gtgaaccgtag--ttatatgt-gacttggcttttgaat--cgactttact-gttgcgaag
taga-gtga----------ca-gtttcggct-gtcgag----gg-tcgatcca-tttggg
aaa--tttgtgtcgtgc--ggcttcggtcgtgcag-catctcaac---------------
---------------------------------------------
>EF174945
------------------------------------------------------------
------------------------------------------------------------
------------------------------------------------------------
------------------------------------------------------------
------------------------------------------------------------
------------------------------------------------------------
------------------------------------------------------------
------------------------------------------------------------
------------------------------------------------------------
------------------------------------------------------------
------------------------------------------------------------
------------------------------------------------------------
-------------------------------------ttgggg-gtt----------tac
ttggcgg---cgg-ctgctggca--tag----ttt---tgctggct-gctgctgctgccg
agtgagccctatca-tggcgagtgttcggac---ctcggtctgagctagtagc--tttaa
ttttaaacccattcttaattactgaatatactgtgggg-acgaaagtctctgcttttaac
tagatagcaactttcagcagtggatgtctaggctcgcacatcg-atgaagaacgctgcga
actgcgatacgtaatgcgaattgcaggattca--gtgagtcatcgaaattttgaacgcat
attg-cac-taccgggttacagct-cgggagtatgcctgtatcagtgtccgtacatcaaa
cttggttttcttctttcc-gtgtagtcggtggaggatatgccagatgtgaa-gtgtcttg
cgac---tggtttt--cggatcg-gttgtgagtcctttgaaatgtatagaactgtacttc
tctttgctcgaaaagcgtggcattgctggtt--gtggaggctgtccgtgtggccagtc-g
gcgatcg-gtttgtctgctgtggcatt-aatggaggagtgttcgattcgcggtatggttg
gcttc-ggctaaacagac-gcttattggactctcttcctgctgtggcgg-tatgaact-g
gtgaaccgtag--tcatgtgt-gacttggcttttgaat--cggctttgct-ggtgcgaag
taga-gtga----------ca-gtttcggct-gtcgag----ggt-cgaccca-tttggg
aaa--tttatgcggtgc--ggcttcggtcgcgcag-catctcaattgga-----------
---------------------------------------------
>EF174944
------------------------------------------------------------
------------------------------------------------------------
------------------------------------------------------------
------------------------------------------------------------
------------------------------------------------------------
------------------------------------------------------------
------------------------------------------------------------
------------------------------------------------------------
------------------------------------------------------------
------------------------------------------------------------
------------------------------------------------------------
------------------------------------------------------------
------------------------accc---aaataattgggg-gtt----------tac
ttggcgg---cgg-ctgctggca--tag----ttt---tgctggct-gctgctgc---cg
agtgagccctatca-tggcgagtgtttggac---ctcgktctgagctagtagc--tttaa
ttttaaacccattcttaattactgaatatactgtgggg-acgaaagtctctgcttttaac
tagatagcaactttcagcagtggatgtctaggctcgcacatcg-atgaagaacgctgcga
actgcgatacgtaatgcgaattgcaggattca--gtgagtcatcgaaattttgaacgcat
attg-cac-aaccggggatcatcc-cgggagtatgcctgtatcagtgtccgtacatcaaa
cttggttttcttctttcc-gtgtagtcggtggaagatatgccagatgtgaa-gtgtcttt
cgac---tggtttt--cgaatcg-gttgtgagtcctttgaaatgtatagaactgtacttc
tctttgctcgaaaagcgtggcattgctggtt--gtggaggctgttcgtgtgaccagtc-g
gcgatcg-gtttgtctgctgtagcatt-aatggaggagtgttcgattcgcggtatggttg
gcttc-ggctaaacagac-gcttattgggctctctttctgctgtggcgg-tatgaact-g
gtgaaccgtag--tcatgtgt-gacttggcttttgaat--tggctttgct-ggtgcgaag
taga-gtga----------ca-gtttcggct-gtcgag----ggt-cgaccca-tttggg
aaa--tttatgcggtgc--ggcttcggtcgcgcag-tatctcaattggacctgatatcag
gcaagattacccgctgaacttaagcatatta--------------
>EF174943
------------------------------------------------------------
------------------------------------------------------------
------------------------------------------------------------
------------------------------------------------------------
------------------------------------------------------------
------------------------------------------------------------
------------------------------------------------------------
------------------------------------------------------------
------------------------------------------------------------
------------------------------------------------------------
------------------------------------------------------------
-------------------------cggaaggatccatta---ccacacctaaaaa-ctt
tccacg-tgaa-----ccgtatcaaacc---aact-attgggg-gtt----------tgt
tcggcgg---cgg-ctgcaggca--tcg----tttt---gctggc-ggctgctgcg---g
agcaatccctatca-aggcgagcactcggat---ttcggtcggagttagtagcataca--
ttttaaacccattcctaattactgaatatactgtgggg-acgaaagtctctgcttttaac
tagatagcaactttcagcagtggatgtctaggctcgcacatcg-atgaagaacgctgcga
actgcgatacgtaatgcgaattgcaggattca--gtgagtcatcgaaattttgaacgcat
attg-cacttcc-gggttagtcc--tggaagtatgcctgtatcagtgtccgtacaacaac
cttggttttcttccttcc-gtgtagtcggtggaggatatgccagatgtgaa-gtgtctag
cagc---tgatttt--cgaatcg-actgtgagtcctttgaaatgtacagaactg-acttc
tcattgtacgaaaagcgtagcgttgctggtt--gtggaggctgtccgtgtgacaagtc-g
gcgatcg-gtttgtctgctgtggcgtt-aa-ggaggagtgttcgtttcgcggtatggtta
gcttc-ggctgaacaggc-gcttatcggatattctttctgctgtggtgg-tatga-ct-g
gtgaaccgtag--tcgtatgt-gacttggcttctgaa--tcggctttgct-aaagtgaag
taga-ttga----------ca-gtttaggct-gtcgag-agaagtc-gatcca-tttggg
aat---t-gtgcggtgt--ggcttcggtcgcgcgg-catctcaattggacctga------
---------------------------------------------
>EF174942
------------------------------------------------------------
------------------------------------------------------------
------------------------------------------------------------
------------------------------------------------------------
------------------------------------------------------------
------------------------------------------------------------
------------------------------------------------------------
------------------------------------------------------------
------------------------------------------------------------
------------------------------------------------------------
----gtatcaaacaattaattgggggcttatttggcggcagcagctagcatattgtatt-
tttt-gctggctactgctgctgtgtaagctctatcatgggtatacttggcggcagcagct
agcatattgtatt--tttttgctggctactgctgctgtgtaagcatt----------tat
ttggtg---gcag-ctgctagca--tattgtatttttc--tttgctggcaactgctactg
ggtataccctgtca-tggcaagcgctcggac---cttggtttgagc-aggagc-atgaat
ttt-aaaccatttactaattactgaatatactgtgggg-acgaaagtctctgcttttaac
tagatagcaactttcagcagtggatgtctaggctcgcacatcg-atgaagaacgctgcga
actgcgatacgtaatgcgaattgcaggattca--gtgagtcatcgaaattttgaacgcat
attg-cac-ttccgggctctctacccgggagtatgcctgtatcagtgtccgtacaacaaa
cttggttttcttgcttcc-gtgtagtcggtggaagatatgccagatgtgaa-gtgtcttg
cggc---tgacttt--cggatcg-gctgcgagtcctttgaaatgtacagaactgtacttc
tctttgctcgaaaagcgtggtgttactggtt--gtaaagactgaccgtatggcaaaacag
gcgactgtgattgtctgctggggcatt-aatggaggagtgttcaattcgcggtatggttg
gcttc-ggctaaacaggc-gcttactagacattctttcagctgtggcgg-tat-atct-g
gtgaaccgtag--tcacgtg--gtcttgg-ttttgaa--tcggtttcgct-ggtgtgaag
taga-gtga----------ca-gtttcggct-gtcgag----ggtc-gatcca-tttggg
aaa--tttgtgcggtgc--ggcttcggtcgctctg-catctcaa----------------
---------------------------------------------
>EF174941
------------------------------------------------------------
------------------------------------------------------------
------------------------------------------------------------
------------------------------------------------------------
------------------------------------------------------------
------------------------------------------------------------
------------------------------------------------------------
------------------------------------------------------------
------------------------------------------------------------
------------------------------------------------------------
------------------------------------------------------------
-----------------------------------------taccacacctaaaaa-ctt
tccacg-tgaa-----ccgtatcaaacc---aattaattgggg-gtt----------tgc
ttggcgg---aaa-ctgcaggca--tct----ttttgttgccggtg-gttgctgc---cg
aaaaagccctatca-tggcgagcgttcggac---ctcggtcggagccagtagc--tt--g
ttgtaaacccattcctaattactgaatatactgtgggg-acgaaagtctctgcttttaac
tagatagcaactttcagcagtggatgtctaggctcgcacatcg-atgaagaacgctgcga
actgcgatacgtaatgcgaattgcaagattca--gtgagtcatcgaaattttgaacgcat
attg-cac-tcccgggtt-cagcctcgggagtatgcctgtatcagtgtccgtacaccaac
cttggttttcttctttcc-gtgtagtcggtggaggatatgccagatgtgaa-gtgtcttg
cggc---tggtttt--cggatcg-gctgcgagtccttttaaatgtacagaactgtacttc
tctt-gctcgaaaagcgtggcgttgctggtt--gtgaagactgtccatgtggctagtc-g
gcgatca-gtttgtctattgtggcatt-aatggaggaatgttcgattcgcggtatgattg
gcttc-ggctaagcagac-gtttattggatgtttttcctgctatggtgg-tattaact-g
atgaaccgtat--tcatgtgt--acttggtttttgaat--cggctttgct-ggtgcgaag
taga-gtga----------ca-gtttaggct-gtcgag----gggtcgatcca-tttggg
aaa--tttgcgtagtgc--ggctttggtcgcgttg-cgtctctattggacctgatatc--
---------------------------------------------
>EF174940
ttaattgggggcttatttggcggcagcagctagcatattgtatttcttttgctggctact
gctgttgtgtaagctctatcatgggtatacttggcggcagcagctagcatattgtatttt
tttgctggctactgttgctgtctaagtgtttatttggcggcagcagctagcatattgtat
tttttttgctggctactgttgctgtgtaagtgtttatttggcggcagcagctagcatatt
gtattatttttgctggctactgctgctgtgtaagtgtttatttggcggcagcagctagca
tattgtattatttttgctggctactgctgctatgtaagc----------gtttatttggc
ggaaccggctagcatattgtattatttttgctggctactgctgctatgtaagcgtttatt
tggcggaaccggctagcatattgtattatttttgctggcttcttctactatgtaagc---
-------gtttatttggtggcagcggctagcatatcgtattttttttgctggcttcttct
actatgtaagcatttatttggcggcagtggctagcatatcgtattttttt-gctggctac
tgcttctgtgtaagc----------attta-ttggtggcagcggctagcatatcgtattt
tttttgctggcttcttctactatgtaagcatt----------tatttggcggcagtggct
agcatatcgtatt-ttttt-gctggctacttctgctgtgtaagcatt----------tat
ttggtg---acag-cggctagca--tattgtatttgtt--tttgctggctactgctactg
ggtataccctgtca-tggtaagcgctcggac---cttggtttgagc-aggagc-atgaat
ttt-aaaccatttactaattactgaatatactgtgggg-acgaaagtctctgcttttaac
tagatagcaactttcagcagtggatgtctaggctcgcacatcg-atgaagaacgctgcga
actgcgatacgtaatgcgaattgcaggattca--gtgagtcatcgaaattttgaacgcat
attg-cac-ttctgggctctctactcaggagtatgcctgtatcagtgtccgtacaacaaa
cttggttttcttccttcc-gtgtagtcggtggaagatatgccagatgtgaa-gtgtcttg
cggc---tgatttt--cggatcg-gctgcgagtcctttgaaatgtacagaactgtacttc
tctttgctcgaaaagcgtggtgttactggtt--gtaaagactgaccgtgtgaccaaacag
gcgactgtgattgtctgctggggcatt-aatggaggagtgttcaattcgcggtatggttg
gcttc-ggctaaacagac-gcttactggacattctttcagctgtggcgg-tat-atct-g
gtgaaccgtag--tcacgtg--gtcttgg-ttttgaa--tcggtttcgct-ggtgcgaag
taga-gtga----------ca-gtttcggct-gtcgag----ggtc-gatcca-tttggg
aaa--tttgtgcggtgc--ggcttcggtcgcgctg-catctcaattggacctgatatca-
---------------------------------------------
>EF174939
------------------------------------------------------------
------------------------------------------------------------
------------------------------------------------------------
------------------------------------------------------------
------------------------------------------------------------
------------------------------------------------------------
------------------------------------------------------------
------------------------------------------------------------
------------------------------------------------------------
-ttaattgggggcttatttggcggcagcagctagcatattgtatt-tttttgctggctac
tgctgctgtgtaagctctatcatgggtatacttggcggcagcagctagcatattgtatt-
tttttgctggctactgttgctgtgtaagtgtt----------tatttggcggcagcagct
agcatattgtatt--tttttgctggctacttctgctgtgtaagcatt----------tat
ttggtg---gcag-ctgctagca--tattgtatttttt--tttgctagtaactgctactg
agtatatcctgtca-tggcaagcgctcggat---cttggtttgagc-aggagc-atgaat
ttttaaaccatttactaattactgaatatactgtgggg-acgaaagtctctgcttttaac
tagatagcaactttcagcagtggatgtctaggctcgcacatcg-atgaagaacgctgcga
actgcgatacgtaatgcgaattgcaggattca--gtgagtcatcgaaattttgaacgcat
attg-cac-ttccgggctctctacccgggagtatgcctgtatcagtgtccgtacaacaaa
cttggttttcttccttcc-gtgtagtcggtggaagatatgccagatgtgaa-gtgtcttg
cggc---tgatttt--cggatcg-gctgcgagtcctttgaaatgtacagaactgtacttc
tctttgctcgaaaagcgtggtgttactggtt--gtaaagactgactgtgtggcaaaacag
gcgactgtgattgtctgctggggcatt-aatggagaagtgttcaattcgcggtatggttg
gcttc-ggctaaacaggc-gcttactggacattctttcagctgtggcgg-tat-atct-g
gtgaaccgtag--tcacgtg--gtcttgg-ttttgaa--tcggtttcgct-ggtgcgaag
taga-gtga----------ca-gtttcggct-gtcgag----ggtc-gatcca-tttggg
aaa--tttgtgcggtgc--ggcttcggtcgcgctg-catctcaattggacctgatatc--
---------------------------------------------
>EF174938
------------------------------------------------------------
------------------------------------------------------------
------------------------------------------------------------
------------------------------------------------------------
------------------------------------------------------------
------------------------------------------------------------
------------------------------------------------------------
------------------------------------------------------------
------------------------------------------------------------
------------------------------------------------------------
------------------------------------------------------------
------------------------------------------------------------
---------------------------------------------tt----------tgt
ttggcgg---cgg-ctgcaggca--tca----tttt---gctggc-ggctgctgct---g
agcaatccctatca-aggcgagcactcggat---ttcggtctgagttagtagcataca--
ttttaaacccattcctaattactgaatatactgtgggg-acgaaagtctctgcttttaac
tagatagcaactttcagcagtggatgtctaggctcgcacatcg-atgaagaacgctgcga
actgcgatacgtaatgcgaattgcaggattca--gtgagtcatcgaaattttgaacgcat
attg-cacttcc-gggttagtcc--tggaagtatgcctgtatcagtgtccgtacaacaaa
cttggttttcttccttcc-gtgtagtcggtggaggatatgccagatgtgaa-gtgtcttg
cggc---tgatttt--cgaatcg-actgtgagtcctttgaaatgtacagaactg-acttc
tcattgttcgaaaagcgtagcgttgctggtt--gtggaggctgtccgtgtgacaagtc-g
gcgatcg-gtttgtctgctgtggcatt-aa-ggaggagtgttcgtttcgcggtatggtta
gcttc-ggctgaacaggc-gcttatcggatattctttctgctgtggtgg-tatga-ct-g
gtgaaccgtag--tcgtatgt-gacttggcttctgaa--tcggctttgct-aaagtgaag
taga-ttga----------ca-gtttaggct-gtcgag---aagtc-gatcca-tttggg
aat---t-gtgcggtgt--ggcttcggtcgcgcgg-catctcaattgga-----------
---------------------------------------------
>EF174937
------------------------------------------------------------
------------------------------------------------------------
------------------------------------------------------------
------------------------------------------------------------
------------------------------------------------------------
------------------------------------------------------------
------------------------------------------------------------
------------------------------------------------------------
------------------------------------------------------------
------------------------------------------------------------
------------------------------------------------------------
--------------------------------------ta---ccacacctaaaaa-ctt
tccacg-tgaa-----ccgtatcaaacc---aact-attgggg-gtt----------tgt
ttggcgg---cgg-ctgcaggca--tca----tttt---gctggc-ggctgctgct---g
agcaatccctatca-aggcgagcactcggat---ttcggtctgagttagtagcataca--
ttttaaacccattcctaattactgaatatactgtgggg-acgaaagtctctgcttttaac
tagatagcaactttcagcagtggatgtctaggctcgcacatcg-atgaagaacgctgcga
actgcgatacgtaatgcgaattgcaggattca--gtgagtcatcgaaattttgaacgcat
attg-cacttcc-gggttagtcc--tggaagtatgcctgtatcagtgtccgtacaacaaa
cttggttttcttccttcc-gtgtagtcggtggaggatatgccagatgtgaa-gtgtcttg
cggc---tgatttt--cgaatcg-actgtgagtcctttgaaatgtacagaactg-acttc
tcattgttcgaaaagcgtagcgttgctggtt--gtggaggctgtccgtgtgacaagtc-g
gcgatcg-gtttgtctgctgtggcgtt-aa-ggaggagtgttcgtttcgcggtatggtta
gcttc-ggctgaacaggc-gcttatcggatattctttctgctgtggtgg-tatga-ct-g
gtgaaccgtag--tcgtatgt-gacttggcttctgaa--tcggctttgct-aaagtgaag
taga-ttga----------ca-gtttaggct-gtcgag---aagtc-gatcca-tttggg
aat---t-gtgcggtgt--ggcttcggtcgcgcgg-catctcaattggacctga------
---------------------------------------------
>EF174936
------------------------------------------------------------
------------------------------------------------------------
------------------------------------------------------------
------------------------------------------------------------
------------------------------------------------------------
------------------------------------------------------------
------------------------------------------------------------
------------------------------------------------------------
------------------------------------------------------------
------------------------------------------------------------
------------------------------------------------------------
------------------------------------------------------------
----------a-----ccgtatcaaacc---aact-attgggg-gtt----------tgt
ttggcgg---cgg-ctgcaggca--tca----tttt---gctggc-ggctgctgct---g
agcaatccctatca-aggcgagcactcggat---ttcggtctgagttagtagcataca--
tttcaaacccattcctaattactgaatatactgtgggg-acgaaagtctctgcttttaac
tagatagcaactttcagcagtggatgtctaggctcgcacatcg-atgaagaacgctgcga
actgcgatacgtaatgcgaattgcaggattca--gtgagtcatcgaaattttgaacgcat
attg-cacttcc-gggttagtcc--tggaagtatgcctgtatcagtgtccgtacaacaaa
cttggttttcttccttcc-gtgtagtcggtggaggatatgccagatgtgaa-gtgtcttg
cggc---tgatttt--cgaatcg-actgtgagtccttttaaatgtatagaactg-acttc
tcattgtacgaaaagcgtagcgttgctggtt--gtggaggctgtccgtgtgacaagtc-g
gcgatcg-gtttgtctgctgtggcgtt-aa-ggaggagtgttcgtttcgcggtatggtta
gcttc-ggctgaacaggc-gcttatcggatattctttctgctgtggtgg-tatga-ct-g
gtgaaccgtag--tcgtatgt-gacttggcttctgaa--tcggctttgct-aaagtgaag
taga-ttga----------ca-gtttaggct-gtcgaggagaagtc-gatcca-tttggg
aat---t-gtgcggtgt--ggcttcggtcgcgcgg-catctcaattggacc---------
---------------------------------------------
>EF174935
------------------------------------------------------------
------------------------------------------------------------
------------------------------------------------------------
------------------------------------------------------------
------------------------------------------------------------
------------------------------------------------------------
------------------------------------------------------------
------------------------------------------------------------
------------------------------------------------------------
------------------------------------------------------------
------------------------------------------------------------
--------------------------------------------cacacctaaaaa-ctt
tccacg-tgaa-----ccgtatcaaccc---aattaattgggg-gtt----------tac
ttggcgg---cgg-ctgctggca--tag----ttt---tgctggct-gctgctgc---cg
agtaagccctatca-tggcgagtgtttggac---ctcggtctgagctagtagc--tttaa
tttcaaacccattcttaattactgaatatactgtgggg-acgaaagtctctgcttttaac
tagatagcaactttcagcagtggatgtctaggctcgcacatcg-atgaagaacgctgcga
actgcgatacgtaatgcgaattgcaggattca--gtgagtcatcgaaattttgaacgcat
attg-cac-aaccggggaccatcc-cgggagtatgcctgtatcagtgtccgtacatcaaa
cttggttttcttctttcc-gtgtagtcggtggaagatatgccagatgtgaa-gtgtcttt
cgac---tggtttt--cgaatcg-gttgtgagtcctttgaaatgtatagaactgtacttc
tctttgctcgaaaagcgtggcattgctggtt--gtggaggctgttcgtgtgaccagtc-g
gcgatcg-gtttgtctgctgtagcatt-aatggaggagtgttcgattcgcggtatggttg
gcttc-ggctaaacagac-gcttattgggctctctttctgctgtggcgg-tatgaact-g
gtgaaccgtag--tcatgtgt-gacttggcttttgaat--tggctttgct-ggtgcgaag
taga-gtga----------ca-gtttcggct-gtcgag----ggt-cgaccca-tttggg
aaa--tttatgcggtgc--ggcttcggtcgcgcag-tatctcaattggacctgatatc--
---------------------------------------------
>EF174934
------------------------------------------------------------
------------------------------------------------------------
------------------------------------------------------------
------------------------------------------------------------
------------------------------------------------------------
------------------------------------------------------------
------------------------------------------------------------
------------------------------------------------------------
------------------------------------------------------------
------------------------------------------------------------
------------------------------------------------------------
------------------------------------------------------------
------------------gtatcaaccc---aattaattgggg-gtt----------tac
ttggcgg---cgg-ctgctggca--tag----ttt---tgctggct-gctgctgc---cg
agtgagccctatca-tggtgagtgtttggac---ctcggtctgagctagtagc--tttaa
tttcaaacccattcttaattactgaatatactgtgggg-acgaaagtctctgcttttaac
tagatagcaactttcagcagtggatgtctaggctcgcacatcg-atgaagaacgctgcga
actgcgatacgtaatgcgaattgcaggattca--gtgagtcatcgaaattttgaacgcat
attg-cac-gaccggggaccatcc-cgggagtatgcctgtatcagtgtccgtacaccaaa
cttggttttcttctttcc-gtgtagtcggtggaagatatgccagatgtgaa-gtgtcttt
cgac---tggtttt--cgaatcg-gttgtgagtcctttgaaatgtatagaactgtacttc
tctttgctcgaaaagcgtggcattgctggtt--gtggaggctgttcgtgtgaccagtc-g
gcgatcg-gtttgtctgctgtagcatt-aatggaggagtgttcgattcgcggtatggttg
gcttc-ggctaaacagac-gcttattgggctctctttctgctgtggcgg-tatgaact-g
gtgaaccgtag--tcatgtgt-gacttggcttttgaat--tggctttgct-ggtgcgaag
taga-gtga----------ca-gtttcggct-gtcgag----ggt-cgaccca-tttggg
aaa--tttatgcggtgc--ggcttcggtcgcgcag-tatctcaattggacctgatatcag
gcaagattacccgctgaacttaagcatat----------------
>EF174933
------------------------------------------------------------
------------------------------------------------------------
------------------------------------------------------------
------------------------------------------------------------
------------------------------------------------------------
------------------------------------------------------------
------------------------------------------------------------
------------------------------------------------------------
------------------------------------------------------------
------------------------------------------------------------
------------------------------------------------------------
--------------------------------------cattaccacacctaaaaa-ctt
tccacg-tgaa-----ccgtatcaaacc---aattaattgggg-gtt----------tgc
ttgacgg---caa-ctgcaggca--tct----ttttgttgctggtg-gttgctgc---cg
aaaaagccctatca-tggcgagcgttcggac---ctcggtcggagcgagtagc--ttt-a
ttgtaaacccattcctaattactgaatatactgtgggg-acgaaagtctctgcttttaac
tagatagcaactttcagcagtggatgtctaggctcgcacatcg-atgaagaacgctgcga
actgcgatacgtaatgcgaattgcaggattca--gtgagtcatcgaaattttgaacgcat
attg-cac-tcccgggtt-cagcctcgggagtatgcctgtatcagtgtccgtacaccaac
cttggttttcttctttcc-gtgtagtcggtggaggatatgccagatatgaa-gtgtcttg
cggc---tgatttt--cggatcg-gctgcgagtccttttaaatgtacagaactgtacttc
tctttgctcgaaaagcgtggcgttgctggtt--gtgaagactgtccatgtggctagtc-g
gcgatcg-gtttgtctactgtggcatt-aatggaggaatgttcgattcgcggtatgattg
gcttc-ggctaaacagac-gtttattggatgtttttcctgctatggtgg-tctgaact-g
gtgaaccgtat--tcatgtgt--acttggtttttgaat--cggctttgct-ggtgcgaag
taga-gtgg----------ca-gtttaggct-gtcgag----gg-tcgatcca-tttggg
aaa--ttttcgtagtgc--gacctcggttgcgctg-cgtctcagttggacctgatatc--
---------------------------------------------
>EF174932
------------------------------------------------------------
------------------------------------------------------------
------------------------------------------------------------
------------------------------------------------------------
------------------------------------------------------------
------------------------------------------------------------
------------------------------------------------------------
------------------------------------------------------------
------------------------------------------------------------
------------------------------------------------------------
------------------------------------------------------------
------gtatcaaacaattaattgggggct------------tatttggcggcagcagct
agcatatcgtatta-tttttgctggctactgctgctgtgtaagctctatcatgggtatac
ttaacg---gcaa-cagctagca--tattgtattatt---tttgctgacgactgctacta
ggtataccctgtca-tggcaagcgctcggac---cttgatttgagc-aggagc-atgaat
ttt-aaaccatttactaattactgaatatactgcgggg-acgaaagtctctgcttttaac
tagataacaactttcagcagtggatgtctaggctcgcacatcg-atgaagaacgctgcga
actgcgatacgtaatgcgaattgcaggattca--gtgagtcatcgaaattttgaacgcat
attg-cac-ttccgggctctctactcgggagtatgcctgtatcagtgtccgtacaacaaa
cttggttttcttccttcc-gtgtagtcggtggaagatatgccagatgtgaa-gtgtcttg
cgac---tgatttt--cggatcg-gctgcgagtcctttgaaatgtacagaactgtacttc
tctttgctcgaaaagcgtggtgttactggtt--gtaaagactgaccgtgtggccaaacag
gcgactgtgattgtctgctggggcatt-aatggaggagtgttcaattcgcggtatggttg
gcttc-ggctaaacagac-gcttactggacattctttcagttgtggcgg-tat-atct-g
gtgaaccgtag--tcacgtg--gtcttgg-ttttgaa--tcggtttcgct-ggtgcgaag
taga-gtga----------ca-gtttcggct-gtcgag----ggtc-gatcca-tttggg
aaa--tttgtgcggtgc--ggcttcggtcgcgctg-catctcaattggacctgatatcag
gcaagattacccgctgaacttaagcatat----------------
>EF174931
------------------------------------------------------------
------------------------------------------------------------
------------------------------------------------------------
------------------------------------------------------------
------------------------attaattgggggcttatttggcggcagcagctagca
tattgtattatttttgctggctactgctgctgtgtaagctctatcatgggtatacttggc
ggcagcagctagcatattgtatt-tttttgctggctactgttgctgtgtaagtgtttatt
tggcagcagcagctagcatattgtatt-tttttgctggctactgctgctgtgtaagt---
-------gtttatttggcggcagcagctagcatattgtatt-tttttgctggctactgct
gctgtgtaagtgtttatttggcggcagcagctagcatattgtattttttt-gctggctac
tgctgctgtgtaagc----------attta-ttggtggtagcggctagcatatcgtattt
tttttgctggctacttctactgtgtaagcatt----------tatttggcggcattggct
agcatattgtatt-ttttt-gctggctacttctgctgtgtaagcatt----------tat
ttggtg---acag-cggcaagca--tattatatttgtt--tttgctggctactgctactg
ggtataccctgtca-tggtaagcgctcggac---cttggtttgagc-aggagc-atgaat
ttt-aaaccatttactaattactgaatatactgtgggg-acgaaagtctctgcttttaac
tagatagcaactttcagcagtggatgtctaggctcgcacatcg-atgaagaacgctgcga
actgcgatacgtaatgcgaattgcaggattca--gtgagtcatcgaaattttgaacgcat
attg-cac-ttctgggctctctactcaggagtatgcctgtatcagtgtccgtacaacaaa
cttggttttcttccttcc-gtgtagtcggtggaagatatgccagatgtgaa-gtgtcttg
cggc---tgatttt--cggatcg-gctgcgagtcctttgaaatgtacagaactgtacttc
tctttgctcgaaaagcgtggtgttactggtt--gtaaagactgaccgtgtggccaaacag
gcgactgtgattgtctgctggggcatt-aatggaggagtgttcaattcgcggtatggttg
gcttc-ggctaaacagac-gcttactggacattctttcagctgtggcgg-tat-atct-g
gtgaaccgtag--tcacgtg--gtcttgg-ttttgaa--tcggtttcgct-ggtgcgaag
taga-gtga----------ca-gtttcggct-gtcgag----ggtc-gatcca-tttggg
aaa--tttgtgcggtgc--ggcttcggtcgtgctg-catctcaattggacctgatatcag
gcaagat--------------------------------------
>EF174930
------------------------------------------------------------
------------------------------------------------------------
------------------------------------------------------------
------------------------------------------------------------
----------------atcaaacaattaattgggggcttatttggcggcagcagctagca
tattgtattatttttgctggctactgctgctgtgtaagctctatcatgggtatacttggc
ggcagcagctagcatattgtatt-tttttgctggctactgttgctgtgtaagtgtttatt
tggcagcagcagctagcatattgtatt-tttttgctggctactgctgctgtgtaagt---
-------gtttatttggcggcagcagctagcatattgtatt-tttttgctggctactgct
gctgtgtaagtgtttatttggcggcagcagctagcatattgtattttttt-gctggctac
tgctgctgtgtaagc----------attta-ttggtggtagcggctagcatatcgtattt
tttttgctggctacttctactgtgtaagcatt----------tatttggcggcattggct
agcatattgtatt-ttttt-gctggctacttctgctgtgtaagcatt----------tat
ttggtg---acag-cggcaagca--tattatatttgtt--tttgctggctactgctactg
ggtataccctgtca-tggtaagcgctcggac---cttggtttgagc-aggagc-atgaat
ttt-aaaccatttactaattactgaatatactgtgggg-acgaaagtctctgcttttaac
tagatagcaactttcagcagtggatgtctaggctcgcacatcg-atgaagaacgctgcga
actgcgatacgtaatgcgaattgcaggattca--gtgagtcatcgaaattttgaacgcat
attg-cac-ttctgggctctctactcaggagtatgcctgtatcagtgtccgtacaacaaa
cttggttttcttccttcc-gtgtagtcggtggaagatatgccagatgtgaa-gtgtcttg
cggc---tgatttt--cggatcg-gctgcgagtcctttgaaatgtacagaactgtacttc
tctttgctcgaaaagcgtggtgttactggtt--gtaaagactgaccgtgtggccaaacag
gcgactgtgattgtctgctggggcatt-aatggaggagtgttcaattcgcggtatggttg
gcttc-ggctaaacagac-gcttactggacattctttcagctgtggcgg-tat-atct-g
gtgaaccgtag--tcacgtg--gtcttgg-ttttgaa--tcggtttcgct-ggtgcgaag
taga-gtga----------ca-gtttcggct-gtcgag----ggtc-gatcca-tttggg
aaa--tttgtgcggtgc--ggcttcggtcgtgctg-catctcaattggacctgatatc--
---------------------------------------------
>EF174929
------------------------------------------------------------
------------------------------------------------------------
------------------------------------------------------------
------------------------------------------------------------
----------------atcaaacaattaattgggggcttatttggcggcagcagctagca
tattgtattatttttgctggctactgctgctgtgtaagctctatcatgggtatacttggc
ggcagcagctagcatattgtatt-tttttgctggctactgttgctgtgtaagtgtttatt
tggcagcagcagctagcatattgtatt-tttttgctggctactgctgctgtgtaagt---
-------gtttatttggcggcagcagctagcatattgtatt-tttttgctggctactgct
gctgtgtaagtgtttatttggcggcagcagctagcatattgtattttttt-gctggctac
tgctgctgtgtaagc----------attta-ttggtggtagcggctagcatatygtattt
tttttgctggctacttctactgtgtaagcatt----------tatttggcggcattggct
agcatattgtatt-ttttt-gctggctacttctgctgtgtaagcatt----------tat
ttggtg---acag-cggcaagca--tattatatttgtt--tttgctggctactgctactg
ggtataccctgtca-tggtaagcgctcggac---cttggtttgagc-aggagc-atgaat
ttt-aaaccatttactaattactgaatatactgtgggg-acgaaagtctctgcttttaac
tagatagcaactttcagcagtggatgtctaggctcgcacatcg-atgaagaacgctgcga
actgcgatacgtaatgcgaattgcaggattca--gtgagtcatcgaaattttgaacgcat
attg-cac-ttctgggctctctactcaggagtatgcctgtatcagtgtccgtacaacaaa
cttggttttcttccttcc-gtgtagtcggtggaagatatgccagatgtgaa-gtgtcttg
cggc---tgatttt--cggatcg-gctgcgagtcctttgaaatgtacagaactgtacttc
tctttgctcgaaaagcgtggtgttactggtt--gtaaagactgaccgtgtggccaaacag
gcgactgtgattgtctgctggggcatt-aatggaggagtgttcaattcgcggtatggttg
gcttc-ggctaaacagac-gcttactggacattctttcagctgtggcgg-tat-atct-g
gtgaaccgtag--tcacgtg--gtcttgg-ttttgaa--tcggtttcgct-ggtgcgaag
taga-gtga----------ca-gtttcggct-gtcgag----ggtc-gatcca-tttggg
aaa--tttgtgcggtgc--ggcttcggtcgtgctg-catctcaattggacctgatatcag
gcaa-----------------------------------------
>EF174928
------------------------------------------------------------
------------------------------------------------------------
------------------------------------------------------------
------------------------------------------------------------
------------------------------------------------------------
------------------------------------------------------------
------------------------------------------------------------
------------------------------------------------------------
------------------------------------------------------------
------------------------------------------------------------
-accgtatcaaacaattaattgggggcttatttggcggtagcagctagcatattgtatt-
tttttgctggctactgctgctgtgtaagcatt----------tatttggtggcagcggct
agcatatcgtatt--tttttgctggctactgctgctgtgtaagcatt----------tat
ttggtg---gcaa-ctgctagca--tattgtattttt---tttgctggcaactgctactg
ggtataccctgtca-tggcaagcgctcggac---cttggtttgagc-aggagc-atgaat
ttt-aaaccatttactaattactgaatatactgtgggg-acgaaagtctctgcttttaac
tagatagcaactttcagcagtggatgtctaggctcgcacatcg-atgaagaacgctgcga
actgcgatacgtaatgcgaattgcaggattca--gtgagtcatcgaaattttgaacgcat
attg-cac-ttccgggctctctactcgggagtatgcctgtatcagtgtccgtacaacaaa
cttggttttcttccttcc-gtgtagtcggtggaagatataccagatgtgaa-gtgtcttg
cggc---tgatttt--cggatcg-gctgcgagtcctttgaaatgtacagaactgtacttc
tctttgctcgaaaagcgtggtgttactggtt--gtaaagactgaccgtgtggcaaaacag
gcgactgtgattgtctgctggggcatt-aatggaggagtgttcaattcgcggtatggttg
gcttc-ggctaaacaggc-gcttactggacattctttcagctgtggcgg-tat-atct-g
gtgaaccgtag--tcacgtg--gtcttgg-ttttgaa--tcggtttcgct-ggtgcgaag
taga-gtga----------ca-gtttcggct-gtcgag----ggtc-gatcca-tttggg
aaa--tttgtgcggtgc--ggcttcggtcgcgctg-catctcaa----------------
---------------------------------------------
>EF174927
------------------------------------------------------------
------------------------------------------------------------
------------------------------------------------------------
------------------------------------------------------------
------------------------------------------------------------
------------------------------------------------------------
------------------------------------------------------------
------------------------------------------------------------
------------------------------------------------------------
------------------------------------------------------------
-accgtatcaaacaattaattgggggcttatttggcggtagcagctagcatattgtatt-
tttttgctggctactgctgctgtgtaagcatt----------tatttggtggcagcggct
agcatatcgtatt--tttttgctggctactgctgctgtgtaagcatt----------tat
ttggtg---gcaa-ctgctagca--tattgtattttt---tttgctggcaactgctactg
ggtataccctgtca-tggcaagcgctcggac---cttggtttgagc-aggagc-atgaat
ttt-aaaccatttactaattactgaatatactgtgggg-acgaaagtctctgcttttaac
tagatagcaactttcagcagtggatgtctaggctcgcacatcg-atgaagaacgctgcga
actgcgatacgtaatgcgaattgcaggattca--gtgagtcatcgaaattttgaacgcat
attg-cac-ttccgggctctctactcgggagtatgcctgtatcagtgtccgtacaacaaa
cttggttttcttccttcc-gtgtagtcggtggaagatataccagatgtgaa-gtgtcttg
cggc---tgatttt--cggatcg-gctgcgagtcctttgaaatgtacagaactgtacttc
tctttgctcgaaaagcgtggtgttactggtt--gtaaagactgaccgtgtggcaaaacag
gcgactgtgattgtctgctggggcatt-aatggaggagtgttcaattcgcggtatggttg
gcttc-ggctaaacaggc-gcttactggacattctttcagctgtggcgg-tat-atct-g
gtgaaccgtag--tcacgtg--gtcttgg-ttttgaa--tcggtttcgct-ggtgcgaag
taga-gtga----------ca-gtttcggct-gtcgag----ggtc-gatcca-tttggg
aaa--tttgtgcggtgc--ggcttcggtcgcgctg-catctc------------------
---------------------------------------------
>EF174926
------------------------------------------------------------
------------------------------------------------------------
------------------------------------------------------------
------------------------------------------------------------
------------------------------------------------------------
------------------------------------------------------------
------------------------------------------------------------
------------------------------------------------------------
------------------------------------------------------------
----------------------------------------------aaactttccacgtg
aaccgtatcaaacaattaattgggggcttatttggcggtagcagctagcatattgtatt-
tttttgctggctactgctgctgtgtaagcatt----------tatttggtggcagcggct
agcatatcgtatt--tttttgctggctactgctgctgtgtaagcatt----------tat
ttggtg---gcaa-ctgctagca--tattgtattttt---tttgctggcaactgctactg
ggtataccctgtca-tggcaagcgctcggac---cttggtttgagc-aggagc-atgaat
ttt-aaaccatttactaattactgaatatactgtgggg-acgaaagtctctgcttttaac
tagatagcaactttcagcagtggatgtctaggctcgcacatcg-atgaagaacgctgcga
actgcgatacgtaatgcgaattgcaggattca--gtgagtcatcgaaattttgaacgcat
attg-cac-ttccgggctctctactcgggagtatgcctgtatcagtgtccgtacaacaaa
cttggttttcttccttcc-gtgtagtcggtggaagatataccagatgtgaa-gtgtcttg
cggc---tgatttt--cggatcg-gctgcgagtcctttgaaatgtacagaactgtacttc
tctttgctcgaaaagcgtggtgttactggtt--gtaaagactgaccgtgtggcaaaacag
gcgactgtgattgtctgctggggcatt-aatggaggagtgttcaattcgcggtatggttg
gcttc-ggctaaacaggc-gcttactggacattctttcagctgtggcgg-tat-atct-g
gtgaaccgtag--tcacgtg--gtcttgg-ttttgaa--tcggtttcgct-ggtgcgaag
taga-gtga----------ca-gtttcggct-gtcgag----ggtc-gatcca-tttggg
aaa--tttgtgcggtgc--ggcttcggtcgcgctg-catctcaattggacctgatatcag
gcaagattacccgctga----------------------------
>EF174925
------------------------------------------------------------
------------------------------------------------------------
------------------------------------------------------------
------------------------------------------------------------
------------------------------------------------------------
------------------------------------------------------------
------------------------------------------------------------
------------------------------------------------------------
------------------------------------ttcca-cgtgaaccgtatcaaaca
attcattgggggcttatttggcggcagcaactagcatatcgtattatttttgctggctac
tgctgctgtgtaagctctatcatgggtatacttagcggcaacagctagcatattgtatt-
tttt-gctggctactgctgctatgtaagtgtt----------tatttggcggcagcagct
agcatatcgtattattttttgctggctacttctgctgtgtaagcatt----------tat
tcggcg---gcag-cagctagca--tatcgtattattt--tt-gctgacgactgctacta
ggtataccctgtca-tggcaagcgctcggac---cttgatttgagc-aggagc-atgaat
ttt-aaaccatttactaattactgaatatactgcgggg-acgaaagtctctgcttttaac
tagataacaactttcagcagtggatgtctaggctcgcacatcg-atgaagaacgctgcga
actgcgatacgtaatgcgaattgcaggattca--gtgagtcatcgaaattttgaacgcat
attg-cac-ttccgggctctctactcgggagtatgcctgtatcagtgtccgtacaacaaa
cttggttttcttccttcc-gtgtagtcggtggaagatatgccagatgtgaa-gtgtcttg
cgac---tgatttt--cggatcg-gctgcgagtcctttgaaatgtacagaactgtacttc
tctttgctcgaaaagcgtggtgttactggtt--gtaaagactgaccgtgtggccaaacag
gcgactgtgattgtctgctggggcatt-aatggaggagtgttcaattcgcggtatggttg
gcttc-ggctaaacagac-gcttactggacattctttcagttgtggcgg-tat-atct-g
gtgaaccgtag--tcacgtg--gtcttgg-ttttgaa--tcggtttcgct-ggtgcgaag
taga-gtga----------ca-gtttcggct-gtcgag----ggtc-gatcca-tttggg
aaa--tttgtgcggtgc--ggcttcggtcgcgntg-catctcaattggacctgatmtcag
gcaagattacccgc-------------------------------
>EF174924
------------------------------------------------------------
------------------------------------------------------------
------------------------------------------------------------
------------------------------------------------------------
------------------------------------------------------------
------------------------------------------------------------
-------------------------------cgtatcaaacaattaattgggggcttact
tggcggcagcagctagcatatcgtattatttttgctggctactgctgctgtgtaagctct
atcatgggtatacttaacggcaacagctagcatattgtatt-tttttgctggctactgct
gctatgtaagtgtttatttggcggcagcagctagcatatcgtattatttttgctggctac
tgcttctatgtaagt----------gtttatttggcggcagcagctagcatatcgtattg
cttttgctggctacttctgctgtgtaagtgtt----------tatttggcggcagcagct
agcatatcgtatt-atttttgctggctacttctgctgtgtaagcatt----------tat
tcggcg---gcag-cagctagca--tatcgtattattt--tt-gctgacgactgctatta
ggtataccctgtca-tggcaagcgctcggac---cttgatttgagc-aggagc-atgaat
ttt-aaaccatttactaattactgaatatactgtgggg-acgaaagtctctgcttttaac
tagataacaactttcagcagtggatgtctaggctcgcacatcg-atgaagaacgctgcga
actgcgatacgtaatgcgaattgcaggattca--gtgagtcatcgaaattttgaacgcat
attg-cac-ttccgggctctctactcgggagtatgcctgtatcagtgtccgtacaacaaa
cttggctttcttccttcc-gtgtagtcggtggaagatatgccagatgtgaa-gtgtcttg
cggc---tgatttt--cggatcg-gctgcgagtcctttgaaatgtacagaactgtacttc
tctttgctcgaaaagcgtggtgttactggtt--gtaaagactgaccgtgtggccaaacag
gcgactgtgattgtctgctggggcatt-aatggaggagtgttcaattcgcggtatggttg
gcttc-ggctaaacagac-gcttactggatattctttcagttgtggcgg-tat-atct-g
gtgaaccgtag--tcacgtg--gtcttgg-ttttgaa--tcggtttcgct-ggtgcgaag
taga-gtga----------ca-gtttcggct-gtcgag----ggtc-gatcca-tttggg
aaa--tttgtgcggtgc--ggcttcggtcgcgctg-catctcaattggacctgatatcag
gcaag----------------------------------------
>EF174923
------------------------------------------------------------
------------------------------------------------------------
------------------------------------------------------------
------------------------------------------------------------
------------------------------------------------------------
------------------------------------------------------------
------------------------------------------------------------
------------------------------------------------------------
------------------------------------------------------------
------------------------------------------------------------
------atcaaacaattaattgggggcttatttggcggcagcagctagcatattgtatt-
tttt-gctggctactgctgctgtgtaagctctatcatgggtatacttggcggcagcagct
agcatattgtatt--tttttgctggctactgctgctgtgtaagcatt----------tay
ttggtg---gcag-ctgctagca--tattgtatttttc--tttgctggcaactgctactg
ggtataccctgtca-tggcaagcgctcggac---cttggtttgagc-aggagc-atgaat
ttt-aaaccatttactaattactgaatatactgtgggg-acgaaagtctctgcttttaac
tagatagcaactttcagcagtggatgtctaggctcgcacatcg-atgaagaacgctgcga
actgcgatacgtaatgcgaattgcaggattca--gtgagtcatcgaaattttgaacgcat
attg-cac-ttccgggctctctacccgggagtatgcctgtatcagtgtccgtacaacaaa
cttggttttcttgcttcc-gtgtagtcggtggaagatatgccagatgtgaa-gtgtcttg
cggc---tgacttt--cggatcg-gctgcgagtcctttgaaatgtacagaactgtacttc
tctttgctcgaaaagcgtggtgttactggtt--gtaaagactgaccgtatggcaaaacag
gcgactgtgattgtctgctggggcatt-aatggaggagtgttcaattcgcggtatggttg
gcttc-ggctaaacaggc-gcttactagacattctttcagctgtggcgg-tat-atct-g
gtgaaccgtag--tcacgtg--gtcttgg-ttttgaa--tcggtttcgct-ggtgtgaag
taga-gtga----------ca-gtttcggct-gtcgag----ggtc-gatcca-tttggg
aaa--tttgtgcggtgc--ggcttc-----------------------------------
---------------------------------------------
>EF174922
------------------------------------------------------------
------------------------------------------------------------
------------------------------------------------------------
------------------------------------------------------------
------------------------------------------------------------
------------------------------------------------------------
------------------------------------------------------------
------------------------------------------------------------
------------------------------------------------------------
----------------------------------------------aaactttccacgtg
aaccgtatcaaacaattaattgggggcttatttggcggtagcagctagcatattgtatt-
tttttgctggctactgctgctgtgtaagcatt----------tatttggtggcagcggct
agcatatcgtatt--tttttgctggctactgctgctgtgtaagcatt----------tat
ttggtg---gcaa-ctgctagca--tattgtattttt---tttgctggcaactgctactg
ggtataccctgtca-tggcaagcgctcggac---cttggtttgagc-aggagc-atgaat
ttt-aaaccatttactaattactgaatatactgtgggg-acgaaagtctctgcttttaac
tagatagcaactttcagcagtggatgtctaggctcgcacatcg-atgaagaacgctgcga
actgcgatacgtaatgcgaattgcaggattca--gtgagtcatcgaaattttgaacgcat
attg-cac-ttccgggctctctactcgggagtatgcctgtatcagtgtccgtacaacaaa
cttggttttcttccttcc-gtgtagtcggtggaagatataccagatgtgaa-gtgtcttg
cggc---tgatttt--cggatcg-gctgcgagtcctttgaaatgtacagaactgtacttc
tctttgctcgaaaagcgtggtgttactggtt--gtaaagactgaccgtgtggcaaaacag
gcgactgtgattgtctgctggggcatt-aatggaggagtgttcaattcgcggtatggttg
gcttc-ggctaaacaggc-gcttactggacattctttcagctgtggcgg-tat-atct-g
gtgaaccgtag--tcacgtg--gtcttgg-ttttgaa--tcggtttcgct-ggtgcgaag
taga-gtga----------ca-gtttcggct-gtcgag----ggtc-gatcca-tttggg
aaa--tttgtgcggtgc--ggcttcggtcgcgctg-catctcaattggacctgatatcag
gcaagattacccgctga----------------------------
>EF174921
------------------------------------------------------------
------------------------------------------------------------
------------------------------------------------------------
------------------------------------------------------------
------------------------------------------------------------
--------------------------------------------------tcggaaggat
cattsccacmcctaaaactttccacgtgaaccgtatcaaacaattaattgggggcttatt
tggcggcagcagctagcatattgtattctttt-gctggctactgctgctgtgtaagctct
atcatgggtatacttggcggcagcagctagcatattgtatt-tttttgctggctactgtt
gctgtgtaagtgtttatttagcagcagcaggcagcatattgtatt-tttttgctggttac
tgctgctatgtaagt----------gtttatttggcggcagtagctagcatattgtatt-
tttttgctggctactgctgctgtgtaagcatt----------tatt-ggcggcagcggtt
agcatatcgtaat-ttttttgctggctacttctgctgtgtaagcatt----------tat
ttggcg---gcag-cggctagca--tatcgtatt-ttc--tt-gctggcaactgctactg
ggtataccctgtca-tggcaaacgctcggac---cttggtttgagc-aggagc-atgaat
ttt-aaaccatttactaattactgaatatactgtgggg-acgaaagtctctgcttttaac
tagataacaactttcagcagtggatgtctaggctcgcacatcg-atgaagaacgctgcga
actgcgatacgtaatgcgaattgcaggattca--gtgagtcatcgaaattttgaacgcat
attg-cac-ttccgggctctctactcgggagtatgcctgtatcagtgtccgtacaacaaa
cttggttttcttccttcc-gtgtagtcggtggaagatatgccagatgtgaa-gtgtcttg
cggc---tgatttt--cggatcg-gctgcgagtcctttgaaatgtacagaactgtacttc
tctttgctcgaaaagcgtggtgttactggtt--gtaaagactgaccgtgtgacaaaacag
gcgactgtgattgtctgctggggcatt-aatggaggagtgttcaattcgcggtatggttg
gcttc-ggctaaacaggc-gcttactggacattctttcagctgtggcgg-tat-atct-g
gtgaaccgtag--tcacgtg--gtcttgg-ttttgaa--tcggtttcgct-ggtgcgaag
taga-gtga----------ca-gtttcggct-gtcgag----ggtc-gatcca-tttggg
aaa--tttgtgcggtgc--gg---------------------------------------
---------------------------------------------
>EF174920
------------------------------------------------------------
------------------------------------------------------------
------------------------------------------------------------
------------------------------------------------------------
------------------------------------------------------------
------------------------------------------------------------
------------------------------------------------------------
------------------------------------------------------------
------------------------------------------------------------
------------------------------------------------------------
------------------------------------------------------------
------------------------------------------------------taccac
acctaaaactttccacgtgaaccgtatcaaacaattaattgggggct----------tat
ttggtg---gcag-ctgctagca--tattgtatttttc--tttgctggcaactgctactg
ggtataccctgtca-tggcaagcgctcggac---cttggtttgagc-aggagc-atgaat
ttt-aaaccatttactaattactgaatatactgtgggg-acgaaagtctctgcttttaac
tagatagcaactttcagcagtggatgtctaggctcgcacatcg-atgaagaacgctgcga
actgcgatacgtaatgcgaattgcaggattca--gtgagtcatcgaaattttgaacgcat
attg-cac-ttccgggctctctacccgggagtatgcctgtatcagtgtccgtacaacaaa
cttggttttcttgcttcc-gtgtagtcggtggaagatatgccagatgtgaa-gtgtcttg
cggc---tgacttt--cggatcg-gctgcgagtcctttgaaatgtacagaactgtacttc
tctttgctcgaaaagcgtggtgttactggtt--gtaaagactgaccgtatggcaaaacag
gcgactgtgattgtctgctggggcatt-aatggaggagtgttcaattcgcggtatggttg
gcttc-ggctaaacaggc-gcttactagacattctttcagctgtggcgg-tat-atct-g
gtgaaccgtag--tcacgtg--gtcttgg-ttttgaa--tcggtttcgct-ggtgygaag
taga-gtga----------ca-gtttcggct-gtcgag----ggtc-gatcca-tttggg
aaa--tttgtgcggtgc--ggcttcggtcgctctg-catctcaattggacctgatatcag
gcaagattacccgctgaacttaagcatatta--------------
>EF174919
------------------------------------------------------------
------------------------------------------------------------
------------------------------------------------------------
------------------------------------------------------------
------------------------------------------------------------
------------------------------------------------------------
------------------------------------------------------------
------------------------------------------------------------
------------------------------------------------------------
------------------------------------------------------------
------------------------------------------------------------
--------atcaaacaattaattgggggct------------tatttggcggcagcagct
agcatattgtatt--tttttgctggctactgctgctgtgtaagctctatcatgggtatac
ttggcg---gcag-cagctagca--tatcgtatt-tt---tttgctggcaactgctactg
ggtataccctgtca-tggcaagcgctcggac---cttggtttgagc-aggagc-atgaat
ttt-aaaccatttactaattactgaatatactgtgggg-acgaaagtctctgcttttaac
tagatagcaactttcagcagtggatgtctaggctcgcacatcg-atgaagaacgctgcga
actgcgatacgtaatgcgaattgcaggattca--gtgagtcatcgaaattttgaacgcat
attg-cac-ttccgggctctctacccgggagtatgcctgtatcagtgtccgtacaacaaa
cttggttttcttccttcc-gtgtagtcggtggaagatatgtcagatgtgaa-gtgtcttg
cggc---tgatttt--cggatcg-gctgcgagtcctttgaaatgtacagaactgtacttc
tctttgctcgaaaagcgtggtgttactggtt--gtaaagactgaccgtgtggcaaaacag
gcgactgtgattgtctgctggggcatt-aatggaggagtgttcaattcgcggtatggttg
gcttc-ggctaaacaggc-gcytactggacattctttcagctgtggcgg-tat-atct-g
gtgaaccgtag--tcacgtg--gtcttgg-ttttgaa--tcggtttcgct-ggtgcgaag
taga-gtga----------ca-gtttcggct-gtcgag----ggtc-gatcca-tttggg
aaa--tttgtgcggtgc--ggcttcggtcgcgctg-catctcaattg-------------
---------------------------------------------
>EF174918
------------------------------------------------------------
------------------------------------------------------------
------------------------------------------------------------
------------------------------------------------------------
------------------------------------------------------------
------------------------------------------------------------
------------------------------------------------------------
------------------------------------------------------------
------------------------------------------------------------
------------------------------------------------------------
------------------------------------------------------------
--------atcaaacaattaattgggggct------------tatttggcggcagcagct
agcatattgtatt--tttttgctggctactgctgctgtgtaagctctatcatgggtatac
ttggcg---gcag-cagctagca--tatcgtatt-tt---tttgctggcaactgctactg
ggtataccctgtca-tggcaagcgctcggac---cttggtttgagc-aggagc-atgaat
ttt-aaaccatttactaattactgaatatactgtgggg-acgaaagtctctgcttttaac
tagatagcaactttcagcagtggatgtctaggctcgcacatcg-atgaagaacgctgcga
actgcgatacgtaatgcgaattgcaggattca--gtgagtcatcgaaattttgaacgcat
attg-cac-ttccgggctctctacccgggagtatgcctgtatcagtgtccgtacaacaaa
cttggttttcttccttcc-gtgtagtcggtggaagatatgtcagatgtgaa-gtgtcttg
cggc---tgatttt--cggatcg-gctgcgagtcctttgaaatgtacagaactgtacttc
tctttgctcgaaaagcgtggtgttactggtt--gtaaagactgaccgtgtggcaaaacag
gcgactgtgattgtctgctggggcatt-aatggaggagtgttcaattcgcggtatggttg
gcttc-ggctaaacaggc-gcytactggacattctttcagctgtggcgg-tat-atct-g
gtgaaccgtag--tcacgtg--gtcttgg-ttttgaa--tcggtttcgct-ggtgcgaag
taga-gtga----------ca-gtttcggct-gtcgag----ggtc-gatcca-tttggg
aaa--tttgtgcggtgc--ggcttcggtcgcgctg-catctcaattg-------------
---------------------------------------------
>EF174917
------------------------------------------------------------
------------------------------------------------------------
------------------------------------------------------------
------------------------------------------------------------
----------------atcaaacaattaattgggggcttatttggcggcagcagctagca
tattgtatt-tttttgctggctactgctgctgtgtaagctctatcatgggtatacttggc
ggcagcagctagcatattgt-tt-tttttgctggctactgttgctgtgtaagtgtttatt
tggcggcagcagctagcatattgtatt-tttttgctggctactgttgctgtgtaagt---
-------gtttatttggcggcagcagctagcatattgtattatttttgctggctactgct
gctatgtaagcgtttatttggcggaaccggctagcatatcgtattttttt----------
tgctg-------------------------------------------------------
---------gcttcttctactatgtaagcatt----------tatttggcggcattggct
agcatatcgtatt-ttttttgctggctacttctgctgtgtaagcatt----------tat
ttggtg---acag-cggctagca--tattgtatttgtt--tttgctggctactgctactg
ggtataccctgtca-tggtaagcgctcggac---cttggtttgagc-aggagc-atgaat
ttt-aaaccatttactaattactgaatatactgtgggggacgaaagtctctgcttttaac
tagatagcaactttcagcagtggatgtctaggctcgcacatcg-atgaagaacgctgcga
actgcgatacgtaatgcgaattgcaggattca--gtgagtcatcgaaattttgaacgcat
attg-cac-ttctgggctctctactcaggagtatgcctgtatcagtgtccgtacaacaaa
cttggttttcttccttcc-gtgtagtcggtggaagatatgccagatgtgaa-gtgtcttg
cggc---tgatttt--cggatcg-gctgcgagtcctttgaaatgtacagaactgtacttc
tctttgctcgaaaagcgtggtgttactggtt--gtaaagactgaccgtgtggccaaacag
gcgactgtgattgtctgctggggcatt-aatggaggagtgttcaattcgcggtatggttg
gcttc-ggctaaacagac-gcttactggacattctttcagctgtggcgg-tat-atct-g
gtgaaccgtag--tcacgtg--gtcttgg-ttttgaa--tcggtttcgct-ggtgcgaag
taga-gtga----------ca-gtttcggct-gtcgag----ggtc-gatcca-tttggg
aaa--tttgtgcggtgc--ggcttcggtcgcgctg-catctcaa----------------
---------------------------------------------
>EF174916
------------------------------------------------------------
------------------------------------------------------------
------------------------------------------------------------
------------------------------------------------------------
------------------------------------------------------------
------------------------------------------------------------
------------------------------------------------------------
------------------------------------------------------------
------------------------------------------------------------
-------gggggcttatttggcggcagcaactagcatatcgtattatttttgctggctac
tgctgctgtgtaagctctatcatgggtatacttagcggcaacagctagcatattgtatt-
tttt-gctggctactgctgctatgtaagtgtt----------tatttggcggcagcagct
agcatatcgtattattttttgctggctacttctgctgtgtaagcatt----------tat
tcggcg---gcag-cagctagca--tatcgtattattt--tt-gctgacgactgctacta
ggtataccctgtca-tggcaagcgctcggac---cttgatttgagc-aggagc-atgaat
ttt-aaaccatttactaattactgaatatactgcgggg-acgaaagtctctgcttttaac
tagataacaactttcagcagtggatgtctaggctcgcacatcg-atgaagaacgctgcga
actgcgatacgtaatgcgaattgcaggattca--gtgagtcatcgaaattttgaacgcat
attg-cac-ttccgggctctctactcgggagtatgcctgtatcagtgtccgtacaacaaa
cttggttttcttccttcc-gtgtagtcggtggaagatatgccagatgtgaa-gtgtcttg
cgac---tgatttt--cggatcg-gctgcgagtcctttgaaatgtacagaactgtacttc
tctttgctcgaaaagcgtggtgttactggtt--gtaaagactgaccgtgtggccaaacag
gcgactgtgattgtctgctggggcatt-aatggaggagtgttcaattcgcggtatggttg
gcttc-ggctaaacagac-gcttactggacattctttcagttgtggcgg-tat-atct-g
gtgaaccgtag--tcacgtg--gtcttgg-ttttgaa--tcggtttcgct-ggtgcgaag
taga-gtga----------ca-gtttcggct-gtcgag----ggtc-gatcca-tttggg
aaa--tttgtgcggtgc--ggcttcggtcgcgctg-c-----------------------
---------------------------------------------
>EF174915
------------------------------------------------------------
------------------------------------------------------------
------------------------------------------------------------
------------------------------------------------------------
------------------------------------------------------------
------------------------------------------------------------
------------------------------------------------------------
------------------------------------------------------------
------------------------------------------------------------
-------------ttatttggcggcagcaactagcatatcgtattatttttgctggctac
tgctgctgtgtaagctctatcatgggtatacttagcggcaacagctagcatattgtatt-
tttt-gctggctactgctgctatgtaagtgtt----------tatttggcggcagcagct
agcatatcgtattattttttgctggctacttctgctgtgtaagcatt----------tat
tcggcggcggcag-cagctagca--tatcgtattattt--tt-gctgacgactgctacta
ggtataccctgtca-tggcaagcgctcggac---cttgatttgagc-aggagc-atgaat
ttt-aaaccatttactaattactgaatatactgcgggg-acgaaagtctctgcttttaac
tagataacaactttcagcagtggatgtctaggctcgcacatcg-atgaagaacgctgcga
actgcgatacgtaatgcgaattgcaggattca--gtgagtcatcgaaattttgaacgcat
attg-cac-ttccgggctctctactcgggagtatgcctgtatcagtgtccgtacaacaaa
cttggttttcttccttcc-gtgtagtcggtggaagatatgccagatgtgaa-gtgtcttg
cgac---tgatttt--cggatcg-gctgcgagtcctttgaaatgtacagaactgtacttc
tctttgctcgaaaagcgtggtgttactggtt--gtaaagactgaccgtgtggccaaacag
gcgactgtgattgtctgctggggcatt-aatggaggagtgttcaattcgcggtatggttg
gcttc-ggctaaacagac-gcttactggacattctttcagttgtggcgg-tat-atct-g
gtgaaccgtag--tcacgtg--gtcttgg-ttttgaa--tcggtttcgct-ggtgcgaag
taga-gtga----------ca-gtttcggct-gtcgag----ggtc-gatcca-tttggg
aaa--tttgtgcggtgc--ggcttcggtcgc-----------------------------
---------------------------------------------
>EF174914
------------------------------------------------------------
------------------------------------------------------------
------------------------------------------------------------
------------------------------------------------------------
------------------------------------------------------------
------------------------------------------------------------
------------------------------------------------------------
------------------------------------------------------------
------------------------------------------------------------
----------------tttggcggcagcaactagcatatcgtattatttttgctggctac
tgctgctgtgtaagctctatcatgggtatacttagcggcaacagctagcatattgtatt-
tttt-gctggctactgctgctatgtaagtgtt----------tatttggcggcagcagct
agcatatcgtattattttttgctggctacttctgctgtgtaagcatt----------tat
tcggcggcggcag-cagctagca--tatcgtattattt--tt-gctgacgactgctacta
ggtataccctgtca-tggcaagcgctcggac---cttgatttgagc-aggagc-atgaat
ttt-aaaccatttactaattactgaatatactgcgggg-acgaaagtctctgcttttaac
tagataacaactttcagcagtggatgtctaggctcgcacatcg-atgaagaacgctgcga
actgcgatacgtaatgcgaattgcaggattca--gtgagtcatcgaaattttgaacgcat
attg-cac-ttccgggctctctactcgggagtatgcctgtatcagtgtccgtacaacaaa
cttggttttcttccttcc-gtgtagtcggtggaagatatgccagatgtgaa-gtgtcttg
cgac---tgatttt--cggatcg-gctgcgagtcctttgaaatgtacagaactgtacttc
tctttgctcgaaaagcgtggtgttactggtt--gtaaagactgaccgtgtggccaaacag
gcgactgtgattgtctgctggggcatt-aatggaggagtgttcaattcgcggtatggttg
gcttc-ggctaaacagac-gcttactggacattctttcagttgtggcgg-tat-atct-g
gtgaaccgtag--tcacgtg--gtcttgg-ttttgaa--tcggtttcgct-ggtgcgaag
taga-gtga----------ca-gtttcggct-gtcgag----ggtc-gatcca-tttggg
aaa--tttgtgcggtgc--ggcttcggtcgc-----------------------------
---------------------------------------------
>EF174913
------------------------------------------------------------
------------------------------------------------------------
------------------------------------------------------------
------------------------------------------------------------
------------------------------------------------------------
------------------------------------------------------------
------------------------------------------------------------
------------------------------------------------------------
------------------------------------------------------------
--------------------------------------------taaaactttccacgtg
aaccgtatcaaacaattaattgggggcttatttggcggcagcagctagcatattgtatt-
tttttgctggctactgctgctgtgtaagctctatcatgggtatacttggcggcagcagct
agcatattgtatt--tttttgctggctactgctgctgtgtaagcatt----------tat
ttggtg---gcag-ctgctagca--tattgtatttttc--tttgctggcaactgctactg
ggtataccctgtca-tggcaagcgctcggac---cttggtttgagc-aggagc-atgaat
ttt-aaaccatttactaattactgaatatactgtgggg-acgaaagtctctgcttttaac
tagatagcaactttcagcagtggatgtctaggctcgcacatcg-atgaagaacgctgcga
actgcgatacgtaatgcgaattgcaggattca--gtgagtcatcgaaattttgaacgcat
attg-cac-ttccgggctctctacccgggagtatgcctgtatcagtgtccgtacaacaaa
cttggttttcttgcttcc-gtgtagtcggtggaagatatgccagatgtgaa-gtgtcttg
cggc---tgacttt--cggatcg-gctgcgagtcctttgaaatgtacagaactgtacttc
tctttgctcgaaaagcgtggtgttactggtt--gtaaagactgaccgtatagcaaaacag
gcgactgtgattgtctgctggggcatt-aatggaggagtgttcaattcgcggtatggttg
gcttc-ggctaaacaggc-gcttactagacattctttcagctgtggcgg-tat-atct-g
gtgaaccgtag--tcacgtg--gtcttgg-ttttgaa--tcggtttcgct-ggtgtgaag
taga-gtga----------ca-gtttcggct-gtcgag----ggtc-gatcca-tttggg
aaa--tttgtgcggtgc--ggcttcggtcgctctg-catctcaattggacctgatatcag
gcaagattacccgctgaacttaagcatatta--------------
>EF174912
------------------------------------------------------------
------------------------------------------------------------
------------------------------------------------------------
------------------------------------------------------------
------------------------------------------------------------
--------------------------------------------------tcggaaggat
cattaccacacctaaaactttccacgtgaaccgtatcaaacaattaattgggggcttatt
tggcggcagcagctagcatattgtatt---------------------------------
----------------------------------------t-tttttgctggctactgtt
gctgtgtaagtgtttatttagcagcagcagacagcatattgtatt-tttttgctggctac
tgctgctatgtaagt----------gtttatttggcggcagcagctagcatattgtatt-
tttttgctggctacttctgctgtgtaagcatt----------tatttggcggcagcggct
agcatatcgta-t-ttttttgctggctactgctgctgtgtaagcatt----------tat
ttggtg---gcag-ttgctagca--ttttgtatt-ttc--tt-gctggcaactgctactg
ggtataccctgtca-tggcaaacgctcggac---cttggtttgagc-aggagc-atgaat
ttt-aaaccatttactaattactgaatatactgtgggg-acgaaagtctctgcttttaac
tagataacaactttcagcagtggatgtctaggctcgcacatcg-atgaagaacgctgcga
actgcgatacgtaatgcgaattgcaggattca--gtgagtcatcgaaattttgaacgcat
attg-cac-ttccgggctctctactcgggagtatgcctgtatcagtgtccgtacaacaaa
cttggttttcttccttcc-gtgtagtcggtggaagatatgccagatgtgaa-gtgtcttg
cggc---tgatttt--cggatcg-gctgcgagtcctttgaaatgtacagaactgtacttc
tctttgctcgaaaagcgtggtgttactggtt--gtaaagactgaccgtgtggcaaaacag
gcgactgtgattgtctgctggggcatt-aatggaggagtgttcaattcgcggtatggttg
gcttc-ggctaaacaggc-gcttactggacattctttcagctgtggcgg-tat-atct-g
gtgaaccgtag--tcacgtg--gtcttgg-ttttgaa--tcggtttcgct-ggtgcgaag
taga-gtga----------ca-gtttcggct-gtcgag----ggtc-gatcca-tttggg
aaa--tttgtgcggtgc--ggc--------------------------------------
---------------------------------------------
>EF174911
------------------------------------------------------------
------------------------------------------------------------
------------------------------------------------------------
------------------------------------------------------------
------------------------------------------------------------
------------------------------------------------------------
------------------------------------------------------------
------------------------------------------------------------
------------------------------------------------------------
------------------------------------------------------------
------------------------------------------------------------
-----------------------------cggaaggatcattaccacacctaaaaa-ctt
tccacg-tgaa-----ccgtatcaaacc---aattaattgggg-gtt----------tgc
ttggcgg---aaa-ctgcaggca--tct----ttttgttgccggtg-gttgctgc---cg
aaaaagccctatca-tggcgagcgttcggac---ctcggtcggagccagtagc--tt--g
ttgtaaacccattcctaattactgaatatactgtgggg-acgaaagtctctgcttttaac
tagatagcaactttcagcagtggatgtctaggctcgcacatcg-atgaagaacgctgcga
actgcgatacgtaatgcgaattgcaagattca--gtgagtcatcgaaattttgaacgcat
attg-cac-tcccgggtt-cagcctcgggagtatgcctgtatcagtgtccgtacaccaac
cttggttttcttctttcc-gtgtagtcggtggaggatatgccagatgtgaa-gtgtcttg
cggc---tggtttt--cggatcg-gctgcgagtccttttaaatgtacagaactgtacttc
tctt-gctcgaaaagcgtggcgttgctggtt--gtgaagactgtccatgtggctagtc-g
gcgatca-gtttgtctattgtggcatt-aatggaggaatgttcgattcgcggtatgattg
gcttc-ggctaagcagac-gtttattggatgtttttcctgctatggtgg-tattaact-g
atgaaccgtat--tcatgtgt--acttggtttttgaat--cggctttgct-ggtgcgaag
taga-gtga----------ca-gtttaggct-gtcgag----gggtcgatcca-tttggg
aaa--tttgcgtagtgc--ggctttggtcgcgttg-cgtctctattggacctgatatcag
gcaagattacccgctgaacttaagcatatta--------------
>EF174910
------------------------------------------------------------
------------------------------------------------------------
------------------------------------------------------------
------------------------------------------------------------
------------------------------------------------------------
------------------------------------------------------------
------------------------------------------------------------
------------------------------------------------------------
------------------------------------------------------------
------------------------------------------------------------
------------------------------------------------------------
---------------------------------------------------------ctt
tccacg-tgaa-----ccgtatcaaacc---aact-attgggg-gtt----------tgt
ttggcgg---cgg-ctgcaggca--tca----tttt---gctggc-ggctgctgct---g
agcaatccctatca-aggcgagcactcggat---ttcggtctgagttagtagcataca--
ttttaaacccattcctaattactgaatatactgtgggg-acgaaagtctctgcttttaac
tagatagcaactttcagcagtggatgtctaggctcgcacatcg-atgaagaacgctgcga
actgcgatacgtaatgcgaattgcaggattca--gtgagtcatcgaaattttgaacgcat
attg-cacttcc-gggttagtcc--tggaagtatgcctgtatcagtgtccgtacaacaaa
cttggttttcttccttcc-gtgtagtcggtggaggatatgccagatgtgaa-gtgtcttg
cggc---tgatttt--cgaatcg-actgtgagtcctttgaaatgtacagaactg-acttc
tcattgttcgaaaagcgtagcgttgctggtt--gtggaggctgtccgtgtgacaagtc-g
gcgatcg-gtttgtctgctgtggcgtt-aa-ggaggagtgttcgtttcgcggtatggtta
gcttc-ggctgaacaggc-gcttatcggatattctttctgctgtggtgg-tatga-ct-g
gtgaaccgtag--tcgtatgt-gacttggcttctgaa--tcggctttgct-aaagtgaag
taga-ttga----------ca-gtttaggct-gtcgag---aagtc-gatcca-tttggg
aat---t-gtgcggtgt--ggcttcggtcgcgcgg-catctcaattggacctgatatcag
gcaagattacccgctgaactta-----------------------
>EF174909
------------------------------------------------------------
------------------------------------------------------------
------------------------------------------------------------
------------------------------------------------------------
------------------------------------------------------------
------------------------------------------------------------
------------------------------------------------------------
------------------------------------------------------------
------------------------------------------------------------
------------------------------------------------------------
------------------------------------------------------------
---------------------------------------------------------ctt
tccacg-tgaa-----ccgtatcaaacc---aact-attgggg-gtt----------tgt
ttggcgg---cgg-ctgcaggca--tca----tttt---gctggc-ggctgctgct---g
agcaatccctatca-aggcgagcactcggat---ttcggtctgagttagtagcataca--
tttyaaacccattcctaattactgaatatactgtgggg-acgaaagtctctgcttttaac
tagatagcaactttcagcagtggatgtctaggctcgcacatcg-atgaagaacgctgcga
actgcgatacgtaatgcgaattgcaggattca--gtgagtcatcgaaattttgaacgcat
attg-cacttcc-gggttagtcc--tggaagtatgcctgtatcagtgtccgtacaacaaa
cttggttttcttccttcc-gtgtagtcggtggaggatatgccagatgtgaa-gtgtcttg
cggc---tgatttt--cgaatcg-actgygagtccttttaaatgtatagaactg-acttc
tcattgtacgaaaagcgtagcgttgctggtt--gtggaggctgtccgtgtgacaagtc-g
gcgatcg-gtttgtctgctgtggcgtt-aa-ggaggagtgttcgtttcgcggtatggtta
gcttc-ggctgaacaggc-gcttatcggatattctttctgctgtggtgg-tatga-ct-g
gtgaaccgtag--tcgtatgt-gacttggcttctgaa--tcggctttgct-aaagtgaag
taga-ttga----------ca-gtttaggct-gtcgaggagaagtc-gatcca-tttggg
aat---t-gtgcggtgt--ggcttcggtcgcgcgg-catctcaattggacctgatatcag
gcaagattacccgctgaacttaagcatatta--------------
>EF174908
------------------------------------------------------------
------------------------------------------------------------
------------------------------------------------------------
------------------------------------------------------------
------------------------------------------------------------
------------------------------------------------------------
------------------------------------------------------------
------------------------------------------------------------
------------------------------------------------------------
------------------------------------------------------------
------------------------------------------------------------
---------------------------------------a---ccacacctaaaaa-ctt
tccacg-tgaa-----ccgtatcaaacc---aact-attgggg-gtt----------tgt
ttggcgg---cgg-ctgcaggca--tca----tttt---gctggc-ggctgctgct---g
agcaatccctatca-aggcgagcactcggat---ttcggtctgagttagtagcataca--
tttcaaacccattcctaattactgaatatactgtgggg-acgaaagtctctgcttttaac
tagatagcaactttcagcagtggatgtctaggctcgcacatcg-atgaagaacgctgcga
actgcgatacgtaatgcgaattgcaggattca--gtgagtcatcgaaattttgaacgcat
attg-cacttcc-gggttagtcc--tggaagtatgcctgtatcagtgtccgtacaacaaa
cttggttttcttccttcc-gtgtagtcggtggaggatatgccagatgtgaa-gtgtcttg
cggc---tgatttt--cgaatcg-actgtgagtccttttaaatgtatagaactg-acttc
tcattgtacgaaaagcgtagcgttgctggtt--gtggaggctgtccgtgtgacaagtc-g
gcgatcg-gtttgtctgctgtggcgtt-aa-ggaggagtgttcgtttcgcggtatggtta
gcttc-ggctgaacaggc-gcttatcggatattctttctgctgtggtgg-tatga-ct-g
gtgaaccgtag--tcgtatgt-gacttggcttctgaa--tcggctttgct-aaagtgaag
taga-ttga----------ca-gtttaggct-gtcgaggagaagtc-gatcca-tttggg
aat---t-gtgcggtgt--ggcttcggtcgcgcgg-catctcaattggacctgatatcag
gcaagattacccgctgaacttaagcatat----------------
>EF174907
------------------------------------------------------------
------------------------------------------------------------
------------------------------------------------------------
------------------------------------------------------------
------------------------------------------------------------
------------------------------------------------------------
------------------------------------------------------------
------------------------------------------------------------
------------------------------------------------------------
------------------------------------------------------------
------------------------------------------------------------
---------------------------------------------------------ctt
tccacg-tgaa-----ccgtatcaaacc---aact-attgggg-gtt----------tgt
ttggcgg---cgg-ctgcaggca--tca----tttt---gctggc-ggctgctgct---g
agcaatccctatca-aggcgagcactcggat---ttcggtctgagttagtagcataca--
ttttaaacccattcctaattactgaatatactgtgggg-acgaaagtctctgcttttaac
tagatagcaactttcagcagtggatgtctaggctcgcacatcg-atgaagaacgctgcga
actgcgatacgtaatgcgaattgcaggattca--gtgagtcatcgaaattttgaacgcat
attg-cacttcc-gggttagtcc--tggaagtatgcctgtatcagtgtccgtacaacaaa
cttggttttcttccttcc-gtgtagtcggtggaggatatgccagatgtgaa-gtgtcttg
cggc---tgatttt--cgaatcg-actgtgagtcctttgaaatgtacagaactg-acttc
ttattgttcgaaaagcgtagcgttgctggtt--gtggaggctgtccgtgtgacaagtc-g
gcgatcg-gtttgtctgctgtggcgtt-aa-ggaggagtgttcgtttcgcggtatggtta
gcttc-ggctgaacaggc-gcttatcggatattctttctgctgtggtgg-tatga-ct-g
gtgaaccgtag--tcgtatgt-gacttggcttctgaa--tcggctttgct-aaagtgaag
taga-ttga----------ca-gtttaggct-gtcgag---aagtc-gatcca-tttggg
aat---t-gtgcggtgt--ggcttcggtcgcgcgg-catctcaattggacctgatatcag
gcaagattacccgctgaactta-----------------------
>EF174906
------------------------------------------------------------
------------------------------------------------------------
------------------------------------------------------------
------------------------------------------------------------
------------------------------------------------------------
------------------------------------------------------------
------------------------------------------------------------
------------------------------------------------------------
------------------------------------------------------------
------------------------------------------------------------
------------------------------------------------------------
---------------------------------------------------------ctt
tccacg-tgaa-----ccgtatcaaac----aacaaattgggg-gtt----------tgt
ttggcgg---cgg-ctgctggca--tct----ttt--ttgctagcg-gctgctgc---tg
agcaagccctatca-tggcgagcgttcggac---ctcggtcggagccagtagc--tttca
ttgtaaacccattcttaattactgaatatactgtaggg-acgaaagtctctacttttaac
tagatagcaactttcagcagtggatgtctaggctcgcacatcg-atgaagaacgctgcga
actgcgatacgtaatgcgaattgcaggattca--gtgagtcatcgaaattttgaacgcat
attg-cac-tcctgggtt-cagcctcaggagtatgcctgtatcagtgtccgtacaccaaa
cttggttttcctctttcc-gtgtagtcggtggaggatatgccagatgtgaa-gtgtcttg
cggc---tggtttt--cggatcg-gctgcgagtcctttgaaatgtacagaactgtacttc
tctttgctcgaaaagcgtggcgttgttggtt--gtgaaggctgtccgtgtgaccagtc-g
gcgatca-gtttgtctgctgtagtgtt-aatggaggaatgttcgattcgcggtatgattg
gcttc-ggctgagcagac-gcttattggacgtttttcctgctgtagcgg-tatgaact-g
gtgaaccgtag--tcatgtgt-gacttggcttttgaat--cggcattgct-ggtgcgaag
taga-gtgg----------ca-gtctcggct-gtcgag----gg-tcgatcca-tttggg
aaa--tttgcgcagtgc--gacttcggtcacgcgg-cgtctcaattggacctgatatcag
gcaagattacccgctgaacttaagcatatta--------------
>EF174905
------------------------------------------------------------
------------------------------------------------------------
------------------------------------------------------------
------------------------------------------------------------
------------------------------------------------------------
------------------------------------------------------------
------------------------------------------------------------
------------------------------------------------------------
------------------------------------------------------------
------------------------------------------------------------
------------------------------------------------------------
------------------------------ggaaggatcattaccacacctaaaaa-ctt
tccacg-tgaa-----ccgtatcaaacc---aattaattgggg-gtt----------tgc
ttgacgg---caa-ctgcaggca--tct----ttttgttgctggtg-gttgctgc---cg
aaaaagccctatca-tggcgagcgttcggac---ctcggtcggagcgagtagc--ttt-a
ttgtaaacccattcctaattactgaatatactgtgggg-acgaaagtctctgcttttaac
tagatagcaactttcagcagtggatgtctaggctcgcacatcg-atgaagaacgctgcga
actgcgatacgtaatgcgaattgcaggattca--gtgagtcatcgaaattttgaacgcat
attg-cac-tcccgggtt-cagcctcgggagtatgcctgtatcagtgtccgtacaccaac
cttggttttcttctttcc-gtgtagtcggtggaggatatgccagatatgaa-gtgtcttg
cggc---tgatttt--cggatcg-gctgcgagtccttttaaatgtacagaactgtacttc
tctttgctcgaaaagcgtggcgttgctggtt--gtgaagactgtccatgtggctagtc-g
gcgatcg-gtttgtctactgtggcatt-aatggaggaatgttcgattcgcggtatgattg
gcttc-ggctaaacagac-gtttattggatgtttttcctgctatggtgg-tctgaact-g
gtgaaccgtat--tcatgtgt--acttggtttttgaat--cggctttgct-ggtgcgaag
taga-gtgg----------ca-gtttaggct-gtcgag----gg-tcgatcca-tttggg
aaa--ttttcgtagtgc--aacctcggttgcgctg-cgtctcarttggacctgatatcag
gcaagattacccgctgaacttaagcatattaataagcggaggaaa
>EF174904
------------------------------------------------------------
------------------------------------------------------------
------------------------------------------------------------
------------------------------------------------------------
------------------------------------------------------------
------------------------------------------------------------
------------------------------------------------------------
------------------------------------------------------------
------------------------------------------------------------
------------------------------------------------------------
------------------------------------------------------------
-----------------------------cggaaggatcattaccacacctaaaaa-cat
tccacg-tgaa-----ccgtatcaacaa---accaatttgggg-ata----------tgt
ttggtgg---cgg-ctactagcg--aaa----ttat---ttttgctggctgctgctactg
ggcaagtcctatca-tggcgagcgtttggac---ttcggtctgagctagtagcgctaa--
ttttaaacccattcctaattactga-tatactgtgggg-acgaaagtctctgcttttaac
tagatagcaactttcagcagtggatgtctaggctcgcacatcg-atgaagaacgctgcga
actgcgatacgtaatgcgaattgcaggattca--gtgagtcatcgaaattttgaacgcat
attg-cactctcgggttcagccc--cgggagtatgcctgtatcagtgtccgtacaamaaa
cttggttttcttctttcc-gtgtagtcggtggaggatatgccagatgtgaa-gtgtcttg
cgat---tggtttt--cgaatct-gctgcgagtcctttgaaatgtacaacactgtacttc
tctttgctcaaaaagcgtggcgttgctggtt--gtgaaggctgtctgtgtggcaagtc-g
gcgatcg-gtttgtttgctgtggcatt-caaggaggaatatttgattcgcggtatggttg
gcttc-ggctgaacagac-gcttattagacgttctacctgctatggcg--tatgaact-g
gtgaaccgtag--tcatatgt-gacttggcttttgaa--tcggttttgct-gt-gcgaag
taga-gtga----------ca-gtttaggct-gtcgag----ggtc-gatcca-tttggg
aaa--ttagtgcggtgc--gatttcggtcgcgcag-catcctaattggacctgatatcag
gcaagattacccgctgaacttaagcatatta--------------
>EF174903
------------------------------------------------------------
------------------------------------------------------------
------------------------------------------------------------
------------------------------------------------------------
------------------------------------------------------------
------------------------------------------------------------
------------------------------------------------------------
------------------------------------------------------------
------------------------------------------------------------
------------------------------------------------------------
------------------------------------------------------------
------------------------------ggaaggatcattaccacacctaaaaa-ctt
tccacg-tgaa-----ccgtatcaaacc---aattaattgggg-gtt----------tgc
ttggcgg---aaa-ctgcaggca--tct----ttttgttgccggtg-gttgctgc---cg
aaaaagccctatca-tggcgagcgttcggac---ctcggtcggagccagtagc--tt--g
ttgtaaacccattcctaattactgaatatactgtgggg-acgaaagtctctgcttttaac
tagatagcaactttcagcagtggatgtctaggctcgcacatcg-atgaagaacgctgcga
actgcgatacgtaatgcgaattgcaagattca--gtgagtcatcgaaattttgaacgcat
attg-cac-tcccgggtt-cagcctcgggagtatgcctgtatcagtgtccgtacaccaac
cttggttttcttctttcc-gtgtagtcggtggaggatatgccagatgtgaa-gtgtcttg
cggc---tggtttt--cggatcg-gctgcgagtccttttaaatgtacagaactgtacttc
tctt-gctcgaaaagcgtggcgttgctggtt--gtgaagactgtccatgtggctagtc-g
gcgatca-gtttgtctattgtggcatt-aatggaggaatgttcgattcgcggtatgattg
gcttc-ggctaagcagac-gtttattggatgtttttcctgctatggtgg-tattaact-g
atgaaccgtat--tcatgtgt--acttggtttttgaat--cggctttgct-ggtgcgaag
taga-gtga----------ca-gtttaggct-gtcgag----gggtcgatcca-tttggg
aaa--tttgcgtagtgc--ggctttggtcgcgttg-cgtctctattggacctgatatcag
gcaagattacccgctgaacttaagcatatta--------------
>EF174902
------------------------------------------------------------
------------------------------------------------------------
------------------------------------------------------------
------------------------------------------------------------
------------------------------------------------------------
------------------------------------------------------------
------------------------------------------------------------
------------------------------------------------------------
------------------------------------------------------------
------------------------------------------------------------
------------------------------------------------------------
------------------------------ggaaggatcattaccacacctaaaaa-ctt
tccacg-tgaa-----ccgtatcaaccc---aattaattgggg-gtt----------tac
ttggcgg---cgg-ctgctggca--tag----ttt---tgctggct-gctgctgc---cg
agtgagccctatca-tggtgagtgtttggac---ctcggtctgagctagtagc--tttaa
tttcaaacccattcttaattactgaatatactgtgggg-acgaaagtctctgcttttaac
tagatagcaactttcagcagtggatgtctaggctcgcacatcg-atgaagaacgctgcga
actgcgatacgtaatgcgaattgcaggattca--gtgagtcatcgaaattttgaacgcat
attg-cac-gaccggggaccatcc-cgggagtatgcctgtatcagtgtccgtacaccaaa
cttggttttcttctttcc-gtgtagtcggtggaagatatgccagatgtgaa-gtgtcttt
cgac---tggtttt--cgaatcg-gttgtgagtcctttgaaatgtatagaactgtacttc
tctttgctcgaaaagcgtggcattgctggtt--gtggaggctgttcgtgtgaccagtc-g
gcgatcg-gtttgtctgctgtagcatt-aatggaggagtgttcgattcgcggtatggttg
gcttc-ggctaaacagac-gcttattgggctctctttctgctgtggcgg-tatgaact-g
gtgaaccgtag--tcatgtgt-gacttggcttttgaat--tggctttgct-ggtgcgaag
taga-gtga----------ca-gtttcggct-gtcgag----ggt-cgaccca-tttggg
aaa--tttatgcggtgc--ggcttcggtcgcgcag-tatctcaattggacctgatatcag
gcaagattacccgctgaacttaagcatatta--------------
>EF174901
------------------------------------------------------------
------------------------------------------------------------
------------------------------------------------------------
------------------------------------------------------------
------------------------------------------------------------
------------------------------------------------------------
------------------------------------------------------------
------------------------------------------------------------
------------------------------------------------------------
------------------------------------------------------------
------------------------------------------------------------
--------------------------------------------------taaaaa-ctt
tccacg-tgaa-----ccgtatcaaacc---aact-attgggg-gtt----------tgt
ttggcgg---cgg-ctgcaggca--tca----tttt---gctggc-ggctgctgct---g
agcaatccctatca-aggcgagcactcggat---ttcggtctgagttagtagcataca--
ttttaaacccattcctaattactgaatatactgtgggg-acgaaagtctctgcttttaac
tagatagcaactttcagcagtggatgtctaggctcgcacatcg-atgaagaacgctgcga
actgcgatacgtaatgcgaattgcaggattca--gtgagtcatcgaaattttgaacgcat
attg-cacttcc-gggttagtcc--tggaagtatgcctgtatcagtgtccgtacaacaaa
cttggttttcttccttcc-gtgtagtcggtggaggatatgccagatgtgaa-gtgtcttg
cggc---tgatttt--cgaatcg-actgtgagtcctttgaaatgtacagaactg-acttc
tcattgtacgaaaagcgtagcgttgctggtt--gtggaggctgtccgtgtgacaagtc-g
gcgatcg-gtttgtctgctgtggcgtt-aa-ggaggagtgttcgtttcgcggtatggtta
gcttc-ggctgaacaggc-gcttatcggatattctttctgctgtggtgg-tatga-ct-g
gtgaaccgtag--tcgtgtgt-gacttggcttctgaa--tcggctttgct-aaagtgaag
taga-ttga----------ca-gtttaggct-gtcgag---aagtc-gatcca-tttggg
aat---t-gtgcggtgt--ggcttcggtcgcgcgg-catctcaattggacctgatatcag
gcaagattacccgctgaacttaagcatattaataagcggaggaaa
>EF174900
------------------------------------------------------------
------------------------------------------------------------
------------------------------------------------------------
------------------------------------------------------------
------------------------------------------------------------
------------------------------------------------------------
------------------------------------------------------------
------------------------------------------------------------
--------------------taccacacctaaaactttcca-cgtgaaccgtatcaaaca
attcattgggggcttatttggcggcagcaactagcatatcgtattatttttgctggctac
tgctgctgtgtaagctctatcatgggtatacttagcggcaacagctagcatattgtatt-
tttt-gctggctactgctgctatgtaagtgtt----------tatttggcggcagcagct
agcatatcgtattattttttgctggctacttctgctgtgtaagcatt----------tat
tcggcg---gcag-cagctagca--tatcgtattattt--tt-gctgacgactgctacta
ggtataccctgtca-tggcaagcgctcggac---cttgatttgagc-aggagc-atgaat
ttt-aaaccatttactaattactgaatatactgcgggg-acgaaagtctctgcttttaac
tagataacaactttcagcagtggatgtctaggctcgcacatcg-atgaagaacgctgcga
actgcgatacgtaatgcgaattgcaggattca--gtgagtcatcgaaattttgaacgcat
attg-cac-ttccgggctctctactcgggagtatgcctgtatcagtgtccgtacaacaaa
cttggttttcttccttcc-gtgtagtcggtggaagatatgccagatgtgaa-gtgtcttg
cgac---tgatttt--cggatcg-gctgcgagtcctttgaaatgtacagaactgtacttc
tctttgctcgaaaagcgtggtgttactggtt--gtaaagactgaccgtgtggccaaacag
gcgactgtgattgtctgctggggcatt-aatggaggagtgttcaattcgcggtatggttg
gcttc-ggctaaacagac-gcttactggacattctttcagttgtggcgg-tat-atct-g
gtgaaccgtag--tcgcgtg--gtcttgg-ttttgaa--tcggtttcgct-ggtgcgaag
taga-gtga----------ca-gtttcggct-gtcgag----ggtc-gatcca-tttggg
aaa--tttgtgcggtgc--ggcttcggtcgcgctg-catctcaattgg------------
---------------------------------------------
>EF174899
------------------------------------------------------------
------------------------------------------------------------
------------------------------------------------------------
------------------------------------------------------------
------------------------------------------------------------
------------------------------------------------------------
------------------------------------------------------------
------------------------------------------------------------
------------------------------------------------------------
------------------------------------------------------------
------------------------------------------------------------
-----------------------------ggaaggatcatttaccacatctaaaaa-ctt
tccacg-tgaa-----ccgtatcaaacc---aatacattgggg-gat----------tgt
ttggcgg---cag-ttgctggca--tct----ttt---tgctggct-gctgctgc---tg
agcaatctctatcaatggtgagcgttcggac---ctcgatctgaaccagtagc--ttc-a
ttgtaaacccatttctaattactgaatatactgtgggg-acgaaagtctctgcttttaac
tagatagcaactttcagcagtggatgtctaggctcgcacatcg-atgaagaacgctgcga
actgcgatacgtaatgcgaattgcaggattca--gtgagtcatcgaaattttgaacgcat
attg-cac-tcccgggtt-cggcctcgggagtatgcctgtatcagtgtccgtacaccaaa
cttggttttcttctttcc-gtgtagtcggtggaggatctgccagatgtgaa-gtgtcttt
tggc---tggtttt--cgaatcg-gctgtgagtcctttgaaatgtacagaactgtacttc
tctttgctcgaaaagcatggcattgctggtt--gtgaaggctgtccgtgtgaccagtc-g
gcgatcg-gtttgtctgctgtggcgt--aatggaggagtgttcgattcgcggtatggttg
gcttc-ggctgaacagac-gcttattggacattcttcctgctgtagtgg-tatgaact-g
gtgaaccgtag--ttatatgt-gacttggcttttgaat--cgactttact-gttgcgaag
taga-gtga----------ca-gtttcggct-gtcgag----gg-tcgatcca-tttggg
aaa--tttgtgtcgtgc--ggcttcggtcgtgcag-catctcaactggacctgatatcag
gcaagattacccgctgaacttaagcatatta--------------
>EF174898
------------------------------------------------------------
------------------------------------------------------------
------------------------------------------------------------
------------------------------------------------------------
------------------------------------------------------------
------------------------------------------------------------
------------------------------------------------------------
------------------------------------------------------------
------------------------------------------------------------
------------------------------------------------------------
------------------------------------------------------------
--------------------------cggaaaggattccattaccacacctaaaaa-ctt
tccacg-tgaa-----ccgtatcaaccc---aattaattgggg-gtt----------tac
ttggcgg---cgg-cggctggca--tag----ttt---tgctggct-gctgctgc---cg
agtgagccctatca-tggcgagtgtttggac---ctcggtctgagctagtagc--tttaa
ttttaaacccattcttaattactgaatatactgtgggg-acgaaagtctctgcttttaac
tagatagcaactttcagcagtggatgtctaggctcgcacatcg-atgaagaacgctgcga
actgcgatacgtaatgcgaattgcaggattca--gtgagtcatcgaaattttgaacgcat
attg-cac-taccgggttacagcc-cgggagtatgcctgtatcagtgtccgtacatcaaa
cttggttttcttctttcc-gtgtagtcggtggaagatatgccagatgtgaa-gtgtcttt
cgac---tgktttt--cgaatcg-gttgtgagtcctttgaaatgtatagaactgtacttc
tctttgctcgaaaagcgtggcattgctggtt--gtggaggctgtccgtg-gaccagtc-g
gcgaccg-gtttgtctactgtggcatt-aatggaggagggctcgattcgcggtatggttg
gcttc-ggctaaacagac-gcttattgggctctcttcctgc------------------g
gtgaaccgtag--tcttatgt-gacttggcttttgaat--tggctttgct-ggtgcgaag
taga-gtgaagtagagtgaca-gtttcggct-gtcgag----ggt-cgaccca-tttggg
aaa--tttatgcggtgc--ggcttcggtcgcgcag-tatctcaattggacctgat-----
---------------------------------------------
>EF174897
------------------------------------------------------------
------------------------------------------------------------
------------------------------------------------------------
------------------------------------------------------------
------------------------------------------------------------
------------------------------------------------------------
------------------------------------------------------------
------------------------------------------------------------
------------------------------------------------------------
------------------------------------------------------------
------------------------------------------------------------
-------------------------cggaaggatccatta---ccacacctaaaaa-ctt
tccacg-tgaa-----ccgtatcaaacc---aact-attgggg-gtt----------tgt
ttggcgg---cgg-ctgcaggca--tca----tttt---gctggc-ggctgctgct---g
agcaatccctatca-aggcgagcactcggat---ttcggtctgagttagtagcataca--
ttttaaacccattcctaattactgaatatactgtgggg-acgaaagtctctgcttttaac
tagatagcaactttcagcagtggatgtctaggctcgcacatcg-atgaagaacgctgcga
actgcgatacgtaatgcgaattgcaggattca--gtgagtcatcgaaattttgaacgcat
attg-cacttcc-gggttagtcc--tggaagtatgcctgtatcagtgtccgtacaacaaa
cttggttttcttccttcc-gtgtagtcggtggaggatatgccagatgtgaa-gtgtcttg
cggc---tgatttt--cgaatcg-actgtgagtcctttgaaatgtacagaactg-acttc
tcattgtacgaaaagcgtagcgttgctggtt--gtggaggctgtccgtgtgacaagtc-g
gcgatcg-gtttgtctgctgtggcgtt-aa-ggaggagtgttcgtttcgcggtatggtta
gcttc-ggctgaacaggc-gcttatcggatattctttctgctgtggtgg-tatga-ct-g
gtgaaccgtag--tcgtgtgt-gacttggcttctgaa--tcggctttgct-aaagtgaag
taga-ttga----------ca-gtttaggct-gtcgag---aagtc-gatcca-tttggg
aat---t-gtgcggtgt--ggcttcggtcgcgcgg-catctcaattggacctgatatcag
gcaagattacccgctgaacttaagcatattaataagc--------
>EF174896
------------------------------------------------------------
------------------------------------------------------------
------------------------------------------------------------
------------------------------------------------------------
------------------------------------------------------------
------------------------------------------------------------
------------------------------------------------------------
------------------------------------------------------------
------------------------------------------------------------
------------------------------------------------------------
------------------------------------------------------------
--------------------------cggaaaggattccattaccacacctaaaaa-ctt
tccacg-tgaa-----ccgtatcaaccc---agctaattgggg-gct----------tat
ttagcgg---cgg-cggctggca--tat----ttt---tgctggta-gctgctgt---tg
agtaagccctatca-tggcgagtgttcggac---tttggtctgaactagtagc--tttaa
ttctaaacccattcctaattactgattatactgtgggg-acgaaagtctctgcttttaac
tagatagcaactttcagcagtggatgtctaggctcgcacatcg-atgaagaacgctgcga
actgcgatacgtaatgcgaattgcaggattca--gtgagtcatcgaaattttgaacgcat
attg-cac-taccgggtcacagccacgggagtatgcctgtatcagtgtccgtacaacaaa
cttggttttcttctttcc-gtgtagtcggtggaggatatgccagatgtgaa-gtgtcttg
cgac---tggtttt--tggatcg-gttgcgagtcctttgaaatgtac-gaactgtacttc
tctttgctcgaaaagcgtggcattgctggtt--gtggaggctgtccttgtggccagtc-g
gcgatcg-gtttgtctgctgcggtgtt-aatggaggagtgttcgattcgcggtatggttg
gtttc-ggctaaacagac-gcttattggactctctttctgctgtagcag-tacaaact-g
gtgaaccgtag--tcatgagt-gacttggcttttgaatatcggctttgct-gttgcgaag
taga-gtga----------ca-gtttcggct-gtcgag----ggtacgaccca-tttggg
aaa--tt-gtgcggtgc--ggcttcggtcgcgcag-catctcaattggacctgatatcag
gcaagattacccgctgaacttaagcatattaat------------
>EF174895
------------------------------------------------------------
------------------------------------------------------------
------------------------------------------------------------
------------------------------------------------------------
------------------------------------------------------------
------------------------------------------------------------
------------------------------------------------------------
------------------------------------------------------------
------------------------------------------------------------
------------------------------------------------------------
------------------------------------------------------------
--------------------------cggaaaggattccattaccacacctaaaaa-ctt
tccacg-tgaa-----ccgtatcaaccc---aattaattgggg-gtt----------tac
ttggcgg---cgg-ctgctggca--tag----ttt---tgctggct-gctgctgc---cg
agtgagccctatca-tggcgagtgtttggac---ctcggtctgaactagtagc--tttaa
ttttaaacccattcttaattactgaatatactgtgggg-acgaaagtctctgcttttaac
tagatagcaactttcagcagtggatgtctaggctcgcacatcg-atgaagaacgctgcga
actgcgatacgtaatgcgaattgcaggattca--gtgagtcatcgaaattttgaacgcat
attg-cac-aaccggggaccatcc-cgggagtatgcctgtatcagtgtccgtacatcaaa
cttggttttcttctttcc-gtgtagtcggtggaagatatgccagatgtgaa-gtgtcttt
cgac---tggtttt--cgaatcg-gttgtgagtcctttgaaatgtatagaactgtacttc
tctttgctcgaaaagcgtggcattgctggtt--gtggaggctgttcgtgtgaccagtc-g
gcgatcg-gtttgtctgctgtagcatt-aatggaggagtgttcgattcgcggtatggttg
gcttc-ggctaaacagac-gcttattgggctctctttctgctgtggcgg-tatgaact-g
gtgaaccgtag--tcatgtgt-gacttggcttttgaat--tggctttgct-ggtgcgaag
taga-gtga----------ca-gtttcggct-gtcgag----ggt-cgaccca-tttggg
aaa--tttatgcggtgc--ggcttcggtcgcgcag-tatctcaattggacctgatatcag
gcaagattacccgctgaacttaagcatattaa-------------
>EF174894
------------------------------------------------------------
------------------------------------------------------------
------------------------------------------------------------
------------------------------------------------------------
------------------------------------------------------------
------------------------------------------------------------
------------------------------------------------------------
------------------------------------------------------------
------------------------------------------------------------
------------------------------------------------------------
------------------------------------------------------------
--------------------------cggaaaggattccattaccacacctaaaaa-ctt
tccacg-tgaa-----ccgtatcaaccc---aagtaattgggg-gtt----------tac
ttggcgg---cgg-ctgctggca--tag----ttt---tgctggct-gctgctgc---cg
agtgagccctatca-tggcgagtgtttggac---ctcggtctgagctagtagc--tttaa
ttttaaacccattcttaattactgaatatactgtgggg-acgaaagtctctgcttttaac
tagatagcaactttcagcagtggatgtctaggctcgcacatcg-atgaagaacgctgcga
actgcgatacgtaatgcgaattgcaggattca--gtgagtcatcgaaattttgaacgcat
attg-cac-aaccggggatcatcc-cgggagtatgcctgtatcagtgtccgtacatcaaa
cttggttttcttctttcc-gtgtagtcggtggaagatatgccagatgtgaa-gtgtcttt
cgac---tggtttt--cgaatcg-gttgtgagtcctttgaaatgtatagaactgtacttc
tctttgctcgaaaagcgtggcattgctggtt--gtggaggctgttcgtgtgaccagtc-g
gcgatcg-gtttgtctgctgtagcatt-aatggaggagtgttcgattcgcggtatggttg
gcttc-ggctaaacagac-gcttattgggctctctttctgctgtggcgg-tatgaact-g
gtgaaccgtag--tcatgtgt-gacttggcttttgaat--tggctttgct-ggtgcgaag
taga-gtga----------ca-gtttcggct-gtcgag----ggt-cgaccca-tttggg
aaa--tttatgcggtgc--ggcttcggtcgcgcag-tatctcaattggacctgatatcag
gcaagattacccgctgaacttaagcatatta--------------
>EF174893
------------------------------------------------------------
------------------------------------------------------------
------------------------------------------------------------
------------------------------------------------------------
------------------------------------------------------------
------------------------------------------------------------
------------------------------------------------------------
------------------------------------------------------------
------------------------------------------------------------
------------------------------------------------------------
------------------------------------------------------------
-------------------------ccggaaaggattccattaccacacctaaaaa-ctt
tccacg-tgaa-----ccgtatcaaccc---aattaattgggg-gtt----------tac
ttggcgg---cgg-cggctggca--tag----ttt---tgctggct-gctgctgc---cg
agtgagccctatca-tggcgagtgtttggac---ctcggtctgagctagtagc--tttaa
ttttaaacccattcttaattactgaatatactgtgggg-acgaaagtctctgcttttaac
tagatagcaactttcagcagtggatgtctaggctcgcacatcg-atgaagaacgctgcga
actgcgatacgtaatgcgaattgcaggattca--gtgagtcatcgaaattttgaacgcat
attg-cac-taccgggttacagcc-cgggagtatgcctgtatcagtgtccgtacatcaaa
cttggttttcttctttcc-gtgtagtcggtggaagatatgccagatgtgaa-gtgtcttt
cgac---tgttttt--cgaatcg-gttgtgagtcctttgaaatgtatagaactgtacttc
tctttgctcgaaaagcgtggcattgctggtt--gtggaggctgtccgtg-gaccagtc-g
gcgaccg-gtttgtctactgtggcatt-aatggaggagggctcgattcgcggtatggttg
gcttc-ggctaaacagac-gcttattgggctcttttcctgc------------------g
gtgaaccgtag--tcttatgt-gacttggcttttgaat--tggctttgct-ggtgcgaag
taga-gtgaagtagagtgaca-gtttcggct-gtcgag----ggt-cgaccca-tttggg
aaa--tttatgcggtgc--ggcttcggtcgcgcag-tatctcaattggacctgatatca-
---------------------------------------------
>EF174892
------------------------------------------------------------
------------------------------------------------------------
------------------------------------------------------------
------------------------------------------------------------
------------------------------------------------------------
------------------------------------------------------------
------------------------------------------------------------
------------------------------------------------------------
------------------------------------------------------------
------------------------------------------------------------
------------------------------------------------------------
------------------------------------------------------------
----------------ccgtatcaaacc---aattaattgggg-gtt----------tgc
ttgacgg---caa-ctgcaggca--tct----ttttgttgctggtg-gttgctgc---cg
aaaaagccctatca-tggcgagcgttcggac---ctcggtcggagcgagtagc--ttt-a
ttgtaaacccattcctaattactgaatatactgtgggg-acgaaagtctctgcttttaac
tagatagcaactttcagcagtggatgtctaggctcgcacatcg-atgaagaacgctgcga
actgcgatacgtaatgcgaattgcaggattca--gtgagtcatcgaaattttgaacgcat
attg-cac-tcccgggtt-cagcctcgggagtatgcctgtatcagtgtccgtacaccaac
cttggttttcttctttcc-gtgtagtcggtggaggatatgccagatatgaa-gtgtcttg
cggc---tgatttt--cggatcg-gctgcgagtccttttaaatgtacagaactgtacttc
tctttgctcgaaaagcgtggcgttgctggtt--gtgaagactgtccatgtggctagtc-g
gcgatcg-gtttgtctactgtggcatt-aatggaggaatgttcgattcgcggtatgattg
gcttc-ggctaaacagac-gtttattggatgtttttcctgctatggtgg-tctgaact-g
gtgaaccgtat--tcatgtgt--acttggtttttgaat--cggctttgct-ggtgcgaag
taga-gtgg----------ca-gtttaggct-gtcgag----gg-tcgatcca-tttggg
aaa--ttttcgtagtgc--gacctcggttgcg----------------------------
---------------------------------------------
>EF174891
------------------------------------------------------------
------------------------------------------------------------
------------------------------------------------------------
------------------------------------------------------------
------------------------------------------------------------
------------------------------------------------------------
------------------------------------------------------------
------------------------------------------------------------
------------------------------------------------------------
------------------------------------------------------------
------------------------------------------------------------
--------------------------cggaaaggattccattaccacacctaaaaa-ctt
tccacg-tgaa-----ccgtatcaaccc---aattaattgggg-gtt----------tac
ttggcgg---cgg-ctgctggca--tag----ttt---tgctggct-gctgctgctgccg
agtgagccctatca-tggcgagtgttcggac---ctcggtctgagctagtagc--tttaa
ttttaaacccattcttaattactgaatatactgtgggg-acgaaagtctctgcttttaac
tagatagcaactttcagcagtggatgtctaggctcgcacatcg-atgaagaacgctgcga
actgcgatacgtaatgcgaattgcaggattca--gtgagtcatcgaaattttgaacgcat
attg-cac-taccgggttacagct-cgggagtatgcctgtatcagtgtccgtacatcaaa
cttggttttcttctttcc-gtgtagtcggtggaggatatgccagatgtgaa-gtgtcttg
cgac---tggtttt--cggatcg-gttgtgagtcctttgaaatgtatagaactgtacttc
tctttgctcgaaaagcgtggcattgctggtt--gtggaggctgtccgtgtggccagtc-g
gcgatcg-gtttgtctgctgtggcatt-aatggaggagtgttcgattcgcggtatggttg
gcttc-ggctaaacagac-gcttattgggctctcttcctgctgtggcgg-tatgaact-g
gtgaaccgtag--tcatgtgt-gacttggcttttgaat--cggctttgct-ggtgcgaag
taga-gtga----------ca-gtttcggct-gtcgag----ggt-cgaccca-tttggg
aaa--tttatgcggtgc--ggcttcggtcgcgcag-catctcaattggacctgatatcag
gcaagattacccgctgaacttaagcatatta--------------
>EF174890
------------------------------------------------------------
------------------------------------------------------------
------------------------------------------------------------
------------------------------------------------------------
------------------------------------------------------------
------------------------------------------------------------
------------------------------------------------------------
------------------------------------------------------------
------------------------------------------------------------
------------------------------------------------------------
------------------------------------------------------------
--------------------------cggaaaggattccattaccacacctaaaaa-ctt
tccacg-tgaa-----ccgtatcaaccc---aattaattgggg-gtt----------tac
ttggcgg---cgg-ctgctggca--tag----ttt---tgctggct-gctgctgc---cg
agtgagccctatca-tggcgagtgtttggac---ctcggtctgagctagtagc--tttaa
tttcaaacccattcttaattactgaatatactgtgggg-acgaaagtctctgcttttaac
tagatagcaactttcagcagtggatgtctaggctcgcacatcg-atgaagaacgctgcga
actgcgatacgtaatgcgaattgcaggattca--gtgagtcatcgaaattttgaacgcat
attg-cac-aaccggggaccatcc-cgggagtatgcctgtatcagtgtccgtacatcaaa
cttggttttcttctttcc-gtgtagtcggtggaagatatgccagatgtgaa-gtgtcttt
cgac---tggtttt--cgaattg-gttgtgagtcctttgaaatgtatagaactgtacttc
tctttgctcgaaaagcgtggcattgctggtt--gtggaggctgttcgtgtgaccagtc-g
gcgatcg-gtttgtctgctgtagcatt-aatggaggagtgttcgattcgcggtatggttg
gcttc-tgctaaacagac-gcttattgggctctctttctgctgtggcgg-tatgaact-g
gtgaaccgtag--tcatgtgt-gacttggcttttgaat--tggctttgct-ggtgcgaag
taga-gtga----------ca-gtttcggct-gtcgag----ggt-cgaccca-tttggg
aaa--tttatgcagtgc--ggcttcggtcgcgcag-tatctcaattggacc---------
---------------------------------------------
>EF174889
------------------------------------------------------------
------------------------------------------------------------
------------------------------------------------------------
------------------------------------------------------------
------------------------------------------------------------
------------------------------------------------------------
------------------------------------------------------------
------------------------------------------------------------
------------------------------------------------------------
------------------------------------------------------------
------------------------------------------------------------
--------------------------cggaaaggattccattaccacacctaaaaa-ctt
tccacg-tgaa-----ccgtatcaaccc---aattaattgggg-gtt----------tac
ttggcgg---cgg-ctgctggca--tag----ttt---tgctggct-gctgctgc---cg
agtgagccctatca-tggcgagtgtttggac---ctcggtctgagctagtagc--tttaa
tttcaaacccattcttaattactgaatatactgtgggg-acgaaagtctctgcttttaac
tagatagcaactttcagcagtggatgtctaggctcgcacatcg-atgaagaacgctgcga
actgcgatacgtaatgcgaattgcaggattca--gtgagtcatcgaaattttgaacgcat
attg-cac-aaccggggaccatcc-cgggagtatgcctgtatcagtgtccgtacatcaaa
cttggttttcttctttcc-gtgtagtcggtggaagatatgccagatgtgaa-gtgtcttt
cgac---tggtttt--cgaatcg-gttgtgagtcctttgaaatgtatagaactgtacttc
tctttgctcgaaaagcgtggcattgctggtt--gtggaggctgttcgtgtgaccagtc-g
gcgatcg-gtttgtctgctgtagcatt-aatggaggagtgttcgattcgcggtatggttg
gcttc-ggctaaacagac-gcttattgggctctctttctgctgtggcgg-tatgaact-g
gtgaaccgtag--tcatgtgt-gacttggcttttgaat--tggctttgct-ggtgcgaag
taga-gtga----------ca-gtttcggct-gtcgag----ggt-cgaccca-tttggg
aaa--tttatgcggtgc--ggcttcggtcgcgcag-tatctcaattggacctgatatcag
gcaagattacccgctgaacttaagcatattaataaagc-------
>EF174888
------------------------------------------------------------
------------------------------------------------------------
------------------------------------------------------------
------------------------------------------------------------
------------------------------------------------------------
------------------------------------------------------------
------------------------------------------------------------
------------------------------------------------------------
------------------------------------------------------------
------------------------------------------------------------
------------------------------------------------------------
------------------------------------atcattaccacacctaaaaa-ctt
tccacg-tgaa-----ccgtatcaaacc---aattaattgggg-gtt----------tgc
ttggcgg---aaa-ctgcaggca--tct----ttttgttgccggtg-gttgctgc---cg
aaaaagccctatca-tggcgagggttcggac---ttcggtcggagccagtagc--tt--a
ttgtaaacccattcctaattactgaatatactgtgggg-acgaaagtctctgcttttaac
tagatagcaactttcagcagtggatgtctaggctcgcacatcg-atgaagaacgctgcga
actgcgatacgtaatgcgaattgcaagattca--gtgagtcatcgaaattttgaacgcat
attg-cac-tcccgggtt-cagcctcgggagtatgcctgtatcagtgtccgtacaccaac
cttggttttcttctttcc-gtgtagtcggtggaggatatgccagatgtgaa-gtgtcttg
cggc---tggtttt--cggatcg-gctgcgagtccttttaaatgtacagaactgtacttc
tctttgctcgaaaagcgtggcgttgctggtt--gtgaagactgtccatgtggctagtc-g
gcgatca-gtttgtctattgtggcatt-aatggaggaatgttcgattcgcggtatgattg
gcttc-ggctaaacagac-gtttattggatgtttttcctgctatggtgg-tattaact-g
atgaaccgtat--tcatgtgt--acttggtttttgaat--cggctttgct-ggtgcgaag
taga-gtga----------ca-gtttaggct-gtcgag----gggtcgatcca-tttggg
aaa--tttacgtagtgc--ggcttcggtcgcg----------------------------
---------------------------------------------
>EF174887
------------------------------------------------------------
------------------------------------------------------------
------------------------------------------------------------
------------------------------------------------------------
------------------------------------------------------------
------------------------------------------------------------
------------------------------------------------------------
------------------------------------------------------------
------------------------------------------------------------
------------------------------------------------------------
------------------------------------------------------------
--------------------------cggaaaggattccattaccacacctaaaaa-ctt
tccacg-tgaa-----ccgtatcaaccc---aattaattgggg-gtt----------tac
ttggcgg---cgg-ctgctggca--tag----ttt---tgctggct-gctgctgc---cg
agtgagccctatca-tggcgagtgtttggac---ctcggtctgagctagtagc--tttaa
ttttaaacccattcttaattactgaatatactgtgggg-acgaaagtctctgcttttaac
tagatagcaactttcagcagtggatgtctaggctcgcacatcg-atgaagaacgctgcga
actgcgatacgtaatgcgaattgcaggattca--gtgagtcatcgaaattttgaacgcat
attg-cac-aaccggggaccatcc-cgggagtatgcctgtatcagtgtccgtacatcaaa
cttggttttcttctttcc-gtgtagtcggtggaagatatgccagatgtgaa-gtgtcttt
cgac---tggtttt--cgaatcg-gttgtgagtcctttgaaatgtatagaactgtacttc
tctttgctcgaaaagcgtggcattgctggtt--gtggaggctgttcgtgtgaccagtc-g
gcgatcg-gtttgtctgctgtagcatt-aatgaaggagtgttcgattcgcggtatggttg
gcttc-ggctaaacagac-gcttattgggctctctttctgctgtggcgg-tatgaact-g
gtgaaccgtag--tcatgtgt-gacttggcttttgaat--tggctttgct-ggtgcgaag
taga-gtga----------ca-gtttcggct-gtcgag----ggt-cgaccca-tttggg
aaa--tttatgcggtgc--ggcttcggtcgcgcag-tatctcaattggacctgatatcag
gcaagattacccgctgaacttaagcatattaataaagc-------
>DQ409815
------------------------------------------------------------
------------------------------------------------------------
------------------------------------------------------------
------------------------------------------------------------
------------------------------------------------------------
------------------------------------------------------------
------------------------------------------------------------
------------------------------------------------------------
------------------------------------------------------------
------------------------------------------------------------
------------------------------------------------------------
-------------------------------------------ccacacctaaaaa-ctt
tccacg-tg-aa----ctgtatcaacccc---attaattgggggttt----------tgt
ttggcgg----tgatcgctagct--taa------tt---gctggttgattactgct---a
ggcgagccctatca-tggcgagcgtttgggc---ttcggtctgaactagtagc--tttta
ttttaaaccctttcttaattactgattatactgtgggg-acgaaagtctctgcttttaac
tagatagcaactttcagcagtggatgtctaggctcgcacatcg-atgaagaacgctgcga
actgcgatacgtaatgcgaattgcaggattca--gtgagtcatcgaaattttgaacgcat
att-gcac-ttccgggttagtcc--tgggagtatgcctgtatcagtgtccgtacatcaaa
cttggttttcttctttcc-gtgtagtcggtggaggatatgccagatgtgaa-gtgtcttg
cggc---taatttt--cgaattg-actgcgagtcctttgaaatgtacagaactgtacttc
tctttgctcgaaaagtgtggcgttgctggtt--gtgaaggctgtccatgtgaccagtc-g
gcgatcg-gtttgtctgctatggcatt-aatggaggaatatttaattcgcggtatgatta
gcttc-ggctgaacaggc-gcttattggacgtttttcctgttgtggcgg-tatgaact-g
atgaaccgtag--tcgtgtgt-gacttggcttttgaa--ttggctttgct-attgcgaag
taga-gtgg----------ca-gtttcgact-gtcgag----ggtc-gaccca-tttggg
aa--ctatgtgttgtgtg-g-cttcggtcgcgcgg-catctcaa----------------
---------------------------------------------
>EU391654
------------------------------------------------------------
------------------------------------------------------------
------------------------------------------------------------
------------------------------------------------------------
------------------------------------------------------------
------------------------------------------------------------
------------------------------------------------------------
------------------------------------------------------------
------------------------------------------------------------
------------------------------------------------------------
------------------------------------------------------------
-------------tccgtaggtgaacctgcggaaggatcattaccacacctaaaaaactt
tccacg-tgaa-----ccgtatcaacca---acataattgggggttt-----------at
ttggcgg----cggctgctggca--ttttgt--------gctggctggctgctact---g
ggcaagccctatcg----cgagcgtttgggc---cttggcctgagctagtagc--tttta
ttttaaacc-attcttaattactgattatactgtgggg-acgaaagtctctgcttttaac
tagatagcaactttcagcagtggatgtctaggctcgcacatcg-atgaagaacgctgcga
actgcgatacgtaatgcgaattgcaggattca--gtgagtcatcgaaattttgaacgcat
attg-cac-ttccgggttagtcc--tggaagtatgcctgtatcagtgtccgtacatcaaa
cttggttttcttctttcc-gtgtagtcggtggaggatatgccagatgtgaa-gtgtcttg
cggc---tgatttt--cggatcg-gctgcgagtcctttgaaatgtacagaactgtacttc
tctttgctcgaaaagcatggcgttgctgatt--gtggaggccgtccgcgtggccagtc-g
gcgatcg-gtttgtctgctgtggctta--atggaggagtgtttgattcgcggtatgattg
gcttc-ggctgaacaggc-gcttattggacgttctttctgctatggcgg-tatggact-g
atgaaccgtag--ctatgcgttgacttggcttttgaa--ttggctttgct-gttgcgaag
taga-gtgg----------ca-gtttcagct-gtcgag----ggtc-gacccat-ttggg
aaa---ttgtgctgtgc--ggcttcggtcgtgtgg-catctcaattggacctgatatcag
gcaagattacccgctgaacttaagcatatcaataagcggaggaa-
>EU295529
------------------------------------------------------------
------------------------------------------------------------
------------------------------------------------------------
------------------------------------------------------------
------------------------------------------------------------
------------------------------------------------------------
------------------------------------------------------------
------------------------------------------------------------
------------------------------------------------------------
------------------------------------------------------------
--------------attgatgggaacttttttaaacctcgccatttagaggaaggtgaag
tcgtaacaaggtttccgtaggtgaacctgcggaaggatcattaccacacctaaaaa-ctt
tccacg-tgaa-----ccgtatcaaccc---aattaattgggg-gtt----------tcg
ttggcgg---ctg-ttgctggca--tgt----tttt---gctggctggcagctgct---g
agtaagccctatca-tggcgagtgctctgat---ctcggtcggagctagtagc-ttcaa-
ttttaaaccctttcttaaatactgaatatactgtaggg-acgaaagtctctgcttttaac
tagatagcaactttcagcagtggatgtctaggctcgcacatcg-atgaagaacgctgcga
actgcgatacgtaatgcgaattgcaggattca--gtgagtcatcgaaattttgaacgcat
attg-cac-ttccgggttagccc--tgggagtatgcctgtatcagtgtccgtacatcaaa
cttggttttcttctttcc-gtgtagtcggtggaggatatgccagatgtgaa-gtgtcttg
cggt---tgatttt--cggatcg-gctgcgagtcctttgaaatgtacagaactgtattct
c-tttgttcgaaaagcatggcgttgctggtt--gtgaaggctgtccgtgtggctagtc-g
gcgatcg-gtttgtctgctatggcgat-aatggaggagtgttcgattcgcggtatggttg
gcttc-ggctgaacagac-gcttattggatattctttctgctgtggcgg-tataa-ct-g
gtgaaccgtat--tcatatgt-gacttggcttttgaa--ttggctttgct-gttgcgaag
taga-gtgg----------ca-gtttcggct-gtcgag----ggtc-aaccca-tttggg
aaa--tttgtgttgtgc--gacttcggttgcgtgg-catctcaattggacctgatatcag
gcaagattacccgctgaacttaag---------------------
>DQ885384
------------------------------------------------------------
------------------------------------------------------------
------------------------------------------------------------
------------------------------------------------------------
------------------------------------------------------------
------------------------------------------------------------
------------------------------------------------------------
------------------------------------------------------------
------------------------------------------------------------
------------------------------------------------------------
------------------------------------------------------------
-------------------------------------------ccacacctaaaaa-ctt
tccacg-tgaa-----ccgtatcaaccc---aattaattgggg-gtt----------tcg
ttggcgg---ctg-ttgctggca--tgt----tttt---gctggctggcagctgct---g
agtaagccctatca-tggcgagtgctctgat---ctcggtcggagctagtagc-ttcaa-
ttttaaaccctttcttaaatactgaatatactgtaggg-acgaaagtctctgcttttaac
tagatagcaactttcagcagtggatgtctaggctcgcacatcg-atgaagaacgctgcga
actgcgatacgtaatgcgaattgcaggattca--gtgagtcatcgaaattttgaacgcat
attg-cac-ttccgggttagccc--tgggagtatgcctgtatcagtgtccgtacatcaaa
cttggttttcttctttcc-gtgtagtcggtggaggatatgccagatgtgaa-gtgtcttg
cggt---tgatttt--cggatcg-gctgcgagtcctttgaaatgtacagaactgtattct
c-tttgttcgaaaagcatggcgttgctggtt--gtgaaggctgtccgtgtggctagtc-g
gcgatcg-gtttgtctgctatggcgat-aatggaggagtgttcgattcgcggtatggttg
gcttc-ggctgaacagac-gcttattggatattcttcctgctgtggcgg-tataa-ct-g
gtgaaccgtat--tcatatgt-gacttggcttttgaa--ttggctttgct-attgcgaag
taga-gtgg----------ca-gtttcggct-gtcgag----ggtc-aaccca-tttggg
aaa--tttgtgttgtgc--gacttcggttgcg----------------------------
---------------------------------------------
>DQ885383
------------------------------------------------------------
------------------------------------------------------------
------------------------------------------------------------
------------------------------------------------------------
------------------------------------------------------------
------------------------------------------------------------
------------------------------------------------------------
------------------------------------------------------------
------------------------------------------------------------
------------------------------------------------------------
------------------------------------------------------------
-------------------------------------------ccacacctaaaaa-ctt
tccacg-tgaa-----ccgtatcaaccc---aattaattgggg-gtt----------tcg
ttggcgg---ctg-ttgctggca--tgt----tttt---gctggctggcagctgct---g
agtaagccctatca-tggcgagtgctctgat---ctcggtcggagctagtagc-ttcaa-
ttttaaaccctttcttaaatactgaatatactgtaggg-acgaaagtctctgcttttaac
tagatagcaactttcagcagtggatgtctaggctcgcacatcg-atgaagaacgctgcga
actgcgatacgtaatgcgaattgcaggattca--gtgagtcatcgaaattttgaacgcat
attg-cac-ttccgggttagccc--tgggagtatgcctgtatcagtgtccgtacatcaaa
cttggttttcttctttcc-gtgtagtcggtggaggatatgccagatgtgaa-gtgtcttg
cggt---tgatttt--cggatcg-gctgcgagtcctttgaaatgtacagaactgtattct
c-tttgttcgaaaagcatggcgttgctggtt--gtgaaggctgtccgtgtggctagtc-g
gcgatcg-gtttgtctgctatggcgat-aatggaggagtgttcgattcgcggtatggttg
gcttc-ggctgaacagac-gcttattggatattcttcctgctgtggcgg-tataa-ct-g
gtgaaccgtat--tcatatgt-gacttggcttttgaa--ttggctttgct-attgcgaag
taga-gtgg----------ca-gtttcggct-gtcgag----ggtc-aaccca-tttggg
aaa--tttgtgttgtgc--gacttcggttgcgtgg-catctcaa----------------
---------------------------------------------
>DQ885382
------------------------------------------------------------
------------------------------------------------------------
------------------------------------------------------------
------------------------------------------------------------
------------------------------------------------------------
------------------------------------------------------------
------------------------------------------------------------
------------------------------------------------------------
------------------------------------------------------------
------------------------------------------------------------
------------------------------------------------------------
-------------------------------------------ccacacctaaaaa-ctt
tccacg-tgaa-----ccgtatcaaccc---aattaattgggg-gtt----------tcg
ttggcgg---ctg-ttgctggca--tgt----tttt---gctggctggcagctgct---g
agtaagccctatca-tggcgagtgctctgat---ctcggtcggagctagtagc-ttcaa-
ttttaaaccctttcttaaatactgaatatactgtaggg-acgaaagtctctgcttttaac
tagatagcaactttcagcagtggatgtctaggctcgcacatcg-atgaagaacgctgcga
actgcgatacgtaatgcgaattgcaggattca--gtgagtcatcgaaattttgaacgcat
attg-cac-ttccgggttagccc--tgggagtatgcctgtatcagtgtccgtacatcaaa
cttggttttcttctttcc-gtgtagtcggtggaggatatgccagatgtgaa-gtgtcttg
cggt---tgatttt--cggatcg-gctgcgagtcctttgaaatgtacagaactgtattct
c-tttgttcgaaaagcatggcgttgctggtt--gtgaaggctgtccgtgtggctagtc-g
gcgatcg-gtttgtccgctatggcgat-aatggaggagtgttcgattcgcggtatggttg
gcttc-ggctgaacagac-gcttattggatattcttcctgctgtggcgg-tataa-ct-g
gtgaaccgtat--tcatatgt-gacttggcttttgaa--ttggctttgct-attgcgaag
taga-gtgg----------ca-gtttcggct-gtcgag----ggtc-aaccca-tttggg
aaa--tttgtgttgtgc--gacttcggttgcgtgg-catctcaa----------------
---------------------------------------------
>DQ885381
------------------------------------------------------------
------------------------------------------------------------
------------------------------------------------------------
------------------------------------------------------------
------------------------------------------------------------
------------------------------------------------------------
------------------------------------------------------------
------------------------------------------------------------
------------------------------------------------------------
------------------------------------------------------------
------------------------------------------------------------
-------------------------------------------ccacacctaaaaa-ctt
tccacg-tgaa-----ccgtatcaaccc---aattaattgggg-gtt----------tcg
ttggcgg---ctg-ttgctggca--tgt----tttt---gctggctggcagctgct---g
agtaagccctatca-tggcgagtgctctgat---ctcggtcggagctagtagc-ttcaa-
ttttaaaccctttcttaaatactgaatatactgtaggg-acgaaagtctctgcttttaac
tagatagcaactttcagcagtggatgtctaggctcgcacatcg-atgaagaacgctgcga
actgcgatacgtaatgcgaattgcaggattca--gtgagtcatcgaaattttgaacgcat
attg-cac-ttccgggttagccc--tgggagtatgcctgtatcagtgtccgtacatcaaa
cttggttttcttctttcc-gtgtagtcggtggaggatatgccagatgtgaa-gtgtcttg
cggt---tgatttt--cggatcg-gctgcgagtcctttgaaatgtacagaactgtattct
c-tttgttcgaaaagcatggcgttgctggtt--gtgaaggctgtccgtgtggctagtc-g
gcgatcg-gtttgtccgctatggcgat-aatggaggagtgttcgattcgcggtatggttg
gcttc-ggctgaacagac-gcttattggatattcttcctgctgtggcgg-tataa-ct-g
gtgaaccgtat--tcatatgt-gacttggcttttgaa--ttggctttgct-attgcgaag
taga-gtgg----------ca-gtttcggct-gtcgag----ggtc-aaccca-tttggg
aaa--tttgtgttgtgc--gacttcggttgcgtgg-catctcaa----------------
---------------------------------------------
>DQ885380
------------------------------------------------------------
------------------------------------------------------------
------------------------------------------------------------
------------------------------------------------------------
------------------------------------------------------------
------------------------------------------------------------
------------------------------------------------------------
------------------------------------------------------------
------------------------------------------------------------
------------------------------------------------------------
------------------------------------------------------------
-------------------------------------------ccacacctaaaaa-ctt
tccacg-tgaa-----ccgtatcaaccc---aattaattgggg-gtt----------tcg
ttggcgg---ctg-ttgctggca--tgt----tttt---gctggctggcagctgct---g
agtaagccctatca-tggcgagtgctctgat---ctcggtcggagctagtagc-ttcaa-
ttttaaaccctttcttaaatactgaatatactgtaggg-acgaaagtctctgcttttaac
tagatagcaactttcagcagtggatgtctaggctcgcacatcg-atgaagaacgctgcga
actgcgatacgtaatgcgaattgcaggattca--gtgagtcatcgaaattttgaacgcat
attg-cac-ttccgggttagccc--tgggagtatgcctgtatcagtgtccgtacatcaaa
cttggttttcttctttcc-gtgtagtcggtggaggatatgccagatgtgaa-gtgtcttg
cggt---tgatttt--cggatcg-gctgcgagtcctttgaaatgtacagaactgtattct
c-tttgttcgaaaagcatggcgttgctggtt--gtgaaggctgtccgtgtggctagtc-g
gcgatcg-gtttgtctgctatggcgat-aatggaggagtgttcgattcgcggtatggttg
gcttc-ggctgaacagac-gcttattggatattcttcctgctgtggcgg-tataa-ct-g
gtgaaccgtat--tcatatgt-gacttggcttttgaa--ttggctttgct-attgcgaag
taga-gtgg----------ca-gtttcggct-gtcgag----ggtc-aaccca-tttggg
aaa--tttgtgttgtgc--gacttcggttgcgtgg-catctcaa----------------
---------------------------------------------
>DQ885379
------------------------------------------------------------
------------------------------------------------------------
------------------------------------------------------------
------------------------------------------------------------
------------------------------------------------------------
------------------------------------------------------------
------------------------------------------------------------
------------------------------------------------------------
------------------------------------------------------------
------------------------------------------------------------
------------------------------------------------------------
-------------------------------------------ccacacctaaaaa-ctt
tccacg-tgaa-----ccgtatcaaccc---aattaattgggg-gtt----------tcg
ttggcgg---ctg-ttgctggca--tgt----tttt---gctggctggcagctgct---g
agtaagccctatca-tggcgagtgctctgat---ctcggtcggagctagtagc-ttcaa-
ttttaaaccctttcttaaatactgaatatactgtaggg-acgaaagtctctgcttttaac
tagatagcaactttcagcagtggatgtctaggctcgcacatcg-atgaagaacgctgcga
actgcgatacgtaatgcgaattgcaggattca--gtgagtcatcgaaattttgaacgcat
attg-cac-ttccgggttagccc--tgggagtatgcctgtatcagtgtccgtacatcaaa
cttggttttcttctttcc-gtgtagtcggtggaggatatgccagatgtgaa-gtgtcttg
cggt---tgatttt--cggatcg-gctgcgagtcctttgaaatgtacagaactgtattct
c-tttgttcgaaaagcatggcgttgctggtt--gtgaaggctgtccgtgtggctagtc-g
gcgatcg-gtttgtctgctatggcgat-aatggaggagtgttcgattcgcggtatggttg
gcttc-ggctgaacagac-gcttattggatattcttcctgctgtggcgg-tataa-ct-g
gtgaaccgtat--tcatatgt-gacttggcttttgaa--ttggctttgct-attgcgaag
taga-gtgg----------ca-gtttcggct-gtcgag----ggtc-aaccca-tttggg
aaa--tttgtgttgtgc--gacttcggttgcgtgg-catctcaa----------------
---------------------------------------------
>DQ885378
------------------------------------------------------------
------------------------------------------------------------
------------------------------------------------------------
------------------------------------------------------------
------------------------------------------------------------
------------------------------------------------------------
------------------------------------------------------------
------------------------------------------------------------
------------------------------------------------------------
------------------------------------------------------------
------------------------------------------------------------
-------------------------------------------ccacacctaaaaa-ctt
tccacg-tgaa-----ccgtatcaaccc---aattaattgggg-gtt----------tcg
ttggcgg---ctg-ttgctggca--tgt----tttt---gctggctggcagctgct---g
agtaagccctatca-tggtgagtgctctgat---ctcggtcggagctagtagc-ttcaa-
ttttaaaccctttcttaaatactgaatatactgtaggg-acgaaagtctctgcttttaac
tagatagcaactttcagcagtggatgtctaggctcgcacatcg-atgaagaacgctgcga
actgcgatacgtaatgcgaattgcaggattca--gtgagtcatcgaaattttgaacgcat
attg-cac-ttccgggttagccc--tgggagtatgcctgtatcagtgtccgtacatcaaa
cttggttttcttctttcc-gtgtagtcggtggaggatatgccagatgtgaa-gtgtcttg
cggt---tgatttt--cggatcg-gctgcgagtcctttgaaatgtacagaactgtattct
c-tttgttcgaaaagcatggcgttgctggtt--gtgaaggctgtccgtgtggctagtc-g
gcgatcg-gtttgtccgctatggcgat-aatggaggagtgttcgattcgcggtatggttg
gcttc-ggctgaacagac-gcttattggatattcttcctgctgtggcgg-tataa-ct-g
gtgaaccgtat--tcatatgt-gacttggcttttgaa--ttggctttgct-attgcgaag
taga-gtgg----------ca-gtttcggct-gtcgag----ggtc-aaccca-tttggg
aaa--tttgtgttgtgc--gacttcggttgcgtgg-catctcaa----------------
---------------------------------------------
>DQ885377
------------------------------------------------------------
------------------------------------------------------------
------------------------------------------------------------
------------------------------------------------------------
------------------------------------------------------------
------------------------------------------------------------
------------------------------------------------------------
------------------------------------------------------------
------------------------------------------------------------
------------------------------------------------------------
------------------------------------------------------------
-------------------------------------------ccacacctaaaaa-ctt
tccacg-tgaa-----ccgtatcaaccc---aattaattgggg-gtt----------tcg
ttggcgg---ctg-ttgctggca--tgt----tttt---gctggctggcagctgct---g
agtaagccctatca-tggcgagtgctctgat---ctcggtcggagctagtagc-ttcaa-
ttttaaaccctttcttaaatactgaatatactgtaggg-acgaaagtctctgcttttaac
tagatagcaactttcagcagtggatgtctaggctcgcacatcg-atgaagaacgctgcga
actgcgatacgtaatgcgaattgcaggattca--gtgagtcatcgaaattttgaacgcat
attg-cac-ttccgggttagccc--tgggagtatgcctgtatcagtgtccgtacatcaaa
cttggttttcttctttcc-gtgtagtcggtggaggatatgccagatgtgaa-gtgtcttg
cggt---tgatttt--cggatcg-gctgcgagtcctttgaaatgtacagaactgtattct
c-tttgttcgaaaagcatggcgttgctggtt--gtgaaggctgtccgtgtggctagtc-g
gcgatcg-gtttgtctgctatggcgat-aatggaggagtgttcgattcgcggtatggttg
gcttc-ggctgaacagac-gcttattggatattcttcctgctgtggcgg-tataa-ct-g
gtgaaccgtat--tcatatgt-gacttggcttttgaa--ttggctttgct-attgcgaag
taga-gtgg----------ca-gtttcggct-gtcgag----ggtc-aaccca-tttggg
aaa--tttgtgttgtgc--gacttcggttgcgtgg-catctcaa----------------
---------------------------------------------
>DQ885376
------------------------------------------------------------
------------------------------------------------------------
------------------------------------------------------------
------------------------------------------------------------
------------------------------------------------------------
------------------------------------------------------------
------------------------------------------------------------
------------------------------------------------------------
------------------------------------------------------------
------------------------------------------------------------
------------------------------------------------------------
-------------------------------------------ccacacctaaaaa-ctt
tccacg-tgaa-----ccgtatcaaccc---aattaattgggg-gtt----------tcg
ttggcgg---ctg-ttgctggca--tgt----tttt---gctggctggcagctgct---g
agtaagccctatca-tggcgagtgctctgat---ctcggtcggagctagtagc-ttcaa-
ttttaaaccctttcttaaatactgaatatactgtaggg-acgaaagtctctgcttttaac
tagatagcaactttcagcagtggatgtctaggctcgcacatcg-atgaagaacgctgcga
actgcgatacgtaatgcgaattgcaggattca--gtgagtcatcgaaattttgaacgcat
attg-cac-ttccgggttagccc--tgggagtatgcctgtatcagtgtccgtacatcaaa
cttggttttcttctttcc-gtgtagtcggtggaggatatgccagatgtgaa-gtgtcttg
cggt---tgatttt--cggatcg-gctgcgagtcctttgaaatgtacagaactgtattct
c-tttgttcgaaaagcatggcgttgctggtt--gtgaaggctgtccgtgtggctagtc-g
gcgatcg-gtttgtctgctatggcgat-aatggaggagtgttcgattcgcggtatggttg
gcttc-ggctgaacagac-gcttattggatattcttcctgctgtggcgg-tataa-ct-g
gtgaaccgtat--tcatatgt-gacttggcttttgaa--ttggctttgct-attgcgaag
taga-gtgg----------ca-gtttcggct-gtcgag----ggtc-aaccca-tttggg
aaa--tttgtgttgtgc--gacttcggttgcgtgg-catctcaa----------------
---------------------------------------------
>DQ885375
------------------------------------------------------------
------------------------------------------------------------
------------------------------------------------------------
------------------------------------------------------------
------------------------------------------------------------
------------------------------------------------------------
------------------------------------------------------------
------------------------------------------------------------
------------------------------------------------------------
------------------------------------------------------------
------------------------------------------------------------
-------------------------------------------ccacacctaaaaa-ctt
tccacg-tgaa-----ccgtatcaaccc---tataaattgggg-gtt----------caa
ctggcgg---ttg-ctgctggca--tct----tttt---gctggctggcgactgct---g
agcgaaccctatca-tggcgagcgttctgac---ctcggttggagctagtagc-gtaa--
ttttaaacccattcttaaatactgaacatactgtgggg-acgaaagtctctgcttttaac
tagatagcaactttcagcagtggatgtctaggctcgcacatcg-atgaagaacgctgcga
actgcgatacgtaatgcgaattgcaggattca--gtgagtcatcgaaattttgaacgcat
attg-cac-ttccgggttatccc--tgggagtatgcctgtatcagtgtccgtacatcaaa
cttggttttcttctttcc-gtgtagtcggtggaggatatgccagatgtgaa-gtgtcttg
cggc---tggtttt--cggatcg-gctgtgagtcctttgaaatgtacagaactg-actct
c-tttgtttgaaaagcgtggcgttgctggtt--gtggaggctgtcagtatggctagtc-g
gcgaccg-gtttgtctgctatggcatc-a-tggaggagtgttcgattcgcggtatggttg
gcttc-ggctaaacaggc-gcttattggacgttctttctgctatggcgg-tatgaact-g
gtgaaccgtag-ttcatgcat-gacttggcttttgaa--tcggctttgct-g-tgcgaag
taga-gtga----------ca-gtttcggct-gtcgag----ggtc-gaccca-tttggg
aac---ttgtgctgtgc--gacttcggttgcgtgg-catctcaa----------------
---------------------------------------------
>DQ885374
------------------------------------------------------------
------------------------------------------------------------
------------------------------------------------------------
------------------------------------------------------------
------------------------------------------------------------
------------------------------------------------------------
------------------------------------------------------------
------------------------------------------------------------
------------------------------------------------------------
------------------------------------------------------------
------------------------------------------------------------
-------------------------------------------ccacacctaaaaa-ctt
tccacg-tgaa-----ccgtatcaaccc---tataaattgggg-gtt----------caa
ctggcgg---ttg-ctgctggca--tct----tttt---gctggctggcgactgct---g
agcgaaccctatca-tggcgagcgttctgac---ctcggttggagctagtagc-gtaa--
ttttaaacccattcttaaatactgaacatactgtgggg-acgaaagtctctgcttttaac
tagatagcaactttcagcagtggatgtctaggctcgcacatcg-atgaagaacgctgcga
actgcgatacgtaatgcgaattgcaggattca--gtgagtcatcgaaattttgaacgcat
attg-cac-ttccgggttatccc--tgggagtatgcctgtatcagtgtccgtacatcaaa
cttggttttcttctttcc-gtgtagtcggtggaggatatgccagatgtgaa-gtgtcttg
cggc---tggtttt--cggatcg-gctgtgagtcctttgaaatgtacagaactg-actct
c-tttgtttgaaaagcgtggcgttgctggtt--gtggaggctgtcagtatggctagtc-g
gcgaccg-gtttgtctgctatggcatc-a-tggaggagtgttcgattcgcggtatggttg
gcttc-ggctaaacaggc-gcttattggacgttctttctgctatggcgg-tatgaact-g
gtgaaccgtag-ttcatgcat-gacttggcttttgaa--tcggctttgct-g-tgcgaag
taga-gtga----------ca-gtttcggct-gtcgag----ggtc-gaccca-tttggg
aac---ttgtgctgtgc--gacttcggttgcgtgg-catctcaa----------------
---------------------------------------------
>DQ885373
------------------------------------------------------------
------------------------------------------------------------
------------------------------------------------------------
------------------------------------------------------------
------------------------------------------------------------
------------------------------------------------------------
------------------------------------------------------------
------------------------------------------------------------
------------------------------------------------------------
------------------------------------------------------------
------------------------------------------------------------
-------------------------------------------ccacacctaaaaa-ctt
tccacg-tgaa-----ccgtatcaaccc---aattaattgggg-gtt----------tcg
ttggcgg---ctg-ttgctggca--tgt----tttt---gctggctggcagctgct---g
agtaagccctatca-tggcgagtgctctgat---ctcggtcggagctagtagc-ttcaa-
ttttaaaccctttcttaaatactgaatatactgtaggg-acgaaagtctctgcttttaac
tagatagcaactttcagcagtggatgtctaggctcgcacatcg-atgaagaacgctgcga
actgcgatacgtaatgcgaattgcaggattca--gtgagtcatcgaaattttgaacgcat
attg-cac-ttccgggttagccc--tgggagtatgcctgtatcagtgtccgtacatcaaa
cttggttttcttctttcc-gtgtagtcggtggaggatatgccagatgtgaa-gtgtcttg
cggt---tgatttt--cggatcg-gctgcgagtcctttgaaatgtacagaactgtattct
c-tttgttcgaaaagcatggcgttgctggtt--gtgaaggctgtccgtgtggctagtc-g
gcgatcg-gtttgtctgctatggcgat-aatggaggagtgttcgattcgcggtatggttg
gcttc-ggctgaacagac-gcttattggatattcttcctgctgtggcgg-tataa-ct-g
gtgaaccgtat--tcatatgt-gacttggcttttgaa--ttggctttgct-gttgcgaag
taga-gtgg----------ca-gtttcggct-gtcgag----ggtc-aaccca-tttggg
aaa--tttgtgttgtgc--gacttcggttgcgtgg-catctcaa----------------
---------------------------------------------
>DQ885372
------------------------------------------------------------
------------------------------------------------------------
------------------------------------------------------------
------------------------------------------------------------
------------------------------------------------------------
------------------------------------------------------------
------------------------------------------------------------
------------------------------------------------------------
------------------------------------------------------------
------------------------------------------------------------
------------------------------------------------------------
-------------------------------------------ccacacctaaaaa-ctt
tccacg-tgaa-----ccgtatcaaccc---aattaattgggg-gtt----------tcg
ttggcgg---ctg-ttgctggca--tgt----tttt---gctggctggcagctgct---g
agtaagccctatca-tggcgagtgctctgat---ctcggtcggagctagtagc-ttcaa-
ttttaaaccctttcttaaatactgaatatactgtaggg-acgaaagtctctgcttttaac
tagatagcaactttcagcagtggatgtctaggctcgcacatcg-atgaagaacgctgcga
actgcgatacgtaatgcgaattgcaggattca--gtgagtcatcgaaattttgaacgcat
attg-cac-ttccgggttagccc--tgggagtatgcctgtatcagtgtccgtacatcaaa
cttggttttcttctttcc-gtgtagtcggtggaggatatgccagatgtgaa-gtgtcttg
cggt---tgatttt--cggatcg-gctgcgagtcctttgaaatgtacagaactgtattct
c-tttgttcgaaaagcatggcgttgctggtt--gtgaaggctgtccgtgtggctagtc-g
gcgatcg-gtttgtctgctatggcgat-aatggaggagtgttcgattcgcggtatggttg
gcttc-ggctgaacagac-gcttattggatattcttcctgctgtggcgg-tataa-ct-g
gtgaaccgtat--tcatatgt-gacttggcttttgaa--ttggctttgct-attgcgaag
taga-gtgg----------ca-gtttcggct-gtcgag----ggtc-aaccca-tttggg
aaa--tttgtgttgtgc--gacttcggttgcgtgg-catctcaa----------------
---------------------------------------------
>DQ885371
------------------------------------------------------------
------------------------------------------------------------
------------------------------------------------------------
------------------------------------------------------------
------------------------------------------------------------
------------------------------------------------------------
------------------------------------------------------------
------------------------------------------------------------
------------------------------------------------------------
------------------------------------------------------------
------------------------------------------------------------
-------------------------------------------ccacacctaaaaa-ctt
tccacg-tgaa-----ccgtatcaaccc---aattaattgggg-gtt----------tcg
ttggcgg---ctg-ttgctggca--tgt----tttt---gctggctggcagctgct---g
agtaagccctatca-tggcgagtgctctgat---ctcggtcggagctagtagc-ttcaa-
ttttaaaccctttcttaaatactgaatatactgtaggg-acgaaagtctctgcttttaac
tagatagcaactttcagcagtggatgtctaggctcgcacatcg-atgaagaacgctgcga
actgcgatacgtaatgcgaattgcaggattca--gtgagtcatcgaaattttgaacgcat
attg-cac-ttccgggttagccc--tgggagtatgcctgtatcagtgtccgtacatcaaa
cttggttttcttctttcc-gtgtagtcggtggaggatatgccagatgtgaa-gtgtcttg
cggt---tgatttt--cggatcg-gctgcgagtcctttgaaatgtacagaactgtattct
c-tttgttcgaaaagcatggcgttgctggtt--gtgaaggctgtccgtgtggctagtc-g
gcgatcg-gtttgtctgctatggcgat-aatggaggagtgttcgattcgcggtatggttg
gcttc-ggctgaacagac-gcttattggatattcttcctgctgtggcgg-tataa-ct-g
gtgaaccgtat--tcatatgt-gacttggcttttgaa--ttggctttgct-attgcgaag
taga-gtgg----------ca-gtttcggct-gtcgag----ggtc-aaccca-tttggg
aaa--tttgtgttgtgc--gacttcggttgcgtgg-catctcaa----------------
---------------------------------------------
>DQ885370
------------------------------------------------------------
------------------------------------------------------------
------------------------------------------------------------
------------------------------------------------------------
------------------------------------------------------------
------------------------------------------------------------
------------------------------------------------------------
------------------------------------------------------------
------------------------------------------------------------
------------------------------------------------------------
------------------------------------------------------------
-------------------------------------------ccacacctaaaaa-ctt
tccacg-tgaa-----ccgtatcaaccc---aattaattgggg-gtt----------tcg
ttggcgg---ctg-ttgctggca--tgt----tttt---gctggctggcagctgct---g
agtaagccctatca-tggcgagtgctctgat---ctcggtcggagctagtagc-ttcaa-
ttttaaaccctttcttaaatactgaatatactgtaggg-acgaaagtctctgcttttaac
tagatagcaactttcagcagtggatgtctaggctcgcacatcg-atgaagaacgctgcga
actgcgatacgtaatgcgaattgcaggattca--gtgagtcatcgaaattttgaacgcat
attg-cac-ttccgggttagccc--tgggagtatgcctgtatcagtgtccgtacatcaaa
cttggttttcttctttcc-gtgtagtcggtggaggatatgccagatgtgaa-gtgtcttg
cggt---tgatttt--cggatcg-gctgcgagtcctttgaaatgtacagaactgtattct
c-tttgttcgaaaagcatggcgttgctggtt--gtgaaggctgtccgtgtggctagtc-g
gcgatcg-gtttgtctgctatggcgat-aatggaggagtgttcgattcgcggtatggttg
gcttc-ggctgaacagac-gcttattggatattcttcctgctgtggcgg-tataa-ct-g
gtgaaccgtat--tcatatgt-gacttggcttttgaa--ttggctttgct-attgcgaag
taga-gtgg----------ca-gtttcggct-gtcgag----ggtc-aaccca-tttggg
aaa--tttgtgttgtgc--gacttcggttgcgtgg-catctcaa----------------
---------------------------------------------
>DQ885369
------------------------------------------------------------
------------------------------------------------------------
------------------------------------------------------------
------------------------------------------------------------
------------------------------------------------------------
------------------------------------------------------------
------------------------------------------------------------
------------------------------------------------------------
------------------------------------------------------------
------------------------------------------------------------
------------------------------------------------------------
-------------------------------------------ccacacctaaaaa-ctt
tccacg-tgaa-----ccgtatcaaccc---aattaattgggg-gtt----------tcg
ttggcgg---ctg-ttgctggca--tgt----tttt---gctggctggcagctgct---g
agtaagccctatca-tggcgagtgctctgat---ctcggtcggagctagtagc-ttcaa-
ttttaaaccctttcttaaatactgaatatactgtaggg-acgaaagtctctgcttttaac
tagatagcaactttcagcagtggatgtctaggctcgcacatcg-atgaagaacgctgcga
actgcgatacgtaatgcgaattgcaggattca--gtgagtcatcgaaattttgaacgcat
attg-cac-ttccgggttagccc--tgggagtatgcctgtatcagtgtccgtacatcaaa
cttggttttcttctttcc-gtgtagtcggtggaggatatgccagatgtgaa-gtgtcttg
cggt---tgatttt--cggatcg-gctgcgagtcctttgaaatgtacagaactgtattct
c-tttgttcgaaaagcatggcgttgctggtt--gtgaaggctgtccgtgtggctagtc-g
gcgatcg-gtttgtccgctatggcgat-aatggaggagtgttcgattcgcggtatggttg
gcttc-ggctgaacagac-gcttattggatattcttcctgctgtggcgg-tataa-ct-g
gtgaaccgtat--tcatatgt-gacttggcttttgaa--ttggctttgct-attgcgaag
taga-gtgg----------ca-gtttcggct-gtcgag----ggtc-aaccca-tttggg
aaa--tttgtgttgtgc--gacttcggttgcgtgg-catctcaa----------------
---------------------------------------------
>DQ885368
------------------------------------------------------------
------------------------------------------------------------
------------------------------------------------------------
------------------------------------------------------------
------------------------------------------------------------
------------------------------------------------------------
------------------------------------------------------------
------------------------------------------------------------
------------------------------------------------------------
------------------------------------------------------------
------------------------------------------------------------
-------------------------------------------ccacacctaaaaa-ctt
tccacg-tgaa-----ccgtatcaaccc---aattaattgggg-gtt----------tcg
ttggcgg---ctg-ttgctggca--tgt----tttt---gctggctggcagctgct---g
agtaagccctatca-tggcgagtgctctgat---ctcggtcggagctagtagc-ttcaa-
ttttaaaccctttcttaaatactgaatatactgtaggg-acgaaagtctctgcttttaac
tagatagcaactttcagcagtggatgtctaggctcgcacatcg-atgaagaacgctgcga
actgcgatacgtaatgcgaattgcaggattca--gtgagtcatcgaaattttgaacgcat
attg-cac-ttccgggttagccc--tgggagtatgcctgtatcagtgtccgtacatcaaa
cttggttttcttctttcc-gtgtagtcggtggaggatatgccagatgtgaa-gtgtcttg
cggt---tgatttt--cggatcg-gctgcgagtcctttgaaatgtacagaactgtattct
c-tttgttcgaaaagcatggcgttgctggtt--gtgaaggctgtccgtgtggctagtc-g
gcgatcg-gtttgtctgctatggcgat-aatggaggagtgttcgattcgcggtatggttg
gcttc-ggctgaacagac-gcttattggatattcttcctgctgtggcgg-tataa-ct-g
gtgaaccgtat--tcatatgt-gacttggcttttgaa--ttggctttgct-attgcgaag
taga-gtgg----------ca-gtttcggct-gtcgag----ggtc-aaccca-tttggg
aaa--tttgtgttgtgc--gacttcggttgcgtgg-catctcaa----------------
---------------------------------------------
>DQ885367
------------------------------------------------------------
------------------------------------------------------------
------------------------------------------------------------
------------------------------------------------------------
------------------------------------------------------------
------------------------------------------------------------
------------------------------------------------------------
------------------------------------------------------------
------------------------------------------------------------
------------------------------------------------------------
------------------------------------------------------------
-------------------------------------------ccacacctaaaaa-ctt
tccacg-tgaa-----ccgtatcaaccc---aattaattgggg-gtt----------tcg
ttggcgg---ctg-ttgctggca--tgt----tttt---gctggctggcagctgct---g
agtaagccctatca-tggcgagtgctctgat---ctcggtcggagctagtagc-ttcaa-
ttttaaaccctttcttaaatactgaatatactgtaggg-acgaaagtctctgcttttaac
tagatagcaactttcagcagtggatgtctaggctcgcacatcg-atgaagaacgctgcga
actgcgatacgtaatgcgaattgcaggattca--gtgagtcatcgaaattttgaacgcat
attg-cac-ttccgggttagccc--tgggagtatgcctgtatcagtgtccgtacatcaaa
cttggttttcttctttcc-gtgtagtcggtggaggatatgccagatgtgaa-gtgtcttg
cggt---tgatttt--cggatcg-gctgcgagtcctttgaaatgtacagaactgtattct
c-tttgttcgaaaagcatggcgttgctggtt--gtgaaggctgtccgtgtggctagtc-g
gcgatcg-gtttgtctgctatggcgat-aatggaggagtgttcgattcgcggtatggttg
gcttc-ggctgaacagac-gcttattggatattcttcctgctgtggcgg-tataa-ct-g
gtgaaccgtat--tcatatgt-gacttggcttttgaa--ttggctttgct-attgcgaag
taga-gtgg----------ca-gtttcggct-gtcgag----ggtc-aaccca-tttggg
aaa--tttgtgttgtgc--gacttcggttgcgtgg-catctcaa----------------
---------------------------------------------
>DQ885366
------------------------------------------------------------
------------------------------------------------------------
------------------------------------------------------------
------------------------------------------------------------
------------------------------------------------------------
------------------------------------------------------------
------------------------------------------------------------
------------------------------------------------------------
------------------------------------------------------------
------------------------------------------------------------
------------------------------------------------------------
-------------------------------------------ccacacctaaaaa-ctt
tccacg-tgaa-----ccgtatcaaccc---aattaattgggg-gtt----------tcg
ttggcgg---ctg-ttgctggca--tgt----tttt---gctggctggcagctgct---g
agtaagccctatca-tggcgagtgctctgat---ctcggtcggagctagtagc-ttcaa-
ttttaaaccctttcttaaatactgaatatactgtaggg-acgaaagtctctgcttttaac
tagatagcaactttcagcagtggatgtctaggctcgcacatcg-atgaagaacgctgcga
actgcgatacgtaatgcgaattgcaggattca--gtgagtcatcgaaattttgaacgcat
attg-cac-ttccgggttagccc--tgggagtatgcctgtatcagtgtccgtacatcaaa
cttggttttcttctttcc-gtgtagtcggtggaggatatgccagatgtgaa-gtgtcttg
cggt---tgatttt--cggatcg-gctgcgagtcctttgaaatgtacagaactgtattct
c-tttgttcgaaaagcatggcgttgctggtt--gtgaaggctgtccgtgtggctagtc-g
gcgatcg-gtttgtccgctatggcgat-actggaggagtgttcgattcgcggtatggttg
gcttc-ggctgaacagac-gcttattggatattcttcctgctgtggcgg-tataa-ct-g
gtgaaccgtat--tcatatgt-gacttggcttttgaa--ttggctttgct-attgcgaag
taga-gtgg----------ca-gtttcggct-gtcgag----ggtc-aaccca-tttggg
aaa--tttgtgttgtgc--gacttcggttgcgtgg-catctcaa----------------
---------------------------------------------
>DQ885365
------------------------------------------------------------
------------------------------------------------------------
------------------------------------------------------------
------------------------------------------------------------
------------------------------------------------------------
------------------------------------------------------------
------------------------------------------------------------
------------------------------------------------------------
------------------------------------------------------------
------------------------------------------------------------
------------------------------------------------------------
-------------------------------------------ccacacctaaaaa-ctt
tccacg-tgaa-----ccgtatcaaccc---aattaattgggg-gtt----------tcg
ttggcgg---ctg-ttgctggca--tgt----tttt---gctggctggcagctgct---g
agtaagccctatca-tggcgagtgctctgat---ctcggtcggagctagtagc-ttcaa-
ttttaaaccctttcttaaatactgaatatactgtaggg-acgaaagtctctgcttttaac
tagatagcaactttcagcagtggatgtctaggctcgcacatcg-atgaagaacgctgcga
actgcgatacgtaatgcgaattgcaggattca--gtgagtcatcgaaattttgaacgcat
attg-cac-ttccgggttagccc--tgggagtatgcctgtatcagtgtccgtacatcaaa
cttggttttcttctttcc-gtgtagtcggtggaggatatgccagatgtgaa-gtgtcttg
cggt---tgatttt--cggatcg-gctgcgagtcctttgaaatgtacagaactgtattct
c-tttgttcgaaaagcatggcgttgctggtt--gtgaaggctgtccgtgtggctagtc-g
gcgatcg-gtttgtctgctatggcgat-aatggaggagtgttcgattcgcggtatggttg
gcttc-ggctgaacagac-gcttattggatattcttcctgctgtggcgg-tataa-ct-g
gtgaaccgtat--tcatatgt-gacttggcttttgaa--ttggctttgct-attgcgaag
taga-gtgg----------ca-gtttcggct-gtcgag----ggtc-aaccca-tttggg
aaa--tttgtgttgtgc--gacttcggttgcgtgg-catctcaa----------------
---------------------------------------------
>DQ885364
------------------------------------------------------------
------------------------------------------------------------
------------------------------------------------------------
------------------------------------------------------------
------------------------------------------------------------
------------------------------------------------------------
------------------------------------------------------------
------------------------------------------------------------
------------------------------------------------------------
------------------------------------------------------------
------------------------------------------------------------
-------------------------------------------ccacacctaaaaa-ctt
tccacg-tgaa-----ccgtatcaaccc---aattaattgggg-gtt----------tcg
ttggcgg---ctg-ttgctggca--tgt----tttt---gctggctggcagctgct---g
agtaagccctatca-tggcgagtgctctgat---ctcggtcggagctagtagc-ttcaa-
ttttaaaccctttcttaaatactgaatatactgtaggg-acgaaagtctctgcttttaac
tagatagcaactttcagcagtggatgtctaggctcgcacatcg-atgaagaacgctgcga
actgcgatacgtaatgcgaattgcaggattca--gtgagtcatcgaaattttgaacgcat
attg-cac-ttccgggttagccc--tgggagtatgcctgtatcagtgtccgtacatcaaa
cttggttttcttctttcc-gtgtagtcggtggaggatatgccagatgtgaa-gtgtcttg
cggt---tgatttt--cggatcg-gctgcgagtcctttgaaatgtacagaactgtattct
c-tttgttcgaaaagcatggcgttgctggtt--gtgaaggctgtccgtgtggctagtc-g
gcgatcg-gtttgtctgctatggcgat-aatggaggagtgttcgattcgcggtatggttg
gcttc-ggctgaacagac-gcttattggatattcttcctgctgtggcgg-tataa-ct-g
gtgaaccgtat--tcatatgt-gacttggcttttgaa--ttggctttgct-attgcgaag
taga-gtgg----------ca-gtttcggct-gtcgag----ggtc-aaccca-tttggg
aaa--tttgtgttgtgc--gacttcggttgcgtgg-catctcaa----------------
---------------------------------------------
>DQ885363
------------------------------------------------------------
------------------------------------------------------------
------------------------------------------------------------
------------------------------------------------------------
------------------------------------------------------------
------------------------------------------------------------
------------------------------------------------------------
------------------------------------------------------------
------------------------------------------------------------
------------------------------------------------------------
------------------------------------------------------------
-------------------------------------------ccacacctaaaaa-ctt
tccacg-tgaa-----ccgtatcaaccc---aattaattgggg-gtt----------tcg
ttggcgg---ctg-ttgctggca--tgt----tttt---gctggctggcagctgct---g
agtaagccctatca-tggcgagtgctctgat---ctcggtcggagctagtagc-ttcaa-
ttttaaaccctttcttaaatactgaatatactgtaggg-acgaaagtctctgcttttaac
tagatagcaactttcagcagtggatgtctaggctcgcacatcg-atgaagaacgctgcga
actgcgatacgtaatgcgaattgcaggattca--gtgagtcatcgaaattttgaacgcat
attg-cac-ttccgggttagccc--tgggagtatgcctgtatcagtgtccgtacatcaaa
cttggttttcttctttcc-gtgtagtcggtggaggatatgccagatgtgaa-gtgtcttg
cggt---tgatttt--cggatcg-gctgcgagtcctttgaaatgtacagaactgtattct
c-tttgttcgaaaagcatggcgttgctggtt--gtgaaggctgtccgtgtggctagtc-g
gcgatcg-gtttgtctgctatggcgat-aatggaggagtgttcgattcgcggtatggttg
gcttc-ggctgaacagac-gcttattggatattcttcctgctgtggcgg-tataa-ct-g
gtgaaccgtat--tcatatgt-gacttggcttttgaa--ttggctttgct-attgcgaag
taga-gtgg----------ca-gtttcggct-gtcgag----ggtc-aaccca-tttggg
aaa--tttgtgttgtgc--gacttcggttgcgtgg-catctcaa----------------
---------------------------------------------
>DQ885362
------------------------------------------------------------
------------------------------------------------------------
------------------------------------------------------------
------------------------------------------------------------
------------------------------------------------------------
------------------------------------------------------------
------------------------------------------------------------
------------------------------------------------------------
------------------------------------------------------------
------------------------------------------------------------
------------------------------------------------------------
-------------------------------------------ccacacctaaaaa-ctt
tccacg-tgaa-----ccgtatcaaccc---aattaattgggg-gtt----------tcg
ttggcgg---ctg-ttgctggca--tgt----tttt---gctggctggcagctgct---g
agtaagccctatca-tggcgagtgctctgat---ctcggtcggagctagtagc-ttcaa-
ttttaaaccctttcttaaatactgaatatactgtaggg-acgaaagtctctgcttttaac
tagatagcaactttcagcagtggatgtctaggctcgcacatcg-atgaagaacgctgcga
actgcgatacgtaatgcgaattgcaggattca--gtgagtcatcgaaattttgaacgcat
attg-cac-ttccgggttagccc--tgggagtatgcctgtatcagtgtccgtacatcaaa
cttggttttcttctttcc-gtgtagtcggtggaggatatgccagatgtgaa-gtgtcttg
cggt---tgatttt--cggatcg-gctgcgagtcctttgaaatgtacagaactgtattct
c-tttgttcgaaaagcatggcgttgctggtt--gtgaaggctgtccgtgtggctagtc-g
gcgatcg-gtttgtctgctatggcgat-aatggaggagtgttcgattcgcggtatggttg
gcttc-ggctgaacagac-gcttattggatattcttcctgctgtggcgg-tataa-ct-g
gtgaaccgtat--tcatatgt-gacttggcttttgaa--ttggctttgct-attgcgaag
taga-gtgg----------ca-gtttcggct-gtcgag----ggtc-aaccca-tttggg
aaa--tttgtgttgtgc--gacttcggttgcgtgg-catctcaa----------------
---------------------------------------------
>DQ885361DQ886488
------------------------------------------------------------
------------------------------------------------------------
------------------------------------------------------------
------------------------------------------------------------
------------------------------------------------------------
------------------------------------------------------------
------------------------------------------------------------
------------------------------------------------------------
------------------------------------------------------------
------------------------------------------------------------
------------------------------------------------------------
-------------------------------------------ccacacctaaaaa-ctt
tccacg-tgaa-----ccgtatcaaccc---aattaattgggg-gtt----------tcg
ttggcgg---ctg-ttgctggca--tgt----tttt---gctggctggcagctgct---g
agtaagccctatca-tggcgagtgctctgat---ctcggtcggagctagtagc-ttcaa-
ttttaaaccctttcttaaatactgaatatactgtaggg-acgaaagtctctgcttttaac
tagatagcaactttcagcagtggatgtctaggctcgcacatcg-atgaagaacgctgcga
actgcgatacgtaatgcgaattgcaggattca--gtgagtcatcgaaattttgaacgcat
attg-cac-ttccgggttagccc--tgggagtatgcctgtatcagtgtccgtacatcaaa
cttggttttcttctttcc-gtgtagtcggtggaggatatgccagatgtgaa-gtgtcttg
cggt---tgatttt--cggatcg-gctgcgagtcctttgaaatgtacagagctgtattct
c-tttgttcgaaaagcatggcgttgctggtt--gtgaaggctgtccgtgtggctagtc-g
gcgatcg-gtttgtccgctatggcgat-aatggaggagtgttcgattcgcggtatggttg
gcttc-ggctgaacagac-gcttattggatattcttcctgctgtggcgg-tataa-ct-g
gtgaaccgtat--tcatatgt-gacttggcttttgaa--ttggctttgct-attgcgaag
taga-gtgg----------ca-gtttcggct-gtcgag----ggtc-aaccca-tttggg
aaa--tttgtgttgtgc--gacttcggttgcgtgg-catctcaa----------------
---------------------------------------------
>DQ886487
------------------------------------------------------------
------------------------------------------------------------
------------------------------------------------------------
------------------------------------------------------------
------------------------------------------------------------
------------------------------------------------------------
------------------------------------------------------------
------------------------------------------------------------
------------------------------------------------------------
------------------------------------------------------------
------------------------------------------------------------
-------------------------------------------ccacacctaaaaa-ctt
tccacg-tgaa-----ccgtatcaaccc---aattaattgggg-gtt----------tcg
ttggcgg---ctg-ttgctggca--tgt----tttt---gctggctggcagctgct---g
agtaagccctatca-tggcgagtgctctgat---ctcggtcggagctagtagc-ttcaa-
ttttaaaccctttcttaaatactgaatatactgtaggg-acgaaagtctctgcttttaac
tagatagcaactttcagcagtggatgtctaggctcgcacatcg-atgaagaacgctgcga
actgcgatacgtaatgcgaattgcaggattca--gtgagtcatcgaaattttgaacgcat
attg-cac-ttccgggttagccc--tgggagtatgcctgtatcagtgtccgtacatcaaa
cttggttttcttctttcc-gtgtagtcggtggaggatatgccagatgtgaa-gtgtcttg
cggt---tgatttt--cggatcg-gctgcgagtcctttgaaatgtacagaactgtattct
c-tttgttcgaaaagcatggcgttgctggtt--gtgaaggctgtccgtgtggctagtc-g
gcgatcg-gtttgtctgctatggcgat-aatggaggagtgttcgattcgcggtatggttg
gcttc-ggctgaacagac-gcttattggatattctttctgctgtggcgg-tataa-ct-g
gtgaaccgtat--tcatatgt-gacttggcttttgaa--ttggctttgct-attgcgaag
taga-gtgg----------ca-gtttcggct-gtcgag----ggtc-aaccca-tttggg
aaa--tttgtgttgtgc--gacttcggttgcgtgg-catctcaa----------------
---------------------------------------------
>EF141315
------------------------------------------------------------
------------------------------------------------------------
------------------------------------------------------------
------------------------------------------------------------
------------------------------------------------------------
------------------------------------------------------------
------------------------------------------------------------
------------------------------------------------------------
------------------------------------------------------------
------------------------------------------------------------
------------------------------------------------------------
-------------------------------------------ccacacctaaaaa-ctt
tccacg-tgaac-----cgtatcaaccc---aataatttggggg-tt----------aat
ttggtaa---tgg-ctgctggca--tct----tttt---gttggctggctgttact---g
agtaagccctatca-tggcgagagtttggac---ctttgtctgaacaagtagc--tacga
ttgtaaaccctttcttaattactgaatatactgtgggg-acgaaagtctctgcttttaac
tagataacaactttcagcagtggatgtctaggctcgcacatcg-atgaagaacgctgcga
actgcgatacgtaatgcgaattgcaggattca--gtgagtcatcgaaattttgaacgcat
attg-cac-ttccgggttagtcc--tggaagtatgcctgtatcagtgtccgtacaacaaa
cttggttttcttctttcc-gtttagtcggtggaggatatgccagatgtgaa-gtgtcttg
cgat---tgatttt--tgtatcg-gttgcgagtccttttaaacgtaaaacactgtacttc
tctttgctcgaaaagcgtggcgttgctgatt--gtgaaggctgtccatgtgaccagtc-g
gcgatcg-ttttgtctactatggcgtttaatggagaaatatttgattcgcggtatgattg
gcttc-ggctgaacaggc-gcttattgaatatttttcgtgctatggcgg-tatgaacttg
atgaaccgtag--tcgtatgttgacttggcttttgaa--ttggctttgct-gttgcgaag
taga-gtga----------ca-gtttcggct-gtcgag----ggtc-gaccga-tttggg
aaa--tttgtgtgatgc--gacttcggttgcgttg-catctcaactcgacctgatatcag
gcaagattaccc---------------------------------
>EF141314
------------------------------------------------------------
------------------------------------------------------------
------------------------------------------------------------
------------------------------------------------------------
------------------------------------------------------------
------------------------------------------------------------
------------------------------------------------------------
------------------------------------------------------------
------------------------------------------------------------
------------------------------------------------------------
------------------------------------------------------------
---------------------------------------attaccacacctaaaaa-ctt
tccacg-tgaac-----cgtatcaaccc---aataatttggggg-tt----------aat
ttggtaa---tgg-ctgctggca--tct----tttt---gttggctggctgttact---g
agtaagccctatca-tggcgagagtttggac---ctttgtctgaacaagtagc--tacga
ttgtaaaccctttcttaattactgaatatactgtgggg-acgaaagtctctgcttttaac
tagataacaactttcagcagtggatgtctaggctcgcacatcg-atgaagaacgctgcga
actgcgatacgtaatgcgaattgcaggattca--gtgagtcatcgaaattttgaacgcat
attg-cac-ttccgggttagtcc--tggaagtatgcctgtatcagtgtccgtacaacaaa
cttggttttcttctttcc-gtttagtcggtggaggatatgccagatgtgaa-gtgtcttg
cgat---tgatttt--tgtatcg-gttgcgagtccttttaaacgtaaaacactgtacttc
tctttgctcgaaaagcgtggcgttgctgatt--gtgaaggctgtccatgtgaccagtc-g
gcgatcg-ttttgtctactatggcgtttaatggagaaatatttgattcgcggtatgattg
gcttc-ggctgaacaggc-gcttattgaatatttttcgtgctatggcgg-tatgaacttg
atgaaccgtag--tcgtatgttgacttggcttttgaa--ttggctttgct-gttgcgaag
taga-gtga----------ca-gtttcggct-gtcgag----ggtc-gaccga-tttggg
aaa--tttgtgtgatgc--gacttcggt--------------------------------
---------------------------------------------
>EF141313
------------------------------------------------------------
------------------------------------------------------------
------------------------------------------------------------
------------------------------------------------------------
------------------------------------------------------------
------------------------------------------------------------
------------------------------------------------------------
------------------------------------------------------------
------------------------------------------------------------
------------------------------------------------------------
------------------------------------------------------------
-------------------------------------------ccacacctaaaaa-ctt
tccacg-tgaac-----cgtatca-ccc---aataatttggggg-tt----------aat
ttggtaa---tgg-ctgctggca--tct----tttt---gttggctggctgttact---g
agtaagccctatca-tggcgagagtttggac---ctttgtctgaacaagtagc--tacga
ttgtaaaccctttcttaattactgaatatactgtgggg-acgaaagtctctgcttttaac
tagataacaactttcagcagtggatgtctaggctcgcacatcg-atgaagaacgctgcga
actgcgatacgtaatgcgaattgcaggattca--gtgagtcatcgaaattttgaacgcat
attg-cac-ttccgggttagtcc--tggaagtatgcctgtatcagtgtccgtacaacaaa
cttggttttcttctttcc-gtttagtcggtggaggatatgccagatgtgaa-gtgtcttg
cgat---tgatttt--tgtatcg-gttgcgagtccttttaaacgtaaaacactgtacttc
tctttgctcgaaaagcgtggcgttgctgatt--gtgaaggctgtccatgtgaccagtc-g
gcgatcg-ttttgtctactatggcgtttaatggagaaatatttgattcgcggtatgattg
gcttc-ggctgaacaggc-gcttattgaatatttttcgtgctatggcgg-tatgaacttg
atgaaccgtag--tcgtatgttgacttggcttttgaa--ttggctttgct-gttgcgaag
taga-gtga----------ca-gtttcggct-gtcgag----ggtc-gaccga-tttggg
aaa--tttgtgtgatgc--gacttcggttgcgttg-catctcaactcgacctgatatcag
gcaagattacc----------------------------------
>EF141312
------------------------------------------------------------
------------------------------------------------------------
------------------------------------------------------------
------------------------------------------------------------
------------------------------------------------------------
------------------------------------------------------------
------------------------------------------------------------
------------------------------------------------------------
------------------------------------------------------------
------------------------------------------------------------
------------------------------------------------------------
-------------------------------------------ccacacctaaaaa-ctt
tccacg-tgaac-----cgtatcaaccc---aataatttggggg-tt----------aat
ttggtaa---tgg-ctgctggca--tct----tttt---gttggctggctgttact---g
agtaagccctatca-tggcgagagtttggac---ctttgtctgaacaagtagc--tacga
ttgtaaaccctttcttaattactgaatatactgtgggg-acgaaagtctctgcttttaac
tagataacaactttcagcagtggatgtctaggctcgcacatcg-atgaagaacgctgcga
actgcgatacgtaatgcgaattgcaggattca--gtgagtcatcgaaattttgaacgcat
attg-cac-ttccgggttagtcc--tggaagtatgcctgtatcagtgtccgtacaacaaa
cttggttttcttctttcc-gtttagtcggtggaggatatgccagatgtgaa-gtgtcttg
cgat---tgatttt--tgtatcg-gttgcgagtccttttaaacgtaaaacactgtacttc
tctttgctcgaaaagcgtggcgttgctgatt--gtgaaggctgtccatgtgaccagtc-g
gcgatcg-ttttgtctactatggcgtttaatggagaaatatttgattcgcggtatgattg
gcttc-ggctgaacaggc-gcttattgaatatttttcgtgctatggcgg-tatgaacttg
atgaaccgtag--tcgtatgttgacttggcttttgaa--ttggctttgct-gttgcgaag
taga-gtga----------ca-gtttcggct-gtcgag----ggtc-gaccga-tttggg
aaa--tttgtgtgatgc--gacttcggttgcgttg-catctcaactcgac----------
---------------------------------------------
>EF141311
------------------------------------------------------------
------------------------------------------------------------
------------------------------------------------------------
------------------------------------------------------------
------------------------------------------------------------
------------------------------------------------------------
------------------------------------------------------------
------------------------------------------------------------
------------------------------------------------------------
------------------------------------------------------------
------------------------------------------------------------
-------------------------------------------ccacacctaaaaa-ctt
tccacg-tgaac-----cgtatcaaccc---aataatttggggg-tt----------aat
ttggtaa---tgg-ctgctggca--tct----tttt---gttggctggctgttact---g
agtaagccctatca-tggcgagagtttggac---ctttgtctgaacaagtagc--tacga
ttgtaaaccctttcttaattactgaatatactgtgggg-acgaaagtctctgcttttaac
tagataacaactttcagcagtggatgtctaggctcgcacatcg-atgaagaacgctgcga
actgcgatacgtaatgcgaattgcaggattca--gtgagtcatcgaaattttgaacgcat
attg-cac-ttccgggttagtcc--tggaagtatgcctgtatcagtgtccgtacaacaaa
cttggttttcttctttcc-gtttagtcggtggaggatatgccagatgtgaa-gtgtcttg
cgat---tgatttt--tgtatcg-gttgcgagtccttttaaacgtaaaacactgtacttc
tctttgctcgaaaagcgtggcgttgctgatt--gtgaaggctgtccatgtgaccagtc-g
gcgatcg-ttttgtctactatggcgtttaatggagaaatatttgattcgcggtatgattg
gcttc-ggctgaacaggc-gcttattgaatatttttcgtgctatggcgg-tatgaacttg
atgaaccgtag--tcgtatgttgacttggcttttgaa--ttggctttgct-gttgcgaag
taga-gtga----------ca-gtttcggct-gtcgag----ggtc-gaccga-tttggg
aaa--tttgtgtgatgc--gacttcggttgcgttg-catctcaactcgacctgatatcag
gcaagattacccgctgaagttaa----------------------
>EF141310
------------------------------------------------------------
------------------------------------------------------------
------------------------------------------------------------
------------------------------------------------------------
------------------------------------------------------------
------------------------------------------------------------
------------------------------------------------------------
------------------------------------------------------------
------------------------------------------------------------
------------------------------------------------------------
------------------------------------------------------------
-------------------------------------------ccacacctaaaaa-ctt
tccacg-tgaac-----cgtatcaaccc---aataatttggggg-tt----------aat
ttggtaa---tgg-ctgctggca--tct----tttt---gttggctggctgttact---g
agtaagccctatca-tggcgagagtttggac---ctttgtctgaacaagtagc--tacga
ttgtaaaccctttcttaattactgaatatactgtgggg-acgaaagtctctgcttttaac
tagataacaactttcagcagtggatgtctaggctcgcacatcg-atgaagaacgctgcga
actgcgatacgtaatgcgaattgcaggattca--gtgagtcatcgaaattttgaacgcat
attg-cac-ttccgggttagtcc--tggaagtatgcctgtatcagtgtccgtacaacaaa
cttggttttcttctttcc-gtttagtcggtggaggatatgccagatgtgaa-gtgtcttg
cgat---tgatttt--tgtatcg-gttgcgagtccttttaaacgtaaaacactgtacttc
tctttgctcgaaaagcgtggcgttgctgatt--gtgaaggctgtccatgtgaccagtc-g
gcgatcg-ttttgtctactatggcgtttaatggagaaatatttgattcgcggtatgattg
gcttc-ggctgaacaggc-gcttattgaatatttttcgtgctatggcgg-tatgaacttg
atgaaccgtag--tcgtatgttgacttggcttttgaa--ttggctttgct-gttgcgaag
taga-gtga----------ca-gtttcggct-gtcgag----ggtc-gaccga-tttggg
aaa--tttgtgtgatgc--gacttcggttgcgttg-catctcaactcgacctgatatcag
gcaagattaccc---------------------------------
>EF141309
------------------------------------------------------------
------------------------------------------------------------
------------------------------------------------------------
------------------------------------------------------------
------------------------------------------------------------
------------------------------------------------------------
------------------------------------------------------------
------------------------------------------------------------
------------------------------------------------------------
------------------------------------------------------------
------------------------------------------------------------
--------------------------------------cattaccacacctaaaaa-ctt
tccacg-tgaac-----cgtatcaaccc---aataatttggggg-tt----------aat
ttggtaa---tgg-ctgctggca--tct----tttt---gttggctggctgttact---g
agtaagccctatca-tggcgagagtttggac---ctttgtctgaacaagtagc--tacga
ttgtaaaccctttcttaattactgaatatactgtgggg-acgaaagtctctgcttttaac
tagataacaactttcagcagtggatgtctaggctcgcacatcg-atgaagaacgctgcga
actgcgatacgtaatgcgaattgcaggattca--gtgagtcatcgaaattttgaacgcat
attg-cac-ttccgggttagtcc--tggaagtatgcctgtatcagtgtccgtacaacaaa
cttggttttcttctttcc-gtttagtcggtggaggatatgccagatgtgaa-gtgtcttg
cgat---tgatttt--tgtatcg-gttgcgagtccttttaaacgtaaaacactgtacttc
tctttgctcgaaaagcgtggcgttgctgatt--gtgaaggctgtccatgtgaccagtc-g
gcgatcg-ttttgtctactatggcgtttaatggagaaatatttgattcgcggtatgattg
gcttc-ggctgaacaggc-gcttattgaatatttttcgtgctatggcgg-tatgaacttg
[truncated: 327,206 more chars]
