# Supplementary material for: Molecular Taxonomy of Phytopathogenic Fungi: A Case Study in Peronospora
Source: PLoS One. 2009 Jul 29;4(7):e6319. doi: 10.1371/journal.pone.0006319 (PMC2712678; doi:10.1371/journal.pone.0006319)
Supplement: File S1 — Includes the inferred alignments in FASTA, the trees in Newick and selected distance matrices in extended PHYLIP format. (0.60 MB ZIP) [file pone.0006319.s001.zip › Supplementary_File_S1/Full_optimization_hosts_poa_P_F05.csv]

Threshold	No._Clusters	MRI
0.00000000	193.00000000	0.73065482
0.00010000	193.00000000	0.73065482
0.00020000	193.00000000	0.73065482
0.00030000	193.00000000	0.73065482
0.00040000	193.00000000	0.73065482
0.00050000	193.00000000	0.73065482
0.00060000	193.00000000	0.73065482
0.00070000	193.00000000	0.73065482
0.00080000	193.00000000	0.73065482
0.00090000	192.00000000	0.73089420
0.00100000	192.00000000	0.73089420
0.00110000	189.00000000	0.73380088
0.00120000	189.00000000	0.73380088
0.00130000	159.00000000	0.79520668
0.00140000	157.00000000	0.79533205
0.00150000	157.00000000	0.79533205
0.00160000	157.00000000	0.79533205
0.00170000	156.00000000	0.79478554
0.00180000	156.00000000	0.79478554
0.00190000	156.00000000	0.79478554
0.00200000	156.00000000	0.79478554
0.00210000	156.00000000	0.79478554
0.00220000	155.00000000	0.79657697
0.00230000	154.00000000	0.79589434
0.00240000	153.00000000	0.79575794
0.00250000	143.00000000	0.81765549
0.00260000	132.00000000	0.79204074
0.00270000	131.00000000	0.79240466
0.00280000	131.00000000	0.79240466
0.00290000	131.00000000	0.79240466
0.00300000	131.00000000	0.79240466
0.00310000	131.00000000	0.79240466
0.00320000	131.00000000	0.79240466
0.00330000	131.00000000	0.79240466
0.00340000	130.00000000	0.79228062
0.00350000	129.00000000	0.79203265
0.00360000	129.00000000	0.79203265
0.00370000	128.00000000	0.79054771
0.00380000	120.00000000	0.79565821
0.00390000	120.00000000	0.79565821
0.00400000	120.00000000	0.79565821
0.00410000	120.00000000	0.79565821
0.00420000	119.00000000	0.79576943
0.00430000	119.00000000	0.79576943
0.00440000	119.00000000	0.79576943
0.00450000	119.00000000	0.79576943
0.00460000	118.00000000	0.79375379
0.00470000	118.00000000	0.79375379
0.00480000	118.00000000	0.79375379
0.00490000	118.00000000	0.79375379
0.00500000	110.00000000	0.80079619
0.00510000	107.00000000	0.78245477
0.00520000	107.00000000	0.78245477
0.00530000	106.00000000	0.78234100
0.00540000	106.00000000	0.78234100
0.00550000	106.00000000	0.78234100
0.00560000	106.00000000	0.78234100
0.00570000	106.00000000	0.78234100
0.00580000	106.00000000	0.78234100
0.00590000	106.00000000	0.78234100
0.00600000	106.00000000	0.78234100
0.00610000	105.00000000	0.78143185
0.00620000	103.00000000	0.77484216
0.00630000	99.00000000	0.77369581
0.00640000	99.00000000	0.77369581
0.00650000	99.00000000	0.77369581
0.00660000	99.00000000	0.77369581
0.00670000	99.00000000	0.77369581
0.00680000	99.00000000	0.77369581
0.00690000	99.00000000	0.77369581
0.00700000	97.00000000	0.76865810
0.00710000	97.00000000	0.76865810
0.00720000	97.00000000	0.76865810
0.00730000	96.00000000	0.76854923
0.00740000	96.00000000	0.76854923
0.00750000	94.00000000	0.76616102
0.00760000	92.00000000	0.70904877
0.00770000	92.00000000	0.70904877
0.00780000	92.00000000	0.70904877
0.00790000	92.00000000	0.70904877
0.00800000	92.00000000	0.70904877
0.00810000	92.00000000	0.70904877
0.00820000	92.00000000	0.70904877
0.00830000	92.00000000	0.70904877
0.00840000	92.00000000	0.70904877
0.00850000	92.00000000	0.70904877
0.00860000	92.00000000	0.70904877
0.00870000	92.00000000	0.70904877
0.00880000	84.00000000	0.68683568
0.00890000	83.00000000	0.68699551
0.00900000	83.00000000	0.68699551
0.00910000	83.00000000	0.68699551
0.00920000	82.00000000	0.68704838
0.00930000	81.00000000	0.68701240
0.00940000	81.00000000	0.68701240
0.00950000	80.00000000	0.68612545
0.00960000	80.00000000	0.68612545
0.00970000	80.00000000	0.68612545
0.00980000	80.00000000	0.68612545
0.00990000	80.00000000	0.68612545
0.01000000	80.00000000	0.68612545
0.01010000	79.00000000	0.68594830
0.01020000	78.00000000	0.68453399
0.01030000	78.00000000	0.68453399
0.01040000	78.00000000	0.68453399
0.01050000	78.00000000	0.68453399
0.01060000	78.00000000	0.68453399
0.01070000	77.00000000	0.68356460
0.01080000	77.00000000	0.68356460
0.01090000	77.00000000	0.68356460
0.01100000	77.00000000	0.68356460
0.01110000	77.00000000	0.68356460
0.01120000	76.00000000	0.68321270
0.01130000	75.00000000	0.68312477
0.01140000	75.00000000	0.68312477
0.01150000	75.00000000	0.68312477
0.01160000	75.00000000	0.68312477
0.01170000	75.00000000	0.68312477
0.01180000	75.00000000	0.68312477
0.01190000	75.00000000	0.68312477
0.01200000	75.00000000	0.68312477
0.01210000	75.00000000	0.68312477
0.01220000	75.00000000	0.68312477
0.01230000	75.00000000	0.68312477
0.01240000	75.00000000	0.68312477
0.01250000	74.00000000	0.68303686
0.01260000	72.00000000	0.68128285
0.01270000	72.00000000	0.68128285
0.01280000	72.00000000	0.68128285
0.01290000	72.00000000	0.68128285
0.01300000	72.00000000	0.68128285
0.01310000	72.00000000	0.68128285
0.01320000	72.00000000	0.68128285
0.01330000	72.00000000	0.68128285
0.01340000	72.00000000	0.68128285
0.01350000	72.00000000	0.68128285
0.01360000	72.00000000	0.68128285
0.01370000	72.00000000	0.68128285
0.01380000	72.00000000	0.68128285
0.01390000	72.00000000	0.68128285
0.01400000	72.00000000	0.68128285
0.01410000	72.00000000	0.68128285
0.01420000	72.00000000	0.68128285
0.01430000	71.00000000	0.67391539
0.01440000	71.00000000	0.67391539
0.01450000	71.00000000	0.67391539
0.01460000	71.00000000	0.67391539
0.01470000	71.00000000	0.67391539
0.01480000	71.00000000	0.67391539
0.01490000	71.00000000	0.67391539
0.01500000	71.00000000	0.67391539
0.01510000	69.00000000	0.67348635
0.01520000	69.00000000	0.67348635
0.01530000	69.00000000	0.67348635
0.01540000	69.00000000	0.67348635
0.01550000	68.00000000	0.67240350
0.01560000	68.00000000	0.67240350
0.01570000	68.00000000	0.67240350
0.01580000	68.00000000	0.67240350
0.01590000	68.00000000	0.67240350
0.01600000	68.00000000	0.67240350
0.01610000	68.00000000	0.67240350
0.01620000	68.00000000	0.67240350
0.01630000	68.00000000	0.67240350
0.01640000	68.00000000	0.67240350
0.01650000	68.00000000	0.67240350
0.01660000	68.00000000	0.67240350
0.01670000	68.00000000	0.67240350
0.01680000	68.00000000	0.67240350
0.01690000	68.00000000	0.67240350
0.01700000	68.00000000	0.67240350
0.01710000	68.00000000	0.67240350
0.01720000	68.00000000	0.67240350
0.01730000	68.00000000	0.67240350
0.01740000	68.00000000	0.67240350
0.01750000	68.00000000	0.67240350
0.01760000	68.00000000	0.67240350
0.01770000	67.00000000	0.67036355
0.01780000	66.00000000	0.66943218
0.01790000	66.00000000	0.66943218
0.01800000	66.00000000	0.66943218
0.01810000	66.00000000	0.66943218
0.01820000	66.00000000	0.66943218
0.01830000	66.00000000	0.66943218
0.01840000	65.00000000	0.66732380
0.01850000	65.00000000	0.66732380
0.01860000	65.00000000	0.66732380
0.01870000	65.00000000	0.66732380
0.01880000	64.00000000	0.66715563
0.01890000	63.00000000	0.66665156
0.01900000	63.00000000	0.66665156
0.01910000	63.00000000	0.66665156
0.01920000	63.00000000	0.66665156
0.01930000	63.00000000	0.66665156
0.01940000	63.00000000	0.66665156
0.01950000	63.00000000	0.66665156
0.01960000	63.00000000	0.66665156
0.01970000	63.00000000	0.66665156
0.01980000	63.00000000	0.66665156
0.01990000	63.00000000	0.66665156
0.02000000	63.00000000	0.66665156
0.02010000	63.00000000	0.66665156
0.02020000	63.00000000	0.66665156
0.02030000	63.00000000	0.66665156
0.02040000	63.00000000	0.66665156
0.02050000	63.00000000	0.66665156
0.02060000	63.00000000	0.66665156
0.02070000	63.00000000	0.66665156
0.02080000	63.00000000	0.66665156
0.02090000	63.00000000	0.66665156
0.02100000	62.00000000	0.65190738
0.02110000	62.00000000	0.65190738
0.02120000	62.00000000	0.65190738
0.02130000	62.00000000	0.65190738
0.02140000	61.00000000	0.65182667
0.02150000	60.00000000	0.65166529
0.02160000	60.00000000	0.65166529
0.02170000	60.00000000	0.65166529
0.02180000	60.00000000	0.65166529
0.02190000	60.00000000	0.65166529
0.02200000	60.00000000	0.65166529
0.02210000	60.00000000	0.65166529
0.02220000	60.00000000	0.65166529
0.02230000	60.00000000	0.65166529
0.02240000	60.00000000	0.65166529
0.02250000	60.00000000	0.65166529
0.02260000	59.00000000	0.65005533
0.02270000	59.00000000	0.65005533
0.02280000	59.00000000	0.65005533
0.02290000	59.00000000	0.65005533
0.02300000	59.00000000	0.65005533
0.02310000	59.00000000	0.65005533
0.02320000	59.00000000	0.65005533
0.02330000	59.00000000	0.65005533
0.02340000	59.00000000	0.65005533
0.02350000	59.00000000	0.65005533
0.02360000	59.00000000	0.65005533
0.02370000	59.00000000	0.65005533
0.02380000	59.00000000	0.65005533
0.02390000	59.00000000	0.65005533
0.02400000	59.00000000	0.65005533
0.02410000	59.00000000	0.65005533
0.02420000	59.00000000	0.65005533
0.02430000	59.00000000	0.65005533
0.02440000	59.00000000	0.65005533
0.02450000	59.00000000	0.65005533
0.02460000	59.00000000	0.65005533
0.02470000	59.00000000	0.65005533
0.02480000	59.00000000	0.65005533
0.02490000	58.00000000	0.64621949
0.02500000	58.00000000	0.64621949
0.02510000	58.00000000	0.64621949
0.02520000	58.00000000	0.64621949
0.02530000	58.00000000	0.64621949
0.02540000	58.00000000	0.64621949
0.02550000	58.00000000	0.64621949
0.02560000	58.00000000	0.64621949
0.02570000	58.00000000	0.64621949
0.02580000	58.00000000	0.64621949
0.02590000	58.00000000	0.64621949
0.02600000	58.00000000	0.64621949
0.02610000	58.00000000	0.64621949
0.02620000	58.00000000	0.64621949
0.02630000	57.00000000	0.64613999
0.02640000	57.00000000	0.64613999
0.02650000	56.00000000	0.61594087
0.02660000	56.00000000	0.61594087
0.02670000	56.00000000	0.61594087
0.02680000	55.00000000	0.61389810
0.02690000	55.00000000	0.61389810
0.02700000	55.00000000	0.61389810
0.02710000	55.00000000	0.61389810
0.02720000	55.00000000	0.61389810
0.02730000	55.00000000	0.61389810
0.02740000	55.00000000	0.61389810
0.02750000	55.00000000	0.61389810
0.02760000	54.00000000	0.61346189
0.02770000	54.00000000	0.61346189
0.02780000	53.00000000	0.61346819
0.02790000	52.00000000	0.61238031
0.02800000	52.00000000	0.61238031
0.02810000	52.00000000	0.61238031
0.02820000	52.00000000	0.61238031
0.02830000	52.00000000	0.61238031
0.02840000	52.00000000	0.61238031
0.02850000	52.00000000	0.61238031
0.02860000	52.00000000	0.61238031
0.02870000	52.00000000	0.61238031
0.02880000	52.00000000	0.61238031
0.02890000	51.00000000	0.60337182
0.02900000	51.00000000	0.60337182
0.02910000	50.00000000	0.60323067
0.02920000	50.00000000	0.60323067
0.02930000	50.00000000	0.60323067
0.02940000	50.00000000	0.60323067
0.02950000	50.00000000	0.60323067
0.02960000	50.00000000	0.60323067
0.02970000	50.00000000	0.60323067
0.02980000	50.00000000	0.60323067
0.02990000	50.00000000	0.60323067
0.03000000	50.00000000	0.60323067
0.03010000	49.00000000	0.59205151
0.03020000	49.00000000	0.59205151
0.03030000	49.00000000	0.59205151
0.03040000	49.00000000	0.59205151
0.03050000	49.00000000	0.59205151
0.03060000	49.00000000	0.59205151
0.03070000	49.00000000	0.59205151
0.03080000	49.00000000	0.59205151
0.03090000	49.00000000	0.59205151
0.03100000	49.00000000	0.59205151
0.03110000	49.00000000	0.59205151
0.03120000	49.00000000	0.59205151
0.03130000	49.00000000	0.59205151
0.03140000	48.00000000	0.59198318
0.03150000	47.00000000	0.59177830
0.03160000	47.00000000	0.59177830
0.03170000	47.00000000	0.59177830
0.03180000	47.00000000	0.59177830
0.03190000	47.00000000	0.59177830
0.03200000	47.00000000	0.59177830
0.03210000	47.00000000	0.59177830
0.03220000	47.00000000	0.59177830
0.03230000	47.00000000	0.59177830
0.03240000	47.00000000	0.59177830
0.03250000	46.00000000	0.58960041
0.03260000	46.00000000	0.58960041
0.03270000	46.00000000	0.58960041
0.03280000	46.00000000	0.58960041
0.03290000	46.00000000	0.58960041
0.03300000	45.00000000	0.58932914
0.03310000	45.00000000	0.58932914
0.03320000	45.00000000	0.58932914
0.03330000	45.00000000	0.58932914
0.03340000	45.00000000	0.58932914
0.03350000	45.00000000	0.58932914
0.03360000	45.00000000	0.58932914
0.03370000	45.00000000	0.58932914
0.03380000	45.00000000	0.58932914
0.03390000	45.00000000	0.58932914
0.03400000	44.00000000	0.58912583
0.03410000	44.00000000	0.58912583
0.03420000	44.00000000	0.58912583
0.03430000	44.00000000	0.58912583
0.03440000	44.00000000	0.58912583
0.03450000	44.00000000	0.58912583
0.03460000	44.00000000	0.58912583
0.03470000	44.00000000	0.58912583
0.03480000	44.00000000	0.58912583
0.03490000	44.00000000	0.58912583
0.03500000	44.00000000	0.58912583
0.03510000	44.00000000	0.58912583
0.03520000	44.00000000	0.58912583
0.03530000	43.00000000	0.58709931
0.03540000	43.00000000	0.58709931
0.03550000	43.00000000	0.58709931
0.03560000	43.00000000	0.58709931
0.03570000	43.00000000	0.58709931
0.03580000	43.00000000	0.58709931
0.03590000	43.00000000	0.58709931
0.03600000	43.00000000	0.58709931
0.03610000	43.00000000	0.58709931
0.03620000	43.00000000	0.58709931
0.03630000	43.00000000	0.58709931
0.03640000	42.00000000	0.58689732
0.03650000	42.00000000	0.58689732
0.03660000	42.00000000	0.58689732
0.03670000	42.00000000	0.58689732
0.03680000	42.00000000	0.58689732
0.03690000	42.00000000	0.58689732
0.03700000	42.00000000	0.58689732
0.03710000	42.00000000	0.58689732
0.03720000	42.00000000	0.58689732
0.03730000	42.00000000	0.58689732
0.03740000	42.00000000	0.58689732
0.03750000	42.00000000	0.58689732
0.03760000	42.00000000	0.58689732
0.03770000	42.00000000	0.58689732
0.03780000	42.00000000	0.58689732
0.03790000	42.00000000	0.58689732
0.03800000	42.00000000	0.58689732
0.03810000	42.00000000	0.58689732
0.03820000	42.00000000	0.58689732
0.03830000	42.00000000	0.58689732
0.03840000	42.00000000	0.58689732
0.03850000	42.00000000	0.58689732
0.03860000	42.00000000	0.58689732
0.03870000	42.00000000	0.58689732
0.03880000	42.00000000	0.58689732
0.03890000	42.00000000	0.58689732
0.03900000	42.00000000	0.58689732
0.03910000	41.00000000	0.57060127
0.03920000	41.00000000	0.57060127
0.03930000	41.00000000	0.57060127
0.03940000	41.00000000	0.57060127
0.03950000	41.00000000	0.57060127
0.03960000	41.00000000	0.57060127
0.03970000	41.00000000	0.57060127
0.03980000	41.00000000	0.57060127
0.03990000	41.00000000	0.57060127
0.04000000	41.00000000	0.57060127
0.04010000	41.00000000	0.57060127
0.04020000	40.00000000	0.56957650
0.04030000	40.00000000	0.56957650
0.04040000	40.00000000	0.56957650
0.04050000	40.00000000	0.56957650
0.04060000	40.00000000	0.56957650
0.04070000	40.00000000	0.56957650
0.04080000	40.00000000	0.56957650
0.04090000	40.00000000	0.56957650
0.04100000	40.00000000	0.56957650
0.04110000	40.00000000	0.56957650
0.04120000	40.00000000	0.56957650
0.04130000	40.00000000	0.56957650
0.04140000	40.00000000	0.56957650
0.04150000	40.00000000	0.56957650
0.04160000	40.00000000	0.56957650
0.04170000	40.00000000	0.56957650
0.04180000	40.00000000	0.56957650
0.04190000	40.00000000	0.56957650
0.04200000	40.00000000	0.56957650
0.04210000	40.00000000	0.56957650
0.04220000	40.00000000	0.56957650
0.04230000	40.00000000	0.56957650
0.04240000	40.00000000	0.56957650
0.04250000	40.00000000	0.56957650
0.04260000	40.00000000	0.56957650
0.04270000	40.00000000	0.56957650
0.04280000	39.00000000	0.56906529
0.04290000	39.00000000	0.56906529
0.04300000	39.00000000	0.56906529
0.04310000	39.00000000	0.56906529
0.04320000	39.00000000	0.56906529
0.04330000	39.00000000	0.56906529
0.04340000	39.00000000	0.56906529
0.04350000	39.00000000	0.56906529
0.04360000	39.00000000	0.56906529
0.04370000	39.00000000	0.56906529
0.04380000	39.00000000	0.56906529
0.04390000	39.00000000	0.56906529
0.04400000	38.00000000	0.56902012
0.04410000	38.00000000	0.56902012
0.04420000	38.00000000	0.56902012
0.04430000	38.00000000	0.56902012
0.04440000	38.00000000	0.56902012
0.04450000	38.00000000	0.56902012
0.04460000	38.00000000	0.56902012
0.04470000	38.00000000	0.56902012
0.04480000	38.00000000	0.56902012
0.04490000	38.00000000	0.56902012
0.04500000	38.00000000	0.56902012
0.04510000	38.00000000	0.56902012
0.04520000	38.00000000	0.56902012
0.04530000	38.00000000	0.56902012
0.04540000	38.00000000	0.56902012
0.04550000	38.00000000	0.56902012
0.04560000	38.00000000	0.56902012
0.04570000	38.00000000	0.56902012
0.04580000	38.00000000	0.56902012
0.04590000	38.00000000	0.56902012
0.04600000	38.00000000	0.56902012
0.04610000	38.00000000	0.56902012
0.04620000	38.00000000	0.56902012
0.04630000	38.00000000	0.56902012
0.04640000	38.00000000	0.56902012
0.04650000	38.00000000	0.56902012
0.04660000	38.00000000	0.56902012
0.04670000	38.00000000	0.56902012
0.04680000	38.00000000	0.56902012
0.04690000	38.00000000	0.56902012
0.04700000	38.00000000	0.56902012
0.04710000	38.00000000	0.56902012
0.04720000	38.00000000	0.56902012
0.04730000	38.00000000	0.56902012
0.04740000	38.00000000	0.56902012
0.04750000	38.00000000	0.56902012
0.04760000	37.00000000	0.56654027
0.04770000	37.00000000	0.56654027
0.04780000	36.00000000	0.42653629
0.04790000	36.00000000	0.42653629
0.04800000	36.00000000	0.42653629
0.04810000	36.00000000	0.42653629
0.04820000	36.00000000	0.42653629
0.04830000	36.00000000	0.42653629
0.04840000	36.00000000	0.42653629
0.04850000	36.00000000	0.42653629
0.04860000	36.00000000	0.42653629
0.04870000	36.00000000	0.42653629
0.04880000	36.00000000	0.42653629
0.04890000	36.00000000	0.42653629
0.04900000	36.00000000	0.42653629
0.04910000	36.00000000	0.42653629
0.04920000	36.00000000	0.42653629
0.04930000	36.00000000	0.42653629
0.04940000	36.00000000	0.42653629
0.04950000	36.00000000	0.42653629
0.04960000	36.00000000	0.42653629
0.04970000	36.00000000	0.42653629
0.04980000	36.00000000	0.42653629
0.04990000	36.00000000	0.42653629
0.05000000	36.00000000	0.42653629
0.05010000	36.00000000	0.42653629
0.05020000	36.00000000	0.42653629
0.05030000	36.00000000	0.42653629
0.05040000	36.00000000	0.42653629
0.05050000	36.00000000	0.42653629
0.05060000	36.00000000	0.42653629
0.05070000	36.00000000	0.42653629
0.05080000	36.00000000	0.42653629
0.05090000	36.00000000	0.42653629
0.05100000	36.00000000	0.42653629
0.05110000	36.00000000	0.42653629
0.05120000	36.00000000	0.42653629
0.05130000	36.00000000	0.42653629
0.05140000	36.00000000	0.42653629
0.05150000	36.00000000	0.42653629
0.05160000	36.00000000	0.42653629
0.05170000	36.00000000	0.42653629
0.05180000	36.00000000	0.42653629
0.05190000	36.00000000	0.42653629
0.05200000	36.00000000	0.42653629
0.05210000	36.00000000	0.42653629
0.05220000	36.00000000	0.42653629
0.05230000	36.00000000	0.42653629
0.05240000	36.00000000	0.42653629
0.05250000	36.00000000	0.42653629
0.05260000	36.00000000	0.42653629
0.05270000	36.00000000	0.42653629
0.05280000	36.00000000	0.42653629
0.05290000	36.00000000	0.42653629
0.05300000	36.00000000	0.42653629
0.05310000	36.00000000	0.42653629
0.05320000	36.00000000	0.42653629
0.05330000	36.00000000	0.42653629
0.05340000	36.00000000	0.42653629
0.05350000	36.00000000	0.42653629
0.05360000	36.00000000	0.42653629
0.05370000	36.00000000	0.42653629
0.05380000	36.00000000	0.42653629
0.05390000	36.00000000	0.42653629
0.05400000	36.00000000	0.42653629
0.05410000	36.00000000	0.42653629
0.05420000	36.00000000	0.42653629
0.05430000	36.00000000	0.42653629
0.05440000	36.00000000	0.42653629
0.05450000	36.00000000	0.42653629
0.05460000	36.00000000	0.42653629
0.05470000	36.00000000	0.42653629
0.05480000	36.00000000	0.42653629
0.05490000	36.00000000	0.42653629
0.05500000	36.00000000	0.42653629
0.05510000	36.00000000	0.42653629
0.05520000	36.00000000	0.42653629
0.05530000	36.00000000	0.42653629
0.05540000	36.00000000	0.42653629
0.05550000	36.00000000	0.42653629
0.05560000	36.00000000	0.42653629
0.05570000	36.00000000	0.42653629
0.05580000	36.00000000	0.42653629
0.05590000	36.00000000	0.42653629
0.05600000	36.00000000	0.42653629
0.05610000	36.00000000	0.42653629
0.05620000	36.00000000	0.42653629
0.05630000	36.00000000	0.42653629
0.05640000	36.00000000	0.42653629
0.05650000	36.00000000	0.42653629
0.05660000	36.00000000	0.42653629
0.05670000	36.00000000	0.42653629
0.05680000	36.00000000	0.42653629
0.05690000	36.00000000	0.42653629
0.05700000	36.00000000	0.42653629
0.05710000	36.00000000	0.42653629
0.05720000	36.00000000	0.42653629
0.05730000	36.00000000	0.42653629
0.05740000	36.00000000	0.42653629
0.05750000	36.00000000	0.42653629
0.05760000	35.00000000	0.42582687
0.05770000	35.00000000	0.42582687
0.05780000	35.00000000	0.42582687
0.05790000	35.00000000	0.42582687
0.05800000	35.00000000	0.42582687
0.05810000	34.00000000	0.40503850
0.05820000	34.00000000	0.40503850
0.05830000	33.00000000	0.40366299
0.05840000	33.00000000	0.40366299
0.05850000	33.00000000	0.40366299
0.05860000	33.00000000	0.40366299
0.05870000	33.00000000	0.40366299
0.05880000	33.00000000	0.40366299
0.05890000	33.00000000	0.40366299
0.05900000	33.00000000	0.40366299
0.05910000	33.00000000	0.40366299
0.05920000	31.00000000	0.39144199
0.05930000	31.00000000	0.39144199
0.05940000	31.00000000	0.39144199
0.05950000	31.00000000	0.39144199
0.05960000	31.00000000	0.39144199
0.05970000	31.00000000	0.39144199
0.05980000	31.00000000	0.39144199
0.05990000	31.00000000	0.39144199
0.06000000	31.00000000	0.39144199
0.06010000	31.00000000	0.39144199
0.06020000	31.00000000	0.39144199
0.06030000	31.00000000	0.39144199
0.06040000	31.00000000	0.39144199
0.06050000	31.00000000	0.39144199
0.06060000	31.00000000	0.39144199
0.06070000	31.00000000	0.39144199
0.06080000	31.00000000	0.39144199
0.06090000	31.00000000	0.39144199
0.06100000	31.00000000	0.39144199
0.06110000	31.00000000	0.39144199
0.06120000	31.00000000	0.39144199
0.06130000	31.00000000	0.39144199
0.06140000	31.00000000	0.39144199
0.06150000	31.00000000	0.39144199
0.06160000	31.00000000	0.39144199
0.06170000	31.00000000	0.39144199
0.06180000	31.00000000	0.39144199
0.06190000	31.00000000	0.39144199
0.06200000	30.00000000	0.37574391
0.06210000	29.00000000	0.37458783
0.06220000	29.00000000	0.37458783
0.06230000	29.00000000	0.37458783
0.06240000	29.00000000	0.37458783
0.06250000	29.00000000	0.37458783
0.06260000	29.00000000	0.37458783
0.06270000	29.00000000	0.37458783
0.06280000	29.00000000	0.37458783
0.06290000	29.00000000	0.37458783
0.06300000	29.00000000	0.37458783
0.06310000	29.00000000	0.37458783
0.06320000	29.00000000	0.37458783
0.06330000	29.00000000	0.37458783
0.06340000	29.00000000	0.37458783
0.06350000	29.00000000	0.37458783
0.06360000	28.00000000	0.37391606
0.06370000	28.00000000	0.37391606
0.06380000	28.00000000	0.37391606
0.06390000	28.00000000	0.37391606
0.06400000	27.00000000	0.37321434
0.06410000	27.00000000	0.37321434
0.06420000	27.00000000	0.37321434
0.06430000	27.00000000	0.37321434
0.06440000	27.00000000	0.37321434
0.06450000	27.00000000	0.37321434
0.06460000	27.00000000	0.37321434
0.06470000	27.00000000	0.37321434
0.06480000	27.00000000	0.37321434
0.06490000	27.00000000	0.37321434
0.06500000	26.00000000	0.37308698
0.06510000	26.00000000	0.37308698
0.06520000	26.00000000	0.37308698
0.06530000	26.00000000	0.37308698
0.06540000	26.00000000	0.37308698
0.06550000	26.00000000	0.37308698
0.06560000	26.00000000	0.37308698
0.06570000	26.00000000	0.37308698
0.06580000	26.00000000	0.37308698
0.06590000	26.00000000	0.37308698
0.06600000	26.00000000	0.37308698
0.06610000	26.00000000	0.37308698
0.06620000	26.00000000	0.37308698
0.06630000	26.00000000	0.37308698
0.06640000	26.00000000	0.37308698
0.06650000	26.00000000	0.37308698
0.06660000	25.00000000	0.29701474
0.06670000	25.00000000	0.29701474
0.06680000	25.00000000	0.29701474
0.06690000	25.00000000	0.29701474
0.06700000	25.00000000	0.29701474
0.06710000	25.00000000	0.29701474
0.06720000	25.00000000	0.29701474
0.06730000	25.00000000	0.29701474
0.06740000	25.00000000	0.29701474
0.06750000	25.00000000	0.29701474
0.06760000	25.00000000	0.29701474
0.06770000	25.00000000	0.29701474
0.06780000	25.00000000	0.29701474
0.06790000	25.00000000	0.29701474
0.06800000	25.00000000	0.29701474
0.06810000	25.00000000	0.29701474
0.06820000	25.00000000	0.29701474
0.06830000	25.00000000	0.29701474
0.06840000	25.00000000	0.29701474
0.06850000	25.00000000	0.29701474
0.06860000	25.00000000	0.29701474
0.06870000	25.00000000	0.29701474
0.06880000	25.00000000	0.29701474
0.06890000	25.00000000	0.29701474
0.06900000	25.00000000	0.29701474
0.06910000	25.00000000	0.29701474
0.06920000	25.00000000	0.29701474
0.06930000	25.00000000	0.29701474
0.06940000	25.00000000	0.29701474
0.06950000	25.00000000	0.29701474
0.06960000	25.00000000	0.29701474
0.06970000	25.00000000	0.29701474
0.06980000	25.00000000	0.29701474
0.06990000	25.00000000	0.29701474
0.07000000	24.00000000	0.29603678
0.07010000	24.00000000	0.29603678
0.07020000	24.00000000	0.29603678
0.07030000	24.00000000	0.29603678
0.07040000	24.00000000	0.29603678
0.07050000	23.00000000	0.25357136
0.07060000	23.00000000	0.25357136
0.07070000	23.00000000	0.25357136
0.07080000	23.00000000	0.25357136
0.07090000	23.00000000	0.25357136
0.07100000	23.00000000	0.25357136
0.07110000	23.00000000	0.25357136
0.07120000	23.00000000	0.25357136
0.07130000	23.00000000	0.25357136
0.07140000	23.00000000	0.25357136
0.07150000	23.00000000	0.25357136
0.07160000	23.00000000	0.25357136
0.07170000	23.00000000	0.25357136
0.07180000	23.00000000	0.25357136
0.07190000	23.00000000	0.25357136
0.07200000	22.00000000	0.25344102
0.07210000	22.00000000	0.25344102
0.07220000	22.00000000	0.25344102
0.07230000	22.00000000	0.25344102
0.07240000	22.00000000	0.25344102
0.07250000	22.00000000	0.25344102
0.07260000	22.00000000	0.25344102
0.07270000	22.00000000	0.25344102
0.07280000	22.00000000	0.25344102
0.07290000	21.00000000	0.25066177
0.07300000	21.00000000	0.25066177
0.07310000	21.00000000	0.25066177
0.07320000	20.00000000	0.25024548
0.07330000	20.00000000	0.25024548
0.07340000	20.00000000	0.25024548
0.07350000	20.00000000	0.25024548
0.07360000	20.00000000	0.25024548
0.07370000	20.00000000	0.25024548
0.07380000	20.00000000	0.25024548
0.07390000	20.00000000	0.25024548
0.07400000	20.00000000	0.25024548
0.07410000	20.00000000	0.25024548
0.07420000	20.00000000	0.25024548
0.07430000	20.00000000	0.25024548
0.07440000	20.00000000	0.25024548
0.07450000	20.00000000	0.25024548
0.07460000	20.00000000	0.25024548
0.07470000	20.00000000	0.25024548
0.07480000	20.00000000	0.25024548
0.07490000	20.00000000	0.25024548
0.07500000	20.00000000	0.25024548
0.07510000	20.00000000	0.25024548
0.07520000	20.00000000	0.25024548
0.07530000	20.00000000	0.25024548
0.07540000	20.00000000	0.25024548
0.07550000	20.00000000	0.25024548
0.07560000	20.00000000	0.25024548
0.07570000	20.00000000	0.25024548
0.07580000	20.00000000	0.25024548
0.07590000	20.00000000	0.25024548
0.07600000	20.00000000	0.25024548
0.07610000	20.00000000	0.25024548
0.07620000	20.00000000	0.25024548
0.07630000	20.00000000	0.25024548
0.07640000	20.00000000	0.25024548
0.07650000	20.00000000	0.25024548
0.07660000	20.00000000	0.25024548
0.07670000	20.00000000	0.25024548
0.07680000	20.00000000	0.25024548
0.07690000	19.00000000	0.25055716
0.07700000	19.00000000	0.25055716
0.07710000	19.00000000	0.25055716
0.07720000	19.00000000	0.25055716
0.07730000	19.00000000	0.25055716
0.07740000	18.00000000	0.24712493
0.07750000	18.00000000	0.24712493
0.07760000	18.00000000	0.24712493
0.07770000	18.00000000	0.24712493
0.07780000	18.00000000	0.24712493
0.07790000	18.00000000	0.24712493
0.07800000	18.00000000	0.24712493
0.07810000	18.00000000	0.24712493
0.07820000	18.00000000	0.24712493
0.07830000	18.00000000	0.24712493
0.07840000	18.00000000	0.24712493
0.07850000	18.00000000	0.24712493
0.07860000	18.00000000	0.24712493
0.07870000	18.00000000	0.24712493
0.07880000	18.00000000	0.24712493
0.07890000	18.00000000	0.24712493
0.07900000	18.00000000	0.24712493
0.07910000	18.00000000	0.24712493
0.07920000	18.00000000	0.24712493
0.07930000	18.00000000	0.24712493
0.07940000	18.00000000	0.24712493
0.07950000	18.00000000	0.24712493
0.07960000	18.00000000	0.24712493
0.07970000	18.00000000	0.24712493
0.07980000	18.00000000	0.24712493
0.07990000	18.00000000	0.24712493
0.08000000	18.00000000	0.24712493
0.08010000	18.00000000	0.24712493
0.08020000	18.00000000	0.24712493
0.08030000	18.00000000	0.24712493
0.08040000	18.00000000	0.24712493
0.08050000	18.00000000	0.24712493
0.08060000	18.00000000	0.24712493
0.08070000	17.00000000	0.24277789
0.08080000	17.00000000	0.24277789
0.08090000	17.00000000	0.24277789
0.08100000	17.00000000	0.24277789
0.08110000	17.00000000	0.24277789
0.08120000	17.00000000	0.24277789
0.08130000	17.00000000	0.24277789
0.08140000	17.00000000	0.24277789
0.08150000	17.00000000	0.24277789
0.08160000	17.00000000	0.24277789
0.08170000	17.00000000	0.24277789
0.08180000	17.00000000	0.24277789
0.08190000	17.00000000	0.24277789
0.08200000	17.00000000	0.24277789
0.08210000	17.00000000	0.24277789
0.08220000	17.00000000	0.24277789
0.08230000	17.00000000	0.24277789
0.08240000	17.00000000	0.24277789
0.08250000	17.00000000	0.24277789
0.08260000	17.00000000	0.24277789
0.08270000	17.00000000	0.24277789
0.08280000	16.00000000	0.24071213
0.08290000	16.00000000	0.24071213
0.08300000	16.00000000	0.24071213
0.08310000	16.00000000	0.24071213
0.08320000	16.00000000	0.24071213
0.08330000	16.00000000	0.24071213
0.08340000	16.00000000	0.24071213
0.08350000	16.00000000	0.24071213
0.08360000	16.00000000	0.24071213
0.08370000	16.00000000	0.24071213
0.08380000	16.00000000	0.24071213
0.08390000	16.00000000	0.24071213
0.08400000	16.00000000	0.24071213
0.08410000	16.00000000	0.24071213
0.08420000	16.00000000	0.24071213
0.08430000	16.00000000	0.24071213
0.08440000	16.00000000	0.24071213
0.08450000	16.00000000	0.24071213
0.08460000	16.00000000	0.24071213
0.08470000	16.00000000	0.24071213
0.08480000	16.00000000	0.24071213
0.08490000	16.00000000	0.24071213
0.08500000	16.00000000	0.24071213
0.08510000	16.00000000	0.24071213
0.08520000	16.00000000	0.24071213
0.08530000	16.00000000	0.24071213
0.08540000	16.00000000	0.24071213
0.08550000	16.00000000	0.24071213
0.08560000	16.00000000	0.24071213
0.08570000	16.00000000	0.24071213
0.08580000	16.00000000	0.24071213
0.08590000	16.00000000	0.24071213
0.08600000	16.00000000	0.24071213
0.08610000	16.00000000	0.24071213
0.08620000	16.00000000	0.24071213
0.08630000	16.00000000	0.24071213
0.08640000	16.00000000	0.24071213
0.08650000	16.00000000	0.24071213
0.08660000	16.00000000	0.24071213
0.08670000	16.00000000	0.24071213
0.08680000	16.00000000	0.24071213
0.08690000	16.00000000	0.24071213
0.08700000	16.00000000	0.24071213
0.08710000	16.00000000	0.24071213
0.08720000	16.00000000	0.24071213
0.08730000	16.00000000	0.24071213
0.08740000	16.00000000	0.24071213
0.08750000	16.00000000	0.24071213
0.08760000	16.00000000	0.24071213
0.08770000	16.00000000	0.24071213
0.08780000	16.00000000	0.24071213
0.08790000	16.00000000	0.24071213
0.08800000	16.00000000	0.24071213
0.08810000	16.00000000	0.24071213
0.08820000	16.00000000	0.24071213
0.08830000	16.00000000	0.24071213
0.08840000	16.00000000	0.24071213
0.08850000	16.00000000	0.24071213
0.08860000	16.00000000	0.24071213
0.08870000	16.00000000	0.24071213
0.08880000	16.00000000	0.24071213
0.08890000	16.00000000	0.24071213
0.08900000	16.00000000	0.24071213
0.08910000	16.00000000	0.24071213
0.08920000	16.00000000	0.24071213
0.08930000	16.00000000	0.24071213
0.08940000	16.00000000	0.24071213
0.08950000	16.00000000	0.24071213
0.08960000	16.00000000	0.24071213
0.08970000	16.00000000	0.24071213
0.08980000	16.00000000	0.24071213
0.08990000	16.00000000	0.24071213
0.09000000	16.00000000	0.24071213
0.09010000	16.00000000	0.24071213
0.09020000	16.00000000	0.24071213
0.09030000	16.00000000	0.24071213
0.09040000	16.00000000	0.24071213
0.09050000	16.00000000	0.24071213
0.09060000	16.00000000	0.24071213
0.09070000	16.00000000	0.24071213
0.09080000	16.00000000	0.24071213
0.09090000	16.00000000	0.24071213
0.09100000	16.00000000	0.24071213
0.09110000	16.00000000	0.24071213
0.09120000	16.00000000	0.24071213
0.09130000	16.00000000	0.24071213
0.09140000	16.00000000	0.24071213
0.09150000	16.00000000	0.24071213
0.09160000	16.00000000	0.24071213
0.09170000	16.00000000	0.24071213
0.09180000	16.00000000	0.24071213
0.09190000	16.00000000	0.24071213
0.09200000	16.00000000	0.24071213
0.09210000	16.00000000	0.24071213
0.09220000	16.00000000	0.24071213
0.09230000	16.00000000	0.24071213
0.09240000	16.00000000	0.24071213
0.09250000	16.00000000	0.24071213
0.09260000	16.00000000	0.24071213
0.09270000	16.00000000	0.24071213
0.09280000	16.00000000	0.24071213
0.09290000	16.00000000	0.24071213
0.09300000	16.00000000	0.24071213
0.09310000	16.00000000	0.24071213
0.09320000	16.00000000	0.24071213
0.09330000	16.00000000	0.24071213
0.09340000	16.00000000	0.24071213
0.09350000	16.00000000	0.24071213
0.09360000	16.00000000	0.24071213
0.09370000	16.00000000	0.24071213
0.09380000	16.00000000	0.24071213
0.09390000	16.00000000	0.24071213
0.09400000	16.00000000	0.24071213
0.09410000	16.00000000	0.24071213
0.09420000	16.00000000	0.24071213
0.09430000	16.00000000	0.24071213
0.09440000	16.00000000	0.24071213
0.09450000	16.00000000	0.24071213
0.09460000	16.00000000	0.24071213
0.09470000	15.00000000	0.23436136
0.09480000	15.00000000	0.23436136
0.09490000	15.00000000	0.23436136
0.09500000	15.00000000	0.23436136
0.09510000	15.00000000	0.23436136
0.09520000	15.00000000	0.23436136
0.09530000	15.00000000	0.23436136
0.09540000	15.00000000	0.23436136
0.09550000	15.00000000	0.23436136
0.09560000	15.00000000	0.23436136
0.09570000	15.00000000	0.23436136
0.09580000	15.00000000	0.23436136
0.09590000	14.00000000	0.16652509
0.09600000	14.00000000	0.16652509
0.09610000	14.00000000	0.16652509
0.09620000	14.00000000	0.16652509
0.09630000	14.00000000	0.16652509
0.09640000	14.00000000	0.16652509
0.09650000	14.00000000	0.16652509
0.09660000	14.00000000	0.16652509
0.09670000	14.00000000	0.16652509
0.09680000	14.00000000	0.16652509
0.09690000	14.00000000	0.16652509
0.09700000	14.00000000	0.16652509
0.09710000	14.00000000	0.16652509
0.09720000	14.00000000	0.16652509
0.09730000	13.00000000	0.10309816
0.09740000	13.00000000	0.10309816
0.09750000	13.00000000	0.10309816
0.09760000	13.00000000	0.10309816
0.09770000	13.00000000	0.10309816
0.09780000	13.00000000	0.10309816
0.09790000	13.00000000	0.10309816
0.09800000	13.00000000	0.10309816
0.09810000	13.00000000	0.10309816
0.09820000	13.00000000	0.10309816
0.09830000	13.00000000	0.10309816
0.09840000	13.00000000	0.10309816
0.09850000	13.00000000	0.10309816
0.09860000	13.00000000	0.10309816
0.09870000	13.00000000	0.10309816
0.09880000	13.00000000	0.10309816
0.09890000	13.00000000	0.10309816
0.09900000	13.00000000	0.10309816
0.09910000	13.00000000	0.10309816
0.09920000	13.00000000	0.10309816
0.09930000	13.00000000	0.10309816
0.09940000	13.00000000	0.10309816
0.09950000	13.00000000	0.10309816
0.09960000	13.00000000	0.10309816
0.09970000	13.00000000	0.10309816
0.09980000	13.00000000	0.10309816
0.09990000	13.00000000	0.10309816
0.10000000	12.00000000	0.10303526
0.10010000	12.00000000	0.10303526
0.10020000	12.00000000	0.10303526
0.10030000	12.00000000	0.10303526
0.10040000	12.00000000	0.10303526
0.10050000	12.00000000	0.10303526
0.10060000	12.00000000	0.10303526
0.10070000	12.00000000	0.10303526
0.10080000	12.00000000	0.10303526
0.10090000	12.00000000	0.10303526
0.10100000	12.00000000	0.10303526
0.10110000	12.00000000	0.10303526
0.10120000	12.00000000	0.10303526
0.10130000	12.00000000	0.10303526
0.10140000	12.00000000	0.10303526
0.10150000	12.00000000	0.10303526
0.10160000	12.00000000	0.10303526
0.10170000	12.00000000	0.10303526
0.10180000	12.00000000	0.10303526
0.10190000	12.00000000	0.10303526
0.10200000	12.00000000	0.10303526
0.10210000	12.00000000	0.10303526
0.10220000	12.00000000	0.10303526
0.10230000	12.00000000	0.10303526
0.10240000	12.00000000	0.10303526
0.10250000	12.00000000	0.10303526
0.10260000	12.00000000	0.10303526
0.10270000	12.00000000	0.10303526
0.10280000	12.00000000	0.10303526
0.10290000	12.00000000	0.10303526
0.10300000	12.00000000	0.10303526
0.10310000	12.00000000	0.10303526
0.10320000	12.00000000	0.10303526
0.10330000	12.00000000	0.10303526
0.10340000	12.00000000	0.10303526
0.10350000	12.00000000	0.10303526
0.10360000	11.00000000	0.08716316
0.10370000	11.00000000	0.08716316
0.10380000	11.00000000	0.08716316
0.10390000	11.00000000	0.08716316
0.10400000	11.00000000	0.08716316
0.10410000	11.00000000	0.08716316
0.10420000	11.00000000	0.08716316
0.10430000	11.00000000	0.08716316
0.10440000	11.00000000	0.08716316
0.10450000	11.00000000	0.08716316
0.10460000	11.00000000	0.08716316
0.10470000	11.00000000	0.08716316
0.10480000	11.00000000	0.08716316
0.10490000	11.00000000	0.08716316
0.10500000	11.00000000	0.08716316
0.10510000	11.00000000	0.08716316
0.10520000	11.00000000	0.08716316
0.10530000	11.00000000	0.08716316
0.10540000	11.00000000	0.08716316
0.10550000	11.00000000	0.08716316
0.10560000	11.00000000	0.08716316
0.10570000	11.00000000	0.08716316
0.10580000	11.00000000	0.08716316
0.10590000	11.00000000	0.08716316
0.10600000	11.00000000	0.08716316
0.10610000	11.00000000	0.08716316
0.10620000	11.00000000	0.08716316
0.10630000	11.00000000	0.08716316
0.10640000	11.00000000	0.08716316
0.10650000	11.00000000	0.08716316
0.10660000	11.00000000	0.08716316
0.10670000	11.00000000	0.08716316
0.10680000	11.00000000	0.08716316
0.10690000	11.00000000	0.08716316
0.10700000	11.00000000	0.08716316
0.10710000	11.00000000	0.08716316
0.10720000	11.00000000	0.08716316
0.10730000	11.00000000	0.08716316
0.10740000	11.00000000	0.08716316
0.10750000	11.00000000	0.08716316
0.10760000	11.00000000	0.08716316
0.10770000	10.00000000	0.08596593
0.10780000	10.00000000	0.08596593
0.10790000	10.00000000	0.08596593
0.10800000	10.00000000	0.08596593
0.10810000	10.00000000	0.08596593
0.10820000	10.00000000	0.08596593
0.10830000	10.00000000	0.08596593
0.10840000	10.00000000	0.08596593
0.10850000	10.00000000	0.08596593
0.10860000	10.00000000	0.08596593
0.10870000	10.00000000	0.08596593
0.10880000	10.00000000	0.08596593
0.10890000	10.00000000	0.08596593
0.10900000	10.00000000	0.08596593
0.10910000	10.00000000	0.08596593
0.10920000	10.00000000	0.08596593
0.10930000	10.00000000	0.08596593
0.10940000	10.00000000	0.08596593
0.10950000	10.00000000	0.08596593
0.10960000	10.00000000	0.08596593
0.10970000	10.00000000	0.08596593
0.10980000	10.00000000	0.08596593
0.10990000	10.00000000	0.08596593
0.11000000	10.00000000	0.08596593
0.11010000	10.00000000	0.08596593
0.11020000	10.00000000	0.08596593
0.11030000	10.00000000	0.08596593
0.11040000	10.00000000	0.08596593
0.11050000	10.00000000	0.08596593
0.11060000	10.00000000	0.08596593
0.11070000	10.00000000	0.08596593
0.11080000	10.00000000	0.08596593
0.11090000	9.00000000	0.08595278
0.11100000	9.00000000	0.08595278
0.11110000	9.00000000	0.08595278
0.11120000	9.00000000	0.08595278
0.11130000	8.00000000	0.08567261
0.11140000	8.00000000	0.08567261
0.11150000	8.00000000	0.08567261
0.11160000	8.00000000	0.08567261
0.11170000	8.00000000	0.08567261
0.11180000	8.00000000	0.08567261
0.11190000	8.00000000	0.08567261
0.11200000	8.00000000	0.08567261
0.11210000	8.00000000	0.08567261
0.11220000	8.00000000	0.08567261
0.11230000	8.00000000	0.08567261
0.11240000	7.00000000	0.03213712
0.11250000	7.00000000	0.03213712
0.11260000	7.00000000	0.03213712
0.11270000	7.00000000	0.03213712
0.11280000	7.00000000	0.03213712
0.11290000	7.00000000	0.03213712
0.11300000	7.00000000	0.03213712
0.11310000	7.00000000	0.03213712
0.11320000	7.00000000	0.03213712
0.11330000	7.00000000	0.03213712
0.11340000	7.00000000	0.03213712
0.11350000	7.00000000	0.03213712
0.11360000	7.00000000	0.03213712
0.11370000	7.00000000	0.03213712
0.11380000	7.00000000	0.03213712
0.11390000	7.00000000	0.03213712
0.11400000	7.00000000	0.03213712
0.11410000	7.00000000	0.03213712
0.11420000	7.00000000	0.03213712
0.11430000	7.00000000	0.03213712
0.11440000	7.00000000	0.03213712
0.11450000	7.00000000	0.03213712
0.11460000	7.00000000	0.03213712
0.11470000	7.00000000	0.03213712
0.11480000	7.00000000	0.03213712
0.11490000	7.00000000	0.03213712
0.11500000	7.00000000	0.03213712
0.11510000	7.00000000	0.03213712
0.11520000	7.00000000	0.03213712
0.11530000	7.00000000	0.03213712
0.11540000	7.00000000	0.03213712
0.11550000	7.00000000	0.03213712
0.11560000	7.00000000	0.03213712
0.11570000	7.00000000	0.03213712
0.11580000	7.00000000	0.03213712
0.11590000	7.00000000	0.03213712
0.11600000	7.00000000	0.03213712
0.11610000	7.00000000	0.03213712
0.11620000	7.00000000	0.03213712
0.11630000	7.00000000	0.03213712
0.11640000	7.00000000	0.03213712
0.11650000	7.00000000	0.03213712
0.11660000	7.00000000	0.03213712
0.11670000	7.00000000	0.03213712
0.11680000	7.00000000	0.03213712
0.11690000	6.00000000	0.02929643
0.11700000	6.00000000	0.02929643
0.11710000	6.00000000	0.02929643
0.11720000	6.00000000	0.02929643
0.11730000	6.00000000	0.02929643
0.11740000	6.00000000	0.02929643
0.11750000	6.00000000	0.02929643
0.11760000	6.00000000	0.02929643
0.11770000	6.00000000	0.02929643
0.11780000	6.00000000	0.02929643
0.11790000	6.00000000	0.02929643
0.11800000	6.00000000	0.02929643
0.11810000	6.00000000	0.02929643
0.11820000	6.00000000	0.02929643
0.11830000	6.00000000	0.02929643
0.11840000	6.00000000	0.02929643
0.11850000	6.00000000	0.02929643
0.11860000	6.00000000	0.02929643
0.11870000	6.00000000	0.02929643
0.11880000	6.00000000	0.02929643
0.11890000	6.00000000	0.02929643
0.11900000	6.00000000	0.02929643
0.11910000	6.00000000	0.02929643
0.11920000	6.00000000	0.02929643
0.11930000	6.00000000	0.02929643
0.11940000	6.00000000	0.02929643
0.11950000	6.00000000	0.02929643
0.11960000	6.00000000	0.02929643
0.11970000	6.00000000	0.02929643
0.11980000	6.00000000	0.02929643
0.11990000	6.00000000	0.02929643
0.12000000	6.00000000	0.02929643
0.12010000	6.00000000	0.02929643
0.12020000	6.00000000	0.02929643
0.12030000	6.00000000	0.02929643
0.12040000	6.00000000	0.02929643
0.12050000	6.00000000	0.02929643
0.12060000	6.00000000	0.02929643
0.12070000	6.00000000	0.02929643
0.12080000	6.00000000	0.02929643
0.12090000	6.00000000	0.02929643
0.12100000	6.00000000	0.02929643
0.12110000	6.00000000	0.02929643
0.12120000	6.00000000	0.02929643
0.12130000	6.00000000	0.02929643
0.12140000	6.00000000	0.02929643
0.12150000	6.00000000	0.02929643
0.12160000	6.00000000	0.02929643
0.12170000	6.00000000	0.02929643
0.12180000	6.00000000	0.02929643
0.12190000	6.00000000	0.02929643
0.12200000	6.00000000	0.02929643
0.12210000	6.00000000	0.02929643
0.12220000	6.00000000	0.02929643
0.12230000	6.00000000	0.02929643
0.12240000	6.00000000	0.02929643
0.12250000	6.00000000	0.02929643
0.12260000	6.00000000	0.02929643
0.12270000	6.00000000	0.02929643
0.12280000	6.00000000	0.02929643
0.12290000	6.00000000	0.02929643
0.12300000	6.00000000	0.02929643
0.12310000	6.00000000	0.02929643
0.12320000	6.00000000	0.02929643
0.12330000	6.00000000	0.02929643
0.12340000	6.00000000	0.02929643
0.12350000	6.00000000	0.02929643
0.12360000	6.00000000	0.02929643
0.12370000	6.00000000	0.02929643
0.12380000	6.00000000	0.02929643
0.12390000	6.00000000	0.02929643
0.12400000	6.00000000	0.02929643
0.12410000	6.00000000	0.02929643
0.12420000	6.00000000	0.02929643
0.12430000	6.00000000	0.02929643
0.12440000	6.00000000	0.02929643
0.12450000	6.00000000	0.02929643
0.12460000	6.00000000	0.02929643
0.12470000	6.00000000	0.02929643
0.12480000	6.00000000	0.02929643
0.12490000	6.00000000	0.02929643
0.12500000	6.00000000	0.02929643
0.12510000	6.00000000	0.02929643
0.12520000	5.00000000	0.00395988
0.12530000	5.00000000	0.00395988
0.12540000	5.00000000	0.00395988
0.12550000	5.00000000	0.00395988
0.12560000	5.00000000	0.00395988
0.12570000	5.00000000	0.00395988
0.12580000	5.00000000	0.00395988
0.12590000	5.00000000	0.00395988
0.12600000	5.00000000	0.00395988
0.12610000	5.00000000	0.00395988
0.12620000	5.00000000	0.00395988
0.12630000	5.00000000	0.00395988
0.12640000	5.00000000	0.00395988
0.12650000	5.00000000	0.00395988
0.12660000	5.00000000	0.00395988
0.12670000	5.00000000	0.00395988
0.12680000	4.00000000	0.00294711
0.12690000	4.00000000	0.00294711
0.12700000	4.00000000	0.00294711
0.12710000	4.00000000	0.00294711
0.12720000	4.00000000	0.00294711
0.12730000	4.00000000	0.00294711
0.12740000	4.00000000	0.00294711
0.12750000	4.00000000	0.00294711
0.12760000	4.00000000	0.00294711
0.12770000	4.00000000	0.00294711
0.12780000	4.00000000	0.00294711
0.12790000	4.00000000	0.00294711
0.12800000	4.00000000	0.00294711
0.12810000	4.00000000	0.00294711
0.12820000	4.00000000	0.00294711
0.12830000	4.00000000	0.00294711
0.12840000	4.00000000	0.00294711
0.12850000	4.00000000	0.00294711
0.12860000	4.00000000	0.00294711
0.12870000	4.00000000	0.00294711
0.12880000	4.00000000	0.00294711
0.12890000	4.00000000	0.00294711
0.12900000	4.00000000	0.00294711
0.12910000	4.00000000	0.00294711
0.12920000	4.00000000	0.00294711
0.12930000	4.00000000	0.00294711
0.12940000	4.00000000	0.00294711
0.12950000	4.00000000	0.00294711
0.12960000	4.00000000	0.00294711
0.12970000	4.00000000	0.00294711
0.12980000	4.00000000	0.00294711
0.12990000	4.00000000	0.00294711
0.13000000	4.00000000	0.00294711
0.13010000	4.00000000	0.00294711
0.13020000	4.00000000	0.00294711
0.13030000	4.00000000	0.00294711
0.13040000	4.00000000	0.00294711
0.13050000	4.00000000	0.00294711
0.13060000	3.00000000	0.00244563
0.13070000	3.00000000	0.00244563
0.13080000	3.00000000	0.00244563
0.13090000	3.00000000	0.00244563
0.13100000	3.00000000	0.00244563
0.13110000	3.00000000	0.00244563
0.13120000	3.00000000	0.00244563
0.13130000	3.00000000	0.00244563
0.13140000	2.00000000	0.00048356
0.13150000	2.00000000	0.00048356
0.13160000	2.00000000	0.00048356
0.13170000	2.00000000	0.00048356
0.13180000	2.00000000	0.00048356
0.13190000	2.00000000	0.00048356
0.13200000	2.00000000	0.00048356
0.13210000	2.00000000	0.00048356
0.13220000	2.00000000	0.00048356
0.13230000	2.00000000	0.00048356
0.13240000	2.00000000	0.00048356
0.13250000	2.00000000	0.00048356
0.13260000	2.00000000	0.00048356
0.13270000	2.00000000	0.00048356
0.13280000	2.00000000	0.00048356
0.13290000	2.00000000	0.00048356
0.13300000	2.00000000	0.00048356
0.13310000	2.00000000	0.00048356
0.13320000	2.00000000	0.00048356
0.13330000	2.00000000	0.00048356
0.13340000	2.00000000	0.00048356
0.13350000	2.00000000	0.00048356
0.13360000	2.00000000	0.00048356
0.13370000	2.00000000	0.00048356
0.13380000	2.00000000	0.00048356
0.13390000	2.00000000	0.00048356
0.13400000	2.00000000	0.00048356
0.13410000	2.00000000	0.00048356
0.13420000	2.00000000	0.00048356
0.13430000	2.00000000	0.00048356
0.13440000	2.00000000	0.00048356
0.13450000	2.00000000	0.00048356
0.13460000	2.00000000	0.00048356
0.13470000	2.00000000	0.00048356
0.13480000	2.00000000	0.00048356
0.13490000	2.00000000	0.00048356
0.13500000	2.00000000	0.00048356
0.13510000	2.00000000	0.00048356
0.13520000	2.00000000	0.00048356
0.13530000	2.00000000	0.00048356
0.13540000	2.00000000	0.00048356
0.13550000	2.00000000	0.00048356
0.13560000	2.00000000	0.00048356
0.13570000	2.00000000	0.00048356
0.13580000	2.00000000	0.00048356
0.13590000	2.00000000	0.00048356
0.13600000	2.00000000	0.00048356
0.13610000	2.00000000	0.00048356
0.13620000	2.00000000	0.00048356
0.13630000	2.00000000	0.00048356
0.13640000	2.00000000	0.00048356
0.13650000	2.00000000	0.00048356
0.13660000	2.00000000	0.00048356
0.13670000	2.00000000	0.00048356
0.13680000	2.00000000	0.00048356
0.13690000	2.00000000	0.00048356
0.13700000	2.00000000	0.00048356
0.13710000	2.00000000	0.00048356
0.13720000	2.00000000	0.00048356
0.13730000	2.00000000	0.00048356
0.13740000	2.00000000	0.00048356
0.13750000	2.00000000	0.00048356
0.13760000	2.00000000	0.00048356
0.13770000	2.00000000	0.00048356
0.13780000	2.00000000	0.00048356
0.13790000	2.00000000	0.00048356
0.13800000	2.00000000	0.00048356
0.13810000	2.00000000	0.00048356
0.13820000	2.00000000	0.00048356
0.13830000	2.00000000	0.00048356
0.13840000	2.00000000	0.00048356
0.13850000	2.00000000	0.00048356
0.13860000	2.00000000	0.00048356
0.13870000	2.00000000	0.00048356
0.13880000	2.00000000	0.00048356
0.13890000	2.00000000	0.00048356
0.13900000	2.00000000	0.00048356
0.13910000	2.00000000	0.00048356
0.13920000	2.00000000	0.00048356
0.13930000	2.00000000	0.00048356
0.13940000	2.00000000	0.00048356
0.13950000	2.00000000	0.00048356
0.13960000	2.00000000	0.00048356
0.13970000	2.00000000	0.00048356
0.13980000	2.00000000	0.00048356
0.13990000	2.00000000	0.00048356
0.14000000	2.00000000	0.00048356
0.14010000	2.00000000	0.00048356
0.14020000	2.00000000	0.00048356
0.14030000	2.00000000	0.00048356
0.14040000	2.00000000	0.00048356
0.14050000	2.00000000	0.00048356
0.14060000	2.00000000	0.00048356
0.14070000	2.00000000	0.00048356
0.14080000	2.00000000	0.00048356
0.14090000	2.00000000	0.00048356
0.14100000	2.00000000	0.00048356
0.14110000	2.00000000	0.00048356
0.14120000	2.00000000	0.00048356
0.14130000	2.00000000	0.00048356
0.14140000	2.00000000	0.00048356
0.14150000	2.00000000	0.00048356
0.14160000	2.00000000	0.00048356
0.14170000	2.00000000	0.00048356
0.14180000	2.00000000	0.00048356
0.14190000	2.00000000	0.00048356
0.14200000	2.00000000	0.00048356
0.14210000	2.00000000	0.00048356
0.14220000	2.00000000	0.00048356
0.14230000	2.00000000	0.00048356
0.14240000	2.00000000	0.00048356
0.14250000	2.00000000	0.00048356
0.14260000	2.00000000	0.00048356
0.14270000	2.00000000	0.00048356
0.14280000	2.00000000	0.00048356
0.14290000	2.00000000	0.00048356
0.14300000	2.00000000	0.00048356
0.14310000	2.00000000	0.00048356
0.14320000	2.00000000	0.00048356
0.14330000	2.00000000	0.00048356
0.14340000	2.00000000	0.00048356
0.14350000	2.00000000	0.00048356
0.14360000	2.00000000	0.00048356
0.14370000	2.00000000	0.00048356
0.14380000	2.00000000	0.00048356
0.14390000	2.00000000	0.00048356
0.14400000	2.00000000	0.00048356
0.14410000	2.00000000	0.00048356
0.14420000	2.00000000	0.00048356
0.14430000	2.00000000	0.00048356
0.14440000	2.00000000	0.00048356
0.14450000	2.00000000	0.00048356
0.14460000	2.00000000	0.00048356
0.14470000	2.00000000	0.00048356
0.14480000	2.00000000	0.00048356
0.14490000	2.00000000	0.00048356
0.14500000	2.00000000	0.00048356
0.14510000	2.00000000	0.00048356
0.14520000	2.00000000	0.00048356
0.14530000	2.00000000	0.00048356
0.14540000	2.00000000	0.00048356
0.14550000	2.00000000	0.00048356
0.14560000	2.00000000	0.00048356
0.14570000	2.00000000	0.00048356
0.14580000	2.00000000	0.00048356
0.14590000	2.00000000	0.00048356
0.14600000	2.00000000	0.00048356
0.14610000	2.00000000	0.00048356
0.14620000	2.00000000	0.00048356
0.14630000	2.00000000	0.00048356
0.14640000	2.00000000	0.00048356
0.14650000	2.00000000	0.00048356
0.14660000	2.00000000	0.00048356
0.14670000	2.00000000	0.00048356
0.14680000	2.00000000	0.00048356
0.14690000	2.00000000	0.00048356
0.14700000	2.00000000	0.00048356
0.14710000	2.00000000	0.00048356
0.14720000	2.00000000	0.00048356
0.14730000	2.00000000	0.00048356
0.14740000	2.00000000	0.00048356
0.14750000	2.00000000	0.00048356
0.14760000	2.00000000	0.00048356
0.14770000	2.00000000	0.00048356
0.14780000	2.00000000	0.00048356
0.14790000	2.00000000	0.00048356
0.14800000	2.00000000	0.00048356
0.14810000	2.00000000	0.00048356
0.14820000	2.00000000	0.00048356
0.14830000	2.00000000	0.00048356
0.14840000	2.00000000	0.00048356
0.14850000	2.00000000	0.00048356
0.14860000	2.00000000	0.00048356
0.14870000	2.00000000	0.00048356
0.14880000	2.00000000	0.00048356
0.14890000	2.00000000	0.00048356
0.14900000	2.00000000	0.00048356
0.14910000	2.00000000	0.00048356
0.14920000	2.00000000	0.00048356
0.14930000	1.00000000	-0.00000000
0.14940000	1.00000000	-0.00000000
0.14950000	1.00000000	-0.00000000
0.14960000	1.00000000	-0.00000000
0.14970000	1.00000000	-0.00000000
0.14980000	1.00000000	-0.00000000
0.14990000	1.00000000	-0.00000000
0.15000000	1.00000000	-0.00000000
0.15010000	1.00000000	-0.00000000
0.15020000	1.00000000	-0.00000000
0.15030000	1.00000000	-0.00000000
0.15040000	1.00000000	-0.00000000
0.15050000	1.00000000	-0.00000000
0.15060000	1.00000000	-0.00000000
0.15070000	1.00000000	-0.00000000
0.15080000	1.00000000	-0.00000000
0.15090000	1.00000000	-0.00000000
0.15100000	1.00000000	-0.00000000
0.15110000	1.00000000	-0.00000000
0.15120000	1.00000000	-0.00000000
0.15130000	1.00000000	-0.00000000
0.15140000	1.00000000	-0.00000000
0.15150000	1.00000000	-0.00000000
0.15160000	1.00000000	-0.00000000
0.15170000	1.00000000	-0.00000000
0.15180000	1.00000000	-0.00000000
0.15190000	1.00000000	-0.00000000
0.15200000	1.00000000	-0.00000000
0.15210000	1.00000000	-0.00000000
0.15220000	1.00000000	-0.00000000
0.15230000	1.00000000	-0.00000000
0.15240000	1.00000000	-0.00000000
0.15250000	1.00000000	-0.00000000
0.15260000	1.00000000	-0.00000000
0.15270000	1.00000000	-0.00000000
0.15280000	1.00000000	-0.00000000
0.15290000	1.00000000	-0.00000000
0.15300000	1.00000000	-0.00000000
0.15310000	1.00000000	-0.00000000
0.15320000	1.00000000	-0.00000000
0.15330000	1.00000000	-0.00000000
0.15340000	1.00000000	-0.00000000
0.15350000	1.00000000	-0.00000000
0.15360000	1.00000000	-0.00000000
0.15370000	1.00000000	-0.00000000
0.15380000	1.00000000	-0.00000000
0.15390000	1.00000000	-0.00000000
0.15400000	1.00000000	-0.00000000
0.15410000	1.00000000	-0.00000000
0.15420000	1.00000000	-0.00000000
0.15430000	1.00000000	-0.00000000
0.15440000	1.00000000	-0.00000000
0.15450000	1.00000000	-0.00000000
0.15460000	1.00000000	-0.00000000
0.15470000	1.00000000	-0.00000000
0.15480000	1.00000000	-0.00000000
0.15490000	1.00000000	-0.00000000
0.15500000	1.00000000	-0.00000000
0.15510000	1.00000000	-0.00000000
0.15520000	1.00000000	-0.00000000
0.15530000	1.00000000	-0.00000000
0.15540000	1.00000000	-0.00000000
0.15550000	1.00000000	-0.00000000
0.15560000	1.00000000	-0.00000000
0.15570000	1.00000000	-0.00000000
0.15580000	1.00000000	-0.00000000
0.15590000	1.00000000	-0.00000000
0.15600000	1.00000000	-0.00000000
0.15610000	1.00000000	-0.00000000
0.15620000	1.00000000	-0.00000000
0.15630000	1.00000000	-0.00000000
0.15640000	1.00000000	-0.00000000
0.15650000	1.00000000	-0.00000000
0.15660000	1.00000000	-0.00000000
0.15670000	1.00000000	-0.00000000
0.15680000	1.00000000	-0.00000000
0.15690000	1.00000000	-0.00000000
0.15700000	1.00000000	-0.00000000
0.15710000	1.00000000	-0.00000000
0.15720000	1.00000000	-0.00000000
0.15730000	1.00000000	-0.00000000
0.15740000	1.00000000	-0.00000000
0.15750000	1.00000000	-0.00000000
0.15760000	1.00000000	-0.00000000
0.15770000	1.00000000	-0.00000000
0.15780000	1.00000000	-0.00000000
0.15790000	1.00000000	-0.00000000
0.15800000	1.00000000	-0.00000000
0.15810000	1.00000000	-0.00000000
0.15820000	1.00000000	-0.00000000
0.15830000	1.00000000	-0.00000000
0.15840000	1.00000000	-0.00000000
0.15850000	1.00000000	-0.00000000
0.15860000	1.00000000	-0.00000000
0.15870000	1.00000000	-0.00000000
0.15880000	1.00000000	-0.00000000
0.15890000	1.00000000	-0.00000000
0.15900000	1.00000000	-0.00000000
0.15910000	1.00000000	-0.00000000
0.15920000	1.00000000	-0.00000000
0.15930000	1.00000000	-0.00000000
0.15940000	1.00000000	-0.00000000
0.15950000	1.00000000	-0.00000000
0.15960000	1.00000000	-0.00000000
0.15970000	1.00000000	-0.00000000
0.15980000	1.00000000	-0.00000000
0.15990000	1.00000000	-0.00000000
0.16000000	1.00000000	-0.00000000
0.16010000	1.00000000	-0.00000000
0.16020000	1.00000000	-0.00000000
0.16030000	1.00000000	-0.00000000
0.16040000	1.00000000	-0.00000000
0.16050000	1.00000000	-0.00000000
0.16060000	1.00000000	-0.00000000
0.16070000	1.00000000	-0.00000000
0.16080000	1.00000000	-0.00000000
0.16090000	1.00000000	-0.00000000
0.16100000	1.00000000	-0.00000000
0.16110000	1.00000000	-0.00000000
0.16120000	1.00000000	-0.00000000
0.16130000	1.00000000	-0.00000000
0.16140000	1.00000000	-0.00000000
0.16150000	1.00000000	-0.00000000
0.16160000	1.00000000	-0.00000000
0.16170000	1.00000000	-0.00000000
0.16180000	1.00000000	-0.00000000
0.16190000	1.00000000	-0.00000000
0.16200000	1.00000000	-0.00000000
0.16210000	1.00000000	-0.00000000
0.16220000	1.00000000	-0.00000000
0.16230000	1.00000000	-0.00000000
0.16240000	1.00000000	-0.00000000
0.16250000	1.00000000	-0.00000000
0.16260000	1.00000000	-0.00000000
0.16270000	1.00000000	-0.00000000
0.16280000	1.00000000	-0.00000000
0.16290000	1.00000000	-0.00000000
0.16300000	1.00000000	-0.00000000
0.16310000	1.00000000	-0.00000000
0.16320000	1.00000000	-0.00000000
0.16330000	1.00000000	-0.00000000
0.16340000	1.00000000	-0.00000000
0.16350000	1.00000000	-0.00000000
0.16360000	1.00000000	-0.00000000
0.16370000	1.00000000	-0.00000000
0.16380000	1.00000000	-0.00000000
0.16390000	1.00000000	-0.00000000
0.16400000	1.00000000	-0.00000000
0.16410000	1.00000000	-0.00000000
0.16420000	1.00000000	-0.00000000
0.16430000	1.00000000	-0.00000000
0.16440000	1.00000000	-0.00000000
0.16450000	1.00000000	-0.00000000
0.16460000	1.00000000	-0.00000000
0.16470000	1.00000000	-0.00000000
0.16480000	1.00000000	-0.00000000
0.16490000	1.00000000	-0.00000000
0.16500000	1.00000000	-0.00000000
0.16510000	1.00000000	-0.00000000
0.16520000	1.00000000	-0.00000000
0.16530000	1.00000000	-0.00000000
0.16540000	1.00000000	-0.00000000
0.16550000	1.00000000	-0.00000000
0.16560000	1.00000000	-0.00000000
0.16570000	1.00000000	-0.00000000
0.16580000	1.00000000	-0.00000000
0.16590000	1.00000000	-0.00000000
0.16600000	1.00000000	-0.00000000
0.16610000	1.00000000	-0.00000000
0.16620000	1.00000000	-0.00000000
0.16630000	1.00000000	-0.00000000
0.16640000	1.00000000	-0.00000000
0.16650000	1.00000000	-0.00000000
0.16660000	1.00000000	-0.00000000
0.16670000	1.00000000	-0.00000000
0.16680000	1.00000000	-0.00000000
0.16690000	1.00000000	-0.00000000
0.16700000	1.00000000	-0.00000000
0.16710000	1.00000000	-0.00000000
0.16720000	1.00000000	-0.00000000
0.16730000	1.00000000	-0.00000000
0.16740000	1.00000000	-0.00000000
0.16750000	1.00000000	-0.00000000
0.16760000	1.00000000	-0.00000000
0.16770000	1.00000000	-0.00000000
0.16780000	1.00000000	-0.00000000
0.16790000	1.00000000	-0.00000000
0.16800000	1.00000000	-0.00000000
0.16810000	1.00000000	-0.00000000
0.16820000	1.00000000	-0.00000000
0.16830000	1.00000000	-0.00000000
0.16840000	1.00000000	-0.00000000
0.16850000	1.00000000	-0.00000000
0.16860000	1.00000000	-0.00000000
0.16870000	1.00000000	-0.00000000
0.16880000	1.00000000	-0.00000000
0.16890000	1.00000000	-0.00000000
0.16900000	1.00000000	-0.00000000
0.16910000	1.00000000	-0.00000000
0.16920000	1.00000000	-0.00000000
0.16930000	1.00000000	-0.00000000
0.16940000	1.00000000	-0.00000000
0.16950000	1.00000000	-0.00000000
0.16960000	1.00000000	-0.00000000
0.16970000	1.00000000	-0.00000000
0.16980000	1.00000000	-0.00000000
0.16990000	1.00000000	-0.00000000
0.17000000	1.00000000	-0.00000000
0.17010000	1.00000000	-0.00000000
0.17020000	1.00000000	-0.00000000
0.17030000	1.00000000	-0.00000000
0.17040000	1.00000000	-0.00000000
0.17050000	1.00000000	-0.00000000
0.17060000	1.00000000	-0.00000000
0.17070000	1.00000000	-0.00000000
0.17080000	1.00000000	-0.00000000
0.17090000	1.00000000	-0.00000000
0.17100000	1.00000000	-0.00000000
0.17110000	1.00000000	-0.00000000
0.17120000	1.00000000	-0.00000000
0.17130000	1.00000000	-0.00000000
0.17140000	1.00000000	-0.00000000
0.17150000	1.00000000	-0.00000000
0.17160000	1.00000000	-0.00000000
0.17170000	1.00000000	-0.00000000
0.17180000	1.00000000	-0.00000000
0.17190000	1.00000000	-0.00000000
0.17200000	1.00000000	-0.00000000
0.17210000	1.00000000	-0.00000000
0.17220000	1.00000000	-0.00000000
0.17230000	1.00000000	-0.00000000
0.17240000	1.00000000	-0.00000000
0.17250000	1.00000000	-0.00000000
0.17260000	1.00000000	-0.00000000
0.17270000	1.00000000	-0.00000000
0.17280000	1.00000000	-0.00000000
0.17290000	1.00000000	-0.00000000
0.17300000	1.00000000	-0.00000000
0.17310000	1.00000000	-0.00000000
0.17320000	1.00000000	-0.00000000
0.17330000	1.00000000	-0.00000000
0.17340000	1.00000000	-0.00000000
0.17350000	1.00000000	-0.00000000
0.17360000	1.00000000	-0.00000000
0.17370000	1.00000000	-0.00000000
0.17380000	1.00000000	-0.00000000
0.17390000	1.00000000	-0.00000000
0.17400000	1.00000000	-0.00000000
0.17410000	1.00000000	-0.00000000
0.17420000	1.00000000	-0.00000000
0.17430000	1.00000000	-0.00000000
0.17440000	1.00000000	-0.00000000
0.17450000	1.00000000	-0.00000000
0.17460000	1.00000000	-0.00000000
0.17470000	1.00000000	-0.00000000
0.17480000	1.00000000	-0.00000000
0.17490000	1.00000000	-0.00000000
0.17500000	1.00000000	-0.00000000
0.17510000	1.00000000	-0.00000000
0.17520000	1.00000000	-0.00000000
0.17530000	1.00000000	-0.00000000
0.17540000	1.00000000	-0.00000000
0.17550000	1.00000000	-0.00000000
0.17560000	1.00000000	-0.00000000
0.17570000	1.00000000	-0.00000000
0.17580000	1.00000000	-0.00000000
0.17590000	1.00000000	-0.00000000
0.17600000	1.00000000	-0.00000000
0.17610000	1.00000000	-0.00000000
0.17620000	1.00000000	-0.00000000
0.17630000	1.00000000	-0.00000000
0.17640000	1.00000000	-0.00000000
0.17650000	1.00000000	-0.00000000
0.17660000	1.00000000	-0.00000000
0.17670000	1.00000000	-0.00000000
0.17680000	1.00000000	-0.00000000
0.17690000	1.00000000	-0.00000000
0.17700000	1.00000000	-0.00000000
0.17710000	1.00000000	-0.00000000
0.17720000	1.00000000	-0.00000000
0.17730000	1.00000000	-0.00000000
0.17740000	1.00000000	-0.00000000
0.17750000	1.00000000	-0.00000000
0.17760000	1.00000000	-0.00000000
0.17770000	1.00000000	-0.00000000
0.17780000	1.00000000	-0.00000000
0.17790000	1.00000000	-0.00000000
0.17800000	1.00000000	-0.00000000
0.17810000	1.00000000	-0.00000000
0.17820000	1.00000000	-0.00000000
0.17830000	1.00000000	-0.00000000
0.17840000	1.00000000	-0.00000000
0.17850000	1.00000000	-0.00000000
0.17860000	1.00000000	-0.00000000
0.17870000	1.00000000	-0.00000000
0.17880000	1.00000000	-0.00000000
0.17890000	1.00000000	-0.00000000
0.17900000	1.00000000	-0.00000000
0.17910000	1.00000000	-0.00000000
0.17920000	1.00000000	-0.00000000
0.17930000	1.00000000	-0.00000000
0.17940000	1.00000000	-0.00000000
0.17950000	1.00000000	-0.00000000
0.17960000	1.00000000	-0.00000000
0.17970000	1.00000000	-0.00000000
0.17980000	1.00000000	-0.00000000
0.17990000	1.00000000	-0.00000000
0.18000000	1.00000000	-0.00000000
0.18010000	1.00000000	-0.00000000
0.18020000	1.00000000	-0.00000000
0.18030000	1.00000000	-0.00000000
0.18040000	1.00000000	-0.00000000
0.18050000	1.00000000	-0.00000000
0.18060000	1.00000000	-0.00000000
0.18070000	1.00000000	-0.00000000
0.18080000	1.00000000	-0.00000000
0.18090000	1.00000000	-0.00000000
0.18100000	1.00000000	-0.00000000
0.18110000	1.00000000	-0.00000000
0.18120000	1.00000000	-0.00000000
0.18130000	1.00000000	-0.00000000
0.18140000	1.00000000	-0.00000000
0.18150000	1.00000000	-0.00000000
0.18160000	1.00000000	-0.00000000
0.18170000	1.00000000	-0.00000000
0.18180000	1.00000000	-0.00000000
0.18190000	1.00000000	-0.00000000
0.18200000	1.00000000	-0.00000000
0.18210000	1.00000000	-0.00000000
0.18220000	1.00000000	-0.00000000
0.18230000	1.00000000	-0.00000000
0.18240000	1.00000000	-0.00000000
0.18250000	1.00000000	-0.00000000
0.18260000	1.00000000	-0.00000000
0.18270000	1.00000000	-0.00000000
0.18280000	1.00000000	-0.00000000
0.18290000	1.00000000	-0.00000000
0.18300000	1.00000000	-0.00000000
0.18310000	1.00000000	-0.00000000
0.18320000	1.00000000	-0.00000000
0.18330000	1.00000000	-0.00000000
0.18340000	1.00000000	-0.00000000
0.18350000	1.00000000	-0.00000000
0.18360000	1.00000000	-0.00000000
0.18370000	1.00000000	-0.00000000
0.18380000	1.00000000	-0.00000000
0.18390000	1.00000000	-0.00000000
0.18400000	1.00000000	-0.00000000
0.18410000	1.00000000	-0.00000000
0.18420000	1.00000000	-0.00000000
0.18430000	1.00000000	-0.00000000
0.18440000	1.00000000	-0.00000000
0.18450000	1.00000000	-0.00000000
0.18460000	1.00000000	-0.00000000
0.18470000	1.00000000	-0.00000000
0.18480000	1.00000000	-0.00000000
0.18490000	1.00000000	-0.00000000
0.18500000	1.00000000	-0.00000000
0.18510000	1.00000000	-0.00000000
0.18520000	1.00000000	-0.00000000
0.18530000	1.00000000	-0.00000000
0.18540000	1.00000000	-0.00000000
0.18550000	1.00000000	-0.00000000
0.18560000	1.00000000	-0.00000000
0.18570000	1.00000000	-0.00000000
0.18580000	1.00000000	-0.00000000
0.18590000	1.00000000	-0.00000000
0.18600000	1.00000000	-0.00000000
0.18610000	1.00000000	-0.00000000
0.18620000	1.00000000	-0.00000000
0.18630000	1.00000000	-0.00000000
0.18640000	1.00000000	-0.00000000
0.18650000	1.00000000	-0.00000000
0.18660000	1.00000000	-0.00000000
0.18670000	1.00000000	-0.00000000
0.18680000	1.00000000	-0.00000000
0.18690000	1.00000000	-0.00000000
0.18700000	1.00000000	-0.00000000
0.18710000	1.00000000	-0.00000000
0.18720000	1.00000000	-0.00000000
0.18730000	1.00000000	-0.00000000
0.18740000	1.00000000	-0.00000000
0.18750000	1.00000000	-0.00000000
0.18760000	1.00000000	-0.00000000
0.18770000	1.00000000	-0.00000000
0.18780000	1.00000000	-0.00000000
0.18790000	1.00000000	-0.00000000
0.18800000	1.00000000	-0.00000000
0.18810000	1.00000000	-0.00000000
0.18820000	1.00000000	-0.00000000
0.18830000	1.00000000	-0.00000000
0.18840000	1.00000000	-0.00000000
0.18850000	1.00000000	-0.00000000
0.18860000	1.00000000	-0.00000000
0.18870000	1.00000000	-0.00000000
0.18880000	1.00000000	-0.00000000
0.18890000	1.00000000	-0.00000000
0.18900000	1.00000000	-0.00000000
0.18910000	1.00000000	-0.00000000
0.18920000	1.00000000	-0.00000000
0.18930000	1.00000000	-0.00000000
0.18940000	1.00000000	-0.00000000
0.18950000	1.00000000	-0.00000000
0.18960000	1.00000000	-0.00000000
0.18970000	1.00000000	-0.00000000
0.18980000	1.00000000	-0.00000000
0.18990000	1.00000000	-0.00000000
0.19000000	1.00000000	-0.00000000
0.19010000	1.00000000	-0.00000000
0.19020000	1.00000000	-0.00000000
0.19030000	1.00000000	-0.00000000
0.19040000	1.00000000	-0.00000000
0.19050000	1.00000000	-0.00000000
0.19060000	1.00000000	-0.00000000
0.19070000	1.00000000	-0.00000000
0.19080000	1.00000000	-0.00000000
0.19090000	1.00000000	-0.00000000
0.19100000	1.00000000	-0.00000000
0.19110000	1.00000000	-0.00000000
0.19120000	1.00000000	-0.00000000
0.19130000	1.00000000	-0.00000000
0.19140000	1.00000000	-0.00000000
0.19150000	1.00000000	-0.00000000
0.19160000	1.00000000	-0.00000000
0.19170000	1.00000000	-0.00000000
0.19180000	1.00000000	-0.00000000
0.19190000	1.00000000	-0.00000000
0.19200000	1.00000000	-0.00000000
0.19210000	1.00000000	-0.00000000
0.19220000	1.00000000	-0.00000000
0.19230000	1.00000000	-0.00000000
0.19240000	1.00000000	-0.00000000
0.19250000	1.00000000	-0.00000000
0.19260000	1.00000000	-0.00000000
0.19270000	1.00000000	-0.00000000
0.19280000	1.00000000	-0.00000000
0.19290000	1.00000000	-0.00000000
0.19300000	1.00000000	-0.00000000
0.19310000	1.00000000	-0.00000000
0.19320000	1.00000000	-0.00000000
0.19330000	1.00000000	-0.00000000
0.19340000	1.00000000	-0.00000000
0.19350000	1.00000000	-0.00000000
0.19360000	1.00000000	-0.00000000
0.19370000	1.00000000	-0.00000000
0.19380000	1.00000000	-0.00000000
0.19390000	1.00000000	-0.00000000
0.19400000	1.00000000	-0.00000000
0.19410000	1.00000000	-0.00000000
0.19420000	1.00000000	-0.00000000
0.19430000	1.00000000	-0.00000000
0.19440000	1.00000000	-0.00000000
0.19450000	1.00000000	-0.00000000
0.19460000	1.00000000	-0.00000000
0.19470000	1.00000000	-0.00000000
0.19480000	1.00000000	-0.00000000
0.19490000	1.00000000	-0.00000000
0.19500000	1.00000000	-0.00000000
0.19510000	1.00000000	-0.00000000
0.19520000	1.00000000	-0.00000000
0.19530000	1.00000000	-0.00000000
0.19540000	1.00000000	-0.00000000
0.19550000	1.00000000	-0.00000000
0.19560000	1.00000000	-0.00000000
0.19570000	1.00000000	-0.00000000
0.19580000	1.00000000	-0.00000000
0.19590000	1.00000000	-0.00000000
0.19600000	1.00000000	-0.00000000
0.19610000	1.00000000	-0.00000000
0.19620000	1.00000000	-0.00000000
0.19630000	1.00000000	-0.00000000
0.19640000	1.00000000	-0.00000000
0.19650000	1.00000000	-0.00000000
0.19660000	1.00000000	-0.00000000
0.19670000	1.00000000	-0.00000000
0.19680000	1.00000000	-0.00000000
0.19690000	1.00000000	-0.00000000
0.19700000	1.00000000	-0.00000000
0.19710000	1.00000000	-0.00000000
0.19720000	1.00000000	-0.00000000
0.19730000	1.00000000	-0.00000000
0.19740000	1.00000000	-0.00000000
0.19750000	1.00000000	-0.00000000
0.19760000	1.00000000	-0.00000000
0.19770000	1.00000000	-0.00000000
0.19780000	1.00000000	-0.00000000
0.19790000	1.00000000	-0.00000000
0.19800000	1.00000000	-0.00000000
0.19810000	1.00000000	-0.00000000
0.19820000	1.00000000	-0.00000000
0.19830000	1.00000000	-0.00000000
0.19840000	1.00000000	-0.00000000
0.19850000	1.00000000	-0.00000000
0.19860000	1.00000000	-0.00000000
0.19870000	1.00000000	-0.00000000
0.19880000	1.00000000	-0.00000000
0.19890000	1.00000000	-0.00000000
0.19900000	1.00000000	-0.00000000
0.19910000	1.00000000	-0.00000000
0.19920000	1.00000000	-0.00000000
0.19930000	1.00000000	-0.00000000
0.19940000	1.00000000	-0.00000000
0.19950000	1.00000000	-0.00000000
0.19960000	1.00000000	-0.00000000
0.19970000	1.00000000	-0.00000000
0.19980000	1.00000000	-0.00000000
[truncated: 502 more rows]
