# Supplementary material for: Molecular Taxonomy of Phytopathogenic Fungi: A Case Study in Peronospora
Source: PLoS One. 2009 Jul 29;4(7):e6319. doi: 10.1371/journal.pone.0006319 (PMC2712678; doi:10.1371/journal.pone.0006319)
Supplement: File S1 — Includes the inferred alignments in FASTA, the trees in Newick and selected distance matrices in extended PHYLIP format. (0.60 MB ZIP) [file pone.0006319.s001.zip › Supplementary_File_S1/RAxML_bipartitions.Peronospora_ITS_22Oct08.poaglo]

(EU113310:0.00000178238698094551,(EU113303:0.00000178238698094551,((EU113307:0.00000178238698094551,((EU113306:0.00000178238698094551,EU113305:0.00000178238698094551)19:0.00000178238698094551,EU113308:0.00000178238698094551)10:0.00000178238698094551)49:0.00000178238698094551,((EF614966:0.00000178238698094551,(EF614959:0.00000178238698094551,(EF614968:0.00000178238698094551,(EF614963:0.00000178238698094551,(EF614962:0.00000178238698094551,(EF614961:0.00000178238698094551,((EF614967:0.00000178238698094551,AF528557:0.00000178238698094551)2:0.00000178238698094551,EF614965:0.00000178238698094551)0:0.00000178238698094551)0:0.00000178238698094551)2:0.00000178238698094551)0:0.00000178238698094551)0:0.00000178238698094551)0:0.00000178238698094551)11:0.00000337631348168835,(((DQ643845:0.00000178238698094551,AY198290:0.00145258255101686213)100:0.06580921759135920091,((AY198291:0.00149218308726848368,EF614956:0.00143764046062599049)100:0.04008744759221493509,(((AY198289:0.00000178238698094551,(DQ067897:0.00000178238698094551,(DQ067896:0.00000178238698094551,((DQ665672:0.01128135155837495934,DQ067898:0.00928944420851075640)60:0.01677609407151186074,(DQ067900:0.01333401002275311220,DQ067899:0.00000178238698094551)51:0.00842502627727101383)47:0.00973534710689111585)24:0.00125846565759981234)27:0.00000178238698094551)100:0.02154462284493226937,(EF614958:0.00240983733637728948,EF614957:0.00812712970711174272)87:0.01343773040896893874)100:0.02430548728968354166,(((((((((((AY198272:0.00000178238698094551,((DQ643839:0.00593480330784440339,AY198274:0.00144575261252963337)94:0.00446740193292907532,AY198273:0.00593505889362826340)17:0.00000178238698094551)89:0.00296315163166081547,((AY198267:0.00593142054559396819,(AY198268:0.00889538659142795340,AY198269:0.01197698475690535391)14:0.00000178238698094551)94:0.00596435901093186893,(AY198271:0.00000178238698094551,AY198270:0.00000178238698094551)100:0.00905103750868426100)97:0.00747367737231667984)83:0.00367848713026528145,((((((AY225481:0.00141675911048904355,AY225482:0.00000178238698094551)77:0.00141693722099955097,(AY225480:0.00000178238698094551,((AY225478:0.00000178238698094551,AY225472:0.00000178238698094551)15:0.00000178238698094551,AY225477:0.00000178238698094551)1:0.00000178238698094551)8:0.00000178238698094551)1:0.00000178238698094551,AY225479:0.00000178238698094551)37:0.00000178238698094551,(((AY225474:0.00000178238698094551,AY225475:0.00000178238698094551)17:0.00000178238698094551,AY225473:0.00000178238698094551)19:0.00000178238698094551,AY225476:0.00000178238698094551)87:0.00283681069556660469)98:0.00000178238698094551,(AY374984:0.00295820086793047643,(DQ885374:0.00000178238698094551,DQ885375:0.00000178238698094551)64:0.00000178238698094551)64:0.00146962038234015177)100:0.02024287092897878934,((((AF528562:0.00000178238698094551,AY211015:0.00000178238698094551)91:0.00191491483170984377,((AF528561:0.00383909719065646162,AF528563:0.00095739392278529323)16:0.00000178238698094551,AY211016:0.00000178238698094551)23:0.00000178238698094551)96:0.00289647495990338639,AF528564:0.00610786596593917205)73:0.00000178238698094551,AY198275:0.02694216333349604142)100:0.00913464444798227360)61:0.00302399071104417216)63:0.00392464916112591870,AY198284:0.02425242241491441450)9:0.00072728196740254618,((((((((((AY198236:0.00000178238698094551,((EF174931:0.00087300988244416408,EF174957:0.00000178238698094551)75:0.00000178238698094551,(EF174930:0.00000178238698094551,EF174929:0.00000178238698094551)72:0.00000178238698094551)79:0.00000178238698094551)100:0.00516229662254097301,((EF174917:0.00114479556118271975,AY198237:0.01461181434831203621)51:0.00204771638555862039,EF174940:0.00617747283889448062)71:0.00274995538420799582)99:0.00787152811312961248,((((EF174912:0.00348124315150483534,(EF174966:0.00000178238698094551,EF174921:0.00000178238698094551)100:0.01032259623917907224)76:0.00387086402959681665,(EF174967:0.00000178238698094551,(((((((EF174959:0.00000178238698094551,EF174920:0.00000178238698094551)100:0.00990511288573575101,((EF174923:0.00000178238698094551,EF174942:0.00000178238698094551)70:0.00000178238698094551,EF174913:0.00115169043029026688)70:0.00000178238698094551)100:0.01338250222202684581,(EF174972:0.00000178238698094551,EF174970:0.00000178238698094551)97:0.00000178238698094551)87:0.00782971035603985920,EF174963:0.00120594689000234315)55:0.00110425312060573734,EF174927:0.00000178238698094551)19:0.00000178238698094551,EF174928:0.00000178238698094551)47:0.00000178238698094551,(EF174958:0.00000178238698094551,(EF174971:0.00000178238698094551,(EF174926:0.00000178238698094551,EF174922:0.00000178238698094551)62:0.00000178238698094551)48:0.00000178238698094551)58:0.00000178238698094551)41:0.00000178238698094551)76:0.00454574633123903168)55:0.00449583653207533303,(((AY198233:0.00000178238698094551,(EF174919:0.00000178238698094551,EF174918:0.00000178238698094551)89:0.00000178238698094551)87:0.00000178238698094551,(EF174965:0.00000178238698094551,(EF174964:0.00244917608160562326,EF174960:0.00000178238698094551)37:0.00000178238698094551)54:0.00000178238698094551)87:0.00242506592834419677,EF174939:0.01150160160961222720)50:0.00117827062978450420)82:0.00504265164226517550,((((EF174925:0.00000178238698094551,((EF174916:0.00000178238698094551,(EF174915:0.00000178238698094551,(EF174968:0.00112222621640917729,EF174914:0.00000178238698094551)11:0.00000178238698094551)15:0.00000178238698094551)17:0.00000178238698094551,EF174962:0.00000178238698094551)39:0.00000178238698094551)38:0.00000178238698094551,AY198235:0.00000178238698094551)57:0.00458001119603449261,((EF174932:0.00000178238698094551,(EF174955:0.00000178238698094551,EF174900:0.00546721237501409177)53:0.00868148267478237659)18:0.00000178238698094551,AY198234:0.00000178238698094551)9:0.00000178238698094551)44:0.00314527792998620190,EF174924:0.00836325139748857367)100:0.02003841837037812282)63:0.00122048540999475613)100:0.08850147460900673058,(AY198240:0.09832592098966289051,(AY198239:0.00297233750318207351,AY198238:0.00000178238698094551)100:0.11854774586022777394)17:0.00259716945170490121)25:0.01199287634265827629,(((((AY198229:0.00000178238698094551,(EF174946:0.00000178238698094551,EF174947:0.00000178238698094551)57:0.00000178238698094551)79:0.00000178238698094551,EF174899:0.00000178238698094551)100:0.04775992341686095127,(((EF174949:0.00000178238698094551,(EF174969:0.00000178238698094551,AY198227:0.00000178238698094551)36:0.00000178238698094551)72:0.00128902407424403209,EF174906:0.00292776944587183445)100:0.02982293945674524202,(((EF174903:0.00000178238698094551,(EF174941:0.00000178238698094551,EF174911:0.00666019987860012094)81:0.00000178238698094551)84:0.00373091997452436666,EF174888:0.01567046572806950894)100:0.01361788021860693004,((EF174954:0.00000178238698094551,(((EF174892:0.00000178238698094551,(EF174933:0.00701044487223253208,EF174948:0.00000178238698094551)18:0.00000178238698094551)87:0.00000178238698094551,AY198228:0.00000178238698094551)91:0.00000178238698094551,EF174961:0.00000178238698094551)95:0.00000178238698094551)48:0.00000178238698094551,EF174905:0.00131381532312928751)100:0.01439691740900953497)100:0.04179417390275098204)93:0.01428510267890074209)58:0.01177648678316450641,((AY198265:0.01033438275493402635,((((AY198266:0.00000178238698094551,EF174943:0.00000178238698094551)100:0.00989749650282694023,((EF174909:0.00142589527343531556,EF174936:0.00000178238698094551)70:0.00000178238698094551,EF174908:0.00000178238698094551)97:0.00556970646835074513)53:0.00130686242847915992,(EF174901:0.00139668281750649566,EF174897:0.00000178238698094551)57:0.00131963093669299533)66:0.00147733962543538993,(((EF174910:0.00000178238698094551,EF174907:0.00144016181347099751)80:0.00144057428153809971,EF174938:0.00157347807372275263)59:0.00000178238698094551,EF174937:0.00000178238698094551)25:0.00000178238698094551)91:0.00788039340764459112)100:0.06365188357557724497,(AY742740:0.00141347729156221535,(AY211019:0.00106255058364876083,DQ202400:0.00657433543955130914)28:0.00000178238698094551)100:0.02348271689411163612)15:0.00331241825453135750)0:0.00184212101335769728,(AY198264:0.02823768027060391192,AY198263:0.01032403417054281181)100:0.03936750776194540558)1:0.00252330640919408520)4:0.00268692339897932736,(((DQ500139:0.00380708150176230914,((DQ500141:0.00139659131863789057,DQ643902:0.00580099030419976153)86:0.00576306052702244692,(AY919303:0.00000178238698094551,AY198261:0.00000178238698094551)100:0.00148097544154014412)75:0.00783970831105643834)100:0.08776286940728501851,((AY198248:0.16254040979540013145,AY198245:0.11533003832052600435)64:0.01106461268821043453,((DQ069294:0.00833656109183448894,(AY919302:0.00000178238698094551,AY198247:0.00000178238698094551)99:0.00397426301587583061)93:0.03158524382129325458,((AY198246:0.00295121678599657988,AY919304:0.00000178238698094551)100:0.04227687436182313296,((AY198244:0.00920740158757448780,((AY198242:0.00293103631874101420,AY198241:0.00000178238698094551)100:0.00912707366890640713,AY198243:0.00315566307036950098)100:0.02128432189316716017)100:0.09658509401595630206,(AY831722:0.00000178238698094551,((DQ500135:0.00000178238698094551,((EF141312:0.00000178238698094551,(DQ523582:0.00000178238698094551,((DQ523570:0.00000178238698094551,(DQ500144:0.00000178238698094551,(DQ523575:0.00000178238698094551,(DQ523571:0.00000178238698094551,(((DQ403793:0.00000178238698094551,(DQ500140:0.00143313129419252714,((DQ523579:0.00000178238698094551,((DQ523578:0.00000178238698094551,(DQ523574:0.00000178238698094551,(DQ523576:0.00000178238698094551,(EF141308:0.00000178238698094551,((DQ523586:0.00000178238698094551,((DQ523583:0.00000178238698094551,((EF141313:0.00570342455318950062,(((EF141310:0.00000178238698094551,((DQ500142:0.00287094185405811515,((DQ500136:0.00286758192127476884,DQ500137:0.00294425296517141898)58:0.00442971155619600789,EF141305:0.00000178238698094551)5:0.00000178238698094551)3:0.00296455958149288799,DQ980194:0.00000178238698094551)0:0.00000178238698094551)0:0.00000178238698094551,EF141311:0.00000178238698094551)0:0.00000178238698094551,DQ500134:0.00000178238698094551)0:0.00000178238698094551)0:0.00000178238698094551,DQ523585:0.00000178238698094551)0:0.00000178238698094551)0:0.00000178238698094551,DQ523584:0.00000178238698094551)0:0.00000178238698094551)0:0.00000178238698094551,EF141315:0.00000178238698094551)0:0.00000178238698094551)0:0.00000178238698094551)0:0.00000178238698094551)0:0.00000178238698094551)0:0.00000178238698094551,DQ523577:0.00000178238698094551)0:0.00000178238698094551)0:0.00000178238698094551,(DQ523580:0.00000178238698094551,DQ523581:0.00000178238698094551)100:0.00579413080275860155)0:0.00000178238698094551)0:0.00000178238698094551)0:0.00000178238698094551,DQ523572:0.00000178238698094551)0:0.00000178238698094551,DQ523573:0.00000178238698094551)0:0.00000178238698094551)0:0.00000178238698094551)0:0.00000178238698094551)0:0.00000178238698094551)0:0.00000178238698094551,DQ500138:0.00000178238698094551)0:0.00000178238698094551)0:0.00000178238698094551)1:0.00000178238698094551,((EF141303:0.00000178238698094551,((EF141304:0.00000178238698094551,((EF141301:0.00000178238698094551,(EF141302:0.00000178238698094551,EF141307:0.00000178238698094551)20:0.00000178238698094551)13:0.00000178238698094551,EF141309:0.00000178238698094551)13:0.00000178238698094551)61:0.00000178238698094551,EF141306:0.00000178238698094551)65:0.00000178238698094551)60:0.00000178238698094551,EF141314:0.00143447642744806421)91:0.00456583643997892849)24:0.00194026754072763939)70:0.00596574036312628574,(((AY831720:0.00000178238698094551,((AY831719:0.00000178238698094551,((DQ500133:0.00287936077117593179,(AY884606:0.00000178238698094551,(AY884603:0.00000178238698094551,(AY884605:0.00000178238698094551,(((EF153668:0.00000178238698094551,EF153666:0.00000178238698094551)56:0.00000178238698094551,(EF153667:0.00000178238698094551,EF153670:0.00000178238698094551)64:0.00000178238698094551)69:0.00000178238698094551,EF153669:0.00000178238698094551)96:0.00318728253316948084)63:0.00158914174437082417)23:0.00000178238698094551)43:0.00000178238698094551)4:0.00000178238698094551,AY919301:0.00000178238698094551)0:0.00000178238698094551)0:0.00000178238698094551,DQ500143:0.00000178238698094551)0:0.00000178238698094551)0:0.00000178238698094551,AY831721:0.00000178238698094551)3:0.00000178238698094551,DQ479408:0.00143880363984367847)41:0.00321456787238389059)69:0.00282346159481798023)100:0.04694424836343818325)60:0.01009098888278802189)57:0.01208038343642408620)24:0.00553372195505854279)54:0.00987993589516162653)84:0.02406593469707322963,((AY225470:0.02012258188426141112,((AY608610:0.00297878462526576402,AY198303:0.00000178238698094551)100:0.01042746849792065486,(AF266783:0.00148641317639827382,EU391654:0.00134393314105252779)90:0.00292769616027755862)63:0.00548890659586047120)100:0.03320781320070060466,((AY608612:0.04452625984259507563,(AY608613:0.00829864458465080258,(AY198307:0.02276674374019386007,((((AF448225:0.08335942826737731404,(AY198305:0.00146359573538926580,(AY198304:0.00000178238698094551,EF126356:0.00000178238698094551)77:0.00000178238698094551)83:0.00000178238698094551)74:0.00290126152581120841,(AY608624:0.00000178238698094551,AY608622:0.00000178238698094551)83:0.00148333175062841495)56:0.00145394177064118654,(((((EF050035:0.01773117857972582659,EU876592:0.00292200707395365387)69:0.00149288318589741766,(AY744946:0.00294594163867526381,((EU876599:0.00146901659849336865,EU876588:0.00146976497351415571)8:0.00000178238698094551,((((((EU876602:0.00899184651301532072,EU876597:0.00294382414042399735)6:0.00000178238698094551,EU876596:0.00146914020811301669)0:0.00000178238698094551,(EU876601:0.00146862457188357844,(EU876590:0.00591556486803935209,EU876591:0.00146866629324341196)6:0.00000178238698094551)0:0.00000178238698094551)1:0.00000178238698094551,AY198306:0.00000178238698094551)0:0.00000178238698094551,(((EU876600:0.00442467245165485690,EU876594:0.00146916194107704233)6:0.00000178238698094551,(EU876598:0.00146873969729294511,EU876604:0.00294418426114945609)4:0.00000178238698094551)0:0.00000178238698094551,((((EU876587:0.00000178238698094551,EU876595:0.00000178238698094551)2:0.00000178238698094551,EU876593:0.00000178238698094551)2:0.00000178238698094551,EU876589:0.00000178238698094551)0:0.00000178238698094551,(EU876586:0.00000178238698094551,EU876584:0.00000178238698094551)3:0.00000178238698094551)1:0.00000178238698094551)0:0.00000178238698094551)0:0.00000178238698094551,EU876603:0.00000178238698094551)0:0.00000178238698094551)4:0.00000178238698094551)13:0.00000178238698094551)34:0.00000178238698094551,EU876585:0.01652457972803604916)43:0.00146419487058918650,(AY608615:0.00296794341470187680,(AY608618:0.00000178238698094551,AY608614:0.00000178238698094551)93:0.00000178238698094551)92:0.00293732840068999888)7:0.00000178238698094551,(((AY608616:0.00000178238698094551,(AY608617:0.00000178238698094551,DQ409815:0.00000178238698094551)7:0.00000178238698094551)10:0.00000178238698094551,AY608619:0.00000178238698094551)7:0.00000178238698094551,(AY608621:0.00146684295600195891,AY608620:0.00293586299455051141)8:0.00000178238698094551)2:0.00000178238698094551)7:0.00000178238698094551)13:0.00000178238698094551,AY608623:0.00441587881078669975)98:0.02144976325781572379)47:0.00500192649184786915)82:0.01338653731935379558)100:0.05025314176305916564,((AY198301:0.01057363829339175339,((AY198298:0.00000178238698094551,AY198299:0.00148868429001651308)100:0.00599798838740022745,AY198300:0.00449700201751680913)83:0.00146206494449475813)100:0.00943472718351651141,((AY198297:0.02603543551036385101,((AY198294:0.00903235130879677904,AY198295:0.00451115704102768821)92:0.00285028756835398927,AY198296:0.01528478030828336366)89:0.00820463656652161213)82:0.00628904831433028423,AY198302:0.03339960644897000536)82:0.00402640606853877682)94:0.01186728258425103627)22:0.00608653193853497636)22:0.00967478013328759018)19:0.00468486340821675906)0:0.00210207568627053098,((AY198232:0.04372419178381229538,((((EF174891:0.00000178238698094551,((EF174898:0.00000178238698094551,EF174893:0.00140272787190531931)100:0.05522732936392932973,((EF174944:0.00432708543123238708,EF174894:0.00000178238698094551)85:0.00265628229601048114,((EF174952:0.00960154482507828352,EF174895:0.00132446612720107221)19:0.00000178238698094551,(EF174887:0.00131695303973924406,((EF174889:0.00000178238698094551,(((EF174951:0.00146627894937271012,(AY198231:0.00585194335986812236,((EF174950:0.00000178238698094551,EF174934:0.00000178238698094551)70:0.00143247756032023653,((AY198230:0.00291862234178511676,EF174902:0.00000178238698094551)35:0.00000178238698094551,EF174953:0.00000178238698094551)22:0.00000178238698094551)93:0.00532492636449249761)17:0.00000178238698094551)16:0.00000178238698094551,AY225471:0.00585659204852365372)25:0.00000178238698094551,EF174935:0.00143523678951201598)48:0.00000178238698094551)26:0.00000178238698094551,EF174890:0.00412772972743641678)67:0.00131409119131434965)11:0.00000178238698094551)60:0.00000178238698094551)100:0.01104869189017922311)100:0.01187608550824781513)53:0.00131800771830096921,EF174945:0.00000178238698094551)61:0.00140381047416729366,EF174956:0.00131117493695055579)85:0.01171967827638798615,EF174896:0.04334009102116275630)87:0.00562915809705886831)86:0.01405308136794127319,(AY608611:0.09196824138775942792,(EF174904:0.00313542022280349298,(AY608608:0.00575624133248824835,AY198262:0.00436057225527457931)65:0.00113455525904264496)100:0.06476215553092110055)79:0.02802810908633530593)14:0.00704444341860211744)9:0.00243815313985531329,AY198293:0.09361264666888334529)93:0.01125486854194468478,((AY198292:0.00146007828052449541,AF465761:0.00300082899371127915)69:0.00144760377432623442,(((EU295529:0.00124250010805689276,DQ885373:0.00000178238698094551)34:0.00124107860684818851,((DQ885384:0.00000178238698094551,((((DQ885362:0.00000178238698094551,DQ885367:0.00000178238698094551)5:0.00000178238698094551,((DQ885372:0.00000178238698094551,((DQ885370:0.00000178238698094551,(((DQ885368:0.00000178238698094551,DQ885371:0.00000178238698094551)23:0.00000178238698094551,(DQ885363:0.00000178238698094551,DQ885377:0.00000178238698094551)2:0.00000178238698094551)0:0.00000178238698094551,DQ885383:0.00000178238698094551)0:0.00000178238698094551)0:0.00000178238698094551,DQ885380:0.00000178238698094551)0:0.00000178238698094551)0:0.00000178238698094551,(DQ885376:0.00000178238698094551,DQ885379:0.00000178238698094551)6:0.00000178238698094551)0:0.00000178238698094551)1:0.00000178238698094551,(DQ885364:0.00000178238698094551,DQ885365:0.00000178238698094551)4:0.00000178238698094551)18:0.00000178238698094551,(DQ886487:0.00147458612970059744,(((DQ885361DQ886488:0.00147358701833569033,DQ885366:0.00147384217490008807)9:0.00000178238698094551,((DQ885369:0.00000178238698094551,DQ885381:0.00000178238698094551)33:0.00000178238698094551,DQ885382:0.00000178238698094551)37:0.00000178238698094551)23:0.00000178238698094551,DQ885378:0.00147431878953278514)72:0.00147364041819005487)5:0.00000178238698094551)7:0.00000178238698094551)18:0.00000178238698094551,(AY695804:0.00000178238698094551,AY695805:0.00000178238698094551)99:0.00000178238698094551)18:0.00000178238698094551)48:0.00000178238698094551,(AY695807:0.00000178238698094551,AY695806:0.00000178238698094551)95:0.00000178238698094551)52:0.00099439518846968118)100:0.02609581171143368974)97:0.01776974205280366231,AY225469:0.04076431681780238320)4:0.00000178238698094551)5:0.00220007937831291243,AY198282:0.01368392434314792162)1:0.00000178238698094551,((AY198279:0.02064565694906381893,(AY198278:0.04251684141942800588,(AY608609:0.03291957929513766867,(AY198277:0.00144566046175404893,AY198276:0.00000178238698094551)100:0.00874284781501049810)57:0.00071198012932638865)90:0.00780372245297654161)100:0.01892810404186129336,(AY198281:0.04578758599825883541,AY198280:0.01078799709584967945)40:0.00613032339140224310)3:0.00159153141503723524)11:0.00218517821829794208,EF614955:0.00915683491499172560)9:0.00315724306531513796,AY198283:0.04029875194986071163)9:0.00199621527512136880,(AY198285:0.00745362386890553470,(EF614954:0.00000178238698094551,((AY198286:0.00000178238698094551,EF614952:0.00000178238698094551)18:0.00000178238698094551,EF614953:0.00000178238698094551)23:0.00000178238698094551)99:0.00283382921709815277)100:0.01221398700738494068)14:0.00239093233517550120,(DQ643841:0.00150516619834636912,((DQ643842:0.00000178238698094551,DQ643840:0.00288231237266475034)99:0.00433096289838317411,(((((AF528559:0.00189779080319811794,AF528560:0.00094819454156956564)99:0.00000178238698094551,((DQ643867:0.00000178238698094551,(((((DQ643864:0.00000178238698094551,(((DQ643868:0.00000178238698094551,DQ643880:0.00000178238698094551)0:0.00000178238698094551,DQ643885:0.00000178238698094551)0:0.00000178238698094551,DQ643888:0.00000178238698094551)0:0.00000178238698094551)0:0.00000178238698094551,(DQ643874:0.00000178238698094551,((DQ643865:0.00000178238698094551,(DQ643860:0.00000178238698094551,((((DQ643852:0.00000178238698094551,DQ643869:0.00000178238698094551)0:0.00000178238698094551,DQ643846:0.00000178238698094551)0:0.00000178238698094551,(DQ643901:0.00000178238698094551,(((DQ643851:0.00000178238698094551,DQ643853:0.00000178238698094551)1:0.00000178238698094551,(DQ643847:0.00000178238698094551,DQ643854:0.00000178238698094551)1:0.00000178238698094551)1:0.00000178238698094551,((DQ643877:0.00145175399978102020,(DQ643897:0.00000178238698094551,DQ643878:0.00000178238698094551)77:0.00145110541228594524)0:0.00000178238698094551,((DQ643882:0.00000178238698094551,DQ643856:0.00000178238698094551)60:0.00145110565646312068,(DQ643861:0.00000178238698094551,DQ643862:0.00000178238698094551)73:0.00145311069800340212)3:0.00000178238698094551)0:0.00000178238698094551)0:0.00000178238698094551)0:0.00000178238698094551)0:0.00000178238698094551,(((DQ643887:0.00000178238698094551,DQ643850:0.00000178238698094551)0:0.00000178238698094551,(((DQ643849:0.00000178238698094551,DQ643855:0.00000178238698094551)0:0.00000178238698094551,(((DQ643900:0.00000178238698094551,DQ643870:0.00000178238698094551)0:0.00000178238698094551,DQ643848:0.00000178238698094551)0:0.00000178238698094551,DQ643866:0.00000178238698094551)0:0.00000178238698094551)0:0.00000178238698094551,DQ643857:0.00000178238698094551)0:0.00000178238698094551)0:0.00000178238698094551,(DQ643859:0.00000178238698094551,(DQ643883:0.00000178238698094551,((DQ643886:0.00000178238698094551,DQ643889:0.00000178238698094551)0:0.00000178238698094551,DQ643863:0.00000178238698094551)0:0.00000178238698094551)0:0.00000178238698094551)0:0.00000178238698094551)0:0.00000178238698094551)0:0.00000178238698094551)0:0.00000178238698094551)0:0.00000178238698094551,(DQ643875:0.00000178238698094551,DQ643891:0.00000178238698094551)0:0.00000178238698094551)0:0.00000178238698094551)0:0.00000178238698094551)0:0.00000178238698094551,(((DQ643858:0.00000178238698094551,DQ643872:0.00000178238698094551)0:0.00000178238698094551,DQ643873:0.00000178238698094551)0:0.00000178238698094551,((DQ643893:0.00000178238698094551,DQ643894:0.00000178238698094551)0:0.00000178238698094551,DQ643892:0.00000178238698094551)0:0.00000178238698094551)0:0.00000178238698094551)0:0.00000178238698094551,((DQ643896:0.00000178238698094551,DQ643895:0.00000178238698094551)0:0.00000178238698094551,(DQ643899:0.00000178238698094551,DQ643871:0.00000178238698094551)0:0.00000178238698094551)0:0.00000178238698094551)0:0.00000178238698094551,DQ643898:0.00000178238698094551)0:0.00000178238698094551)0:0.00000178238698094551,(DQ643881:0.00000178238698094551,DQ643884:0.00000178238698094551)0:0.00000178238698094551)0:0.00000178238698094551)0:0.00000178238698094551,(DQ643876:0.00000178238698094551,(DQ643879:0.00000178238698094551,DQ643890:0.00000178238698094551)3:0.00000178238698094551)0:0.00000178238698094551)42:0.00133105570935422969,(DQ643904:0.00434683243154775426,(AF465758:0.00441033668272694437,((((DQ364471:0.00000178238698094551,(DQ643844:0.00000178238698094551,DQ643843:0.00000178238698094551)53:0.00000178238698094551)59:0.00145106926207207512,DQ643903:0.00145172219418772419)0:0.00000178238698094551,AY198287:0.00000178238698094551)0:0.00000178238698094551,AY198288:0.00000178238698094551)0:0.00000178238698094551)1:0.00000178238698094551)5:0.00000178238698094551)76:0.00000178238698094551,DQ069296:0.00000178238698094551)92:0.00266842737888250926)88:0.00391983213482404846)100:0.01984862250574638207)18:0.00427673744417115132)25:0.00543036383655268445)23:0.00409805088247757084)100:0.02639195477140585458,((((AF465762:0.00293540784998830946,EF614960:0.00294280201195861769)23:0.00000178238698094551,EU113309:0.00000178238698094551)16:0.00000178238698094551,(EF614964:0.00440870960384706200,(AF528558:0.00095847039343040555,AY211018:0.00289048577873994919)56:0.00000178238698094551)53:0.00096006054769616272)6:0.00095763266123026752,(AF528556:0.00000178238698094551,AY211017:0.00000178238698094551)77:0.00000178238698094551)0:0.00000178238698094551)8:0.00093878545270951574)48:0.00146092858391052519)49:0.00146158214833157891)13:0.00000178238698094551,EU113304:0.00000178238698094551);
