# Supplementary material for: Molecular Taxonomy of Phytopathogenic Fungi: A Case Study in Peronospora
Source: PLoS One. 2009 Jul 29;4(7):e6319. doi: 10.1371/journal.pone.0006319 (PMC2712678; doi:10.1371/journal.pone.0006319)
Supplement: File S1 — Includes the inferred alignments in FASTA, the trees in Newick and selected distance matrices in extended PHYLIP format. (0.60 MB ZIP) [file pone.0006319.s001.zip › Supplementary_File_S1/Full_optimization_taxonomy_poa_P_F00.csv]

Threshold	No._Clusters	MRI
0.00000000	189.00000000	0.62348460
0.00010000	189.00000000	0.62348460
0.00020000	189.00000000	0.62348460
0.00030000	189.00000000	0.62348460
0.00040000	189.00000000	0.62348460
0.00050000	189.00000000	0.62348460
0.00060000	189.00000000	0.62348460
0.00070000	189.00000000	0.62348460
0.00080000	189.00000000	0.62348460
0.00090000	188.00000000	0.62376310
0.00100000	188.00000000	0.62376310
0.00110000	186.00000000	0.62681968
0.00120000	184.00000000	0.62861941
0.00130000	148.00000000	0.76597328
0.00140000	146.00000000	0.76678576
0.00150000	146.00000000	0.76678576
0.00160000	146.00000000	0.76678576
0.00170000	145.00000000	0.76759726
0.00180000	145.00000000	0.76759726
0.00190000	145.00000000	0.76759726
0.00200000	145.00000000	0.76759726
0.00210000	145.00000000	0.76759726
0.00220000	145.00000000	0.76759726
0.00230000	145.00000000	0.76759726
0.00240000	145.00000000	0.76759726
0.00250000	132.00000000	0.80684405
0.00260000	119.00000000	0.81348270
0.00270000	118.00000000	0.81385135
0.00280000	118.00000000	0.81385135
0.00290000	118.00000000	0.81385135
0.00300000	118.00000000	0.81385135
0.00310000	118.00000000	0.81385135
0.00320000	118.00000000	0.81385135
0.00330000	118.00000000	0.81385135
0.00340000	116.00000000	0.81579105
0.00350000	116.00000000	0.81579105
0.00360000	116.00000000	0.81579105
0.00370000	114.00000000	0.81251365
0.00380000	105.00000000	0.80554131
0.00390000	105.00000000	0.80554131
0.00400000	105.00000000	0.80554131
0.00410000	105.00000000	0.80554131
0.00420000	105.00000000	0.80554131
0.00430000	105.00000000	0.80554131
0.00440000	105.00000000	0.80554131
0.00450000	105.00000000	0.80554131
0.00460000	105.00000000	0.80554131
0.00470000	105.00000000	0.80554131
0.00480000	105.00000000	0.80554131
0.00490000	105.00000000	0.80554131
0.00500000	99.00000000	0.80612145
0.00510000	99.00000000	0.80612145
0.00520000	99.00000000	0.80612145
0.00530000	98.00000000	0.80698564
0.00540000	98.00000000	0.80698564
0.00550000	98.00000000	0.80698564
0.00560000	98.00000000	0.80698564
0.00570000	97.00000000	0.80092769
0.00580000	97.00000000	0.80092769
0.00590000	97.00000000	0.80092769
0.00600000	97.00000000	0.80092769
0.00610000	96.00000000	0.79876616
0.00620000	96.00000000	0.79876616
0.00630000	91.00000000	0.78399978
0.00640000	91.00000000	0.78399978
0.00650000	91.00000000	0.78399978
0.00660000	90.00000000	0.78502342
0.00670000	90.00000000	0.78502342
0.00680000	90.00000000	0.78502342
0.00690000	90.00000000	0.78502342
0.00700000	90.00000000	0.78502342
0.00710000	89.00000000	0.78536429
0.00720000	89.00000000	0.78536429
0.00730000	89.00000000	0.78536429
0.00740000	88.00000000	0.78363360
0.00750000	86.00000000	0.78859128
0.00760000	84.00000000	0.78245579
0.00770000	84.00000000	0.78245579
0.00780000	84.00000000	0.78245579
0.00790000	84.00000000	0.78245579
0.00800000	84.00000000	0.78245579
0.00810000	84.00000000	0.78245579
0.00820000	84.00000000	0.78245579
0.00830000	84.00000000	0.78245579
0.00840000	84.00000000	0.78245579
0.00850000	84.00000000	0.78245579
0.00860000	84.00000000	0.78245579
0.00870000	84.00000000	0.78245579
0.00880000	81.00000000	0.78211187
0.00890000	81.00000000	0.78211187
0.00900000	81.00000000	0.78211187
0.00910000	80.00000000	0.78311858
0.00920000	80.00000000	0.78311858
0.00930000	80.00000000	0.78311858
0.00940000	80.00000000	0.78311858
0.00950000	79.00000000	0.78255256
0.00960000	79.00000000	0.78255256
0.00970000	79.00000000	0.78255256
0.00980000	79.00000000	0.78255256
0.00990000	79.00000000	0.78255256
0.01000000	78.00000000	0.78288773
0.01010000	77.00000000	0.78266149
0.01020000	77.00000000	0.78266149
0.01030000	77.00000000	0.78266149
0.01040000	77.00000000	0.78266149
0.01050000	77.00000000	0.78266149
0.01060000	77.00000000	0.78266149
0.01070000	77.00000000	0.78266149
0.01080000	77.00000000	0.78266149
0.01090000	76.00000000	0.78064987
0.01100000	75.00000000	0.77864341
0.01110000	75.00000000	0.77864341
0.01120000	73.00000000	0.77947286
0.01130000	72.00000000	0.77936162
0.01140000	72.00000000	0.77936162
0.01150000	72.00000000	0.77936162
0.01160000	72.00000000	0.77936162
0.01170000	72.00000000	0.77936162
0.01180000	72.00000000	0.77936162
0.01190000	72.00000000	0.77936162
0.01200000	72.00000000	0.77936162
0.01210000	72.00000000	0.77936162
0.01220000	72.00000000	0.77936162
0.01230000	72.00000000	0.77936162
0.01240000	72.00000000	0.77936162
0.01250000	71.00000000	0.77925040
0.01260000	70.00000000	0.77935950
0.01270000	70.00000000	0.77935950
0.01280000	70.00000000	0.77935950
0.01290000	70.00000000	0.77935950
0.01300000	68.00000000	0.77652449
0.01310000	67.00000000	0.78063327
0.01320000	67.00000000	0.78063327
0.01330000	67.00000000	0.78063327
0.01340000	67.00000000	0.78063327
0.01350000	67.00000000	0.78063327
0.01360000	67.00000000	0.78063327
0.01370000	67.00000000	0.78063327
0.01380000	66.00000000	0.78486600
0.01390000	65.00000000	0.78453979
0.01400000	65.00000000	0.78453979
0.01410000	65.00000000	0.78453979
0.01420000	65.00000000	0.78453979
0.01430000	65.00000000	0.78453979
0.01440000	65.00000000	0.78453979
0.01450000	65.00000000	0.78453979
0.01460000	65.00000000	0.78453979
0.01470000	65.00000000	0.78453979
0.01480000	65.00000000	0.78453979
0.01490000	65.00000000	0.78453979
0.01500000	65.00000000	0.78453979
0.01510000	63.00000000	0.78447262
0.01520000	63.00000000	0.78447262
0.01530000	63.00000000	0.78447262
0.01540000	63.00000000	0.78447262
0.01550000	63.00000000	0.78447262
0.01560000	63.00000000	0.78447262
0.01570000	63.00000000	0.78447262
0.01580000	63.00000000	0.78447262
0.01590000	63.00000000	0.78447262
0.01600000	63.00000000	0.78447262
0.01610000	63.00000000	0.78447262
0.01620000	63.00000000	0.78447262
0.01630000	62.00000000	0.75223928
0.01640000	61.00000000	0.75143262
0.01650000	61.00000000	0.75143262
0.01660000	61.00000000	0.75143262
0.01670000	61.00000000	0.75143262
0.01680000	61.00000000	0.75143262
0.01690000	61.00000000	0.75143262
0.01700000	61.00000000	0.75143262
0.01710000	61.00000000	0.75143262
0.01720000	61.00000000	0.75143262
0.01730000	61.00000000	0.75143262
0.01740000	61.00000000	0.75143262
0.01750000	61.00000000	0.75143262
0.01760000	60.00000000	0.74962308
0.01770000	60.00000000	0.74962308
0.01780000	60.00000000	0.74962308
0.01790000	60.00000000	0.74962308
0.01800000	60.00000000	0.74962308
0.01810000	60.00000000	0.74962308
0.01820000	60.00000000	0.74962308
0.01830000	60.00000000	0.74962308
0.01840000	60.00000000	0.74962308
0.01850000	60.00000000	0.74962308
0.01860000	60.00000000	0.74962308
0.01870000	60.00000000	0.74962308
0.01880000	58.00000000	0.73696874
0.01890000	58.00000000	0.73696874
0.01900000	58.00000000	0.73696874
0.01910000	58.00000000	0.73696874
0.01920000	58.00000000	0.73696874
0.01930000	58.00000000	0.73696874
0.01940000	58.00000000	0.73696874
0.01950000	58.00000000	0.73696874
0.01960000	58.00000000	0.73696874
0.01970000	58.00000000	0.73696874
0.01980000	58.00000000	0.73696874
0.01990000	58.00000000	0.73696874
0.02000000	58.00000000	0.73696874
0.02010000	58.00000000	0.73696874
0.02020000	58.00000000	0.73696874
0.02030000	58.00000000	0.73696874
0.02040000	58.00000000	0.73696874
0.02050000	58.00000000	0.73696874
0.02060000	58.00000000	0.73696874
0.02070000	58.00000000	0.73696874
0.02080000	57.00000000	0.73376576
0.02090000	57.00000000	0.73376576
0.02100000	57.00000000	0.73376576
0.02110000	57.00000000	0.73376576
0.02120000	57.00000000	0.73376576
0.02130000	56.00000000	0.72062679
0.02140000	54.00000000	0.71513195
0.02150000	53.00000000	0.71227352
0.02160000	53.00000000	0.71227352
0.02170000	53.00000000	0.71227352
0.02180000	53.00000000	0.71227352
0.02190000	53.00000000	0.71227352
0.02200000	53.00000000	0.71227352
0.02210000	53.00000000	0.71227352
0.02220000	53.00000000	0.71227352
0.02230000	53.00000000	0.71227352
0.02240000	53.00000000	0.71227352
0.02250000	53.00000000	0.71227352
0.02260000	53.00000000	0.71227352
0.02270000	52.00000000	0.71264766
0.02280000	52.00000000	0.71264766
0.02290000	52.00000000	0.71264766
0.02300000	52.00000000	0.71264766
0.02310000	52.00000000	0.71264766
0.02320000	52.00000000	0.71264766
0.02330000	52.00000000	0.71264766
0.02340000	52.00000000	0.71264766
0.02350000	52.00000000	0.71264766
0.02360000	52.00000000	0.71264766
0.02370000	52.00000000	0.71264766
0.02380000	52.00000000	0.71264766
0.02390000	52.00000000	0.71264766
0.02400000	52.00000000	0.71264766
0.02410000	52.00000000	0.71264766
0.02420000	52.00000000	0.71264766
0.02430000	52.00000000	0.71264766
0.02440000	52.00000000	0.71264766
0.02450000	52.00000000	0.71264766
0.02460000	52.00000000	0.71264766
0.02470000	52.00000000	0.71264766
0.02480000	52.00000000	0.71264766
0.02490000	52.00000000	0.71264766
0.02500000	52.00000000	0.71264766
0.02510000	50.00000000	0.70717034
0.02520000	50.00000000	0.70717034
0.02530000	50.00000000	0.70717034
0.02540000	50.00000000	0.70717034
0.02550000	50.00000000	0.70717034
0.02560000	50.00000000	0.70717034
0.02570000	50.00000000	0.70717034
0.02580000	50.00000000	0.70717034
0.02590000	50.00000000	0.70717034
0.02600000	50.00000000	0.70717034
0.02610000	50.00000000	0.70717034
0.02620000	50.00000000	0.70717034
0.02630000	49.00000000	0.70707966
0.02640000	48.00000000	0.69262620
0.02650000	48.00000000	0.69262620
0.02660000	48.00000000	0.69262620
0.02670000	48.00000000	0.69262620
0.02680000	48.00000000	0.69262620
0.02690000	48.00000000	0.69262620
0.02700000	48.00000000	0.69262620
0.02710000	48.00000000	0.69262620
0.02720000	48.00000000	0.69262620
0.02730000	48.00000000	0.69262620
0.02740000	48.00000000	0.69262620
0.02750000	47.00000000	0.68585781
0.02760000	47.00000000	0.68585781
0.02770000	45.00000000	0.68234505
0.02780000	45.00000000	0.68234505
0.02790000	45.00000000	0.68234505
0.02800000	45.00000000	0.68234505
0.02810000	45.00000000	0.68234505
0.02820000	45.00000000	0.68234505
0.02830000	45.00000000	0.68234505
0.02840000	45.00000000	0.68234505
0.02850000	45.00000000	0.68234505
0.02860000	45.00000000	0.68234505
0.02870000	45.00000000	0.68234505
0.02880000	45.00000000	0.68234505
0.02890000	45.00000000	0.68234505
0.02900000	45.00000000	0.68234505
0.02910000	44.00000000	0.68217448
0.02920000	44.00000000	0.68217448
0.02930000	44.00000000	0.68217448
0.02940000	44.00000000	0.68217448
0.02950000	44.00000000	0.68217448
0.02960000	44.00000000	0.68217448
0.02970000	44.00000000	0.68217448
0.02980000	44.00000000	0.68217448
0.02990000	44.00000000	0.68217448
0.03000000	44.00000000	0.68217448
0.03010000	44.00000000	0.68217448
0.03020000	44.00000000	0.68217448
0.03030000	44.00000000	0.68217448
0.03040000	44.00000000	0.68217448
0.03050000	44.00000000	0.68217448
0.03060000	44.00000000	0.68217448
0.03070000	44.00000000	0.68217448
0.03080000	44.00000000	0.68217448
0.03090000	44.00000000	0.68217448
0.03100000	44.00000000	0.68217448
0.03110000	44.00000000	0.68217448
0.03120000	44.00000000	0.68217448
0.03130000	43.00000000	0.68191876
0.03140000	42.00000000	0.68183356
0.03150000	41.00000000	0.67198809
0.03160000	41.00000000	0.67198809
0.03170000	41.00000000	0.67198809
0.03180000	41.00000000	0.67198809
0.03190000	41.00000000	0.67198809
0.03200000	41.00000000	0.67198809
0.03210000	41.00000000	0.67198809
0.03220000	41.00000000	0.67198809
0.03230000	41.00000000	0.67198809
0.03240000	41.00000000	0.67198809
0.03250000	41.00000000	0.67198809
0.03260000	41.00000000	0.67198809
0.03270000	40.00000000	0.66851251
0.03280000	40.00000000	0.66851251
0.03290000	40.00000000	0.66851251
0.03300000	40.00000000	0.66851251
0.03310000	40.00000000	0.66851251
0.03320000	40.00000000	0.66851251
0.03330000	40.00000000	0.66851251
0.03340000	40.00000000	0.66851251
0.03350000	40.00000000	0.66851251
0.03360000	40.00000000	0.66851251
0.03370000	40.00000000	0.66851251
0.03380000	40.00000000	0.66851251
0.03390000	40.00000000	0.66851251
0.03400000	39.00000000	0.66719649
0.03410000	39.00000000	0.66719649
0.03420000	39.00000000	0.66719649
0.03430000	39.00000000	0.66719649
0.03440000	39.00000000	0.66719649
0.03450000	39.00000000	0.66719649
0.03460000	39.00000000	0.66719649
0.03470000	39.00000000	0.66719649
0.03480000	39.00000000	0.66719649
0.03490000	39.00000000	0.66719649
0.03500000	39.00000000	0.66719649
0.03510000	39.00000000	0.66719649
0.03520000	38.00000000	0.48290988
0.03530000	38.00000000	0.48290988
0.03540000	38.00000000	0.48290988
0.03550000	38.00000000	0.48290988
0.03560000	38.00000000	0.48290988
0.03570000	38.00000000	0.48290988
0.03580000	38.00000000	0.48290988
0.03590000	38.00000000	0.48290988
0.03600000	38.00000000	0.48290988
0.03610000	38.00000000	0.48290988
0.03620000	38.00000000	0.48290988
0.03630000	38.00000000	0.48290988
0.03640000	38.00000000	0.48290988
0.03650000	38.00000000	0.48290988
0.03660000	38.00000000	0.48290988
0.03670000	38.00000000	0.48290988
0.03680000	38.00000000	0.48290988
0.03690000	38.00000000	0.48290988
0.03700000	38.00000000	0.48290988
0.03710000	38.00000000	0.48290988
0.03720000	38.00000000	0.48290988
0.03730000	38.00000000	0.48290988
0.03740000	38.00000000	0.48290988
0.03750000	38.00000000	0.48290988
0.03760000	38.00000000	0.48290988
0.03770000	38.00000000	0.48290988
0.03780000	38.00000000	0.48290988
0.03790000	38.00000000	0.48290988
0.03800000	38.00000000	0.48290988
0.03810000	38.00000000	0.48290988
0.03820000	38.00000000	0.48290988
0.03830000	38.00000000	0.48290988
0.03840000	38.00000000	0.48290988
0.03850000	38.00000000	0.48290988
0.03860000	38.00000000	0.48290988
0.03870000	38.00000000	0.48290988
0.03880000	38.00000000	0.48290988
0.03890000	38.00000000	0.48290988
0.03900000	37.00000000	0.47757712
0.03910000	37.00000000	0.47757712
0.03920000	37.00000000	0.47757712
0.03930000	37.00000000	0.47757712
0.03940000	37.00000000	0.47757712
0.03950000	37.00000000	0.47757712
0.03960000	37.00000000	0.47757712
0.03970000	37.00000000	0.47757712
0.03980000	37.00000000	0.47757712
0.03990000	37.00000000	0.47757712
0.04000000	37.00000000	0.47757712
0.04010000	37.00000000	0.47757712
0.04020000	36.00000000	0.47719982
0.04030000	36.00000000	0.47719982
0.04040000	36.00000000	0.47719982
0.04050000	36.00000000	0.47719982
0.04060000	36.00000000	0.47719982
0.04070000	36.00000000	0.47719982
0.04080000	36.00000000	0.47719982
0.04090000	36.00000000	0.47719982
0.04100000	36.00000000	0.47719982
0.04110000	36.00000000	0.47719982
0.04120000	35.00000000	0.47192079
0.04130000	34.00000000	0.34696921
0.04140000	34.00000000	0.34696921
0.04150000	34.00000000	0.34696921
0.04160000	34.00000000	0.34696921
0.04170000	34.00000000	0.34696921
0.04180000	34.00000000	0.34696921
0.04190000	34.00000000	0.34696921
0.04200000	34.00000000	0.34696921
0.04210000	34.00000000	0.34696921
0.04220000	34.00000000	0.34696921
0.04230000	34.00000000	0.34696921
0.04240000	34.00000000	0.34696921
0.04250000	34.00000000	0.34696921
0.04260000	34.00000000	0.34696921
0.04270000	34.00000000	0.34696921
0.04280000	33.00000000	0.34285458
0.04290000	33.00000000	0.34285458
0.04300000	33.00000000	0.34285458
0.04310000	33.00000000	0.34285458
0.04320000	33.00000000	0.34285458
0.04330000	33.00000000	0.34285458
0.04340000	33.00000000	0.34285458
0.04350000	32.00000000	0.27265636
0.04360000	32.00000000	0.27265636
0.04370000	32.00000000	0.27265636
0.04380000	32.00000000	0.27265636
0.04390000	32.00000000	0.27265636
0.04400000	32.00000000	0.27265636
0.04410000	32.00000000	0.27265636
0.04420000	31.00000000	0.26933607
0.04430000	31.00000000	0.26933607
0.04440000	31.00000000	0.26933607
0.04450000	31.00000000	0.26933607
0.04460000	31.00000000	0.26933607
0.04470000	31.00000000	0.26933607
0.04480000	31.00000000	0.26933607
0.04490000	30.00000000	0.26906353
0.04500000	30.00000000	0.26906353
0.04510000	30.00000000	0.26906353
0.04520000	30.00000000	0.26906353
0.04530000	30.00000000	0.26906353
0.04540000	30.00000000	0.26906353
0.04550000	30.00000000	0.26906353
0.04560000	30.00000000	0.26906353
0.04570000	30.00000000	0.26906353
0.04580000	30.00000000	0.26906353
0.04590000	30.00000000	0.26906353
0.04600000	30.00000000	0.26906353
0.04610000	30.00000000	0.26906353
0.04620000	30.00000000	0.26906353
0.04630000	30.00000000	0.26906353
0.04640000	30.00000000	0.26906353
0.04650000	30.00000000	0.26906353
0.04660000	30.00000000	0.26906353
0.04670000	30.00000000	0.26906353
0.04680000	30.00000000	0.26906353
0.04690000	30.00000000	0.26906353
0.04700000	30.00000000	0.26906353
0.04710000	30.00000000	0.26906353
0.04720000	30.00000000	0.26906353
0.04730000	30.00000000	0.26906353
0.04740000	30.00000000	0.26906353
0.04750000	30.00000000	0.26906353
0.04760000	30.00000000	0.26906353
0.04770000	30.00000000	0.26906353
0.04780000	30.00000000	0.26906353
0.04790000	30.00000000	0.26906353
0.04800000	30.00000000	0.26906353
0.04810000	30.00000000	0.26906353
0.04820000	30.00000000	0.26906353
0.04830000	30.00000000	0.26906353
0.04840000	30.00000000	0.26906353
0.04850000	30.00000000	0.26906353
0.04860000	30.00000000	0.26906353
0.04870000	30.00000000	0.26906353
0.04880000	30.00000000	0.26906353
0.04890000	28.00000000	0.26797718
0.04900000	28.00000000	0.26797718
0.04910000	28.00000000	0.26797718
0.04920000	28.00000000	0.26797718
0.04930000	28.00000000	0.26797718
0.04940000	28.00000000	0.26797718
0.04950000	28.00000000	0.26797718
0.04960000	28.00000000	0.26797718
0.04970000	28.00000000	0.26797718
0.04980000	28.00000000	0.26797718
0.04990000	28.00000000	0.26797718
0.05000000	28.00000000	0.26797718
0.05010000	28.00000000	0.26797718
0.05020000	28.00000000	0.26797718
0.05030000	28.00000000	0.26797718
0.05040000	28.00000000	0.26797718
0.05050000	28.00000000	0.26797718
0.05060000	28.00000000	0.26797718
0.05070000	28.00000000	0.26797718
0.05080000	28.00000000	0.26797718
0.05090000	28.00000000	0.26797718
0.05100000	28.00000000	0.26797718
0.05110000	28.00000000	0.26797718
0.05120000	28.00000000	0.26797718
0.05130000	28.00000000	0.26797718
0.05140000	28.00000000	0.26797718
0.05150000	28.00000000	0.26797718
0.05160000	27.00000000	0.26150941
0.05170000	27.00000000	0.26150941
0.05180000	27.00000000	0.26150941
0.05190000	27.00000000	0.26150941
0.05200000	27.00000000	0.26150941
0.05210000	26.00000000	0.24024171
0.05220000	26.00000000	0.24024171
0.05230000	26.00000000	0.24024171
0.05240000	26.00000000	0.24024171
0.05250000	26.00000000	0.24024171
0.05260000	26.00000000	0.24024171
0.05270000	26.00000000	0.24024171
0.05280000	26.00000000	0.24024171
0.05290000	26.00000000	0.24024171
0.05300000	26.00000000	0.24024171
0.05310000	26.00000000	0.24024171
0.05320000	26.00000000	0.24024171
0.05330000	26.00000000	0.24024171
0.05340000	26.00000000	0.24024171
0.05350000	26.00000000	0.24024171
0.05360000	25.00000000	0.23991572
0.05370000	25.00000000	0.23991572
0.05380000	25.00000000	0.23991572
0.05390000	25.00000000	0.23991572
0.05400000	25.00000000	0.23991572
0.05410000	25.00000000	0.23991572
0.05420000	25.00000000	0.23991572
0.05430000	25.00000000	0.23991572
0.05440000	24.00000000	0.23119596
0.05450000	23.00000000	0.23048438
0.05460000	23.00000000	0.23048438
0.05470000	23.00000000	0.23048438
0.05480000	23.00000000	0.23048438
0.05490000	23.00000000	0.23048438
0.05500000	23.00000000	0.23048438
0.05510000	23.00000000	0.23048438
0.05520000	23.00000000	0.23048438
0.05530000	23.00000000	0.23048438
0.05540000	23.00000000	0.23048438
0.05550000	23.00000000	0.23048438
0.05560000	23.00000000	0.23048438
0.05570000	23.00000000	0.23048438
0.05580000	23.00000000	0.23048438
0.05590000	23.00000000	0.23048438
0.05600000	23.00000000	0.23048438
0.05610000	23.00000000	0.23048438
0.05620000	23.00000000	0.23048438
0.05630000	23.00000000	0.23048438
0.05640000	23.00000000	0.23048438
0.05650000	23.00000000	0.23048438
0.05660000	23.00000000	0.23048438
0.05670000	23.00000000	0.23048438
0.05680000	23.00000000	0.23048438
0.05690000	23.00000000	0.23048438
0.05700000	23.00000000	0.23048438
0.05710000	23.00000000	0.23048438
0.05720000	23.00000000	0.23048438
0.05730000	23.00000000	0.23048438
0.05740000	23.00000000	0.23048438
0.05750000	23.00000000	0.23048438
0.05760000	23.00000000	0.23048438
0.05770000	23.00000000	0.23048438
0.05780000	22.00000000	0.18542599
0.05790000	22.00000000	0.18542599
0.05800000	22.00000000	0.18542599
0.05810000	22.00000000	0.18542599
0.05820000	22.00000000	0.18542599
0.05830000	22.00000000	0.18542599
0.05840000	22.00000000	0.18542599
0.05850000	22.00000000	0.18542599
0.05860000	22.00000000	0.18542599
0.05870000	22.00000000	0.18542599
0.05880000	22.00000000	0.18542599
0.05890000	22.00000000	0.18542599
0.05900000	22.00000000	0.18542599
0.05910000	21.00000000	0.15518063
0.05920000	21.00000000	0.15518063
0.05930000	21.00000000	0.15518063
0.05940000	21.00000000	0.15518063
0.05950000	21.00000000	0.15518063
0.05960000	21.00000000	0.15518063
0.05970000	21.00000000	0.15518063
0.05980000	21.00000000	0.15518063
0.05990000	21.00000000	0.15518063
0.06000000	21.00000000	0.15518063
0.06010000	21.00000000	0.15518063
0.06020000	21.00000000	0.15518063
0.06030000	21.00000000	0.15518063
0.06040000	21.00000000	0.15518063
0.06050000	21.00000000	0.15518063
0.06060000	21.00000000	0.15518063
0.06070000	21.00000000	0.15518063
0.06080000	21.00000000	0.15518063
0.06090000	21.00000000	0.15518063
0.06100000	21.00000000	0.15518063
0.06110000	21.00000000	0.15518063
0.06120000	21.00000000	0.15518063
0.06130000	21.00000000	0.15518063
0.06140000	21.00000000	0.15518063
0.06150000	21.00000000	0.15518063
0.06160000	20.00000000	0.15559935
0.06170000	20.00000000	0.15559935
0.06180000	20.00000000	0.15559935
0.06190000	20.00000000	0.15559935
0.06200000	20.00000000	0.15559935
0.06210000	20.00000000	0.15559935
0.06220000	20.00000000	0.15559935
0.06230000	20.00000000	0.15559935
0.06240000	20.00000000	0.15559935
0.06250000	20.00000000	0.15559935
0.06260000	20.00000000	0.15559935
0.06270000	20.00000000	0.15559935
0.06280000	20.00000000	0.15559935
0.06290000	20.00000000	0.15559935
0.06300000	20.00000000	0.15559935
0.06310000	20.00000000	0.15559935
0.06320000	20.00000000	0.15559935
0.06330000	20.00000000	0.15559935
0.06340000	20.00000000	0.15559935
0.06350000	20.00000000	0.15559935
0.06360000	20.00000000	0.15559935
0.06370000	20.00000000	0.15559935
0.06380000	20.00000000	0.15559935
0.06390000	20.00000000	0.15559935
0.06400000	20.00000000	0.15559935
0.06410000	19.00000000	0.15151227
0.06420000	19.00000000	0.15151227
0.06430000	19.00000000	0.15151227
0.06440000	19.00000000	0.15151227
0.06450000	19.00000000	0.15151227
0.06460000	19.00000000	0.15151227
0.06470000	19.00000000	0.15151227
0.06480000	19.00000000	0.15151227
0.06490000	19.00000000	0.15151227
0.06500000	18.00000000	0.15145635
0.06510000	18.00000000	0.15145635
0.06520000	18.00000000	0.15145635
0.06530000	17.00000000	0.15160247
0.06540000	17.00000000	0.15160247
0.06550000	17.00000000	0.15160247
0.06560000	17.00000000	0.15160247
0.06570000	17.00000000	0.15160247
0.06580000	17.00000000	0.15160247
0.06590000	17.00000000	0.15160247
0.06600000	17.00000000	0.15160247
0.06610000	17.00000000	0.15160247
0.06620000	17.00000000	0.15160247
0.06630000	17.00000000	0.15160247
0.06640000	17.00000000	0.15160247
0.06650000	17.00000000	0.15160247
0.06660000	17.00000000	0.15160247
0.06670000	17.00000000	0.15160247
0.06680000	17.00000000	0.15160247
0.06690000	17.00000000	0.15160247
0.06700000	17.00000000	0.15160247
0.06710000	17.00000000	0.15160247
0.06720000	16.00000000	0.15211247
0.06730000	16.00000000	0.15211247
0.06740000	16.00000000	0.15211247
0.06750000	16.00000000	0.15211247
0.06760000	16.00000000	0.15211247
0.06770000	16.00000000	0.15211247
0.06780000	16.00000000	0.15211247
0.06790000	16.00000000	0.15211247
0.06800000	14.00000000	0.07925957
0.06810000	14.00000000	0.07925957
0.06820000	14.00000000	0.07925957
0.06830000	14.00000000	0.07925957
0.06840000	14.00000000	0.07925957
0.06850000	14.00000000	0.07925957
0.06860000	13.00000000	0.07407973
0.06870000	13.00000000	0.07407973
0.06880000	13.00000000	0.07407973
0.06890000	13.00000000	0.07407973
0.06900000	13.00000000	0.07407973
0.06910000	13.00000000	0.07407973
0.06920000	13.00000000	0.07407973
0.06930000	13.00000000	0.07407973
0.06940000	13.00000000	0.07407973
0.06950000	13.00000000	0.07407973
0.06960000	13.00000000	0.07407973
0.06970000	13.00000000	0.07407973
0.06980000	13.00000000	0.07407973
0.06990000	13.00000000	0.07407973
0.07000000	13.00000000	0.07407973
0.07010000	13.00000000	0.07407973
0.07020000	13.00000000	0.07407973
0.07030000	13.00000000	0.07407973
0.07040000	12.00000000	0.05660128
0.07050000	12.00000000	0.05660128
0.07060000	12.00000000	0.05660128
0.07070000	12.00000000	0.05660128
0.07080000	12.00000000	0.05660128
0.07090000	12.00000000	0.05660128
0.07100000	12.00000000	0.05660128
0.07110000	11.00000000	0.04411625
0.07120000	11.00000000	0.04411625
0.07130000	11.00000000	0.04411625
0.07140000	11.00000000	0.04411625
0.07150000	11.00000000	0.04411625
0.07160000	11.00000000	0.04411625
0.07170000	11.00000000	0.04411625
0.07180000	11.00000000	0.04411625
0.07190000	11.00000000	0.04411625
0.07200000	11.00000000	0.04411625
0.07210000	11.00000000	0.04411625
0.07220000	11.00000000	0.04411625
0.07230000	11.00000000	0.04411625
0.07240000	11.00000000	0.04411625
0.07250000	11.00000000	0.04411625
0.07260000	11.00000000	0.04411625
0.07270000	11.00000000	0.04411625
0.07280000	11.00000000	0.04411625
0.07290000	11.00000000	0.04411625
0.07300000	11.00000000	0.04411625
0.07310000	11.00000000	0.04411625
0.07320000	11.00000000	0.04411625
0.07330000	11.00000000	0.04411625
0.07340000	11.00000000	0.04411625
0.07350000	11.00000000	0.04411625
0.07360000	11.00000000	0.04411625
0.07370000	11.00000000	0.04411625
0.07380000	11.00000000	0.04411625
0.07390000	11.00000000	0.04411625
0.07400000	11.00000000	0.04411625
0.07410000	11.00000000	0.04411625
0.07420000	11.00000000	0.04411625
0.07430000	11.00000000	0.04411625
0.07440000	11.00000000	0.04411625
0.07450000	11.00000000	0.04411625
0.07460000	11.00000000	0.04411625
0.07470000	11.00000000	0.04411625
0.07480000	11.00000000	0.04411625
0.07490000	11.00000000	0.04411625
0.07500000	11.00000000	0.04411625
0.07510000	11.00000000	0.04411625
0.07520000	11.00000000	0.04411625
0.07530000	11.00000000	0.04411625
0.07540000	11.00000000	0.04411625
0.07550000	11.00000000	0.04411625
0.07560000	11.00000000	0.04411625
0.07570000	11.00000000	0.04411625
0.07580000	11.00000000	0.04411625
0.07590000	11.00000000	0.04411625
0.07600000	11.00000000	0.04411625
0.07610000	11.00000000	0.04411625
0.07620000	11.00000000	0.04411625
0.07630000	11.00000000	0.04411625
0.07640000	11.00000000	0.04411625
0.07650000	11.00000000	0.04411625
0.07660000	11.00000000	0.04411625
0.07670000	11.00000000	0.04411625
0.07680000	11.00000000	0.04411625
0.07690000	11.00000000	0.04411625
0.07700000	11.00000000	0.04411625
0.07710000	11.00000000	0.04411625
0.07720000	11.00000000	0.04411625
0.07730000	11.00000000	0.04411625
0.07740000	11.00000000	0.04411625
0.07750000	11.00000000	0.04411625
0.07760000	11.00000000	0.04411625
0.07770000	11.00000000	0.04411625
0.07780000	11.00000000	0.04411625
0.07790000	11.00000000	0.04411625
0.07800000	11.00000000	0.04411625
0.07810000	11.00000000	0.04411625
0.07820000	11.00000000	0.04411625
0.07830000	11.00000000	0.04411625
0.07840000	11.00000000	0.04411625
0.07850000	11.00000000	0.04411625
0.07860000	11.00000000	0.04411625
0.07870000	11.00000000	0.04411625
0.07880000	11.00000000	0.04411625
0.07890000	11.00000000	0.04411625
0.07900000	11.00000000	0.04411625
0.07910000	11.00000000	0.04411625
0.07920000	11.00000000	0.04411625
0.07930000	11.00000000	0.04411625
0.07940000	11.00000000	0.04411625
0.07950000	11.00000000	0.04411625
0.07960000	11.00000000	0.04411625
0.07970000	11.00000000	0.04411625
0.07980000	11.00000000	0.04411625
0.07990000	11.00000000	0.04411625
0.08000000	11.00000000	0.04411625
0.08010000	11.00000000	0.04411625
0.08020000	11.00000000	0.04411625
0.08030000	11.00000000	0.04411625
0.08040000	11.00000000	0.04411625
0.08050000	11.00000000	0.04411625
0.08060000	11.00000000	0.04411625
0.08070000	11.00000000	0.04411625
0.08080000	11.00000000	0.04411625
0.08090000	10.00000000	0.04311466
0.08100000	10.00000000	0.04311466
0.08110000	10.00000000	0.04311466
0.08120000	10.00000000	0.04311466
0.08130000	10.00000000	0.04311466
0.08140000	10.00000000	0.04311466
0.08150000	10.00000000	0.04311466
0.08160000	10.00000000	0.04311466
0.08170000	10.00000000	0.04311466
0.08180000	10.00000000	0.04311466
0.08190000	10.00000000	0.04311466
0.08200000	10.00000000	0.04311466
0.08210000	10.00000000	0.04311466
0.08220000	10.00000000	0.04311466
0.08230000	10.00000000	0.04311466
0.08240000	10.00000000	0.04311466
0.08250000	10.00000000	0.04311466
0.08260000	10.00000000	0.04311466
0.08270000	10.00000000	0.04311466
0.08280000	10.00000000	0.04311466
0.08290000	10.00000000	0.04311466
0.08300000	10.00000000	0.04311466
0.08310000	10.00000000	0.04311466
0.08320000	10.00000000	0.04311466
0.08330000	10.00000000	0.04311466
0.08340000	10.00000000	0.04311466
0.08350000	10.00000000	0.04311466
0.08360000	10.00000000	0.04311466
0.08370000	10.00000000	0.04311466
0.08380000	10.00000000	0.04311466
0.08390000	10.00000000	0.04311466
0.08400000	10.00000000	0.04311466
0.08410000	10.00000000	0.04311466
0.08420000	10.00000000	0.04311466
0.08430000	10.00000000	0.04311466
0.08440000	10.00000000	0.04311466
0.08450000	10.00000000	0.04311466
0.08460000	10.00000000	0.04311466
0.08470000	10.00000000	0.04311466
0.08480000	10.00000000	0.04311466
0.08490000	10.00000000	0.04311466
0.08500000	10.00000000	0.04311466
0.08510000	10.00000000	0.04311466
0.08520000	10.00000000	0.04311466
0.08530000	9.00000000	0.04017206
0.08540000	9.00000000	0.04017206
0.08550000	9.00000000	0.04017206
0.08560000	9.00000000	0.04017206
0.08570000	9.00000000	0.04017206
0.08580000	9.00000000	0.04017206
0.08590000	9.00000000	0.04017206
0.08600000	9.00000000	0.04017206
0.08610000	9.00000000	0.04017206
0.08620000	9.00000000	0.04017206
0.08630000	9.00000000	0.04017206
0.08640000	9.00000000	0.04017206
0.08650000	9.00000000	0.04017206
0.08660000	9.00000000	0.04017206
0.08670000	9.00000000	0.04017206
0.08680000	9.00000000	0.04017206
0.08690000	9.00000000	0.04017206
0.08700000	9.00000000	0.04017206
0.08710000	9.00000000	0.04017206
0.08720000	9.00000000	0.04017206
0.08730000	9.00000000	0.04017206
0.08740000	9.00000000	0.04017206
0.08750000	9.00000000	0.04017206
0.08760000	9.00000000	0.04017206
0.08770000	9.00000000	0.04017206
0.08780000	9.00000000	0.04017206
0.08790000	9.00000000	0.04017206
0.08800000	8.00000000	0.03637256
0.08810000	8.00000000	0.03637256
0.08820000	8.00000000	0.03637256
0.08830000	8.00000000	0.03637256
0.08840000	8.00000000	0.03637256
0.08850000	8.00000000	0.03637256
0.08860000	8.00000000	0.03637256
0.08870000	8.00000000	0.03637256
0.08880000	8.00000000	0.03637256
0.08890000	8.00000000	0.03637256
0.08900000	8.00000000	0.03637256
0.08910000	8.00000000	0.03637256
0.08920000	8.00000000	0.03637256
0.08930000	8.00000000	0.03637256
0.08940000	8.00000000	0.03637256
0.08950000	8.00000000	0.03637256
0.08960000	8.00000000	0.03637256
0.08970000	7.00000000	0.00666938
0.08980000	7.00000000	0.00666938
0.08990000	7.00000000	0.00666938
0.09000000	7.00000000	0.00666938
0.09010000	7.00000000	0.00666938
0.09020000	7.00000000	0.00666938
0.09030000	7.00000000	0.00666938
0.09040000	7.00000000	0.00666938
0.09050000	7.00000000	0.00666938
0.09060000	7.00000000	0.00666938
0.09070000	7.00000000	0.00666938
0.09080000	7.00000000	0.00666938
0.09090000	7.00000000	0.00666938
0.09100000	7.00000000	0.00666938
0.09110000	7.00000000	0.00666938
0.09120000	7.00000000	0.00666938
0.09130000	7.00000000	0.00666938
0.09140000	7.00000000	0.00666938
0.09150000	7.00000000	0.00666938
0.09160000	7.00000000	0.00666938
0.09170000	7.00000000	0.00666938
0.09180000	7.00000000	0.00666938
0.09190000	7.00000000	0.00666938
0.09200000	7.00000000	0.00666938
0.09210000	7.00000000	0.00666938
0.09220000	7.00000000	0.00666938
0.09230000	7.00000000	0.00666938
0.09240000	7.00000000	0.00666938
0.09250000	7.00000000	0.00666938
0.09260000	7.00000000	0.00666938
0.09270000	7.00000000	0.00666938
0.09280000	7.00000000	0.00666938
0.09290000	7.00000000	0.00666938
0.09300000	7.00000000	0.00666938
0.09310000	7.00000000	0.00666938
0.09320000	7.00000000	0.00666938
0.09330000	7.00000000	0.00666938
0.09340000	7.00000000	0.00666938
0.09350000	7.00000000	0.00666938
0.09360000	7.00000000	0.00666938
0.09370000	7.00000000	0.00666938
0.09380000	7.00000000	0.00666938
0.09390000	7.00000000	0.00666938
0.09400000	7.00000000	0.00666938
0.09410000	7.00000000	0.00666938
0.09420000	7.00000000	0.00666938
0.09430000	7.00000000	0.00666938
0.09440000	7.00000000	0.00666938
0.09450000	7.00000000	0.00666938
0.09460000	7.00000000	0.00666938
0.09470000	7.00000000	0.00666938
0.09480000	7.00000000	0.00666938
0.09490000	7.00000000	0.00666938
0.09500000	7.00000000	0.00666938
0.09510000	7.00000000	0.00666938
0.09520000	7.00000000	0.00666938
0.09530000	7.00000000	0.00666938
0.09540000	7.00000000	0.00666938
0.09550000	7.00000000	0.00666938
0.09560000	7.00000000	0.00666938
0.09570000	7.00000000	0.00666938
0.09580000	7.00000000	0.00666938
0.09590000	7.00000000	0.00666938
0.09600000	7.00000000	0.00666938
0.09610000	7.00000000	0.00666938
0.09620000	7.00000000	0.00666938
0.09630000	7.00000000	0.00666938
0.09640000	7.00000000	0.00666938
0.09650000	7.00000000	0.00666938
0.09660000	7.00000000	0.00666938
0.09670000	7.00000000	0.00666938
0.09680000	7.00000000	0.00666938
0.09690000	7.00000000	0.00666938
0.09700000	7.00000000	0.00666938
0.09710000	7.00000000	0.00666938
0.09720000	6.00000000	0.00597697
0.09730000	6.00000000	0.00597697
0.09740000	6.00000000	0.00597697
0.09750000	5.00000000	0.00529009
0.09760000	5.00000000	0.00529009
0.09770000	5.00000000	0.00529009
0.09780000	5.00000000	0.00529009
0.09790000	5.00000000	0.00529009
0.09800000	5.00000000	0.00529009
0.09810000	5.00000000	0.00529009
0.09820000	5.00000000	0.00529009
0.09830000	5.00000000	0.00529009
0.09840000	5.00000000	0.00529009
0.09850000	5.00000000	0.00529009
0.09860000	5.00000000	0.00529009
0.09870000	5.00000000	0.00529009
0.09880000	5.00000000	0.00529009
0.09890000	5.00000000	0.00529009
0.09900000	5.00000000	0.00529009
0.09910000	5.00000000	0.00529009
0.09920000	5.00000000	0.00529009
0.09930000	5.00000000	0.00529009
0.09940000	5.00000000	0.00529009
0.09950000	5.00000000	0.00529009
0.09960000	5.00000000	0.00529009
0.09970000	5.00000000	0.00529009
0.09980000	5.00000000	0.00529009
0.09990000	5.00000000	0.00529009
0.10000000	5.00000000	0.00529009
0.10010000	5.00000000	0.00529009
0.10020000	5.00000000	0.00529009
0.10030000	5.00000000	0.00529009
0.10040000	5.00000000	0.00529009
0.10050000	5.00000000	0.00529009
0.10060000	5.00000000	0.00529009
0.10070000	5.00000000	0.00529009
0.10080000	4.00000000	0.00260807
0.10090000	4.00000000	0.00260807
0.10100000	4.00000000	0.00260807
0.10110000	4.00000000	0.00260807
0.10120000	4.00000000	0.00260807
0.10130000	4.00000000	0.00260807
0.10140000	4.00000000	0.00260807
0.10150000	4.00000000	0.00260807
0.10160000	4.00000000	0.00260807
0.10170000	4.00000000	0.00260807
0.10180000	3.00000000	0.00129470
0.10190000	3.00000000	0.00129470
0.10200000	3.00000000	0.00129470
0.10210000	3.00000000	0.00129470
0.10220000	3.00000000	0.00129470
0.10230000	3.00000000	0.00129470
0.10240000	3.00000000	0.00129470
0.10250000	3.00000000	0.00129470
0.10260000	3.00000000	0.00129470
0.10270000	3.00000000	0.00129470
0.10280000	3.00000000	0.00129470
0.10290000	3.00000000	0.00129470
0.10300000	3.00000000	0.00129470
0.10310000	3.00000000	0.00129470
0.10320000	3.00000000	0.00129470
0.10330000	3.00000000	0.00129470
0.10340000	3.00000000	0.00129470
0.10350000	3.00000000	0.00129470
0.10360000	3.00000000	0.00129470
0.10370000	3.00000000	0.00129470
0.10380000	3.00000000	0.00129470
0.10390000	3.00000000	0.00129470
0.10400000	3.00000000	0.00129470
0.10410000	3.00000000	0.00129470
0.10420000	3.00000000	0.00129470
0.10430000	3.00000000	0.00129470
0.10440000	3.00000000	0.00129470
0.10450000	3.00000000	0.00129470
0.10460000	3.00000000	0.00129470
0.10470000	3.00000000	0.00129470
0.10480000	3.00000000	0.00129470
0.10490000	3.00000000	0.00129470
0.10500000	3.00000000	0.00129470
0.10510000	3.00000000	0.00129470
0.10520000	3.00000000	0.00129470
0.10530000	3.00000000	0.00129470
0.10540000	3.00000000	0.00129470
0.10550000	3.00000000	0.00129470
0.10560000	3.00000000	0.00129470
0.10570000	3.00000000	0.00129470
0.10580000	3.00000000	0.00129470
0.10590000	3.00000000	0.00129470
0.10600000	3.00000000	0.00129470
0.10610000	3.00000000	0.00129470
0.10620000	3.00000000	0.00129470
0.10630000	3.00000000	0.00129470
0.10640000	3.00000000	0.00129470
0.10650000	3.00000000	0.00129470
0.10660000	3.00000000	0.00129470
0.10670000	3.00000000	0.00129470
0.10680000	3.00000000	0.00129470
0.10690000	3.00000000	0.00129470
0.10700000	3.00000000	0.00129470
0.10710000	3.00000000	0.00129470
0.10720000	3.00000000	0.00129470
0.10730000	3.00000000	0.00129470
0.10740000	3.00000000	0.00129470
0.10750000	3.00000000	0.00129470
0.10760000	3.00000000	0.00129470
0.10770000	3.00000000	0.00129470
0.10780000	3.00000000	0.00129470
0.10790000	3.00000000	0.00129470
0.10800000	3.00000000	0.00129470
0.10810000	3.00000000	0.00129470
0.10820000	3.00000000	0.00129470
0.10830000	3.00000000	0.00129470
0.10840000	3.00000000	0.00129470
0.10850000	3.00000000	0.00129470
0.10860000	3.00000000	0.00129470
0.10870000	3.00000000	0.00129470
0.10880000	3.00000000	0.00129470
0.10890000	3.00000000	0.00129470
0.10900000	3.00000000	0.00129470
0.10910000	3.00000000	0.00129470
0.10920000	3.00000000	0.00129470
0.10930000	3.00000000	0.00129470
0.10940000	3.00000000	0.00129470
0.10950000	3.00000000	0.00129470
0.10960000	3.00000000	0.00129470
0.10970000	3.00000000	0.00129470
0.10980000	3.00000000	0.00129470
0.10990000	2.00000000	0.00064480
0.11000000	2.00000000	0.00064480
0.11010000	2.00000000	0.00064480
0.11020000	2.00000000	0.00064480
0.11030000	2.00000000	0.00064480
0.11040000	2.00000000	0.00064480
0.11050000	2.00000000	0.00064480
0.11060000	2.00000000	0.00064480
0.11070000	2.00000000	0.00064480
0.11080000	2.00000000	0.00064480
0.11090000	2.00000000	0.00064480
0.11100000	2.00000000	0.00064480
0.11110000	2.00000000	0.00064480
0.11120000	2.00000000	0.00064480
0.11130000	2.00000000	0.00064480
0.11140000	2.00000000	0.00064480
0.11150000	2.00000000	0.00064480
0.11160000	2.00000000	0.00064480
0.11170000	2.00000000	0.00064480
0.11180000	2.00000000	0.00064480
0.11190000	2.00000000	0.00064480
0.11200000	2.00000000	0.00064480
0.11210000	2.00000000	0.00064480
0.11220000	2.00000000	0.00064480
0.11230000	2.00000000	0.00064480
0.11240000	2.00000000	0.00064480
0.11250000	2.00000000	0.00064480
0.11260000	2.00000000	0.00064480
0.11270000	2.00000000	0.00064480
0.11280000	2.00000000	0.00064480
0.11290000	2.00000000	0.00064480
0.11300000	2.00000000	0.00064480
0.11310000	2.00000000	0.00064480
0.11320000	2.00000000	0.00064480
0.11330000	2.00000000	0.00064480
0.11340000	2.00000000	0.00064480
0.11350000	2.00000000	0.00064480
0.11360000	2.00000000	0.00064480
0.11370000	2.00000000	0.00064480
0.11380000	2.00000000	0.00064480
0.11390000	2.00000000	0.00064480
0.11400000	2.00000000	0.00064480
0.11410000	2.00000000	0.00064480
0.11420000	2.00000000	0.00064480
0.11430000	2.00000000	0.00064480
0.11440000	2.00000000	0.00064480
0.11450000	2.00000000	0.00064480
0.11460000	2.00000000	0.00064480
0.11470000	2.00000000	0.00064480
0.11480000	2.00000000	0.00064480
0.11490000	2.00000000	0.00064480
0.11500000	2.00000000	0.00064480
0.11510000	2.00000000	0.00064480
0.11520000	2.00000000	0.00064480
0.11530000	2.00000000	0.00064480
0.11540000	2.00000000	0.00064480
0.11550000	2.00000000	0.00064480
0.11560000	2.00000000	0.00064480
0.11570000	2.00000000	0.00064480
0.11580000	2.00000000	0.00064480
0.11590000	2.00000000	0.00064480
0.11600000	2.00000000	0.00064480
0.11610000	2.00000000	0.00064480
0.11620000	2.00000000	0.00064480
0.11630000	2.00000000	0.00064480
0.11640000	2.00000000	0.00064480
0.11650000	2.00000000	0.00064480
0.11660000	2.00000000	0.00064480
0.11670000	2.00000000	0.00064480
0.11680000	2.00000000	0.00064480
0.11690000	2.00000000	0.00064480
0.11700000	2.00000000	0.00064480
0.11710000	2.00000000	0.00064480
0.11720000	2.00000000	0.00064480
0.11730000	2.00000000	0.00064480
0.11740000	2.00000000	0.00064480
0.11750000	2.00000000	0.00064480
0.11760000	2.00000000	0.00064480
0.11770000	2.00000000	0.00064480
0.11780000	2.00000000	0.00064480
0.11790000	2.00000000	0.00064480
0.11800000	2.00000000	0.00064480
0.11810000	2.00000000	0.00064480
0.11820000	2.00000000	0.00064480
0.11830000	2.00000000	0.00064480
0.11840000	2.00000000	0.00064480
0.11850000	2.00000000	0.00064480
0.11860000	2.00000000	0.00064480
0.11870000	2.00000000	0.00064480
0.11880000	2.00000000	0.00064480
0.11890000	2.00000000	0.00064480
0.11900000	2.00000000	0.00064480
0.11910000	2.00000000	0.00064480
0.11920000	2.00000000	0.00064480
0.11930000	2.00000000	0.00064480
0.11940000	2.00000000	0.00064480
0.11950000	2.00000000	0.00064480
0.11960000	2.00000000	0.00064480
0.11970000	2.00000000	0.00064480
0.11980000	2.00000000	0.00064480
0.11990000	2.00000000	0.00064480
0.12000000	2.00000000	0.00064480
0.12010000	2.00000000	0.00064480
0.12020000	2.00000000	0.00064480
0.12030000	2.00000000	0.00064480
0.12040000	2.00000000	0.00064480
0.12050000	2.00000000	0.00064480
0.12060000	2.00000000	0.00064480
0.12070000	2.00000000	0.00064480
0.12080000	2.00000000	0.00064480
0.12090000	2.00000000	0.00064480
0.12100000	2.00000000	0.00064480
0.12110000	2.00000000	0.00064480
0.12120000	2.00000000	0.00064480
0.12130000	2.00000000	0.00064480
0.12140000	2.00000000	0.00064480
0.12150000	2.00000000	0.00064480
0.12160000	2.00000000	0.00064480
0.12170000	2.00000000	0.00064480
0.12180000	2.00000000	0.00064480
0.12190000	2.00000000	0.00064480
0.12200000	2.00000000	0.00064480
0.12210000	2.00000000	0.00064480
0.12220000	2.00000000	0.00064480
0.12230000	2.00000000	0.00064480
0.12240000	1.00000000	0.00000000
0.12250000	1.00000000	0.00000000
0.12260000	1.00000000	0.00000000
0.12270000	1.00000000	0.00000000
0.12280000	1.00000000	0.00000000
0.12290000	1.00000000	0.00000000
0.12300000	1.00000000	0.00000000
0.12310000	1.00000000	0.00000000
0.12320000	1.00000000	0.00000000
0.12330000	1.00000000	0.00000000
0.12340000	1.00000000	0.00000000
0.12350000	1.00000000	0.00000000
0.12360000	1.00000000	0.00000000
0.12370000	1.00000000	0.00000000
0.12380000	1.00000000	0.00000000
0.12390000	1.00000000	0.00000000
0.12400000	1.00000000	0.00000000
0.12410000	1.00000000	0.00000000
0.12420000	1.00000000	0.00000000
0.12430000	1.00000000	0.00000000
0.12440000	1.00000000	0.00000000
0.12450000	1.00000000	0.00000000
0.12460000	1.00000000	0.00000000
0.12470000	1.00000000	0.00000000
0.12480000	1.00000000	0.00000000
0.12490000	1.00000000	0.00000000
0.12500000	1.00000000	0.00000000
0.12510000	1.00000000	0.00000000
0.12520000	1.00000000	0.00000000
0.12530000	1.00000000	0.00000000
0.12540000	1.00000000	0.00000000
0.12550000	1.00000000	0.00000000
0.12560000	1.00000000	0.00000000
0.12570000	1.00000000	0.00000000
0.12580000	1.00000000	0.00000000
0.12590000	1.00000000	0.00000000
0.12600000	1.00000000	0.00000000
0.12610000	1.00000000	0.00000000
0.12620000	1.00000000	0.00000000
0.12630000	1.00000000	0.00000000
0.12640000	1.00000000	0.00000000
0.12650000	1.00000000	0.00000000
0.12660000	1.00000000	0.00000000
0.12670000	1.00000000	0.00000000
0.12680000	1.00000000	0.00000000
0.12690000	1.00000000	0.00000000
0.12700000	1.00000000	0.00000000
0.12710000	1.00000000	0.00000000
0.12720000	1.00000000	0.00000000
0.12730000	1.00000000	0.00000000
0.12740000	1.00000000	0.00000000
0.12750000	1.00000000	0.00000000
0.12760000	1.00000000	0.00000000
0.12770000	1.00000000	0.00000000
0.12780000	1.00000000	0.00000000
0.12790000	1.00000000	0.00000000
0.12800000	1.00000000	0.00000000
0.12810000	1.00000000	0.00000000
0.12820000	1.00000000	0.00000000
0.12830000	1.00000000	0.00000000
0.12840000	1.00000000	0.00000000
0.12850000	1.00000000	0.00000000
0.12860000	1.00000000	0.00000000
0.12870000	1.00000000	0.00000000
0.12880000	1.00000000	0.00000000
0.12890000	1.00000000	0.00000000
0.12900000	1.00000000	0.00000000
0.12910000	1.00000000	0.00000000
0.12920000	1.00000000	0.00000000
0.12930000	1.00000000	0.00000000
0.12940000	1.00000000	0.00000000
0.12950000	1.00000000	0.00000000
0.12960000	1.00000000	0.00000000
0.12970000	1.00000000	0.00000000
0.12980000	1.00000000	0.00000000
0.12990000	1.00000000	0.00000000
0.13000000	1.00000000	0.00000000
0.13010000	1.00000000	0.00000000
0.13020000	1.00000000	0.00000000
0.13030000	1.00000000	0.00000000
0.13040000	1.00000000	0.00000000
0.13050000	1.00000000	0.00000000
0.13060000	1.00000000	0.00000000
0.13070000	1.00000000	0.00000000
0.13080000	1.00000000	0.00000000
0.13090000	1.00000000	0.00000000
0.13100000	1.00000000	0.00000000
0.13110000	1.00000000	0.00000000
0.13120000	1.00000000	0.00000000
0.13130000	1.00000000	0.00000000
0.13140000	1.00000000	0.00000000
0.13150000	1.00000000	0.00000000
0.13160000	1.00000000	0.00000000
0.13170000	1.00000000	0.00000000
0.13180000	1.00000000	0.00000000
0.13190000	1.00000000	0.00000000
0.13200000	1.00000000	0.00000000
0.13210000	1.00000000	0.00000000
0.13220000	1.00000000	0.00000000
0.13230000	1.00000000	0.00000000
0.13240000	1.00000000	0.00000000
0.13250000	1.00000000	0.00000000
0.13260000	1.00000000	0.00000000
0.13270000	1.00000000	0.00000000
0.13280000	1.00000000	0.00000000
0.13290000	1.00000000	0.00000000
0.13300000	1.00000000	0.00000000
0.13310000	1.00000000	0.00000000
0.13320000	1.00000000	0.00000000
0.13330000	1.00000000	0.00000000
0.13340000	1.00000000	0.00000000
0.13350000	1.00000000	0.00000000
0.13360000	1.00000000	0.00000000
0.13370000	1.00000000	0.00000000
0.13380000	1.00000000	0.00000000
0.13390000	1.00000000	0.00000000
0.13400000	1.00000000	0.00000000
0.13410000	1.00000000	0.00000000
0.13420000	1.00000000	0.00000000
0.13430000	1.00000000	0.00000000
0.13440000	1.00000000	0.00000000
0.13450000	1.00000000	0.00000000
0.13460000	1.00000000	0.00000000
0.13470000	1.00000000	0.00000000
0.13480000	1.00000000	0.00000000
0.13490000	1.00000000	0.00000000
0.13500000	1.00000000	0.00000000
0.13510000	1.00000000	0.00000000
0.13520000	1.00000000	0.00000000
0.13530000	1.00000000	0.00000000
0.13540000	1.00000000	0.00000000
0.13550000	1.00000000	0.00000000
0.13560000	1.00000000	0.00000000
0.13570000	1.00000000	0.00000000
0.13580000	1.00000000	0.00000000
0.13590000	1.00000000	0.00000000
0.13600000	1.00000000	0.00000000
0.13610000	1.00000000	0.00000000
0.13620000	1.00000000	0.00000000
0.13630000	1.00000000	0.00000000
0.13640000	1.00000000	0.00000000
0.13650000	1.00000000	0.00000000
0.13660000	1.00000000	0.00000000
0.13670000	1.00000000	0.00000000
0.13680000	1.00000000	0.00000000
0.13690000	1.00000000	0.00000000
0.13700000	1.00000000	0.00000000
0.13710000	1.00000000	0.00000000
0.13720000	1.00000000	0.00000000
0.13730000	1.00000000	0.00000000
0.13740000	1.00000000	0.00000000
0.13750000	1.00000000	0.00000000
0.13760000	1.00000000	0.00000000
0.13770000	1.00000000	0.00000000
0.13780000	1.00000000	0.00000000
0.13790000	1.00000000	0.00000000
0.13800000	1.00000000	0.00000000
0.13810000	1.00000000	0.00000000
0.13820000	1.00000000	0.00000000
0.13830000	1.00000000	0.00000000
0.13840000	1.00000000	0.00000000
0.13850000	1.00000000	0.00000000
0.13860000	1.00000000	0.00000000
0.13870000	1.00000000	0.00000000
0.13880000	1.00000000	0.00000000
0.13890000	1.00000000	0.00000000
0.13900000	1.00000000	0.00000000
0.13910000	1.00000000	0.00000000
0.13920000	1.00000000	0.00000000
0.13930000	1.00000000	0.00000000
0.13940000	1.00000000	0.00000000
0.13950000	1.00000000	0.00000000
0.13960000	1.00000000	0.00000000
0.13970000	1.00000000	0.00000000
0.13980000	1.00000000	0.00000000
0.13990000	1.00000000	0.00000000
0.14000000	1.00000000	0.00000000
0.14010000	1.00000000	0.00000000
0.14020000	1.00000000	0.00000000
0.14030000	1.00000000	0.00000000
0.14040000	1.00000000	0.00000000
0.14050000	1.00000000	0.00000000
0.14060000	1.00000000	0.00000000
0.14070000	1.00000000	0.00000000
0.14080000	1.00000000	0.00000000
0.14090000	1.00000000	0.00000000
0.14100000	1.00000000	0.00000000
0.14110000	1.00000000	0.00000000
0.14120000	1.00000000	0.00000000
0.14130000	1.00000000	0.00000000
0.14140000	1.00000000	0.00000000
0.14150000	1.00000000	0.00000000
0.14160000	1.00000000	0.00000000
0.14170000	1.00000000	0.00000000
0.14180000	1.00000000	0.00000000
0.14190000	1.00000000	0.00000000
0.14200000	1.00000000	0.00000000
0.14210000	1.00000000	0.00000000
0.14220000	1.00000000	0.00000000
0.14230000	1.00000000	0.00000000
0.14240000	1.00000000	0.00000000
0.14250000	1.00000000	0.00000000
0.14260000	1.00000000	0.00000000
0.14270000	1.00000000	0.00000000
0.14280000	1.00000000	0.00000000
0.14290000	1.00000000	0.00000000
0.14300000	1.00000000	0.00000000
0.14310000	1.00000000	0.00000000
0.14320000	1.00000000	0.00000000
0.14330000	1.00000000	0.00000000
0.14340000	1.00000000	0.00000000
0.14350000	1.00000000	0.00000000
0.14360000	1.00000000	0.00000000
0.14370000	1.00000000	0.00000000
0.14380000	1.00000000	0.00000000
0.14390000	1.00000000	0.00000000
0.14400000	1.00000000	0.00000000
0.14410000	1.00000000	0.00000000
0.14420000	1.00000000	0.00000000
0.14430000	1.00000000	0.00000000
0.14440000	1.00000000	0.00000000
0.14450000	1.00000000	0.00000000
0.14460000	1.00000000	0.00000000
0.14470000	1.00000000	0.00000000
0.14480000	1.00000000	0.00000000
0.14490000	1.00000000	0.00000000
0.14500000	1.00000000	0.00000000
0.14510000	1.00000000	0.00000000
0.14520000	1.00000000	0.00000000
0.14530000	1.00000000	0.00000000
0.14540000	1.00000000	0.00000000
0.14550000	1.00000000	0.00000000
0.14560000	1.00000000	0.00000000
0.14570000	1.00000000	0.00000000
0.14580000	1.00000000	0.00000000
0.14590000	1.00000000	0.00000000
0.14600000	1.00000000	0.00000000
0.14610000	1.00000000	0.00000000
0.14620000	1.00000000	0.00000000
0.14630000	1.00000000	0.00000000
0.14640000	1.00000000	0.00000000
0.14650000	1.00000000	0.00000000
0.14660000	1.00000000	0.00000000
0.14670000	1.00000000	0.00000000
0.14680000	1.00000000	0.00000000
0.14690000	1.00000000	0.00000000
0.14700000	1.00000000	0.00000000
0.14710000	1.00000000	0.00000000
0.14720000	1.00000000	0.00000000
0.14730000	1.00000000	0.00000000
0.14740000	1.00000000	0.00000000
0.14750000	1.00000000	0.00000000
0.14760000	1.00000000	0.00000000
0.14770000	1.00000000	0.00000000
0.14780000	1.00000000	0.00000000
0.14790000	1.00000000	0.00000000
0.14800000	1.00000000	0.00000000
0.14810000	1.00000000	0.00000000
0.14820000	1.00000000	0.00000000
0.14830000	1.00000000	0.00000000
0.14840000	1.00000000	0.00000000
0.14850000	1.00000000	0.00000000
0.14860000	1.00000000	0.00000000
0.14870000	1.00000000	0.00000000
0.14880000	1.00000000	0.00000000
0.14890000	1.00000000	0.00000000
0.14900000	1.00000000	0.00000000
0.14910000	1.00000000	0.00000000
0.14920000	1.00000000	0.00000000
0.14930000	1.00000000	0.00000000
0.14940000	1.00000000	0.00000000
0.14950000	1.00000000	0.00000000
0.14960000	1.00000000	0.00000000
0.14970000	1.00000000	0.00000000
0.14980000	1.00000000	0.00000000
0.14990000	1.00000000	0.00000000
0.15000000	1.00000000	0.00000000
0.15010000	1.00000000	0.00000000
0.15020000	1.00000000	0.00000000
0.15030000	1.00000000	0.00000000
0.15040000	1.00000000	0.00000000
0.15050000	1.00000000	0.00000000
0.15060000	1.00000000	0.00000000
0.15070000	1.00000000	0.00000000
0.15080000	1.00000000	0.00000000
0.15090000	1.00000000	0.00000000
0.15100000	1.00000000	0.00000000
0.15110000	1.00000000	0.00000000
0.15120000	1.00000000	0.00000000
0.15130000	1.00000000	0.00000000
0.15140000	1.00000000	0.00000000
0.15150000	1.00000000	0.00000000
0.15160000	1.00000000	0.00000000
0.15170000	1.00000000	0.00000000
0.15180000	1.00000000	0.00000000
0.15190000	1.00000000	0.00000000
0.15200000	1.00000000	0.00000000
0.15210000	1.00000000	0.00000000
0.15220000	1.00000000	0.00000000
0.15230000	1.00000000	0.00000000
0.15240000	1.00000000	0.00000000
0.15250000	1.00000000	0.00000000
0.15260000	1.00000000	0.00000000
0.15270000	1.00000000	0.00000000
0.15280000	1.00000000	0.00000000
0.15290000	1.00000000	0.00000000
0.15300000	1.00000000	0.00000000
0.15310000	1.00000000	0.00000000
0.15320000	1.00000000	0.00000000
0.15330000	1.00000000	0.00000000
0.15340000	1.00000000	0.00000000
0.15350000	1.00000000	0.00000000
0.15360000	1.00000000	0.00000000
0.15370000	1.00000000	0.00000000
0.15380000	1.00000000	0.00000000
0.15390000	1.00000000	0.00000000
0.15400000	1.00000000	0.00000000
0.15410000	1.00000000	0.00000000
0.15420000	1.00000000	0.00000000
0.15430000	1.00000000	0.00000000
0.15440000	1.00000000	0.00000000
0.15450000	1.00000000	0.00000000
0.15460000	1.00000000	0.00000000
0.15470000	1.00000000	0.00000000
0.15480000	1.00000000	0.00000000
0.15490000	1.00000000	0.00000000
0.15500000	1.00000000	0.00000000
0.15510000	1.00000000	0.00000000
0.15520000	1.00000000	0.00000000
0.15530000	1.00000000	0.00000000
0.15540000	1.00000000	0.00000000
0.15550000	1.00000000	0.00000000
0.15560000	1.00000000	0.00000000
0.15570000	1.00000000	0.00000000
0.15580000	1.00000000	0.00000000
0.15590000	1.00000000	0.00000000
0.15600000	1.00000000	0.00000000
0.15610000	1.00000000	0.00000000
0.15620000	1.00000000	0.00000000
0.15630000	1.00000000	0.00000000
0.15640000	1.00000000	0.00000000
0.15650000	1.00000000	0.00000000
0.15660000	1.00000000	0.00000000
0.15670000	1.00000000	0.00000000
0.15680000	1.00000000	0.00000000
0.15690000	1.00000000	0.00000000
0.15700000	1.00000000	0.00000000
0.15710000	1.00000000	0.00000000
0.15720000	1.00000000	0.00000000
0.15730000	1.00000000	0.00000000
0.15740000	1.00000000	0.00000000
0.15750000	1.00000000	0.00000000
0.15760000	1.00000000	0.00000000
0.15770000	1.00000000	0.00000000
0.15780000	1.00000000	0.00000000
0.15790000	1.00000000	0.00000000
0.15800000	1.00000000	0.00000000
0.15810000	1.00000000	0.00000000
0.15820000	1.00000000	0.00000000
0.15830000	1.00000000	0.00000000
0.15840000	1.00000000	0.00000000
0.15850000	1.00000000	0.00000000
0.15860000	1.00000000	0.00000000
0.15870000	1.00000000	0.00000000
0.15880000	1.00000000	0.00000000
0.15890000	1.00000000	0.00000000
0.15900000	1.00000000	0.00000000
0.15910000	1.00000000	0.00000000
0.15920000	1.00000000	0.00000000
0.15930000	1.00000000	0.00000000
0.15940000	1.00000000	0.00000000
0.15950000	1.00000000	0.00000000
0.15960000	1.00000000	0.00000000
0.15970000	1.00000000	0.00000000
0.15980000	1.00000000	0.00000000
0.15990000	1.00000000	0.00000000
0.16000000	1.00000000	0.00000000
0.16010000	1.00000000	0.00000000
0.16020000	1.00000000	0.00000000
0.16030000	1.00000000	0.00000000
0.16040000	1.00000000	0.00000000
0.16050000	1.00000000	0.00000000
0.16060000	1.00000000	0.00000000
0.16070000	1.00000000	0.00000000
0.16080000	1.00000000	0.00000000
0.16090000	1.00000000	0.00000000
0.16100000	1.00000000	0.00000000
0.16110000	1.00000000	0.00000000
0.16120000	1.00000000	0.00000000
0.16130000	1.00000000	0.00000000
0.16140000	1.00000000	0.00000000
0.16150000	1.00000000	0.00000000
0.16160000	1.00000000	0.00000000
0.16170000	1.00000000	0.00000000
0.16180000	1.00000000	0.00000000
0.16190000	1.00000000	0.00000000
0.16200000	1.00000000	0.00000000
0.16210000	1.00000000	0.00000000
0.16220000	1.00000000	0.00000000
0.16230000	1.00000000	0.00000000
0.16240000	1.00000000	0.00000000
0.16250000	1.00000000	0.00000000
0.16260000	1.00000000	0.00000000
0.16270000	1.00000000	0.00000000
0.16280000	1.00000000	0.00000000
0.16290000	1.00000000	0.00000000
0.16300000	1.00000000	0.00000000
0.16310000	1.00000000	0.00000000
0.16320000	1.00000000	0.00000000
0.16330000	1.00000000	0.00000000
0.16340000	1.00000000	0.00000000
0.16350000	1.00000000	0.00000000
0.16360000	1.00000000	0.00000000
0.16370000	1.00000000	0.00000000
0.16380000	1.00000000	0.00000000
0.16390000	1.00000000	0.00000000
0.16400000	1.00000000	0.00000000
0.16410000	1.00000000	0.00000000
0.16420000	1.00000000	0.00000000
0.16430000	1.00000000	0.00000000
0.16440000	1.00000000	0.00000000
0.16450000	1.00000000	0.00000000
0.16460000	1.00000000	0.00000000
0.16470000	1.00000000	0.00000000
0.16480000	1.00000000	0.00000000
0.16490000	1.00000000	0.00000000
0.16500000	1.00000000	0.00000000
0.16510000	1.00000000	0.00000000
0.16520000	1.00000000	0.00000000
0.16530000	1.00000000	0.00000000
0.16540000	1.00000000	0.00000000
0.16550000	1.00000000	0.00000000
0.16560000	1.00000000	0.00000000
0.16570000	1.00000000	0.00000000
0.16580000	1.00000000	0.00000000
0.16590000	1.00000000	0.00000000
0.16600000	1.00000000	0.00000000
0.16610000	1.00000000	0.00000000
0.16620000	1.00000000	0.00000000
0.16630000	1.00000000	0.00000000
0.16640000	1.00000000	0.00000000
0.16650000	1.00000000	0.00000000
0.16660000	1.00000000	0.00000000
0.16670000	1.00000000	0.00000000
0.16680000	1.00000000	0.00000000
0.16690000	1.00000000	0.00000000
0.16700000	1.00000000	0.00000000
0.16710000	1.00000000	0.00000000
0.16720000	1.00000000	0.00000000
0.16730000	1.00000000	0.00000000
0.16740000	1.00000000	0.00000000
0.16750000	1.00000000	0.00000000
0.16760000	1.00000000	0.00000000
0.16770000	1.00000000	0.00000000
0.16780000	1.00000000	0.00000000
0.16790000	1.00000000	0.00000000
0.16800000	1.00000000	0.00000000
0.16810000	1.00000000	0.00000000
0.16820000	1.00000000	0.00000000
0.16830000	1.00000000	0.00000000
0.16840000	1.00000000	0.00000000
0.16850000	1.00000000	0.00000000
0.16860000	1.00000000	0.00000000
0.16870000	1.00000000	0.00000000
0.16880000	1.00000000	0.00000000
0.16890000	1.00000000	0.00000000
0.16900000	1.00000000	0.00000000
0.16910000	1.00000000	0.00000000
0.16920000	1.00000000	0.00000000
0.16930000	1.00000000	0.00000000
0.16940000	1.00000000	0.00000000
0.16950000	1.00000000	0.00000000
0.16960000	1.00000000	0.00000000
0.16970000	1.00000000	0.00000000
0.16980000	1.00000000	0.00000000
0.16990000	1.00000000	0.00000000
0.17000000	1.00000000	0.00000000
0.17010000	1.00000000	0.00000000
0.17020000	1.00000000	0.00000000
0.17030000	1.00000000	0.00000000
0.17040000	1.00000000	0.00000000
0.17050000	1.00000000	0.00000000
0.17060000	1.00000000	0.00000000
0.17070000	1.00000000	0.00000000
0.17080000	1.00000000	0.00000000
0.17090000	1.00000000	0.00000000
0.17100000	1.00000000	0.00000000
0.17110000	1.00000000	0.00000000
0.17120000	1.00000000	0.00000000
0.17130000	1.00000000	0.00000000
0.17140000	1.00000000	0.00000000
0.17150000	1.00000000	0.00000000
0.17160000	1.00000000	0.00000000
0.17170000	1.00000000	0.00000000
0.17180000	1.00000000	0.00000000
0.17190000	1.00000000	0.00000000
0.17200000	1.00000000	0.00000000
0.17210000	1.00000000	0.00000000
0.17220000	1.00000000	0.00000000
0.17230000	1.00000000	0.00000000
0.17240000	1.00000000	0.00000000
0.17250000	1.00000000	0.00000000
0.17260000	1.00000000	0.00000000
0.17270000	1.00000000	0.00000000
0.17280000	1.00000000	0.00000000
0.17290000	1.00000000	0.00000000
0.17300000	1.00000000	0.00000000
0.17310000	1.00000000	0.00000000
0.17320000	1.00000000	0.00000000
0.17330000	1.00000000	0.00000000
0.17340000	1.00000000	0.00000000
0.17350000	1.00000000	0.00000000
0.17360000	1.00000000	0.00000000
0.17370000	1.00000000	0.00000000
0.17380000	1.00000000	0.00000000
0.17390000	1.00000000	0.00000000
0.17400000	1.00000000	0.00000000
0.17410000	1.00000000	0.00000000
0.17420000	1.00000000	0.00000000
0.17430000	1.00000000	0.00000000
0.17440000	1.00000000	0.00000000
0.17450000	1.00000000	0.00000000
0.17460000	1.00000000	0.00000000
0.17470000	1.00000000	0.00000000
0.17480000	1.00000000	0.00000000
0.17490000	1.00000000	0.00000000
0.17500000	1.00000000	0.00000000
0.17510000	1.00000000	0.00000000
0.17520000	1.00000000	0.00000000
0.17530000	1.00000000	0.00000000
0.17540000	1.00000000	0.00000000
0.17550000	1.00000000	0.00000000
0.17560000	1.00000000	0.00000000
0.17570000	1.00000000	0.00000000
0.17580000	1.00000000	0.00000000
0.17590000	1.00000000	0.00000000
0.17600000	1.00000000	0.00000000
0.17610000	1.00000000	0.00000000
0.17620000	1.00000000	0.00000000
0.17630000	1.00000000	0.00000000
0.17640000	1.00000000	0.00000000
0.17650000	1.00000000	0.00000000
0.17660000	1.00000000	0.00000000
0.17670000	1.00000000	0.00000000
0.17680000	1.00000000	0.00000000
0.17690000	1.00000000	0.00000000
0.17700000	1.00000000	0.00000000
0.17710000	1.00000000	0.00000000
0.17720000	1.00000000	0.00000000
0.17730000	1.00000000	0.00000000
0.17740000	1.00000000	0.00000000
0.17750000	1.00000000	0.00000000
0.17760000	1.00000000	0.00000000
0.17770000	1.00000000	0.00000000
0.17780000	1.00000000	0.00000000
0.17790000	1.00000000	0.00000000
0.17800000	1.00000000	0.00000000
0.17810000	1.00000000	0.00000000
0.17820000	1.00000000	0.00000000
0.17830000	1.00000000	0.00000000
0.17840000	1.00000000	0.00000000
0.17850000	1.00000000	0.00000000
0.17860000	1.00000000	0.00000000
0.17870000	1.00000000	0.00000000
0.17880000	1.00000000	0.00000000
0.17890000	1.00000000	0.00000000
0.17900000	1.00000000	0.00000000
0.17910000	1.00000000	0.00000000
0.17920000	1.00000000	0.00000000
0.17930000	1.00000000	0.00000000
0.17940000	1.00000000	0.00000000
0.17950000	1.00000000	0.00000000
0.17960000	1.00000000	0.00000000
0.17970000	1.00000000	0.00000000
0.17980000	1.00000000	0.00000000
0.17990000	1.00000000	0.00000000
0.18000000	1.00000000	0.00000000
0.18010000	1.00000000	0.00000000
0.18020000	1.00000000	0.00000000
0.18030000	1.00000000	0.00000000
0.18040000	1.00000000	0.00000000
0.18050000	1.00000000	0.00000000
0.18060000	1.00000000	0.00000000
0.18070000	1.00000000	0.00000000
0.18080000	1.00000000	0.00000000
0.18090000	1.00000000	0.00000000
0.18100000	1.00000000	0.00000000
0.18110000	1.00000000	0.00000000
0.18120000	1.00000000	0.00000000
0.18130000	1.00000000	0.00000000
0.18140000	1.00000000	0.00000000
0.18150000	1.00000000	0.00000000
0.18160000	1.00000000	0.00000000
0.18170000	1.00000000	0.00000000
0.18180000	1.00000000	0.00000000
0.18190000	1.00000000	0.00000000
0.18200000	1.00000000	0.00000000
0.18210000	1.00000000	0.00000000
0.18220000	1.00000000	0.00000000
0.18230000	1.00000000	0.00000000
0.18240000	1.00000000	0.00000000
0.18250000	1.00000000	0.00000000
0.18260000	1.00000000	0.00000000
0.18270000	1.00000000	0.00000000
0.18280000	1.00000000	0.00000000
0.18290000	1.00000000	0.00000000
0.18300000	1.00000000	0.00000000
0.18310000	1.00000000	0.00000000
0.18320000	1.00000000	0.00000000
0.18330000	1.00000000	0.00000000
0.18340000	1.00000000	0.00000000
0.18350000	1.00000000	0.00000000
0.18360000	1.00000000	0.00000000
0.18370000	1.00000000	0.00000000
0.18380000	1.00000000	0.00000000
0.18390000	1.00000000	0.00000000
0.18400000	1.00000000	0.00000000
0.18410000	1.00000000	0.00000000
0.18420000	1.00000000	0.00000000
0.18430000	1.00000000	0.00000000
0.18440000	1.00000000	0.00000000
0.18450000	1.00000000	0.00000000
0.18460000	1.00000000	0.00000000
0.18470000	1.00000000	0.00000000
0.18480000	1.00000000	0.00000000
0.18490000	1.00000000	0.00000000
0.18500000	1.00000000	0.00000000
0.18510000	1.00000000	0.00000000
0.18520000	1.00000000	0.00000000
0.18530000	1.00000000	0.00000000
0.18540000	1.00000000	0.00000000
0.18550000	1.00000000	0.00000000
0.18560000	1.00000000	0.00000000
0.18570000	1.00000000	0.00000000
0.18580000	1.00000000	0.00000000
0.18590000	1.00000000	0.00000000
0.18600000	1.00000000	0.00000000
0.18610000	1.00000000	0.00000000
0.18620000	1.00000000	0.00000000
0.18630000	1.00000000	0.00000000
0.18640000	1.00000000	0.00000000
0.18650000	1.00000000	0.00000000
0.18660000	1.00000000	0.00000000
0.18670000	1.00000000	0.00000000
0.18680000	1.00000000	0.00000000
0.18690000	1.00000000	0.00000000
0.18700000	1.00000000	0.00000000
0.18710000	1.00000000	0.00000000
0.18720000	1.00000000	0.00000000
0.18730000	1.00000000	0.00000000
0.18740000	1.00000000	0.00000000
0.18750000	1.00000000	0.00000000
0.18760000	1.00000000	0.00000000
0.18770000	1.00000000	0.00000000
0.18780000	1.00000000	0.00000000
0.18790000	1.00000000	0.00000000
0.18800000	1.00000000	0.00000000
0.18810000	1.00000000	0.00000000
0.18820000	1.00000000	0.00000000
0.18830000	1.00000000	0.00000000
0.18840000	1.00000000	0.00000000
0.18850000	1.00000000	0.00000000
0.18860000	1.00000000	0.00000000
0.18870000	1.00000000	0.00000000
0.18880000	1.00000000	0.00000000
0.18890000	1.00000000	0.00000000
0.18900000	1.00000000	0.00000000
0.18910000	1.00000000	0.00000000
0.18920000	1.00000000	0.00000000
0.18930000	1.00000000	0.00000000
0.18940000	1.00000000	0.00000000
0.18950000	1.00000000	0.00000000
0.18960000	1.00000000	0.00000000
0.18970000	1.00000000	0.00000000
0.18980000	1.00000000	0.00000000
0.18990000	1.00000000	0.00000000
0.19000000	1.00000000	0.00000000
0.19010000	1.00000000	0.00000000
0.19020000	1.00000000	0.00000000
0.19030000	1.00000000	0.00000000
0.19040000	1.00000000	0.00000000
0.19050000	1.00000000	0.00000000
0.19060000	1.00000000	0.00000000
0.19070000	1.00000000	0.00000000
0.19080000	1.00000000	0.00000000
0.19090000	1.00000000	0.00000000
0.19100000	1.00000000	0.00000000
0.19110000	1.00000000	0.00000000
0.19120000	1.00000000	0.00000000
0.19130000	1.00000000	0.00000000
0.19140000	1.00000000	0.00000000
0.19150000	1.00000000	0.00000000
0.19160000	1.00000000	0.00000000
0.19170000	1.00000000	0.00000000
0.19180000	1.00000000	0.00000000
0.19190000	1.00000000	0.00000000
0.19200000	1.00000000	0.00000000
0.19210000	1.00000000	0.00000000
0.19220000	1.00000000	0.00000000
0.19230000	1.00000000	0.00000000
0.19240000	1.00000000	0.00000000
0.19250000	1.00000000	0.00000000
0.19260000	1.00000000	0.00000000
0.19270000	1.00000000	0.00000000
0.19280000	1.00000000	0.00000000
0.19290000	1.00000000	0.00000000
0.19300000	1.00000000	0.00000000
0.19310000	1.00000000	0.00000000
0.19320000	1.00000000	0.00000000
0.19330000	1.00000000	0.00000000
0.19340000	1.00000000	0.00000000
0.19350000	1.00000000	0.00000000
0.19360000	1.00000000	0.00000000
0.19370000	1.00000000	0.00000000
0.19380000	1.00000000	0.00000000
0.19390000	1.00000000	0.00000000
0.19400000	1.00000000	0.00000000
0.19410000	1.00000000	0.00000000
0.19420000	1.00000000	0.00000000
0.19430000	1.00000000	0.00000000
0.19440000	1.00000000	0.00000000
0.19450000	1.00000000	0.00000000
0.19460000	1.00000000	0.00000000
0.19470000	1.00000000	0.00000000
0.19480000	1.00000000	0.00000000
0.19490000	1.00000000	0.00000000
0.19500000	1.00000000	0.00000000
0.19510000	1.00000000	0.00000000
0.19520000	1.00000000	0.00000000
0.19530000	1.00000000	0.00000000
0.19540000	1.00000000	0.00000000
0.19550000	1.00000000	0.00000000
0.19560000	1.00000000	0.00000000
0.19570000	1.00000000	0.00000000
0.19580000	1.00000000	0.00000000
0.19590000	1.00000000	0.00000000
0.19600000	1.00000000	0.00000000
0.19610000	1.00000000	0.00000000
0.19620000	1.00000000	0.00000000
0.19630000	1.00000000	0.00000000
0.19640000	1.00000000	0.00000000
0.19650000	1.00000000	0.00000000
0.19660000	1.00000000	0.00000000
0.19670000	1.00000000	0.00000000
0.19680000	1.00000000	0.00000000
0.19690000	1.00000000	0.00000000
0.19700000	1.00000000	0.00000000
0.19710000	1.00000000	0.00000000
0.19720000	1.00000000	0.00000000
0.19730000	1.00000000	0.00000000
0.19740000	1.00000000	0.00000000
0.19750000	1.00000000	0.00000000
0.19760000	1.00000000	0.00000000
0.19770000	1.00000000	0.00000000
0.19780000	1.00000000	0.00000000
0.19790000	1.00000000	0.00000000
0.19800000	1.00000000	0.00000000
0.19810000	1.00000000	0.00000000
0.19820000	1.00000000	0.00000000
0.19830000	1.00000000	0.00000000
0.19840000	1.00000000	0.00000000
0.19850000	1.00000000	0.00000000
0.19860000	1.00000000	0.00000000
0.19870000	1.00000000	0.00000000
0.19880000	1.00000000	0.00000000
0.19890000	1.00000000	0.00000000
0.19900000	1.00000000	0.00000000
0.19910000	1.00000000	0.00000000
0.19920000	1.00000000	0.00000000
0.19930000	1.00000000	0.00000000
0.19940000	1.00000000	0.00000000
0.19950000	1.00000000	0.00000000
0.19960000	1.00000000	0.00000000
0.19970000	1.00000000	0.00000000
0.19980000	1.00000000	0.00000000
[truncated: 502 more rows]
