# Supplementary material for: Molecular Taxonomy of Phytopathogenic Fungi: A Case Study in Peronospora
Source: PLoS One. 2009 Jul 29;4(7):e6319. doi: 10.1371/journal.pone.0006319 (PMC2712678; doi:10.1371/journal.pone.0006319)
Supplement: File S1 — Includes the inferred alignments in FASTA, the trees in Newick and selected distance matrices in extended PHYLIP format. (0.60 MB ZIP) [file pone.0006319.s001.zip › Supplementary_File_S1/Peronospora_ITS_22Oct08.poa.fas]

>EU113310
------------------------------------------------------------
------------------------------------------------------------
------------------------------------------------------------
------------------------------------------------------------
------------------------------------------------------------
------------------------------------------------------------
------------------------------------------------------------
---------------------ccacacctaaaaa-caatccacg-tgaa-ccg-tatcaa
c-ccaa-t-aattgggggtttac-tt-ggcggcg--------------------------
------------------------------------------------------------
------------------------------------------------------------
------------------------------------------------------------
------------------------------------------------------------
------------------------------------------------------------
------------------------------------------------------------
------------------------------------------------------------
------------------------------------------------------------
------------------------------------------------------------
------------------------------------------------------------
------------------------------------------------------------
-------------------------------------------g-ctgctagc-at----
ct---ttttg--ctggctg--gctactgct--gagtgaatcctatc-----gcg-agcgt
tctgactt---cggttggagctagtagctta-acttat--aaaccctttcttaaatactg
aatatactgtgggg-acgaaagtctctgcttttaactagatagcaactttcagcagtgga
tgtctaggctcgcacatcg-atgaagaacgctgcgaactgcgatacgtaatgcgaattgc
aggattca--gtgagtcatcgaaattttgaacgcatattg-cac-ttccgggttatcc-c
t--ggaagtatgcctgtatcagtgtccgtacatcaaacttggttttcttctttcc-gtgt
agtcggtggaggatatgccagatgtgaa-gtgtcttgcggc---tggttttcgaatcg-g
ctacgagtcctttgaaatgtatagaactg-act-ctcttt-gttcgaaaagcgtggcgtt
gctggtt--gtgaaggctgtttgtatggcttgtc-ggcgaccg-gtttgtctgctatgac
att-aatggaggaatgtttgattcgcggtatggttggcttc-ggctgaacaggc-gctta
ttggacgttattcctgttgtagtgg-tatgaact-ggtgaaccgtagct-aatgcgt-ga
cttggctttt-gaac--cggctttgc-t-gt-gcgaagtaga-gtgaca-gtttcggct-
gtcgagt-g----tcgaccca-tttgggaaa-t-tgtgccgtgt--ga-cttcggttgcg
tag-catctcaa------------------------------------------------
------------------
>EU113309
------------------------------------------------------------
------------------------------------------------------------
------------------------------------------------------------
------------------------------------------------------------
------------------------------------------------------------
------------------------------------------------------------
------------------------------------------------------------
---------------------ccacacctaaaaa-caatccacg-tgaa-ccg-tatcaa
c-ccaa-t-aattgggggtttac-tt-ggcggcg--------------------------
------------------------------------------------------------
------------------------------------------------------------
------------------------------------------------------------
------------------------------------------------------------
------------------------------------------------------------
------------------------------------------------------------
------------------------------------------------------------
------------------------------------------------------------
------------------------------------------------------------
------------------------------------------------------------
------------------------------------------------------------
-------------------------------------------g-ctgctagc-at----
ct---ttttg--ctggctg--gctactgct--gagtgaatcctatc-----gcg-agcgt
tctgactt---cggttggagctagtagctta-acttat--aaaccctttcttaaatactg
aatatactgtgggg-acgaaagtctctgcttttaactagatagcaactttcagcagtgga
tgtctaggctcgcacatcg-atgaagaacgctgcgaactgcgatacgtaatgcgaattgc
aggattca--gtgagtcatcgaaattttgaacgcatattg-cac-ttccgggttatcc-c
t--ggaagtatgcctgtatcagtgtccgtacatcaaacttggttttcttctttcc-gtgt
agtcggtggaggatatgccagatgtgaa-gtgtcttgcggc---tggttttcgaatcg-g
ctacgagtcctttgaaatgtatagaactg-act-ctcttt-gttcgaaaagcgtggcgtt
gctggtt--gtgaaggctgtttgtatggcttgtc-ggcgaccg-gtttgtctgctatgac
att-aatggaggaatgtttgattcgcggtatggttggcttc-ggctgaacaggc-gctta
ttggacgttattcctgttgtagtgg-tatgaact-ggtgaaccgtagct-aatgcgt-ga
cttggctttt-gaac--cggctttgc-t-gt-gcgaagtaga-gtgaca-gtttcggct-
gtcgagt-g----tcgaccca-tttgggaaa-t-tgtgctgtgt--ga-cttcggttgcg
tag-catctcaa------------------------------------------------
------------------
>EU113308
------------------------------------------------------------
------------------------------------------------------------
------------------------------------------------------------
------------------------------------------------------------
------------------------------------------------------------
------------------------------------------------------------
------------------------------------------------------------
---------------------ccacacctaaaaa-caatccacg-tgaa-ccg-tatcaa
c-ccaa-t-aattgggggtttac-tt-ggcggcg--------------------------
------------------------------------------------------------
------------------------------------------------------------
------------------------------------------------------------
------------------------------------------------------------
------------------------------------------------------------
------------------------------------------------------------
------------------------------------------------------------
------------------------------------------------------------
------------------------------------------------------------
------------------------------------------------------------
------------------------------------------------------------
-------------------------------------------g-ctgctagc-at----
ct---ttttg--ctggctg--gctactgct--gagtgaatcctatc-----gcg-agcgt
tctgactt---cggttggagctagtagctta-acttat--aaaccctttcttaaatactg
aatatactgtgggg-acgaaagtctctgcttttaactagatagcaactttcagcagtgga
tgtctaggctcgcacatcg-atgaagaacgctgcgaactgcgatacgtaatgcgaattgc
aggattca--gtgagtcatcgaaattttgaacgcatattg-cac-ttccgggttatcc-c
t--ggaagtatgcctgtatcagtgtccgtacatcaaacttggttttcttctttcc-gtgt
agtcggtggaggatatgccagatatgaa-gtgtcttgcggc---tggttttcgaatcg-g
ctacgagtcctttgaaatgtatagaactg-act-ctcttt-gttcgaaaagcgtggcgtt
gctggtt--gtgaaggctgtttgtatggcttgtc-ggcgaccg-gtttgtctgctatgac
att-aatggaggaatgtttgattcgcggtatggttggcttc-ggctgaacaggc-gctta
ttggacgttattcctgttgtagtgg-tatgaact-ggtgaaccgtagct-aatgcgt-ga
cttggctttt-gaac--cggctttgc-t-gt-gcgaagtaga-gtgaca-gtttcggct-
gtcgagt-g----tcgaccca-tttgggaaa-t-tgtgccgtgt--ga-cttcggttgcg
tag-catctcaa------------------------------------------------
------------------
>EU113307
------------------------------------------------------------
------------------------------------------------------------
------------------------------------------------------------
------------------------------------------------------------
------------------------------------------------------------
------------------------------------------------------------
------------------------------------------------------------
---------------------ccacacctaaaaa-caatccacg-tgaa-ccg-tatcaa
c-ccaa-t-aattgggggtttac-tt-ggcggcg--------------------------
------------------------------------------------------------
------------------------------------------------------------
------------------------------------------------------------
------------------------------------------------------------
------------------------------------------------------------
------------------------------------------------------------
------------------------------------------------------------
------------------------------------------------------------
------------------------------------------------------------
------------------------------------------------------------
------------------------------------------------------------
-------------------------------------------g-ctgctagc-at----
ct---ttttg--ctggctg--gctactgct--gagtgaatcctatc-----gcg-agcgt
tctgactt---cggttggagctagtagctta-acttat--aaaccctttcttaaatactg
aatatactgtgggg-acgaaagtctctgcttttaactagatagcaactttcagcagtgga
tgtctaggctcgcacatcg-atgaagaacgctgcgaactgcgatacgtaatgcgaattgc
aggattca--gtgagtcatcgaaattttgaacgcatattg-cac-ttccgggttatcc-c
t--ggaagtatgcctgtatcagtgtccgtacatcaaacttggttttcttctttcc-gtgt
agtcggtggaggatatgccagatatgaa-gtgtcttgcggc---tggttttcgaatcg-g
ctacgagtcctttgaaatgtatagaactg-act-ctcttt-gttcgaaaagcgtggcgtt
gctggtt--gtgaaggctgtttgtatggcttgtc-ggcgaccg-gtttgtctgctatgac
att-aatggaggaatgtttgattcgcggtatggttggcttc-ggctgaacaggc-gctta
ttggacgttattcctgttgtagtgg-tatgaact-ggtgaaccgtagct-aatgcgt-ga
cttggctttt-gaac--cggctttgc-t-gt-gcgaagtaga-gtgaca-gtttcggct-
gtcgagt-g----tcgaccca-tttgggaaa-t-tgtgccgtgt--ga-cttcggttgcg
tag-catctcaa------------------------------------------------
------------------
>EU113306
------------------------------------------------------------
------------------------------------------------------------
------------------------------------------------------------
------------------------------------------------------------
------------------------------------------------------------
------------------------------------------------------------
------------------------------------------------------------
---------------------ccacacctaaaaa-caatccacg-tgaa-ccg-tatcaa
c-ccaa-t-aattgggggtttac-tt-ggcggcg--------------------------
------------------------------------------------------------
------------------------------------------------------------
------------------------------------------------------------
------------------------------------------------------------
------------------------------------------------------------
------------------------------------------------------------
------------------------------------------------------------
------------------------------------------------------------
------------------------------------------------------------
------------------------------------------------------------
------------------------------------------------------------
-------------------------------------------g-ctgctagc-at----
ct---ttttg--ctggctg--gctactgct--gagtgaatcctatc-----gcg-agcgt
tctgactt---cggttggagctagtagctta-acttat--aaaccctttcttaaatactg
aatatactgtgggg-acgaaagtctctgcttttaactagatagcaactttcagcagtgga
tgtctaggctcgcacatcg-atgaagaacgctgcgaactgcgatacgtaatgcgaattgc
aggattca--gtgagtcatcgaaattttgaacgcatattg-cac-ttccgggttatcc-c
t--ggaagtatgcctgtatcagtgtccgtacatcaaacttggttttcttctttcc-gtgt
agtcggtggaggatatgccagatatgaa-gtgtcttgcggc---tggttttcgaatcg-g
ctacgagtcctttgaaatgtatagaactg-act-ctcttt-gttcgaaaagcgtggcgtt
gctggtt--gtgaaggctgtttgtatggcttgtc-ggcgaccg-gtttgtctgctatgac
att-aatggaggaatgtttgattcgcggtatggttggcttc-ggctgaacaggc-gctta
ttggacgttattcctgttgtagtgg-tatgaact-ggtgaaccgtagct-aatgcgt-ga
cttggctttt-gaac--cggctttgc-t-gt-gcgaagtaga-gtgaca-gtttcggct-
gtcgagt-g----tcgaccca-tttgggaaa-t-tgtgccgtgt--ga-cttcggttgcg
tag-catctcaa------------------------------------------------
------------------
>EU113305
------------------------------------------------------------
------------------------------------------------------------
------------------------------------------------------------
------------------------------------------------------------
------------------------------------------------------------
------------------------------------------------------------
------------------------------------------------------------
---------------------ccacacctaaaaa-caatccacg-tgaa-ccg-tatcaa
c-ccaa-t-aattgggggtttac-tt-ggcggcg--------------------------
------------------------------------------------------------
------------------------------------------------------------
------------------------------------------------------------
------------------------------------------------------------
------------------------------------------------------------
------------------------------------------------------------
------------------------------------------------------------
------------------------------------------------------------
------------------------------------------------------------
------------------------------------------------------------
------------------------------------------------------------
-------------------------------------------g-ctgctagc-at----
ct---ttttg--ctggctg--gctactgct--gagtgaatcctatc-----gcg-agcgt
tctgactt---cggttggagctagtagctta-acttat--aaaccctttcttaaatactg
aatatactgtgggg-acgaaagtctctgcttttaactagatagcaactttcagcagtgga
tgtctaggctcgcacatcg-atgaagaacgctgcgaactgcgatacgtaatgcgaattgc
aggattca--gtgagtcatcgaaattttgaacgcatattg-cac-ttccgggttatcc-c
t--ggaagtatgcctgtatcagtgtccgtacatcaaacttggttttcttctttcc-gtgt
agtcggtggaggatatgccagatatgaa-gtgtcttgcggc---tggttttcgaatcg-g
ctacgagtcctttgaaatgtatagaactg-act-ctcttt-gttcgaaaagcgtggcgtt
gctggtt--gtgaaggctgtttgtatggcttgtc-ggcgaccg-gtttgtctgctatgac
att-aatggaggaatgtttgattcgcggtatggttggcttc-ggctgaacaggc-gctta
ttggacgttattcctgttgtagtgg-tatgaact-ggtgaaccgtagct-aatgcgt-ga
cttggctttt-gaac--cggctttgc-t-gt-gcgaagtaga-gtgaca-gtttcggct-
gtcgagt-g----tcgaccca-tttgggaaa-t-tgtgccgtgt--ga-cttcggttgcg
tag-catctcaa------------------------------------------------
------------------
>EU113304
------------------------------------------------------------
------------------------------------------------------------
------------------------------------------------------------
------------------------------------------------------------
------------------------------------------------------------
------------------------------------------------------------
------------------------------------------------------------
---------------------ccacacctaaaaa-caatccacg-tgaa-ccg-tatcaa
c-ccaa-t-aattgggggtttac-tt-ggcggcg--------------------------
------------------------------------------------------------
------------------------------------------------------------
------------------------------------------------------------
------------------------------------------------------------
------------------------------------------------------------
------------------------------------------------------------
------------------------------------------------------------
------------------------------------------------------------
------------------------------------------------------------
------------------------------------------------------------
------------------------------------------------------------
-------------------------------------------g-ctgctagc-at----
ct---ttttg--ctggctg--gctactgct--gagtgaatcctatc-----gcg-agcgt
tctgactt---cggttggagctagtagctta-acttat--aaaccctttcttaaatactg
aatatactgtgggg-acgaaagtctctgcttttaactagatagcaactttcagcagtgga
tgtctaggctcgcacatcg-atgaagaacgctgcgaactgcgatacgtaatgcgaattgc
aggattca--gtgagtcatcgaaattttgaacgcatattg-cac-ttccgggttatcc-c
t--ggaagtatgcctgtatcagtgtccgtacatcaaacttggttttcttctttcc-gtgt
agtcggtggaggatatgccagatgtgaa-gtgtcttgcggc---tggttttcgaatcg-g
ctacgagtcctttgaaatgtatagaactg-act-ctcttt-gttcgaaaagcgtggcgtt
gctggtt--gtgaaggctgtttgtatggcttgtc-ggcgaccg-gtttgtctgctatgac
att-aatggaggaatgtttgattcgcggtatggttggcttc-ggctgaacaggc-gctta
ttggacgttattcctgttgtagtgg-tatgaact-ggtgaaccgtagct-aatgcgt-ga
cttggctttt-gaac--cggctttgc-t-gt-gcgaagtaga-gtgaca-gtttcggct-
gtcgagt-g----tcgaccca-tttgggaaa-t-tgtgccgtgt--ga-cttcggttgcg
tag-catctcaa------------------------------------------------
------------------
>EU113303
------------------------------------------------------------
------------------------------------------------------------
------------------------------------------------------------
------------------------------------------------------------
------------------------------------------------------------
------------------------------------------------------------
------------------------------------------------------------
---------------------ccacacctaaaaa-caatccacg-tgaa-ccg-tatcaa
c-ccaa-t-aattgggggtttac-tt-ggcggcg--------------------------
------------------------------------------------------------
------------------------------------------------------------
------------------------------------------------------------
------------------------------------------------------------
------------------------------------------------------------
------------------------------------------------------------
------------------------------------------------------------
------------------------------------------------------------
------------------------------------------------------------
------------------------------------------------------------
------------------------------------------------------------
-------------------------------------------g-ctgctagc-at----
ct---ttttg--ctggctg--gctactgct--gagtgaatcctatc-----gcg-agcgt
tctgactt---cggttggagctagtagctta-acttat--aaaccctttcttaaatactg
aatatactgtgggg-acgaaagtctctgcttttaactagatagcaactttcagcagtgga
tgtctaggctcgcacatcg-atgaagaacgctgcgaactgcgatacgtaatgcgaattgc
aggattca--gtgagtcatcgaaattttgaacgcatattg-cac-ttccgggttatcc-c
t--ggaagtatgcctgtatcagtgtccgtacatcaaacttggttttcttctttcc-gtgt
agtcggtggaggatatgccagatgtgaa-gtgtcttgcggc---tggttttcgaatcg-g
ctacgagtcctttgaaatgtatagaactg-act-ctcttt-gttcgaaaagcgtggcgtt
gctggtt--gtgaaggctgtttgtatggcttgtc-ggcgaccg-gtttgtctgctatgac
att-aatggaggaatgtttgattcgcggtatggttggcttc-ggctgaacaggc-gctta
ttggacgttattcctgttgtagtgg-tatgaact-ggtgaaccgtagct-aatgcgt-ga
cttggctttt-gaac--cggctttgc-t-gt-gcgaagtaga-gtgaca-gtttcggct-
gtcgagt-g----tcgaccca-tttgggaaa-t-tgtgccgtgt--ga-cttcggttgcg
tag-catctcaa------------------------------------------------
------------------
>EU876604
------------------------------------------------------------
------------------------------------------------------------
------------------------------------------------------------
------------------------------------------------------------
------------------------------------------------------------
------------------------------------------------------------
------------------------------------------------------------
---------------------ccacacctaaaaa-ctttccacg-tgaa-ctg-tatcaa
c-ccca-ttaattgggggttttg-tttggcggtg--------------------------
------------------------------------------------------------
------------------------------------------------------------
------------------------------------------------------------
------------------------------------------------------------
------------------------------------------------------------
------------------------------------------------------------
------------------------------------------------------------
------------------------------------------------------------
------------------------------------------------------------
------------------------------------------------------------
------------------------------------------------------------
-------------------------------------------a-tcgctagc-tt----
aa---tt--g--ctggttg--attactgct--aggcgagccctatca-tg-gcg-agcgt
ttgggctt---cggtctgaactagtagcttt-tatttt--aaaccctttcttaattactg
attatactgtgggg-acgaaagtctctgcttttaactagatagcaactttcagcagtgga
tgtctaggctcgcacatcg-atgaagaacgctgcgaactgcgatacgtaatgcgaattgc
aggattca--gtgagtcatcgaaattttgaacgcatattg-cac-ttccgggttagtc-c
t--gggagtatgcctgtatcagtgtccgtacatcaaacttggttttcttctttcc-gtgt
agtcggtggaggatatgccagatgtgaa-gtgtcttgcggc---taattttcgaattg-a
ctgcgagtcctttgaaatgtacagaactgtacttctcttt-gctcgaaaagtgtggcgtt
gctggtt--gtgaaggctgtccatgtgaccagtc-ggcgatcg-gtttgtctgctatggc
att-aatggaggaatatttagttcgcggtatgattagcttc-ggctgaacaggc-gctta
ttggacgtttttcctgttgtggcgg-tatgaact-gatgaaccgtag-t-cgtgtgt-ga
cttggctttt-gaat--tggctttgc-t-gttgcgaagtaga-gtggca-gtttcggct-
gtcgagg-g----tcgaccca-tttgggaac-tatgtgttgtgt--gg-cttcggtcgcg
cgg-catctca-------------------------------------------------
------------------
>EU876603
------------------------------------------------------------
------------------------------------------------------------
------------------------------------------------------------
------------------------------------------------------------
------------------------------------------------------------
------------------------------------------------------------
------------------------------------------------------------
---------------------ccacacctaaaaa-ctttccacg-tgaa-ctg-tatcaa
c-ccca-ttaattgggggttttg-tttggcggtg--------------------------
------------------------------------------------------------
------------------------------------------------------------
------------------------------------------------------------
------------------------------------------------------------
------------------------------------------------------------
------------------------------------------------------------
------------------------------------------------------------
------------------------------------------------------------
------------------------------------------------------------
------------------------------------------------------------
------------------------------------------------------------
-------------------------------------------a-tcgctagc-tt----
aa---tt--g--ctggttg--attactgct--aggcgagccctatca-tg-gcg-agcgt
ttgggctt---cggtctgaactagtagcttt-tatttt--aaaccctttcttaattactg
attatactgtgggg-acgaaagtctctgcttttaactagatagcaactttcagcagtgga
tgtctaggctcgcacatcg-atgaagaacgctgcgaactgcgatacgtaatgcgaattgc
aggattca--gtgagtcatcgaaattttgaacgcatattg-cac-ttccgggttagtc-c
t--gggagtatgcctgtatcagtgtccgtacatcaaacttggttttcttctttcc-gtgt
agtcggtggaggatatgccagatgtgaa-gtgtcttgcggc---taattttcgaattg-a
ctgcgagtcctttgaaatgtacagaactgtacttctcttt-gctcgaaaagtgtggcgtt
gctggtt--gtgaaggctgtccatgtgaccagtc-ggcgatcg-gtttgtctgctatggc
att-aatggaggaatatttaattcgcggtatgattagcttc-ggctgaacaggc-gctta
ttggacgtttttcctgttgtggcgg-tatgaact-gatgaaccgtag-t-cgtgtgt-ga
cttggctttt-gaat--tggctttgc-t-gttgcgaagtaga-gtggca-gtttcgact-
gtcgagg-g----tcgaccca-tttgggaac-tatgtgttgtgt--gg-cttcggtcgcg
cgg-catctca-------------------------------------------------
------------------
>EU876602
------------------------------------------------------------
------------------------------------------------------------
------------------------------------------------------------
------------------------------------------------------------
------------------------------------------------------------
------------------------------------------------------------
------------------------------------------------------------
---------------------ccacacctaaaaa-ctttccacg-tgaa-ctg-tatcaa
c-ccca-ttaattgggggttttg-tttggcggtg--------------------------
------------------------------------------------------------
------------------------------------------------------------
------------------------------------------------------------
------------------------------------------------------------
------------------------------------------------------------
------------------------------------------------------------
------------------------------------------------------------
------------------------------------------------------------
------------------------------------------------------------
------------------------------------------------------------
------------------------------------------------------------
-------------------------------------------a-tcgctagc-tt----
aa---tt--g--ctggttg--attactgct--aggcgagccctatca-tg-gcg-agcgt
ttgggctt---cggtctgaactagtagcttt-tatttt--aaaccctctcttaattactg
attatactgtgggg-acgaaagtctctscttttaactagatagcaactttcagcagtgga
tgtctaggctcgcacatcg-atgaagaacgctgcgaactgcgatacgtaatgcgaattgc
aggattca--gtgagtcatcgaaattttgaacgcatattg-cac-ttccgggttagtc-c
t--gggagtatgcctgtatcagtgtccgtacatcaaacttggttttcttctttcc-gtgt
agtcggtggaggatatgccagatgtgaa-gtgtcttgcggc---taattttcgaattg-a
ctgcgagtcctttgaaatgtacagaactgtacttctcttt-gctcgaaaagtgtggcgtt
gctggtt--gtgaaggctgtccatgtgaccagtc-ggcgatcg-gtttgtctgctatggc
att-aatggaggaatatttaattcgcggtatgattagcttc-ggctgaacaggc-gctta
ttggacgtttttcctgttgtggcgg-tatgaact-gatgaaccgtag-t-cgtgtgt-ga
cttggctttt-gaat--tggctttgc-t-gtagcgaagtaga-gtggca-gtttcgact-
gtcgagg-g----gcgaccca-tttgggaac-tatgtgttgtgt--gg-cttcggtcgcg
ggg-tatctta-------------------------------------------------
------------------
>EU876601
------------------------------------------------------------
------------------------------------------------------------
------------------------------------------------------------
------------------------------------------------------------
------------------------------------------------------------
------------------------------------------------------------
------------------------------------------------------------
---------------------ccacacctaaaaa-ctttccacg-tgaa-ctg-tatcaa
c-ccca-ttaattgggggttttg-tttggcggtg--------------------------
------------------------------------------------------------
------------------------------------------------------------
------------------------------------------------------------
------------------------------------------------------------
------------------------------------------------------------
------------------------------------------------------------
------------------------------------------------------------
------------------------------------------------------------
------------------------------------------------------------
------------------------------------------------------------
------------------------------------------------------------
-------------------------------------------a-tcgctagc-tt----
aa---tt--g--ctggttg--attactgct--aggcgagccctatca-tg-gcg-agcgt
ttgggctt---cggtctgaactagtagcttt-tatttt--aaaccctttcttaattactg
attatactgtgggg-acgaaagtctctgcttttaactagatagcaactttcagcagtgga
tgtctaggctcgcacatcg-atgaagaacgctgcgaactgcgatacgtaatgcgaattgc
aggattca--gtgagtcatcgaaattttgaacgcatattg-cac-ttccgggttagtc-c
t--gggagtatgcctgtatcagtgtccgtacatcaaacttggttttcttctttcc-gtgt
agtcggtggaggatatgccagatgtgaa-gtgtcttgcggc---taattttcgaattg-a
ctgcgagtcctttgaaatgtacagaactgtacttctcttt-gctcgaaaagtgtggcgtt
gctggtt--gtgaaggctgtccatgtgaccagtc-ggcgatcg-gtttgtctgctatggc
att-aatggaggaatatttaattcgcggtatgattagcttc-ggctgaacaggc-gctta
ttggacgtttttcctgttgtggcgg-tatgaact-gatgaaccatag-t-cgtgtgt-ga
cttggctttt-gaat--tggctttgc-t-gttgcgaagtaga-gtggca-gtttcgact-
gtcgagg-g----tcgaccca-tttgggaac-tatgtgttgtgt--gg-cttcggtcgcg
cgg-catctca-------------------------------------------------
------------------
>EU876600
------------------------------------------------------------
------------------------------------------------------------
------------------------------------------------------------
------------------------------------------------------------
------------------------------------------------------------
------------------------------------------------------------
------------------------------------------------------------
---------------------ccacacctaaaaa-ctttccacg-tgaa-ctg-tatcaa
c-ccca-ttaattgggggttttg-tttggcggtg--------------------------
------------------------------------------------------------
------------------------------------------------------------
------------------------------------------------------------
------------------------------------------------------------
------------------------------------------------------------
------------------------------------------------------------
------------------------------------------------------------
------------------------------------------------------------
------------------------------------------------------------
------------------------------------------------------------
------------------------------------------------------------
-------------------------------------------a-tcgctagc-tt----
aa---tt--g--ctggttg--attactgct--aggcgagccctatca-tg-gcg-agcgt
ttgggctt---cggtctgaactagtagcttt-tatttt--aaaccctttcttaattactg
attatactgtgggg-acgaaagtctctgcttttaactagatagcaactttctgcagtggt
tgtctaggctcgcacatcg-atgaagaacgctgcgaactgcgatacgtaatgcgaatagc
aggattca--gtgagtcatcgaaattttgaacgcatattg-cac-ttccgggttagtc-c
t--gggagtatgcctgtatcagtgtccgtacatcaaacttggttttcttctttcc-gtgt
agtcggtggaggatatgccagatgtgaa-gtgtcttgcggc---taattttcgaattg-a
ctgcgagtcctttgaaatgtacagaactgtacttctcttt-gctcgaaaagtgtggcgtt
gctggtt--gtgaaggctgtccatgtgaccagtc-ggcgatcg-gtttgtctgctatggc
att-aatggaggaatatttaattcgcggtatgattagcttc-ggctgaacaggc-gctta
ttggacgtttttcctgttgtggcgg-tatgaact-gatgaaccgtag-t-cgtgtgt-ga
cttggctttt-gaat--tggctttgc-t-gttgcgaagtaga-gtggca-gtttcgact-
gtcgagg-g----tcgaccca-tttgggaac-tatgtgttgtgt--gg-cttcggtcgcg
cgg-catctca-------------------------------------------------
------------------
>EU876599
------------------------------------------------------------
------------------------------------------------------------
------------------------------------------------------------
------------------------------------------------------------
------------------------------------------------------------
------------------------------------------------------------
------------------------------------------------------------
---------------------ccacacctaaaaa-ctttccacg-tgaa-ctg-tatcaa
c-ccca-ttaattgggggttttg-tttggcggtg--------------------------
------------------------------------------------------------
------------------------------------------------------------
------------------------------------------------------------
------------------------------------------------------------
------------------------------------------------------------
------------------------------------------------------------
------------------------------------------------------------
------------------------------------------------------------
------------------------------------------------------------
------------------------------------------------------------
------------------------------------------------------------
-------------------------------------------a-tcgctagc-tt----
aa---tt--g--ctggttg--attactgct--aggcgagccctatca-tg-gcg-agcgt
ttgggctt---cggtctgaactagtagcttt-tatttt--aaaccctttcttaattactg
attatactgtgggg-acgaaagtctctgcttttaactagatagcaactttcagcagtgga
tgtctaggctcgcacatcg-atgaaggacgctgcgaactgcgatacgtaatgcgaattgc
aggattca--gtgagtcatcgaaattttgaacgcatattg-cac-ttccgggttagtc-c
t--gggagtatgcctgtatcagtgtccgtacatcaaacttggttttcttctttcc-gtgt
agtcggtggaggatatgccagatgtgaa-gtgtcttgcggc---taattttcgaattg-a
ctgcgagtcctttgaaatgtacagaactgtacttctcttt-gctcgaaaagtgtggcgtt
gctggtt--gtgaaggctgtccatgtgaccagtc-ggcgatcg-gtttgtctgctatggc
att-aatggaggaatatttaattcgcggtatgattagcttc-ggctgaacaggc-gctta
ttggacgtttttcctgttgtggcgg-tatgaact-gatgaaccgtag-t-cgtgtgt-ga
cttggctttt-gaat--tggctttgc-t-gttgcgaagtaga-gtggca-gtttcgact-
gtcgagg-g----tcgaccca-tttgggaac-tatgtgttgtgt--gg-cttcggtcgcg
cgg-catctca-------------------------------------------------
------------------
>EU876598
------------------------------------------------------------
------------------------------------------------------------
------------------------------------------------------------
------------------------------------------------------------
------------------------------------------------------------
------------------------------------------------------------
------------------------------------------------------------
---------------------ccacacctaaaaa-ctttccacg-tgaa-ctg-tatcaa
c-ccca-ttaattgggggttttg-tttggcggtg--------------------------
------------------------------------------------------------
------------------------------------------------------------
------------------------------------------------------------
------------------------------------------------------------
------------------------------------------------------------
------------------------------------------------------------
------------------------------------------------------------
------------------------------------------------------------
------------------------------------------------------------
------------------------------------------------------------
------------------------------------------------------------
-------------------------------------------a-tcgctagc-tt----
aa---tt--g--ctggttg--attactgct--aggcgagccctatca-tg-gcg-agcgt
ttgggctt---cggtctgaactagtagcttt-tatttt--aaaccctttcttaattactg
attatactgtgggg-acgaaagtctctgcttttaactagatagcaactttcagcagtgga
tgtctaggctcgcacatcg-atgaagaacgctgcgaactgcgatacgtaatgcgaattgc
aggattca--gtgagtcatcgaaattttgaacgcatattg-cac-ttccgggttagtc-c
t--gggagtatgcctgtatcagtgtccgtacatcaaacttggttttcttctttcc-gtgt
agtcggtggaggatatgccagatgtgaa-gtgtcttgcggc---taattttcgaattg-a
ctgcgagtcctttgaaatgtacagaactgtacttctcctt-gctcgaaaagtgtggcgtt
gctggtt--gtgaaggctgtccatgtgaccagtc-ggcgatcg-gtttgtctgctatggc
att-aatggaggaatatttaattcgcggtatgattagcttc-ggctgaacaggc-gctta
ttggacgtttttcctgttgtggcgg-tatgaact-gatgaaccgtag-t-cgtgtgt-ga
cttggctttt-gaat--tggctttgc-t-gttgcgaagtaga-gtggca-gtttcgact-
gtcgagg-g----tcgaccca-tttgggaac-tatgtgttgtgt--gg-cttcggtcgcg
cgg-catctca-------------------------------------------------
------------------
>EU876597
------------------------------------------------------------
------------------------------------------------------------
------------------------------------------------------------
------------------------------------------------------------
------------------------------------------------------------
------------------------------------------------------------
------------------------------------------------------------
---------------------ccacacctaaaaa-ctttccacg-tgaa-ctg-tatcaa
c-ccca-ttaattgggggttttg-tttggcggtg--------------------------
------------------------------------------------------------
------------------------------------------------------------
------------------------------------------------------------
------------------------------------------------------------
------------------------------------------------------------
------------------------------------------------------------
------------------------------------------------------------
------------------------------------------------------------
------------------------------------------------------------
------------------------------------------------------------
------------------------------------------------------------
-------------------------------------------a-tcgctagc-tt----
aa---tt--g--ctggttg--attattgct--aggcgagccctatca-tg-gcg-agcgt
ttgggctt---cggtctgaactagtagcttt-tatttt--aaaccctttcttaattactg
attatactgtgggg-acgaaagtctctgcttttaactagatagcaactttcagcagtgga
tgtctaggctcgcacatcg-atgaagaacgctgcgaactgcgatacgtaatgcgaattgc
aggattca--gtgagtcatcgaaattttgaacgcatattg-cac-ttccgggttagtc-c
t--gggagtatgcctgtatcagtgtccgtacatcaaacttggttttcttctttcc-gtgt
agtcggtggaggatatgccagatgtgaa-gtgtcttgcggc---taattttcgaattg-a
ctgcgagtcctttgaaatgtacagaactgtacttctcttt-gctcgaaaagtgtggcgtt
gctggtt--gtgaaggctgtccatgtgaccagtc-ggcgatcg-gtttgtctgctatggc
att-aatggaggaatatttaattcgcggtatgactagcttc-ggctgaacaggc-gctta
ttggacgtttttcctgttgtggcgg-tatgaact-gatgaaccgtag-t-cgtgtgt-ga
cttggctttt-gaat--tggctttgc-t-gttgcgaagtaga-gtggca-gtttcgact-
gtcgagg-g----tcgaccca-tttgggaac-tatgtgttgtgt--gg-cttcggtcgcg
cgg-catctca-------------------------------------------------
------------------
>EU876596
------------------------------------------------------------
------------------------------------------------------------
------------------------------------------------------------
------------------------------------------------------------
------------------------------------------------------------
------------------------------------------------------------
------------------------------------------------------------
---------------------ccacacctaaaaa-ctttccacg-tgaa-ctg-tatcaa
c-ccca-ttaattgggggttttg-tttggcggtg--------------------------
------------------------------------------------------------
------------------------------------------------------------
------------------------------------------------------------
------------------------------------------------------------
------------------------------------------------------------
------------------------------------------------------------
------------------------------------------------------------
------------------------------------------------------------
------------------------------------------------------------
------------------------------------------------------------
------------------------------------------------------------
-------------------------------------------a-tcgctagc-tt----
aa---tt--g--ctggttg--attactgct--aggcgagccctatca-tg-gcg-agcgt
ttgggctt---cggtctgaactagtagcttt-tatttt--aaaccctttcttaattactg
attatactgtgggg-acgaaagtctctgcttttaactagatagcaactttcagcagtgga
tgtctaggctcgcacatcg-atgaagaacgctgcgaactgcgatacgtaatgcgaattgc
aggattca--gtgagtcatcgaaattttgaacgcatattg-aac-ttccgggttagtc-c
t--gggagtatgcctgtatcagtgtccgtacatcaaacttggttttcttctttcc-gtgt
agtcggtggaggatatgccagatgtgaa-gtgtcttgcggc---taattttcgaattg-a
ctgcgagtcctttgaaatgtacagaactgtacttctcttt-gctcgaaaagtgtggcgtt
gctggtt--gtgaaggctgtccatgtgaccagtc-ggcgatcg-gtttgtctgctatggc
att-aatggaggaatatttaattcgcggtatgattagcttc-ggctgaacaggc-gctta
ttggacgtttttcctgttgtggcgg-tatgaact-gatgaaccgtag-t-cgtgtgt-ga
cttggctttt-gaat--tggctttgc-t-gttgcgaagtaga-gtggca-gtttcgact-
gtcgagg-g----tcgaccca-tttgggaac-tatgtgttgtgt--gg-cttcggtcgcg
cgg-catctca-------------------------------------------------
------------------
>EU876595
------------------------------------------------------------
------------------------------------------------------------
------------------------------------------------------------
------------------------------------------------------------
------------------------------------------------------------
------------------------------------------------------------
------------------------------------------------------------
---------------------ccacacctaaaaa-ctttccacg-tgaa-ctg-tatcaa
c-ccca-ttaattgggggttttg-tttggcggtg--------------------------
------------------------------------------------------------
------------------------------------------------------------
------------------------------------------------------------
------------------------------------------------------------
------------------------------------------------------------
------------------------------------------------------------
------------------------------------------------------------
------------------------------------------------------------
------------------------------------------------------------
------------------------------------------------------------
------------------------------------------------------------
-------------------------------------------a-tcgctagc-tt----
aa---tt--g--ctggttg--attactgct--aggcgagccctatca-tg-gcg-agcgt
ttgggctt---cggtctgaactagtagcttt-tatttt--aaaccctttcttaattactg
attatactgtgggg-acgaaagtctctgcttttaactagatagcaactttcagcagtgga
tgtctaggctcgcacatcg-atgaagaacgctgcgaactgcgatacgtaatgcgaattgc
aggattca--gtgagtcatcgaaattttgaacgcatattg-cac-ttccgggttagtc-c
t--gggagtatgcctgtatcagtgtccgtacatcaaacttggttttcttctttcc-gtgt
agtcggtggaggatatgccagatgtgaa-gtgtcttgcggc---taattttcgaattg-a
ctgcgagtcctttgaaatgtacagaactgtacttctcttt-gctcgaaaagtgtggcgtt
gctggtt--gtgaaggctgtccatgtgaccagtc-ggcgatcg-gtttgtctgctatggc
att-aatggaggaatatttaattcgcggtatgattagcttc-ggctgaacaggc-gctta
ttggacgtttttcctgttgtggcgg-tatgaact-gatgaaccgtag-t-cgtgtgt-ga
cttggctttt-gaat--tggctttgc-t-gttgcgaagtaga-gtggca-gtttcgact-
gtcgagg-g----tcgaccca-tttgggaac-tatgtgttgtgt--gg-cttcggtcgcg
cgg-catctca-------------------------------------------------
------------------
>EU876594
------------------------------------------------------------
------------------------------------------------------------
------------------------------------------------------------
------------------------------------------------------------
------------------------------------------------------------
------------------------------------------------------------
------------------------------------------------------------
---------------------ccacacctaaaaa-ctttccacg-tgaa-ctg-tatcaa
c-ccca-ttaattgggggttttg-tttggcggtg--------------------------
------------------------------------------------------------
------------------------------------------------------------
------------------------------------------------------------
------------------------------------------------------------
------------------------------------------------------------
------------------------------------------------------------
------------------------------------------------------------
------------------------------------------------------------
------------------------------------------------------------
------------------------------------------------------------
------------------------------------------------------------
-------------------------------------------a-tcgctagc-tt----
aa---tt--g--ctggttg--attactgct--aggcgagccctatca-tg-gcg-agcgt
ttgggctt---cggtctgaactagtagcttt-tatttt--aaaccctttcttaattactg
attatactgtgggg-acgaaagtctctgcttttaactagatagcaactttcagcagtgga
tgtctaggctcgcacatcg-atgaagaacgctgcgaactgcgatacgtaatgcgaattgc
aggattca--gtgagtcatcgaaattttgaacgcatattg-cac-ttccgggttagtc-c
t--gggagtatgcctgtatcagtgtctgtacatcaaacttggttttcttctttcc-gtgt
agtcggtggaggatatgccagatgtgaa-gtgtcttgcggc---taattttcgaattg-a
ctgcgagtcctttgaaatgtacagaactgtacttctcttt-gctcgaaaagtgtggcgtt
gctggtt--gtgaaggctgtccatgtgaccagtc-ggcgatcg-gtttgtctgctatggc
att-aatggaggaatatttaattcgcggtatgattagcttc-ggctgaacaggc-gctta
ttggacgtttttcctgttgtggcgg-tatgaact-gatgaaccgtag-t-cgtgtgt-ga
cttggctttt-gaat--tggctttgc-t-gttgcgaagtaga-gtggca-gtttcgact-
gtcgagg-g----tcgaccca-tttgggaac-tatgtgttgtgt--gg-cttcggtcgcg
cgg-catctca-------------------------------------------------
------------------
>EU876593
------------------------------------------------------------
------------------------------------------------------------
------------------------------------------------------------
------------------------------------------------------------
------------------------------------------------------------
------------------------------------------------------------
------------------------------------------------------------
---------------------ccacacctaaaaa-ctttccacg-tgaa-ctg-tatcaa
c-ccca-ttaattgggggttttg-tttggcggtg--------------------------
------------------------------------------------------------
------------------------------------------------------------
------------------------------------------------------------
------------------------------------------------------------
------------------------------------------------------------
------------------------------------------------------------
------------------------------------------------------------
------------------------------------------------------------
------------------------------------------------------------
------------------------------------------------------------
------------------------------------------------------------
-------------------------------------------a-tcgctagc-tt----
aa---tt--g--ctggttg--attactgct--aggcgagccctatca-tg-gcg-agcgt
ttgggctt---cggtctgaactagtagcttt-tatttt--aaaccctttcttaattactg
attatactgtgggg-acgaaagtctctgcttttaactagatagcaactttcagcagtgga
tgtctaggctcgcacatcg-atgaagaacgctgcgaactgcgatacgtaatgcgaattgc
aggattca--gtgagtcatcgaaattttgaacgcatattg-cac-ttccgggttagtc-c
t--gggagtatgcctgtatcagtgtccgtacatcaaacttggttttcttctttcc-gtgt
agtcggtggaggatatgccagatgtgaa-gtgtcttgcggc---taattttcgaattg-a
ctgcgagtcctttgaaatgtacagaactgtacttctcttt-gctcgaaaagtgtggcgtt
gctggtt--gtgaaggctgtccatgtgaccagtc-ggcgatcg-gtttgtctgctatggc
att-aatggaggaatatttaattcgcggtatgattagcttc-ggctgaacaggc-gctta
ttggacgtttttcctgttgtggcgg-tatgaact-gatgaaccgtag-t-cgtgtgt-ga
cttggctttt-gaat--tggctttgc-t-gttgcgaagtaga-gtggca-gtttcgact-
gtcgagg-g----tcgaccca-tttgggaac-tatgtgttgtgt--gg-cttcggtcgcg
cgg-catctca-------------------------------------------------
------------------
>EU876592
------------------------------------------------------------
------------------------------------------------------------
------------------------------------------------------------
------------------------------------------------------------
------------------------------------------------------------
------------------------------------------------------------
------------------------------------------------------------
---------------------ccacacctaaaaa-ctttccacg-tgaa-ctg-tatcaa
c-ccca-ttaattgggggttttg-tttggcggtg--------------------------
------------------------------------------------------------
------------------------------------------------------------
------------------------------------------------------------
------------------------------------------------------------
------------------------------------------------------------
------------------------------------------------------------
------------------------------------------------------------
------------------------------------------------------------
------------------------------------------------------------
------------------------------------------------------------
------------------------------------------------------------
-------------------------------------------a-tcgctaac-tt----
aa---tt--g--ctggttg--attactgct--aggcgagccctatca-tg-gcg-agcgt
ttgggctt---cggtctgaactagtagcttt-tatttt--aaaccctttcttaattactg
attatactgtgggg-acgaaagtctctgcttttaactagatagcaactttcagcagtgga
tgtctaggctcgcacatcg-atgaagaacgctgcgaactgcgatacgtaatgcgaattgc
aggattca--gtgagtcatcgaaattttgaacgcatattg-cac-ttccgggttagtc-c
t--gggagtatgcctgtatcagtgtccgtacatcaaacttggttttcttctttcc-gtgt
agtcggtggaggatatgccagatgtgaa-gtgtcttgcggc---taattttcgaattg-a
ctgcgagtcctttgaaatgtacagaactgtacttctcttt-gctcgaaaagtgtggcgtt
gctggtt--gtgaaggctgtccatgtgaccagtc-ggcgatcg-gtttgtctgctatggc
att-aatggaggaatatttaattcgcggtatgattagcttc-ggctgagcaggc-gctta
ttggacgtttttcctgttgtggcgg-tatgaact-gatgaaccgtag-t-cgtgtgt-ga
cttggctttt-gaat--tggctttgc-t-gttgcgaagtaga-gtggca-gtttcgact-
gtcgagg-g----tcgaccca-tttgggaac-tatgttttgtgt--gg-cttcggtcgcg
cgg-catctca-------------------------------------------------
------------------
>EU876591
------------------------------------------------------------
------------------------------------------------------------
------------------------------------------------------------
------------------------------------------------------------
------------------------------------------------------------
------------------------------------------------------------
------------------------------------------------------------
---------------------ccacacctaaaaa-ctttccacg-tgaa-ctg-tatcaa
c-ccca-ttaattgggggttttg-tttggcggtg--------------------------
------------------------------------------------------------
------------------------------------------------------------
------------------------------------------------------------
------------------------------------------------------------
------------------------------------------------------------
------------------------------------------------------------
------------------------------------------------------------
------------------------------------------------------------
------------------------------------------------------------
------------------------------------------------------------
------------------------------------------------------------
-------------------------------------------a-tcgctagc-tt----
aa---tt--g--ctggttg--attactgct--aggcgagccctatca-tg-gcg-agcgt
ttgggctt---cggtctgaactagtagcttt-tatttt--aaaccctttcttaattactg
attatactgtgggg-acgaaagtctctgcttttaactagatagcaactttcagcagtgga
tgtctaggctcgcacatcg-atgaagaacgctgcgaactgcgatacgtaatgcgaattgc
aggattca--gtgagtcatcgaaattttgaacgcatattg-cac-ttccgggttagtc-c
t--gggagtatgcctgtatcagtgtccgtacatcaaacttggttttcttctttcc-gtgt
agtcggtggaggatatgccagatgtgaa-gtgtcttgcggc---taattttcgaattg-a
ctgcgagtcctttgaaatgtacagaactgtacttctcttt-gctcgaaaagtgtggcgtt
gctggtt--gtgaaggctgtccatgtgaccagtc-ggcgatcg-gtttgtctgctatggc
att-aatggaggaatatttaattcgcggtatgattagcttc-ggctgaacaggc-gctta
ttggacgtttttcctgttgcggcgg-tatgaact-gatgaaccgtag-t-cgtgtgt-ga
cttggctttt-gaat--tggctttgc-t-gttgcgaagtaga-gtggca-gtttcgact-
gtcgagg-g----tcgaccca-tttgggaac-tatgtgttgtgt--gg-cttcggtcgcg
cgg-catctca-------------------------------------------------
------------------
>EU876590
------------------------------------------------------------
------------------------------------------------------------
------------------------------------------------------------
------------------------------------------------------------
------------------------------------------------------------
------------------------------------------------------------
------------------------------------------------------------
---------------------ccacacctaaaaa-ctttccacg-tgaa-ctg-tatcaa
c-ccca-ttaattgggggttttg-tttggcggtg--------------------------
------------------------------------------------------------
------------------------------------------------------------
------------------------------------------------------------
------------------------------------------------------------
------------------------------------------------------------
------------------------------------------------------------
------------------------------------------------------------
------------------------------------------------------------
------------------------------------------------------------
------------------------------------------------------------
------------------------------------------------------------
-------------------------------------------a-tcgctagc-tt----
aa---tt--g--ctggttg--attactgct--aggcgagccctatca-tg-gcg-agcgt
ttgggctt---cggtctgaactagtagcttt-tatttt--aaaccctttcttaattactg
attatactgtgggg-acgaaagtctctgcttttaactagatagcaactttcagcagtgga
tgtctaggctcgcacatcg-atgaagaacgctgcgaactgcgatacgtaatgcgaattgc
aggattca--gtgagtcatcgaaattttgaacgcatattg-cac-ttccgggttagtc-c
t--gggagtatgcctgtatcagtgtccgtacatcaaacttggttttcttctttcc-gtgt
ggtcggtggaggatatgccagatgtgaa-gtgtcttgcggc---taattttcgaattg-a
ctgcgagtcctttgaaatgtacagaactgtacttctcttt-gctcgaaaagtgtggcgtt
gctggtt--gtgaaggctgtccatgtgaccagtc-ggcgatcg-gtttgtctgctatggc
att-aatggaggaatatttaattcgcggtatgattagcttc-ggctgaacaggc-tctta
ttggacgtttttcctgttgtgttgg-tatgaact-gatgaaccgtag-t-cgtgtgt-ga
cttggctttt-gaat--tggctttgc-t-gttgcgaagtaga-gtggca-gtttcgact-
gtcgagg-g----tcgaccca-tttgggaac-tatgtgttgtgt--gg-cttcggtcgcg
cgg-catctca-------------------------------------------------
------------------
>EU876589
------------------------------------------------------------
------------------------------------------------------------
------------------------------------------------------------
------------------------------------------------------------
------------------------------------------------------------
------------------------------------------------------------
------------------------------------------------------------
---------------------ccacacctaaaaa-ctttccacg-tgaa-ctg-tatcaa
c-ccca-ttaattgggggttttg-tttggcggtg--------------------------
------------------------------------------------------------
------------------------------------------------------------
------------------------------------------------------------
------------------------------------------------------------
------------------------------------------------------------
------------------------------------------------------------
------------------------------------------------------------
------------------------------------------------------------
------------------------------------------------------------
------------------------------------------------------------
------------------------------------------------------------
-------------------------------------------a-tcgctagc-tt----
aa---tt--g--ctggttg--attactgct--aggcgagccctatca-tg-gcg-agcgt
ttgggctt---cggtctgaactagtagcttt-tatttt--aaaccctttcttaattactg
attatactgtgggg-acgaaagtctctgcttttaactagatagcaactttcagcagtgga
tgtctaggctcgcacatcg-atgaagaacgctgcgaactgcgatacgtaatgcgaattgc
aggattca--gtgagtcatcgaaattttgaacgcatattg-cac-ttccgggttagtc-c
t--gggagtatgcctgtatcagtgtccgtacatcaaacttggttttcttctttcc-gtgt
agtcggtggaggatatgccagatgtgaa-gtgtcttgcggc---taattttcgaattg-a
ctgcgagtcctttgaaatgtacagaactgtacttctcttt-gctcgaaaagtgtggcgtt
gctggtt--gtgaaggctgtccatgtgaccagtc-ggcgatcg-gtttgtctgctatggc
att-aatggaggaatatttaattcgcggtatgattagcttc-ggctgaacaggc-gctta
ttggacgtttttcctgttgtggcgg-tatgaact-gatgaaccgtag-t-cgtgtgt-ga
cttggctttt-gaat--tggctttgc-t-gttgcgaagtaga-gtggca-gtttcgact-
gtcgagg-g----tcgaccca-tttgggaac-tatgtgttgtgt--gg-cttcggtcgcg
cgg-catctca-------------------------------------------------
------------------
>EU876588
------------------------------------------------------------
------------------------------------------------------------
------------------------------------------------------------
------------------------------------------------------------
------------------------------------------------------------
------------------------------------------------------------
------------------------------------------------------------
---------------------ccacacctaaaaa-ctttccacg-tgaa-ctg-tatcaa
c-ccca-ttaattgggggttttg-tttggcggtg--------------------------
------------------------------------------------------------
------------------------------------------------------------
------------------------------------------------------------
------------------------------------------------------------
------------------------------------------------------------
------------------------------------------------------------
------------------------------------------------------------
------------------------------------------------------------
------------------------------------------------------------
------------------------------------------------------------
------------------------------------------------------------
-------------------------------------------a-tcgctagc-tt----
aa---tt--g--ctggttg--attacggct--aggcgagccctatca-tg-gcg-agcgt
ttgggctt---cggtctgaactagtagcttt-tatttt--aaaccctttcttaattactg
attatactgtgggg-acgaaagtctctgcttttaactagatagcaactttcagcagtgga
tgtctaggctcgcacatcg-atgaagaacgctgcgaactgcgatacgtaatgcgaattgc
aggattca--gtgagtcatcgaaattttgaacgcatattg-cac-ttccgggttagtc-c
t--gggagtatgcctgtatcagtgtccgtacatcaaacttggttttcttctttcc-gtgt
agtcggtggaggatatgccagatgtgaa-gtgtcttgcggc---taattttcgaattg-a
ctgcgagtcctttgaaatgtacagaactgtacttctcttt-gctcgaaaagtgtggcgtt
gctggtt--gtgaaggctgtccatgtgaccagtc-ggcgatcg-gtttgtctgctatggc
att-aatggaggaatatttaattcgcggtatgattagcttc-ggctgaacaggc-gctta
ttggacgtttttcctgttgtggcgg-tatgaact-gatgaaccgtag-t-cgtgtgt-ga
cttggctttt-gaat--tggctttgc-t-gttgcgaagtaga-gtggca-gtttcgact-
gtcgagg-g----tcgaccca-tttgggaac-tatgtgttgtgt--gg-cttcggtcgcg
cgg-catctca-------------------------------------------------
------------------
>EU876587
------------------------------------------------------------
------------------------------------------------------------
------------------------------------------------------------
------------------------------------------------------------
------------------------------------------------------------
------------------------------------------------------------
------------------------------------------------------------
---------------------ccacacctaaaaa-ctttccacg-tgaa-ctg-tatcaa
c-ccca-ttaattgggggttttg-tttggcggtg--------------------------
------------------------------------------------------------
------------------------------------------------------------
------------------------------------------------------------
------------------------------------------------------------
------------------------------------------------------------
------------------------------------------------------------
------------------------------------------------------------
------------------------------------------------------------
------------------------------------------------------------
------------------------------------------------------------
------------------------------------------------------------
-------------------------------------------a-tcgctagc-tt----
aa---tt--g--ctggttg--attactgct--aggcgagccctatca-tg-gcg-agcgt
ttgggctt---cggtctgaactagtagcttt-tatttt--aaaccctttcttaattactg
attatactgtgggg-acgaaagtctctgcttttaactagatagcaactttcagcagtgga
tgtctaggctcgcacatcg-atgaagaacgctgcgaactgcgatacgtaatgcgaattgc
aggattca--gtgagtcatcgaaattttgaacgcatattg-cac-ttccgggttagtc-c
t--gggagtatgcctgtatcagtgtccgtacatcaaacttggttttcttctttcc-gtgt
agtcggtggaggatatgccagatgtgaa-gtgtcttgcggc---taattttcgaattg-a
ctgcgagtcctttgaaatgtacagaactgtacttctcttt-gctcgaaaagtgtggcgtt
gctggtt--gtgaaggctgtccatgtgaccagtc-ggcgatcg-gtttgtctgctatggc
att-aatggaggaatatttaattcgcggtatgattagcttc-ggctgaacaggc-gctta
ttggacgtttttcctgttgtggcgg-tatgaact-gatgaaccgtag-t-cgtgtgt-ga
cttggctttt-gaat--tggctttgc-t-gttgcgaagtaga-gtggca-gtttcgact-
gtcgagg-g----tcgaccca-tttgggaac-tatgtgttgtgt--gg-cttcggtcgcg
cgg-catctca-------------------------------------------------
------------------
>EU876586
------------------------------------------------------------
------------------------------------------------------------
------------------------------------------------------------
------------------------------------------------------------
------------------------------------------------------------
------------------------------------------------------------
------------------------------------------------------------
---------------------ccacacctaaaaa-ctttccacg-tgaa-ctg-tatcaa
c-ccca-ttaattgggggttttg-tttggcggtg--------------------------
------------------------------------------------------------
------------------------------------------------------------
------------------------------------------------------------
------------------------------------------------------------
------------------------------------------------------------
------------------------------------------------------------
------------------------------------------------------------
------------------------------------------------------------
------------------------------------------------------------
------------------------------------------------------------
------------------------------------------------------------
-------------------------------------------a-tcgctagc-tt----
aa---tt--g--ctggttg--attactgct--aggcgagccctatca-tg-gcg-agcgt
ttgggctt---cggtctgaactagtagcttt-tatttt--aaaccctttcttaattactg
attatactgtgggg-acgaaagtctctgcttttaactagatagcaactttcagcagtgga
tgtctaggctcgcacatcg-atgaagaacgctgcgaactgcgatacgtaatgcgaattgc
aggattca--gtgagtcatcgaaattttgaacgcatattg-cac-ttccgggttagtc-c
t--gggagtatgcctgtatcagtgtccgtacatcaaacttggttttcttctttcc-gtgt
agtcggtggaggatatgccagatgtgaa-gtgtcttgcggc---taattttcgaattg-a
ctgcgagtcctttgaaatgtacagaactgtacttctcttt-gctcgaaaagtgtggcgtt
gctggtt--gtgaaggctgtccatgtgaccagtc-ggcgatcg-gtttgtctgctatggc
att-aatggaggaatatttaattcgcggtatgattagcttc-ggctgaacaggc-gctta
ttggacgtttttcctgttgtggcgg-tatgaact-gatgaaccgtag-t-cgtgtgt-ga
cttggctttt-gaat--tggctttgc-t-gttgcgaagtaga-gtggca-gtttcgact-
gtcgagg-g----tcgaccca-tttgggaac-tatgtgttgtgt--gg-cttcggtcgcg
cgg-catctca-------------------------------------------------
------------------
>EU876585
------------------------------------------------------------
------------------------------------------------------------
------------------------------------------------------------
------------------------------------------------------------
------------------------------------------------------------
------------------------------------------------------------
------------------------------------------------------------
---------------------ccaatccccacac-cttaccact-tgcc-ccg-tatcaa
c-ccca-ttaattgggggttttg-tttggcggtg--------------------------
------------------------------------------------------------
------------------------------------------------------------
------------------------------------------------------------
------------------------------------------------------------
------------------------------------------------------------
------------------------------------------------------------
------------------------------------------------------------
------------------------------------------------------------
------------------------------------------------------------
------------------------------------------------------------
------------------------------------------------------------
-------------------------------------------a-tcgctagc-tt----
aa---tt--g--ctggttg--attactgct--aggcgagccctatca-tg-gcg-agcgt
ttgggctt---cggtctgaactagtagcttt-tatttt--aaaccctttcttaattactg
attatactgtgggg-acgaaagtctctgcttttaactagatagcaactttcagcagtgga
tgtctaggctcgcacatcg-atgaagaacgctgcgaactgcgatacgtaatgcgaattgc
aggattca--gtgagtcatcgaaattttgaacgcatattg-cac-ttccgggttagtc-c
t--gggagtatgcctgtatcagtgtccgtacatcaaacttggttttcttctttcc-gtgt
agtcggtggaggatatgccagatgtgaa-gtgtcttgcggc---taattttcgaattg-a
ctgcgagtcctttgaaatgtacagaactgtacttctcttt-gctcgaaaagtgtggcgtt
gctggtt--gtgaaggctgtccatgtgaccagtc-ggcgatcg-gtttgtctgctatggc
att-aatggaggaatatttaattcgcggtatgattagcttc-ggctgaacaggc-gctta
ttggacgtttttcctgttgtggcgg-tatgaact-gatgaaccgtag-t-cgtgtgt-ga
cttggctttt-gaat--tggctttgc-t-gttgcgaagtaga-gtggca-gtttcgact-
gtcgagg-g----tcgaccca-tttgggaac-tatgtgttgtgt--gg-cttcggtcgcg
cgg-catctca-------------------------------------------------
------------------
>EU876584
------------------------------------------------------------
------------------------------------------------------------
------------------------------------------------------------
------------------------------------------------------------
------------------------------------------------------------
------------------------------------------------------------
------------------------------------------------------------
---------------------ccacacctaaaaa-ctttccacg-tgaa-ctg-tatcaa
c-ccca-ttaattgggggttttg-tttggcggtg--------------------------
------------------------------------------------------------
------------------------------------------------------------
------------------------------------------------------------
------------------------------------------------------------
------------------------------------------------------------
------------------------------------------------------------
------------------------------------------------------------
------------------------------------------------------------
------------------------------------------------------------
------------------------------------------------------------
------------------------------------------------------------
-------------------------------------------a-tcgctagc-tt----
aa---tt--g--ctggttg--attactgct--aggcgagccctatca-tg-gcg-agcgt
ttgggctt---cggtctgaactagtagcttt-tatttt--aaaccctttcttaattactg
attatactgtgggg-acgaaagtctctgcttttaactagatagcaactttcagcagtgga
tgtctaggctcgcacatcg-atgaagaacgctgcgaactgcgatacgtaatgcgaattgc
aggattca--gtgagtcatcgaaattttgaacgcatattg-cac-ttccgggttagtc-c
t--gggagtatgcctgtatcagtgtccgtacatcaaacttggttttcttctttcc-gtgt
agtcggtggaggatatgccagatgtgaa-gtgtcttgcggc---taattttcgaattg-a
ctgcgagtcctttgaaatgtacagaactgtacttctcttt-gctcgaaaagtgtggcgtt
gctggtt--gtgaaggctgtccatgtgaccagtc-ggcgatcg-gtttgtctgctatggc
att-aatggaggaatatttaattcgcggtatgattagcttc-ggctgaacaggc-gctta
ttggacgtttttcctgttgtggcgg-tatgaact-gatgaaccgtag-t-cgtgtgt-ga
cttggctttt-gaat--tggctttgc-t-gttgcgaagtaga-gtggca-gtttcgact-
gtcgagg-g----tcgaccca-tttgggaac-tatgtgttgtgt--gg-cttcggtcgcg
cgg-catctca-------------------------------------------------
------------------
>DQ643904
------------------------------------------------------------
------------------------------------------------------------
------------------------------------------------------------
------------------------------------------------------------
------------------------------------------------------------
------------------------------------------------------------
------------------------------------------------------------
---------------------ccacacctaaaaaactttccacg-tgaaaccg-tatcaa
c-ccaa-taatttgggggtttaa-tt-ggcggct--------------------------
------------------------------------------------------------
------------------------------------------------------------
------------------------------------------------------------
------------------------------------------------------------
------------------------------------------------------------
------------------------------------------------------------
------------------------------------------------------------
------------------------------------------------------------
------------------------------------------------------------
------------------------------------------------------------
------------------------------------------------------------
-------------------------------------------g-ctgctggt-at----
ct---tttta--ctggctg--gcggctgct--gagcgaaccctatc-----gtg-agcgt
tctgacct---tggttggagctagtaactta-aatttt--aaacccattcttaaatactg
aatatactgtaggg-acgaaagtctctgcttttaactagatagcaactttcagcagtgga
tgtctaggctcgcacatcg-atgaagaacactgcgaactgcgatacgtaatgcgaattgc
aggattca--gtgagtcatcgaaattttgaacgcatattg-cac-ttccgggttatcc-c
t--ggaagtatgcctgtatcagtgtccgtacattaaacttggttttcttctttcc-gtgt
agtcggtggaggatatgccagatatgaa-gtgtcttgtggc---tggttttcgaatcg-g
ctgtgagtcctttgaaatgtatagaactg-att-ctcttt-gttcgaaaagcgtggcgtt
gctggtt--gtgaaggctgtcagtgtgactaatc-ggcgaccg-gtttgtctgctatggc
ata-aatggaggagtgttcgattcgcggtatgattggcttc-ggctgaacaggc-gctta
ttagacgttcttcctgctgtggcgg-tatgacct-ggtgaaccgtagtt-catgcac-ga
cttggctttt-gaat--tggctttgc-t-gt-gtgaagtaga-gtggca-gtttcggct-
gtcgagg-a----tcgaccca-tttgggaaa-t-tgtgctgtgc--ga-cttcggttgcg
tgg-catctcaa------------------------------------------------
------------------
>DQ643903
------------------------------------------------------------
------------------------------------------------------------
------------------------------------------------------------
------------------------------------------------------------
------------------------------------------------------------
------------------------------------------------------------
------------------------------------------------------------
---------------------ccacacctaaaaaactttccacg-tgaa-ccg-tatcaa
c-ccaa-taatttgggggtttga-tt-ggcggct--------------------------
------------------------------------------------------------
------------------------------------------------------------
------------------------------------------------------------
------------------------------------------------------------
------------------------------------------------------------
------------------------------------------------------------
------------------------------------------------------------
------------------------------------------------------------
------------------------------------------------------------
------------------------------------------------------------
------------------------------------------------------------
-------------------------------------------g-ctgctggt-at----
ct---tttta--ctggctg--gcggctgct--gagcgaaccctatc-----gtg-agcgt
tctgacct---tggttggagctagtaactta-aatttt--aaacccattcttaaatactg
aatatactgtaggg-acgaaagtctctgcttttaactagatagcaactttcagcagtgga
tgtctaggctcgcacatcg-atgaagaacgctgcgaactgcgatacgtaatgcgaattgc
aggattca--gtgagtcatcgaaattttgaacgcatattg-cac-ttccgggttatcc-c
t--ggaagtatgcctgtatcagtgtccgtacattaaacttggttttcttctttcc-gtgt
agtcggtggaggatatgccagatatgaa-gtgtcttgtggc---tggttttcgaatcg-g
ctgtgagtcctttgaaatgtatagaactg-att-ctcttt-gttcgaaaagcgtggcgtt
gctggtt--gtgaaggctgtcagtgtgactagtc-ggcgaccg-gtttgtctgctatggc
ata-aatggaggagtgttcgattcgcggtatgattggcttc-ggctgaacaggc-gctta
ttagacgttcttcctgctgtggcgg-tatgacct-ggtgaaccgtagtt-catgcac-ga
cttggctttt-gaat--tggctttgc-t-gt-gtgaagtaga-gtgaca-gtttcggct-
gtcgagg-a----tcgaccca-tttgggaaa-t-tgtgctgtgc--ga-cttcggttgcg
tgg-catctcaa------------------------------------------------
------------------
>DQ643902
------------------------------------------------------------
------------------------------------------------------------
------------------------------------------------------------
------------------------------------------------------------
------------------------------------------------------------
------------------------------------------------------------
------------------------------------------------------------
---------------------ccacacctaaaaa-cttttcacg-tgaa-ccg-tatcaa
a-catg-t-tattgggggctgac-tt-ggtggcg--------------------------
------------------------------------------------------------
------------------------------------------------------------
------------------------------------------------------------
------------------------------------------------------------
------------------------------------------------------------
------------------------------------------------------------
------------------------------------------------------------
------------------------------------------------------------
------------------------------------------------------------
------------------------------------------------------------
------------------------------------------------------------
-------------------------------------------g-ctgctggt-at----
ctattttttgtactggctg--gctgctgctttgagaaagccctatca-tg-gcg-atcgc
ttggactt---ctattcgagctagtagctac-tatttt--aaacccattcttaattactg
aatatactgtgggg-acgaaagtctctgcttttaactagataacaactttcagcagtgga
tgtctaggctcgcacctcg-atgaagaacgctgcgaactgcgatacgtaatgcgaattgc
aggattca--gtgagtcatcgaaattttgaacgcatattg-cac-ttccgggttcgtc-c
t--ggaagtatgcttgtatcagtgtccgtacatcaaacttggttttcttctttcc-gtgt
agtcggtggaggatatgccagatgtgaa-gtgtcttgcggcggctgattttcggatct-g
ctgcgagtcctttgaaatgtacagaactg-acttctcttt-gctcgaaaagtgtggcatt
actggtt--gtaaaggctgtccgtgtgaccagtc-ggcgattg-gtttgtctgctgcggc
gtt-aatggaaggatgtttgatttgcggtatggttggcttc-ggctgaacagac-gctta
ttggacgtacttcttgctgtggcgg-tatgaacg-gatgtaccgtag-t-tgtatgt-ga
cttggctttttgaat--tggtgttgc-t-gt-gcgaagtaga-gtgaca-gtttcggct-
gtcgagt-g----tcgaccaa-tttgggaac-tatgtataatgc--ga-cttcggtagcg
ttg-tatctcaa------------------------------------------------
------------------
>DQ643901
------------------------------------------------------------
------------------------------------------------------------
------------------------------------------------------------
------------------------------------------------------------
------------------------------------------------------------
------------------------------------------------------------
------------------------------------------------------------
---------------------ccacacctaaaaaactttccacg-tgaa-ccg-tatcaa
c-ccaa-taatttgggggtttaa-tt-ggcggct--------------------------
------------------------------------------------------------
------------------------------------------------------------
------------------------------------------------------------
------------------------------------------------------------
------------------------------------------------------------
------------------------------------------------------------
------------------------------------------------------------
------------------------------------------------------------
------------------------------------------------------------
------------------------------------------------------------
------------------------------------------------------------
-------------------------------------------g-ctgctggt-at----
ct---tttta--ctggctg--gcggctgct--gagcgaaccctatc-----gtg-agcgt
tctgacct---tggttggagctagtaactta-aatttt--aaacccattcttaaatactg
aatatactgtaggg-acgaaagtctctgcttttaactagatagcaactttcagcagtgga
tgtctaggctcgcacatcg-atgaagaacgctgcgaactgcgatacgtaatgcgaattgc
aggattca--gtgagtcatcgaaattttgaacgcatattg-cac-ttccgggttatcc-c
t--ggaagtatgcctgtatcagtgtccgtacattaaacttggttttcttctttcc-gtgt
agtcggtggaggatatgccagatatgaa-gtgtcttgtggc---tggttttcgaatcg-g
ctgtgagtcctttgaaatgtatagaactg-att-ctcttt-gttcgaaaagcgtggcgtt
gctggtt--gtgaaggctgtcagtgtgactagtc-ggcgaccg-gtttgtctgctatggc
ata-aatggaggagtgttcgattcgcggtatgattggcttc-ggctgaacaggc-gctta
ttagacgttcttcctgctgtggcgg-tatgacct-ggtgaaccgtagtt-catgcac-ga
cttggctttt-gaat--tggctttgc-t-gt-gtgaagtaga-gtgaca-gtttcggct-
gtcgagg-a----tcgaccca-tttgggaaa-t-tgtgctgtgc--ga-cttcggttgtg
tgg-catctcaa------------------------------------------------
------------------
>DQ643900
------------------------------------------------------------
------------------------------------------------------------
------------------------------------------------------------
------------------------------------------------------------
------------------------------------------------------------
------------------------------------------------------------
------------------------------------------------------------
---------------------ccacacctaaaaaactttccacg-tgaa-ccg-tatcaa
c-ccaa-taatttgggggtttaa-tt-ggcggct--------------------------
------------------------------------------------------------
------------------------------------------------------------
------------------------------------------------------------
------------------------------------------------------------
------------------------------------------------------------
------------------------------------------------------------
------------------------------------------------------------
------------------------------------------------------------
------------------------------------------------------------
------------------------------------------------------------
------------------------------------------------------------
-------------------------------------------g-ctgctggt-at----
ct---tttta--ctggctg--gcggctgct--gagcgaaccctatc-----gtg-agcgt
tctgacct---tggttggagctagtaactta-aatttt--aaacccattcttaaatactg
aatatactgtaggg-acgaaagtctctgcttttaactagatagcaactttcagcagtgga
tgtctaggctcgcacatcg-atgaagaacgctgcgaactgcgatacgtaatgcgaattgc
aggattca--gtgagtcatcgaaattttgaacgcatattg-cac-ttccgggttatcc-c
t--ggaagtatgcctgtatcagtgtccgtacattaaacttggttttcttctttcc-gtgt
agtcggtggaggatatgccagatatgaa-gtgtcttgtggc---tggttttcgaatcg-g
ctgtgagtcctttgaaatgtatagaactg-att-ctcttt-gttcgaaaagcgtggcgtt
gctggtt--gtgaaggctgtcagtgtgactagtc-ggcgaccg-gtttgtctgctatggc
ata-aatggaggagtgttcgattcgcggtatgattggcttc-ggctgaacaggc-gctta
ttagacgttcttcctgctgtggcgg-tatgacct-ggtgaaccgtagtt-catgcac-ga
cttggctttt-gaat--tggctttgc-t-gt-gtgaagtaga-gtgaca-gtttcggct-
gtcgagg-a----tcgaccca-tttgggaaa-t-tgtgctgtgc--ga-cttcggttgtg
tgg-catctcaa------------------------------------------------
------------------
>DQ643899
------------------------------------------------------------
------------------------------------------------------------
------------------------------------------------------------
------------------------------------------------------------
------------------------------------------------------------
------------------------------------------------------------
------------------------------------------------------------
---------------------ccacacctaaaaaactttccacg-tgaa-ccg-tatcaa
c-ccaa-taatttgggggtttaa-tt-ggcggct--------------------------
------------------------------------------------------------
------------------------------------------------------------
------------------------------------------------------------
------------------------------------------------------------
------------------------------------------------------------
------------------------------------------------------------
------------------------------------------------------------
------------------------------------------------------------
------------------------------------------------------------
------------------------------------------------------------
------------------------------------------------------------
-------------------------------------------g-ctgctggt-at----
ct---tttta--ctggctg--gcggctgct--gagcgaaccctatc-----gtg-agcgt
tctgacct---tggttggagctagtaactta-aatttt--aaacccattcttaaatactg
aatatactgtaggg-acgaaagtctctgcttttaactagatagcaactttcagcagtgga
tgtctaggctcgcacatcg-atgaagaacgctgcgaactgcgatacgtaatgcgaattgc
aggattca--gtgagtcatcgaaattttgaacgcatattg-cac-ttccgggttatcc-c
t--ggaagtatgcctgtatcagtgtccgtacattaaacttggttttcttctttcc-gtgt
agtcggtggaggatatgccagatatgaa-gtgtcttgtggc---tggttttcgaatcg-g
ctgtgagtcctttgaaatgtatagaactg-att-ctcttt-gttcgaaaagcgtggcgtt
gctggtt--gtgaaggctgtcagtgtgactagtc-ggcgaccg-gtttgtctgctatggc
ata-aatggaggagtgttcgattcgcggtatgattggcttc-ggctgaacaggc-gctta
ttagacgttcttcctgctgtggcgg-tatgacct-ggtgaaccgtagtt-catgcac-ga
cttggctttt-gaat--tggctttgc-t-gt-gtgaagtaga-gtgaca-gtttcggct-
gtcgagg-a----tcgaccca-tttgggaaa-t-tgtgctgtgc--ga-cttcggttgtg
tgg-catctcaa------------------------------------------------
------------------
>DQ643898
------------------------------------------------------------
------------------------------------------------------------
------------------------------------------------------------
------------------------------------------------------------
------------------------------------------------------------
------------------------------------------------------------
------------------------------------------------------------
---------------------ccacacctaaaaaactttccacg-tgaa-ccg-tatcaa
c-ccaa-taatttgggggtttaa-tt-ggcggct--------------------------
------------------------------------------------------------
------------------------------------------------------------
------------------------------------------------------------
------------------------------------------------------------
------------------------------------------------------------
------------------------------------------------------------
------------------------------------------------------------
------------------------------------------------------------
------------------------------------------------------------
------------------------------------------------------------
------------------------------------------------------------
-------------------------------------------g-ctgctggt-at----
ct---tttta--ctggctg--gcggctgct--gagcgaaccctatc-----gtg-agcgt
tctgacct---tggttggagctagtaactta-aatttt--aaacccattcttaaatactg
aatatactgtaggg-acgaaagtctctgcttttaactagatagcaactttcagcagtgga
tgtctaggctcgcacatcg-atgaagaacgctgcgaactgcgatacgtaatgcgaattgc
aggattca--gtgagtcatcgaaattttgaacgcatattg-cac-ttccgggttatcc-c
t--ggaagtatgcctgtatcagtgtccgtacattaaacttggttttcttctttcc-gtgt
agtcggtggaggatatgccagatatgaa-gtgtcttgtggc---tggttttcgaatcg-g
ctgtgagtcctttgaaatgtatagaactg-att-ctcttt-gttcgaaaagcgtggcgtt
gctggtt--gtgaaggctgtcagtgtgactagtc-ggcgaccg-gtttgtctgctatggc
ata-aatggaggagtgttcgattcgcggtatgattggcttc-ggctgaacaggc-gctta
ttagacgttcttcctgctgtggcgg-tatgacct-ggtgaaccgtagtt-catgcac-ga
cttggctttt-gaat--tggctttgc-t-gt-gtgaagtaga-gtgaca-gtttcggct-
gtcgagg-a----tcgaccca-tttgggaaa-t-tgtgctgtgc--ga-cttcggttgtg
tgg-catctcaa------------------------------------------------
------------------
>DQ643897
------------------------------------------------------------
------------------------------------------------------------
------------------------------------------------------------
------------------------------------------------------------
------------------------------------------------------------
------------------------------------------------------------
------------------------------------------------------------
---------------------ccacacctaaaaaactttccacg-tgaa-ccg-tatcaa
c-ccaa-taatttgggggtttaa-tt-ggcggct--------------------------
------------------------------------------------------------
------------------------------------------------------------
------------------------------------------------------------
------------------------------------------------------------
------------------------------------------------------------
------------------------------------------------------------
------------------------------------------------------------
------------------------------------------------------------
------------------------------------------------------------
------------------------------------------------------------
------------------------------------------------------------
-------------------------------------------g-ctgctggt-at----
ct---tttta--ctggctg--gcggctgct--gagcgaaccctatc-----gtg-agcgt
tctgacct---tggttggagctagtaactta-aatttt--aaacccattcttaaatactg
aatatactgtaggg-acgaaagtctctgcttttaactagatagcaactttcagcagtgga
tgtctaggctcgcacatcg-atgaagaacgctgcgaactgcgatacgtaatgcgaattgc
aggattca--gtgagtcatcgaaattttgaacgcatattg-cac-ttccgggttatcc-c
t--ggaagtatgcctgtatcagtgtccgtacattaaacttggttttcttctttcc-gtgt
agtcggtggaggatatgccagatatgaa-gtgtcttgtggc---tggttttcgaatcg-g
ctgtgagtcctttgaaatgtatagaactg-att-ctcttt-gttcgaaaagcgtggcgtt
gctggtt--gtgaaggctgtcagtgtgactagtc-ggcgaccg-gtttgtctgctatggc
ata-aatggaggagtgttcgattcgcggtatgattggcttc-ggctgaacaggccgctta
ttagacgttcttcctgctgtggcgg-tatgacct-ggtgaaccgtagcttcatgcac-ga
cttggctttt-gaat--tggctttgc-t-gt-gtgaagtaga-gtgaca-gtttcggct-
gtcgagg-a----tcgaccca-tttgggaaa-t-tgtgctgtgc--ga-cttcggttgtg
tgg-catctcaa------------------------------------------------
------------------
>DQ643896
------------------------------------------------------------
------------------------------------------------------------
------------------------------------------------------------
------------------------------------------------------------
------------------------------------------------------------
------------------------------------------------------------
------------------------------------------------------------
---------------------ccacacctaaaaaactttccacg-tgaa-ccg-tatcaa
c-ccaa-taatttgggggtttaa-tt-ggcggct--------------------------
------------------------------------------------------------
------------------------------------------------------------
------------------------------------------------------------
------------------------------------------------------------
------------------------------------------------------------
------------------------------------------------------------
------------------------------------------------------------
------------------------------------------------------------
------------------------------------------------------------
------------------------------------------------------------
------------------------------------------------------------
-------------------------------------------g-ctgctggt-at----
ct---tttta--ctggctg--gcggctgct--gagcgaaccctatc-----gtg-agcgt
tctgacct---tggttggagctagtaactta-aatttt--aaacccattcttaaatactg
aatatactgtaggg-acgaaagtctctgcttttaactagatagcaactttcagcagtgga
tgtctaggctcgcacatcg-atgaagaacgctgcgaactgcgatacgtaatgcgaattgc
aggattca--gtgagtcatcgaaattttgaacgcatattg-cac-ttccgggttatcc-c
t--ggaagtatgcctgtatcagtgtccgtacattaaacttggttttcttctttcc-gtgt
agtcggtggaggatatgccagatatgaa-gtgtcttgtggc---tggttttcgaatcg-g
ctgtgagtcctttgaaatgtatagaactg-att-ctcttt-gttcgaaaagcgtggcgtt
gctggtt--gtgaaggctgtcagtgtgactagtc-ggcgaccg-gtttgtctgctatggc
ata-aatggaggagtgttcgattcgcggtatgattggcttc-ggctgaacaggc-gctta
ttagacgttcttcctgctgtggcgg-tatgacct-ggtgaaccgtagtt-catgcac-ga
cttggctttt-gaat--tggctttgc-t-gt-gtgaagtaga-gtgaca-gtttcggct-
gtcgagg-a----tcgaccca-tttgggaaa-t-tgtgctgtgc--ga-cttcggttgtg
tgg-catctcaa------------------------------------------------
------------------
>DQ643895
------------------------------------------------------------
------------------------------------------------------------
------------------------------------------------------------
------------------------------------------------------------
------------------------------------------------------------
------------------------------------------------------------
------------------------------------------------------------
---------------------ccacacctaaaaaactttccacg-tgaa-ccg-tatcaa
c-ccaa-taatttgggggtttaa-tt-ggcggct--------------------------
------------------------------------------------------------
------------------------------------------------------------
------------------------------------------------------------
------------------------------------------------------------
------------------------------------------------------------
------------------------------------------------------------
------------------------------------------------------------
------------------------------------------------------------
------------------------------------------------------------
------------------------------------------------------------
------------------------------------------------------------
-------------------------------------------g-ctgctggt-at----
ct---tttta--ctggctg--gcggctgct--gagcgaaccctatc-----gtg-agcgt
tctgacct---tggttggagctagtaactta-aatttt--aaacccattcttaaatactg
aatatactgtaggg-acgaaagtctctgcttttaactagatagcaactttcagcagtgga
tgtctaggctcgcacatcg-atgaagaacgctgcgaactgcgatacgtaatgcgaattgc
aggattca--gtgagtcatcgaaattttgaacgcatattg-cac-ttccgggttatcc-c
t--ggaagtatgcctgtatcagtgtccgtacattaaacttggttttcttctttcc-gtgt
agtcggtggaggatatgccagatatgaa-gtgtcttgtggc---tggttttcgaatcg-g
ctgtgagtcctttgaaatgtatagaactg-att-ctcttt-gttcgaaaagcgtggcgtt
gctggtt--gtgaaggctgtcagtgtgactagtc-ggcgaccg-gtttgtctgctatggc
ata-aatggaggagtgttcgattcgcggtatgattggcttc-ggctgaacaggc-gctta
ttagacgttcttcctgctgtggcgg-tatgacct-ggtgaaccgtagtt-catgcac-ga
cttggctttt-gaat--tggctttgc-t-gt-gtgaagtaga-gtgaca-gtttcggct-
gtcgagg-a----tcgaccca-tttgggaaa-t-tgtgctgtgc--ga-cttcggttgtg
tgg-catctcaa------------------------------------------------
------------------
>DQ643894
------------------------------------------------------------
------------------------------------------------------------
------------------------------------------------------------
------------------------------------------------------------
------------------------------------------------------------
------------------------------------------------------------
------------------------------------------------------------
---------------------ccacacctaaaaaactttccacg-tgaa-ccg-tatcaa
c-ccaa-taatttgggggtttaa-tt-ggcggct--------------------------
------------------------------------------------------------
------------------------------------------------------------
------------------------------------------------------------
------------------------------------------------------------
------------------------------------------------------------
------------------------------------------------------------
------------------------------------------------------------
------------------------------------------------------------
------------------------------------------------------------
------------------------------------------------------------
------------------------------------------------------------
-------------------------------------------g-ctgctggt-at----
ct---tttta--ctggctg--gcggctgct--gagcgaaccctatc-----gtg-agcgt
tctgacct---tggttggagctagtaactta-aatttt--aaacccattcttaaatactg
aatatactgtaggg-acgaaagtctctgcttttaactagatagcaactttcagcagtgga
tgtctaggctcgcacatcg-atgaagaacgctgcgaactgcgatacgtaatgcgaattgc
aggattca--gtgagtcatcgaaattttgaacgcatattg-cac-ttccgggttatcc-c
t--ggaagtatgcctgtatcagtgtccgtacattaaacttggttttcttctttcc-gtgt
agtcggtggaggatatgccagatatgaa-gtgtcttgtggc---tggttttcgaatcg-g
ctgtgagtcctttgaaatgtatagaactg-att-ctcttt-gttcgaaaagcgtggcgtt
gctggtt--gtgaaggctgtcagtgtgactagtc-ggcgaccg-gtttgtctgctatggc
ata-aatggaggagtgttcgattcgcggtatgattggcttc-ggctgaacaggc-gctta
ttagacgttcttcctgctgtggcgg-tatgacct-ggtgaaccgtagtt-catgcac-ga
cttggctttt-gaat--tggctttgc-t-gt-gtgaagtaga-gtgaca-gtttcggct-
gtcgagg-a----tcgaccca-tttgggaaa-t-tgtgctgtgc--ga-cttcggttgtg
tgg-catctcaa------------------------------------------------
------------------
>DQ643893
------------------------------------------------------------
------------------------------------------------------------
------------------------------------------------------------
------------------------------------------------------------
------------------------------------------------------------
------------------------------------------------------------
------------------------------------------------------------
---------------------ccacacctaaaaaactttccacg-tgaa-ccg-tatcaa
c-ccaa-taatttgggggtttaa-tt-ggcggct--------------------------
------------------------------------------------------------
------------------------------------------------------------
------------------------------------------------------------
------------------------------------------------------------
------------------------------------------------------------
------------------------------------------------------------
------------------------------------------------------------
------------------------------------------------------------
------------------------------------------------------------
------------------------------------------------------------
------------------------------------------------------------
-------------------------------------------g-ctgctggt-at----
ct---tttta--ctggctg--gcggctgct--gagcgaaccctatc-----gtg-agcgt
tctgacct---tggttggagctagtaactta-aatttt--aaacccattcttaaatactg
aatatactgtaggg-acgaaagtctctgcttttaactagatagcaactttcagcagtgga
tgtctaggctcgcacatcg-atgaagaacgctgcgaactgcgatacgtaatgcgaattgc
aggattca--gtgagtcatcgaaattttgaacgcatattg-cac-ttccgggttatcc-c
t--ggaagtatgcctgtatcagtgtccgtacattaaacttggttttcttctttcc-gtgt
agtcggtggaggatatgccagatatgaa-gtgtcttgtggc---tggttttcgaatcg-g
ctgtgagtcctttgaaatgtatagaactg-att-ctcttt-gttcgaaaagcgtggcgtt
gctggtt--gtgaaggctgtcagtgtgactagtc-ggcgaccg-gtttgtctgctatggc
ata-aatggaggagtgttcgattcgcggtatgattggcttc-ggctgaacaggc-gctta
ttagacgttcttcctgctgtggcgg-tatgacct-ggtgaaccgtagtt-catgcac-ga
cttggctttt-gaat--tggctttgc-t-gt-gtgaagtaga-gtgaca-gtttcggct-
gtcgagg-a----tcgaccca-tttgggaaa-t-tgtgctgtgc--ga-cttcggttgtg
tgg-catctcaa------------------------------------------------
------------------
>DQ643892
------------------------------------------------------------
------------------------------------------------------------
------------------------------------------------------------
------------------------------------------------------------
------------------------------------------------------------
------------------------------------------------------------
------------------------------------------------------------
---------------------ccacacctaaaaaactttccacg-tgaa-ccg-tatcaa
c-ccaa-taatttgggggtttaa-tt-ggcggct--------------------------
------------------------------------------------------------
------------------------------------------------------------
------------------------------------------------------------
------------------------------------------------------------
------------------------------------------------------------
------------------------------------------------------------
------------------------------------------------------------
------------------------------------------------------------
------------------------------------------------------------
------------------------------------------------------------
------------------------------------------------------------
-------------------------------------------g-ctgctggt-at----
ct---tttta--ctggctg--gcggctgct--gagcgaaccctatc-----gtg-agcgt
tctgacct---tggttggagctagtaactta-aatttt--aaacccattcttaaatactg
aatatactgtaggg-acgaaagtctctgcttttaactagatagcaactttcagcagtgga
tgtctaggctcgcacatcg-atgaagaacgctgcgaactgcgatacgtaatgcgaattgc
aggattca--gtgagtcatcgaaattttgaacgcatattg-cac-ttccgggttatcc-c
t--ggaagtatgcctgtatcagtgtccgtacattaaacttggttttcttctttcc-gtgt
agtcggtggaggatatgccagatatgaa-gtgtcttgtggc---tggttttcgaatcg-g
ctgtgagtcctttgaaatgtatagaactg-att-ctcttt-gttcgaaaagcgtggcgtt
gctggtt--gtgaaggctgtcagtgtgactagtc-ggcgaccg-gtttgtctgctatggc
ata-aatggaggagtgttcgattcgcggtatgattggcttc-ggctgaacaggc-gctta
ttagacgttcttcctgctgtggcgg-tatgacct-ggtgaaccgtagtt-catgcac-ga
cttggctttt-gaat--tggctttgc-t-gt-gtgaagtaga-gtgaca-gtttcggct-
gtcgagg-a----tcgaccca-tttgggaaa-t-tgtgctgtgc--ga-cttcggttgtg
tgg-catctcaa------------------------------------------------
------------------
>DQ643891
------------------------------------------------------------
------------------------------------------------------------
------------------------------------------------------------
------------------------------------------------------------
------------------------------------------------------------
------------------------------------------------------------
------------------------------------------------------------
---------------------ccacacctaaaaaactttccacg-tgaa-ccg-tatcaa
c-ccaa-taatttgggggtttaa-tt-ggcggct--------------------------
------------------------------------------------------------
------------------------------------------------------------
------------------------------------------------------------
------------------------------------------------------------
------------------------------------------------------------
------------------------------------------------------------
------------------------------------------------------------
------------------------------------------------------------
------------------------------------------------------------
------------------------------------------------------------
------------------------------------------------------------
-------------------------------------------g-ctgctggt-at----
ct---tttta--ctggctg--gcggctgct--gagcgaaccctatc-----gtg-agcgt
tctgacct---tggttggagctagtaactta-aatttt--aaacccattcttaaatactg
aatatactgtaggg-acgaaagtctctgcttttaactagatagcaactttcagcagtgga
tgtctaggctcgcacatcg-atgaagaacgctgcgaactgcgatacgtaatgcgaattgc
aggattca--gtgagtcatcgaaattttgaacgcatattg-cac-ttccgggttatcc-c
t--ggaagtatgcctgtatcagtgtccgtacattaaacttggttttcttctttcc-gtgt
agtcggtggaggatatgccagatatgaa-gtgtcttgtggc---tggttttcgaatcg-g
ctgtgagtcctttgaaatgtatagaactg-att-ctcttt-gttcgaaaagcgtggcgtt
gctggtt--gtgaaggctgtcagtgtgactagtc-ggcgaccg-gtttgtctgctatggc
ata-aatggaggagtgttcgattcgcggtatgattggcttc-ggctgaacaggc-gctta
ttagacgttcttcctgctgtggcgg-tatgacct-ggtgaaccgtagtt-catgcac-ga
cttggctttt-gaat--tggctttgc-t-gt-gtgaagtaga-gtgaca-gtttcggct-
gtcgagg-a----tcgaccca-tttgggaaa-t-tgtgctgtgc--ga-cttcggttgtg
tgg-catctcaa------------------------------------------------
------------------
>DQ643890
------------------------------------------------------------
------------------------------------------------------------
------------------------------------------------------------
------------------------------------------------------------
------------------------------------------------------------
------------------------------------------------------------
------------------------------------------------------------
---------------------ccacacctaaaaaactttccacg-tgaaaccg-tatcaa
c-ccaa-taatttgggggtttaa-tt-ggcggct--------------------------
------------------------------------------------------------
------------------------------------------------------------
------------------------------------------------------------
------------------------------------------------------------
------------------------------------------------------------
------------------------------------------------------------
------------------------------------------------------------
------------------------------------------------------------
------------------------------------------------------------
------------------------------------------------------------
------------------------------------------------------------
-------------------------------------------g-ctgctggt-at----
ct---tttta--ctggctg--gcggctgct--gagcgaaccctatc-----gtg-agcgt
tctgacct---tggttggagctagtaactta-aatttt--aaacccattcttaaatactg
aatatactgtaggg-acgaaagtctctgcttttaactagatagcaactttcagcagtgga
tgtctaggctcgcacatcg-atgaagaacgctgcgaactgcgatacgtaatgcgaattgc
aggattca--gtgagtcatcgaaattttgaacgcatattg-cac-ttccgggttatcc-c
t--ggaagtatgcctgtatcagtgtccgtacattaaacttggttttcttctttcc-gtgt
agtcggtggaggatatgccagatatgaa-gtgtcttgtggc---tggttttcgaatcg-g
ctgtgagtcctttgaaatgtatagaactg-att-ctcttt-gttcgaaaagcgtggcgtt
gctggtt--gtgaaggctgtcagtgtgactagtc-ggcgaccg-gtttgtctgctatggc
ata-aatggaggagtgttcgattcgcggtatgattggcttc-ggctgaacaggc-gctta
ttagacgttcttcctgctgtggcgg-tatgacct-ggtgaaccgtagtt-catgcac-ga
cttggctttt-gaat--tggctttgc-t-gt-gtgaagtaga-gtgaca-gtttcggct-
gtcgagg-a----tcgaccca-tttgggaaa-t-tgtgctgtgc--ga-cttcggttgtg
tgg-catctcaa------------------------------------------------
------------------
>DQ643889
------------------------------------------------------------
------------------------------------------------------------
------------------------------------------------------------
------------------------------------------------------------
------------------------------------------------------------
------------------------------------------------------------
------------------------------------------------------------
---------------------ccacacctaaaaaactttccacg-tgaa-ccg-tatcaa
c-ccaa-taatttgggggtttaa-tt-ggcggct--------------------------
------------------------------------------------------------
------------------------------------------------------------
------------------------------------------------------------
------------------------------------------------------------
------------------------------------------------------------
------------------------------------------------------------
------------------------------------------------------------
------------------------------------------------------------
------------------------------------------------------------
------------------------------------------------------------
------------------------------------------------------------
-------------------------------------------g-ctgctggt-at----
ct---tttta--ctggctg--gcggctgct--gagcgaaccctatc-----gtg-agcgt
tctgacct---tggttggagctagtaactta-aatttt--aaacccattcttaaatactg
aatatactgtaggg-acgaaagtctctgcttttaactagatagcaactttcagcagtgga
tgtctaggctcgcacatcg-atgaagaacgctgcgaactgcgatacgtaatgcgaattgc
aggattca--gtgagtcatcgaaattttgaacgcatattg-cac-ttccgggttatcc-c
t--ggaagtatgcctgtatcagtgtccgtacattaaacttggttttcttctttcc-gtgt
agtcggtggaggatatgccagatatgaa-gtgtcttgtggc---tggttttcgaatcg-g
ctgtgagtcctttgaaatgtatagaactg-att-ctcttt-gttcgaaaagcgtggcgtt
gctggtt--gtgaaggctgtcagtgtgactagtc-ggcgaccg-gtttgtctgctatggc
ata-aatggaggagtgttcgattcgcggtatgattggcttc-ggctgaacaggc-gctta
ttagacgttcttcctgctgtggcgg-tatgacct-ggtgaaccgtagtt-catgcac-ga
cttggctttt-gaat--tggctttgc-t-gt-gtgaagtaga-gtgaca-gtttcggct-
gtcgagg-a----tcgaccca-tttgggaaa-t-tgtgctgtgc--ga-cttcggttgtg
tgg-catctcaa------------------------------------------------
------------------
>DQ643888
------------------------------------------------------------
------------------------------------------------------------
------------------------------------------------------------
------------------------------------------------------------
------------------------------------------------------------
------------------------------------------------------------
------------------------------------------------------------
---------------------ccacacctaaaaaactttccacg-tgaa-ccg-tatcaa
c-ccaa-taatttgggggtttaa-tt-ggcggct--------------------------
------------------------------------------------------------
------------------------------------------------------------
------------------------------------------------------------
------------------------------------------------------------
------------------------------------------------------------
------------------------------------------------------------
------------------------------------------------------------
------------------------------------------------------------
------------------------------------------------------------
------------------------------------------------------------
------------------------------------------------------------
-------------------------------------------g-ctgctggt-at----
ct---tttta--ctggctg--gcggctgct--gagcgaaccctatc-----gtg-agcgt
tctgacct---tggttggagctagtaactta-aatttt--aaacccattcttaaatactg
aatatactgtaggg-acgaaagtctctgcttttaactagatagcaactttcagcagtgga
tgtctaggctcgcacatcg-atgaagaacgctgcgaactgcgatacgtaatgcgaattgc
aggattca--gtgagtcatcgaaattttgaacgcatattg-cac-ttccgggttatcc-c
t--ggaagtatgcctgtatcagtgtccgtacattaaacttggttttcttctttcc-gtgt
agtcggtggaggatatgccagatatgaa-gtgtcttgtggc---tggttttcgaatcg-g
ctgtgagtcctttgaaatgtatagaactg-att-ctcttt-gttcgaaaagcgtggcgtt
gctggtt--gtgaaggctgtcagtgtgactagtc-ggcgaccg-gtttgtctgctatggc
ata-aatggaggagtgttcgattcgcggtatgattggcttc-ggctgaacaggc-gctta
ttagacgttcttcctgctgtggcgg-tatgacct-ggtgaaccgtagtt-catgcac-ga
cttggctttt-gaat--tggctttgc-t-gt-gtgaagtaga-gtgaca-gtttcggct-
gtcgagg-a----tcgaccca-tttgggaaa-t-tgtgctgtgc--ga-cttcggttgtg
tgg-catctcaa------------------------------------------------
------------------
>DQ643887
------------------------------------------------------------
------------------------------------------------------------
------------------------------------------------------------
------------------------------------------------------------
------------------------------------------------------------
------------------------------------------------------------
------------------------------------------------------------
---------------------ccacacctaaaaaactttccacg-tgaa-ccg-tatcaa
c-ccaa-taatttgggggtttaa-tt-ggcggct--------------------------
------------------------------------------------------------
------------------------------------------------------------
------------------------------------------------------------
------------------------------------------------------------
------------------------------------------------------------
------------------------------------------------------------
------------------------------------------------------------
------------------------------------------------------------
------------------------------------------------------------
------------------------------------------------------------
------------------------------------------------------------
-------------------------------------------g-ctgctggt-at----
ct---tttta--ctggctg--gcggctgct--gagcgaaccctatc-----gtg-agcgt
tctgacct---tggttggagctagtaactta-aatttt--aaacccattcttaaatactg
aatatactgtaggg-acgaaagtctctgcttttaactagatagcaactttcagcagtgga
tgtctaggctcgcacatcg-atgaagaacgctgcgaactgcgatacgtaatgcgaattgc
aggattca--gtgagtcatcgaaattttgaacgcatattg-cac-ttccgggttatcc-c
t--ggaagtatgcctgtatcagtgtccgtacattaaacttggttttcttctttcc-gtgt
agtcggtggaggatatgccagatatgaa-gtgtcttgtggc---tggttttcgaatcg-g
ctgtgagtcctttgaaatgtatagaactg-att-ctcttt-gttcgaaaagcgtggcgtt
gctggtt--gtgaaggctgtcagtgtgactagtc-ggcgaccg-gtttgtctgctatggc
ata-aatggaggagtgttcgattcgcggtatgattggcttc-ggctgaacaggc-gctta
ttagacgttcttcctgctgtggcgg-tatgacct-ggtgaaccgtagtt-catgcac-ga
cttggctttt-gaat--tggctttgc-t-gt-gtgaagtaga-gtgaca-gtttcggct-
gtcgagg-a----tcgaccca-tttgggaaa-t-tgtgctgtgc--ga-cttcggttgtg
tgg-catctcaa------------------------------------------------
------------------
>DQ643886
------------------------------------------------------------
------------------------------------------------------------
------------------------------------------------------------
------------------------------------------------------------
------------------------------------------------------------
------------------------------------------------------------
------------------------------------------------------------
---------------------ccacacctaaaaaactttccacg-tgaa-ccg-tatcaa
c-ccaa-taatttgggggtttaa-tt-ggcggct--------------------------
------------------------------------------------------------
------------------------------------------------------------
------------------------------------------------------------
------------------------------------------------------------
------------------------------------------------------------
------------------------------------------------------------
------------------------------------------------------------
------------------------------------------------------------
------------------------------------------------------------
------------------------------------------------------------
------------------------------------------------------------
-------------------------------------------g-ctgctggt-at----
ct---tttta--ctggctg--gcggctgct--gagcgaaccctatc-----gtg-agcgt
tctgacct---tggttggagctagtaactta-aatttt--aaacccattcttaaatactg
aatatactgtaggg-acgaaagtctctgcttttaactagatagcaactttcagcagtgga
tgtctaggctcgcacatcg-atgaagaacgctgcgaactgcgatacgtaatgcgaattgc
aggattca--gtgagtcatcgaaattttgaacgcatattg-cac-ttccgggttatcc-c
t--ggaagtatgcctgtatcagtgtccgtacattaaacttggttttcttctttcc-gtgt
agtcggtggaggatatgccagatatgaa-gtgtcttgtggc---tggttttcgaatcg-g
ctgtgagtcctttgaaatgtatagaactg-att-ctcttt-gttcgaaaagcgtggcgtt
gctggtt--gtgaaggctgtcagtgtgactagtc-ggcgaccg-gtttgtctgctatggc
ata-aatggaggagtgttcgattcgcggtatgattggcttc-ggctgaacaggc-gctta
ttagacgttcttcctgctgtggcgg-tatgacct-ggtgaaccgtagtt-catgcac-ga
cttggctttt-gaat--tggctttgc-t-gt-gtgaagtaga-gtgaca-gtttcggct-
gtcgagg-a----tcgaccca-tttgggaaa-t-tgtgctgtgc--ga-cttcggttgtg
tgg-catctcaa------------------------------------------------
------------------
>DQ643885
------------------------------------------------------------
------------------------------------------------------------
------------------------------------------------------------
------------------------------------------------------------
------------------------------------------------------------
------------------------------------------------------------
------------------------------------------------------------
---------------------ccacacctaaaaaactttccacg-tgaa-ccg-tatcaa
c-ccaa-taatttgggggtttaa-tt-ggcggct--------------------------
------------------------------------------------------------
------------------------------------------------------------
------------------------------------------------------------
------------------------------------------------------------
------------------------------------------------------------
------------------------------------------------------------
------------------------------------------------------------
------------------------------------------------------------
------------------------------------------------------------
------------------------------------------------------------
------------------------------------------------------------
-------------------------------------------g-ctgctggt-at----
ct---tttta--ctggctg--gcggctgct--gagcgaaccctatc-----gtg-agcgt
tctgacct---tggttggagctagtaactta-aatttt--aaacccattcttaaatactg
aatatactgtaggg-acgaaagtctctgcttttaactagatagcaactttcagcagtgga
tgtctaggctcgcacatcg-atgaagaacgctgcgaactgcgatacgtaatgcgaattgc
aggattca--gtgagtcatcgaaattttgaacgcatattg-cac-ttccgggttatcc-c
t--ggaagtatgcctgtatcagtgtccgtacattaaacttggttttcttctttcc-gtgt
agtcggtggaggatatgccagatatgaa-gtgtcttgtggc---tggttttcgaatcg-g
ctgtgagtcctttgaaatgtatagaactg-att-ctcttt-gttcgaaaagcgtggcgtt
gctggtt--gtgaaggctgtcagtgtgactagtc-ggcgaccg-gtttgtctgctatggc
ata-aatggaggagtgttcgattcgcggtatgattggcttc-ggctgaacaggc-gctta
ttagacgttcttcctgctgtggcgg-tatgacct-ggtgaaccgtagtt-catgcac-ga
cttggctttt-gaat--tggctttgc-t-gt-gtgaagtaga-gtgaca-gtttcggct-
gtcgagg-a----tcgaccca-tttgggaaa-t-tgtgctgtgc--ga-cttcggttgtg
tgg-catctcaa------------------------------------------------
------------------
>DQ643884
------------------------------------------------------------
------------------------------------------------------------
------------------------------------------------------------
------------------------------------------------------------
------------------------------------------------------------
------------------------------------------------------------
------------------------------------------------------------
---------------------ccacacctaaaaaactttccacg-tgaa-ccg-tatcaa
c-ccaa-taatttgggggtttaa-tt-ggcggct--------------------------
------------------------------------------------------------
------------------------------------------------------------
------------------------------------------------------------
------------------------------------------------------------
------------------------------------------------------------
------------------------------------------------------------
------------------------------------------------------------
------------------------------------------------------------
------------------------------------------------------------
------------------------------------------------------------
------------------------------------------------------------
-------------------------------------------g-ctgctggt-at----
ct---tttta--ctggctg--gcggctgct--gagcgaaccctatc-----gtg-agcgt
tctgacct---tggttggagctagtaactta-aatttt--aaacccattcttaaatactg
aatatactgtaggg-acgaaagtctctgcttttaactagatagcaactttcagcagtgga
tgtctaggctcgcacatcg-atgaagaacgctgcgaactgcgatacgtaatgcgaattgc
aggattca--gtgagtcatcgaaattttgaacgcatattg-cac-ttccgggttatcc-c
t--ggaagtatgcctgtatcagtgtccgtacattaaacttggttttcttctttcc-gtgt
agtcggtggaggatatgccagatatgaa-gtgtcttgtggc---tggttttcgaatcg-g
ctgtgagtcctttgaaatgtatagaactg-att-ctcttt-gttcgaaaagcgtggcgtt
gctggtt--gtgaaggctgtcagtgtgactagtc-ggcgaccg-gtttgtctgctatggc
ata-aatggaggagtgttcgattcgcggtatgattggcttc-ggctgaacaggc-gctta
ttagacgttcttcctgctgtggcgg-tatgacct-ggtgaaccgtagtt-catgcac-ga
cttggctttt-gaat--tggctttgc-t-gt-gtgaagtaga-gtgaca-gtttcggct-
gtcgagg-a----tcgaccca-tttgggaaa-t-tgtgctgtgc--ga-cttcggttgtg
tgg-catctcaa------------------------------------------------
------------------
>DQ643883
------------------------------------------------------------
------------------------------------------------------------
------------------------------------------------------------
------------------------------------------------------------
------------------------------------------------------------
------------------------------------------------------------
------------------------------------------------------------
---------------------ccacacctaaaaaactttccacg-tgaa-ccg-tatcaa
c-ccaa-taatttgggggtttaa-tt-ggcggct--------------------------
------------------------------------------------------------
------------------------------------------------------------
------------------------------------------------------------
------------------------------------------------------------
------------------------------------------------------------
------------------------------------------------------------
------------------------------------------------------------
------------------------------------------------------------
------------------------------------------------------------
------------------------------------------------------------
------------------------------------------------------------
-------------------------------------------g-ctgctggt-at----
ct---tttta--ctggctg--gcggctgct--gagcgaaccctatc-----gtg-agcgt
tctgacct---tggttggagctagtaactta-aatttt--aaacccattcttaaatactg
aatatactgtaggg-acgaaagtctctgcttttaactagatagcaactttcagcagtgga
tgtctaggctcgcacatcg-atgaagaacgctgcgaactgcgatacgtaatgcgaattgc
aggattca--gtgagtcatcgaaattttgaacgcatattg-cac-ttccgggttatcc-c
t--ggaagtatgcctgtatcagtgtccgtacattaaacttggttttcttctttcc-gtgt
agtcggtggaggatatgccagatatgaa-gtgtcttgtggc---tggttttcgaatcg-g
ctgtgagtcctttgaaatgtatagaactg-att-ctcttt-gttcgaaaagcgtggcgtt
gctggtt--gtgaaggctgtcagtgtgactagtc-ggcgaccg-gtttgtctgctatggc
ata-aatggaggagtgttcgattcgcggtatgattggcttc-ggctgaacaggc-gctta
ttagacgttcttcctgctgtggcgg-tatgacct-ggtgaaccgtagtt-catgcac-ga
cttggctttt-gaat--tggctttgc-t-gt-gtgaagtaga-gtgaca-gtttcggct-
gtcgagg-a----tcgaccca-tttgggaaa-t-tgtgctgtgc--ga-cttcggttgtg
tgg-catctcaa------------------------------------------------
------------------
>DQ643882
------------------------------------------------------------
------------------------------------------------------------
------------------------------------------------------------
------------------------------------------------------------
------------------------------------------------------------
------------------------------------------------------------
------------------------------------------------------------
---------------------ccacacctaaaaaactttccacg-tgaa-ccg-tatcaa
c-ccaa-taatttgggggtttaa-tt-ggcggct--------------------------
------------------------------------------------------------
------------------------------------------------------------
------------------------------------------------------------
------------------------------------------------------------
------------------------------------------------------------
------------------------------------------------------------
------------------------------------------------------------
------------------------------------------------------------
------------------------------------------------------------
------------------------------------------------------------
------------------------------------------------------------
-------------------------------------------g-ctgctggc-at----
ct---tttta--ctggctg--gcggctgct--gagcgaaccctatc-----gtg-agcgt
tctgacct---tggttggagctagtaactta-aatttt--aaacccattcttaaatactg
aatatactgtaggg-acgaaagtctctgcttttaactagatagcaactttcagcagtgga
tgtctaggctcgcacatcg-atgaagaacgctgcgaactgcgatacgtaatgcgaattgc
aggattca--gtgagtcatcgaaattttgaacgcatattg-cac-ttccgggttatcc-c
t--ggaagtatgcctgtatcagtgtccgtacattaaacttggttttcttctttcc-gtgt
agtcggtggaggatatgccagatatgaa-gtgtcttgtggc---tggttttcgaatcg-g
ctgtgagtcctttgaaatgtatagaactg-att-ctcttt-gttcgaaaagcgtggcgtt
gctggtt--gtgaaggctgtcagtgtgactagtc-ggcgaccg-gtttgtctgctatggc
ata-aatggaggagtgttcgattcgcggtatgattggcttc-ggctgaacaggc-gctta
ttagacgttcttcctgctgtggcgg-tatgacct-ggtgaaccgtagtt-catgcac-ga
cttggctttt-gaat--tggctttgc-t-gt-gtgaagtaga-gtgaca-gtttcggct-
gtcgagg-a----tcgaccca-tttgggaaa-t-tgtgctgtgc--ga-cttcggttgtg
tgg-catctcaa------------------------------------------------
------------------
>DQ643881
------------------------------------------------------------
------------------------------------------------------------
------------------------------------------------------------
------------------------------------------------------------
------------------------------------------------------------
------------------------------------------------------------
------------------------------------------------------------
---------------------ccacacctaaaaaactttccacg-tgaa-ccg-tatcaa
c-ccaa-taatttgggggtttaa-tt-ggcggct--------------------------
------------------------------------------------------------
------------------------------------------------------------
------------------------------------------------------------
------------------------------------------------------------
------------------------------------------------------------
------------------------------------------------------------
------------------------------------------------------------
------------------------------------------------------------
------------------------------------------------------------
------------------------------------------------------------
------------------------------------------------------------
-------------------------------------------g-ctgctggt-at----
ct---tttta--ctggctg--gcggctgct--gagcgaaccctatc-----gtg-agcgt
tctgacct---tggttggagctagtaactta-aatttt--aaacccattcttaaatactg
aatatactgtaggg-acgaaagtctctgcttttaactagatagcaactttcagcagtgga
tgtctaggctcgcacatcg-atgaagaacgctgcgaactgcgatacgtaatgcgaattgc
aggattca--gtgagtcatcgaaattttgaacgcatattg-cac-ttccgggttatcc-c
t--ggaagtatgcctgtatcagtgtccgtacattaaacttggttttcttctttcc-gtgt
agtcggtggaggatatgccagatatgaa-gtgtcttgtggc---tggttttcgaatcg-g
ctgtgagtcctttgaaatgtatagaactg-att-ctcttt-gttcgaaaagcgtggcgtt
gctggtt--gtgaaggctgtcagtgtgactagtc-ggcgaccg-gtttgtctgctatggc
ata-aatggaggagtgttcgattcgcggtatgattggcttc-ggctgaacaggc-gctta
ttagacgttcttcctgctgtggcgg-tatgacct-ggtgaaccgtagtt-catgcac-ga
cttggctttt-gaat--tggctttgc-t-gt-gtgaagtaga-gtgaca-gtttcggct-
gtcgagg-a----tcgaccca-tttgggaaa-t-tgtgctgtgc--ga-cttcggttgtg
tgg-catctcaa------------------------------------------------
------------------
>DQ643880
------------------------------------------------------------
------------------------------------------------------------
------------------------------------------------------------
------------------------------------------------------------
------------------------------------------------------------
------------------------------------------------------------
------------------------------------------------------------
---------------------ccacacctaaaaaactttccacg-tgaa-ccg-tatcaa
c-ccaa-taatttgggggtttaa-tt-ggcggct--------------------------
------------------------------------------------------------
------------------------------------------------------------
------------------------------------------------------------
------------------------------------------------------------
------------------------------------------------------------
------------------------------------------------------------
------------------------------------------------------------
------------------------------------------------------------
------------------------------------------------------------
------------------------------------------------------------
------------------------------------------------------------
-------------------------------------------g-ctgctggt-at----
ct---tttta--ctggctg--gcggctgct--gagcgaaccctatc-----gtg-agcgt
tctgacct---tggttggagctagtaactta-aatttt--aaacccattcttaaatactg
aatatactgtaggg-acgaaagtctctgcttttaactagatagcaactttcagcagtgga
tgtctaggctcgcacatcg-atgaagaacgctgcgaactgcgatacgtaatgcgaattgc
aggattca--gtgagtcatcgaaattttgaacgcatattg-cac-ttccgggttatcc-c
t--ggaagtatgcctgtatcagtgtccgtacattaaacttggttttcttctttcc-gtgt
agtcggtggaggatatgccagatatgaa-gtgtcttgtggc---tggttttcgaatcg-g
ctgtgagtcctttgaaatgtatagaactg-att-ctcttt-gttcgaaaagcgtggcgtt
gctggtt--gtgaaggctgtcagtgtgactagtc-ggcgaccg-gtttgtctgctatggc
ata-aatggaggagtgttcgattcgcggtatgattggcttc-ggctgaacaggc-gctta
ttagacgttcttcctgctgtggcgg-tatgacct-ggtgaaccgtagtt-catgcac-ga
cttggctttt-gaat--tggctttgc-t-gt-gtgaagtaga-gtgaca-gtttcggct-
gtcgagg-a----tcgaccca-tttgggaaa-t-tgtgctgtgc--ga-cttcggttgtg
tgg-catctcaa------------------------------------------------
------------------
>DQ643879
------------------------------------------------------------
------------------------------------------------------------
------------------------------------------------------------
------------------------------------------------------------
------------------------------------------------------------
------------------------------------------------------------
------------------------------------------------------------
---------------------ccacacctaaaaaactttccacg-tgaaaccg-tatcaa
c-ccaa-taatttgggggtttaa-tt-ggcggct--------------------------
------------------------------------------------------------
------------------------------------------------------------
------------------------------------------------------------
------------------------------------------------------------
------------------------------------------------------------
------------------------------------------------------------
------------------------------------------------------------
------------------------------------------------------------
------------------------------------------------------------
------------------------------------------------------------
------------------------------------------------------------
-------------------------------------------g-ctgctggt-at----
ct---tttta--ctggctg--gcggctgct--gagcgaaccctatc-----gtg-agcgt
tctgacct---tggttggagctagtaactta-aatttt--aaacccattcttaaatactg
aatatactgtaggg-acgaaagtctctgcttttaactagatagcaactttcagcagtgga
tgtctaggctcgcacatcg-atgaagaacgctgcgaactgcgatacgtaatgcgaattgc
aggattca--gtgagtcatcgaaattttgaacgcatattg-cac-ttccgggttatcc-c
t--ggaagtatgcctgtatcagtgtccgtacattaaacttggttttcttctttcc-gtgt
agtcggtggaggatatgccagatatgaa-gtgtcttgtggc---tggttttcgaatcg-g
ctgtgagtcctttgaaatgtatagaactg-att-ctcttt-gttcgaaaagcgtggcgtt
gctggtt--gtgaaggctgtcagtgtgactagtc-ggcgaccg-gtttgtctgctatggc
ata-aatggaggagtgttcgattcgcggtatgattggcttc-ggctgaacaggc-gctta
ttagacgttcttcctgctgtggcgg-tatgacct-ggtgaaccgtagtt-catgcac-ga
cttggctttt-gaat--tggctttgc-t-gt-gtgaagtaga-gtgaca-gtttcggct-
gtcgagg-a----tcgaccca-tttgggaaa-t-tgtgctgtgc--ga-cttcggttgtg
tgg-catctcaa------------------------------------------------
------------------
>DQ643878
------------------------------------------------------------
------------------------------------------------------------
------------------------------------------------------------
------------------------------------------------------------
------------------------------------------------------------
------------------------------------------------------------
------------------------------------------------------------
---------------------ccacacctaaaaaactttccacg-tgaa-ccg-tatcaa
c-ccaa-taatttgggggtttaa-tt-ggcggct--------------------------
------------------------------------------------------------
------------------------------------------------------------
------------------------------------------------------------
------------------------------------------------------------
------------------------------------------------------------
------------------------------------------------------------
------------------------------------------------------------
------------------------------------------------------------
------------------------------------------------------------
------------------------------------------------------------
------------------------------------------------------------
-------------------------------------------g-ctgctggt-at----
ct---tttta--ctggctg--gcggctgct--gagcgaaccctatc-----gtg-agcgt
tctgacct---tggttggagctagtaactta-aatttt--aaacccattcttaaatactg
aatatactgtaggg-acgaaagtctctgcttttaactagatagcaactttcagcagtgga
tgtctaggctcgcacatcg-atgaagaacgctgcgaactgcgatacgtaatgcgaattgc
aggattca--gtgagtcatcgaaattttgaacgcatattg-cac-ttccgggttatcc-c
t--ggaagtatgcctgtatcagtgtccgtacattaaacttggttttcttctttcc-gtgt
agtcggtggaggatatgccagatatgaa-gtgtcttgtggc---tggttttcgaatcg-g
ctgtgagtcctttgaaatgtatagaactg-att-ctcttt-gttcgaaaagcgtggcgtt
gctggtt--gtgaaggctgtcagtgtgactagtc-ggcgaccg-gtttgtctgctatggc
ata-aatggaggagtgttcgattcgcggtatgattggcttc-ggctgaacaggccgctta
ttagacgttcttcctgctgtggcgg-tatgacct-ggtgaaccgtagcttcatgcac-ga
cttggctttt-gaat--tggctttgc-t-gt-gtgaagtaga-gtgaca-gtttcggct-
gtcgagg-a----tcgaccca-tttgggaaa-t-tgtgctgtgc--ga-cttcggttgtg
tgg-catctcaa------------------------------------------------
------------------
>DQ643877
------------------------------------------------------------
------------------------------------------------------------
------------------------------------------------------------
------------------------------------------------------------
------------------------------------------------------------
------------------------------------------------------------
------------------------------------------------------------
---------------------ccacacctaaaaaactttccacg-tgaa-ccg-tatcaa
c-ccaa-taatttgggggtttaa-tt-ggcggct--------------------------
------------------------------------------------------------
------------------------------------------------------------
------------------------------------------------------------
------------------------------------------------------------
------------------------------------------------------------
------------------------------------------------------------
------------------------------------------------------------
------------------------------------------------------------
------------------------------------------------------------
------------------------------------------------------------
------------------------------------------------------------
-------------------------------------------g-ctgctggt-at----
ct---tttta--ctggctg--gcggctgct--gagcgaaccctatc-----gtg-agcgt
tctgacct---tggttggagctagtaactta-aatttt--aaacccattcttaaatactg
aatatactgtaggg-acgaaagtctctgcttttaactagatagcaactttcagcagtgga
tgtctaggctcgcacatcg-atgaagaacgctgcgaactgcgatacgtaatgcgaattgc
aggattca--gtgagtcatcgaaattttgaacgcatattg-cac-ttccgggttatcc-c
t--ggaagtatgcctgtatcagtgtccgtacattaaacttggttttcttctttcc-gtgt
agtcggtggaggatatgccagatatgaa-gtgtcttgtggc---tggttttcgaatcg-g
ctgtgagtcctttgaaatgtatagaactg-att-ctcttt-gttcgaaaagcgtggcgtt
gctggtt--gtgaaggctgtcagtgtgactagtc-ggcgaccg-gtttgtctgctatggc
ata-aatggaggagtgttcgattcgcggtatgattggcttc-ggctgaacaggc-gctta
ttagacgttcttcctgctgtggcgg-tatgacct-ggtgaaccgtagtt-catgcac-ga
cttggctttt-gaat--tggctttgc-t-gt-gtgaagtaga-gtgaca-gtttcggct-
gtcgagg-a----tcgaccca-tttgggaaa-t-tgtgctgtgc--ga-cttcggttgtg
tgg-cgtctcaa------------------------------------------------
------------------
>DQ643876
------------------------------------------------------------
------------------------------------------------------------
------------------------------------------------------------
------------------------------------------------------------
------------------------------------------------------------
------------------------------------------------------------
------------------------------------------------------------
---------------------ccacacctaaaaaactttccacg-tgaa-ccg-tatcaa
c-ccaa-taatttgggggtttaa-tt-ggcggct--------------------------
------------------------------------------------------------
------------------------------------------------------------
------------------------------------------------------------
------------------------------------------------------------
------------------------------------------------------------
------------------------------------------------------------
------------------------------------------------------------
------------------------------------------------------------
------------------------------------------------------------
------------------------------------------------------------
------------------------------------------------------------
-------------------------------------------g-ctgctggt-at----
ct---tttta--ctggctg--gcggctgct--gagcgaaccctatc-----gtg-agcgt
tctgacct---tggttggagctagtaactta-aatttt--aaacccattcttaaatactg
aatatactgtaggg-acgaaagtctctgcttttaactagatagcaactttcagcagtgga
tgtctaggctcgcacatcg-atgaagaacgctgcgaactgcgatacgtaatgcgaattgc
aggattca--gtgagtcatcgaaattttgaacgcatattg-cac-ttccgggttatcc-c
t--ggaagtatgcctgtatcagtgtccgtacattaaacttggttttcttctttcc-gtgt
agtcggtggaggatatgccagatatgaa-gtgtcttgtggc---tggttttcgaatcg-g
ctgtgagtcctttgaaatgtatagaactg-att-ctcttt-gttcgaaaagcgtggcgtt
gctggtt--gtgaaggctgtcagtgtgactagtc-ggcgaccg-gtttgtctgctatggc
ata-aatggaggagtgttcgattcgcggtatgattggcttc-ggctgaacaggc-gctta
ttagacgttcttcctgctgtggcgg-tatgacct-ggtgaaccgtagtt-catgcac-ga
cttggctttt-gaat--tggctttgc-t-gt-gtgaagtaga-gtgaca-gtttcggct-
gtcgagg-a----tcgaccca-tttgggaaa-t-tgtgctgtgc--ga-cttcggttgtg
tgg-catctcaa------------------------------------------------
------------------
>DQ643875
------------------------------------------------------------
------------------------------------------------------------
------------------------------------------------------------
------------------------------------------------------------
------------------------------------------------------------
------------------------------------------------------------
------------------------------------------------------------
---------------------ccacacctaaaaaactttccacg-tgaa-ccg-tatcaa
c-ccaa-taatttgggggtttaa-tt-ggcggct--------------------------
------------------------------------------------------------
------------------------------------------------------------
------------------------------------------------------------
------------------------------------------------------------
------------------------------------------------------------
------------------------------------------------------------
------------------------------------------------------------
------------------------------------------------------------
------------------------------------------------------------
------------------------------------------------------------
------------------------------------------------------------
-------------------------------------------g-ctgctggt-at----
ct---tttta--ctggctg--gcggctgct--gagcgaaccctatc-----gtg-agcgt
tctgacct---tggttggagctagtaactta-aatttt--aaacccattcttaaatactg
aatatactgtaggg-acgaaagtctctgcttttaactagatagcaactttcagcagtgga
tgtctaggctcgcacatcg-atgaagaacgctgcgaactgcgatacgtaatgcgaattgc
aggattca--gtgagtcatcgaaattttgaacgcatattg-cac-ttccgggttatcc-c
t--ggaagtatgcctgtatcagtgtccgtacattaaacttggttttcttctttcc-gtgt
agtcggtggaggatatgccagatatgaa-gtgtcttgtggc---tggttttcgaatcg-g
ctgtgagtcctttgaaatgtatagaactg-att-ctcttt-gttcgaaaagcgtggcgtt
gctggtt--gtgaaggctgtcagtgtgactagtc-ggcgaccg-gtttgtctgctatggc
ata-aatggaggagtgttcgattcgcggtatgattggcttc-ggctgaacaggc-gctta
ttagacgttcttcctgctgtggcgg-tatgacct-ggtgaaccgtagtt-catgcac-ga
cttggctttt-gaat--tggctttgc-t-gt-gtgaagtaga-gtgaca-gtttcggct-
gtcgagg-a----tcgaccca-tttgggaaa-t-tgtgctgtgc--ga-cttcggttgtg
tgg-catctcaa------------------------------------------------
------------------
>DQ643874
------------------------------------------------------------
------------------------------------------------------------
------------------------------------------------------------
------------------------------------------------------------
------------------------------------------------------------
------------------------------------------------------------
------------------------------------------------------------
---------------------ccacacctaaaaaactttccacg-tgaa-ccg-tatcaa
c-ccaa-taatttgggggtttaa-tt-ggcggct--------------------------
------------------------------------------------------------
------------------------------------------------------------
------------------------------------------------------------
------------------------------------------------------------
------------------------------------------------------------
------------------------------------------------------------
------------------------------------------------------------
------------------------------------------------------------
------------------------------------------------------------
------------------------------------------------------------
------------------------------------------------------------
-------------------------------------------g-ctgctggt-at----
ct---tttta--ctggctg--gcggctgct--gagcgaaccctatc-----gtg-agcgt
tctgacct---tggttggagctagtaactta-aatttt--aaacccattcttaaatactg
aatatactgtaggg-acgaaagtctctgcttttaactagatagcaactttcagcagtgga
tgtctaggctcgcacatcg-atgaagaacgctgcgaactgcgatacgtaatgcgaattgc
aggattca--gtgagtcatcgaaattttgaacgcatattg-cac-ttccgggttatcc-c
t--ggaagtatgcctgtatcagtgtccgtacattaaacttggttttcttctttcc-gtgt
agtcggtggaggatatgccagatatgaa-gtgtcttgtggc---tggttttcgaatcg-g
ctgtgagtcctttgaaatgtatagaactg-att-ctcttt-gttcgaaaagcgtggcgtt
gctggtt--gtgaaggctgtcagtgtgactagtc-ggcgaccg-gtttgtctgctatggc
ata-aatggaggagtgttcgattcgcggtatgattggcttc-ggctgaacaggc-gctta
ttagacgttcttcctgctgtggcgg-tatgacct-ggtgaaccgtagtt-catgcac-ga
cttggctttt-gaat--tggctttgc-t-gt-gtgaagtaga-gtgaca-gtttcggct-
gtcgagg-a----tcgaccca-tttgggaaa-t-tgtgctgtgc--ga-cttcggttgtg
tgg-catctcaa------------------------------------------------
------------------
>DQ643873
------------------------------------------------------------
------------------------------------------------------------
------------------------------------------------------------
------------------------------------------------------------
------------------------------------------------------------
------------------------------------------------------------
------------------------------------------------------------
---------------------ccacacctaaaaaactttccacg-tgaa-ccg-tatcaa
c-ccaa-taatttgggggtttaa-tt-ggcggct--------------------------
------------------------------------------------------------
------------------------------------------------------------
------------------------------------------------------------
------------------------------------------------------------
------------------------------------------------------------
------------------------------------------------------------
------------------------------------------------------------
------------------------------------------------------------
------------------------------------------------------------
------------------------------------------------------------
------------------------------------------------------------
-------------------------------------------g-ctgctggt-at----
ct---tttta--ctggctg--gcggctgct--gagcgaaccctatc-----gtg-agcgt
tctgacct---tggttggagctagtaactta-aatttt--aaacccattcttaaatactg
aatatactgtaggg-acgaaagtctctgcttttaactagatagcaactttcagcagtgga
tgtctaggctcgcacatcg-atgaagaacgctgcgaactgcgatacgtaatgcgaattgc
aggattca--gtgagtcatcgaaattttgaacgcatattg-cac-ttccgggttatcc-c
t--ggaagtatgcctgtatcagtgtccgtacattaaacttggttttcttctttcc-gtgt
agtcggtggaggatatgccagatatgaa-gtgtcttgtggc---tggttttcgaatcg-g
ctgtgagtcctttgaaatgtatagaactg-att-ctcttt-gttcgaaaagcgtggcgtt
gctggtt--gtgaaggctgtcagtgtgactagtc-ggcgaccg-gtttgtctgctatggc
ata-aatggaggagtgttcgattcgcggtatgattggcttc-ggctgaacaggc-gctta
ttagacgttcttcctgctgtggcgg-tatgacct-ggtgaaccgtagtt-catgcac-ga
cttggctttt-gaat--tggctttgc-t-gt-gtgaagtaga-gtgaca-gtttcggct-
gtcgagg-a----tcgaccca-tttgggaaa-t-tgtgctgtgc--ga-cttcggttgtg
tgg-catctcaa------------------------------------------------
------------------
>DQ643872
------------------------------------------------------------
------------------------------------------------------------
------------------------------------------------------------
------------------------------------------------------------
------------------------------------------------------------
------------------------------------------------------------
------------------------------------------------------------
---------------------ccacacctaaaaaactttccacg-tgaa-ccg-tatcaa
c-ccaa-taatttgggggtttaa-tt-ggcggct--------------------------
------------------------------------------------------------
------------------------------------------------------------
------------------------------------------------------------
------------------------------------------------------------
------------------------------------------------------------
------------------------------------------------------------
------------------------------------------------------------
------------------------------------------------------------
------------------------------------------------------------
------------------------------------------------------------
------------------------------------------------------------
-------------------------------------------g-ctgctggt-at----
ct---tttta--ctggctg--gcggctgct--gagcgaaccctatc-----gtg-agcgt
tctgacct---tggttggagctagtaactta-aatttt--aaacccattcttaaatactg
aatatactgtaggg-acgaaagtctctgcttttaactagatagcaactttcagcagtgga
tgtctaggctcgcacatcg-atgaagaacgctgcgaactgcgatacgtaatgcgaattgc
aggattca--gtgagtcatcgaaattttgaacgcatattg-cac-ttccgggttatcc-c
t--ggaagtatgcctgtatcagtgtccgtacattaaacttggttttcttctttcc-gtgt
agtcggtggaggatatgccagatatgaa-gtgtcttgtggc---tggttttcgaatcg-g
ctgtgagtcctttgaaatgtatagaactg-att-ctcttt-gttcgaaaagcgtggcgtt
gctggtt--gtgaaggctgtcagtgtgactagtc-ggcgaccg-gtttgtctgctatggc
ata-aatggaggagtgttcgattcgcggtatgattggcttc-ggctgaacaggc-gctta
ttagacgttcttcctgctgtggcgg-tatgacct-ggtgaaccgtagtt-catgcac-ga
cttggctttt-gaat--tggctttgc-t-gt-gtgaagtaga-gtgaca-gtttcggct-
gtcgagg-a----tcgaccca-tttgggaaa-t-tgtgctgtgc--ga-cttcggttgtg
tgg-catctcaa------------------------------------------------
------------------
>DQ643871
------------------------------------------------------------
------------------------------------------------------------
------------------------------------------------------------
------------------------------------------------------------
------------------------------------------------------------
------------------------------------------------------------
------------------------------------------------------------
---------------------ccacacctaaaaaactttccacg-tgaa-ccg-tatcaa
c-ccaa-taatttgggggtttaa-tt-ggcggct--------------------------
------------------------------------------------------------
------------------------------------------------------------
------------------------------------------------------------
------------------------------------------------------------
------------------------------------------------------------
------------------------------------------------------------
------------------------------------------------------------
------------------------------------------------------------
------------------------------------------------------------
------------------------------------------------------------
------------------------------------------------------------
-------------------------------------------g-ctgctggt-at----
ct---tttta--ctggctg--gcggctgct--gagcgaaccctatc-----gtg-agcgt
tctgacct---tggttggagctagtaactta-aatttt--aaacccattcttaaatactg
aatatactgtaggg-acgaaagtctctgcttttaactagatagcaactttcagcagtgga
tgtctaggctcgcacatcg-atgaagaacgctgcgaactgcgatacgtaatgcgaattgc
aggattca--gtgagtcatcgaaattttgaacgcatattg-cac-ttccgggttatcc-c
t--ggaagtatgcctgtatcagtgtccgtacattaaacttggttttcttctttcc-gtgt
agtcggtggaggatatgccagatatgaa-gtgtcttgtggc---tggttttcgaatcg-g
ctgtgagtcctttgaaatgtatagaactg-att-ctcttt-gttcgaaaagcgtggcgtt
gctggtt--gtgaaggctgtcagtgtgactagtc-ggcgaccg-gtttgtctgctatggc
ata-aatggaggagtgttcgattcgcggtatgattggcttc-ggctgaacaggc-gctta
ttagacgttcttcctgctgtggcgg-tatgacct-ggtgaaccgtagtt-catgcac-ga
cttggctttt-gaat--tggctttgc-t-gt-gtgaagtaga-gtgaca-gtttcggct-
gtcgagg-a----tcgaccca-tttgggaaa-t-tgtgctgtgc--ga-cttcggttgtg
tgg-catctcaa------------------------------------------------
------------------
>DQ643870
------------------------------------------------------------
------------------------------------------------------------
------------------------------------------------------------
------------------------------------------------------------
------------------------------------------------------------
------------------------------------------------------------
------------------------------------------------------------
---------------------ccacacctaaaaaactttccacg-tgaa-ccg-tatcaa
c-ccaa-taatttgggggtttaa-tt-ggcggct--------------------------
------------------------------------------------------------
------------------------------------------------------------
------------------------------------------------------------
------------------------------------------------------------
------------------------------------------------------------
------------------------------------------------------------
------------------------------------------------------------
------------------------------------------------------------
------------------------------------------------------------
------------------------------------------------------------
------------------------------------------------------------
-------------------------------------------g-ctgctggt-at----
ct---tttta--ctggctg--gcggctgct--gagcgaaccctatc-----gtg-agcgt
tctgacct---tggttggagctagtaactta-aatttt--aaacccattcttaaatactg
aatatactgtaggg-acgaaagtctctgcttttaactagatagcaactttcagcagtgga
tgtctaggctcgcacatcg-atgaagaacgctgcgaactgcgatacgtaatgcgaattgc
aggattca--gtgagtcatcgaaattttgaacgcatattg-cac-ttccgggttatcc-c
t--ggaagtatgcctgtatcagtgtccgtacattaaacttggttttcttctttcc-gtgt
agtcggtggaggatatgccagatatgaa-gtgtcttgtggc---tggttttcgaatcg-g
ctgtgagtcctttgaaatgtatagaactg-att-ctcttt-gttcgaaaagcgtggcgtt
gctggtt--gtgaaggctgtcagtgtgactagtc-ggcgaccg-gtttgtctgctatggc
ata-aatggaggagtgttcgattcgcggtatgattggcttc-ggctgaacaggc-gctta
ttagacgttcttcctgctgtggcgg-tatgacct-ggtgaaccgtagtt-catgcac-ga
cttggctttt-gaat--tggctttgc-t-gt-gtgaagtaga-gtgaca-gtttcggct-
gtcgagg-a----tcgaccca-tttgggaaa-t-tgtgctgtgc--ga-cttcggttgtg
tgg-catctcaa------------------------------------------------
------------------
>DQ643869
------------------------------------------------------------
------------------------------------------------------------
------------------------------------------------------------
------------------------------------------------------------
------------------------------------------------------------
------------------------------------------------------------
------------------------------------------------------------
---------------------ccacacctaaaaaactttccacg-tgaa-ccg-tatcaa
c-ccaa-taatttgggggtttaa-tt-ggcggct--------------------------
------------------------------------------------------------
------------------------------------------------------------
------------------------------------------------------------
------------------------------------------------------------
------------------------------------------------------------
------------------------------------------------------------
------------------------------------------------------------
------------------------------------------------------------
------------------------------------------------------------
------------------------------------------------------------
------------------------------------------------------------
-------------------------------------------g-ctgctggt-at----
ct---tttta--ctggctg--gcggctgct--gagcgaaccctatc-----gtg-agcgt
tctgacct---tggttggagctagtaactta-aatttt--aaacccattcttaaatactg
aatatactgtaggg-acgaaagtctctgcttttaactagatagcaactttcagcagtgga
tgtctaggctcgcacatcg-atgaagaacgctgcgaactgcgatacgtaatgcgaattgc
aggattca--gtgagtcatcgaaattttgaacgcatattg-cac-ttccgggttatcc-c
t--ggaagtatgcctgtatcagtgtccgtacattaaacttggttttcttctttcc-gtgt
agtcggtggaggatatgccagatatgaa-gtgtcttgtggc---tggttttcgaatcg-g
ctgtgagtcctttgaaatgtatagaactg-att-ctcttt-gttcgaaaagcgtggcgtt
gctggtt--gtgaaggctgtcagtgtgactagtc-ggcgaccg-gtttgtctgctatggc
ata-aatggaggagtgttcgattcgcggtatgattggcttc-ggctgaacaggc-gctta
ttagacgttcttcctgctgtggcgg-tatgacct-ggtgaaccgtagtt-catgcac-ga
cttggctttt-gaat--tggctttgc-t-gt-gtgaagtaga-gtgaca-gtttcggct-
gtcgagg-a----tcgaccca-tttgggaaa-t-tgtgctgtgc--ga-cttcggttgtg
tgg-catctcaa------------------------------------------------
------------------
>DQ643868
------------------------------------------------------------
------------------------------------------------------------
------------------------------------------------------------
------------------------------------------------------------
------------------------------------------------------------
------------------------------------------------------------
------------------------------------------------------------
---------------------ccacacctaaaaaactttccacg-tgaa-ccg-tatcaa
c-ccaa-taatttgggggtttaa-tt-ggcggct--------------------------
------------------------------------------------------------
------------------------------------------------------------
------------------------------------------------------------
------------------------------------------------------------
------------------------------------------------------------
------------------------------------------------------------
------------------------------------------------------------
------------------------------------------------------------
------------------------------------------------------------
------------------------------------------------------------
------------------------------------------------------------
-------------------------------------------g-ctgctggt-at----
ct---tttta--ctggctg--gcggctgct--gagcgaaccctatc-----gtg-agcgt
tctgacct---tggttggagctagtaactta-aatttt--aaacccattcttaaatactg
aatatactgtaggg-acgaaagtctctgcttttaactagatagcaactttcagcagtgga
tgtctaggctcgcacatcg-atgaagaacgctgcgaactgcgatacgtaatgcgaattgc
aggattca--gtgagtcatcgaaattttgaacgcatattg-cac-ttccgggttatcc-c
t--ggaagtatgcctgtatcagtgtccgtacattaaacttggttttcttctttcc-gtgt
agtcggtggaggatatgccagatatgaa-gtgtcttgtggc---tggttttcgaatcg-g
ctgtgagtcctttgaaatgtatagaactg-att-ctcttt-gttcgaaaagcgtggcgtt
gctggtt--gtgaaggctgtcagtgtgactagtc-ggcgaccg-gtttgtctgctatggc
ata-aatggaggagtgttcgattcgcggtatgattggcttc-ggctgaacaggc-gctta
ttagacgttcttcctgctgtggcgg-tatgacct-ggtgaaccgtagtt-catgcac-ga
cttggctttt-gaat--tggctttgc-t-gt-gtgaagtaga-gtgaca-gtttcggct-
gtcgagg-a----tcgaccca-tttgggaaa-t-tgtgctgtgc--ga-cttcggttgtg
tgg-catctcaa------------------------------------------------
------------------
>DQ643867
------------------------------------------------------------
------------------------------------------------------------
------------------------------------------------------------
------------------------------------------------------------
------------------------------------------------------------
------------------------------------------------------------
------------------------------------------------------------
---------------------ccacacctaaaaaactttccacg-tgaa-ccg-tatcaa
c-ccaa-taatttgggggtttaa-tt-ggcggct--------------------------
------------------------------------------------------------
------------------------------------------------------------
------------------------------------------------------------
------------------------------------------------------------
------------------------------------------------------------
------------------------------------------------------------
------------------------------------------------------------
------------------------------------------------------------
------------------------------------------------------------
------------------------------------------------------------
------------------------------------------------------------
-------------------------------------------g-ctgctggt-at----
ct---tttta--ctggctg--gcggctgct--gagcgaaccctatc-----gtg-agcgt
tctgacct---tggttggagctagtaactta-aatttt--aaacccattcttaaatactg
aatatactgtaggg-acgaaagtctctgcttttaactagatagcaactttcagcagtgga
tgtctaggctcgcacatcg-atgaagaacgctgcgaactgcgatacgtaatgcgaattgc
aggattca--gtgagtcatcgaaattttgaacgcatattg-cac-ttccgggttatcc-c
t--ggaagtatgcctgtatcagtgtccgtacattaaacttggttttcttctttcc-gtgt
agtcggtggaggatatgccagatatgaa-gtgtcttgtggc---tggttttcgaatcg-g
ctgtgagtcctttgaaatgtatagaactg-att-ctcttt-gttcgaaaagcgtggcgtt
gctggtt--gtgaaggctgtcagtgtgactagtc-ggcgaccg-gtttgtctgctatggc
ata-aatggaggagtgttcgattcgcggtatgattggcttc-ggctgaacaggc-gctta
ttagacgttcttcctgctgtggcgg-tatgacct-ggtgaaccgtagtt-catgcac-ga
cttggctttt-gaat--tggctttgc-t-gt-gtgaagtaga-gtgaca-gtttcggct-
gtcgagg-a----tcgaccca-tttgggaaa-t-tgtgctgtgc--ga-cttcggttgtg
tgg-catctcaa------------------------------------------------
------------------
>DQ643866
------------------------------------------------------------
------------------------------------------------------------
------------------------------------------------------------
------------------------------------------------------------
------------------------------------------------------------
------------------------------------------------------------
------------------------------------------------------------
---------------------ccacacctaaaaaactttccacg-tgaa-ccg-tatcaa
c-ccaa-taatttgggggtttaa-tt-ggcggct--------------------------
------------------------------------------------------------
------------------------------------------------------------
------------------------------------------------------------
------------------------------------------------------------
------------------------------------------------------------
------------------------------------------------------------
------------------------------------------------------------
------------------------------------------------------------
------------------------------------------------------------
------------------------------------------------------------
------------------------------------------------------------
-------------------------------------------g-ctgctggt-at----
ct---tttta--ctggctg--gcggctgct--gagcgaaccctatc-----gtg-agcgt
tctgacct---tggttggagctagtaactta-aatttt--aaacccattcttaaatactg
aatatactgtaggg-acgaaagtctctgcttttaactagatagcaactttcagcagtgga
tgtctaggctcgcacatcg-atgaagaacgctgcgaactgcgatacgtaatgcgaattgc
aggattca--gtgagtcatcgaaattttgaacgcatattg-cac-ttccgggttatcc-c
t--ggaagtatgcctgtatcagtgtccgtacattaaacttggttttcttctttcc-gtgt
agtcggtggaggatatgccagatatgaa-gtgtcttgtggc---tggttttcgaatcg-g
ctgtgagtcctttgaaatgtatagaactg-att-ctcttt-gttcgaaaagcgtggcgtt
gctggtt--gtgaaggctgtcagtgtgactagtc-ggcgaccg-gtttgtctgctatggc
ata-aatggaggagtgttcgattcgcggtatgattggcttc-ggctgaacaggc-gctta
ttagacgttcttcctgctgtggcgg-tatgacct-ggtgaaccgtagtt-catgcac-ga
cttggctttt-gaat--tggctttgc-t-gt-gtgaagtaga-gtgaca-gtttcggct-
gtcgagg-a----tcgaccca-tttgggaaa-t-tgtgctgtgc--ga-cttcggttgtg
tgg-catctcaa------------------------------------------------
------------------
>DQ643865
------------------------------------------------------------
------------------------------------------------------------
------------------------------------------------------------
------------------------------------------------------------
------------------------------------------------------------
------------------------------------------------------------
------------------------------------------------------------
---------------------ccacacctaaaaaactttccacg-tgaa-ccg-tatcaa
c-ccaa-taatttgggggtttaa-tt-ggcggct--------------------------
------------------------------------------------------------
------------------------------------------------------------
------------------------------------------------------------
------------------------------------------------------------
------------------------------------------------------------
------------------------------------------------------------
------------------------------------------------------------
------------------------------------------------------------
------------------------------------------------------------
------------------------------------------------------------
------------------------------------------------------------
-------------------------------------------g-ctgctggt-at----
ct---tttta--ctggctg--gcggctgct--gagcgaaccctatc-----gtg-agcgt
tctgacct---tggttggagctagtaactta-aatttt--aaacccattcttaaatactg
aatatactgtaggg-acgaaagtctctgcttttaactagatagcaactttcagcagtgga
tgtctaggctcgcacatcg-atgaagaacgctgcgaactgcgatacgtaatgcgaattgc
aggattca--gtgagtcatcgaaattttgaacgcatattg-cac-ttccgggttatcc-c
t--ggaagtatgcctgtatcagtgtccgtacattaaacttggttttcttctttcc-gtgt
agtcggtggaggatatgccagatatgaa-gtgtcttgtggc---tggttttcgaatcg-g
ctgtgagtcctttgaaatgtatagaactg-att-ctcttt-gttcgaaaagcgtggcgtt
gctggtt--gtgaaggctgtcagtgtgactagtc-ggcgaccg-gtttgtctgctatggc
ata-aatggaggagtgttcgattcgcggtatgattggcttc-ggctgaacaggc-gctta
ttagacgttcttcctgctgtggcgg-tatgacct-ggtgaaccgtagtt-catgcac-ga
cttggctttt-gaat--tggctttgc-t-gt-gtgaagtaga-gtgaca-gtttcggct-
gtcgagg-a----tcgaccca-tttgggaaa-t-tgtgctgtgc--ga-cttcggttgtg
tgg-catctcaa------------------------------------------------
------------------
>DQ643864
------------------------------------------------------------
------------------------------------------------------------
------------------------------------------------------------
------------------------------------------------------------
------------------------------------------------------------
------------------------------------------------------------
------------------------------------------------------------
---------------------ccacacctaaaaaactttccacg-tgaa-ccg-tatcaa
c-ccaa-taatttgggggtttaa-tt-ggcggct--------------------------
------------------------------------------------------------
------------------------------------------------------------
------------------------------------------------------------
------------------------------------------------------------
------------------------------------------------------------
------------------------------------------------------------
------------------------------------------------------------
------------------------------------------------------------
------------------------------------------------------------
------------------------------------------------------------
------------------------------------------------------------
-------------------------------------------g-ctgctggt-at----
ct---tttta--ctggctg--gcggctgct--gagcgaaccctatc-----gtg-agcgt
tctgacct---tggttggagctagtaactta-aatttt--aaacccattcttaaatactg
aatatactgtaggg-acgaaagtctctgcttttaactagatagcaactttcagcagtgga
tgtctaggctcgcacatcg-atgaagaacgctgcgaactgcgatacgtaatgcgaattgc
aggattca--gtgagtcatcgaaattttgaacgcatattg-cac-ttccgggttatcc-c
t--ggaagtatgcctgtatcagtgtccgtacattaaacttggttttcttctttcc-gtgt
agtcggtggaggatatgccagatatgaa-gtgtcttgtggc---tggttttcgaatcg-g
ctgtgagtcctttgaaatgtatagaactg-att-ctcttt-gttcgaaaagcgtggcgtt
gctggtt--gtgaaggctgtcagtgtgactagtc-ggcgaccg-gtttgtctgctatggc
ata-aatggaggagtgttcgattcgcggtatgattggcttc-ggctgaacaggc-gctta
ttagacgttcttcctgctgtggcgg-tatgacct-ggtgaaccgtagtt-catgcac-ga
cttggctttt-gaat--tggctttgc-t-gt-gtgaagtaga-gtgaca-gtttcggct-
gtcgagg-a----tcgaccca-tttgggaaa-t-tgtgctgtgc--ga-cttcggttgtg
tgg-catctcaa------------------------------------------------
------------------
>DQ643863
------------------------------------------------------------
------------------------------------------------------------
------------------------------------------------------------
------------------------------------------------------------
------------------------------------------------------------
------------------------------------------------------------
------------------------------------------------------------
---------------------ccacacctaaaaaactttccacg-tgaa-ccg-tatcaa
c-ccaa-taatttgggggtttaa-tt-ggcggct--------------------------
------------------------------------------------------------
------------------------------------------------------------
------------------------------------------------------------
------------------------------------------------------------
------------------------------------------------------------
------------------------------------------------------------
------------------------------------------------------------
------------------------------------------------------------
------------------------------------------------------------
------------------------------------------------------------
------------------------------------------------------------
-------------------------------------------g-ctgctggt-at----
ct---tttta--ctggctg--gcggctgct--gagcgaaccctatc-----gtg-agcgt
tctgacct---tggttggagctagtaactta-aatttt--aaacccattcttaaatactg
aatatactgtaggg-acgaaagtctctgcttttaactagatagcaactttcagcagtgga
tgtctaggctcgcacatcg-atgaagaacgctgcgaactgcgatacgtaatgcgaattgc
aggattca--gtgagtcatcgaaattttgaacgcatattg-cac-ttccgggttatcc-c
t--ggaagtatgcctgtatcagtgtccgtacattaaacttggttttcttctttcc-gtgt
agtcggtggaggatatgccagatatgaa-gtgtcttgtggc---tggttttcgaatcg-g
ctgtgagtcctttgaaatgtatagaactg-att-ctcttt-gttcgaaaagcgtggcgtt
gctggtt--gtgaaggctgtcagtgtgactagtc-ggcgaccg-gtttgtctgctatggc
ata-aatggaggagtgttcgattcgcggtatgattggcttc-ggctgaacaggc-gctta
ttagacgttcttcctgctgtggcgg-tatgacct-ggtgaaccgtagtt-catgcac-ga
cttggctttt-gaat--tggctttgc-t-gt-gtgaagtaga-gtgaca-gtttcggct-
gtcgagg-a----tcgaccca-tttgggaaa-t-tgtgctgtgc--ga-cttcggttgtg
tgg-catctcaa------------------------------------------------
------------------
>DQ643862
------------------------------------------------------------
------------------------------------------------------------
------------------------------------------------------------
------------------------------------------------------------
------------------------------------------------------------
------------------------------------------------------------
------------------------------------------------------------
---------------------ccacacctaaaaaactttccacg-tgaa-ccg-tatcaa
c-ccaa-taatttgggggtttaa-tt-tgcggct--------------------------
------------------------------------------------------------
------------------------------------------------------------
------------------------------------------------------------
------------------------------------------------------------
------------------------------------------------------------
------------------------------------------------------------
------------------------------------------------------------
------------------------------------------------------------
------------------------------------------------------------
------------------------------------------------------------
------------------------------------------------------------
-------------------------------------------g-ctgctggt-at----
ct---tttta--ctggctg--gcggctgct--gagcgaaccctatc-----gtg-agcgt
tctgacct---tggttggagctagtaactta-aatttt--aaacccattcttaaatactg
aatatactgtaggg-acgaaagtctctgcttttaactagatagcaactttcagcagtgga
tgtctaggctcgcacatcg-atgaagaacgctgcgaactgcgatacgtaatgcgaattgc
aggattca--gtgagtcatcgaaattttgaacgcatattg-cac-ttccgggttatcc-c
t--ggaagtatgcctgtatcagtgtccgtacattaaacttggttttcttctttcc-gtgt
agtcggtggaggatatgccagatatgaa-gtgtcttgtggc---tggttttcgaatcg-g
ctgtgagtcctttgaaatgtatagaactg-att-ctcttt-gttcgaaaagcgtggcgtt
gctggtt--gtgaaggctgtcagtgtgactagtc-ggcgaccg-gtttgtctgctatggc
ata-aatggaggagtgttcgattcgcggtatgattggcttc-ggctgaacaggc-gctta
ttagacgttcttcctgctgtggcgg-tatgacct-ggtgaaccgtagtt-catgcac-ga
cttggctttt-gaat--tggctttgc-t-gt-gtgaagtaga-gtgaca-gtttcggct-
gtcgagg-a----tcgaccca-tttgggaaa-t-tgtgctgtgc--ga-cttcggttgtg
tgg-catctcaa------------------------------------------------
------------------
>DQ643861
------------------------------------------------------------
------------------------------------------------------------
------------------------------------------------------------
------------------------------------------------------------
------------------------------------------------------------
------------------------------------------------------------
------------------------------------------------------------
---------------------ccacacctaaaaaactttccacg-tgaa-ccg-tatcaa
c-ccaa-taatttgggggtttaa-tt-tgcggct--------------------------
------------------------------------------------------------
------------------------------------------------------------
------------------------------------------------------------
------------------------------------------------------------
------------------------------------------------------------
------------------------------------------------------------
------------------------------------------------------------
------------------------------------------------------------
------------------------------------------------------------
------------------------------------------------------------
------------------------------------------------------------
-------------------------------------------g-ctgctggt-at----
ct---tttta--ctggctg--gcggctgct--gagcgaaccctatc-----gtg-agcgt
tctgacct---tggttggagctagtaactta-aatttt--aaacccattcttaaatactg
aatatactgtaggg-acgaaagtctctgcttttaactagatagcaactttcagcagtgga
tgtctaggctcgcacatcg-atgaagaacgctgcgaactgcgatacgtaatgcgaattgc
aggattca--gtgagtcatcgaaattttgaacgcatattg-cac-ttccgggttatcc-c
t--ggaagtatgcctgtatcagtgtccgtacattaaacttggttttcttctttcc-gtgt
agtcggtggaggatatgccagatatgaa-gtgtcttgtggc---tggttttcgaatcg-g
ctgtgagtcctttgaaatgtatagaactg-att-ctcttt-gttcgaaaagcgtggcgtt
gctggtt--gtgaaggctgtcagtgtgactagtc-ggcgaccg-gtttgtctgctatggc
ata-aatggaggagtgttcgattcgcggtatgattggcttc-ggctgaacaggc-gctta
ttagacgttcttcctgctgtggcgg-tatgacct-ggtgaaccgtagtt-catgcac-ga
cttggctttt-gaat--tggctttgc-t-gt-gtgaagtaga-gtgaca-gtttcggct-
gtcgagg-a----tcgaccca-tttgggaaa-t-tgtgctgtgc--ga-cttcggttgtg
tgg-catctcaa------------------------------------------------
------------------
>DQ643860
------------------------------------------------------------
------------------------------------------------------------
------------------------------------------------------------
------------------------------------------------------------
------------------------------------------------------------
------------------------------------------------------------
------------------------------------------------------------
---------------------ccacacctaaaaaactttccacg-tgaa-ccg-tatcaa
c-ccaa-taatttgggggtttaa-tt-ggcggct--------------------------
------------------------------------------------------------
------------------------------------------------------------
------------------------------------------------------------
------------------------------------------------------------
------------------------------------------------------------
------------------------------------------------------------
------------------------------------------------------------
------------------------------------------------------------
------------------------------------------------------------
------------------------------------------------------------
------------------------------------------------------------
-------------------------------------------g-ctgctggt-at----
ct---tttta--ctggctg--gcggctgct--gagcgaaccctatc-----gtg-agcgt
tctgacct---tggttggagctagtaactta-aatttt--aaacccattcttaaatactg
aatatactgtaggg-acgaaagtctctgcttttaactagatagcaactttcagcagtgga
tgtctaggctcgcacatcg-atgaagaacgctgcgaactgcgatacgtaatgcgaattgc
aggattca--gtgagtcatcgaaattttgaacgcatattg-cac-ttccgggttatcc-c
t--ggaagtatgcctgtatcagtgtccgtacattaaacttggttttcttctttcc-gtgt
agtcggtggaggatatgccagatatgaa-gtgtcttgtggc---tggttttcgaatcg-g
ctgtgagtcctttgaaatgtatagaactg-att-ctcttt-gttcgaaaagcgtggcgtt
gctggtt--gtgaaggctgtcagtgtgactagtc-ggcgaccg-gtttgtctgctatggc
ata-aatggaggagtgttcgattcgcggtatgattggcttc-ggctgaacaggc-gctta
ttagacgttcttcctgctgtggcgg-tatgacct-ggtgaaccgtagtt-catgcac-ga
cttggctttt-gaat--tggctttgc-t-gt-gtgaagtaga-gtgaca-gtttcggct-
gtcgagg-a----tcgaccca-tttgggaaa-t-tgtgctgtgc--ga-cttcggttgtg
tgg-catctcaa------------------------------------------------
------------------
>DQ643859
------------------------------------------------------------
------------------------------------------------------------
------------------------------------------------------------
------------------------------------------------------------
------------------------------------------------------------
------------------------------------------------------------
------------------------------------------------------------
---------------------ccacacctaaaaaactttccacg-tgaa-ccg-tatcaa
c-ccaa-taatttgggggtttaa-tt-ggcggct--------------------------
------------------------------------------------------------
------------------------------------------------------------
------------------------------------------------------------
------------------------------------------------------------
------------------------------------------------------------
------------------------------------------------------------
------------------------------------------------------------
------------------------------------------------------------
------------------------------------------------------------
------------------------------------------------------------
------------------------------------------------------------
-------------------------------------------g-ctgctggt-at----
ct---tttta--ctggctg--gcggctgct--gagcgaaccctatc-----gtg-agcgt
tctgacct---tggttggagctagtaactta-aatttt--aaacccattcttaaatactg
aatatactgtaggg-acgaaagtctctgcttttaactagatagcaactttcagcagtgga
tgtctaggctcgcacatcg-atgaagaacgctgcgaactgcgatacgtaatgcgaattgc
aggattca--gtgagtcatcgaaattttgaacgcatattg-cac-ttccgggttatcc-c
t--ggaagtatgcctgtatcagtgtccgtacattaaacttggttttcttctttcc-gtgt
agtcggtggaggatatgccagatatgaa-gtgtcttgtggc---tggttttcgaatcg-g
ctgtgagtcctttgaaatgtatagaactg-att-ctcttt-gttcgaaaagcgtggcgtt
gctggtt--gtgaaggctgtcagtgtgactagtc-ggcgaccg-gtttgtctgctatggc
ata-aatggaggagtgttcgattcgcggtatgattggcttc-ggctgaacaggc-gctta
ttagacgttcttcctgctgtggcgg-tatgacct-ggtgaaccgtagtt-catgcac-ga
cttggctttt-gaat--tggctttgc-t-gt-gtgaagtaga-gtgaca-gtttcggct-
gtcgagg-a----tcgaccca-tttgggaaa-t-tgtgctgtgc--ga-cttcggttgtg
tgg-catctcaa------------------------------------------------
------------------
>DQ643858
------------------------------------------------------------
------------------------------------------------------------
------------------------------------------------------------
------------------------------------------------------------
------------------------------------------------------------
------------------------------------------------------------
------------------------------------------------------------
---------------------ccacacctaaaaaactttccacg-tgaa-ccg-tatcaa
c-ccaa-taatttgggggtttaa-tt-ggcggct--------------------------
------------------------------------------------------------
------------------------------------------------------------
------------------------------------------------------------
------------------------------------------------------------
------------------------------------------------------------
------------------------------------------------------------
------------------------------------------------------------
------------------------------------------------------------
------------------------------------------------------------
------------------------------------------------------------
------------------------------------------------------------
-------------------------------------------g-ctgctggt-at----
ct---tttta--ctggctg--gcggctgct--gagcgaaccctatc-----gtg-agcgt
tctgacct---tggttggagctagtaactta-aatttt--aaacccattcttaaatactg
aatatactgtaggg-acgaaagtctctgcttttaactagatagcaactttcagcagtgga
tgtctaggctcgcacatcg-atgaagaacgctgcgaactgcgatacgtaatgcgaattgc
aggattca--gtgagtcatcgaaattttgaacgcatattg-cac-ttccgggttatcc-c
t--ggaagtatgcctgtatcagtgtccgtacattaaacttggttttcttctttcc-gtgt
agtcggtggaggatatgccagatatgaa-gtgtcttgtggc---tggttttcgaatcg-g
ctgtgagtcctttgaaatgtatagaactg-att-ctcttt-gttcgaaaagcgtggcgtt
gctggtt--gtgaaggctgtcagtgtgactagtc-ggcgaccg-gtttgtctgctatggc
ata-aatggaggagtgttcgattcgcggtatgattggcttc-ggctgaacaggc-gctta
ttagacgttcttcctgctgtggcgg-tatgacct-ggtgaaccgtagtt-catgcac-ga
cttggctttt-gaat--tggctttgc-t-gt-gtgaagtaga-gtgaca-gtttcggct-
gtcgagg-a----tcgaccca-tttgggaaa-t-tgtgctgtgc--ga-cttcggttgtg
tgg-catctcaa------------------------------------------------
------------------
>DQ643857
------------------------------------------------------------
------------------------------------------------------------
------------------------------------------------------------
------------------------------------------------------------
------------------------------------------------------------
------------------------------------------------------------
------------------------------------------------------------
---------------------ccacacctaaaaaactttccacg-tgaa-ccg-tatcaa
c-ccaa-taatttgggggtttaa-tt-ggcggct--------------------------
------------------------------------------------------------
------------------------------------------------------------
------------------------------------------------------------
------------------------------------------------------------
------------------------------------------------------------
------------------------------------------------------------
------------------------------------------------------------
------------------------------------------------------------
------------------------------------------------------------
------------------------------------------------------------
------------------------------------------------------------
-------------------------------------------g-ctgctggt-at----
ct---tttta--ctggctg--gcggctgct--gagcgaaccctatc-----gtg-agcgt
tctgacct---tggttggagctagtaactta-aatttt--aaacccattcttaaatactg
aatatactgtaggg-acgaaagtctctgcttttaactagatagcaactttcagcagtgga
tgtctaggctcgcacatcg-atgaagaacgctgcgaactgcgatacgtaatgcgaattgc
aggattca--gtgagtcatcgaaattttgaacgcatattg-cac-ttccgggttatcc-c
t--ggaagtatgcctgtatcagtgtccgtacattaaacttggttttcttctttcc-gtgt
agtcggtggaggatatgccagatatgaa-gtgtcttgtggc---tggttttcgaatcg-g
ctgtgagtcctttgaaatgtatagaactg-att-ctcttt-gttcgaaaagcgtggcgtt
gctggtt--gtgaaggctgtcagtgtgactagtc-ggcgaccg-gtttgtctgctatggc
ata-aatggaggagtgttcgattcgcggtatgattggcttc-ggctgaacaggc-gctta
ttagacgttcttcctgctgtggcgg-tatgacct-ggtgaaccgtagtt-catgcac-ga
cttggctttt-gaat--tggctttgc-t-gt-gtgaagtaga-gtgaca-gtttcggct-
gtcgagg-a----tcgaccca-tttgggaaa-t-tgtgctgtgc--ga-cttcggttgtg
tgg-catctcaa------------------------------------------------
------------------
>DQ643856
------------------------------------------------------------
------------------------------------------------------------
------------------------------------------------------------
------------------------------------------------------------
------------------------------------------------------------
------------------------------------------------------------
------------------------------------------------------------
---------------------ccacacctaaaaaactttccacg-tgaa-ccg-tatcaa
c-ccaa-taatttgggggtttaa-tt-ggcggct--------------------------
------------------------------------------------------------
------------------------------------------------------------
------------------------------------------------------------
------------------------------------------------------------
------------------------------------------------------------
------------------------------------------------------------
------------------------------------------------------------
------------------------------------------------------------
------------------------------------------------------------
------------------------------------------------------------
------------------------------------------------------------
-------------------------------------------g-ctgctggc-at----
ct---tttta--ctggctg--gcggctgct--gagcgaaccctatc-----gtg-agcgt
tctgacct---tggttggagctagtaactta-aatttt--aaacccattcttaaatactg
aatatactgtaggg-acgaaagtctctgcttttaactagatagcaactttcagcagtgga
tgtctaggctcgcacatcg-atgaagaacgctgcgaactgcgatacgtaatgcgaattgc
aggattca--gtgagtcatcgaaattttgaacgcatattg-cac-ttccgggttatcc-c
t--ggaagtatgcctgtatcagtgtccgtacattaaacttggttttcttctttcc-gtgt
agtcggtggaggatatgccagatatgaa-gtgtcttgtggc---tggttttcgaatcg-g
ctgtgagtcctttgaaatgtatagaactg-att-ctcttt-gttcgaaaagcgtggcgtt
gctggtt--gtgaaggctgtcagtgtgactagtc-ggcgaccg-gtttgtctgctatggc
ata-aatggaggagtgttcgattcgcggtatgattggcttc-ggctgaacaggc-gctta
ttagacgttcttcctgctgtggcgg-tatgacct-ggtgaaccgtagtt-catgcac-ga
cttggctttt-gaat--tggctttgc-t-gt-gtgaagtaga-gtgaca-gtttcggct-
gtcgagg-a----tcgaccca-tttgggaaa-t-tgtgctgtgc--ga-cttcggttgtg
tgg-catctcaa------------------------------------------------
------------------
>DQ643855
------------------------------------------------------------
------------------------------------------------------------
------------------------------------------------------------
------------------------------------------------------------
------------------------------------------------------------
------------------------------------------------------------
------------------------------------------------------------
---------------------ccacacctaaaaaactttccacg-tgaa-ccg-tatcaa
c-ccaa-taatttgggggtttaa-tt-ggcggct--------------------------
------------------------------------------------------------
------------------------------------------------------------
------------------------------------------------------------
------------------------------------------------------------
------------------------------------------------------------
------------------------------------------------------------
------------------------------------------------------------
------------------------------------------------------------
------------------------------------------------------------
------------------------------------------------------------
------------------------------------------------------------
-------------------------------------------g-ctgctggt-at----
ct---tttta--ctggctg--gcggctgct--gagcgaaccctatc-----gtg-agcgt
tctgacct---tggttggagctagtaactta-aatttt--aaacccattcttaaatactg
aatatactgtaggg-acgaaagtctctgcttttaactagatagcaactttcagcagtgga
tgtctaggctcgcacatcg-atgaagaacgctgcgaactgcgatacgtaatgcgaattgc
aggattca--gtgagtcatcgaaattttgaacgcatattg-cac-ttccgggttatcc-c
t--ggaagtatgcctgtatcagtgtccgtacattaaacttggttttcttctttcc-gtgt
agtcggtggaggatatgccagatatgaa-gtgtcttgtggc---tggttttcgaatcg-g
ctgtgagtcctttgaaatgtatagaactg-att-ctcttt-gttcgaaaagcgtggcgtt
gctggtt--gtgaaggctgtcagtgtgactagtc-ggcgaccg-gtttgtctgctatggc
ata-aatggaggagtgttcgattcgcggtatgattggcttc-ggctgaacaggc-gctta
ttagacgttcttcctgctgtggcgg-tatgacct-ggtgaaccgtagtt-catgcac-ga
cttggctttt-gaat--tggctttgc-t-gt-gtgaagtaga-gtgaca-gtttcggct-
gtcgagg-a----tcgaccca-tttgggaaa-t-tgtgctgtgc--ga-cttcggttgtg
tgg-catctcaa------------------------------------------------
------------------
>DQ643854
------------------------------------------------------------
------------------------------------------------------------
------------------------------------------------------------
------------------------------------------------------------
------------------------------------------------------------
------------------------------------------------------------
------------------------------------------------------------
---------------------ccacacctaaaaa-ctttccacg-tgaa-ccg-tatcaa
c-ccaa-taatttgggggtttaa-tt-ggcggct--------------------------
------------------------------------------------------------
------------------------------------------------------------
------------------------------------------------------------
------------------------------------------------------------
------------------------------------------------------------
------------------------------------------------------------
------------------------------------------------------------
------------------------------------------------------------
------------------------------------------------------------
------------------------------------------------------------
------------------------------------------------------------
-------------------------------------------g-ctgctggt-at----
ct---tttta--ctggctg--gcggctgct--gagcgaaccctatc-----gtg-agcgt
tctgacct---tggttggagctagtaactta-aatttt--aaacccattcttaaatactg
aatatactgtaggg-acgaaagtctctgcttttaactagatagcaactttcagcagtgga
tgtctaggctcgcacatcg-atgaagaacgctgcgaactgcgatacgtaatgcgaattgc
aggattca--gtgagtcatcgaaattttgaacgcatattg-cac-ttccgggttatcc-c
t--ggaagtatgcctgtatcagtgtccgtacattaaacttggttttcttctttcc-gtgt
agtcggtggaggatatgccagatatgaa-gtgtcttgtggc---tggttttcgaatcg-g
ctgtgagtcctttgaaatgtatagaactg-att-ctcttt-gttcgaaaagcgtggcgtt
gctggtt--gtgaaggctgtcagtgtgactagtc-ggcgaccg-gtttgtctgctatggc
ata-aatggaggagtgttcgattcgcggtatgattggcttc-ggctgaacaggc-gctta
ttagacgttcttcctgctgtggcgg-tatgacct-ggtgaaccgtagtt-catgcac-ga
cttggctttt-gaat--tggctttgc-t-gt-gtgaagtaga-gtgaca-gtttcggct-
gtcgagg-a----tcgaccca-tttgggaaa-t-tgtgctgtgc--ga-cttcggttgtg
tgg-catctcaa------------------------------------------------
------------------
>DQ643853
------------------------------------------------------------
------------------------------------------------------------
------------------------------------------------------------
------------------------------------------------------------
------------------------------------------------------------
------------------------------------------------------------
------------------------------------------------------------
---------------------ccacacctaaaaa-ctttccacg-tgaa-ccg-tatcaa
c-ccaa-taatttgggggtttaa-tt-ggcggct--------------------------
------------------------------------------------------------
------------------------------------------------------------
------------------------------------------------------------
------------------------------------------------------------
------------------------------------------------------------
------------------------------------------------------------
------------------------------------------------------------
------------------------------------------------------------
------------------------------------------------------------
------------------------------------------------------------
------------------------------------------------------------
-------------------------------------------g-ctgctggt-at----
ct---tttta--ctggctg--gcggctgct--gagcgaaccctatc-----gtg-agcgt
tctgacct---tggttggagctagtaactta-aatttt--aaacccattcttaaatactg
aatatactgtaggg-acgaaagtctctgcttttaactagatagcaactttcagcagtgga
tgtctaggctcgcacatcg-atgaagaacgctgcgaactgcgatacgtaatgcgaattgc
aggattca--gtgagtcatcgaaattttgaacgcatattg-cac-ttccgggttatcc-c
t--ggaagtatgcctgtatcagtgtccgtacattaaacttggttttcttctttcc-gtgt
agtcggtggaggatatgccagatatgaa-gtgtcttgtggc---tggttttcgaatcg-g
ctgtgagtcctttgaaatgtatagaactg-att-ctcttt-gttcgaaaagcgtggcgtt
gctggtt--gtgaaggctgtcagtgtgactagtc-ggcgaccg-gtttgtctgctatggc
ata-aatggaggagtgttcgattcgcggtatgattggcttc-ggctgaacaggc-gctta
ttagacgttcttcctgctgtggcgg-tatgacct-ggtgaaccgtagtt-catgcac-ga
cttggctttt-gaat--tggctttgc-t-gt-gtgaagtaga-gtgaca-gtttcggct-
gtcgagg-a----tcgaccca-tttgggaaa-t-tgtgctgtgc--ga-cttcggttgtg
tgg-catctcaa------------------------------------------------
------------------
>DQ643852
------------------------------------------------------------
------------------------------------------------------------
------------------------------------------------------------
------------------------------------------------------------
------------------------------------------------------------
------------------------------------------------------------
------------------------------------------------------------
---------------------ccacacctaaaaaactttccacg-tgaa-ccg-tatcaa
c-ccaa-taatttgggggtttaa-tt-ggcggct--------------------------
------------------------------------------------------------
------------------------------------------------------------
------------------------------------------------------------
------------------------------------------------------------
------------------------------------------------------------
------------------------------------------------------------
------------------------------------------------------------
------------------------------------------------------------
------------------------------------------------------------
------------------------------------------------------------
------------------------------------------------------------
-------------------------------------------g-ctgctggt-at----
ct---tttta--ctggctg--gcggctgct--gagcgaaccctatc-----gtg-agcgt
tctgacct---tggttggagctagtaactta-aatttt--aaacccattcttaaatactg
aatatactgtaggg-acgaaagtctctgcttttaactagatagcaactttcagcagtgga
tgtctaggctcgcacatcg-atgaagaacgctgcgaactgcgatacgtaatgcgaattgc
aggattca--gtgagtcatcgaaattttgaacgcatattg-cac-ttccgggttatcc-c
t--ggaagtatgcctgtatcagtgtccgtacattaaacttggttttcttctttcc-gtgt
agtcggtggaggatatgccagatatgaa-gtgtcttgtggc---tggttttcgaatcg-g
ctgtgagtcctttgaaatgtatagaactg-att-ctcttt-gttcgaaaagcgtggcgtt
gctggtt--gtgaaggctgtcagtgtgactagtc-ggcgaccg-gtttgtctgctatggc
ata-aatggaggagtgttcgattcgcggtatgattggcttc-ggctgaacaggc-gctta
ttagacgttcttcctgctgtggcgg-tatgacct-ggtgaaccgtagtt-catgcac-ga
cttggctttt-gaat--tggctttgc-t-gt-gtgaagtaga-gtgaca-gtttcggct-
gtcgagg-a----tcgaccca-tttgggaaa-t-tgtgctgtgc--ga-cttcggttgtg
tgg-catctcaa------------------------------------------------
------------------
>DQ643851
------------------------------------------------------------
------------------------------------------------------------
------------------------------------------------------------
------------------------------------------------------------
------------------------------------------------------------
------------------------------------------------------------
------------------------------------------------------------
---------------------ccacacctaaaaa-ctttccacg-tgaa-ccg-tatcaa
c-ccaa-taatttgggggtttaa-tt-ggcggct--------------------------
------------------------------------------------------------
------------------------------------------------------------
------------------------------------------------------------
------------------------------------------------------------
------------------------------------------------------------
------------------------------------------------------------
------------------------------------------------------------
------------------------------------------------------------
------------------------------------------------------------
------------------------------------------------------------
------------------------------------------------------------
-------------------------------------------g-ctgctggt-at----
ct---tttta--ctggctg--gcggctgct--gagcgaaccctatc-----gtg-agcgt
tctgacct---tggttggagctagtaactta-aatttt--aaacccattcttaaatactg
aatatactgtaggg-acgaaagtctctgcttttaactagatagcaactttcagcagtgga
tgtctaggctcgcacatcg-atgaagaacgctgcgaactgcgatacgtaatgcgaattgc
aggattca--gtgagtcatcgaaattttgaacgcatattg-cac-ttccgggttatcc-c
t--ggaagtatgcctgtatcagtgtccgtacattaaacttggttttcttctttcc-gtgt
agtcggtggaggatatgccagatatgaa-gtgtcttgtggc---tggttttcgaatcg-g
ctgtgagtcctttgaaatgtatagaactg-att-ctcttt-gttcgaaaagcgtggcgtt
gctggtt--gtgaaggctgtcagtgtgactagtc-ggcgaccg-gtttgtctgctatggc
ata-aatggaggagtgttcgattcgcggtatgattggcttc-ggctgaacaggc-gctta
ttagacgttcttcctgctgtggcgg-tatgacct-ggtgaaccgtagtt-catgcac-ga
cttggctttt-gaat--tggctttgc-t-gt-gtgaagtaga-gtgaca-gtttcggct-
gtcgagg-a----tcgaccca-tttgggaaa-t-tgtgctgtgc--ga-cttcggttgtg
tgg-catctcaa------------------------------------------------
------------------
>DQ643850
------------------------------------------------------------
------------------------------------------------------------
------------------------------------------------------------
------------------------------------------------------------
------------------------------------------------------------
------------------------------------------------------------
------------------------------------------------------------
---------------------ccacacctaaaaaactttccacg-tgaa-ccg-tatcaa
c-ccaa-taatttgggggtttaa-tt-ggcggct--------------------------
------------------------------------------------------------
------------------------------------------------------------
------------------------------------------------------------
------------------------------------------------------------
------------------------------------------------------------
------------------------------------------------------------
------------------------------------------------------------
------------------------------------------------------------
------------------------------------------------------------
------------------------------------------------------------
------------------------------------------------------------
-------------------------------------------g-ctgctggt-at----
ct---tttta--ctggctg--gcggctgct--gagcgaaccctatc-----gtg-agcgt
tctgacct---tggttggagctagtaactta-aatttt--aaacccattcttaaatactg
aatatactgtaggg-acgaaagtctctgcttttaactagatagcaactttcagcagtgga
tgtctaggctcgcacatcg-atgaagaacgctgcgaactgcgatacgtaatgcgaattgc
aggattca--gtgagtcatcgaaattttgaacgcatattg-cac-ttccgggttatcc-c
t--ggaagtatgcctgtatcagtgtccgtacattaaacttggttttcttctttcc-gtgt
agtcggtggaggatatgccagatatgaa-gtgtcttgtggc---tggttttcgaatcg-g
ctgtgagtcctttgaaatgtatagaactg-att-ctcttt-gttcgaaaagcgtggcgtt
gctggtt--gtgaaggctgtcagtgtgactagtc-ggcgaccg-gtttgtctgctatggc
ata-aatggaggagtgttcgattcgcggtatgattggcttc-ggctgaacaggc-gctta
ttagacgttcttcctgctgtggcgg-tatgacct-ggtgaaccgtagtt-catgcac-ga
cttggctttt-gaat--tggctttgc-t-gt-gtgaagtaga-gtgaca-gtttcggct-
gtcgagg-a----tcgaccca-tttgggaaa-t-tgtgctgtgc--ga-cttcggttgtg
tgg-catctcaa------------------------------------------------
------------------
>DQ643849
------------------------------------------------------------
------------------------------------------------------------
------------------------------------------------------------
------------------------------------------------------------
------------------------------------------------------------
------------------------------------------------------------
------------------------------------------------------------
---------------------ccacacctaaaaaactttccacg-tgaa-ccg-tatcaa
c-ccaa-taatttgggggtttaa-tt-ggcggct--------------------------
------------------------------------------------------------
------------------------------------------------------------
------------------------------------------------------------
------------------------------------------------------------
------------------------------------------------------------
------------------------------------------------------------
------------------------------------------------------------
------------------------------------------------------------
------------------------------------------------------------
------------------------------------------------------------
------------------------------------------------------------
-------------------------------------------g-ctgctggt-at----
ct---tttta--ctggctg--gcggctgct--gagcgaaccctatc-----gtg-agcgt
tctgacct---tggttggagctagtaactta-aatttt--aaacccattcttaaatactg
aatatactgtaggg-acgaaagtctctgcttttaactagatagcaactttcagcagtgga
tgtctaggctcgcacatcg-atgaagaacgctgcgaactgcgatacgtaatgcgaattgc
aggattca--gtgagtcatcgaaattttgaacgcatattg-cac-ttccgggttatcc-c
t--ggaagtatgcctgtatcagtgtccgtacattaaacttggttttcttctttcc-gtgt
agtcggtggaggatatgccagatatgaa-gtgtcttgtggc---tggttttcgaatcg-g
ctgtgagtcctttgaaatgtatagaactg-att-ctcttt-gttcgaaaagcgtggcgtt
gctggtt--gtgaaggctgtcagtgtgactagtc-ggcgaccg-gtttgtctgctatggc
ata-aatggaggagtgttcgattcgcggtatgattggcttc-ggctgaacaggc-gctta
ttagacgttcttcctgctgtggcgg-tatgacct-ggtgaaccgtagtt-catgcac-ga
cttggctttt-gaat--tggctttgc-t-gt-gtgaagtaga-gtgaca-gtttcggct-
gtcgagg-a----tcgaccca-tttgggaaa-t-tgtgctgtgc--ga-cttcggttgtg
tgg-catctcaa------------------------------------------------
------------------
>DQ643848
------------------------------------------------------------
------------------------------------------------------------
------------------------------------------------------------
------------------------------------------------------------
------------------------------------------------------------
------------------------------------------------------------
------------------------------------------------------------
---------------------ccacacctaaaaaactttccacg-tgaa-ccg-tatcaa
c-ccaa-taatttgggggtttaa-tt-ggcggct--------------------------
------------------------------------------------------------
------------------------------------------------------------
------------------------------------------------------------
------------------------------------------------------------
------------------------------------------------------------
------------------------------------------------------------
------------------------------------------------------------
------------------------------------------------------------
------------------------------------------------------------
------------------------------------------------------------
------------------------------------------------------------
-------------------------------------------g-ctgctggt-at----
ct---tttta--ctggctg--gcggctgct--gagcgaaccctatc-----gtg-agcgt
tctgacct---tggttggagctagtaactta-aatttt--aaacccattcttaaatactg
aatatactgtaggg-acgaaagtctctgcttttaactagatagcaactttcagcagtgga
tgtctaggctcgcacatcg-atgaagaacgctgcgaactgcgatacgtaatgcgaattgc
aggattca--gtgagtcatcgaaattttgaacgcatattg-cac-ttccgggttatcc-c
t--ggaagtatgcctgtatcagtgtccgtacattaaacttggttttcttctttcc-gtgt
agtcggtggaggatatgccagatatgaa-gtgtcttgtggc---tggttttcgaatcg-g
ctgtgagtcctttgaaatgtatagaactg-att-ctcttt-gttcgaaaagcgtggcgtt
gctggtt--gtgaaggctgtcagtgtgactagtc-ggcgaccg-gtttgtctgctatggc
ata-aatggaggagtgttcgattcgcggtatgattggcttc-ggctgaacaggc-gctta
ttagacgttcttcctgctgtggcgg-tatgacct-ggtgaaccgtagtt-catgcac-ga
cttggctttt-gaat--tggctttgc-t-gt-gtgaagtaga-gtgaca-gtttcggct-
gtcgagg-a----tcgaccca-tttgggaaa-t-tgtgctgtgc--ga-cttcggttgtg
tgg-catctcaa------------------------------------------------
------------------
>DQ643847
------------------------------------------------------------
------------------------------------------------------------
------------------------------------------------------------
------------------------------------------------------------
------------------------------------------------------------
------------------------------------------------------------
------------------------------------------------------------
---------------------ccacacctaaaaa-ctttccacg-tgaa-ccg-tatcaa
c-ccaa-taatttgggggtttaa-tt-ggcggct--------------------------
------------------------------------------------------------
------------------------------------------------------------
------------------------------------------------------------
------------------------------------------------------------
------------------------------------------------------------
------------------------------------------------------------
------------------------------------------------------------
------------------------------------------------------------
------------------------------------------------------------
------------------------------------------------------------
------------------------------------------------------------
-------------------------------------------g-ctgctggt-at----
ct---tttta--ctggctg--gcggctgct--gagcgaaccctatc-----gtg-agcgt
tctgacct---tggttggagctagtaactta-aatttt--aaacccattcttaaatactg
aatatactgtaggg-acgaaagtctctgcttttaactagatagcaactttcagcagtgga
tgtctaggctcgcacatcg-atgaagaacgctgcgaactgcgatacgtaatgcgaattgc
aggattca--gtgagtcatcgaaattttgaacgcatattg-cac-ttccgggttatcc-c
t--ggaagtatgcctgtatcagtgtccgtacattaaacttggttttcttctttcc-gtgt
agtcggtggaggatatgccagatatgaa-gtgtcttgtggc---tggttttcgaatcg-g
ctgtgagtcctttgaaatgtatagaactg-att-ctcttt-gttcgaaaagcgtggcgtt
gctggtt--gtgaaggctgtcagtgtgactagtc-ggcgaccg-gtttgtctgctatggc
ata-aatggaggagtgttcgattcgcggtatgattggcttc-ggctgaacaggc-gctta
ttagacgttcttcctgctgtggcgg-tatgacct-ggtgaaccgtagtt-catgcac-ga
cttggctttt-gaat--tggctttgc-t-gt-gtgaagtaga-gtgaca-gtttcggct-
gtcgagg-a----tcgaccca-tttgggaaa-t-tgtgctgtgc--ga-cttcggttgtg
tgg-catctcaa------------------------------------------------
------------------
>DQ643846
------------------------------------------------------------
------------------------------------------------------------
------------------------------------------------------------
------------------------------------------------------------
------------------------------------------------------------
------------------------------------------------------------
------------------------------------------------------------
---------------------ccacacctaaaaaactttccacg-tgaa-ccg-tatcaa
c-ccaa-taatttgggggtttaa-tt-ggcggct--------------------------
------------------------------------------------------------
------------------------------------------------------------
------------------------------------------------------------
------------------------------------------------------------
------------------------------------------------------------
------------------------------------------------------------
------------------------------------------------------------
------------------------------------------------------------
------------------------------------------------------------
------------------------------------------------------------
------------------------------------------------------------
-------------------------------------------g-ctgctggt-at----
ct---tttta--ctggctg--gcggctgct--gagcgaaccctatc-----gtg-agcgt
tctgacct---tggttggagctagtaactta-aatttt--aaacccattcttaaatactg
aatatactgtaggg-acgaaagtctctgcttttaactagatagcaactttcagcagtgga
tgtctaggctcgcacatcg-atgaagaacgctgcgaactgcgatacgtaatgcgaattgc
aggattca--gtgagtcatcgaaattttgaacgcatattg-cac-ttccgggttatcc-c
t--ggaagtatgcctgtatcagtgtccgtacattaaacttggttttcttctttcc-gtgt
agtcggtggaggatatgccagatatgaa-gtgtcttgtggc---tggttttcgaatcg-g
ctgtgagtcctttgaaatgtatagaactg-att-ctcttt-gttcgaaaagcgtggcgtt
gctggtt--gtgaaggctgtcagtgtgactagtc-ggcgaccg-gtttgtctgctatggc
ata-aatggaggagtgttcgattcgcggtatgattggcttc-ggctgaacaggc-gctta
ttagacgttcttcctgctgtggcgg-tatgacct-ggtgaaccgtagtt-catgcac-ga
cttggctttt-gaat--tggctttgc-t-gt-gtgaagtaga-gtgaca-gtttcggct-
gtcgagg-a----tcgaccca-tttgggaaa-t-tgtgctgtgc--ga-cttcggttgtg
tgg-catctcaa------------------------------------------------
------------------
>DQ643845
------------------------------------------------------------
------------------------------------------------------------
------------------------------------------------------------
------------------------------------------------------------
------------------------------------------------------------
------------------------------------------------------------
------------------------------------------------------------
---------------------ccacacctaaaaaactttccacg-tgaa-ccg-tatcaa
c-ccaa-tgaatagggggtttat-tt-ggcggcg--------------------------
------------------------------------------------------------
------------------------------------------------------------
------------------------------------------------------------
------------------------------------------------------------
------------------------------------------------------------
------------------------------------------------------------
------------------------------------------------------------
------------------------------------------------------------
------------------------------------------------------------
------------------------------------------------------------
------------------------------------------------------------
-------------------------------------------g-ctgctggc-at----
tt---ttttg--ctggctg--gctactgct--gagcgaaccctgaga-ag-gtg-aatgt
tccgactt---tggttggaattagtagcttg-aattgc--aaaccctttcttaaatactg
aatatactgtgggg-acgaaagtctctgcttttaactagatagcaactttcagcagtgga
tgtctaggctcgcacatcg-atgaagaacgctgcgaactgcgatacgtaatgcgaattgc
aggattca--gtgagtcatcgaaattttgaacgcatattg-cac-tctcggggtattc-c
t--gggagtatgcctgtatcagtgtccgtacatcaaacttggttttcttctttcc-gtgt
agtcggtggaggatatgccagatataaa-gtgtcttgtagc---tggttttcgaatcg-g
cagcgagtcctttgaaatgtatagaactg-act-ctcttt-gttcgaaaagcgtggcgtt
gctggtt--gtgaaggctgtccgtgtggctagtc-ggcgaccg-gtttgtctgctatgg-
-ta-aatggaggagtgtttgattcgcggtaggattggcttc-ggctgaactgac-gctta
ttggacgttctttctactatggcgg-tatgaact-ggtgaaccgtagtt-catgcgt-ga
cttggctttt-gaat--cagctttgc-t-gctgcgaagtaga-gtgaca-gtttcggct-
gtcgagt-g----tcgaccca-tttggaaaa-actgtgctgtgt--ga-cttcggtcgcg
tgg-catcccaa------------------------------------------------
------------------
>DQ643844
------------------------------------------------------------
------------------------------------------------------------
------------------------------------------------------------
------------------------------------------------------------
------------------------------------------------------------
------------------------------------------------------------
------------------------------------------------------------
---------------------ccacacctaaaaa-ctttcc-cg-tgaa-ccg-tatcaa
c-ccaa-taatttgggggtttaa-tt-ggcggct--------------------------
------------------------------------------------------------
------------------------------------------------------------
------------------------------------------------------------
------------------------------------------------------------
------------------------------------------------------------
------------------------------------------------------------
------------------------------------------------------------
------------------------------------------------------------
------------------------------------------------------------
------------------------------------------------------------
------------------------------------------------------------
-------------------------------------------g-ctgctggt-at----
ct---tttta--ctggctg--gcggctgct--gagcgaaccctatc-----gtg-agcgt
tctgacct---tggttggagctagtaactta-aatttt--aaacccattcttaaatactg
aatatactgtaggg-acgaaagtctctgcttttaactagatagcaactttcagcagtgga
tgtctaggctcgcacctcg-atgaagaacgctgcgaactgcgatacgtaatgcgaattgc
aggattca--gtgagtcatcgaaattttgaacgcatattg-cac-ttccgggttatcc-c
t--ggaagtatgcctgtatcagtgtccgtacattaaacttggttttcttctttcc-gtgt
agtcggtggaggatatgccagatatgaa-gtgtcttgtggc---tggttttcgaatcg-g
ctgtgagtcctttgaaatgtatagaactg-att-ctcttt-gttcgaaaagcgtggcgtt
gctggtt--gtgaaggctgtcagtgtgactagtc-ggcgaccg-gtttgtctgctatggc
ata-aatggaggagtgttcgattcgcggtatgattggcttc-ggctgaacaggc-gctta
ttagacgttcttcctgctgtggcgg-tatgacct-ggtgaaccgtagtt-catgcac-ga
cttggctttt-gaat--tggctttgc-t-gt-gtgaagtaga-gtgaca-gtttcggct-
gtcgagg-a----tcgaccca-tttgggaaa-t-tgtgctgtgc--ga-cttcggttgcg
tgg-catctcaa------------------------------------------------
------------------
>DQ643843
------------------------------------------------------------
------------------------------------------------------------
------------------------------------------------------------
------------------------------------------------------------
------------------------------------------------------------
------------------------------------------------------------
------------------------------------------------------------
---------------------ccacacctaaaaa-ctttcc-cg-tgaa-ccg-tatcaa
c-ccaa-taatttgggggtttaa-tt-ggcggct--------------------------
------------------------------------------------------------
------------------------------------------------------------
------------------------------------------------------------
------------------------------------------------------------
------------------------------------------------------------
------------------------------------------------------------
------------------------------------------------------------
------------------------------------------------------------
------------------------------------------------------------
------------------------------------------------------------
------------------------------------------------------------
-------------------------------------------g-ctgctggt-at----
ct---tttta--ctggctg--gcggctgct--gagcgaaccctatc-----gtg-agcgt
tctgacct---tggttggagctagtaactta-aatttt--aaacccattcttaaatactg
aatatactgtaggg-acgaaagtctctgcttttaactagatagcaactttcagcagtgga
tgtctaggctcgcacctcg-atgaagaacgctgcgaactgcgatacgtaatgcgaattgc
aggattca--gtgagtcatcgaaattttgaacgcatattg-cac-ttccgggttatcc-c
t--ggaagtatgcctgtatcagtgtccgtacattaaacttggttttcttctttcc-gtgt
agtcggtggaggatatgccagatatgaa-gtgtcttgtggc---tggttttcgaatcg-g
ctgtgagtcctttgaaatgtatagaactg-att-ctcttt-gttcgaaaagcgtggcgtt
gctggtt--gtgaaggctgtcagtgtgactagtc-ggcgaccg-gtttgtctgctatggc
ata-aatggaggagtgttcgattcgcggtatgattggcttc-ggctgaacaggc-gctta
ttagacgttcttcctgctgtggcgg-tatgacct-ggtgaaccgtagtt-catgcac-ga
cttggctttt-gaat--tggctttgc-t-gt-gtgaagtaga-gtgaca-gtttcggct-
gtcgagg-a----tcgaccca-tttgggaaa-t-tgtgctgtgc--ga-cttcggttgcg
tgg-catctcaa------------------------------------------------
------------------
>DQ643842
------------------------------------------------------------
------------------------------------------------------------
------------------------------------------------------------
------------------------------------------------------------
------------------------------------------------------------
------------------------------------------------------------
------------------------------------------------------------
---------------------ccacacctaaaaaactttccacg-tgaa-ccg-tatcaa
c-ccaa-taaattgggggtttaa-tt-ggcggct--------------------------
------------------------------------------------------------
------------------------------------------------------------
------------------------------------------------------------
------------------------------------------------------------
------------------------------------------------------------
------------------------------------------------------------
------------------------------------------------------------
------------------------------------------------------------
------------------------------------------------------------
------------------------------------------------------------
------------------------------------------------------------
-------------------------------------------g-ctgctggt-aa----
ctttttt--g--ctggctg--gcggctgct--gagcgaatcctatc-----gtg-agcgt
tctgacct---tggttggagctagtaactta-aatttt--aaacccattcttaaatactg
aatatactgtgggg-acgaaagtctctgcttttaactagatagcaactttcagcagtgga
tgtctaggctcgcacatcg-atgaagaacgctgcgaactgcgatacgtaatgcgaattgc
aggattca--gtgagtcatcgaaattttgaacgcatattg-cac-ttccgggttatcc-c
t--ggaagtatgcctgtatcagtgtccgtacattaaacttggttttcttctttcc-gtgt
agtcggtggaggatatgccagatatgaa-gtgtcttgtggc---tggttttcgaatcg-g
ctgtgagtcctttgaaatgtatagaactg-att-ctcttt-gttcgaaaagcgtggcgtt
gctggtt--gtgaaggctgtcagtgtgactagtc-ggcgaccg-gtttgtctgctatggc
ata-aatggaggagtgttcgattcgcggtatgattggcttccggctgaacaggc-gctta
ttagacgttcttcctgctgtggcgg-tatgacct-ggtgaaccgtagtt-catgcac-ga
cttggctttt-gaat--tggctttgc-t-gt-gtgaagtaga-gtgaca-gtttcggct-
gtcgagg-a----tcgaccca-tttgggaaa-t-tgtgctgtgc--ga-cttcggttgcg
tgg-catctcaa------------------------------------------------
------------------
>DQ643841
------------------------------------------------------------
------------------------------------------------------------
------------------------------------------------------------
------------------------------------------------------------
------------------------------------------------------------
------------------------------------------------------------
------------------------------------------------------------
---------------------ccacacctaaaaaactttccacg-tgaa-ccg-tatcaa
c-ccaa-taaattgggggtttaa-tt-ggcggct--------------------------
------------------------------------------------------------
------------------------------------------------------------
------------------------------------------------------------
------------------------------------------------------------
------------------------------------------------------------
------------------------------------------------------------
------------------------------------------------------------
------------------------------------------------------------
------------------------------------------------------------
------------------------------------------------------------
------------------------------------------------------------
-------------------------------------------g-ctgctggt-at----
ct---tttta--ctggctg--gcggctgct--gagcgaaccctatc-----gtg-agcgt
tctgacct---cggttggagctagtaactta-aatttt--aaacccattcttaaatactg
aatatactgtgggg-acgaaagtctctgcttttaactagatagcaactttcagcagtgga
tgtctaggctcgcacatcg-atgaagaacgctgcgaactgcgatacgtaatgcgaattgc
aggattca--gtgagtcatcgaaattttgaacgcatattg-cac-ttccgggttattc-c
t--ggaagtatgcctgtatcagtgtccgtacattaaacttggttttcttctttcc-gtgt
agtcggtggaggatatgccagatatgaa-gtgtcttgtggc---tggttttcgaatcg-g
ctgtgagtcctttgaaatgtatagaactg-att-ctcttt-gttcgaaaagcgtggcgtt
gctggtt--gtgaaggctgtcagtatgactagtc-ggcgaccg-gtttgtctgctatggc
ata-aatggaggagtgttcgattcgcggtatgattggcttc-ggctgaacaggc-gctta
ttagacgttcttcctgctgtggcgg-tatgaact-ggtgaaccgtagtt-catgcac-ga
cttggctttt-gaat--tggctttgc-t-gt-gtgaagtaga-gtgaca-gtttcggct-
gtcgagg-a----tcgaccca-tttgggaaa-t-tgtgctgtgc--ga-cttcggttgcg
tgg-catctcaa------------------------------------------------
------------------
>DQ643840
------------------------------------------------------------
------------------------------------------------------------
------------------------------------------------------------
------------------------------------------------------------
------------------------------------------------------------
------------------------------------------------------------
------------------------------------------------------------
---------------------ccacacctaaaaaactttccacg-tgaa-ccg-tatcaa
c-ccaa-taaattgggggtttaa-tt-ggcgact--------------------------
------------------------------------------------------------
------------------------------------------------------------
------------------------------------------------------------
------------------------------------------------------------
------------------------------------------------------------
------------------------------------------------------------
------------------------------------------------------------
------------------------------------------------------------
------------------------------------------------------------
------------------------------------------------------------
------------------------------------------------------------
-------------------------------------------g-ctgctggt-aa----
ctttttt--g--ctggctg--gcggctgct--gagcgaatcctatc-----gtg-agcgt
tctgacct---tggttggagctagtaactta-aatttt--aaacccattcttaaatactg
aatatactgtgggg-acgaaagtctctgcttttaactagatagcaactttcagcagtgga
tgtctaagctcgcacatcg-atgaagaacgctgcgaactgcgatacgtaatgcgaattgc
aggattca--gtgagtcatcgaaattttgaacgcatattg-cac-ttccgggttatcc-c
t--ggaagtatgcctgtatcagtgtccgtacattaaacttggttttcttctttcc-gtgt
agtcggtggaggatatgccagatatgaa-gtgtcttgtggc---tggttttcgaatcg-g
ctgtgagtcctttgaaatgtatagaactg-att-ctcttt-gttcgaaaagcgtggcgtt
gctggtt--gtgaaggctgtcagtgtgactagtc-ggcgaccg-gtttgtctgctatggc
ata-aatggaggagtgttcgattcgcggtatgattggcttccggctgaacaggc-gctta
ttagacgttcttcctgctgtggcgg-tatgacct-ggtgaaccgtagtt-catgcac-ga
cttggctttt-gaat--tggctttgc-t-gt-gtgaagtaga-gtgaca-gtttcggct-
gtcgagg-a----tcgaccca-tttgggaaa-t-tgtgctgtgc--ga-cttcggttgcg
tgg-catctcaa------------------------------------------------
------------------
>DQ643839
------------------------------------------------------------
------------------------------------------------------------
------------------------------------------------------------
------------------------------------------------------------
------------------------------------------------------------
------------------------------------------------------------
------------------------------------------------------------
---------------------ccacacctaaaaa-ctttccacg-tgaa-ccg-tatcaa
c-caca-tttattgggggtttca-tt-ggcggct--------------------------
------------------------------------------------------------
------------------------------------------------------------
------------------------------------------------------------
------------------------------------------------------------
------------------------------------------------------------
------------------------------------------------------------
------------------------------------------------------------
------------------------------------------------------------
------------------------------------------------------------
------------------------------------------------------------
------------------------------------------------------------
-------------------------------------------g-ctgctggc-at----
ct---ttttg--ctgactg--gcgactgct--gagcgaaccctatca-tg-gcg-agcgt
tctaacct---cggttggagctagtagcttg-catttt--aaacccattcttaaatactg
aacatactgtgggg-acgaaagtctctgcttttaactagatagcaactttcagcagtgga
tgtctaggctcgcacatcg-atgaagaacgctgcgaactgcgatacgtaatgcgaattgc
aggattca--gtgagtcatcgaaattttgaacgcatattg-cac-ttccgggttatcc-c
t--gggagtatgcctgtatcagtgtccgtacatcaaacttggttttcttctttcc-gtgt
agtcggtggaggatatgccagatgtgaa-gtgtcttgcggc---tggttttcggatcg-g
ctgtgagtcctttgaaatgtacagaactg-act-ctcttt-gttcgaaaagcgtggcgtt
gctggtt--gtggaggctgtccgtatggctagtc-ggtgaccg-gtttgtctgctatggc
atg-aatggaggagtgttcgattcgcggtatggttggcttc-ggctgaacaggc-gctta
ttgaacgttcttcctgctatggcgg-tatgaact-ggtgaaccgtagtt-catgcat-ga
cttggctttt-gaat--tggctttgc-t-gt-gcaaagtaga-gtgaca-gtttcggct-
gtcgagg-g----tcgaccca-tttgggaaa-t-tgtgctgtgc--aa-cttcggttgcg
tgg-catctcaa------------------------------------------------
------------------
>AF528560
aaccaaaggaagttggaggcaataacaggtctgtga-tgcccttaga-tgttctgggcc-
gcacgcgcgct-acact-gatgcgttcaacgagtatacaaccttgatcgataggtctggg
taatcttttgaatgcgcatcgtgctagggatagactgttgcaattttcagtcttgaacga
ggaattcctagtaaacgcaagtcatcagcttgcattgattacgtccctgccctttgtaca
caccgcccgtcgcacctaccgattgaatgactcggtgaaaaattgggactgtgaccccgc
ttgaagtaattgcgagcggattaatgggaacttttttaaacctcgccatttagaggaagg
tgaagtcgta--acaaggtttccgtaggtgaac-ctg-c---gga---------------
-------aggat---catt-accacacctaaaaaactttccacg-tgaa-ccg-tatcaa
c-ccaa-taatttgggggtttaa-tt-ggcggct--------------------------
------------------------------------------------------------
------------------------------------------------------------
------------------------------------------------------------
------------------------------------------------------------
------------------------------------------------------------
------------------------------------------------------------
------------------------------------------------------------
------------------------------------------------------------
------------------------------------------------------------
------------------------------------------------------------
------------------------------------------------------------
-------------------------------------------g-ctgctggt-at----
ct---tttta--ctggctg--gcggctgct--gagcgaaccctatc-----gtg-agcgt
tctgacct---tggttggagctagtaactta-aatttt--aaacccattcttaaatactg
aatatactgtaggg-acgaaggtctctgcttttaactagatagcaactttcagcagtgga
tgtctaggctcgcacatcg-atgaagaacgctgcgaactgcgatacgtaatgcgaattgc
aggattca--gtgagtcatcgaaattttgaacgcatattg-cac-ttccgggttatcc-c
t--ggaagtatgcctgtatcagtgtccgtacattaaacttggttttcttctttcc-gtgt
agtcggtggaggatatgccagatatgaa-gtgtcttgtggc---tggttttcgaatcg-g
ctgtgagtcctttgaaatgtatagaactg-att-ctcttt-gttcgaaaagcgtggcgtt
gctggtt--gtgaaggctgtcagtgtgactagtc-ggcgaccg-gtttgtctgctatggc
ata-aatggaggagtgttcgattcgcggtatgattggcttc-ggctgaacaggc-gctta
ttagacgttcttcctgctgtggcgg-tatgacct-ggtgaaccgtagtt-catgcac-ga
cttggctttt-gaat--tggctttgc-t-gt-gtgaagtaga-gtgaca-gtttcggct-
gtcgagg-a----tcgaccca-tttgggaaa-t-tgtgctgtgc--ga-cttcggttgtg
tgg-catctcaa------------------------------------------------
------------------
>AF528559
aaccaaaggaagttggaggcaataacaggtctgtga-tgcccttaga-tgttctgggcc-
gcacgcgcgct-acact-gatgcgttcaacgagtatacaaccttgatcgataggtctggg
taatcttttgaatgcgcatcgtgctagggatagactgttgcaattttcagtcttgaacga
ggaattcctagtaaacgcaagtcatcagcttgcattgattacgtccctgccctttgtaca
caccgcccgtcgcacctaccgattgaatgactcggtgaaaaattgggactgtgaccccgc
ttgaagtaattgcgagcggattaatgggaacttttttaaacctcgccatttagaggaagg
tgaagtcgta--acaaggtttccgtaggtgaac-ctg-c---gga---------------
-------aggat---catt-accacacctaaaaaactttccacg-tgaa-ccg-tatcaa
c-ccaa-taacttgggggtttaa-tt-ggcggct--------------------------
------------------------------------------------------------
------------------------------------------------------------
------------------------------------------------------------
------------------------------------------------------------
------------------------------------------------------------
------------------------------------------------------------
------------------------------------------------------------
------------------------------------------------------------
------------------------------------------------------------
------------------------------------------------------------
------------------------------------------------------------
-------------------------------------------g-ctgctggt-at----
ct---tttta--ctggctg--gcggctgct--gagcgaaccctatc-----gtg-agcgt
tctgacct---tggttggagctagtaactta-aatttt--aaacccattcttaaatactg
aatatactgtaggg-acgaaagtctctgcttttaactagatagcaactttcagcagtgga
tgtctaggctcgcacatcg-atgaagaacgctgcgaactgcgatacgtaatgcgaattgc
aggattca--gtgagtcatcgaaattttgaacgcatattg-cac-ttccgggttatcc-c
t--ggaagtatgcctgtatcagtgtccgtacattaaacttggttttcttctttcc-gtgt
agtcggtggaggatatgccagatatgaa-gtgtcttgtggc---tggttttcgaatcg-g
ctgtgagtcctttgaaatgtatagaactg-att-ctcttt-gttcgaaaagcgtggcgtt
gctggtt--gtgaaggctgtcagtgtgactagtc-ggcgaccg-gtttgtctgctatggc
ata-aatggaggagtgttcgattcgcggtatgattggcttc-ggatgaacaggc-gctta
ttagacgttcttcctgctgtggcgg-tatgacct-ggtgaaccgtagtt-catgcac-ga
cttggctttt-gaat--tggctttgc-t-gt-gtgaagtaga-gtgaca-gtttcggct-
gtcgagg-a----tcgaccca-tttgggaaa-t-tgtgctgtgc--ga-cttcggttgtg
tgg-catctcaa------------------------------------------------
------------------
>EF614968
------------------------------------------------------------
------------------------------------------------------------
------------------------------------------------------------
------------------------------------------------------------
------------------------------------------------------------
------------------------------------------------------------
------------------------------------------------------------
---------------------ccacacctaaaaa-caatccacg-tgaa-ccg-tatcaa
c-ccaa-t-aattgggggtttac-tt-ggcggcg--------------------------
------------------------------------------------------------
------------------------------------------------------------
------------------------------------------------------------
------------------------------------------------------------
------------------------------------------------------------
------------------------------------------------------------
------------------------------------------------------------
------------------------------------------------------------
------------------------------------------------------------
------------------------------------------------------------
------------------------------------------------------------
-------------------------------------------g-ctgctagc-at----
ct---ttttg--ctggctg--gctactgct--gagtgaatcctatc-----gcg-agcgt
tctgactt---cggttggagctagtagctta-acttat--aaaccctttcttaaatactg
aatatactgtgggg-acgaaagtctctgcttttaactagatagcaactttcagcagtgga
tgtctaggctcgcacatcg-atgaagaacgctgcgaactgcgatacgtaatgcgaattgc
aggattca--gtgagtcatcgaaattttgaacgcatattg-cac-ttccgggttatcc-c
t--ggaagtatgcctgtatcagtgtccgtacatcaaacttggttttcttctttcc-gtgt
agtcggtggaggatatgccagatatgaa-gtgtcttgcggc---tggttttcgaatcg-g
ctacgagtcctttgaaatgtatagaactg-act-ctcttt-gttcgaaaagcgtggcgtt
gctggtt--gtgaaggctgtttgtatggcttgtc-ggcgaccg-gtttgtctgctatgac
att-aatggaggaatgtttgattcgcggtatggttggcttc-ggctgaacaggc-gctta
ttggacgttattcctgttgtagtgg-tatgaact-ggtgaaccgtagct-aatgcgt-ga
cttggctttt-gaac--cggctttgc-t-gt-gcgaagtaga-gtgaca-gtttcggct-
gtcgagt-g----tcgaccca-tttgggaaa-t-tgtgctgtgt--ga-cttcggttgcg
tag-catctcaa------------------------------------------------
------------------
>EF614967
------------------------------------------------------------
------------------------------------------------------------
------------------------------------------------------------
------------------------------------------------------------
------------------------------------------------------------
------------------------------------------------------------
------------------------------------------------------------
---------------------ccacacctaaaaa-caatccacg-tgaa-ccg-tatcaa
c-ccaa-t-aattgggggtttac-tt-ggcggcg--------------------------
------------------------------------------------------------
------------------------------------------------------------
------------------------------------------------------------
------------------------------------------------------------
------------------------------------------------------------
------------------------------------------------------------
------------------------------------------------------------
------------------------------------------------------------
------------------------------------------------------------
------------------------------------------------------------
------------------------------------------------------------
-------------------------------------------g-ctgctagc-at----
ct---ttttg--ctggctg--gctactgct--gagtgaatcctatc-----gcg-agcgt
tctgactt---cggttggagctagtagctta-acttat--aaaccctttcttaaatactg
aatatactgtgggg-acgaaagtctctgcttttaactagatagcaactttcagcagtgga
tgtctaggctcgcacatcg-atgaagaacgctgcgaactgcgatacgtaatgcgaattgc
aggattca--gtgagtcatcgaaattttgaacgcatattg-cac-ttccgggttatcc-c
t--ggaagtatgcctgtatcagtgtccgtacatcaaacttggttttcttctttcc-gtgt
agtcggtggaggatatgccagatatgaa-gtgtcttgcggc---tggttttcgaatcg-g
ctacgagtcctttgaaatgtatagaactg-act-ctcttt-gttcgaaaagcgtggcgtt
gctggtt--gtgaaggctgtttgtatggcttgtc-ggcgaccg-gtttgtctgctatgac
att-aatggaggaatgtttgattcgcggtatggttggcttc-ggctgaacaggc-gctta
ttggacgttattcctgttgtagtgg-tatgaact-ggtgaaccgtagct-aatgcgt-ga
cttggctttt-gaac--cggctttgc-t-gt-gcgaagtaga-gtgaca-gtttcggct-
gtcgagt-g----tcgaccca-tttgggaaa-t-tgtgctgtgt--ga-cttcggttgcg
tag-catctcaa------------------------------------------------
------------------
>EF614966
------------------------------------------------------------
------------------------------------------------------------
------------------------------------------------------------
------------------------------------------------------------
------------------------------------------------------------
------------------------------------------------------------
------------------------------------------------------------
---------------------ccacacctaaaaa-caatccacg-tgaa-ccg-tatcaa
c-ccaa-t-aattgggggtttac-tt-ggcggcg--------------------------
------------------------------------------------------------
------------------------------------------------------------
------------------------------------------------------------
------------------------------------------------------------
------------------------------------------------------------
------------------------------------------------------------
------------------------------------------------------------
------------------------------------------------------------
------------------------------------------------------------
------------------------------------------------------------
------------------------------------------------------------
-------------------------------------------g-ctgctagc-at----
ct---ttttg--ctggctg--gctactgct--gagtgaatcctatc-----gcg-agcgt
tctgactt---cggttggagctagtagctta-acttat--aaaccctttcttaaatactg
aatatactgtgggg-acgaaagtctctgcttttaactagatagcaactttcagcagtgga
tgtctaggctcgcacatcg-atgaagaacgctgcgaactgcgatacgtaatgcgaattgc
aggattca--gtgagtcatcgaaattttgaacgcatattg-cac-ttccgggttatcc-c
t--ggaagtatgcctgtatcagtgtccgtacatcaaacttggttttcttctttcc-gtgt
agtcggtggaggatatgccagatatgaa-gtgtcttgcggc---tggttttcgaatcg-g
ctacgagtcctttgaaatgtatagaactg-act-ctcttt-gttcgaaaagcgtggcgtt
gctggtt--gtgaaggctgtttgtatggcttgtc-ggcgaccg-gtttgtctgctatgac
att-aatggaggaatgtttgattcgcggtatggttggcttc-ggctgaacaggc-gctta
ttggacgttattcctgttgtagtgg-tatgaact-ggtgaaccgtagct-aatgcgt-ga
cttggctttt-gaac--cggctttgc-t-gt-gcgaagtaga-gtgaca-gtttcggct-
gtcgagt-g----tcgaccca-tttgggaaa-t-tgtgctgtgt--ga-cttcggttgcg
tag-catctcaa------------------------------------------------
------------------
>EF614965
------------------------------------------------------------
------------------------------------------------------------
------------------------------------------------------------
------------------------------------------------------------
------------------------------------------------------------
------------------------------------------------------------
------------------------------------------------------------
---------------------ccacacctaaaaa-caatccacg-tgaa-ccg-tatcaa
c-ccaa-t-aattgggggtttac-tt-ggcggcg--------------------------
------------------------------------------------------------
------------------------------------------------------------
------------------------------------------------------------
------------------------------------------------------------
------------------------------------------------------------
------------------------------------------------------------
------------------------------------------------------------
------------------------------------------------------------
------------------------------------------------------------
------------------------------------------------------------
------------------------------------------------------------
-------------------------------------------g-ctgctagc-at----
ct---ttttg--ctggctg--gctactgct--gagtgaatcctatc-----gcg-agcgt
tctgactt---cggttggagctagtagctta-acttat--aaaccctttcttaaatactg
aatatactgtgggg-acgaaagtctctgcttttaactagatagcaactttcagcagtgga
tgtctaggctcgcacatcg-atgaagaacgctgcgaactgcgatacgtaatgcgaattgc
aggattca--gtgagtcatcgaaattttgaacgcatattg-cac-ttccgggttatcc-c
t--ggaagtatgcctgtatcagtgtccgtacatcaaacttggttttcttctttcc-gtgt
agtcggtggaggatatgccagatatgaa-gtgtcttgcggc---tggttttcgaatcg-g
ctacgagtcctttgaaatgtatagaactg-act-ctcttt-gttcgaaaagcgtggcgtt
gctggtt--gtgaaggctgtttgtatggcttgtc-ggcgaccg-gtttgtctgctatgac
att-aatggaggaatgtttgattcgcggtatggttggcttc-ggctgaacaggc-gctta
ttggacgttattcctgttgtagtgg-tatgaact-ggtgaaccgtagct-aatgcgt-ga
cttggctttt-gaac--cggctttgc-t-gt-gcgaagtaga-gtgaca-gtttcggct-
gtcgagt-g----tcgaccca-tttgggaaa-t-tgtgctgtgt--ga-cttcggttgcg
tag-catctcaa------------------------------------------------
------------------
>EF614964
------------------------------------------------------------
------------------------------------------------------------
------------------------------------------------------------
------------------------------------------------------------
------------------------------------------------------------
------------------------------------------------------------
------------------------------------------------------------
---------------------ccacacctaaaac--aatccacg-tgaa-ccg-tatcaa
c-ccaa-t-aattgggggtttac-tt-ggcggcg--------------------------
------------------------------------------------------------
------------------------------------------------------------
------------------------------------------------------------
------------------------------------------------------------
------------------------------------------------------------
------------------------------------------------------------
------------------------------------------------------------
------------------------------------------------------------
------------------------------------------------------------
------------------------------------------------------------
------------------------------------------------------------
-------------------------------------------g-ctgctagc-at----
ct---ttttg--ctggctg--gctactgct--gagtgaatcctatc-----gcg-agcgt
tctgactt---cggttggagctagtagctta-acttat--aaaccctttcttaaatactg
aatatactgtgggg-acgaaagtctctgcttttaactagatagcaactttcagcagtgga
tgtctaggctcgcacatcg-atgaagaacgctgcgaactgcgatacgtaatgcgaattgc
aggattca--gtgagtcatcgaaattttgaacgcatattg-cac-ttccgggttatcc-c
t--ggaagtatgcctgtatcagtgtccgtacatcaaacttggttttcttctttcc-gtgt
agtcggtggaggatatgccagatatgaa-gtgtcttgcggc---tggttttcgaatcg-g
ccacgagtcctttgaaatgtatagaactg-act-ctcttt-gttcgaaaggcgtggcgtt
gctggtt--gtgaaggctgtttgtatggcttgtc-ggcgaccg-gtttgtctgctatgac
att-aatggaggaatgtttgattcgcggtatggttggcttc-ggctgaacaggc-gctta
ttggacgttattcctgttgtagtgg-tatgaact-ggtgaaccgtagct-aatgcgt-ga
cttggctttt-gaac--cggctttgc-t-gt-gcgaagtaga-gtgaca-gtttcggct-
gtcgagt-g----tcgaccca-tttgggaaa-t-tgtgctgtgt--ga-cttcggttgcg
tag-catctcaa------------------------------------------------
------------------
>EF614963
------------------------------------------------------------
------------------------------------------------------------
------------------------------------------------------------
------------------------------------------------------------
------------------------------------------------------------
------------------------------------------------------------
------------------------------------------------------------
---------------------ccacacctaaaaa-caatccacg-tgaa-ccg-tatcaa
c-ccaa-t-aattgggggtttac-tt-ggcggcg--------------------------
------------------------------------------------------------
------------------------------------------------------------
------------------------------------------------------------
------------------------------------------------------------
------------------------------------------------------------
------------------------------------------------------------
------------------------------------------------------------
------------------------------------------------------------
------------------------------------------------------------
------------------------------------------------------------
------------------------------------------------------------
-------------------------------------------g-ctgctagc-at----
ct---ttttg--ctggctg--gctactgct--gagtgaatcctatc-----gcg-agcgt
tctgactt---cggttggagctagtagctta-acttat--aaaccctttcttaaatactg
aatatactgtgggg-acgaaagtctctgcttttaactagatagcaactttcagcagtgga
tgtctaggctcgcacatcg-atgaagaacgctgcgaactgcgatacgtaatgcgaattgc
aggattca--gtgagtcatcgaaattttgaacgcatattg-cac-ttccgggttatcc-c
t--ggaagtatgcctgtatcagtgtccgtacatcaaacttggttttcttctttcc-gtgt
agtcggtggaggatatgccagatatgaa-gtgtcttgcggc---tggttttcgaatcg-g
ctacgagtcctttgaaatgtatagaactg-act-ctcttt-gttcgaaaagcgtggcgtt
gctggtt--gtgaaggctgtttgtatggcttgtc-ggcgaccg-gtttgtctgctatgac
att-aatggaggaatgtttgattcgcggtatggttggcttc-ggctgaacaggc-gctta
ttggacgttattcctgttgtagtgg-tatgaact-ggtgaaccgtagct-aatgcgt-ga
cttggctttt-gaac--cggctttgc-t-gt-gcgaagtaga-gtgaca-gtttcggct-
gtcgagt-g----tcgaccca-tttgggaaa-t-tgtgctgtgt--ga-cttcggttgcg
tag-catctcaa------------------------------------------------
------------------
>EF614962
------------------------------------------------------------
------------------------------------------------------------
------------------------------------------------------------
------------------------------------------------------------
------------------------------------------------------------
------------------------------------------------------------
------------------------------------------------------------
---------------------ccacacctaaaaa-caatccacg-tgaa-ccg-tatcaa
c-ccaa-t-aattgggggtttac-tt-ggcggcg--------------------------
------------------------------------------------------------
------------------------------------------------------------
------------------------------------------------------------
------------------------------------------------------------
------------------------------------------------------------
------------------------------------------------------------
------------------------------------------------------------
------------------------------------------------------------
------------------------------------------------------------
------------------------------------------------------------
------------------------------------------------------------
-------------------------------------------g-ctgctagc-at----
ct---ttttg--ctggctg--gctactgct--gagtgaatcctatc-----gcg-agcgt
tctgactt---cggttggagctagtagctta-acttat--aaaccctttcttaaatactg
aatatactgtgggg-acgaaagtctctgcttttaactagatagcaactttcagcagtgga
tgtctaggctcgcacatcg-atgaagaacgctgcgaactgcgatacgtaatgcgaattgc
aggattca--gtgagtcatcgaaattttgaacgcatattg-cac-ttccgggttatcc-c
t--ggaagtatgcctgtatcagtgtccgtacatcaaacttggttttcttctttcc-gtgt
agtcggtggaggatatgccagatatgaa-gtgtcttgcggc---tggttttcgaatcg-g
ctacgagtcctttgaaatgtatagaactg-act-ctcttt-gttcgaaaagcgtggcgtt
gctggtt--gtgaaggctgtttgtatggcttgtc-ggcgaccg-gtttgtctgctatgac
att-aatggaggaatgtttgattcgcggtatggttggcttc-ggctgaacaggc-gctta
ttggacgttattcctgttgtagtgg-tatgaact-ggtgaaccgtagct-aatgcgt-ga
cttggctttt-gaac--cggctttgc-t-gt-gcgaagtaga-gtgaca-gtttcggct-
gtcgagt-g----tcgaccca-tttgggaaa-t-tgtgctgtgt--ga-cttcggttgcg
tag-catctcaa------------------------------------------------
------------------
>EF614961
------------------------------------------------------------
------------------------------------------------------------
------------------------------------------------------------
------------------------------------------------------------
------------------------------------------------------------
------------------------------------------------------------
------------------------------------------------------------
---------------------ccacacctaaaaa-caatccacg-tgaa-ccg-tatcaa
c-ccaa-t-aattgggggtttac-tt-ggcggcg--------------------------
------------------------------------------------------------
------------------------------------------------------------
------------------------------------------------------------
------------------------------------------------------------
------------------------------------------------------------
------------------------------------------------------------
------------------------------------------------------------
------------------------------------------------------------
------------------------------------------------------------
------------------------------------------------------------
------------------------------------------------------------
-------------------------------------------g-ctgctagc-at----
ct---ttttg--ctggctg--gctactgct--gagtgaatcctatc-----gcg-agcgt
tctgactt---cggttggagctagtagctta-acttat--aaaccctttcttaaatactg
aatatactgtgggg-acgaaagtctctgcttttaactagatagcaactttcagcagtgga
tgtctaggctcgcacatcg-atgaagaacgctgcgaactgcgatacgtaatgcgaattgc
aggattca--gtgagtcatcgaaattttgaacgcatattg-cac-ttccgggttatcc-c
t--ggaagtatgcctgtatcagtgtccgtacatcaaacttggttttcttctttcc-gtgt
agtcggtggaggatatgccagatatgaa-gtgtcttgcggc---tggttttcgaatcg-g
ctacgagtcctttgaaatgtatagaactg-act-ctcttt-gttcgaaaagcgtggcgtt
gctggtt--gtgaaggctgtttgtatggcttgtc-ggcgaccg-gtttgtctgctatgac
att-aatggaggaatgtttgattcgcggtatggttggcttc-ggctgaacaggc-gctta
ttggacgttattcctgttgtagtgg-tatgaact-ggtgaaccgtagct-aatgcgt-ga
cttggctttt-gaac--cggctttgc-t-gt-gcgaagtaga-gtgaca-gtttcggct-
gtcgagt-g----tcgaccca-tttgggaaa-t-tgtgctgtgt--ga-cttcggttgcg
tag-catctcaa------------------------------------------------
------------------
>EF614960
------------------------------------------------------------
------------------------------------------------------------
------------------------------------------------------------
------------------------------------------------------------
------------------------------------------------------------
------------------------------------------------------------
------------------------------------------------------------
---------------------ccacacctaaaaa-caatccacg-tgaa-ccg-tatcaa
c-ccaa-t-aattgggggtttac-tt-ggcggcg--------------------------
------------------------------------------------------------
------------------------------------------------------------
------------------------------------------------------------
------------------------------------------------------------
------------------------------------------------------------
------------------------------------------------------------
------------------------------------------------------------
------------------------------------------------------------
------------------------------------------------------------
------------------------------------------------------------
------------------------------------------------------------
-------------------------------------------g-ctgctagc-at----
ct---ttttg--ctggctg--gctactgct--gagtgaatcctatc-----gcg-agcgt
tctgactt---cggttggagctagtagctta-acttat--aaaccctttcttaaatactg
aatatactgtgggg-acgaaagtctctgcttttaactagatagcaactttcagcagtgga
tgtctaggctcgcacatcg-atgaagaacgctgcgaactgcgatacgtaatgcgaattgc
aggattca--gtgagtcatcgaaattttgaacgcatattg-cac-ttccgggttatcc-c
t--ggaagtatgcctgtatcagtgtccgtacatcaaacttggttttcttctttcc-gtgt
agtcggtggaggatatgccagatgtgaa-gtgtcttgcggc---tggttttcgaatcg-g
ctacgagtcctttgaaatgtatagaactg-act-ctcttt-gtttgaaaagcgtggcgtt
gctggtt--gtgaaggctgtttgtatggcttgtc-ggcgaccg-gtttgtctgctatgac
att-aatggaggaatgtttgattcgcggtatggttggcttc-ggctgaacaggc-gctta
ttggacgttattcctgttgtagtgg-tatgaact-ggtgaaccgtagct-aatgcgt-ga
cttggctttt-gaac--cggctttgc-t-gt-gcgaagtaga-gtgaca-gtttcggct-
gtcgagt-g----tcgaccca-tttgggaaa-t-tgtgctgtgt--ga-cttccgttgcg
tag-catctcaa------------------------------------------------
------------------
>EF614959
------------------------------------------------------------
------------------------------------------------------------
------------------------------------------------------------
------------------------------------------------------------
------------------------------------------------------------
------------------------------------------------------------
------------------------------------------------------------
---------------------ccacacctaaaaa-caatccacg-tgaa-ccg-tatcaa
c-ccaa-t-aattgggggtttac-tt-ggcggcg--------------------------
------------------------------------------------------------
------------------------------------------------------------
------------------------------------------------------------
------------------------------------------------------------
------------------------------------------------------------
------------------------------------------------------------
------------------------------------------------------------
------------------------------------------------------------
------------------------------------------------------------
------------------------------------------------------------
------------------------------------------------------------
-------------------------------------------g-ctgctagc-at----
ct---ttttg--ctggctg--gctactgct--gagtgaatcctatc-----gcg-agcgt
tctgactt---cggttggagctagtagctta-acttat--aaaccctttcttaaatactg
aatatactgtgggg-acgaaagtctctgcttttaactagatagcaactttcagcagtgga
tgtctaggctcgcacatcg-atgaagaacgctgcgaactgcgatacgtaatgcgaattgc
aggattca--gtgagtcatcgaaattttgaacgcatattg-cac-ttccgggttatcc-c
t--ggaagtatgcctgtatcagtgtccgtacatcaaacttggttttcttctttcc-gtgt
agtcggtggaggatatgccagatatgaa-gtgtcttgcggc---tggttttcgaatcg-g
ctacgagtcctttgaaatgtatagaactg-act-ctcttt-gttcgaaaagcgtggcgtt
gctggtt--gtgaaggctgtttgtatggcttgtc-ggcgaccg-gtttgtctgctatgac
att-aatggaggaatgtttgattcgcggtatggttggcttc-ggctgaacaggc-gctta
ttggacgttattcctgttgtagtgg-tatgaact-ggtgaaccgtagct-aatgcgt-ga
cttggctttt-gaac--cggctttgc-t-gt-gcgaagtaga-gtgaca-gtttcggct-
gtcgagt-g----tcgaccca-tttgggaaa-t-tgtgctgtgt--ga-cttcggttgcg
tag-catctcaa------------------------------------------------
------------------
>EF614958
------------------------------------------------------------
------------------------------------------------------------
------------------------------------------------------------
------------------------------------------------------------
------------------------------------------------------------
------------------------------------------------------------
------------------------------------------------------------
---------------------ccacacctaaaaa-cattccacg-tgaa-ccg-tatcaa
c-ccca---agttgggggttcga-tt-ggcggcg--------------------------
------------------------------------------------------------
------------------------------------------------------------
------------------------------------------------------------
------------------------------------------------------------
------------------------------------------------------------
------------------------------------------------------------
------------------------------------------------------------
------------------------------------------------------------
------------------------------------------------------------
------------------------------------------------------------
------------------------------------------------------------
-------------------------------------------g-ctgctggc-at----
ct---ttttg--ctggctg--gctactgcc--gagagaaccctatc-----gtg-agcgt
tctgacct---tggttggagctagtaacttt--attat--aaacccattcctaat-actg
attatactgtgggg-acgaaagtctctgcttttaactagatagcaactttcagcagtgga
tgtctaggctcgcacatcg-atgaagaacgctgcgaactgcgatacgtaatgcgaattgc
ggaattca--gtgagtcatcgaaattttgaacgcatattg-cac-ttccgggttatcc-c
t--ggaagtatgcctgtatcagtgtccatacatcaaacttggttttcttctttcc-gtgt
agtcggtggaggatatgccagatatgag-gtgtcttgcggc---tggttttcgaatcg-g
ctgcgagtcctttgaaatgtatggaactggact-ctcttt-gttcgaaaagcgtggcgtt
gctggtt--gtgaaggctgctagtatgactagtc-ggcgaccg-gtttgtctgctatggc
atg-aatggaagagtgttcgattcgcggtatggttggcttc-ggctgaacaggc-gctta
ttggacgttcttcctgctgtggcgg-tat-aact-ggtgaaccgtagtt-catgcat-gg
cttggctttt-gaat--cggctttgc-t-gctgcgaagtaga-gtgacc-gcttcggct-
gtcgagg-g----tcgaccca-tttgggaac-t-tgtgctgtgc--ga-cttcggttgcg
tggacatctcaa------------------------------------------------
------------------
>EF614957
------------------------------------------------------------
------------------------------------------------------------
------------------------------------------------------------
------------------------------------------------------------
------------------------------------------------------------
------------------------------------------------------------
------------------------------------------------------------
---------------------ccacacctaaaaa-cattccacg-tgaa-ccg-tatcaa
c-ccca---agttgggggttcga-tt-ggcggcg--------------------------
------------------------------------------------------------
------------------------------------------------------------
------------------------------------------------------------
------------------------------------------------------------
------------------------------------------------------------
------------------------------------------------------------
------------------------------------------------------------
------------------------------------------------------------
------------------------------------------------------------
------------------------------------------------------------
------------------------------------------------------------
-------------------------------------------g-ctgctggc-at----
ct---ttttg--ctggctg--gctactgcc--gagagaaccctatc-----gtg-agcgt
tccgacct---tggttggagctagtaacttt--attat--aaacccattcctaat-actg
attatactgtgggg-acgaaagtctctgcttttaactagatagcaactttcagcagtgga
tgtctaggctcgcacatcg-atgaagaacgctgcgaactgcgatacgtaatgcgaattgc
gggattca--gtgagtcatcgaaattttgaacgcatattg-cac-ttccgggttatcc-c
t--ggaagtatgcctgtatcagtgtccatacatcaaacttggttttcttctttcc-gtgt
agtcggtggaggatatgccagatgtgaa-gtgtcttgcggc---tggttttcgaatcg-g
ctgcgagtcctttgaaatgtatggaactg-gct-ctcttt-gttcgaaaagcgtggcgtt
gctggtt--gtgaaggctgctagtatgactagtc-ggcgaccg-gtttgtctgctatggc
atg-aatggaggagtgttcgattcgcggtatggttggcttc-ggctgaacaggc-gctta
ttggacgttcttcctgctgtggcgg-tat-aact-ggtgaaccgtagtt-catacat-gg
cttggctttt-gaat--cggctttgc-t-gctgcgaagtaga-gtgacc-gcttcggct-
gtcgagg-g----tcgaccca-tttgggaac-t-tgtgctgtgc--ga-cttcggttgcg
tggacatctcaa------------------------------------------------
------------------
>EF614956
------------------------------------------------------------
------------------------------------------------------------
------------------------------------------------------------
------------------------------------------------------------
------------------------------------------------------------
------------------------------------------------------------
------------------------------------------------------------
---------------------ccacaccaaaaaaactttccacg-tgaa-ccg-tatcaa
c-ccaa-taaattgggggtttaa-tt-ggcggcg--------------------------
------------------------------------------------------------
------------------------------------------------------------
------------------------------------------------------------
------------------------------------------------------------
------------------------------------------------------------
------------------------------------------------------------
------------------------------------------------------------
------------------------------------------------------------
------------------------------------------------------------
------------------------------------------------------------
------------------------------------------------------------
-------------------------------------------g-ctgctggc-at----
ct---ttttg--ctggctg--gctaatgct--gagcggaccctatc-----gcg-agcgt
tctgacct---tggttggagctagtagcttacagttat--aaacccattcctaat-actg
aacatactgtgggg-acgaaagtctctgcttttaactagatagcaactttcagcagtgga
tgtctaggctcgcacatcg-atgaagaacgctgcgaactgcgatacgtaatgcgaattgc
aggattca--gtgagtcatcgaaattttgaacgcatattg-cac-ttccgggttatcc-c
t--ggaagtatgcctgtatcagtgtccgtacaacaaacttggttttcttctttcc-gtgt
agtcggtggaggatatgccagatatgaaagtgtcttgcggc---tgattttcggatcg-g
ctacgagtcctttgaaatgtatagaactg-acc-ttcttt-gttcgaaaagcgtggcgtt
gctggtt--gtggaggctgtccgtgcgactagtc-ggcgaccg-gtttgtctgttatggc
gta-aatggaggagtgtttgattcgcggtatggttggcttc-ggctgaacaggc-gctta
ttggacgttctttctgctgtggcgg-tat-gact-ggtgaaccgtagtt-catgcgt-ga
cttggctttt-gaac--tggctttgc-t-gctgcgaagtaga-gtgaca-gtttcggct-
gtcgagg-g----tcgaccca-tttgggaaa-t-agtgctgtgc--ga-ctttg-tcgtg
tgg-catctcaa------------------------------------------------
------------------
>EF614955
------------------------------------------------------------
------------------------------------------------------------
------------------------------------------------------------
------------------------------------------------------------
------------------------------------------------------------
------------------------------------------------------------
------------------------------------------------------------
---------------------ccacacctaaaaa-ctttccacg-tgaa-ccg-tatcaa
c-ccaa-taaattgggggtttaa-tt-ggcggct--------------------------
------------------------------------------------------------
------------------------------------------------------------
------------------------------------------------------------
------------------------------------------------------------
------------------------------------------------------------
------------------------------------------------------------
------------------------------------------------------------
------------------------------------------------------------
------------------------------------------------------------
------------------------------------------------------------
------------------------------------------------------------
-------------------------------------------g-ctgccggc-at----
ct---ttttg--ctggctg--gctactgct--gagcgaaccctatc-----gtg-agcgt
tctgacct---cggttggagctagtaacttg-aatttt--aaaccctttcttaaatactg
aatatactgtgggg-acgaaagtctctgcttttaactagatagcaactttcagcagtgga
tgtctaggctcgcacatcg-atgaagaacgctgcgaactgcgatacgtaatgcgaattgc
aggattca--gtgagtcatcgaaattttgaacgcatattg-cac-ttccgggttatcc-c
t--gggagtatgcctgtatcagtgtccgtacatcaaacttggttttcttctttcc-gtgt
agtcggtggaggatatgccagatgtgaa-gtgtcttgcggc---tggttttcggatcg-g
ctgcgagtcctttgaaatgtacagaactg-act-ctcttt-gttcgaaaagcgtggcgtt
gctggtt--gtggaggctgtcagtatggctagtc-ggcgaccg-gtttgtctgctatggc
atg-aatggaggaatgtttgattcgcggtatggttggcttc-ggctgaacaggc-gctta
ttggacgttcttcctgctatggcgg-tatgaact-ggtgaaccgtagtt-catgcat-ga
cttggctttt-gaat--cggctttgc-t-gttgcgaagtaga-gtgaca-gtttcggct-
gtcgagg-g----tcgaccca-tttgggaaa-t-tgtgctgtgc--ga-cttcggtcgcg
tgg-catctcaa------------------------------------------------
------------------
>EF614954
------------------------------------------------------------
------------------------------------------------------------
------------------------------------------------------------
------------------------------------------------------------
------------------------------------------------------------
------------------------------------------------------------
------------------------------------------------------------
---------------------ccacacctaaaaa-ctttccacg-tgaa-ccg-tatcaa
c-ccaa-taatttgggggtttaa-tt-ggcggct--------------------------
------------------------------------------------------------
------------------------------------------------------------
------------------------------------------------------------
------------------------------------------------------------
------------------------------------------------------------
------------------------------------------------------------
------------------------------------------------------------
------------------------------------------------------------
------------------------------------------------------------
------------------------------------------------------------
------------------------------------------------------------
-------------------------------------------g-ctgctggc-at----
ct---ttttg--ctggctg--gctactgct--gagcgaaccctatc-----gtg-agcgt
tctgacct---cggttggagctagtaactta-aatttt--aaacccattcttaaatactg
aatatactgtgggg-acgaaagtctctgcttttaactagatagcaactttcagcagtgga
tgtctaggctcgcacatcg-atgaagaacgctgcgaactgcgatacgtaatgcgaattgc
aggattca--gtgagtcatcgaaattttgaacgcayattg-cac-ttccgggttatcc-c
t--ggaagtatgcctgtatcagtgtccgtacatcaaacttggttttcttctttcc-gtgt
agtcggtggaggatatgccagatatgaa-gtgtcttgcggc---tagttttcgaaccg-g
ctgtgagtcctttgaaatgtacagaactg-act-ctcttt-gttcgaaaagcgtggcgtt
gctggtt--gtgaaggctgtcaatatgactagtc-ggcgaccg-gtttgtctgctatggc
atg-aatggaggagtgttcgattcgcggtatggttagcttc-ggctgaacaggc-gctta
ttggacgttcttcttgctatggcgg-tat-gact-ggtgaaccgtagtt-catgcgt-ga
cttggctttt-gaat--cggctttgc-t-gt-gcgaagtaga-gtgaca-gtttcggct-
gtcgagg-g----tcgaccca-tttgggaaa-t-tgtgctgtgc--ga-cttcggtcacg
tag-catctcaa------------------------------------------------
------------------
>EF614953
------------------------------------------------------------
------------------------------------------------------------
------------------------------------------------------------
------------------------------------------------------------
------------------------------------------------------------
------------------------------------------------------------
------------------------------------------------------------
---------------------ccacacctaaaaa-ctttccacg-tgaa-ccg-tatcaa
c-ccaa-taatttgggggtttaa-tt-ggcggct--------------------------
------------------------------------------------------------
------------------------------------------------------------
------------------------------------------------------------
------------------------------------------------------------
------------------------------------------------------------
------------------------------------------------------------
------------------------------------------------------------
------------------------------------------------------------
------------------------------------------------------------
------------------------------------------------------------
------------------------------------------------------------
-------------------------------------------g-ctgctggc-at----
ct---ttttg--ctggctg--gctactgct--gagcgaaccctatc-----gtg-agcgt
tctgacct---cggttggagctagtaactta-aatttt--aaacccattcttaaatactg
aatatactgtgggg-acgaaagtctctgcttttaactagatagcaactttcagcagtgga
tgtctaggctcgcacatcg-atgaagaacgctgcgaactgcgatacgtaatgcgaattgc
aggattca--gtgagtcatcgaaattttgaacgcatattg-cac-ttccgggttatcc-c
t--ggaagtatgcctgtatcagtgtccgtacatcaaacttggttttcttctttcc-gtgt
agtcggtggaggatatgccagatatgaa-gtgtcttgcggc---tagttttcgaaccg-g
ctgtgagtcctttgaaatgtacagaactg-act-ctcttt-gttcgaaaagcgtggcgtt
gctggtt--gtgaaggctgtcaatatgactagtc-ggcgaccg-gtttgtctgctatggc
atg-aatggaggagtgttcgattcgcggtatggttagcttc-ggctgaacaggc-gctta
ttggacgttcttcttgctatggcgg-tat-gact-ggtgaaccgtagtt-catgcgt-ga
cttggctttt-gaat--cggctttgc-t-gt-gcgaagtaga-gtgaca-gtttcggct-
gtcgagg-g----tcgaccca-tttgggaaa-t-tgtgctgtgc--ga-cttcggtcacg
tag-catctcaa------------------------------------------------
------------------
>EF614952
------------------------------------------------------------
------------------------------------------------------------
------------------------------------------------------------
------------------------------------------------------------
------------------------------------------------------------
------------------------------------------------------------
------------------------------------------------------------
---------------------ccacacctaaaaa-ctttccacg-tgaa-ccg-tatcaa
c-ccaa-taatttgggggtttaa-tt-ggcggct--------------------------
------------------------------------------------------------
------------------------------------------------------------
------------------------------------------------------------
------------------------------------------------------------
------------------------------------------------------------
------------------------------------------------------------
------------------------------------------------------------
------------------------------------------------------------
------------------------------------------------------------
------------------------------------------------------------
------------------------------------------------------------
-------------------------------------------g-ctgctggc-at----
ct---ttttg--ctggctg--gctactgct--gagcgaaccctatc-----gtg-agcgt
tctgacct---cggttggagctagtaactta-aatttt--aaacccattcttaaatactg
aatatactgtgggg-acgaaagtctctgcttttaactagatagcaactttcagcagtgga
tgtctaggctcgcacatcg-atgaagaacgctgcgaactgcgatacgtaatgcgaattgc
aggattca--gtgagtcatcgaaattttgaacgcatattg-cac-ttccgggttatcc-c
t--ggaagtatgcctgtatcagtgtccgtacatcaaacttggttttcttctttcc-gtgt
agtcggtggaggatatgccagatatgaa-gtgtcttgcggc---tagttttcgaaccg-g
ctgtgagtcctttgaaatgtacagaactg-act-ctcttt-gttcgaaaagcgtggcgtt
gctggtt--gtgaaggctgtcaatatgactagtc-ggcgaccg-gtttgtctgctatggc
atg-aatggaggagtgttcgattcgcggtatggttagcttc-ggctgaacaggc-gctta
ttggacgttcttcttgctatggcgg-tat-gact-ggtgaaccgtagtt-catgcgt-ga
cttggctttt-gaat--cggctttgc-t-gt-gcgaagtaga-gtgaca-gtttcggct-
gtcgagg-g----tcgaccca-tttgggaaa-t-tgtgctgtgc--ga-cttcggtcacg
tag-catctcaa------------------------------------------------
------------------
>EF174972
------------------------------------------------------------
------------------------------------------------------------
------------------------------------------------------------
------------------------------------------------------------
------------------------------------------------------------
------------------------------------------------------------
------------------------------------------------------------
------------------t-accacacctaaaac--tttccacg-tgaa-ccg-tatcaa
a-caat-t-aattgggggcttat-tt-ggcggt-agcagctagcatattgtatt-ttttt
gctggctactgctgctgtgtaagca-----------------------------------
------------------------------------------------------------
------------------------------------------------------------
------------------------------------------------tttatttggtgg
cagcggctagcatatc--------------------------------------------
------------------------------------------------------------
------------------------------------------------------------
------------------------------------------------------------
------------------------------------------------------------
------------------------------------------------------------
-----------------------------------------gta-tt--tttttgctggc
tactgctgctgtgtaagcatttatttggtggc---aactgctag-catattgt-at----
ttttttt--g--ctggcaa---ctgctact--gggtataccctgtca-tg-gca-agcgc
tcggacct---tggtttgagc-aggagcatg-aatttt--aaaccatttactaattactg
aatatactgtgggg-acgaaagtctctgcttttaactagatagcaactttcagcagtgga
tgtctaggctcgcacatcg-atgaagaacgctgcgaactgcgatacgtaatgcgaattgc
aggattca--gtgagtcatcgaaattttgaacgcatattg-cac-ttccgggctctctac
t-cgggagtatgcctgtatcagtgtccgtacaacaaacttggttttcttccttcc-gtgt
agtcggtggaagatataccagatgtgaa-gtgtcttgcggc---tgattttcggatcg-g
ctgcgagtcctttgaaatgtacagaactgtacttctcttt-gctcgaaaagcgtggtgtt
actggtt--gtaaagactgaccgtgtggcaaaacaggcgactgtgattgtctgctggggc
att-aatggaggagtgttcaattcgcggtatggttggcttc-ggctaaacaggc-gctta
ctggacattctttcagctgtggcgg-tat-atct-ggtgaaccgtag-t-cacgtg--gt
cttgg-tttt-gaat--cggtttcgc-t-ggtgcgaagtaga-gtgaca-gtttcggct-
gtcgagg-g----tcgatcca-tttgggaaa-tttgtgcggtgc--gg-cttcggtcgcg
ctg-catctcaattggacctgatatcaggc------------------------------
------------------
>EF174971
------------------------------------------------------------
------------------------------------------------------------
------------------------------------------------------------
------------------------------------------------------------
------------------------------------------------------------
------------------------------------------------------------
------------------------------------------------------------
--------------------------cctaaaac--tttccacg-tgaa-ccg-tatcaa
a-caat-t-aattgggggcttat-tt-ggcggt-agcagctagcatattgtatt-ttttt
gctggctactgctgctgtgtaagca-----------------------------------
------------------------------------------------------------
------------------------------------------------------------
------------------------------------------------tttatttggtgg
cagcggctagcatatc--------------------------------------------
------------------------------------------------------------
------------------------------------------------------------
------------------------------------------------------------
------------------------------------------------------------
------------------------------------------------------------
-----------------------------------------gta-tt--tttttgctggc
tactgctgctgtgtaagcatttatttggtggc---aactgctag-catattgt-at----
ttttttt--g--ctggcaa---ctgctact--gggtataccctgtca-tg-gca-agcgc
tcggacct---tggtttgagc-aggagcatg-aatttt--aaaccatttactaattactg
aatatactgtgggg-acgaaagtctctgcttttaactagatagcaactttcagcagtgga
tgtctaggctcgcacatcg-atgaagaacgctgcgaactgcgatacgtaatgcgaattgc
aggattca--gtgagtcatcgaaattttgaacgcatattg-cac-ttccgggctctctac
t-cgggagtatgcctgtatcagtgtccgtacaacaaacttggttttcttccttcc-gtgt
agtcggtggaagatataccagatgtgaa-gtgtcttgcggc---tgattttcggatcg-g
ctgcgagtcctttgaaatgtacagaactgtacttctcttt-gctcgaaaagcgtggtgtt
actggtt--gtaaagactgaccgtgtggcaaaacaggcgactgtgattgtctgctggggc
att-aatggaggagtgttcaattcgcggtatggttggcttc-ggctaaacaggc-gctta
ctggacattctttcagctgtggcgg-tat-atct-ggtgaaccgtag-t-cacgtg--gt
cttgg-tttt-gaat--cggtttcgc-t-ggtgcgaagtaga-gtgaca-gtttcggct-
gtcgagg-g----tcgatcca-tttgggaaa-tttgtgcggtgc--gg-cttcggtcgcg
ctg-catctcaattggacctgatatcaggcaagattacccgctga---------------
------------------
>EF174970
------------------------------------------------------------
------------------------------------------------------------
------------------------------------------------------------
------------------------------------------------------------
------------------------------------------------------------
------------------------------------------------------------
------------------------------------------------------------
------------------t-accacacctaaaac--tttccacg-tgaa-ccg-tatcaa
a-caat-t-aattgggggcttat-tt-ggcggt-agcagctagcatattgtatt-ttttt
gctggctactgctgctgtgtaagca-----------------------------------
------------------------------------------------------------
------------------------------------------------------------
------------------------------------------------tttatttggtgg
cagcggctagcatatc--------------------------------------------
------------------------------------------------------------
------------------------------------------------------------
------------------------------------------------------------
------------------------------------------------------------
------------------------------------------------------------
-----------------------------------------gta-tt--tttttgctggc
tactgctgctgtgtaagcatttatttggtggc---aactgctag-catattgt-at----
ttttttt--g--ctggcaa---ctgctact--gggtataccctgtca-tg-gca-agcgc
tcggacct---tggtttgagc-aggagcatg-aatttt--aaaccatttactaattactg
aatatactgtgggg-acgaaagtctctgcttttaactagatagcaactttcagcagtgga
tgtctaggctcgcacatcg-atgaagaacgctgcgaactgcgatacgtaatgcgaattgc
aggattca--gtgagtcatcgaaattttgaacgcatattg-cac-ttccgggctctctac
t-cgggagtatgcctgtatcagtgtccgtacaacaaacttggttttcttccttcc-gtgt
agtcggtggaagatataccagatgtgaa-gtgtcttgcggc---tgattttcggatcg-g
ctgcgagtcctttgaaatgtacagaactgtacttctcttt-gctcgaaaagcgtggtgtt
actggtt--gtaaagactgaccgtgtggcaaaacaggcgactgtgattgtctgctggggc
att-aatggaggagtgttcaattcgcggtatggttggcttc-ggctaaacaggc-gctta
ctggacattctttcagctgtggcgg-tat-atct-ggtgaaccgtag-t-cacgtg--gt
cttgg-tttt-gaat--cggtttcgc-t-ggtgcgaagtaga-gtgaca-gtttcggct-
gtcgagg-g----tcgatcca-tttgggaaa-tttgtgcggtgc--gg-cttcggtcgcg
ctg-catctcaattgg--------------------------------------------
------------------
>EF174969
------------------------------------------------------------
------------------------------------------------------------
------------------------------------------------------------
------------------------------------------------------------
------------------------------------------------------------
------------------------------------------------------------
-------------------------------------tc---gga---------------
-------aggat---catt-accacacctaaaaa-ctttccacg-tgaa-ccg-tatcaa
a-caac-a-aattgggggtttgt-tt-ggcggcg--------------------------
------------------------------------------------------------
------------------------------------------------------------
------------------------------------------------------------
------------------------------------------------------------
------------------------------------------------------------
------------------------------------------------------------
------------------------------------------------------------
------------------------------------------------------------
------------------------------------------------------------
------------------------------------------------------------
------------------------------------------------------------
-------------------------------------------g-ctgctggc-at----
ctttttt--g--ctagc-g--gctgctgct--aagcaagccctatca-tg-gcg-agcgt
tcggacct---cggtcggagccagtagcttt-cattgt--aaacccattcttaattactg
aatatactgtaggg-acgaaagtctctacttttaactagatagcaactttcagcagtgga
tgtctaggctcgcacatcg-atgaagaacgctgcgaactgcgatacgtaatgcgaattgc
aggattca--gtgagtcatcgaaattttgaacgcatattg-cac-tcctgggttcagc-c
t-caggagtatgcctgtatcagtgtccgtacaccaaacttggttttcctctttcc-gtgt
agtcggtggaggatatgccagatgtgaa-gtgtcttgcggc---tggttttcggatcg-g
ctgcgagtcctttgaaatgtacagaactgtacttctcttt-gctcgaaaagcgtggcgtt
gctggtt--gtgaaggctgtccgtgtgaccagtc-ggcgatca-gtttgtctgctgtagt
gtt-aatggaggaatgttcgattcgcggtatgattggcttc-ggctgagcagac-gctta
ttggacgtttttcctgctgtagcgg-tatgaact-ggtgaaccgtag-t-catgtgt-ga
cttggctttt-gaat--cggcattgc-t-ggtgcgaagtaga-gtggca-gtctcggct-
gtcgagg-g----tcgatcca-tttgggaaa-tttgcgcagtgc--ga-cttcggtcacg
cgg-cgtctcaattg---------------------------------------------
------------------
>EF174968
------------------------------------------------------------
------------------------------------------------------------
------------------------------------------------------------
------------------------------------------------------------
------------------------------------------------------------
------------------------------------------------------------
----------------------------------cgg-c---ggg---------------
-------akwat---cayy-accacscctaaaac--tttccacg-tgar-cmg-yatcma
a-caat-t-cattgggggcttat-tt-ggcggc-agcaactagcatatcgtattattttt
gctggctactgctgctgtgtaagc-tctatcatgggtatacttagcggcaacagctagca
tattgtatttttt-----------------------------------------------
------------------------------------------------------------
-----------------------gctggctactgctgctatgtaagtgtttatttggcgg
cagcagctagcatatc--------------------------------------------
------------------------------------------------------------
------------------------------------------------------------
------------------------------------------------------------
------------------------------------------------------------
------------------------------------------------------------
-----------------------------------------gta-ttattttttgctggc
tacttctgctgtgtaagcatttattcggcggc---agcagctag-catatcgt-at----
tattttt--g--ctgac-g--actgctact--aggtataccctgtca-tg-gca-agcgc
tcggacct---tgatttgagc-aggagcatg-aatttt--aaaccatttactaattactg
aatatactgcgggg-acgaaagtctctgcttttaactagataacaactttcagcagtgga
tgtctaggctcgcacatcg-atgaagaacgctgcgaactgcgatacgtaatgcgaattgc
aggattca--gtgagtcatcgaaattttgaacgcatattg-cac-ttccgggctctctac
t-cgggagtatgcctgtatcagtgtccgtacaacaaacttggttttcttccttcc-gtgt
agtcggtggaagatatgccagatgtgaa-gtgtcttgcgac---tgattttcggatcg-g
ctgcgagtcctttgaaatgtacagaactgtacttctcttt-gctcgaaaagcgtggtgtt
actggtt--gtaaagactgaccgtgtggccaaacaggcgactgtgattgtctgctggggc
att-aatggaggagtgttcaattcgcggtatggttggcttc-ggctaaacagac-gctta
ctggacattctttcagttgtggcgg-tat-atct-ggtgaaccgtag-t-cacgtg--gt
cttgg-tttt-gaat--cggtttcgc-t-ggtgcgaagtaga-gtgaca-gtttcggct-
gtcgagg-g----tcgatcca-tttgggaaa-tttgtgcggtgc--gg-cttcggtcgcg
ctg-catctcaattggacctgatatcaggcaagattacccgctgaacttaagca------
------------------
>EF174967
------------------------------------------------------------
------------------------------------------------------------
------------------------------------------------------------
------------------------------------------------------------
------------------------------------------------------------
------------------------------------------------------------
-------------------------------------tc---gga---------------
-------aggat---catt-accacacctaaaac--tttccacg-tgaa-ccg-tatcaa
a-caat-t-aattgggggcttat-tt-ggcggt-agcagctagcatattgtatt-ttttt
gctggctactgctgctgtgtaagca-----------------------------------
------------------------------------------------------------
------------------------------------------------------------
------------------------------------------------tttatttggtgg
ca----------------------------------------------------------
------------------------------------------------------------
------------------------------------------------------------
------------------------------------------------------------
------------------------------------------------------------
------------------------------------------------------------
------------------------------------------------------------
------------------------------------actgctag-catattgt-at----
ttttttt--g--ctggcaa---ctgctact--gggtataccctgtca-tg-gca-agcgc
tcggacct---tggtttgagc-aggagcatg-aatttt--aaaccatttactaattactg
aatatactgtgggg-acgaaagtctctgcttttaactagatagcaactttcagcagtgga
tgtctaggctcgcacatcg-atgaagaacgctgcgaactgcgatacgtaatgcgaattgc
aggattca--gtgagtcatcgaaattttgaacgcatattg-cac-ttccgggctctctac
t-cgggagtatgcctgtatcagtgtccgtacaacaaacttggttttcttccttcc-gtgt
agtcggtggaagatataccagatgtgaa-gtgtcttgcggc---tgattttcggatcg-g
ctgcgagtcctttgaaatgtacagaactgtacttctcttt-gctcgaaaagcgtggtgtt
actggtt--gtaaagactgaccgtgtggcaaaacaggcgactgtgattgtctgctggggc
att-aatggaggagtgttcaattcgcggtatggttggcttc-ggctaaacaggc-gctta
ctggacattctttcagctgtggcgg-tat-atct-ggtgaaccgtag-t-cacgtg--gt
cttgg-tttt-gaat--cggtttcgc-t-ggtgcgaagtaga-gtgaca-gtttcggct-
gtcgagg-g----tcgatcca-tttgggaaa-tttgtgcggtgc--gg-cttcggtcgcg
ctg-catctcaattggacctgatatcaggcaagattacccgctga---------------
------------------
>EF174966
------------------------------------------------------------
------------------------------------------------------------
------------------------------------------------------------
------------------------------------------------------------
------------------------------------------------------------
------------------------------------------------------------
-------------------------------------tc---gga---------------
-------aggat---catt-sccmcmcctaaaac--tttccacg-tgaa-ccg-tatcaa
a-caat-t-aattgggggcttat-tt-ggcggc-agcagctagcatattgtatt-ctttt
gctggctactgctgctgtgtaagc-tctatcatgggtatacttggcggcagcagctagca
tattgtatttttttgctggctactgttgctgtgtaagtgtttatttagcagcagcaggca
gcatattgtattttttt-gctggttactgctgctatgtaagkgtttatttggcggcagta
gctagcatattgtatt-ttttt-gctggctactgctgctgtgtaagcatttatt-ggcgg
cagcggttagcatatc--------------------------------------------
------------------------------------------------------------
------------------------------------------------------------
------------------------------------------------------------
------------------------------------------------------------
------------------------------------------------------------
-----------------------------------------gtaatt--tttttgctggc
tacttctgctgtgtaagcatttatttggcggc---agcggctag-catatcgt-at----
tt---tcttg--ctggcaa---ctgctact--gggtataccctgtca-tg-gca-aacgc
tcggacct---tggtttgagc-aggagcatg-aatttt--aaaccatttactaattactg
aatatactgtgggg-acgaaagtctctgcttttaactagataacaactttcagcagtgga
tgtctaggctcgcacatcg-atgaagaacgctgcgaactgcgatacgtaatgcgaattgc
aggattca--gtgagtcatcgaaattttgaacgcatattg-cac-ttccgggctctctac
t-cgggagtatgcctgtatcagtgtccgtacaacaaacttggttttcttccttcc-gtgt
agtcggtggaagatatgccagatgtgaa-gtgtcttgcggc---tgattttcggatcg-g
ctgcgagtcctttgaaatgtacagaactgtacttctcttt-gctcgaaaagcgtggtgtt
actggtt--gtaaagactgaccgtgtgacaaaacaggcgactgtgattgtctgctggggc
att-aatggaggagtgttcaattcgcggtatggttggcttc-ggctaaacaggc-gctta
ctggacattctttcagctgtggcgg-tat-atct-ggtgaaccgtag-t-cacgtg--gt
cttgg-tttt-gaat--cggtttcgc-t-ggtgcgaagtaga-gtgaca-gtttcggct-
gtcgagg-g----tcgatcca-tttgggaaa-tttgtgcggtgc--gg-cttcggtcgcg
ctg-catctcaattggacctgatatcaggca-----------------------------
------------------
>EF174965
------------------------------------------------------------
------------------------------------------------------------
------------------------------------------------------------
------------------------------------------------------------
------------------------------------------------------------
------------------------------------------------------------
------------------------------------------gga---------------
-------aggat---catt-accacacctaaaac--tttccacg-tgaa-ccg-tatcaa
a-caat-t-aattgggggcttat-tt-ggcggc-agcagctagcatattgtatt-ttttt
gctggctactgctgctgtgtaagc-tctatcatgggtatacttggcggcagcagctagca
tat---------------------------------------------------------
------------------------------------------------------------
------------------------------------------------------------
------------------------------------------------------------
------------------------------------------------------------
------------------------------------------------------------
------------------------------------------------------------
------------------------------------------------------------
------------------------------------------------------------
------------------------------------------------------------
--------------------------------------------------cgt-at----
tt---ttttg--ctggcaa---ctgctact--gggtataccctgtca-tg-gca-agcgc
tcggacct---tggtttgagc-aggagcatg-aatttt--aaaccatttactaattactg
aatatactgtgggg-acgaaagtctctgcttttaactagatagcaactttcagcagtgga
tgtctaggctcgcacatcg-atgaagaacgctgcgaactgcgatacgtaatgcgaattgc
aggattca--gtgagtcatcgaaattttgaacgcatattg-cac-ttccgggctctctac
c-cgggagtatgcctgtatcagtgtccgtacaacaaacttggttttcttccttcc-gtgt
agtcggtggaagatatgtcagatgtgaa-gtgtcttgcggc---tgattttcggatcg-g
ctgcgagtcctttgaaatgtacagaactgtacttctcttt-gctcgaaaagcgtggtgtt
actggtt--gtaaagactgaccgtgtggcaaaacaggcgactgtgattgtctgctggggc
att-aatggaggagtgttcaattcgcggtatggttggcttc-ggctaaacaggc-gctta
ctggacattctttcagctgtggcgg-tat-atct-ggtgaaccgtag-t-cacgtg--gt
cttgg-tttt-gaat--cggtttcgc-t-ggtgcgaagtaga-gtgaca-gtttcggct-
gtcgagg-g----tcgatcca-tttgggaaa-tttgtgcggtgc--gg-cttcggtcgcg
ctg-catctcaattggacctgatatcaggcaagattacccgctgaacttaagcatattaa
taa---------------
>EF174964
------------------------------------------------------------
------------------------------------------------------------
------------------------------------------------------------
------------------------------------------------------------
------------------------------------------------------------
------------------------------------------------------------
-------------------------------------tc---gga---------------
-------aggat---catt-accacacctaaaac--tttccacg-tgaa-ccg-tatcaa
a-caat-t-aattgggggcttat-tt-ggcggc-agcagctagcatattgtatt-ttttt
gctggctactgctgctgtgtaagc-tctatcatgggtatacttggcggcagcagctagca
tat---------------------------------------------------------
------------------------------------------------------------
------------------------------------------------------------
------------------------------------------------------------
------------------------------------------------------------
------------------------------------------------------------
------------------------------------------------------------
------------------------------------------------------------
------------------------------------------------------------
------------------------------------------------------------
--------------------------------------------------cgt-at----
tt---ttttg--ctggcaa---ctgctact--gggtataccctgtca-tg-gca-agcgc
tcggacct---tggtttgagc-aggagcatg-aatttt--aaaccatttactaattactg
aatatactgtgggg-acgaaagtctctgcttttaactagatagcaactttcagcagtgga
tgtctaggctcgcacatcg-atgaagaacgctgcgaactgcgatacgtaatgcgaattgc
aggattca--gtgagtcatcgaaattttgaacgcatattg-cac-ttccgggctctctac
c-cgggagtatgcctgtatcagtgtccgtacaacaaacttggttttcttccttcc-gtgt
agtcggtggaagatatgtcagatgtgaa-gtgtcttgcggc---tgattttcggatcg-g
ttgcgagtcctttgaaatgtacagaactgtacttctcttt-gctcgaaaagcgtggtgtt
actggtt--gtaaagactgaccgtgtggcaaaacaggcgactgtgattgtctgctggggc
att-aatggaggagtgttcaattcgcggtatggttggcttc-ggctaaacaggc-gctta
ctggacattctttcagctgtggcgg-tat-atct-ggtgaaccgtag-t-cacgtg--gt
cttgg-tttt-gagt--cggtttcgc-t-ggtgcgaagtaga-gtgaca-gtttcggct-
gtcgagg-g----tcgatcca-tttgggaaa-tttgtgcggtgc--gg-cttcggtcgcg
ctg-catctcaattggacctgatatcaggcaagattacccgctgaacttaagca------
------------------
>EF174963
------------------------------------------------------------
------------------------------------------------------------
------------------------------------------------------------
------------------------------------------------------------
------------------------------------------------------------
------------------------------------------------------------
------------------------------------------------------------
---------------------ccacacctaaaaa-ctttccacg-tgaa-ccg-tatcaa
c--aat-t-aattgggggcttat-tt-ggcggt-agcagctagcatattgtatt-ttttt
gctggctactgctgctgtgtaagca-----------------------------------
------------------------------------------------------------
------------------------------------------------------------
------------------------------------------------tttatttggtgg
cagcggctagcatatc--------------------------------------------
------------------------------------------------------------
------------------------------------------------------------
------------------------------------------------------------
------------------------------------------------------------
------------------------------------------------------------
-----------------------------------------gta-tt--tttttgctggc
tactgctgctgtgtaagcatttatttggtggc---aactgctag-catattgt-at----
ttttttt--g--ctggcaa---ctgctact--gggtataccctgtca-tg-gca-agcgc
tcggacct---tggtttgagc-aggagcatg-aatttt--aaaccatttactaattactg
aatatactgtgggg-acgaaagtctctgcttttaactagatagcaactttcagcagtgga
tgtctaggctcgcacatcg-atgaagaacgctgcgaactgcgatacgtaatgcgaattgc
aggattca--gtgagtcatcgaaattttgaacgcatattg-cac-ttccgggctctctac
t-cgggagtatgcctgtatcagtgtccgtacaacaaacttggttttcttccttcc-gtgt
agtcggtggaagatataccagatgtgaa-gtgtcttgcggc---tgattttcggatcg-g
ctgcgagtcctttgaaatgtacagaactgtacttctcttt-gctcgaaaagcgtggtgtt
actggtt--gtaaagactgaccgtgtggcaaaacaggcgactgtgattgtctgctggggc
att-aatggaggagtgttcaattcgcggtatggttggcttc-ggctaaacaggc-gctta
ctggacattctttcagctgtggcgg-tat-atct-ggtgaaccgtag-t-cacgtg--gt
cttgg-tttt-gaat--cggtttcgc-t-ggtgcgaagtaga-gtgaca-gtttcggct-
gtcgagg-g----tcgatcca-tttgggaaa-tttgtgcggtgc--gg-cttcggtcgcg
ctg-catctcaattggac------------------------------------------
------------------
>EF174962
------------------------------------------------------------
------------------------------------------------------------
------------------------------------------------------------
------------------------------------------------------------
------------------------------------------------------------
------------------------------------------------------------
------------------------------------------------------------
------------------------------------------------------------
a-caat-t-cattgggggcttat-tt-ggcggc-agcaactagcatatcgtattattttt
gctggctactgctgctgtgtaagc-tctatcatgggtatacttagcggcaacagctagca
tattgtatttttt-----------------------------------------------
------------------------------------------------------------
-----------------------gctggctactgctgctatgtaagtgtttatttggcgg
cagcagctagcatatc--------------------------------------------
------------------------------------------------------------
------------------------------------------------------------
------------------------------------------------------------
------------------------------------------------------------
------------------------------------------------------------
-----------------------------------------gta-ttattttttgctggc
tacttctgctgtgtaagcatttattcggcggc---agcagctag-catatcgt-at----
tattttt--g--ctgac-g--actgctact--aggtataccctgtca-tg-gca-agcgc
tcggacct---tgatttgagc-aggagcatg-aatttt--aaaccatttactaattactg
aatatactgcgggg-acgaaagtctctgcttttaactagataacaactttcagcagtgga
tgtctaggctcgcacatcg-atgaagaacgctgcgaactgcgatacgtaatgcgaattgc
aggattca--gtgagtcatcgaaattttgaacgcatattg-cac-ttccgggctctctac
t-cgggagtatgcctgtatcagtgtccgtacaacaaacttggttttcttccttcc-gtgt
agtcggtggaagatatgccagatgtgaa-gtgtcttgcgac---tgattttcggatcg-g
ctgcgagtcctttgaaatgtacagaactgtacttctcttt-gctcgaaaagcgtggtgtt
actggtt--gtaaagactgaccgtgtggccaaacaggcgactgtgattgtctgctggggc
att-aatggaggagtgttcaattcgcggtatggttggcttc-ggctaaacagac-gctta
ctggacattctttcagttgtggcgg-tat-atct-ggtgaaccgtag-t-cacgtg--gt
cttgg-tttt-gaat--cggtttcgc-t-ggtgcgaagtaga-gtgaca-gtttcggct-
gtcgagg-g----tcgatcca-tttgggaaa-tttgtgcggtgc--gg-cttcggtcgcg
ctg-catctcaattggacctgatatca---------------------------------
------------------
>EF174961
------------------------------------------------------------
------------------------------------------------------------
------------------------------------------------------------
------------------------------------------------------------
------------------------------------------------------------
------------------------------------------------------------
------------------------------------------------------------
---------------------ccacacctaaaaa-ctttccacg-tgaa-ccg-tatcaa
a-ccaa-ttaattgggggtttgc-tt-gacggca--------------------------
------------------------------------------------------------
------------------------------------------------------------
------------------------------------------------------------
------------------------------------------------------------
------------------------------------------------------------
------------------------------------------------------------
------------------------------------------------------------
------------------------------------------------------------
------------------------------------------------------------
------------------------------------------------------------
------------------------------------------------------------
-------------------------------------------a-ctgcaggc-at----
ctttttgttg--ctggt-g--gttgctgcc--gaaaaagccctatca-tg-gcg-agcgt
tcggacct---cggtcggagcgagtagcttt--attgt--aaacccattcctaattactg
aatatactgtgggg-acgaaagtctctgcttttaactagatagcaactttcagcagtgga
tgtctaggctcgcacatcg-atgaagaacgctgcgaactgcgatacgtaatgcgaattgc
aggattca--gtgagtcatcgaaattttgaacgcatattg-cac-tcccgggttcagc-c
t-cgggagtatgcctgtatcagtgtccgtacaccaaccttggttttcttctttcc-gtgt
agtcggtggaggatatgccagatatgaa-gtgtcttgcggc---tgattttcggatcg-g
ctgcgagtccttttaaatgtacagaactgtacttctcttt-gctcgaaaagcgtggcgtt
gctggtt--gtgaagactgtccatgtggctagtc-ggcgatcg-gtttgtctactgtggc
att-aatggaggaatgttcgattcgcggtatgattggcttc-ggctaaacagac-gttta
ttggatgtttttcctgctatggtgg-tctgaact-ggtgaaccgtat-t-catgtg--ta
cttgg-tttttgaat--cggctttgc-t-ggtgcgaagtaga-gtggca-gtttaggct-
gtcgagg-g----tcgatcca-tttgggaaa-ttttcgtagtgc--ga-cctcggttgcg
ctg-cgtctcagttggacctgatatcaggcaagattacccgctgaacttaagcatatta-
------------------
>EF174960
------------------------------------------------------------
------------------------------------------------------------
------------------------------------------------------------
------------------------------------------------------------
------------------------------------------------------------
------------------------------------------------------------
-------------------------------------tc---gga---------------
-------aggat---catt-accacacctaaaac--tttccacg-tgaa-ccg-tatcaa
a-caat-t-aattgggggcttat-tt-ggcggc-agcagctagcatattgtatt-ttttt
gctggctactgctgctgtgtaagc-tctatcatgggtatacttggcggcagcagctagca
tat---------------------------------------------------------
------------------------------------------------------------
------------------------------------------------------------
------------------------------------------------------------
------------------------------------------------------------
------------------------------------------------------------
------------------------------------------------------------
------------------------------------------------------------
------------------------------------------------------------
------------------------------------------------------------
--------------------------------------------------cgt-at----
tt---ttttg--ctggcaa---ctgctact--gggtataccctgtca-tg-gca-agcgc
tcggacct---tggtttgagc-aggagcatg-aatttt--aaaccatttactaattactg
aatatactgtgggg-acgaaagtctctgcttttaactagatagcaactttcagcagtgga
tgtctaggctcgcacatcg-atgaagaacgctgcgaactgcgatacgtaatgcgaattgc
aggattca--gtgagtcatcgaaattttgaacgcatattg-cac-ttccgggctctctac
c-cgggagtatgcctgtatcagtgtccgtacaacaaacttggttttcttccttcc-gtgt
agtcggtggaagatatgtcagatgtgaa-gtgtcttgcggc---tgattttcggatcg-g
ctgcgagtcctttgaaatgtacagaactgtacttctcttt-gctcgaaaagcgtggtgtt
actggtt--gtaaagactgaccgtgtggcaaaacaggcgactgtgattgtctgctggggc
att-aatggaggagtgttcaattcgcggtatggttggcttc-ggctaaacaggc-gctta
ctggacattctttcagctgtggcgg-tat-atct-ggtgaaccgtag-t-cacgtg--gt
cttgg-tttt-gaat--cggtttcgc-t-ggtgcgaagtaga-gtgaca-gtttcggct-
gtcgagg-g----tcgatcca-tttgggaaa-tttgtgcggtgc--gg-cttcggtcgcg
ctg-catctcaattggacctgatatcaggcaagattacccgctgaacttaagcatattaa
t-----------------
>EF174959
------------------------------------------------------------
------------------------------------------------------------
------------------------------------------------------------
------------------------------------------------------------
------------------------------------------------------------
------------------------------------------------------------
------------------------------------------------------------
------------------------------------------------------------
a-caat-t-aattgggggcttat-tt-ggtggca--------------------------
------------------------------------------------------------
------------------------------------------------------------
------------------------------------------------------------
------------------------------------------------------------
------------------------------------------------------------
------------------------------------------------------------
------------------------------------------------------------
------------------------------------------------------------
------------------------------------------------------------
------------------------------------------------------------
------------------------------------------------------------
-------------------------------------------g-ctgctagc-atattg
tatttttctttgctggcaa---ctgctact--gggtataccctgtca-tg-gca-agcgc
tcggacct---tggtttgagc-aggagcatg-aatttt--aaaccatttactaattactg
aatatactgtgggg-acgaaagtctctgcttttaactagatagcaactttcagcagtgga
tgtctaggctcgcacatcg-atgaagaacgctgcgaactgcgatacgtaatgcgaattgc
aggattca--gtgagtcatcgaaattttgaacgcatattg-cac-ttccgggctctctac
c-cgggagtatgcctgtatcagtgtccgtacaacaaacttggttttcttgcttcc-gtgt
agtcggtggaagatatgccagatgtgaa-gtgtcttgcggc---tgactttcggatcg-g
ctgcgagtcctttgaaatgtacagaactgtacttctcttt-gctcgaaaagcgtggtgtt
actggtt--gtaaagactgaccgtatggcaaaacaggcgactgtgattgtctgctggggc
att-aatggaggagtgttcaattcgcggtatggttggcttc-ggctaaacaggc-gctta
ctagacattctttcagctgtggcgg-tat-atct-ggtgaaccgtag-t-cacgtg--gt
cttgg-tttt-gaat--cggtttcgc-t-ggtgtgaagtaga-gtgaca-gtttcggct-
gtcgagg-g----tcgatcca-tttgggaaa-tttgtgcggtgc--gg-cttcggtcgct
ctg-catctcaattggacctgatatcaggcaagattacccgctgaacttaagcatatta-
------------------
>EF174958
------------------------------------------------------------
------------------------------------------------------------
------------------------------------------------------------
------------------------------------------------------------
------------------------------------------------------------
------------------------------------------------------------
------------------------------------------------------------
-------------------------acctaaaac--tttccacg-tgaa-ccg-tatcaa
a-caat-t-aattgggggcttat-tt-ggcggt-agcagctagcatattgtatt-ttttt
gctggctactgctgctgtgtaagca-----------------------------------
------------------------------------------------------------
------------------------------------------------------------
------------------------------------------------tttatttggtgg
cagcggctagcatatc--------------------------------------------
------------------------------------------------------------
------------------------------------------------------------
------------------------------------------------------------
------------------------------------------------------------
------------------------------------------------------------
-----------------------------------------gta-tt--tttttgctggc
tactgctgctgtgtaagcatttatttggtggc---aactgctag-catattgt-at----
ttttttt--g--ctggcaa---ctgctact--gggtataccctgtca-tg-gca-agcgc
tcggacct---tggtttgagc-aggagcatg-aatttt--aaaccatttactaattactg
aatatactgtgggg-acgaaagtctctgcttttaactagatagcaactttcagcagtgga
tgtctaggctcgcacatcg-atgaagaacgctgcgaactgcgatacgtaatgcgaattgc
aggattca--gtgagtcatcgaaattttgaacgcatattg-cac-ttccgggctctctac
t-cgggagtatgcctgtatcagtgtccgtacaacaaacttggttttcttccttcc-gtgt
agtcggtggaagatataccagatgtgaa-gtgtcttgcggc---tgattttcggatcg-g
ctgcgagtcctttgaaatgtacagaactgtacttctcttt-gctcgaaaagcgtggtgtt
actggtt--gtaaagactgaccgtgtggcaaaacaggcgactgtgattgtctgctggggc
att-aatggaggagtgttcaattcgcggtatggttggcttc-ggctaaacaggc-gctta
ctggacattctttcagctgtggcgg-tat-atct-ggtgaaccgtag-t-cacgtg--gt
cttgg-tttt-gaat--cggtttcgc-t-ggtgcgaagtaga-gtgaca-gtttcggct-
gtcgagg-g----tcgatcca-tttgggaaa-tttgtgcggtgc--gg-cttcggtcgcg
ctg-catctcaattggacctgatatca---------------------------------
------------------
>EF174957
------------------------------------------------------------
------------------------------------------------------------
------------------------------------------------------------
------------------------------------------------------------
------------------------------------------------------------
------------------------------------------------------------
------------------------------------------------------------
------------------------------------------------------------
--caat-t-aattgggggcttat-tt-ggcggc-agcagctagcatattgtattattttt
gctggctactgctgctgtgtaagc-tctatcatgggtatacttggcggcagcagctagca
tattgtatttttttgctggctactgttgctgtgtaagtgtttatttggcagcagcagcta
gcatattgtattttttt-gctggctactgctgctgtgtaagtgtttatttggcggcagca
gctagcatattgtatt-ttttt-gctggctactgctgctgtgtaagtgtttatttggcgg
cagcagctagcatat-tgtatt--------------------------------------
------------------------------------------------------------
------------------------------------------------------------
------------------------------------------------------------
--------------------------------------ttttt-gctggctactgctgct
gtgtaagcatttattggtggt-agcggctagcatatcgtattttttttgctggctacttc
tactgtgtaagcatttatttggcggcattggctagcatattgta-tt--tttttgctggc
tacttctgctgtgtaagcatttatttggtgac---agcggcaag-catattat-at----
tt---gtttttgctggcta---ctgctact--gggtataccctgtca-tg-gta-agcgc
tcggacct---tggtttgagc-aggagcatg-aatttt--aaaccatttactaattactg
aatatactgtgggg-acgaaagtctctgcttttaactagatagcaactttcagcagtgga
tgtctaggctcgcacatcg-atgaagaacgctgcgaactgcgatacgtaatgcgaattgc
aggattca--gtgagtcatcgaaattttgaacgcatattg-cac-ttctgggctctctac
t-caggagtatgcctgtatcagtgtccgtacaacaaacttggttttcttccttcc-gtgt
agtcggtggaagatatgccagatgtgaa-gtgtcttgcggc---tgattttcggatcg-g
ctgcgagtcctttgaaatgtacagaactgtacttctcttt-gctcgaaaagcgtggtgtt
actggtt--gtaaagactgaccgtgtggccaaacaggcgactgtgattgtctgctggggc
att-aatggaggagtgttcaattcgcggtatggttggcttc-ggctaaacagac-gctta
ctggacattctttcagctgtggcgg-tat-atct-ggtgaaccgtag-t-cacgtg--gt
cttgg-tttt-gaat--cggtttcgc-t-ggtgcgaagtaga-gtgaca-gtttcggct-
gtcgagg-g----tcgatcca-tttgggaaa-tttgtgcggtgc--gg-cttcggtcgtg
ctg-catctcaattggacctgatatca---------------------------------
------------------
>EF174956
------------------------------------------------------------
------------------------------------------------------------
------------------------------------------------------------
------------------------------------------------------------
------------------------------------------------------------
------------------------------------------------------------
------------------------------------------------------------
---------------------ccacacctaaaaa-ctttccacg-tgaa-ccg-tatcaa
c-ccaa-ttaattgggggtttac-tt-ggcggcg--------------------------
------------------------------------------------------------
------------------------------------------------------------
------------------------------------------------------------
------------------------------------------------------------
------------------------------------------------------------
------------------------------------------------------------
------------------------------------------------------------
------------------------------------------------------------
------------------------------------------------------------
------------------------------------------------------------
------------------------------------------------------------
-------------------------------------------g-ctgctggc-at----
cg---ttttg--ctggctgctgctgctgcc--gagtgagccctatca-tg-gcg-agtgt
tcggacct---cggtctgagctagtagcttt-aatttt--aaacccattcttaattactg
aatatactgtgggg-acgaaagtctctgcttttaactagatagcaactttcagcagtgga
tgtctaggctcgcacatcg-atgaagaacgctgcgaactgcgatacgtaatgcgaattgc
aggattca--gtgagtcatcgaaattttgaacgcatattg-cac-taccgggttacag-c
c-cgggagtatgcctgtatcagtgtccgtacatcaaacttggttttcttctttcc-gtgt
agtcggtggaggatatgccagatgtgaa-gtgtcttgcgac---tggttttcggatcg-g
ttgtgagtcctttgaaatgtatagaactgtacttctcttt-gctcgaaaagcgtggcatt
gctggtt--gtggaggctgtccgtgtggccagtc-ggcgatcg-gtttgtctgctgtggc
att-aatggaggagtgttcgattcgcggtatggttggcttc-ggctaaacagac-gctta
ttggactctcttcctgctgtggcgg-tatgaact-ggtgaaccgtag-t-catgtgt-ga
cttggctttt-gaat--cggctttgc-t-ggtgcgaagtaga-gtgaca-gtttcggct-
gtcgagg-g----tcgaccca-tttgggaaa-tttatgcggtgc--gg-cttcggtcgcg
cag-catctcaattggacctgatatcaggcaagattacccgctgaacttaagcatatta-
------------------
>EF174955
------------------------------------------------------------
------------------------------------------------------------
------------------------------------------------------------
------------------------------------------------------------
------------------------------------------------------------
------------------------------------------------------------
------------------------------------------------------------
------------------t-accacacctaaaac--tttccacg-tgaa-ccg-tatcaa
a-caat-t-aattgggggcttat-tt-ggcggc-agcagctagcatatcgtattattttt
gctggctactgctgctgtgtaagc-tctatcatgggtatacttaacggcaacagctagca
tat---------------------------------------------------------
------------------------------------------------------------
------------------------------------------------------------
------------------------------------------------------------
------------------------------------------------------------
------------------------------------------------------------
------------------------------------------------------------
------------------------------------------------------------
------------------------------------------------------------
------------------------------------------------------------
--------------------------------------------------tgt-at----
tattttt--g--ctgac-g--actgctact--aggtataccctgtca-tg-gca-agcgc
tcggacct---tgatttgagc-aggagcatg-aatttt--aaaccatttactaattactg
aatatactgcgggg-acgaaagtctctgcttttaactagataacaactttcagcagtgga
tgtctaggctcgcacatcg-atgaagaacgctgcgaactgcgatacgtaatgcgaattgc
aggattca--gtgagtcatcgaaattttgaacgcatattg-cac-ttccgggctctctac
t-cgggagtatgcctgtatcagtgtccgtacaacaaacttggttttcttccttcc-gtgt
agtcggtggaagatatgccagatgtgaa-gtgtcttgcgac---tgattttcggatcg-g
ctgcgagtcctttgaaatgtacagaactgtacttctcttt-gctcgaaaagcgtggtgtt
actggtt--gtaaagactgaccgtgtggccaaacaggcgactgtgattgtctgctggggc
att-aatggaggagtgttcaattcgcggtatggttggcttc-ggctaaacagac-gctta
ctggacattctttcagttgtggcgg-tat-atct-ggtgaaccgtag-t-cacgtg--gt
cttgg-tttt-gaat--cggtttcgc-t-ggtgcgaagtaga-gtgaca-gtttcggct-
gtcgagg-g----tcgatcca-tttgggaaa-tttgtgcggtgc--gg-cttcggtcgcg
ctg-catctcaattggacctgatatcaggc------------------------------
------------------
>EF174954
------------------------------------------------------------
------------------------------------------------------------
------------------------------------------------------------
------------------------------------------------------------
------------------------------------------------------------
------------------------------------------------------------
----------------------------------------cggga---------------
-------aggat---catttaccacacctaaaaa-ctttccacg-tgaa-ccg-tatcaa
a-ccaa-ttaattgggggtttgc-tt-gacggca--------------------------
------------------------------------------------------------
------------------------------------------------------------
------------------------------------------------------------
------------------------------------------------------------
------------------------------------------------------------
------------------------------------------------------------
------------------------------------------------------------
------------------------------------------------------------
------------------------------------------------------------
------------------------------------------------------------
------------------------------------------------------------
-------------------------------------------a-ctgcaggc-at----
ctttttgttg--ctggt-g--gttgctgcc--gaaaaagccctatca-tg-gcg-agcgt
tcggacct---cggtcggagcgagtagcttt--attgt--aaacccattcctaattactg
aatatactgtgggg-acgaaagtctctgcttttaactagatagcaactttcagcagtgga
tgtctaggctcgcacatcg-atgaagaacgctgcgaactgcgatacgtaatgcgaattgc
aggattca--gtgagtcatcgaaattttgaacgcatattg-cac-tcccgggttcagc-c
t-cgggagtatgcctgtatcagtgtccgtacaccaaccttggttttcttctttcc-gtgt
agtcggtggaggatatgccagatatgaa-gtgtcttgcggc---tgattttcggatcg-g
ctgcgagtccttttaaatgtacagaactgtacttctcttt-gctcgaaaagcgtggcgtt
gctggtt--gtgaagactgtccatgtggctagtc-ggcgatcg-gtttgtctactgtggc
att-aatggaggaatgttcgattcgcggtatgattggcttc-ggctaaacagac-gttta
ttggatgtttttcctgctatggtgg-tctgaact-ggtgaaccgtat-t-catgtg--ta
cttgg-tttttgaat--cggctttgc-t-ggtgcgaagtaga-gtggca-gtttaggct-
gtcgagg-g----tcgatcca-tttgggaaa-ttttcgtagtgc--ga-cctcggttgcg
ctg-cgtctcagttggacctgatatcaggcaagattacccgctgaacttaagcatatta-
------------------
>EF174953
------------------------------------------------------------
------------------------------------------------------------
------------------------------------------------------------
------------------------------------------------------------
------------------------------------------------------------
------------------------------------------------------------
------------------------------------------------------------
------------------t-accacacctaaaaa-ctttccacg-tgaa-ccg-tatcaa
c-ccaa-ttaattgggggtttac-tt-ggcggcg--------------------------
------------------------------------------------------------
------------------------------------------------------------
------------------------------------------------------------
------------------------------------------------------------
------------------------------------------------------------
------------------------------------------------------------
------------------------------------------------------------
------------------------------------------------------------
------------------------------------------------------------
------------------------------------------------------------
------------------------------------------------------------
-------------------------------------------g-ctgctggc-at----
ag---ttttg--ctggc-t--gctgctgcc--gagtgagccctatca-tg-gtg-agtgt
ttggacct---cggtctgagctagtagcttt-aatttc--aaacccattcttaattactg
aatatactgtgggg-acgaaagtctctgcttttaactagatagcaactttcagcagtgga
tgtctaggctcgcacatcg-atgaagaacgctgcgaactgcgatacgtaatgcgaattgc
aggattca--gtgagtcatcgaaattttgaacgcatattg-cac-gaccggggaccat-c
c-cgggagtatgcctgtatcagtgtccgtacaccaaacttggttttcttctttcc-gtgt
agtcggtggaagatatgccagatgtgaa-gtgtctttcgac---tggttttcgaatcg-g
ttgtgagtcctttgaaatgtatagaactgtacttctcttt-gctcgaaaagcgtggcatt
gctggtt--gtggaggctgttcgtgtgaccagtc-ggcgatcg-gtttgtctgctgtagc
att-aatggaggagtgttcgattcgcggtatggttggcttc-ggctaaacagac-gctta
ttgggctctctttctgctgtggcgg-tatgaact-ggtgaaccgtag-t-catgtgt-ga
cttggctttt-gaat--tggctttgc-t-ggtgcgaagtaga-gtgaca-gtttcggct-
gtcgagg-g----tcgaccca-tttgggaaa-tttatgcggtgc--gg-cttcggtcgcg
cag-tatctcaattggacctgatatcaggcaagattacccgctgaacttaagcatat---
------------------
>EF174952
------------------------------------------------------------
------------------------------------------------------------
------------------------------------------------------------
------------------------------------------------------------
------------------------------------------------------------
------------------------------------------------------------
------------------------------------------------------------
------------tc-catt-accacacctaaaaa-ctttccacg-tgaa-ccg-tatcaa
c-ccaa-ttaattgggggtttac-tt-ggcggcg--------------------------
------------------------------------------------------------
------------------------------------------------------------
------------------------------------------------------------
------------------------------------------------------------
------------------------------------------------------------
------------------------------------------------------------
------------------------------------------------------------
------------------------------------------------------------
------------------------------------------------------------
------------------------------------------------------------
------------------------------------------------------------
-------------------------------------------g-ctgctggc-at----
ag---ttttg--ctggc-t--gctgctgcc--gagtgagccctatca-tg-gcg-agtgt
ttggacct---cggtctgagctagtagcttt-aatttt--aaacccattcttaattactg
aatatactgtgggg-acgaaagtctctgcttttaactagatagcaactttcagcagtgga
tgtctaggctcgcacatcg-atgaagaacgctgcgaactgcgatacgtaatgcgaattgc
aggattca--gtgagtcatcgaaattttgaacgcatattg-cac-aaccggggaccat-c
c-cgggagtatgcctgtatcagtgtccgtacatcaaacttggttttcttctttcc-gtgt
agtcggtggaagatatgccagatgtgaa-gtgtctttcgac---tggttttcgaatcg-g
ttgtgagtcctttgaaatgtatagaactgtacttctcttt-gctcgaaaagcgtggcatt
gctggtt--gtggaggctgttcgtgtgaccagtc-ggcgatcg-gtttgtctgctgtagc
att-aatggaggagtgttcgattcgcggtatggttggcttc-ggctaaacagac-gctta
ttgggctctctttctgctgtggcgg-tatgaact-ggtgaaccgtag-t-catgtgt-ga
cttggctttt-gaat--tggctttgc-t-ggtgcgaagtaga-gtgaca-gtttcggct-
gtcgagg-g----tcgaccca-tttgggaaa-tttatgcggtgc--gg-cttcggtcgcg
cag-tatctcaattggacctgatatcaggcaagattacccgctgaacttaagcatattaa
------------------
>EF174951
------------------------------------------------------------
------------------------------------------------------------
------------------------------------------------------------
------------------------------------------------------------
------------------------------------------------------------
------------------------------------------------------------
------------------------------------------------------------
---------------------ccacacctaaaaa-ctttccacg-tgaa-ccg-tatcaa
c-ccaa-ttaattgggggtttac-tt-ggcggcg--------------------------
------------------------------------------------------------
------------------------------------------------------------
------------------------------------------------------------
------------------------------------------------------------
------------------------------------------------------------
------------------------------------------------------------
------------------------------------------------------------
------------------------------------------------------------
------------------------------------------------------------
------------------------------------------------------------
------------------------------------------------------------
-------------------------------------------g-ctgctggc-at----
ag---ttttg--ctggc-t--gctgctgcc--gagtgagccctatca-tg-gcg-agtgt
ttggacct---cggtctgagctagtagcttt-aatttc--aaacccattcttaattactg
aatatactgtgggg-acgaaagtctctgcttttaactagatagcaactttcagcagtgga
tgtctaggctcgcacatcg-atgaagaacgctgcgaactgcgatacgtaatgcgaattgc
aggattca--gtgagtcatcgaaattttgaacgcatattg-cac-aaccggggaccat-c
c-cgggagtatgcctgtatcagtgtccgtacatcaaacttggttttcttctttcc-gtgt
agtcggtggaagatatgccagatgtgaa-gtgtctttcgac---tggttttcgaatcg-g
ttgtgagtcctttgaaatgtatagaactgtacttctcttt-gctcgaaaagcgtggcatt
gctggtt--gtggaggctgttcgtgtgaccagtc-ggcgatcg-gtttgtctgccgtagc
att-aatggaggagtgttcgattcgcggtatggttggcttc-ggctaaacagac-gctta
ttgggctctctttctgctgtggcgg-tatgaact-ggtgaaccgtag-t-catgtgt-ga
cttggctttt-gaat--tggctttgc-t-ggtgcgaagtaga-gtgaca-gtttcggct-
gtcgagg-g----tcgaccca-tttgggaaa-tttatgcggtgc--gg-cttcggtcgcg
cag-tatctcaat-----------------------------------------------
------------------
>EF174950
------------------------------------------------------------
------------------------------------------------------------
------------------------------------------------------------
------------------------------------------------------------
------------------------------------------------------------
------------------------------------------------------------
------------------------------------------------------------
-------------------------------------------------------atcaa
c-ccaa-ttaattgggggtttac-tt-ggcggcg--------------------------
------------------------------------------------------------
------------------------------------------------------------
------------------------------------------------------------
------------------------------------------------------------
------------------------------------------------------------
------------------------------------------------------------
------------------------------------------------------------
------------------------------------------------------------
------------------------------------------------------------
------------------------------------------------------------
------------------------------------------------------------
-------------------------------------------g-ctgctggc-at----
ag---ttttg--ctggc-t--gctgctgcc--gagtgagccctatca-tg-gtg-agtgt
ttggacct---cggtctgagctagtagcttt-aatttc--aaacccattcttaattactg
aatatactgtgggg-acgaaagtctctgcttttaactagatagcaactttcagcagtgga
tgtctaggctcgcacatcg-atgaagaacgctgcgaactgcgatacgtaatgcgaattgc
aggattca--gtgagtcatcgaaattttgaacgcatattg-cac-gaccggggaccat-c
c-cgggagtatgcctgtatcagtgtccgtacaccaaacttggttttcttctttcc-gtgt
agtcggtggaagatatgccagatgtgaa-gtgtctttcgac---tggttttcgaatcg-g
ttgtgagtcctttgaaatgtatagaactgtacttctcttt-gctcgaaaagcgtggcatt
gctggtt--gtggaggctgttcgtgtgaccagtc-ggcgatcg-gtttgtctgctgtagc
att-aatggaggagtgttcgattcgcggtatggttggcttc-ggctaaacagac-gctta
ttgggctctctttctgctgtggcgg-tatgaact-ggtgaaccgtag-t-catgtgt-ga
cttggctttt-gaat--tggctttgc-t-ggtgcgaagtaga-gtgaca-gtttcggct-
gtcgagg-g----tcgaccca-tttgggaaa-tttatgcggtgc--gg-cttcggtcgcg
cag-tatctcaattggacc-----------------------------------------
------------------
>EF174949
------------------------------------------------------------
------------------------------------------------------------
------------------------------------------------------------
------------------------------------------------------------
------------------------------------------------------------
------------------------------------------------------------
------------------------------------------------------------
------------------t-accacacctaaaaa-ctttccacg-tgaa-ccg-tatcaa
a-caac-a-aattgggggtttgt-tt-ggcggcg--------------------------
------------------------------------------------------------
------------------------------------------------------------
------------------------------------------------------------
------------------------------------------------------------
------------------------------------------------------------
------------------------------------------------------------
------------------------------------------------------------
------------------------------------------------------------
------------------------------------------------------------
------------------------------------------------------------
------------------------------------------------------------
-------------------------------------------g-ctgctggc-at----
ctttttt--g--ctagc-g--gctgctgct--aagcaagccctatca-tg-gcg-agcgt
tcggacct---cggtcggagccagtagcttt-cattgt--aaacccattcttaattactg
aatatactgtaggg-acgaaagtctctacttttaactagatagcaactttcagcagtgga
tgtctaggctcgcacatcg-atgaagaacgctgcgaactgcgatacgtaatgcgaattgc
aggattca--gtgagtcatcgaaattttgaacgcatattg-cac-tcctgggttcagc-c
t-caggagtatgcctgtatcagtgtccgtacaccaaacttggttttcctctttcc-gtgt
agtcggtggaggatatgccagatgtgaa-gtgtcttgcggc---tggttttcggatcg-g
ctgcgagtcctttgaaatgtacagaactgtacttctcttt-gctcgaaaagcgtggcgtt
gctggtt--gtgaaggctgtccgtgtgaccagtc-ggcgatca-gtttgtctgctgtagt
gtt-aatggaggaatgttcgattcgcggtatgattggcttc-ggctgagcagac-gctta
ttggacgtttttcctgctgtagcgg-tatgaact-ggtgaaccgtag-t-catgtgt-ga
cttggctttt-gaat--cggcattgc-t-ggtgcgaagtaga-gtggca-gtctcggct-
gtcgagg-g----tcgatcca-tttgggaaa-tttgcgcagtgc--ga-cttcggtcacg
cgg-cgtctcaattggacctgatatcaggcaagattacccgct-----------------
------------------
>EF174948
------------------------------------------------------------
------------------------------------------------------------
------------------------------------------------------------
------------------------------------------------------------
------------------------------------------------------------
------------------------------------------------------------
------------------------------------------------------------
---------------------------------------------------cg-tatcaa
a-ccaa-ttaattgggggtttgc-tt-gacggca--------------------------
------------------------------------------------------------
------------------------------------------------------------
------------------------------------------------------------
------------------------------------------------------------
------------------------------------------------------------
------------------------------------------------------------
------------------------------------------------------------
------------------------------------------------------------
------------------------------------------------------------
------------------------------------------------------------
------------------------------------------------------------
-------------------------------------------a-ctgcaggc-at----
ctttttgttg--ctggt-g--gttgctgcc--gaaaaagccctatca-tg-gcg-agcgt
tcggacct---cggtcggagcgagtagcttt--attgt--aaacccattcctaattactg
aatatactgtgggg-acgaaagtctctgcttttaactagatagcaactttcagcagtgga
tgtctaggctcgcacatcg-atgaagaacgctgcgaactgcgatacgtaatgcgaattgc
aggattca--gtgagtcatcgaaattttgaacgcatattg-cac-tcccgggttcagc-c
t-cgggagtatgcctgtatcagtgtccgtacaccaaccttggttttcttctttcc-gtgt
agtcggtggaggatatgccagatatgaa-gtgtcttgcggc---tgattttcggatcg-g
ctgcgagtccttttaaatgtacagaactgtacttctcttt-gctcgaaaagcgtggcgtt
gctggtt--gtgaagactgtccatgtggctagtc-ggcgatcg-gtttgtctactgtggc
att-aatggaggaatgttcgattcgcggtatgattggcttc-ggctaaacagac-gttta
ttggatgtttttcctgctatggtgg-tctgaact-ggtgaaccgtat-t-catgtg--ta
cttgg-tttttgaat--cggctttgc-t-ggtgcgaagtaga-gtggca-gtttaggct-
gtcgagg-g----tcgatcca-tttgggaaa-ttttcgtagtgc--ga-cctcggttgcg
ctg-c-------------------------------------------------------
------------------
>EF174947
------------------------------------------------------------
------------------------------------------------------------
------------------------------------------------------------
------------------------------------------------------------
------------------------------------------------------------
------------------------------------------------------------
------------------------------------------------------------
------------------------------------------------------------
a-ccaa-tacattgggggattgt-tt-ggcggca--------------------------
------------------------------------------------------------
------------------------------------------------------------
------------------------------------------------------------
------------------------------------------------------------
------------------------------------------------------------
------------------------------------------------------------
------------------------------------------------------------
------------------------------------------------------------
------------------------------------------------------------
------------------------------------------------------------
------------------------------------------------------------
-------------------------------------------g-ttgctggc-at----
ct---ttttg--ctggc-t--gctgctgct--gagcaatctctatcaatg-gtg-agcgt
tcggacct---cgatctgaaccagtagcttc--attgt--aaacccatttctaattactg
aatatactgtgggg-acgaaagtctctgcttttaactagatagcaactttcagcagtgga
tgtctaggctcgcacatcg-atgaagaacgctgcgaactgcgatacgtaatgcgaattgc
aggattca--gtgagtcatcgaaattttgaacgcatattg-cac-tcccgggttcggc-c
t-cgggagtatgcctgtatcagtgtccgtacaccaaacttggttttcttctttcc-gtgt
agtcggtggaggatctgccagatgtgaa-gtgtcttttggc---tggttttcgaatcg-g
ctgtgagtcctttgaaatgtacagaactgtacttctcttt-gctcgaaaagcatggcatt
gctggtt--gtgaaggctgtccgtgtgaccagtc-ggcgatcg-gtttgtctgctgtggc
gta-a-tggaggagtgttcgattcgcggtatggttggcttc-ggctgaacagac-gctta
ttggacattcttcctgctgtagtgg-tatgaact-ggtgaaccgtag-t-tatatgt-ga
cttggctttt-gaat--cgactttac-t-gttgcgaagtaga-gtgaca-gtttcggct-
gtcgagg-g----tcgatcca-tttgggaaa-tttgtgtcgtgc--gg-cttcggtcgtg
cag-catctcaactggacc-----------------------------------------
------------------
>EF174946
------------------------------------------------------------
------------------------------------------------------------
------------------------------------------------------------
------------------------------------------------------------
------------------------------------------------------------
------------------------------------------------------------
------------------------------------------------------------
----------------------cacatctaaaaa-ctttccacg-tgaa-ccg-tatcaa
a-ccaa-tacattgggggattgt-tt-ggcggca--------------------------
------------------------------------------------------------
------------------------------------------------------------
------------------------------------------------------------
------------------------------------------------------------
------------------------------------------------------------
------------------------------------------------------------
------------------------------------------------------------
------------------------------------------------------------
------------------------------------------------------------
------------------------------------------------------------
------------------------------------------------------------
-------------------------------------------g-ttgctggc-at----
ct---ttttg--ctggc-t--gctgctgct--gagcaatctctatcaatg-gtg-agcgt
tcggacct---cgatctgaaccagtagcttc--attgt--aaacccatttctaattactg
aatatactgtgggg-acgaaagtctctgcttttaactagatagcaactttcagcagtgga
tgtctaggctcgcacatcg-atgaagaacgctgcgaactgcgatacgtaatgcgaattgc
aggattca--gtgagtcatcgaaattttgaacgcatattg-cac-tcccgggttcggc-c
t-cgggagtatgcctgtatcagtgtccgtacaccaaacttggttttcttctttcc-gtgt
agtcggtggaggatctgccagatgtgaa-gtgtcttttggc---tggttttcgaatcg-g
ctgtgagtcctttgaaatgtacagaactgtacttctcttt-gctcgaaaagcatggcatt
gctggtt--gtgaaggctgtccgtgtgaccagtc-ggcgatcg-gtttgtctgctgtggc
gta-a-tggaggagtgttcgattcgcggtatggttggcttc-ggctgaacagac-gctta
ttggacattcttcctgctgtagtgg-tatgaact-ggtgaaccgtag-t-tatatgt-ga
cttggctttt-gaat--cgactttac-t-gttgcgaagtaga-gtgaca-gtttcggct-
gtcgagg-g----tcgatcca-tttgggaaa-tttgtgtcgtgc--gg-cttcggtcgtg
cag-catctcaac-----------------------------------------------
------------------
>EF174945
------------------------------------------------------------
------------------------------------------------------------
------------------------------------------------------------
------------------------------------------------------------
------------------------------------------------------------
------------------------------------------------------------
------------------------------------------------------------
------------------------------------------------------------
-----------ttgggggtttac-tt-ggcggcg--------------------------
------------------------------------------------------------
------------------------------------------------------------
------------------------------------------------------------
------------------------------------------------------------
------------------------------------------------------------
------------------------------------------------------------
------------------------------------------------------------
------------------------------------------------------------
------------------------------------------------------------
------------------------------------------------------------
------------------------------------------------------------
-------------------------------------------g-ctgctggc-at----
ag---ttttg--ctggctgctgctgctgcc--gagtgagccctatca-tg-gcg-agtgt
tcggacct---cggtctgagctagtagcttt-aatttt--aaacccattcttaattactg
aatatactgtgggg-acgaaagtctctgcttttaactagatagcaactttcagcagtgga
tgtctaggctcgcacatcg-atgaagaacgctgcgaactgcgatacgtaatgcgaattgc
aggattca--gtgagtcatcgaaattttgaacgcatattg-cac-taccgggttacag-c
t-cgggagtatgcctgtatcagtgtccgtacatcaaacttggttttcttctttcc-gtgt
agtcggtggaggatatgccagatgtgaa-gtgtcttgcgac---tggttttcggatcg-g
ttgtgagtcctttgaaatgtatagaactgtacttctcttt-gctcgaaaagcgtggcatt
gctggtt--gtggaggctgtccgtgtggccagtc-ggcgatcg-gtttgtctgctgtggc
att-aatggaggagtgttcgattcgcggtatggttggcttc-ggctaaacagac-gctta
ttggactctcttcctgctgtggcgg-tatgaact-ggtgaaccgtag-t-catgtgt-ga
cttggctttt-gaat--cggctttgc-t-ggtgcgaagtaga-gtgaca-gtttcggct-
gtcgagg-g----tcgaccca-tttgggaaa-tttatgcggtgc--gg-cttcggtcgcg
cag-catctcaattgga-------------------------------------------
------------------
>EF174944
------------------------------------------------------------
------------------------------------------------------------
------------------------------------------------------------
------------------------------------------------------------
------------------------------------------------------------
------------------------------------------------------------
------------------------------------------------------------
----------------------------------------------------------ac
c-caaa-t-aattgggggtttac-tt-ggcggcg--------------------------
------------------------------------------------------------
------------------------------------------------------------
------------------------------------------------------------
------------------------------------------------------------
------------------------------------------------------------
------------------------------------------------------------
------------------------------------------------------------
------------------------------------------------------------
------------------------------------------------------------
------------------------------------------------------------
------------------------------------------------------------
-------------------------------------------g-ctgctggc-at----
ag---ttttg--ctggc-t--gctgctgcc--gagtgagccctatca-tg-gcg-agtgt
ttggacct---cgktctgagctagtagcttt-aatttt--aaacccattcttaattactg
aatatactgtgggg-acgaaagtctctgcttttaactagatagcaactttcagcagtgga
tgtctaggctcgcacatcg-atgaagaacgctgcgaactgcgatacgtaatgcgaattgc
aggattca--gtgagtcatcgaaattttgaacgcatattg-cac-aaccggggatcat-c
c-cgggagtatgcctgtatcagtgtccgtacatcaaacttggttttcttctttcc-gtgt
agtcggtggaagatatgccagatgtgaa-gtgtctttcgac---tggttttcgaatcg-g
ttgtgagtcctttgaaatgtatagaactgtacttctcttt-gctcgaaaagcgtggcatt
gctggtt--gtggaggctgttcgtgtgaccagtc-ggcgatcg-gtttgtctgctgtagc
att-aatggaggagtgttcgattcgcggtatggttggcttc-ggctaaacagac-gctta
ttgggctctctttctgctgtggcgg-tatgaact-ggtgaaccgtag-t-catgtgt-ga
cttggctttt-gaat--tggctttgc-t-ggtgcgaagtaga-gtgaca-gtttcggct-
gtcgagg-g----tcgaccca-tttgggaaa-tttatgcggtgc--gg-cttcggtcgcg
cag-tatctcaattggacctgatatcaggcaagattacccgctgaacttaagcatatta-
------------------
>EF174943
------------------------------------------------------------
------------------------------------------------------------
------------------------------------------------------------
------------------------------------------------------------
------------------------------------------------------------
------------------------------------------------------------
--------------------------------------c---gga---------------
-------aggat---ccattaccacacctaaaaa-ctttccacg-tgaa-ccg-tatcaa
a-ccaa-c-tattgggggtttgt-tc-ggcggcg--------------------------
------------------------------------------------------------
------------------------------------------------------------
------------------------------------------------------------
------------------------------------------------------------
------------------------------------------------------------
------------------------------------------------------------
------------------------------------------------------------
------------------------------------------------------------
------------------------------------------------------------
------------------------------------------------------------
------------------------------------------------------------
-------------------------------------------g-ctgcaggc-at----
cg---ttttg--ctggc-g--gctgctgcg--gagcaatccctatca-ag-gcg-agcac
tcggattt---cggtcggagttagtagcata-catttt--aaacccattcctaattactg
aatatactgtgggg-acgaaagtctctgcttttaactagatagcaactttcagcagtgga
tgtctaggctcgcacatcg-atgaagaacgctgcgaactgcgatacgtaatgcgaattgc
aggattca--gtgagtcatcgaaattttgaacgcatattg-cac-ttccgggttagtc-c
t--ggaagtatgcctgtatcagtgtccgtacaacaaccttggttttcttccttcc-gtgt
agtcggtggaggatatgccagatgtgaa-gtgtctagcagc---tgattttcgaatcg-a
ctgtgagtcctttgaaatgtacagaactg-acttctcatt-gtacgaaaagcgtagcgtt
gctggtt--gtggaggctgtccgtgtgacaagtc-ggcgatcg-gtttgtctgctgtggc
gtt-a-aggaggagtgttcgtttcgcggtatggttagcttc-ggctgaacaggc-gctta
tcggatattctttctgctgtggtgg-tat-gact-ggtgaaccgtag-t-cgtatgt-ga
cttggcttct-gaat--cggctttgc-t-aaagtgaagtaga-ttgaca-gtttaggct-
gtcgaga-gaag-tcgatcca-tttgggaa--t-tgtgcggtgt--gg-cttcggtcgcg
cgg-catctcaattggacctga--------------------------------------
------------------
>EF174942
------------------------------------------------------------
------------------------------------------------------------
------------------------------------------------------------
------------------------------------------------------------
------------------------------------------------------------
------------------------------------------------------------
------------------------------------------------------------
----------------------------------------------------g-tatcaa
a-caat-t-aattgggggcttat-tt-ggcggc-agcagctagcatattgtatt-tttt-
gctggctactgctgctgtgtaagc-tctatcatgggtatacttggcggcagcagctagca
tattgtatttttt-----------------------------------------------
------------------------------------------------------------
----------------------tgctggctactgctgctgtgtaagcatttatttggtgg
ca----------------------------------------------------------
------------------------------------------------------------
------------------------------------------------------------
------------------------------------------------------------
------------------------------------------------------------
------------------------------------------------------------
------------------------------------------------------------
------------------------------------gctgctag-catattgt-at----
tt---ttctttgctggcaa---ctgctact--gggtataccctgtca-tg-gca-agcgc
tcggacct---tggtttgagc-aggagcatg-aatttt--aaaccatttactaattactg
aatatactgtgggg-acgaaagtctctgcttttaactagatagcaactttcagcagtgga
tgtctaggctcgcacatcg-atgaagaacgctgcgaactgcgatacgtaatgcgaattgc
aggattca--gtgagtcatcgaaattttgaacgcatattg-cac-ttccgggctctctac
c-cgggagtatgcctgtatcagtgtccgtacaacaaacttggttttcttgcttcc-gtgt
agtcggtggaagatatgccagatgtgaa-gtgtcttgcggc---tgactttcggatcg-g
ctgcgagtcctttgaaatgtacagaactgtacttctcttt-gctcgaaaagcgtggtgtt
actggtt--gtaaagactgaccgtatggcaaaacaggcgactgtgattgtctgctggggc
att-aatggaggagtgttcaattcgcggtatggttggcttc-ggctaaacaggc-gctta
ctagacattctttcagctgtggcgg-tat-atct-ggtgaaccgtag-t-cacgtg--gt
cttgg-tttt-gaat--cggtttcgc-t-ggtgtgaagtaga-gtgaca-gtttcggct-
gtcgagg-g----tcgatcca-tttgggaaa-tttgtgcggtgc--gg-cttcggtcgct
ctg-catctcaa------------------------------------------------
------------------
>EF174941
------------------------------------------------------------
------------------------------------------------------------
------------------------------------------------------------
------------------------------------------------------------
------------------------------------------------------------
------------------------------------------------------------
------------------------------------------------------------
------------------t-accacacctaaaaa-ctttccacg-tgaa-ccg-tatcaa
a-ccaa-ttaattgggggtttgc-tt-ggcggaa--------------------------
------------------------------------------------------------
------------------------------------------------------------
------------------------------------------------------------
------------------------------------------------------------
------------------------------------------------------------
------------------------------------------------------------
------------------------------------------------------------
------------------------------------------------------------
------------------------------------------------------------
------------------------------------------------------------
------------------------------------------------------------
-------------------------------------------a-ctgcaggc-at----
ctttttgttg--ccggt-g--gttgctgcc--gaaaaagccctatca-tg-gcg-agcgt
tcggacct---cggtcggagccagtagcttg---ttgt--aaacccattcctaattactg
aatatactgtgggg-acgaaagtctctgcttttaactagatagcaactttcagcagtgga
tgtctaggctcgcacatcg-atgaagaacgctgcgaactgcgatacgtaatgcgaattgc
aagattca--gtgagtcatcgaaattttgaacgcatattg-cac-tcccgggttcagc-c
t-cgggagtatgcctgtatcagtgtccgtacaccaaccttggttttcttctttcc-gtgt
agtcggtggaggatatgccagatgtgaa-gtgtcttgcggc---tggttttcggatcg-g
ctgcgagtccttttaaatgtacagaactgtacttctctt--gctcgaaaagcgtggcgtt
gctggtt--gtgaagactgtccatgtggctagtc-ggcgatca-gtttgtctattgtggc
att-aatggaggaatgttcgattcgcggtatgattggcttc-ggctaagcagac-gttta
ttggatgtttttcctgctatggtgg-tattaact-gatgaaccgtat-t-catgtg--ta
cttgg-tttttgaat--cggctttgc-t-ggtgcgaagtaga-gtgaca-gtttaggct-
gtcgagg-g---gtcgatcca-tttgggaaa-tttgcgtagtgc--gg-ctttggtcgcg
ttg-cgtctctattggacctgatatc----------------------------------
------------------
>EF174940
------------------------------------------------------------
------------------------------------------------------------
------------------------------------------------------------
------------------------------------------------------------
------------------------------------------------------------
------------------------------------------------------------
------------------------------------------------------------
------------------------------------------------------------
-----t-t-aattgggggcttat-tt-ggcggc-agcagctagcatattgtatttctttt
gctggctactgctgttgtgtaagc-tctatcatgggtatacttggcggcagcagctagca
tattgtatttttttgctggctactgttgctgtctaagtgtttatttggcggcagcagcta
gcatattgtattttttttgctggctactgttgctgtgtaagtgtttatttggcggcagca
gctagcatattgtattattttt-gctggctactgctgctgtgtaagtgtttatttggcgg
cagcagctagcatat-tgtattatttttgctggctactgctgctatgtaagcgtttattt
ggcggaaccggctagcatattgtattatttttgctggctactgctgctatgtaagcgttt
atttggcggaaccggctagcatattgtattatttttgctggcttcttctactatgtaagc
gtttatttggtggcagcggctagcatatcgtattttttttgctggcttcttctactatgt
aagcatttatttggcggcagtggctagcatatcgtattttttt-gctggctactgcttct
gtgtaagcatttattggtggc-agcggctagcatatcgtattttttttgctggcttcttc
tactatgtaagcatttatttggcggcagtggctagcatatcgta-tt--tttttgctggc
tacttctgctgtgtaagcatttatttggtgac---agcggctag-catattgt-at----
tt---gtttttgctggcta---ctgctact--gggtataccctgtca-tg-gta-agcgc
tcggacct---tggtttgagc-aggagcatg-aatttt--aaaccatttactaattactg
aatatactgtgggg-acgaaagtctctgcttttaactagatagcaactttcagcagtgga
tgtctaggctcgcacatcg-atgaagaacgctgcgaactgcgatacgtaatgcgaattgc
aggattca--gtgagtcatcgaaattttgaacgcatattg-cac-ttctgggctctctac
t-caggagtatgcctgtatcagtgtccgtacaacaaacttggttttcttccttcc-gtgt
agtcggtggaagatatgccagatgtgaa-gtgtcttgcggc---tgattttcggatcg-g
ctgcgagtcctttgaaatgtacagaactgtacttctcttt-gctcgaaaagcgtggtgtt
actggtt--gtaaagactgaccgtgtgaccaaacaggcgactgtgattgtctgctggggc
att-aatggaggagtgttcaattcgcggtatggttggcttc-ggctaaacagac-gctta
ctggacattctttcagctgtggcgg-tat-atct-ggtgaaccgtag-t-cacgtg--gt
cttgg-tttt-gaat--cggtttcgc-t-ggtgcgaagtaga-gtgaca-gtttcggct-
gtcgagg-g----tcgatcca-tttgggaaa-tttgtgcggtgc--gg-cttcggtcgcg
ctg-catctcaattggacctgatatca---------------------------------
------------------
>EF174939
------------------------------------------------------------
------------------------------------------------------------
------------------------------------------------------------
------------------------------------------------------------
------------------------------------------------------------
------------------------------------------------------------
------------------------------------------------------------
------------------------------------------------------------
-----t-t-aattgggggcttat-tt-ggcggc-agcagctagcatattgtatt-ttttt
gctggctactgctgctgtgtaagc-tctatcatgggtatacttggcggcagcagctagca
tattgtatttttt-----------------------------------------------
------------------------------------------------------------
----------------------tgctggctactgttgctgtgtaagtgtttatttggcgg
cagcagctagcatatt--------------------------------------------
------------------------------------------------------------
------------------------------------------------------------
------------------------------------------------------------
------------------------------------------------------------
------------------------------------------------------------
-----------------------------------------gta-tt--tttttgctggc
tacttctgctgtgtaagcatttatttggtggc---agctgctag-catattgt-at----
tt---ttttttgctagtaa---ctgctact--gagtatatcctgtca-tg-gca-agcgc
tcggatct---tggtttgagc-aggagcatg-aatttt-taaaccatttactaattactg
aatatactgtgggg-acgaaagtctctgcttttaactagatagcaactttcagcagtgga
tgtctaggctcgcacatcg-atgaagaacgctgcgaactgcgatacgtaatgcgaattgc
aggattca--gtgagtcatcgaaattttgaacgcatattg-cac-ttccgggctctctac
c-cgggagtatgcctgtatcagtgtccgtacaacaaacttggttttcttccttcc-gtgt
agtcggtggaagatatgccagatgtgaa-gtgtcttgcggc---tgattttcggatcg-g
ctgcgagtcctttgaaatgtacagaactgtacttctcttt-gctcgaaaagcgtggtgtt
actggtt--gtaaagactgactgtgtggcaaaacaggcgactgtgattgtctgctggggc
att-aatggagaagtgttcaattcgcggtatggttggcttc-ggctaaacaggc-gctta
ctggacattctttcagctgtggcgg-tat-atct-ggtgaaccgtag-t-cacgtg--gt
cttgg-tttt-gaat--cggtttcgc-t-ggtgcgaagtaga-gtgaca-gtttcggct-
gtcgagg-g----tcgatcca-tttgggaaa-tttgtgcggtgc--gg-cttcggtcgcg
ctg-catctcaattggacctgatatc----------------------------------
------------------
>EF174938
------------------------------------------------------------
------------------------------------------------------------
------------------------------------------------------------
------------------------------------------------------------
------------------------------------------------------------
------------------------------------------------------------
------------------------------------------------------------
------------------------------------------------------------
------------------tttgt-tt-ggcggcg--------------------------
------------------------------------------------------------
------------------------------------------------------------
------------------------------------------------------------
------------------------------------------------------------
------------------------------------------------------------
------------------------------------------------------------
------------------------------------------------------------
------------------------------------------------------------
------------------------------------------------------------
------------------------------------------------------------
------------------------------------------------------------
-------------------------------------------g-ctgcaggc-at----
ca---ttttg--ctggc-g--gctgctgct--gagcaatccctatca-ag-gcg-agcac
tcggattt---cggtctgagttagtagcata-catttt--aaacccattcctaattactg
aatatactgtgggg-acgaaagtctctgcttttaactagatagcaactttcagcagtgga
tgtctaggctcgcacatcg-atgaagaacgctgcgaactgcgatacgtaatgcgaattgc
aggattca--gtgagtcatcgaaattttgaacgcatattg-cac-ttccgggttagtc-c
t--ggaagtatgcctgtatcagtgtccgtacaacaaacttggttttcttccttcc-gtgt
agtcggtggaggatatgccagatgtgaa-gtgtcttgcggc---tgattttcgaatcg-a
ctgtgagtcctttgaaatgtacagaactg-acttctcatt-gttcgaaaagcgtagcgtt
gctggtt--gtggaggctgtccgtgtgacaagtc-ggcgatcg-gtttgtctgctgtggc
att-a-aggaggagtgttcgtttcgcggtatggttagcttc-ggctgaacaggc-gctta
tcggatattctttctgctgtggtgg-tat-gact-ggtgaaccgtag-t-cgtatgt-ga
cttggcttct-gaat--cggctttgc-t-aaagtgaagtaga-ttgaca-gtttaggct-
gtcgaga-a---gtcgatcca-tttgggaa--t-tgtgcggtgt--gg-cttcggtcgcg
cgg-catctcaattgga-------------------------------------------
------------------
>EF174937
------------------------------------------------------------
------------------------------------------------------------
------------------------------------------------------------
------------------------------------------------------------
------------------------------------------------------------
------------------------------------------------------------
------------------------------------------------------------
------------------t-accacacctaaaaa-ctttccacg-tgaa-ccg-tatcaa
a-ccaa-c-tattgggggtttgt-tt-ggcggcg--------------------------
------------------------------------------------------------
------------------------------------------------------------
------------------------------------------------------------
------------------------------------------------------------
------------------------------------------------------------
------------------------------------------------------------
------------------------------------------------------------
------------------------------------------------------------
------------------------------------------------------------
------------------------------------------------------------
------------------------------------------------------------
-------------------------------------------g-ctgcaggc-at----
ca---ttttg--ctggc-g--gctgctgct--gagcaatccctatca-ag-gcg-agcac
tcggattt---cggtctgagttagtagcata-catttt--aaacccattcctaattactg
aatatactgtgggg-acgaaagtctctgcttttaactagatagcaactttcagcagtgga
tgtctaggctcgcacatcg-atgaagaacgctgcgaactgcgatacgtaatgcgaattgc
aggattca--gtgagtcatcgaaattttgaacgcatattg-cac-ttccgggttagtc-c
t--ggaagtatgcctgtatcagtgtccgtacaacaaacttggttttcttccttcc-gtgt
agtcggtggaggatatgccagatgtgaa-gtgtcttgcggc---tgattttcgaatcg-a
ctgtgagtcctttgaaatgtacagaactg-acttctcatt-gttcgaaaagcgtagcgtt
gctggtt--gtggaggctgtccgtgtgacaagtc-ggcgatcg-gtttgtctgctgtggc
gtt-a-aggaggagtgttcgtttcgcggtatggttagcttc-ggctgaacaggc-gctta
tcggatattctttctgctgtggtgg-tat-gact-ggtgaaccgtag-t-cgtatgt-ga
cttggcttct-gaat--cggctttgc-t-aaagtgaagtaga-ttgaca-gtttaggct-
gtcgaga-a---gtcgatcca-tttgggaa--t-tgtgcggtgt--gg-cttcggtcgcg
cgg-catctcaattggacctga--------------------------------------
------------------
>EF174936
------------------------------------------------------------
------------------------------------------------------------
------------------------------------------------------------
------------------------------------------------------------
------------------------------------------------------------
------------------------------------------------------------
------------------------------------------------------------
------------------------------------------------a-ccg-tatcaa
a-ccaa-c-tattgggggtttgt-tt-ggcggcg--------------------------
------------------------------------------------------------
------------------------------------------------------------
------------------------------------------------------------
------------------------------------------------------------
------------------------------------------------------------
------------------------------------------------------------
------------------------------------------------------------
------------------------------------------------------------
------------------------------------------------------------
------------------------------------------------------------
------------------------------------------------------------
-------------------------------------------g-ctgcaggc-at----
ca---ttttg--ctggc-g--gctgctgct--gagcaatccctatca-ag-gcg-agcac
tcggattt---cggtctgagttagtagcata-catttc--aaacccattcctaattactg
aatatactgtgggg-acgaaagtctctgcttttaactagatagcaactttcagcagtgga
tgtctaggctcgcacatcg-atgaagaacgctgcgaactgcgatacgtaatgcgaattgc
aggattca--gtgagtcatcgaaattttgaacgcatattg-cac-ttccgggttagtc-c
t--ggaagtatgcctgtatcagtgtccgtacaacaaacttggttttcttccttcc-gtgt
agtcggtggaggatatgccagatgtgaa-gtgtcttgcggc---tgattttcgaatcg-a
ctgtgagtccttttaaatgtatagaactg-acttctcatt-gtacgaaaagcgtagcgtt
gctggtt--gtggaggctgtccgtgtgacaagtc-ggcgatcg-gtttgtctgctgtggc
gtt-a-aggaggagtgttcgtttcgcggtatggttagcttc-ggctgaacaggc-gctta
tcggatattctttctgctgtggtgg-tat-gact-ggtgaaccgtag-t-cgtatgt-ga
cttggcttct-gaat--cggctttgc-t-aaagtgaagtaga-ttgaca-gtttaggct-
gtcgaggagaag-tcgatcca-tttgggaa--t-tgtgcggtgt--gg-cttcggtcgcg
cgg-catctcaattggacc-----------------------------------------
------------------
>EF174935
------------------------------------------------------------
------------------------------------------------------------
------------------------------------------------------------
------------------------------------------------------------
------------------------------------------------------------
------------------------------------------------------------
------------------------------------------------------------
----------------------cacacctaaaaa-ctttccacg-tgaa-ccg-tatcaa
c-ccaa-ttaattgggggtttac-tt-ggcggcg--------------------------
------------------------------------------------------------
------------------------------------------------------------
------------------------------------------------------------
------------------------------------------------------------
------------------------------------------------------------
------------------------------------------------------------
------------------------------------------------------------
------------------------------------------------------------
------------------------------------------------------------
------------------------------------------------------------
------------------------------------------------------------
-------------------------------------------g-ctgctggc-at----
ag---ttttg--ctggc-t--gctgctgcc--gagtaagccctatca-tg-gcg-agtgt
ttggacct---cggtctgagctagtagcttt-aatttc--aaacccattcttaattactg
aatatactgtgggg-acgaaagtctctgcttttaactagatagcaactttcagcagtgga
tgtctaggctcgcacatcg-atgaagaacgctgcgaactgcgatacgtaatgcgaattgc
aggattca--gtgagtcatcgaaattttgaacgcatattg-cac-aaccggggaccat-c
c-cgggagtatgcctgtatcagtgtccgtacatcaaacttggttttcttctttcc-gtgt
agtcggtggaagatatgccagatgtgaa-gtgtctttcgac---tggttttcgaatcg-g
ttgtgagtcctttgaaatgtatagaactgtacttctcttt-gctcgaaaagcgtggcatt
gctggtt--gtggaggctgttcgtgtgaccagtc-ggcgatcg-gtttgtctgctgtagc
att-aatggaggagtgttcgattcgcggtatggttggcttc-ggctaaacagac-gctta
ttgggctctctttctgctgtggcgg-tatgaact-ggtgaaccgtag-t-catgtgt-ga
cttggctttt-gaat--tggctttgc-t-ggtgcgaagtaga-gtgaca-gtttcggct-
gtcgagg-g----tcgaccca-tttgggaaa-tttatgcggtgc--gg-cttcggtcgcg
cag-tatctcaattggacctgatatc----------------------------------
------------------
>EF174934
------------------------------------------------------------
------------------------------------------------------------
------------------------------------------------------------
------------------------------------------------------------
------------------------------------------------------------
------------------------------------------------------------
------------------------------------------------------------
----------------------------------------------------g-tatcaa
c-ccaa-ttaattgggggtttac-tt-ggcggcg--------------------------
------------------------------------------------------------
------------------------------------------------------------
------------------------------------------------------------
------------------------------------------------------------
------------------------------------------------------------
------------------------------------------------------------
------------------------------------------------------------
------------------------------------------------------------
------------------------------------------------------------
------------------------------------------------------------
------------------------------------------------------------
-------------------------------------------g-ctgctggc-at----
ag---ttttg--ctggc-t--gctgctgcc--gagtgagccctatca-tg-gtg-agtgt
ttggacct---cggtctgagctagtagcttt-aatttc--aaacccattcttaattactg
aatatactgtgggg-acgaaagtctctgcttttaactagatagcaactttcagcagtgga
tgtctaggctcgcacatcg-atgaagaacgctgcgaactgcgatacgtaatgcgaattgc
aggattca--gtgagtcatcgaaattttgaacgcatattg-cac-gaccggggaccat-c
c-cgggagtatgcctgtatcagtgtccgtacaccaaacttggttttcttctttcc-gtgt
agtcggtggaagatatgccagatgtgaa-gtgtctttcgac---tggttttcgaatcg-g
ttgtgagtcctttgaaatgtatagaactgtacttctcttt-gctcgaaaagcgtggcatt
gctggtt--gtggaggctgttcgtgtgaccagtc-ggcgatcg-gtttgtctgctgtagc
att-aatggaggagtgttcgattcgcggtatggttggcttc-ggctaaacagac-gctta
ttgggctctctttctgctgtggcgg-tatgaact-ggtgaaccgtag-t-catgtgt-ga
cttggctttt-gaat--tggctttgc-t-ggtgcgaagtaga-gtgaca-gtttcggct-
gtcgagg-g----tcgaccca-tttgggaaa-tttatgcggtgc--gg-cttcggtcgcg
cag-tatctcaattggacctgatatcaggcaagattacccgctgaacttaagcatat---
------------------
>EF174933
------------------------------------------------------------
------------------------------------------------------------
------------------------------------------------------------
------------------------------------------------------------
------------------------------------------------------------
------------------------------------------------------------
------------------------------------------------------------
---------------catt-accacacctaaaaa-ctttccacg-tgaa-ccg-tatcaa
a-ccaa-ttaattgggggtttgc-tt-gacggca--------------------------
------------------------------------------------------------
------------------------------------------------------------
------------------------------------------------------------
------------------------------------------------------------
------------------------------------------------------------
------------------------------------------------------------
------------------------------------------------------------
------------------------------------------------------------
------------------------------------------------------------
------------------------------------------------------------
------------------------------------------------------------
-------------------------------------------a-ctgcaggc-at----
ctttttgttg--ctggt-g--gttgctgcc--gaaaaagccctatca-tg-gcg-agcgt
tcggacct---cggtcggagcgagtagcttt--attgt--aaacccattcctaattactg
aatatactgtgggg-acgaaagtctctgcttttaactagatagcaactttcagcagtgga
tgtctaggctcgcacatcg-atgaagaacgctgcgaactgcgatacgtaatgcgaattgc
aggattca--gtgagtcatcgaaattttgaacgcatattg-cac-tcccgggttcagc-c
t-cgggagtatgcctgtatcagtgtccgtacaccaaccttggttttcttctttcc-gtgt
agtcggtggaggatatgccagatatgaa-gtgtcttgcggc---tgattttcggatcg-g
ctgcgagtccttttaaatgtacagaactgtacttctcttt-gctcgaaaagcgtggcgtt
gctggtt--gtgaagactgtccatgtggctagtc-ggcgatcg-gtttgtctactgtggc
att-aatggaggaatgttcgattcgcggtatgattggcttc-ggctaaacagac-gttta
ttggatgtttttcctgctatggtgg-tctgaact-ggtgaaccgtat-t-catgtg--ta
cttgg-tttttgaat--cggctttgc-t-ggtgcgaagtaga-gtggca-gtttaggct-
gtcgagg-g----tcgatcca-tttgggaaa-ttttcgtagtgc--ga-cctcggttgcg
ctg-cgtctcagttggacctgatatc----------------------------------
------------------
>EF174932
------------------------------------------------------------
------------------------------------------------------------
------------------------------------------------------------
------------------------------------------------------------
------------------------------------------------------------
------------------------------------------------------------
------------------------------------------------------------
----------------------------------------------------g-tatcaa
a-caat-t-aattgggggcttat-tt-ggcggc-agcagctagcatatcgtattattttt
gctggctactgctgctgtgtaagc-tctatcatgggtatacttaacggcaacagctagca
tat---------------------------------------------------------
------------------------------------------------------------
------------------------------------------------------------
------------------------------------------------------------
------------------------------------------------------------
------------------------------------------------------------
------------------------------------------------------------
------------------------------------------------------------
------------------------------------------------------------
------------------------------------------------------------
--------------------------------------------------tgt-at----
tattttt--g--ctgac-g--actgctact--aggtataccctgtca-tg-gca-agcgc
tcggacct---tgatttgagc-aggagcatg-aatttt--aaaccatttactaattactg
aatatactgcgggg-acgaaagtctctgcttttaactagataacaactttcagcagtgga
tgtctaggctcgcacatcg-atgaagaacgctgcgaactgcgatacgtaatgcgaattgc
aggattca--gtgagtcatcgaaattttgaacgcatattg-cac-ttccgggctctctac
t-cgggagtatgcctgtatcagtgtccgtacaacaaacttggttttcttccttcc-gtgt
agtcggtggaagatatgccagatgtgaa-gtgtcttgcgac---tgattttcggatcg-g
ctgcgagtcctttgaaatgtacagaactgtacttctcttt-gctcgaaaagcgtggtgtt
actggtt--gtaaagactgaccgtgtggccaaacaggcgactgtgattgtctgctggggc
att-aatggaggagtgttcaattcgcggtatggttggcttc-ggctaaacagac-gctta
ctggacattctttcagttgtggcgg-tat-atct-ggtgaaccgtag-t-cacgtg--gt
cttgg-tttt-gaat--cggtttcgc-t-ggtgcgaagtaga-gtgaca-gtttcggct-
gtcgagg-g----tcgatcca-tttgggaaa-tttgtgcggtgc--gg-cttcggtcgcg
ctg-catctcaattggacctgatatcaggcaagattacccgctgaacttaagcatat---
------------------
>EF174931
------------------------------------------------------------
------------------------------------------------------------
------------------------------------------------------------
------------------------------------------------------------
------------------------------------------------------------
------------------------------------------------------------
------------------------------------------------------------
------------------------------------------------------------
----at-t-aattgggggcttat-tt-ggcggc-agcagctagcatattgtattattttt
gctggctactgctgctgtgtaagc-tctatcatgggtatacttggcggcagcagctagca
tattgtatttttttgctggctactgttgctgtgtaagtgtttatttggcagcagcagcta
gcatattgtattttttt-gctggctactgctgctgtgtaagtgtttatttggcggcagca
gctagcatattgtatt-ttttt-gctggctactgctgctgtgtaagtgtttatttggcgg
cagcagctagcatat-tgtatt--------------------------------------
------------------------------------------------------------
------------------------------------------------------------
------------------------------------------------------------
--------------------------------------ttttt-gctggctactgctgct
gtgtaagcatttattggtggt-agcggctagcatatcgtattttttttgctggctacttc
tactgtgtaagcatttatttggcggcattggctagcatattgta-tt--tttttgctggc
tacttctgctgtgtaagcatttatttggtgac---agcggcaag-catattat-at----
tt---gtttttgctggcta---ctgctact--gggtataccctgtca-tg-gta-agcgc
tcggacct---tggtttgagc-aggagcatg-aatttt--aaaccatttactaattactg
aatatactgtgggg-acgaaagtctctgcttttaactagatagcaactttcagcagtgga
tgtctaggctcgcacatcg-atgaagaacgctgcgaactgcgatacgtaatgcgaattgc
aggattca--gtgagtcatcgaaattttgaacgcatattg-cac-ttctgggctctctac
t-caggagtatgcctgtatcagtgtccgtacaacaaacttggttttcttccttcc-gtgt
agtcggtggaagatatgccagatgtgaa-gtgtcttgcggc---tgattttcggatcg-g
ctgcgagtcctttgaaatgtacagaactgtacttctcttt-gctcgaaaagcgtggtgtt
actggtt--gtaaagactgaccgtgtggccaaacaggcgactgtgattgtctgctggggc
att-aatggaggagtgttcaattcgcggtatggttggcttc-ggctaaacagac-gctta
ctggacattctttcagctgtggcgg-tat-atct-ggtgaaccgtag-t-cacgtg--gt
cttgg-tttt-gaat--cggtttcgc-t-ggtgcgaagtaga-gtgaca-gtttcggct-
gtcgagg-g----tcgatcca-tttgggaaa-tttgtgcggtgc--gg-cttcggtcgtg
ctg-catctcaattggacctgatatcaggcaagat-------------------------
------------------
>EF174930
------------------------------------------------------------
------------------------------------------------------------
------------------------------------------------------------
------------------------------------------------------------
------------------------------------------------------------
------------------------------------------------------------
------------------------------------------------------------
-------------------------------------------------------atcaa
a-caat-t-aattgggggcttat-tt-ggcggc-agcagctagcatattgtattattttt
gctggctactgctgctgtgtaagc-tctatcatgggtatacttggcggcagcagctagca
tattgtatttttttgctggctactgttgctgtgtaagtgtttatttggcagcagcagcta
gcatattgtattttttt-gctggctactgctgctgtgtaagtgtttatttggcggcagca
gctagcatattgtatt-ttttt-gctggctactgctgctgtgtaagtgtttatttggcgg
cagcagctagcatat-tgtatt--------------------------------------
------------------------------------------------------------
------------------------------------------------------------
------------------------------------------------------------
--------------------------------------ttttt-gctggctactgctgct
gtgtaagcatttattggtggt-agcggctagcatatcgtattttttttgctggctacttc
tactgtgtaagcatttatttggcggcattggctagcatattgta-tt--tttttgctggc
tacttctgctgtgtaagcatttatttggtgac---agcggcaag-catattat-at----
tt---gtttttgctggcta---ctgctact--gggtataccctgtca-tg-gta-agcgc
tcggacct---tggtttgagc-aggagcatg-aatttt--aaaccatttactaattactg
aatatactgtgggg-acgaaagtctctgcttttaactagatagcaactttcagcagtgga
tgtctaggctcgcacatcg-atgaagaacgctgcgaactgcgatacgtaatgcgaattgc
aggattca--gtgagtcatcgaaattttgaacgcatattg-cac-ttctgggctctctac
t-caggagtatgcctgtatcagtgtccgtacaacaaacttggttttcttccttcc-gtgt
agtcggtggaagatatgccagatgtgaa-gtgtcttgcggc---tgattttcggatcg-g
ctgcgagtcctttgaaatgtacagaactgtacttctcttt-gctcgaaaagcgtggtgtt
actggtt--gtaaagactgaccgtgtggccaaacaggcgactgtgattgtctgctggggc
att-aatggaggagtgttcaattcgcggtatggttggcttc-ggctaaacagac-gctta
ctggacattctttcagctgtggcgg-tat-atct-ggtgaaccgtag-t-cacgtg--gt
cttgg-tttt-gaat--cggtttcgc-t-ggtgcgaagtaga-gtgaca-gtttcggct-
gtcgagg-g----tcgatcca-tttgggaaa-tttgtgcggtgc--gg-cttcggtcgtg
ctg-catctcaattggacctgatatc----------------------------------
------------------
>EF174929
------------------------------------------------------------
------------------------------------------------------------
------------------------------------------------------------
------------------------------------------------------------
------------------------------------------------------------
------------------------------------------------------------
------------------------------------------------------------
-------------------------------------------------------atcaa
a-caat-t-aattgggggcttat-tt-ggcggc-agcagctagcatattgtattattttt
gctggctactgctgctgtgtaagc-tctatcatgggtatacttggcggcagcagctagca
tattgtatttttttgctggctactgttgctgtgtaagtgtttatttggcagcagcagcta
gcatattgtattttttt-gctggctactgctgctgtgtaagtgtttatttggcggcagca
gctagcatattgtatt-ttttt-gctggctactgctgctgtgtaagtgtttatttggcgg
cagcagctagcatat-tgtatt--------------------------------------
------------------------------------------------------------
------------------------------------------------------------
------------------------------------------------------------
--------------------------------------ttttt-gctggctactgctgct
gtgtaagcatttattggtggt-agcggctagcatatygtattttttttgctggctacttc
tactgtgtaagcatttatttggcggcattggctagcatattgta-tt--tttttgctggc
tacttctgctgtgtaagcatttatttggtgac---agcggcaag-catattat-at----
tt---gtttttgctggcta---ctgctact--gggtataccctgtca-tg-gta-agcgc
tcggacct---tggtttgagc-aggagcatg-aatttt--aaaccatttactaattactg
aatatactgtgggg-acgaaagtctctgcttttaactagatagcaactttcagcagtgga
tgtctaggctcgcacatcg-atgaagaacgctgcgaactgcgatacgtaatgcgaattgc
aggattca--gtgagtcatcgaaattttgaacgcatattg-cac-ttctgggctctctac
t-caggagtatgcctgtatcagtgtccgtacaacaaacttggttttcttccttcc-gtgt
agtcggtggaagatatgccagatgtgaa-gtgtcttgcggc---tgattttcggatcg-g
ctgcgagtcctttgaaatgtacagaactgtacttctcttt-gctcgaaaagcgtggtgtt
actggtt--gtaaagactgaccgtgtggccaaacaggcgactgtgattgtctgctggggc
att-aatggaggagtgttcaattcgcggtatggttggcttc-ggctaaacagac-gctta
ctggacattctttcagctgtggcgg-tat-atct-ggtgaaccgtag-t-cacgtg--gt
cttgg-tttt-gaat--cggtttcgc-t-ggtgcgaagtaga-gtgaca-gtttcggct-
gtcgagg-g----tcgatcca-tttgggaaa-tttgtgcggtgc--gg-cttcggtcgtg
ctg-catctcaattggacctgatatcaggcaa----------------------------
------------------
>EF174928
------------------------------------------------------------
------------------------------------------------------------
------------------------------------------------------------
------------------------------------------------------------
------------------------------------------------------------
------------------------------------------------------------
------------------------------------------------------------
------------------------------------------------a-ccg-tatcaa
a-caat-t-aattgggggcttat-tt-ggcggt-agcagctagcatattgtatt-ttttt
gctggctactgctgctgtgtaagca-----------------------------------
------------------------------------------------------------
------------------------------------------------------------
------------------------------------------------tttatttggtgg
cagcggctagcatatc--------------------------------------------
------------------------------------------------------------
------------------------------------------------------------
------------------------------------------------------------
------------------------------------------------------------
------------------------------------------------------------
-----------------------------------------gta-tt--tttttgctggc
tactgctgctgtgtaagcatttatttggtggc---aactgctag-catattgt-at----
ttttttt--g--ctggcaa---ctgctact--gggtataccctgtca-tg-gca-agcgc
tcggacct---tggtttgagc-aggagcatg-aatttt--aaaccatttactaattactg
aatatactgtgggg-acgaaagtctctgcttttaactagatagcaactttcagcagtgga
tgtctaggctcgcacatcg-atgaagaacgctgcgaactgcgatacgtaatgcgaattgc
aggattca--gtgagtcatcgaaattttgaacgcatattg-cac-ttccgggctctctac
t-cgggagtatgcctgtatcagtgtccgtacaacaaacttggttttcttccttcc-gtgt
agtcggtggaagatataccagatgtgaa-gtgtcttgcggc---tgattttcggatcg-g
ctgcgagtcctttgaaatgtacagaactgtacttctcttt-gctcgaaaagcgtggtgtt
actggtt--gtaaagactgaccgtgtggcaaaacaggcgactgtgattgtctgctggggc
att-aatggaggagtgttcaattcgcggtatggttggcttc-ggctaaacaggc-gctta
ctggacattctttcagctgtggcgg-tat-atct-ggtgaaccgtag-t-cacgtg--gt
cttgg-tttt-gaat--cggtttcgc-t-ggtgcgaagtaga-gtgaca-gtttcggct-
gtcgagg-g----tcgatcca-tttgggaaa-tttgtgcggtgc--gg-cttcggtcgcg
ctg-catctcaa------------------------------------------------
------------------
>EF174927
------------------------------------------------------------
------------------------------------------------------------
------------------------------------------------------------
------------------------------------------------------------
------------------------------------------------------------
------------------------------------------------------------
------------------------------------------------------------
------------------------------------------------a-ccg-tatcaa
a-caat-t-aattgggggcttat-tt-ggcggt-agcagctagcatattgtatt-ttttt
gctggctactgctgctgtgtaagca-----------------------------------
------------------------------------------------------------
------------------------------------------------------------
------------------------------------------------tttatttggtgg
cagcggctagcatatc--------------------------------------------
------------------------------------------------------------
------------------------------------------------------------
------------------------------------------------------------
------------------------------------------------------------
------------------------------------------------------------
-----------------------------------------gta-tt--tttttgctggc
tactgctgctgtgtaagcatttatttggtggc---aactgctag-catattgt-at----
ttttttt--g--ctggcaa---ctgctact--gggtataccctgtca-tg-gca-agcgc
tcggacct---tggtttgagc-aggagcatg-aatttt--aaaccatttactaattactg
aatatactgtgggg-acgaaagtctctgcttttaactagatagcaactttcagcagtgga
tgtctaggctcgcacatcg-atgaagaacgctgcgaactgcgatacgtaatgcgaattgc
aggattca--gtgagtcatcgaaattttgaacgcatattg-cac-ttccgggctctctac
t-cgggagtatgcctgtatcagtgtccgtacaacaaacttggttttcttccttcc-gtgt
agtcggtggaagatataccagatgtgaa-gtgtcttgcggc---tgattttcggatcg-g
ctgcgagtcctttgaaatgtacagaactgtacttctcttt-gctcgaaaagcgtggtgtt
actggtt--gtaaagactgaccgtgtggcaaaacaggcgactgtgattgtctgctggggc
att-aatggaggagtgttcaattcgcggtatggttggcttc-ggctaaacaggc-gctta
ctggacattctttcagctgtggcgg-tat-atct-ggtgaaccgtag-t-cacgtg--gt
cttgg-tttt-gaat--cggtttcgc-t-ggtgcgaagtaga-gtgaca-gtttcggct-
gtcgagg-g----tcgatcca-tttgggaaa-tttgtgcggtgc--gg-cttcggtcgcg
ctg-catctc--------------------------------------------------
------------------
>EF174926
------------------------------------------------------------
------------------------------------------------------------
------------------------------------------------------------
------------------------------------------------------------
------------------------------------------------------------
------------------------------------------------------------
------------------------------------------------------------
-------------------------------aaa-ctttccacg-tgaa-ccg-tatcaa
a-caat-t-aattgggggcttat-tt-ggcggt-agcagctagcatattgtatt-ttttt
gctggctactgctgctgtgtaagca-----------------------------------
------------------------------------------------------------
------------------------------------------------------------
------------------------------------------------tttatttggtgg
cagcggctagcatatc--------------------------------------------
------------------------------------------------------------
------------------------------------------------------------
------------------------------------------------------------
------------------------------------------------------------
------------------------------------------------------------
-----------------------------------------gta-tt--tttttgctggc
tactgctgctgtgtaagcatttatttggtggc---aactgctag-catattgt-at----
ttttttt--g--ctggcaa---ctgctact--gggtataccctgtca-tg-gca-agcgc
tcggacct---tggtttgagc-aggagcatg-aatttt--aaaccatttactaattactg
aatatactgtgggg-acgaaagtctctgcttttaactagatagcaactttcagcagtgga
tgtctaggctcgcacatcg-atgaagaacgctgcgaactgcgatacgtaatgcgaattgc
aggattca--gtgagtcatcgaaattttgaacgcatattg-cac-ttccgggctctctac
t-cgggagtatgcctgtatcagtgtccgtacaacaaacttggttttcttccttcc-gtgt
agtcggtggaagatataccagatgtgaa-gtgtcttgcggc---tgattttcggatcg-g
ctgcgagtcctttgaaatgtacagaactgtacttctcttt-gctcgaaaagcgtggtgtt
actggtt--gtaaagactgaccgtgtggcaaaacaggcgactgtgattgtctgctggggc
att-aatggaggagtgttcaattcgcggtatggttggcttc-ggctaaacaggc-gctta
ctggacattctttcagctgtggcgg-tat-atct-ggtgaaccgtag-t-cacgtg--gt
cttgg-tttt-gaat--cggtttcgc-t-ggtgcgaagtaga-gtgaca-gtttcggct-
gtcgagg-g----tcgatcca-tttgggaaa-tttgtgcggtgc--gg-cttcggtcgcg
ctg-catctcaattggacctgatatcaggcaagattacccgctga---------------
------------------
>EF174925
------------------------------------------------------------
------------------------------------------------------------
------------------------------------------------------------
------------------------------------------------------------
------------------------------------------------------------
------------------------------------------------------------
------------------------------------------------------------
-------------------------------------ttccacg-tgaa-ccg-tatcaa
a-caat-t-cattgggggcttat-tt-ggcggc-agcaactagcatatcgtattattttt
gctggctactgctgctgtgtaagc-tctatcatgggtatacttagcggcaacagctagca
tattgtatttttt-----------------------------------------------
------------------------------------------------------------
-----------------------gctggctactgctgctatgtaagtgtttatttggcgg
cagcagctagcatatc--------------------------------------------
------------------------------------------------------------
------------------------------------------------------------
------------------------------------------------------------
------------------------------------------------------------
------------------------------------------------------------
-----------------------------------------gta-ttattttttgctggc
tacttctgctgtgtaagcatttattcggcggc---agcagctag-catatcgt-at----
tattttt--g--ctgac-g--actgctact--aggtataccctgtca-tg-gca-agcgc
tcggacct---tgatttgagc-aggagcatg-aatttt--aaaccatttactaattactg
aatatactgcgggg-acgaaagtctctgcttttaactagataacaactttcagcagtgga
tgtctaggctcgcacatcg-atgaagaacgctgcgaactgcgatacgtaatgcgaattgc
aggattca--gtgagtcatcgaaattttgaacgcatattg-cac-ttccgggctctctac
t-cgggagtatgcctgtatcagtgtccgtacaacaaacttggttttcttccttcc-gtgt
agtcggtggaagatatgccagatgtgaa-gtgtcttgcgac---tgattttcggatcg-g
ctgcgagtcctttgaaatgtacagaactgtacttctcttt-gctcgaaaagcgtggtgtt
actggtt--gtaaagactgaccgtgtggccaaacaggcgactgtgattgtctgctggggc
att-aatggaggagtgttcaattcgcggtatggttggcttc-ggctaaacagac-gctta
ctggacattctttcagttgtggcgg-tat-atct-ggtgaaccgtag-t-cacgtg--gt
cttgg-tttt-gaat--cggtttcgc-t-ggtgcgaagtaga-gtgaca-gtttcggct-
gtcgagg-g----tcgatcca-tttgggaaa-tttgtgcggtgc--gg-cttcggtcgcg
ntg-catctcaattggacctgatmtcaggcaagattacccgc------------------
------------------
>EF174924
------------------------------------------------------------
------------------------------------------------------------
------------------------------------------------------------
------------------------------------------------------------
------------------------------------------------------------
------------------------------------------------------------
------------------------------------------------------------
---------------------------------------------------cg-tatcaa
a-caat-t-aattgggggcttac-tt-ggcggc-agcagctagcatatcgtattattttt
gctggctactgctgctgtgtaagc-tctatcatgggtatacttaacggcaacagctagca
tattgtatttttttgctggctactgctgctatgtaagtgtttatttggcggcagcagcta
gcatatcgtattatttttgctggctactgcttctatgtaagtgtttatttggcggcagca
gctagcatatcgtattgctttt-gctggctacttctgctgtgtaagtgtttatttggcgg
cagcagctagcatatc--------------------------------------------
------------------------------------------------------------
------------------------------------------------------------
------------------------------------------------------------
------------------------------------------------------------
------------------------------------------------------------
-----------------------------------------gta-ttattttt-gctggc
tacttctgctgtgtaagcatttattcggcggc---agcagctag-catatcgt-at----
tattttt--g--ctgac-g--actgctatt--aggtataccctgtca-tg-gca-agcgc
tcggacct---tgatttgagc-aggagcatg-aatttt--aaaccatttactaattactg
aatatactgtgggg-acgaaagtctctgcttttaactagataacaactttcagcagtgga
tgtctaggctcgcacatcg-atgaagaacgctgcgaactgcgatacgtaatgcgaattgc
aggattca--gtgagtcatcgaaattttgaacgcatattg-cac-ttccgggctctctac
t-cgggagtatgcctgtatcagtgtccgtacaacaaacttggctttcttccttcc-gtgt
agtcggtggaagatatgccagatgtgaa-gtgtcttgcggc---tgattttcggatcg-g
ctgcgagtcctttgaaatgtacagaactgtacttctcttt-gctcgaaaagcgtggtgtt
actggtt--gtaaagactgaccgtgtggccaaacaggcgactgtgattgtctgctggggc
att-aatggaggagtgttcaattcgcggtatggttggcttc-ggctaaacagac-gctta
ctggatattctttcagttgtggcgg-tat-atct-ggtgaaccgtag-t-cacgtg--gt
cttgg-tttt-gaat--cggtttcgc-t-ggtgcgaagtaga-gtgaca-gtttcggct-
gtcgagg-g----tcgatcca-tttgggaaa-tttgtgcggtgc--gg-cttcggtcgcg
ctg-catctcaattggacctgatatcaggcaag---------------------------
------------------
>EF174923
------------------------------------------------------------
------------------------------------------------------------
------------------------------------------------------------
------------------------------------------------------------
------------------------------------------------------------
------------------------------------------------------------
------------------------------------------------------------
-------------------------------------------------------atcaa
a-caat-t-aattgggggcttat-tt-ggcggc-agcagctagcatattgtatt-tttt-
gctggctactgctgctgtgtaagc-tctatcatgggtatacttggcggcagcagctagca
tattgtatttttt-----------------------------------------------
------------------------------------------------------------
----------------------tgctggctactgctgctgtgtaagcatttayttggtgg
ca----------------------------------------------------------
------------------------------------------------------------
------------------------------------------------------------
------------------------------------------------------------
------------------------------------------------------------
------------------------------------------------------------
------------------------------------------------------------
------------------------------------gctgctag-catattgt-at----
tt---ttctttgctggcaa---ctgctact--gggtataccctgtca-tg-gca-agcgc
tcggacct---tggtttgagc-aggagcatg-aatttt--aaaccatttactaattactg
aatatactgtgggg-acgaaagtctctgcttttaactagatagcaactttcagcagtgga
tgtctaggctcgcacatcg-atgaagaacgctgcgaactgcgatacgtaatgcgaattgc
aggattca--gtgagtcatcgaaattttgaacgcatattg-cac-ttccgggctctctac
c-cgggagtatgcctgtatcagtgtccgtacaacaaacttggttttcttgcttcc-gtgt
agtcggtggaagatatgccagatgtgaa-gtgtcttgcggc---tgactttcggatcg-g
ctgcgagtcctttgaaatgtacagaactgtacttctcttt-gctcgaaaagcgtggtgtt
actggtt--gtaaagactgaccgtatggcaaaacaggcgactgtgattgtctgctggggc
att-aatggaggagtgttcaattcgcggtatggttggcttc-ggctaaacaggc-gctta
ctagacattctttcagctgtggcgg-tat-atct-ggtgaaccgtag-t-cacgtg--gt
cttgg-tttt-gaat--cggtttcgc-t-ggtgtgaagtaga-gtgaca-gtttcggct-
gtcgagg-g----tcgatcca-tttgggaaa-tttgtgcggtgc--gg-cttc-------
------------------------------------------------------------
------------------
>EF174922
------------------------------------------------------------
------------------------------------------------------------
------------------------------------------------------------
------------------------------------------------------------
------------------------------------------------------------
------------------------------------------------------------
------------------------------------------------------------
-------------------------------aaa-ctttccacg-tgaa-ccg-tatcaa
a-caat-t-aattgggggcttat-tt-ggcggt-agcagctagcatattgtatt-ttttt
gctggctactgctgctgtgtaagca-----------------------------------
------------------------------------------------------------
------------------------------------------------------------
------------------------------------------------tttatttggtgg
cagcggctagcatatc--------------------------------------------
------------------------------------------------------------
------------------------------------------------------------
------------------------------------------------------------
------------------------------------------------------------
------------------------------------------------------------
-----------------------------------------gta-tt--tttttgctggc
tactgctgctgtgtaagcatttatttggtggc---aactgctag-catattgt-at----
ttttttt--g--ctggcaa---ctgctact--gggtataccctgtca-tg-gca-agcgc
tcggacct---tggtttgagc-aggagcatg-aatttt--aaaccatttactaattactg
aatatactgtgggg-acgaaagtctctgcttttaactagatagcaactttcagcagtgga
tgtctaggctcgcacatcg-atgaagaacgctgcgaactgcgatacgtaatgcgaattgc
aggattca--gtgagtcatcgaaattttgaacgcatattg-cac-ttccgggctctctac
t-cgggagtatgcctgtatcagtgtccgtacaacaaacttggttttcttccttcc-gtgt
agtcggtggaagatataccagatgtgaa-gtgtcttgcggc---tgattttcggatcg-g
ctgcgagtcctttgaaatgtacagaactgtacttctcttt-gctcgaaaagcgtggtgtt
actggtt--gtaaagactgaccgtgtggcaaaacaggcgactgtgattgtctgctggggc
att-aatggaggagtgttcaattcgcggtatggttggcttc-ggctaaacaggc-gctta
ctggacattctttcagctgtggcgg-tat-atct-ggtgaaccgtag-t-cacgtg--gt
cttgg-tttt-gaat--cggtttcgc-t-ggtgcgaagtaga-gtgaca-gtttcggct-
gtcgagg-g----tcgatcca-tttgggaaa-tttgtgcggtgc--gg-cttcggtcgcg
ctg-catctcaattggacctgatatcaggcaagattacccgctga---------------
------------------
>EF174921
------------------------------------------------------------
------------------------------------------------------------
------------------------------------------------------------
------------------------------------------------------------
------------------------------------------------------------
------------------------------------------------------------
-------------------------------------tc---gga---------------
-------aggat---catt-sccacmcctaaaac--tttccacg-tgaa-ccg-tatcaa
a-caat-t-aattgggggcttat-tt-ggcggc-agcagctagcatattgtatt-ctttt
gctggctactgctgctgtgtaagc-tctatcatgggtatacttggcggcagcagctagca
tattgtatttttttgctggctactgttgctgtgtaagtgtttatttagcagcagcaggca
gcatattgtattttttt-gctggttactgctgctatgtaagtgtttatttggcggcagta
gctagcatattgtatt-ttttt-gctggctactgctgctgtgtaagcatttatt-ggcgg
cagcggttagcatatc--------------------------------------------
------------------------------------------------------------
------------------------------------------------------------
------------------------------------------------------------
------------------------------------------------------------
------------------------------------------------------------
-----------------------------------------gtaatt--tttttgctggc
tacttctgctgtgtaagcatttatttggcggc---agcggctag-catatcgt-at----
tt---tcttg--ctggcaa---ctgctact--gggtataccctgtca-tg-gca-aacgc
tcggacct---tggtttgagc-aggagcatg-aatttt--aaaccatttactaattactg
aatatactgtgggg-acgaaagtctctgcttttaactagataacaactttcagcagtgga
tgtctaggctcgcacatcg-atgaagaacgctgcgaactgcgatacgtaatgcgaattgc
aggattca--gtgagtcatcgaaattttgaacgcatattg-cac-ttccgggctctctac
t-cgggagtatgcctgtatcagtgtccgtacaacaaacttggttttcttccttcc-gtgt
agtcggtggaagatatgccagatgtgaa-gtgtcttgcggc---tgattttcggatcg-g
ctgcgagtcctttgaaatgtacagaactgtacttctcttt-gctcgaaaagcgtggtgtt
actggtt--gtaaagactgaccgtgtgacaaaacaggcgactgtgattgtctgctggggc
att-aatggaggagtgttcaattcgcggtatggttggcttc-ggctaaacaggc-gctta
ctggacattctttcagctgtggcgg-tat-atct-ggtgaaccgtag-t-cacgtg--gt
cttgg-tttt-gaat--cggtttcgc-t-ggtgcgaagtaga-gtgaca-gtttcggct-
gtcgagg-g----tcgatcca-tttgggaaa-tttgtgcggtgc--gg------------
------------------------------------------------------------
------------------
>EF174920
------------------------------------------------------------
------------------------------------------------------------
------------------------------------------------------------
------------------------------------------------------------
------------------------------------------------------------
------------------------------------------------------------
------------------------------------------------------------
------------------t-accacacctaaaac--tttccacg-tgaa-ccg-tatcaa
a-caat-t-aattgggggcttat-tt-ggtggca--------------------------
------------------------------------------------------------
------------------------------------------------------------
------------------------------------------------------------
------------------------------------------------------------
------------------------------------------------------------
------------------------------------------------------------
------------------------------------------------------------
------------------------------------------------------------
------------------------------------------------------------
------------------------------------------------------------
------------------------------------------------------------
-------------------------------------------g-ctgctagc-atattg
tatttttctttgctggcaa---ctgctact--gggtataccctgtca-tg-gca-agcgc
tcggacct---tggtttgagc-aggagcatg-aatttt--aaaccatttactaattactg
aatatactgtgggg-acgaaagtctctgcttttaactagatagcaactttcagcagtgga
tgtctaggctcgcacatcg-atgaagaacgctgcgaactgcgatacgtaatgcgaattgc
aggattca--gtgagtcatcgaaattttgaacgcatattg-cac-ttccgggctctctac
c-cgggagtatgcctgtatcagtgtccgtacaacaaacttggttttcttgcttcc-gtgt
agtcggtggaagatatgccagatgtgaa-gtgtcttgcggc---tgactttcggatcg-g
ctgcgagtcctttgaaatgtacagaactgtacttctcttt-gctcgaaaagcgtggtgtt
actggtt--gtaaagactgaccgtatggcaaaacaggcgactgtgattgtctgctggggc
att-aatggaggagtgttcaattcgcggtatggttggcttc-ggctaaacaggc-gctta
ctagacattctttcagctgtggcgg-tat-atct-ggtgaaccgtag-t-cacgtg--gt
cttgg-tttt-gaat--cggtttcgc-t-ggtgygaagtaga-gtgaca-gtttcggct-
gtcgagg-g----tcgatcca-tttgggaaa-tttgtgcggtgc--gg-cttcggtcgct
ctg-catctcaattggacctgatatcaggcaagattacccgctgaacttaagcatatta-
------------------
>EF174919
------------------------------------------------------------
------------------------------------------------------------
------------------------------------------------------------
------------------------------------------------------------
------------------------------------------------------------
------------------------------------------------------------
------------------------------------------------------------
-------------------------------------------------------atcaa
a-caat-t-aattgggggcttat-tt-ggcggc-agcagctagcatattgtatt-ttttt
gctggctactgctgctgtgtaagc-tctatcatgggtatacttggcggcagcagctagca
tat---------------------------------------------------------
------------------------------------------------------------
------------------------------------------------------------
------------------------------------------------------------
------------------------------------------------------------
------------------------------------------------------------
------------------------------------------------------------
------------------------------------------------------------
------------------------------------------------------------
------------------------------------------------------------
--------------------------------------------------cgt-at----
tt---ttttg--ctggcaa---ctgctact--gggtataccctgtca-tg-gca-agcgc
tcggacct---tggtttgagc-aggagcatg-aatttt--aaaccatttactaattactg
aatatactgtgggg-acgaaagtctctgcttttaactagatagcaactttcagcagtgga
tgtctaggctcgcacatcg-atgaagaacgctgcgaactgcgatacgtaatgcgaattgc
aggattca--gtgagtcatcgaaattttgaacgcatattg-cac-ttccgggctctctac
c-cgggagtatgcctgtatcagtgtccgtacaacaaacttggttttcttccttcc-gtgt
agtcggtggaagatatgtcagatgtgaa-gtgtcttgcggc---tgattttcggatcg-g
ctgcgagtcctttgaaatgtacagaactgtacttctcttt-gctcgaaaagcgtggtgtt
actggtt--gtaaagactgaccgtgtggcaaaacaggcgactgtgattgtctgctggggc
att-aatggaggagtgttcaattcgcggtatggttggcttc-ggctaaacaggc-gcyta
ctggacattctttcagctgtggcgg-tat-atct-ggtgaaccgtag-t-cacgtg--gt
cttgg-tttt-gaat--cggtttcgc-t-ggtgcgaagtaga-gtgaca-gtttcggct-
gtcgagg-g----tcgatcca-tttgggaaa-tttgtgcggtgc--gg-cttcggtcgcg
ctg-catctcaattg---------------------------------------------
------------------
>EF174918
------------------------------------------------------------
------------------------------------------------------------
------------------------------------------------------------
------------------------------------------------------------
------------------------------------------------------------
------------------------------------------------------------
------------------------------------------------------------
-------------------------------------------------------atcaa
a-caat-t-aattgggggcttat-tt-ggcggc-agcagctagcatattgtatt-ttttt
gctggctactgctgctgtgtaagc-tctatcatgggtatacttggcggcagcagctagca
tat---------------------------------------------------------
------------------------------------------------------------
------------------------------------------------------------
------------------------------------------------------------
------------------------------------------------------------
------------------------------------------------------------
------------------------------------------------------------
------------------------------------------------------------
------------------------------------------------------------
------------------------------------------------------------
--------------------------------------------------cgt-at----
tt---ttttg--ctggcaa---ctgctact--gggtataccctgtca-tg-gca-agcgc
tcggacct---tggtttgagc-aggagcatg-aatttt--aaaccatttactaattactg
aatatactgtgggg-acgaaagtctctgcttttaactagatagcaactttcagcagtgga
tgtctaggctcgcacatcg-atgaagaacgctgcgaactgcgatacgtaatgcgaattgc
aggattca--gtgagtcatcgaaattttgaacgcatattg-cac-ttccgggctctctac
c-cgggagtatgcctgtatcagtgtccgtacaacaaacttggttttcttccttcc-gtgt
agtcggtggaagatatgtcagatgtgaa-gtgtcttgcggc---tgattttcggatcg-g
ctgcgagtcctttgaaatgtacagaactgtacttctcttt-gctcgaaaagcgtggtgtt
actggtt--gtaaagactgaccgtgtggcaaaacaggcgactgtgattgtctgctggggc
att-aatggaggagtgttcaattcgcggtatggttggcttc-ggctaaacaggc-gcyta
ctggacattctttcagctgtggcgg-tat-atct-ggtgaaccgtag-t-cacgtg--gt
cttgg-tttt-gaat--cggtttcgc-t-ggtgcgaagtaga-gtgaca-gtttcggct-
gtcgagg-g----tcgatcca-tttgggaaa-tttgtgcggtgc--gg-cttcggtcgcg
ctg-catctcaattg---------------------------------------------
------------------
>EF174917
------------------------------------------------------------
------------------------------------------------------------
------------------------------------------------------------
------------------------------------------------------------
------------------------------------------------------------
------------------------------------------------------------
------------------------------------------------------------
-------------------------------------------------------atcaa
a-caat-t-aattgggggcttat-tt-ggcggc-agcagctagcatattgtatt-ttttt
gctggctactgctgctgtgtaagc-tctatcatgggtatacttggcggcagcagctagca
tattgt-tttttttgctggctactgttgctgtgtaagtgtttatttggcggcagcagcta
gcatattgtattttttt-gctggctactgttgctgtgtaagtgtttatttggcggcagca
gctagcatattgtattattttt-gctggctactgctgctatgtaagcgtttatttggcgg
------------------------------------------------------------
------------------------------------------------------------
------------------------------------------------------------
------------------------------------------------------------
------------------------------------------------------------
---------------------aaccggctagcatatcgtattttttttgctggcttcttc
tactatgtaagcatttatttggcggcattggctagcatatcgtattt--tttttgctggc
tacttctgctgtgtaagcatttatttggtgac---agcggctag-catattgt-at----
tt---gtttttgctggcta---ctgctact--gggtataccctgtca-tg-gta-agcgc
tcggacct---tggtttgagc-aggagcatg-aatttt--aaaccatttactaattactg
aatatactgtgggggacgaaagtctctgcttttaactagatagcaactttcagcagtgga
tgtctaggctcgcacatcg-atgaagaacgctgcgaactgcgatacgtaatgcgaattgc
aggattca--gtgagtcatcgaaattttgaacgcatattg-cac-ttctgggctctctac
t-caggagtatgcctgtatcagtgtccgtacaacaaacttggttttcttccttcc-gtgt
agtcggtggaagatatgccagatgtgaa-gtgtcttgcggc---tgattttcggatcg-g
ctgcgagtcctttgaaatgtacagaactgtacttctcttt-gctcgaaaagcgtggtgtt
actggtt--gtaaagactgaccgtgtggccaaacaggcgactgtgattgtctgctggggc
att-aatggaggagtgttcaattcgcggtatggttggcttc-ggctaaacagac-gctta
ctggacattctttcagctgtggcgg-tat-atct-ggtgaaccgtag-t-cacgtg--gt
cttgg-tttt-gaat--cggtttcgc-t-ggtgcgaagtaga-gtgaca-gtttcggct-
gtcgagg-g----tcgatcca-tttgggaaa-tttgtgcggtgc--gg-cttcggtcgcg
ctg-catctcaa------------------------------------------------
------------------
>EF174916
------------------------------------------------------------
------------------------------------------------------------
------------------------------------------------------------
------------------------------------------------------------
------------------------------------------------------------
------------------------------------------------------------
------------------------------------------------------------
------------------------------------------------------------
-------------gggggcttat-tt-ggcggc-agcaactagcatatcgtattattttt
gctggctactgctgctgtgtaagc-tctatcatgggtatacttagcggcaacagctagca
tattgtatttttt-----------------------------------------------
------------------------------------------------------------
-----------------------gctggctactgctgctatgtaagtgtttatttggcgg
cagcagctagcatatc--------------------------------------------
------------------------------------------------------------
------------------------------------------------------------
------------------------------------------------------------
------------------------------------------------------------
------------------------------------------------------------
-----------------------------------------gta-ttattttttgctggc
tacttctgctgtgtaagcatttattcggcggc---agcagctag-catatcgt-at----
tattttt--g--ctgac-g--actgctact--aggtataccctgtca-tg-gca-agcgc
tcggacct---tgatttgagc-aggagcatg-aatttt--aaaccatttactaattactg
aatatactgcgggg-acgaaagtctctgcttttaactagataacaactttcagcagtgga
tgtctaggctcgcacatcg-atgaagaacgctgcgaactgcgatacgtaatgcgaattgc
aggattca--gtgagtcatcgaaattttgaacgcatattg-cac-ttccgggctctctac
t-cgggagtatgcctgtatcagtgtccgtacaacaaacttggttttcttccttcc-gtgt
agtcggtggaagatatgccagatgtgaa-gtgtcttgcgac---tgattttcggatcg-g
ctgcgagtcctttgaaatgtacagaactgtacttctcttt-gctcgaaaagcgtggtgtt
actggtt--gtaaagactgaccgtgtggccaaacaggcgactgtgattgtctgctggggc
att-aatggaggagtgttcaattcgcggtatggttggcttc-ggctaaacagac-gctta
ctggacattctttcagttgtggcgg-tat-atct-ggtgaaccgtag-t-cacgtg--gt
cttgg-tttt-gaat--cggtttcgc-t-ggtgcgaagtaga-gtgaca-gtttcggct-
gtcgagg-g----tcgatcca-tttgggaaa-tttgtgcggtgc--gg-cttcggtcgcg
ctg-c-------------------------------------------------------
------------------
>EF174915
------------------------------------------------------------
------------------------------------------------------------
------------------------------------------------------------
------------------------------------------------------------
------------------------------------------------------------
------------------------------------------------------------
------------------------------------------------------------
------------------------------------------------------------
-------------------ttat-tt-ggcggc-agcaactagcatatcgtattattttt
gctggctactgctgctgtgtaagc-tctatcatgggtatacttagcggcaacagctagca
tattgtatttttt-----------------------------------------------
------------------------------------------------------------
-----------------------gctggctactgctgctatgtaagtgtttatttggcgg
cagcagctagcatatc--------------------------------------------
------------------------------------------------------------
------------------------------------------------------------
------------------------------------------------------------
------------------------------------------------------------
------------------------------------------------------------
-----------------------------------------gta-ttattttttgctggc
tacttctgctgtgtaagcatttattcggcggcggcagcagctag-catatcgt-at----
tattttt--g--ctgac-g--actgctact--aggtataccctgtca-tg-gca-agcgc
tcggacct---tgatttgagc-aggagcatg-aatttt--aaaccatttactaattactg
aatatactgcgggg-acgaaagtctctgcttttaactagataacaactttcagcagtgga
tgtctaggctcgcacatcg-atgaagaacgctgcgaactgcgatacgtaatgcgaattgc
aggattca--gtgagtcatcgaaattttgaacgcatattg-cac-ttccgggctctctac
t-cgggagtatgcctgtatcagtgtccgtacaacaaacttggttttcttccttcc-gtgt
agtcggtggaagatatgccagatgtgaa-gtgtcttgcgac---tgattttcggatcg-g
ctgcgagtcctttgaaatgtacagaactgtacttctcttt-gctcgaaaagcgtggtgtt
actggtt--gtaaagactgaccgtgtggccaaacaggcgactgtgattgtctgctggggc
att-aatggaggagtgttcaattcgcggtatggttggcttc-ggctaaacagac-gctta
ctggacattctttcagttgtggcgg-tat-atct-ggtgaaccgtag-t-cacgtg--gt
cttgg-tttt-gaat--cggtttcgc-t-ggtgcgaagtaga-gtgaca-gtttcggct-
gtcgagg-g----tcgatcca-tttgggaaa-tttgtgcggtgc--gg-cttcggtcgc-
------------------------------------------------------------
------------------
>EF174914
------------------------------------------------------------
------------------------------------------------------------
------------------------------------------------------------
------------------------------------------------------------
------------------------------------------------------------
------------------------------------------------------------
------------------------------------------------------------
------------------------------------------------------------
----------------------t-tt-ggcggc-agcaactagcatatcgtattattttt
gctggctactgctgctgtgtaagc-tctatcatgggtatacttagcggcaacagctagca
tattgtatttttt-----------------------------------------------
------------------------------------------------------------
-----------------------gctggctactgctgctatgtaagtgtttatttggcgg
cagcagctagcatatc--------------------------------------------
------------------------------------------------------------
------------------------------------------------------------
------------------------------------------------------------
------------------------------------------------------------
------------------------------------------------------------
-----------------------------------------gta-ttattttttgctggc
tacttctgctgtgtaagcatttattcggcggcggcagcagctag-catatcgt-at----
tattttt--g--ctgac-g--actgctact--aggtataccctgtca-tg-gca-agcgc
tcggacct---tgatttgagc-aggagcatg-aatttt--aaaccatttactaattactg
aatatactgcgggg-acgaaagtctctgcttttaactagataacaactttcagcagtgga
tgtctaggctcgcacatcg-atgaagaacgctgcgaactgcgatacgtaatgcgaattgc
aggattca--gtgagtcatcgaaattttgaacgcatattg-cac-ttccgggctctctac
t-cgggagtatgcctgtatcagtgtccgtacaacaaacttggttttcttccttcc-gtgt
agtcggtggaagatatgccagatgtgaa-gtgtcttgcgac---tgattttcggatcg-g
ctgcgagtcctttgaaatgtacagaactgtacttctcttt-gctcgaaaagcgtggtgtt
actggtt--gtaaagactgaccgtgtggccaaacaggcgactgtgattgtctgctggggc
att-aatggaggagtgttcaattcgcggtatggttggcttc-ggctaaacagac-gctta
ctggacattctttcagttgtggcgg-tat-atct-ggtgaaccgtag-t-cacgtg--gt
cttgg-tttt-gaat--cggtttcgc-t-ggtgcgaagtaga-gtgaca-gtttcggct-
gtcgagg-g----tcgatcca-tttgggaaa-tttgtgcggtgc--gg-cttcggtcgc-
------------------------------------------------------------
------------------
>EF174913
------------------------------------------------------------
------------------------------------------------------------
------------------------------------------------------------
------------------------------------------------------------
------------------------------------------------------------
------------------------------------------------------------
------------------------------------------------------------
----------------------------taaaac--tttccacg-tgaa-ccg-tatcaa
a-caat-t-aattgggggcttat-tt-ggcggc-agcagctagcatattgtatt-ttttt
gctggctactgctgctgtgtaagc-tctatcatgggtatacttggcggcagcagctagca
tattgtatttttt-----------------------------------------------
------------------------------------------------------------
----------------------tgctggctactgctgctgtgtaagcatttatttggtgg
ca----------------------------------------------------------
------------------------------------------------------------
------------------------------------------------------------
------------------------------------------------------------
------------------------------------------------------------
------------------------------------------------------------
------------------------------------------------------------
------------------------------------gctgctag-catattgt-at----
tt---ttctttgctggcaa---ctgctact--gggtataccctgtca-tg-gca-agcgc
tcggacct---tggtttgagc-aggagcatg-aatttt--aaaccatttactaattactg
aatatactgtgggg-acgaaagtctctgcttttaactagatagcaactttcagcagtgga
tgtctaggctcgcacatcg-atgaagaacgctgcgaactgcgatacgtaatgcgaattgc
aggattca--gtgagtcatcgaaattttgaacgcatattg-cac-ttccgggctctctac
c-cgggagtatgcctgtatcagtgtccgtacaacaaacttggttttcttgcttcc-gtgt
agtcggtggaagatatgccagatgtgaa-gtgtcttgcggc---tgactttcggatcg-g
ctgcgagtcctttgaaatgtacagaactgtacttctcttt-gctcgaaaagcgtggtgtt
actggtt--gtaaagactgaccgtatagcaaaacaggcgactgtgattgtctgctggggc
att-aatggaggagtgttcaattcgcggtatggttggcttc-ggctaaacaggc-gctta
ctagacattctttcagctgtggcgg-tat-atct-ggtgaaccgtag-t-cacgtg--gt
cttgg-tttt-gaat--cggtttcgc-t-ggtgtgaagtaga-gtgaca-gtttcggct-
gtcgagg-g----tcgatcca-tttgggaaa-tttgtgcggtgc--gg-cttcggtcgct
ctg-catctcaattggacctgatatcaggcaagattacccgctgaacttaagcatatta-
------------------
>EF174912
------------------------------------------------------------
------------------------------------------------------------
------------------------------------------------------------
------------------------------------------------------------
------------------------------------------------------------
------------------------------------------------------------
-------------------------------------tc---gga---------------
-------aggat---catt-accacacctaaaac--tttccacg-tgaa-ccg-tatcaa
a-caat-t-aattgggggcttat-tt-ggcggc-agcagctagcatattgtatt-tttt-
------------------------------------------------------------
------------ttgctggctactgttgctgtgtaagtgtttatttagcagcagcagaca
gcatattgtattttttt-gctggctactgctgctatgtaagtgtttatttggcggcagca
gctagcatattgtatt-ttttt-gctggctacttctgctgtgtaagcatttatttggcgg
cagcggctagcatatc--------------------------------------------
------------------------------------------------------------
------------------------------------------------------------
------------------------------------------------------------
------------------------------------------------------------
------------------------------------------------------------
-----------------------------------------gta-tt--tttttgctggc
tactgctgctgtgtaagcatttatttggtggc---agttgctag-cattttgt-at----
tt---tcttg--ctggcaa---ctgctact--gggtataccctgtca-tg-gca-aacgc
tcggacct---tggtttgagc-aggagcatg-aatttt--aaaccatttactaattactg
aatatactgtgggg-acgaaagtctctgcttttaactagataacaactttcagcagtgga
tgtctaggctcgcacatcg-atgaagaacgctgcgaactgcgatacgtaatgcgaattgc
aggattca--gtgagtcatcgaaattttgaacgcatattg-cac-ttccgggctctctac
t-cgggagtatgcctgtatcagtgtccgtacaacaaacttggttttcttccttcc-gtgt
agtcggtggaagatatgccagatgtgaa-gtgtcttgcggc---tgattttcggatcg-g
ctgcgagtcctttgaaatgtacagaactgtacttctcttt-gctcgaaaagcgtggtgtt
actggtt--gtaaagactgaccgtgtggcaaaacaggcgactgtgattgtctgctggggc
att-aatggaggagtgttcaattcgcggtatggttggcttc-ggctaaacaggc-gctta
ctggacattctttcagctgtggcgg-tat-atct-ggtgaaccgtag-t-cacgtg--gt
cttgg-tttt-gaat--cggtttcgc-t-ggtgcgaagtaga-gtgaca-gtttcggct-
gtcgagg-g----tcgatcca-tttgggaaa-tttgtgcggtgc--gg-c----------
------------------------------------------------------------
------------------
>EF174911
------------------------------------------------------------
------------------------------------------------------------
------------------------------------------------------------
------------------------------------------------------------
------------------------------------------------------------
------------------------------------------------------------
--------------------------------------c---gga---------------
-------aggat---catt-accacacctaaaaa-ctttccacg-tgaa-ccg-tatcaa
a-ccaa-ttaattgggggtttgc-tt-ggcggaa--------------------------
------------------------------------------------------------
------------------------------------------------------------
------------------------------------------------------------
------------------------------------------------------------
------------------------------------------------------------
------------------------------------------------------------
------------------------------------------------------------
------------------------------------------------------------
------------------------------------------------------------
------------------------------------------------------------
------------------------------------------------------------
-------------------------------------------a-ctgcaggc-at----
ctttttgttg--ccggt-g--gttgctgcc--gaaaaagccctatca-tg-gcg-agcgt
tcggacct---cggtcggagccagtagcttg---ttgt--aaacccattcctaattactg
aatatactgtgggg-acgaaagtctctgcttttaactagatagcaactttcagcagtgga
tgtctaggctcgcacatcg-atgaagaacgctgcgaactgcgatacgtaatgcgaattgc
aagattca--gtgagtcatcgaaattttgaacgcatattg-cac-tcccgggttcagc-c
t-cgggagtatgcctgtatcagtgtccgtacaccaaccttggttttcttctttcc-gtgt
agtcggtggaggatatgccagatgtgaa-gtgtcttgcggc---tggttttcggatcg-g
ctgcgagtccttttaaatgtacagaactgtacttctctt--gctcgaaaagcgtggcgtt
gctggtt--gtgaagactgtccatgtggctagtc-ggcgatca-gtttgtctattgtggc
att-aatggaggaatgttcgattcgcggtatgattggcttc-ggctaagcagac-gttta
ttggatgtttttcctgctatggtgg-tattaact-gatgaaccgtat-t-catgtg--ta
cttgg-tttttgaat--cggctttgc-t-ggtgcgaagtaga-gtgaca-gtttaggct-
gtcgagg-g---gtcgatcca-tttgggaaa-tttgcgtagtgc--gg-ctttggtcgcg
ttg-cgtctctattggacctgatatcaggcaagattacccgctgaacttaagcatatta-
------------------
>EF174910
------------------------------------------------------------
------------------------------------------------------------
------------------------------------------------------------
------------------------------------------------------------
------------------------------------------------------------
------------------------------------------------------------
------------------------------------------------------------
-----------------------------------ctttccacg-tgaa-ccg-tatcaa
a-ccaa-c-tattgggggtttgt-tt-ggcggcg--------------------------
------------------------------------------------------------
------------------------------------------------------------
------------------------------------------------------------
------------------------------------------------------------
------------------------------------------------------------
------------------------------------------------------------
------------------------------------------------------------
------------------------------------------------------------
------------------------------------------------------------
------------------------------------------------------------
------------------------------------------------------------
-------------------------------------------g-ctgcaggc-at----
ca---ttttg--ctggc-g--gctgctgct--gagcaatccctatca-ag-gcg-agcac
tcggattt---cggtctgagttagtagcata-catttt--aaacccattcctaattactg
aatatactgtgggg-acgaaagtctctgcttttaactagatagcaactttcagcagtgga
tgtctaggctcgcacatcg-atgaagaacgctgcgaactgcgatacgtaatgcgaattgc
aggattca--gtgagtcatcgaaattttgaacgcatattg-cac-ttccgggttagtc-c
t--ggaagtatgcctgtatcagtgtccgtacaacaaacttggttttcttccttcc-gtgt
agtcggtggaggatatgccagatgtgaa-gtgtcttgcggc---tgattttcgaatcg-a
ctgtgagtcctttgaaatgtacagaactg-acttctcatt-gttcgaaaagcgtagcgtt
gctggtt--gtggaggctgtccgtgtgacaagtc-ggcgatcg-gtttgtctgctgtggc
gtt-a-aggaggagtgttcgtttcgcggtatggttagcttc-ggctgaacaggc-gctta
tcggatattctttctgctgtggtgg-tat-gact-ggtgaaccgtag-t-cgtatgt-ga
cttggcttct-gaat--cggctttgc-t-aaagtgaagtaga-ttgaca-gtttaggct-
gtcgaga-a---gtcgatcca-tttgggaa--t-tgtgcggtgt--gg-cttcggtcgcg
cgg-catctcaattggacctgatatcaggcaagattacccgctgaactta----------
------------------
>EF174909
------------------------------------------------------------
------------------------------------------------------------
------------------------------------------------------------
------------------------------------------------------------
------------------------------------------------------------
------------------------------------------------------------
------------------------------------------------------------
-----------------------------------ctttccacg-tgaa-ccg-tatcaa
a-ccaa-c-tattgggggtttgt-tt-ggcggcg--------------------------
------------------------------------------------------------
------------------------------------------------------------
------------------------------------------------------------
------------------------------------------------------------
------------------------------------------------------------
------------------------------------------------------------
------------------------------------------------------------
------------------------------------------------------------
------------------------------------------------------------
------------------------------------------------------------
------------------------------------------------------------
-------------------------------------------g-ctgcaggc-at----
ca---ttttg--ctggc-g--gctgctgct--gagcaatccctatca-ag-gcg-agcac
tcggattt---cggtctgagttagtagcata-cattty--aaacccattcctaattactg
aatatactgtgggg-acgaaagtctctgcttttaactagatagcaactttcagcagtgga
tgtctaggctcgcacatcg-atgaagaacgctgcgaactgcgatacgtaatgcgaattgc
aggattca--gtgagtcatcgaaattttgaacgcatattg-cac-ttccgggttagtc-c
t--ggaagtatgcctgtatcagtgtccgtacaacaaacttggttttcttccttcc-gtgt
agtcggtggaggatatgccagatgtgaa-gtgtcttgcggc---tgattttcgaatcg-a
ctgygagtccttttaaatgtatagaactg-acttctcatt-gtacgaaaagcgtagcgtt
gctggtt--gtggaggctgtccgtgtgacaagtc-ggcgatcg-gtttgtctgctgtggc
gtt-a-aggaggagtgttcgtttcgcggtatggttagcttc-ggctgaacaggc-gctta
tcggatattctttctgctgtggtgg-tat-gact-ggtgaaccgtag-t-cgtatgt-ga
cttggcttct-gaat--cggctttgc-t-aaagtgaagtaga-ttgaca-gtttaggct-
gtcgaggagaag-tcgatcca-tttgggaa--t-tgtgcggtgt--gg-cttcggtcgcg
cgg-catctcaattggacctgatatcaggcaagattacccgctgaacttaagcatatta-
------------------
>EF174908
------------------------------------------------------------
------------------------------------------------------------
------------------------------------------------------------
------------------------------------------------------------
------------------------------------------------------------
------------------------------------------------------------
------------------------------------------------------------
--------------------accacacctaaaaa-ctttccacg-tgaa-ccg-tatcaa
a-ccaa-c-tattgggggtttgt-tt-ggcggcg--------------------------
------------------------------------------------------------
------------------------------------------------------------
------------------------------------------------------------
------------------------------------------------------------
------------------------------------------------------------
------------------------------------------------------------
------------------------------------------------------------
------------------------------------------------------------
------------------------------------------------------------
------------------------------------------------------------
------------------------------------------------------------
-------------------------------------------g-ctgcaggc-at----
ca---ttttg--ctggc-g--gctgctgct--gagcaatccctatca-ag-gcg-agcac
tcggattt---cggtctgagttagtagcata-catttc--aaacccattcctaattactg
aatatactgtgggg-acgaaagtctctgcttttaactagatagcaactttcagcagtgga
tgtctaggctcgcacatcg-atgaagaacgctgcgaactgcgatacgtaatgcgaattgc
aggattca--gtgagtcatcgaaattttgaacgcatattg-cac-ttccgggttagtc-c
t--ggaagtatgcctgtatcagtgtccgtacaacaaacttggttttcttccttcc-gtgt
agtcggtggaggatatgccagatgtgaa-gtgtcttgcggc---tgattttcgaatcg-a
ctgtgagtccttttaaatgtatagaactg-acttctcatt-gtacgaaaagcgtagcgtt
gctggtt--gtggaggctgtccgtgtgacaagtc-ggcgatcg-gtttgtctgctgtggc
gtt-a-aggaggagtgttcgtttcgcggtatggttagcttc-ggctgaacaggc-gctta
tcggatattctttctgctgtggtgg-tat-gact-ggtgaaccgtag-t-cgtatgt-ga
cttggcttct-gaat--cggctttgc-t-aaagtgaagtaga-ttgaca-gtttaggct-
gtcgaggagaag-tcgatcca-tttgggaa--t-tgtgcggtgt--gg-cttcggtcgcg
cgg-catctcaattggacctgatatcaggcaagattacccgctgaacttaagcatat---
------------------
>EF174907
------------------------------------------------------------
------------------------------------------------------------
------------------------------------------------------------
------------------------------------------------------------
------------------------------------------------------------
------------------------------------------------------------
------------------------------------------------------------
-----------------------------------ctttccacg-tgaa-ccg-tatcaa
a-ccaa-c-tattgggggtttgt-tt-ggcggcg--------------------------
------------------------------------------------------------
------------------------------------------------------------
------------------------------------------------------------
------------------------------------------------------------
------------------------------------------------------------
------------------------------------------------------------
------------------------------------------------------------
------------------------------------------------------------
------------------------------------------------------------
------------------------------------------------------------
------------------------------------------------------------
-------------------------------------------g-ctgcaggc-at----
ca---ttttg--ctggc-g--gctgctgct--gagcaatccctatca-ag-gcg-agcac
tcggattt---cggtctgagttagtagcata-catttt--aaacccattcctaattactg
aatatactgtgggg-acgaaagtctctgcttttaactagatagcaactttcagcagtgga
tgtctaggctcgcacatcg-atgaagaacgctgcgaactgcgatacgtaatgcgaattgc
aggattca--gtgagtcatcgaaattttgaacgcatattg-cac-ttccgggttagtc-c
t--ggaagtatgcctgtatcagtgtccgtacaacaaacttggttttcttccttcc-gtgt
agtcggtggaggatatgccagatgtgaa-gtgtcttgcggc---tgattttcgaatcg-a
ctgtgagtcctttgaaatgtacagaactg-acttcttatt-gttcgaaaagcgtagcgtt
gctggtt--gtggaggctgtccgtgtgacaagtc-ggcgatcg-gtttgtctgctgtggc
gtt-a-aggaggagtgttcgtttcgcggtatggttagcttc-ggctgaacaggc-gctta
tcggatattctttctgctgtggtgg-tat-gact-ggtgaaccgtag-t-cgtatgt-ga
cttggcttct-gaat--cggctttgc-t-aaagtgaagtaga-ttgaca-gtttaggct-
gtcgaga-a---gtcgatcca-tttgggaa--t-tgtgcggtgt--gg-cttcggtcgcg
cgg-catctcaattggacctgatatcaggcaagattacccgctgaactta----------
------------------
>EF174906
------------------------------------------------------------
------------------------------------------------------------
------------------------------------------------------------
------------------------------------------------------------
------------------------------------------------------------
------------------------------------------------------------
------------------------------------------------------------
-----------------------------------ctttccacg-tgaa-ccg-tatcaa
a-caac-a-aattgggggtttgt-tt-ggcggcg--------------------------
------------------------------------------------------------
------------------------------------------------------------
------------------------------------------------------------
------------------------------------------------------------
------------------------------------------------------------
------------------------------------------------------------
------------------------------------------------------------
------------------------------------------------------------
------------------------------------------------------------
------------------------------------------------------------
------------------------------------------------------------
-------------------------------------------g-ctgctggc-at----
ctttttt--g--ctagc-g--gctgctgct--gagcaagccctatca-tg-gcg-agcgt
tcggacct---cggtcggagccagtagcttt-cattgt--aaacccattcttaattactg
aatatactgtaggg-acgaaagtctctacttttaactagatagcaactttcagcagtgga
tgtctaggctcgcacatcg-atgaagaacgctgcgaactgcgatacgtaatgcgaattgc
aggattca--gtgagtcatcgaaattttgaacgcatattg-cac-tcctgggttcagc-c
t-caggagtatgcctgtatcagtgtccgtacaccaaacttggttttcctctttcc-gtgt
agtcggtggaggatatgccagatgtgaa-gtgtcttgcggc---tggttttcggatcg-g
ctgcgagtcctttgaaatgtacagaactgtacttctcttt-gctcgaaaagcgtggcgtt
gttggtt--gtgaaggctgtccgtgtgaccagtc-ggcgatca-gtttgtctgctgtagt
gtt-aatggaggaatgttcgattcgcggtatgattggcttc-ggctgagcagac-gctta
ttggacgtttttcctgctgtagcgg-tatgaact-ggtgaaccgtag-t-catgtgt-ga
cttggctttt-gaat--cggcattgc-t-ggtgcgaagtaga-gtggca-gtctcggct-
gtcgagg-g----tcgatcca-tttgggaaa-tttgcgcagtgc--ga-cttcggtcacg
cgg-cgtctcaattggacctgatatcaggcaagattacccgctgaacttaagcatatta-
------------------
>EF174905
------------------------------------------------------------
------------------------------------------------------------
------------------------------------------------------------
------------------------------------------------------------
------------------------------------------------------------
------------------------------------------------------------
------------------------------------------gga---------------
-------aggat---catt-accacacctaaaaa-ctttccacg-tgaa-ccg-tatcaa
a-ccaa-ttaattgggggtttgc-tt-gacggca--------------------------
------------------------------------------------------------
------------------------------------------------------------
------------------------------------------------------------
------------------------------------------------------------
------------------------------------------------------------
------------------------------------------------------------
------------------------------------------------------------
------------------------------------------------------------
------------------------------------------------------------
------------------------------------------------------------
------------------------------------------------------------
-------------------------------------------a-ctgcaggc-at----
ctttttgttg--ctggt-g--gttgctgcc--gaaaaagccctatca-tg-gcg-agcgt
tcggacct---cggtcggagcgagtagcttt--attgt--aaacccattcctaattactg
aatatactgtgggg-acgaaagtctctgcttttaactagatagcaactttcagcagtgga
tgtctaggctcgcacatcg-atgaagaacgctgcgaactgcgatacgtaatgcgaattgc
aggattca--gtgagtcatcgaaattttgaacgcatattg-cac-tcccgggttcagc-c
t-cgggagtatgcctgtatcagtgtccgtacaccaaccttggttttcttctttcc-gtgt
agtcggtggaggatatgccagatatgaa-gtgtcttgcggc---tgattttcggatcg-g
ctgcgagtccttttaaatgtacagaactgtacttctcttt-gctcgaaaagcgtggcgtt
gctggtt--gtgaagactgtccatgtggctagtc-ggcgatcg-gtttgtctactgtggc
att-aatggaggaatgttcgattcgcggtatgattggcttc-ggctaaacagac-gttta
ttggatgtttttcctgctatggtgg-tctgaact-ggtgaaccgtat-t-catgtg--ta
cttgg-tttttgaat--cggctttgc-t-ggtgcgaagtaga-gtggca-gtttaggct-
gtcgagg-g----tcgatcca-tttgggaaa-ttttcgtagtgc--aa-cctcggttgcg
ctg-cgtctcarttggacctgatatcaggcaagattacccgctgaacttaagcatattaa
taagcggaggaaa-----
>EF174904
------------------------------------------------------------
------------------------------------------------------------
------------------------------------------------------------
------------------------------------------------------------
------------------------------------------------------------
------------------------------------------------------------
--------------------------------------c---gga---------------
-------aggat---catt-accacacctaaaaa-cattccacg-tgaa-ccg-tatcaa
c--aaa-ccaatttggggatatg-tttggtggcg--------------------------
------------------------------------------------------------
------------------------------------------------------------
------------------------------------------------------------
------------------------------------------------------------
------------------------------------------------------------
------------------------------------------------------------
------------------------------------------------------------
------------------------------------------------------------
------------------------------------------------------------
------------------------------------------------------------
------------------------------------------------------------
-------------------------------------------g-ctactagcgaa----
attatttttg--ctggc-t--gctgctact--gggcaagtcctatca-tg-gcg-agcgt
ttggactt---cggtctgagctagtagcgct-aatttt--aaacccattcctaattactg
at-atactgtgggg-acgaaagtctctgcttttaactagatagcaactttcagcagtgga
tgtctaggctcgcacatcg-atgaagaacgctgcgaactgcgatacgtaatgcgaattgc
aggattca--gtgagtcatcgaaattttgaacgcatattg-cac-tctcgggttcagc-c
c-cgggagtatgcctgtatcagtgtccgtacaamaaacttggttttcttctttcc-gtgt
agtcggtggaggatatgccagatgtgaa-gtgtcttgcgat---tggttttcgaatct-g
ctgcgagtcctttgaaatgtacaacactgtacttctcttt-gctcaaaaagcgtggcgtt
gctggtt--gtgaaggctgtctgtgtggcaagtc-ggcgatcg-gtttgtttgctgtggc
att-caaggaggaatatttgattcgcggtatggttggcttc-ggctgaacagac-gctta
ttagacgttctacctgctatggcg--tatgaact-ggtgaaccgtag-t-catatgt-ga
cttggctttt-gaat--cggttttgc-t-gt-gcgaagtaga-gtgaca-gtttaggct-
gtcgagg-g----tcgatcca-tttgggaaa-ttagtgcggtgc--ga-tttcggtcgcg
cag-catcctaattggacctgatatcaggcaagattacccgctgaacttaagcatatta-
------------------
>EF174903
------------------------------------------------------------
------------------------------------------------------------
------------------------------------------------------------
------------------------------------------------------------
------------------------------------------------------------
------------------------------------------------------------
------------------------------------------gga---------------
-------aggat---catt-accacacctaaaaa-ctttccacg-tgaa-ccg-tatcaa
a-ccaa-ttaattgggggtttgc-tt-ggcggaa--------------------------
------------------------------------------------------------
------------------------------------------------------------
------------------------------------------------------------
------------------------------------------------------------
------------------------------------------------------------
------------------------------------------------------------
------------------------------------------------------------
------------------------------------------------------------
------------------------------------------------------------
------------------------------------------------------------
------------------------------------------------------------
-------------------------------------------a-ctgcaggc-at----
ctttttgttg--ccggt-g--gttgctgcc--gaaaaagccctatca-tg-gcg-agcgt
tcggacct---cggtcggagccagtagcttg---ttgt--aaacccattcctaattactg
aatatactgtgggg-acgaaagtctctgcttttaactagatagcaactttcagcagtgga
tgtctaggctcgcacatcg-atgaagaacgctgcgaactgcgatacgtaatgcgaattgc
aagattca--gtgagtcatcgaaattttgaacgcatattg-cac-tcccgggttcagc-c
t-cgggagtatgcctgtatcagtgtccgtacaccaaccttggttttcttctttcc-gtgt
agtcggtggaggatatgccagatgtgaa-gtgtcttgcggc---tggttttcggatcg-g
ctgcgagtccttttaaatgtacagaactgtacttctctt--gctcgaaaagcgtggcgtt
gctggtt--gtgaagactgtccatgtggctagtc-ggcgatca-gtttgtctattgtggc
att-aatggaggaatgttcgattcgcggtatgattggcttc-ggctaagcagac-gttta
ttggatgtttttcctgctatggtgg-tattaact-gatgaaccgtat-t-catgtg--ta
cttgg-tttttgaat--cggctttgc-t-ggtgcgaagtaga-gtgaca-gtttaggct-
gtcgagg-g---gtcgatcca-tttgggaaa-tttgcgtagtgc--gg-ctttggtcgcg
ttg-cgtctctattggacctgatatcaggcaagattacccgctgaacttaagcatatta-
------------------
>EF174902
------------------------------------------------------------
------------------------------------------------------------
------------------------------------------------------------
------------------------------------------------------------
------------------------------------------------------------
------------------------------------------------------------
------------------------------------------gga---------------
-------aggat---catt-accacacctaaaaa-ctttccacg-tgaa-ccg-tatcaa
c-ccaa-ttaattgggggtttac-tt-ggcggcg--------------------------
------------------------------------------------------------
------------------------------------------------------------
------------------------------------------------------------
------------------------------------------------------------
------------------------------------------------------------
------------------------------------------------------------
------------------------------------------------------------
------------------------------------------------------------
------------------------------------------------------------
------------------------------------------------------------
------------------------------------------------------------
-------------------------------------------g-ctgctggc-at----
ag---ttttg--ctggc-t--gctgctgcc--gagtgagccctatca-tg-gtg-agtgt
ttggacct---cggtctgagctagtagcttt-aatttc--aaacccattcttaattactg
aatatactgtgggg-acgaaagtctctgcttttaactagatagcaactttcagcagtgga
tgtctaggctcgcacatcg-atgaagaacgctgcgaactgcgatacgtaatgcgaattgc
aggattca--gtgagtcatcgaaattttgaacgcatattg-cac-gaccggggaccat-c
c-cgggagtatgcctgtatcagtgtccgtacaccaaacttggttttcttctttcc-gtgt
agtcggtggaagatatgccagatgtgaa-gtgtctttcgac---tggttttcgaatcg-g
ttgtgagtcctttgaaatgtatagaactgtacttctcttt-gctcgaaaagcgtggcatt
[truncated: 524,082 more chars]
