# Supplementary material for: Molecular Taxonomy of Phytopathogenic Fungi: A Case Study in Peronospora
Source: PLoS One. 2009 Jul 29;4(7):e6319. doi: 10.1371/journal.pone.0006319 (PMC2712678; doi:10.1371/journal.pone.0006319)
Supplement: File S1 — Includes the inferred alignments in FASTA, the trees in Newick and selected distance matrices in extended PHYLIP format. (0.60 MB ZIP) [file pone.0006319.s001.zip › Supplementary_File_S1/Full_optimization_taxonomy_poa_P_F05.csv]

Threshold	No._Clusters	MRI
0.00000000	190.00000000	0.62153225
0.00010000	190.00000000	0.62153225
0.00020000	190.00000000	0.62153225
0.00030000	190.00000000	0.62153225
0.00040000	190.00000000	0.62153225
0.00050000	190.00000000	0.62153225
0.00060000	190.00000000	0.62153225
0.00070000	190.00000000	0.62153225
0.00080000	190.00000000	0.62153225
0.00090000	189.00000000	0.62181147
0.00100000	189.00000000	0.62181147
0.00110000	187.00000000	0.62431977
0.00120000	186.00000000	0.62487603
0.00130000	156.00000000	0.75110829
0.00140000	154.00000000	0.75198183
0.00150000	154.00000000	0.75198183
0.00160000	154.00000000	0.75198183
0.00170000	153.00000000	0.75285425
0.00180000	153.00000000	0.75285425
0.00190000	153.00000000	0.75285425
0.00200000	153.00000000	0.75285425
0.00210000	153.00000000	0.75285425
0.00220000	152.00000000	0.75481313
0.00230000	152.00000000	0.75481313
0.00240000	152.00000000	0.75481313
0.00250000	144.00000000	0.80323873
0.00260000	131.00000000	0.78634517
0.00270000	130.00000000	0.78673765
0.00280000	130.00000000	0.78673765
0.00290000	130.00000000	0.78673765
0.00300000	130.00000000	0.78673765
0.00310000	130.00000000	0.78673765
0.00320000	130.00000000	0.78673765
0.00330000	130.00000000	0.78673765
0.00340000	129.00000000	0.78693380
0.00350000	129.00000000	0.78693380
0.00360000	129.00000000	0.78693380
0.00370000	128.00000000	0.78680037
0.00380000	118.00000000	0.81207031
0.00390000	118.00000000	0.81207031
0.00400000	118.00000000	0.81207031
0.00410000	118.00000000	0.81207031
0.00420000	117.00000000	0.81281823
0.00430000	117.00000000	0.81281823
0.00440000	117.00000000	0.81281823
0.00450000	117.00000000	0.81281823
0.00460000	116.00000000	0.80962831
0.00470000	116.00000000	0.80962831
0.00480000	116.00000000	0.80962831
0.00490000	116.00000000	0.80962831
0.00500000	108.00000000	0.81862458
0.00510000	105.00000000	0.80622527
0.00520000	105.00000000	0.80622527
0.00530000	105.00000000	0.80622527
0.00540000	105.00000000	0.80622527
0.00550000	105.00000000	0.80622527
0.00560000	105.00000000	0.80622527
0.00570000	105.00000000	0.80622527
0.00580000	105.00000000	0.80622527
0.00590000	105.00000000	0.80622527
0.00600000	105.00000000	0.80622527
0.00610000	105.00000000	0.80622527
0.00620000	103.00000000	0.80061257
0.00630000	98.00000000	0.80318666
0.00640000	98.00000000	0.80318666
0.00650000	98.00000000	0.80318666
0.00660000	98.00000000	0.80318666
0.00670000	98.00000000	0.80318666
0.00680000	98.00000000	0.80318666
0.00690000	98.00000000	0.80318666
0.00700000	98.00000000	0.80318666
0.00710000	97.00000000	0.80353192
0.00720000	97.00000000	0.80353192
0.00730000	96.00000000	0.80280597
0.00740000	96.00000000	0.80280597
0.00750000	95.00000000	0.80063493
0.00760000	94.00000000	0.80115200
0.00770000	94.00000000	0.80115200
0.00780000	93.00000000	0.80201289
0.00790000	93.00000000	0.80201289
0.00800000	93.00000000	0.80201289
0.00810000	93.00000000	0.80201289
0.00820000	93.00000000	0.80201289
0.00830000	93.00000000	0.80201289
0.00840000	93.00000000	0.80201289
0.00850000	93.00000000	0.80201289
0.00860000	93.00000000	0.80201289
0.00870000	92.00000000	0.79901309
0.00880000	84.00000000	0.78196286
0.00890000	84.00000000	0.78196286
0.00900000	84.00000000	0.78196286
0.00910000	84.00000000	0.78196286
0.00920000	83.00000000	0.78280473
0.00930000	82.00000000	0.78381358
0.00940000	82.00000000	0.78381358
0.00950000	81.00000000	0.78324563
0.00960000	81.00000000	0.78324563
0.00970000	81.00000000	0.78324563
0.00980000	81.00000000	0.78324563
0.00990000	81.00000000	0.78324563
0.01000000	80.00000000	0.78358151
0.01010000	79.00000000	0.78335450
0.01020000	79.00000000	0.78335450
0.01030000	78.00000000	0.78165557
0.01040000	78.00000000	0.78165557
0.01050000	78.00000000	0.78165557
0.01060000	78.00000000	0.78165557
0.01070000	78.00000000	0.78165557
0.01080000	78.00000000	0.78165557
0.01090000	78.00000000	0.78165557
0.01100000	78.00000000	0.78165557
0.01110000	78.00000000	0.78165557
0.01120000	76.00000000	0.78249394
0.01130000	75.00000000	0.78238087
0.01140000	74.00000000	0.78338549
0.01150000	74.00000000	0.78338549
0.01160000	74.00000000	0.78338549
0.01170000	74.00000000	0.78338549
0.01180000	74.00000000	0.78338549
0.01190000	74.00000000	0.78338549
0.01200000	74.00000000	0.78338549
0.01210000	74.00000000	0.78338549
0.01220000	74.00000000	0.78338549
0.01230000	74.00000000	0.78338549
0.01240000	74.00000000	0.78338549
0.01250000	73.00000000	0.78327241
0.01260000	71.00000000	0.78135096
0.01270000	71.00000000	0.78135096
0.01280000	71.00000000	0.78135096
0.01290000	71.00000000	0.78135096
0.01300000	71.00000000	0.78135096
0.01310000	71.00000000	0.78135096
0.01320000	71.00000000	0.78135096
0.01330000	71.00000000	0.78135096
0.01340000	71.00000000	0.78135096
0.01350000	71.00000000	0.78135096
0.01360000	71.00000000	0.78135096
0.01370000	71.00000000	0.78135096
0.01380000	71.00000000	0.78135096
0.01390000	71.00000000	0.78135096
0.01400000	71.00000000	0.78135096
0.01410000	71.00000000	0.78135096
0.01420000	71.00000000	0.78135096
0.01430000	70.00000000	0.77935950
0.01440000	69.00000000	0.78353269
0.01450000	69.00000000	0.78353269
0.01460000	69.00000000	0.78353269
0.01470000	69.00000000	0.78353269
0.01480000	69.00000000	0.78353269
0.01490000	69.00000000	0.78353269
0.01500000	68.00000000	0.78783121
0.01510000	66.00000000	0.78754980
0.01520000	66.00000000	0.78754980
0.01530000	66.00000000	0.78754980
0.01540000	66.00000000	0.78754980
0.01550000	66.00000000	0.78754980
0.01560000	66.00000000	0.78754980
0.01570000	66.00000000	0.78754980
0.01580000	66.00000000	0.78754980
0.01590000	66.00000000	0.78754980
0.01600000	66.00000000	0.78754980
0.01610000	66.00000000	0.78754980
0.01620000	66.00000000	0.78754980
0.01630000	66.00000000	0.78754980
0.01640000	66.00000000	0.78754980
0.01650000	66.00000000	0.78754980
0.01660000	66.00000000	0.78754980
0.01670000	66.00000000	0.78754980
0.01680000	66.00000000	0.78754980
0.01690000	66.00000000	0.78754980
0.01700000	66.00000000	0.78754980
0.01710000	66.00000000	0.78754980
0.01720000	66.00000000	0.78754980
0.01730000	66.00000000	0.78754980
0.01740000	66.00000000	0.78754980
0.01750000	66.00000000	0.78754980
0.01760000	66.00000000	0.78754980
0.01770000	66.00000000	0.78754980
0.01780000	65.00000000	0.78742468
0.01790000	65.00000000	0.78742468
0.01800000	65.00000000	0.78742468
0.01810000	65.00000000	0.78742468
0.01820000	65.00000000	0.78742468
0.01830000	65.00000000	0.78742468
0.01840000	64.00000000	0.78510156
0.01850000	64.00000000	0.78510156
0.01860000	64.00000000	0.78510156
0.01870000	64.00000000	0.78510156
0.01880000	63.00000000	0.78488093
0.01890000	62.00000000	0.78421968
0.01900000	62.00000000	0.78421968
0.01910000	62.00000000	0.78421968
0.01920000	62.00000000	0.78421968
0.01930000	62.00000000	0.78421968
0.01940000	62.00000000	0.78421968
0.01950000	62.00000000	0.78421968
0.01960000	62.00000000	0.78421968
0.01970000	62.00000000	0.78421968
0.01980000	62.00000000	0.78421968
0.01990000	62.00000000	0.78421968
0.02000000	62.00000000	0.78421968
0.02010000	62.00000000	0.78421968
0.02020000	62.00000000	0.78421968
0.02030000	62.00000000	0.78421968
0.02040000	62.00000000	0.78421968
0.02050000	62.00000000	0.78421968
0.02060000	62.00000000	0.78421968
0.02070000	62.00000000	0.78421968
0.02080000	62.00000000	0.78421968
0.02090000	62.00000000	0.78421968
0.02100000	61.00000000	0.78360530
0.02110000	61.00000000	0.78360530
0.02120000	61.00000000	0.78360530
0.02130000	61.00000000	0.78360530
0.02140000	60.00000000	0.78349700
0.02150000	59.00000000	0.78328048
0.02160000	59.00000000	0.78328048
0.02170000	59.00000000	0.78328048
0.02180000	59.00000000	0.78328048
0.02190000	59.00000000	0.78328048
0.02200000	59.00000000	0.78328048
0.02210000	59.00000000	0.78328048
0.02220000	59.00000000	0.78328048
0.02230000	59.00000000	0.78328048
0.02240000	59.00000000	0.78328048
0.02250000	59.00000000	0.78328048
0.02260000	58.00000000	0.78112097
0.02270000	57.00000000	0.78149315
0.02280000	57.00000000	0.78149315
0.02290000	57.00000000	0.78149315
0.02300000	57.00000000	0.78149315
0.02310000	57.00000000	0.78149315
0.02320000	57.00000000	0.78149315
0.02330000	57.00000000	0.78149315
0.02340000	57.00000000	0.78149315
0.02350000	57.00000000	0.78149315
0.02360000	57.00000000	0.78149315
0.02370000	57.00000000	0.78149315
0.02380000	57.00000000	0.78149315
0.02390000	57.00000000	0.78149315
0.02400000	57.00000000	0.78149315
0.02410000	57.00000000	0.78149315
0.02420000	57.00000000	0.78149315
0.02430000	57.00000000	0.78149315
0.02440000	57.00000000	0.78149315
0.02450000	57.00000000	0.78149315
0.02460000	57.00000000	0.78149315
0.02470000	57.00000000	0.78149315
0.02480000	57.00000000	0.78149315
0.02490000	57.00000000	0.78149315
0.02500000	57.00000000	0.78149315
0.02510000	57.00000000	0.78149315
0.02520000	57.00000000	0.78149315
0.02530000	57.00000000	0.78149315
0.02540000	57.00000000	0.78149315
0.02550000	57.00000000	0.78149315
0.02560000	57.00000000	0.78149315
0.02570000	57.00000000	0.78149315
0.02580000	57.00000000	0.78149315
0.02590000	57.00000000	0.78149315
0.02600000	57.00000000	0.78149315
0.02610000	57.00000000	0.78149315
0.02620000	57.00000000	0.78149315
0.02630000	55.00000000	0.74939529
0.02640000	55.00000000	0.74939529
0.02650000	55.00000000	0.74939529
0.02660000	55.00000000	0.74939529
0.02670000	54.00000000	0.74610189
0.02680000	53.00000000	0.74332698
0.02690000	53.00000000	0.74332698
0.02700000	53.00000000	0.74332698
0.02710000	53.00000000	0.74332698
0.02720000	53.00000000	0.74332698
0.02730000	53.00000000	0.74332698
0.02740000	53.00000000	0.74332698
0.02750000	53.00000000	0.74332698
0.02760000	52.00000000	0.74273467
0.02770000	52.00000000	0.74273467
0.02780000	52.00000000	0.74273467
0.02790000	51.00000000	0.74151311
0.02800000	51.00000000	0.74151311
0.02810000	51.00000000	0.74151311
0.02820000	51.00000000	0.74151311
0.02830000	51.00000000	0.74151311
0.02840000	51.00000000	0.74151311
0.02850000	51.00000000	0.74151311
0.02860000	51.00000000	0.74151311
0.02870000	51.00000000	0.74151311
0.02880000	51.00000000	0.74151311
0.02890000	50.00000000	0.72929755
0.02900000	50.00000000	0.72929755
0.02910000	49.00000000	0.72910644
0.02920000	49.00000000	0.72910644
0.02930000	49.00000000	0.72910644
0.02940000	49.00000000	0.72910644
0.02950000	49.00000000	0.72910644
0.02960000	49.00000000	0.72910644
0.02970000	49.00000000	0.72910644
0.02980000	49.00000000	0.72910644
0.02990000	49.00000000	0.72910644
0.03000000	49.00000000	0.72910644
0.03010000	48.00000000	0.71399935
0.03020000	48.00000000	0.71399935
0.03030000	48.00000000	0.71399935
0.03040000	48.00000000	0.71399935
0.03050000	48.00000000	0.71399935
0.03060000	48.00000000	0.71399935
0.03070000	48.00000000	0.71399935
0.03080000	48.00000000	0.71399935
0.03090000	48.00000000	0.71399935
0.03100000	48.00000000	0.71399935
0.03110000	48.00000000	0.71399935
0.03120000	48.00000000	0.71399935
0.03130000	48.00000000	0.71399935
0.03140000	47.00000000	0.71390720
0.03150000	46.00000000	0.71363086
0.03160000	46.00000000	0.71363086
0.03170000	46.00000000	0.71363086
0.03180000	46.00000000	0.71363086
0.03190000	46.00000000	0.71363086
0.03200000	46.00000000	0.71363086
0.03210000	46.00000000	0.71363086
0.03220000	46.00000000	0.71363086
0.03230000	46.00000000	0.71363086
0.03240000	46.00000000	0.71363086
0.03250000	46.00000000	0.71363086
0.03260000	46.00000000	0.71363086
0.03270000	46.00000000	0.71363086
0.03280000	46.00000000	0.71363086
0.03290000	46.00000000	0.71363086
0.03300000	46.00000000	0.71363086
0.03310000	46.00000000	0.71363086
0.03320000	46.00000000	0.71363086
0.03330000	46.00000000	0.71363086
0.03340000	46.00000000	0.71363086
0.03350000	46.00000000	0.71363086
0.03360000	46.00000000	0.71363086
0.03370000	46.00000000	0.71363086
0.03380000	46.00000000	0.71363086
0.03390000	46.00000000	0.71363086
0.03400000	45.00000000	0.71335470
0.03410000	45.00000000	0.71335470
0.03420000	45.00000000	0.71335470
0.03430000	45.00000000	0.71335470
0.03440000	45.00000000	0.71335470
0.03450000	45.00000000	0.71335470
0.03460000	45.00000000	0.71335470
0.03470000	45.00000000	0.71335470
0.03480000	45.00000000	0.71335470
0.03490000	45.00000000	0.71335470
0.03500000	44.00000000	0.70623828
0.03510000	44.00000000	0.70623828
0.03520000	44.00000000	0.70623828
0.03530000	43.00000000	0.70353343
0.03540000	43.00000000	0.70353343
0.03550000	43.00000000	0.70353343
0.03560000	43.00000000	0.70353343
0.03570000	43.00000000	0.70353343
0.03580000	43.00000000	0.70353343
0.03590000	43.00000000	0.70353343
0.03600000	43.00000000	0.70353343
0.03610000	43.00000000	0.70353343
0.03620000	43.00000000	0.70353343
0.03630000	43.00000000	0.70353343
0.03640000	42.00000000	0.70326392
0.03650000	42.00000000	0.70326392
0.03660000	42.00000000	0.70326392
0.03670000	42.00000000	0.70326392
0.03680000	42.00000000	0.70326392
0.03690000	42.00000000	0.70326392
0.03700000	42.00000000	0.70326392
0.03710000	42.00000000	0.70326392
0.03720000	42.00000000	0.70326392
0.03730000	42.00000000	0.70326392
0.03740000	42.00000000	0.70326392
0.03750000	42.00000000	0.70326392
0.03760000	42.00000000	0.70326392
0.03770000	42.00000000	0.70326392
0.03780000	42.00000000	0.70326392
0.03790000	42.00000000	0.70326392
0.03800000	42.00000000	0.70326392
0.03810000	42.00000000	0.70326392
0.03820000	42.00000000	0.70326392
0.03830000	42.00000000	0.70326392
0.03840000	42.00000000	0.70326392
0.03850000	42.00000000	0.70326392
0.03860000	42.00000000	0.70326392
0.03870000	42.00000000	0.70326392
0.03880000	42.00000000	0.70326392
0.03890000	42.00000000	0.70326392
0.03900000	42.00000000	0.70326392
0.03910000	41.00000000	0.68157805
0.03920000	41.00000000	0.68157805
0.03930000	41.00000000	0.68157805
0.03940000	41.00000000	0.68157805
0.03950000	41.00000000	0.68157805
0.03960000	41.00000000	0.68157805
0.03970000	41.00000000	0.68157805
0.03980000	41.00000000	0.68157805
0.03990000	41.00000000	0.68157805
0.04000000	41.00000000	0.68157805
0.04010000	41.00000000	0.68157805
0.04020000	40.00000000	0.68021811
0.04030000	40.00000000	0.68021811
0.04040000	40.00000000	0.68021811
0.04050000	40.00000000	0.68021811
0.04060000	40.00000000	0.68021811
0.04070000	40.00000000	0.68021811
0.04080000	40.00000000	0.68021811
0.04090000	40.00000000	0.68021811
0.04100000	40.00000000	0.68021811
0.04110000	40.00000000	0.68021811
0.04120000	40.00000000	0.68021811
0.04130000	40.00000000	0.68021811
0.04140000	40.00000000	0.68021811
0.04150000	40.00000000	0.68021811
0.04160000	40.00000000	0.68021811
0.04170000	40.00000000	0.68021811
0.04180000	40.00000000	0.68021811
0.04190000	40.00000000	0.68021811
0.04200000	40.00000000	0.68021811
0.04210000	40.00000000	0.68021811
0.04220000	40.00000000	0.68021811
0.04230000	40.00000000	0.68021811
0.04240000	40.00000000	0.68021811
0.04250000	40.00000000	0.68021811
0.04260000	40.00000000	0.68021811
0.04270000	40.00000000	0.68021811
0.04280000	39.00000000	0.67953987
0.04290000	39.00000000	0.67953987
0.04300000	39.00000000	0.67953987
0.04310000	39.00000000	0.67953987
0.04320000	39.00000000	0.67953987
0.04330000	39.00000000	0.67953987
0.04340000	39.00000000	0.67953987
0.04350000	39.00000000	0.67953987
0.04360000	39.00000000	0.67953987
0.04370000	39.00000000	0.67953987
0.04380000	39.00000000	0.67953987
0.04390000	39.00000000	0.67953987
0.04400000	38.00000000	0.67920118
0.04410000	38.00000000	0.67920118
0.04420000	38.00000000	0.67920118
0.04430000	38.00000000	0.67920118
0.04440000	38.00000000	0.67920118
0.04450000	38.00000000	0.67920118
0.04460000	38.00000000	0.67920118
0.04470000	38.00000000	0.67920118
0.04480000	38.00000000	0.67920118
0.04490000	38.00000000	0.67920118
0.04500000	38.00000000	0.67920118
0.04510000	38.00000000	0.67920118
0.04520000	38.00000000	0.67920118
0.04530000	38.00000000	0.67920118
0.04540000	38.00000000	0.67920118
0.04550000	38.00000000	0.67920118
0.04560000	38.00000000	0.67920118
0.04570000	38.00000000	0.67920118
0.04580000	38.00000000	0.67920118
0.04590000	38.00000000	0.67920118
0.04600000	38.00000000	0.67920118
0.04610000	38.00000000	0.67920118
0.04620000	38.00000000	0.67920118
0.04630000	38.00000000	0.67920118
0.04640000	38.00000000	0.67920118
0.04650000	38.00000000	0.67920118
0.04660000	38.00000000	0.67920118
0.04670000	38.00000000	0.67920118
0.04680000	38.00000000	0.67920118
0.04690000	38.00000000	0.67920118
0.04700000	38.00000000	0.67920118
0.04710000	38.00000000	0.67920118
0.04720000	38.00000000	0.67920118
0.04730000	38.00000000	0.67920118
0.04740000	38.00000000	0.67920118
0.04750000	38.00000000	0.67920118
0.04760000	37.00000000	0.67591392
0.04770000	37.00000000	0.67591392
0.04780000	36.00000000	0.49827977
0.04790000	36.00000000	0.49827977
0.04800000	36.00000000	0.49827977
0.04810000	36.00000000	0.49827977
0.04820000	36.00000000	0.49827977
0.04830000	36.00000000	0.49827977
0.04840000	36.00000000	0.49827977
0.04850000	36.00000000	0.49827977
0.04860000	36.00000000	0.49827977
0.04870000	36.00000000	0.49827977
0.04880000	36.00000000	0.49827977
0.04890000	36.00000000	0.49827977
0.04900000	36.00000000	0.49827977
0.04910000	36.00000000	0.49827977
0.04920000	36.00000000	0.49827977
0.04930000	36.00000000	0.49827977
0.04940000	36.00000000	0.49827977
0.04950000	36.00000000	0.49827977
0.04960000	36.00000000	0.49827977
0.04970000	36.00000000	0.49827977
0.04980000	36.00000000	0.49827977
0.04990000	36.00000000	0.49827977
0.05000000	36.00000000	0.49827977
0.05010000	36.00000000	0.49827977
0.05020000	36.00000000	0.49827977
0.05030000	36.00000000	0.49827977
0.05040000	36.00000000	0.49827977
0.05050000	36.00000000	0.49827977
0.05060000	36.00000000	0.49827977
0.05070000	36.00000000	0.49827977
0.05080000	36.00000000	0.49827977
0.05090000	36.00000000	0.49827977
0.05100000	36.00000000	0.49827977
0.05110000	36.00000000	0.49827977
0.05120000	36.00000000	0.49827977
0.05130000	36.00000000	0.49827977
0.05140000	36.00000000	0.49827977
0.05150000	36.00000000	0.49827977
0.05160000	36.00000000	0.49827977
0.05170000	36.00000000	0.49827977
0.05180000	36.00000000	0.49827977
0.05190000	36.00000000	0.49827977
0.05200000	36.00000000	0.49827977
0.05210000	36.00000000	0.49827977
0.05220000	36.00000000	0.49827977
0.05230000	36.00000000	0.49827977
0.05240000	36.00000000	0.49827977
0.05250000	36.00000000	0.49827977
0.05260000	36.00000000	0.49827977
0.05270000	36.00000000	0.49827977
0.05280000	36.00000000	0.49827977
0.05290000	36.00000000	0.49827977
0.05300000	36.00000000	0.49827977
0.05310000	36.00000000	0.49827977
0.05320000	36.00000000	0.49827977
0.05330000	36.00000000	0.49827977
0.05340000	36.00000000	0.49827977
0.05350000	36.00000000	0.49827977
0.05360000	36.00000000	0.49827977
0.05370000	36.00000000	0.49827977
0.05380000	36.00000000	0.49827977
0.05390000	36.00000000	0.49827977
0.05400000	36.00000000	0.49827977
0.05410000	36.00000000	0.49827977
0.05420000	36.00000000	0.49827977
0.05430000	36.00000000	0.49827977
0.05440000	36.00000000	0.49827977
0.05450000	36.00000000	0.49827977
0.05460000	36.00000000	0.49827977
0.05470000	36.00000000	0.49827977
0.05480000	36.00000000	0.49827977
0.05490000	36.00000000	0.49827977
0.05500000	36.00000000	0.49827977
0.05510000	36.00000000	0.49827977
0.05520000	36.00000000	0.49827977
0.05530000	36.00000000	0.49827977
0.05540000	36.00000000	0.49827977
0.05550000	36.00000000	0.49827977
0.05560000	36.00000000	0.49827977
0.05570000	36.00000000	0.49827977
0.05580000	36.00000000	0.49827977
0.05590000	36.00000000	0.49827977
0.05600000	36.00000000	0.49827977
0.05610000	36.00000000	0.49827977
0.05620000	36.00000000	0.49827977
0.05630000	36.00000000	0.49827977
0.05640000	36.00000000	0.49827977
0.05650000	36.00000000	0.49827977
0.05660000	36.00000000	0.49827977
0.05670000	36.00000000	0.49827977
0.05680000	36.00000000	0.49827977
0.05690000	36.00000000	0.49827977
0.05700000	36.00000000	0.49827977
0.05710000	36.00000000	0.49827977
0.05720000	36.00000000	0.49827977
0.05730000	36.00000000	0.49827977
0.05740000	36.00000000	0.49827977
0.05750000	36.00000000	0.49827977
0.05760000	36.00000000	0.49827977
0.05770000	36.00000000	0.49827977
0.05780000	36.00000000	0.49827977
0.05790000	36.00000000	0.49827977
0.05800000	36.00000000	0.49827977
0.05810000	35.00000000	0.47192079
0.05820000	35.00000000	0.47192079
0.05830000	35.00000000	0.47192079
0.05840000	35.00000000	0.47192079
0.05850000	35.00000000	0.47192079
0.05860000	35.00000000	0.47192079
0.05870000	35.00000000	0.47192079
0.05880000	35.00000000	0.47192079
0.05890000	34.00000000	0.47002838
0.05900000	34.00000000	0.47002838
0.05910000	34.00000000	0.47002838
0.05920000	32.00000000	0.45461453
0.05930000	32.00000000	0.45461453
0.05940000	32.00000000	0.45461453
0.05950000	32.00000000	0.45461453
0.05960000	32.00000000	0.45461453
0.05970000	31.00000000	0.45339527
0.05980000	31.00000000	0.45339527
0.05990000	31.00000000	0.45339527
0.06000000	31.00000000	0.45339527
0.06010000	31.00000000	0.45339527
0.06020000	31.00000000	0.45339527
0.06030000	31.00000000	0.45339527
0.06040000	31.00000000	0.45339527
0.06050000	31.00000000	0.45339527
0.06060000	31.00000000	0.45339527
0.06070000	31.00000000	0.45339527
0.06080000	31.00000000	0.45339527
0.06090000	31.00000000	0.45339527
0.06100000	31.00000000	0.45339527
0.06110000	31.00000000	0.45339527
0.06120000	31.00000000	0.45339527
0.06130000	31.00000000	0.45339527
0.06140000	31.00000000	0.45339527
0.06150000	31.00000000	0.45339527
0.06160000	31.00000000	0.45339527
0.06170000	31.00000000	0.45339527
0.06180000	31.00000000	0.45339527
0.06190000	31.00000000	0.45339527
0.06200000	31.00000000	0.45339527
0.06210000	30.00000000	0.45144652
0.06220000	30.00000000	0.45144652
0.06230000	30.00000000	0.45144652
0.06240000	30.00000000	0.45144652
0.06250000	30.00000000	0.45144652
0.06260000	30.00000000	0.45144652
0.06270000	30.00000000	0.45144652
0.06280000	30.00000000	0.45144652
0.06290000	30.00000000	0.45144652
0.06300000	30.00000000	0.45144652
0.06310000	30.00000000	0.45144652
0.06320000	30.00000000	0.45144652
0.06330000	30.00000000	0.45144652
0.06340000	30.00000000	0.45144652
0.06350000	30.00000000	0.45144652
0.06360000	30.00000000	0.45144652
0.06370000	30.00000000	0.45144652
0.06380000	30.00000000	0.45144652
0.06390000	30.00000000	0.45144652
0.06400000	29.00000000	0.45109466
0.06410000	29.00000000	0.45109466
0.06420000	29.00000000	0.45109466
0.06430000	29.00000000	0.45109466
0.06440000	29.00000000	0.45109466
0.06450000	29.00000000	0.45109466
0.06460000	29.00000000	0.45109466
0.06470000	29.00000000	0.45109466
0.06480000	29.00000000	0.45109466
0.06490000	28.00000000	0.45036325
0.06500000	28.00000000	0.45036325
0.06510000	28.00000000	0.45036325
0.06520000	28.00000000	0.45036325
0.06530000	28.00000000	0.45036325
0.06540000	28.00000000	0.45036325
0.06550000	28.00000000	0.45036325
0.06560000	28.00000000	0.45036325
0.06570000	28.00000000	0.45036325
0.06580000	28.00000000	0.45036325
0.06590000	28.00000000	0.45036325
0.06600000	28.00000000	0.45036325
0.06610000	28.00000000	0.45036325
0.06620000	28.00000000	0.45036325
0.06630000	28.00000000	0.45036325
0.06640000	28.00000000	0.45036325
0.06650000	28.00000000	0.45036325
0.06660000	27.00000000	0.36440976
0.06670000	27.00000000	0.36440976
0.06680000	27.00000000	0.36440976
0.06690000	27.00000000	0.36440976
0.06700000	27.00000000	0.36440976
0.06710000	27.00000000	0.36440976
0.06720000	27.00000000	0.36440976
0.06730000	27.00000000	0.36440976
0.06740000	27.00000000	0.36440976
0.06750000	26.00000000	0.36422906
0.06760000	26.00000000	0.36422906
0.06770000	25.00000000	0.33623130
0.06780000	25.00000000	0.33623130
0.06790000	25.00000000	0.33623130
0.06800000	25.00000000	0.33623130
0.06810000	25.00000000	0.33623130
0.06820000	25.00000000	0.33623130
0.06830000	25.00000000	0.33623130
0.06840000	25.00000000	0.33623130
0.06850000	25.00000000	0.33623130
0.06860000	25.00000000	0.33623130
0.06870000	25.00000000	0.33623130
0.06880000	25.00000000	0.33623130
0.06890000	25.00000000	0.33623130
0.06900000	25.00000000	0.33623130
0.06910000	25.00000000	0.33623130
0.06920000	25.00000000	0.33623130
0.06930000	25.00000000	0.33623130
0.06940000	25.00000000	0.33623130
0.06950000	25.00000000	0.33623130
0.06960000	25.00000000	0.33623130
0.06970000	25.00000000	0.33623130
0.06980000	25.00000000	0.33623130
0.06990000	25.00000000	0.33623130
0.07000000	24.00000000	0.33662826
0.07010000	24.00000000	0.33662826
0.07020000	24.00000000	0.33662826
0.07030000	24.00000000	0.33662826
0.07040000	24.00000000	0.33662826
0.07050000	23.00000000	0.24254896
0.07060000	23.00000000	0.24254896
0.07070000	23.00000000	0.24254896
0.07080000	23.00000000	0.24254896
0.07090000	23.00000000	0.24254896
0.07100000	23.00000000	0.24254896
0.07110000	23.00000000	0.24254896
0.07120000	23.00000000	0.24254896
0.07130000	23.00000000	0.24254896
0.07140000	22.00000000	0.24234715
0.07150000	22.00000000	0.24234715
0.07160000	21.00000000	0.24236804
0.07170000	21.00000000	0.24236804
0.07180000	21.00000000	0.24236804
0.07190000	21.00000000	0.24236804
0.07200000	21.00000000	0.24236804
0.07210000	21.00000000	0.24236804
0.07220000	21.00000000	0.24236804
0.07230000	21.00000000	0.24236804
0.07240000	21.00000000	0.24236804
0.07250000	21.00000000	0.24236804
0.07260000	21.00000000	0.24236804
0.07270000	21.00000000	0.24236804
0.07280000	21.00000000	0.24236804
0.07290000	20.00000000	0.23940621
0.07300000	20.00000000	0.23940621
0.07310000	20.00000000	0.23940621
0.07320000	20.00000000	0.23940621
0.07330000	20.00000000	0.23940621
0.07340000	20.00000000	0.23940621
0.07350000	20.00000000	0.23940621
0.07360000	20.00000000	0.23940621
0.07370000	20.00000000	0.23940621
0.07380000	20.00000000	0.23940621
0.07390000	20.00000000	0.23940621
0.07400000	20.00000000	0.23940621
0.07410000	20.00000000	0.23940621
0.07420000	20.00000000	0.23940621
0.07430000	20.00000000	0.23940621
0.07440000	20.00000000	0.23940621
0.07450000	19.00000000	0.23894471
0.07460000	19.00000000	0.23894471
0.07470000	19.00000000	0.23894471
0.07480000	19.00000000	0.23894471
0.07490000	19.00000000	0.23894471
0.07500000	19.00000000	0.23894471
0.07510000	19.00000000	0.23894471
0.07520000	19.00000000	0.23894471
0.07530000	19.00000000	0.23894471
0.07540000	19.00000000	0.23894471
0.07550000	19.00000000	0.23894471
0.07560000	19.00000000	0.23894471
0.07570000	19.00000000	0.23894471
0.07580000	19.00000000	0.23894471
0.07590000	19.00000000	0.23894471
0.07600000	19.00000000	0.23894471
0.07610000	19.00000000	0.23894471
0.07620000	19.00000000	0.23894471
0.07630000	19.00000000	0.23894471
0.07640000	19.00000000	0.23894471
0.07650000	19.00000000	0.23894471
0.07660000	19.00000000	0.23894471
0.07670000	19.00000000	0.23894471
0.07680000	19.00000000	0.23894471
0.07690000	19.00000000	0.23894471
0.07700000	18.00000000	0.23900476
0.07710000	18.00000000	0.23900476
0.07720000	18.00000000	0.23900476
0.07730000	18.00000000	0.23900476
0.07740000	18.00000000	0.23900476
0.07750000	18.00000000	0.23900476
0.07760000	18.00000000	0.23900476
0.07770000	18.00000000	0.23900476
0.07780000	18.00000000	0.23900476
0.07790000	18.00000000	0.23900476
0.07800000	18.00000000	0.23900476
0.07810000	18.00000000	0.23900476
0.07820000	18.00000000	0.23900476
0.07830000	18.00000000	0.23900476
0.07840000	18.00000000	0.23900476
0.07850000	18.00000000	0.23900476
0.07860000	18.00000000	0.23900476
0.07870000	18.00000000	0.23900476
0.07880000	18.00000000	0.23900476
0.07890000	18.00000000	0.23900476
0.07900000	18.00000000	0.23900476
0.07910000	18.00000000	0.23900476
0.07920000	18.00000000	0.23900476
0.07930000	18.00000000	0.23900476
0.07940000	18.00000000	0.23900476
0.07950000	18.00000000	0.23900476
0.07960000	18.00000000	0.23900476
0.07970000	18.00000000	0.23900476
0.07980000	18.00000000	0.23900476
0.07990000	18.00000000	0.23900476
0.08000000	18.00000000	0.23900476
0.08010000	18.00000000	0.23900476
0.08020000	18.00000000	0.23900476
0.08030000	18.00000000	0.23900476
0.08040000	18.00000000	0.23900476
0.08050000	18.00000000	0.23900476
0.08060000	18.00000000	0.23900476
0.08070000	17.00000000	0.22819553
0.08080000	17.00000000	0.22819553
0.08090000	17.00000000	0.22819553
0.08100000	17.00000000	0.22819553
0.08110000	17.00000000	0.22819553
0.08120000	17.00000000	0.22819553
0.08130000	17.00000000	0.22819553
0.08140000	17.00000000	0.22819553
0.08150000	17.00000000	0.22819553
0.08160000	17.00000000	0.22819553
0.08170000	17.00000000	0.22819553
0.08180000	17.00000000	0.22819553
0.08190000	17.00000000	0.22819553
0.08200000	17.00000000	0.22819553
0.08210000	17.00000000	0.22819553
0.08220000	17.00000000	0.22819553
0.08230000	17.00000000	0.22819553
0.08240000	16.00000000	0.22628599
0.08250000	16.00000000	0.22628599
0.08260000	16.00000000	0.22628599
0.08270000	16.00000000	0.22628599
0.08280000	16.00000000	0.22628599
0.08290000	16.00000000	0.22628599
0.08300000	16.00000000	0.22628599
0.08310000	16.00000000	0.22628599
0.08320000	16.00000000	0.22628599
0.08330000	16.00000000	0.22628599
0.08340000	16.00000000	0.22628599
0.08350000	16.00000000	0.22628599
0.08360000	16.00000000	0.22628599
0.08370000	16.00000000	0.22628599
0.08380000	16.00000000	0.22628599
0.08390000	16.00000000	0.22628599
0.08400000	16.00000000	0.22628599
0.08410000	16.00000000	0.22628599
0.08420000	16.00000000	0.22628599
0.08430000	16.00000000	0.22628599
0.08440000	16.00000000	0.22628599
0.08450000	16.00000000	0.22628599
0.08460000	16.00000000	0.22628599
0.08470000	16.00000000	0.22628599
0.08480000	16.00000000	0.22628599
0.08490000	16.00000000	0.22628599
0.08500000	15.00000000	0.21316225
0.08510000	15.00000000	0.21316225
0.08520000	15.00000000	0.21316225
0.08530000	15.00000000	0.21316225
0.08540000	15.00000000	0.21316225
0.08550000	15.00000000	0.21316225
0.08560000	15.00000000	0.21316225
0.08570000	15.00000000	0.21316225
0.08580000	15.00000000	0.21316225
0.08590000	15.00000000	0.21316225
0.08600000	15.00000000	0.21316225
0.08610000	15.00000000	0.21316225
0.08620000	15.00000000	0.21316225
0.08630000	15.00000000	0.21316225
0.08640000	15.00000000	0.21316225
0.08650000	15.00000000	0.21316225
0.08660000	15.00000000	0.21316225
0.08670000	15.00000000	0.21316225
0.08680000	15.00000000	0.21316225
0.08690000	15.00000000	0.21316225
0.08700000	15.00000000	0.21316225
0.08710000	15.00000000	0.21316225
0.08720000	15.00000000	0.21316225
0.08730000	15.00000000	0.21316225
0.08740000	15.00000000	0.21316225
0.08750000	15.00000000	0.21316225
0.08760000	15.00000000	0.21316225
0.08770000	15.00000000	0.21316225
0.08780000	15.00000000	0.21316225
0.08790000	15.00000000	0.21316225
0.08800000	15.00000000	0.21316225
0.08810000	15.00000000	0.21316225
0.08820000	15.00000000	0.21316225
0.08830000	15.00000000	0.21316225
0.08840000	15.00000000	0.21316225
0.08850000	15.00000000	0.21316225
0.08860000	15.00000000	0.21316225
0.08870000	15.00000000	0.21316225
0.08880000	15.00000000	0.21316225
0.08890000	15.00000000	0.21316225
0.08900000	15.00000000	0.21316225
0.08910000	15.00000000	0.21316225
0.08920000	15.00000000	0.21316225
0.08930000	15.00000000	0.21316225
0.08940000	15.00000000	0.21316225
0.08950000	15.00000000	0.21316225
0.08960000	15.00000000	0.21316225
0.08970000	15.00000000	0.21316225
0.08980000	15.00000000	0.21316225
0.08990000	15.00000000	0.21316225
0.09000000	15.00000000	0.21316225
0.09010000	15.00000000	0.21316225
0.09020000	15.00000000	0.21316225
0.09030000	15.00000000	0.21316225
0.09040000	15.00000000	0.21316225
0.09050000	15.00000000	0.21316225
0.09060000	15.00000000	0.21316225
0.09070000	15.00000000	0.21316225
0.09080000	15.00000000	0.21316225
0.09090000	15.00000000	0.21316225
0.09100000	15.00000000	0.21316225
0.09110000	15.00000000	0.21316225
0.09120000	15.00000000	0.21316225
0.09130000	15.00000000	0.21316225
0.09140000	15.00000000	0.21316225
0.09150000	15.00000000	0.21316225
0.09160000	15.00000000	0.21316225
0.09170000	15.00000000	0.21316225
0.09180000	15.00000000	0.21316225
0.09190000	15.00000000	0.21316225
0.09200000	15.00000000	0.21316225
0.09210000	15.00000000	0.21316225
0.09220000	15.00000000	0.21316225
0.09230000	15.00000000	0.21316225
0.09240000	15.00000000	0.21316225
0.09250000	15.00000000	0.21316225
0.09260000	15.00000000	0.21316225
0.09270000	15.00000000	0.21316225
0.09280000	15.00000000	0.21316225
0.09290000	15.00000000	0.21316225
0.09300000	15.00000000	0.21316225
0.09310000	15.00000000	0.21316225
0.09320000	15.00000000	0.21316225
0.09330000	15.00000000	0.21316225
0.09340000	15.00000000	0.21316225
0.09350000	15.00000000	0.21316225
0.09360000	14.00000000	0.20801092
0.09370000	14.00000000	0.20801092
0.09380000	14.00000000	0.20801092
0.09390000	14.00000000	0.20801092
0.09400000	14.00000000	0.20801092
0.09410000	14.00000000	0.20801092
0.09420000	14.00000000	0.20801092
0.09430000	14.00000000	0.20801092
0.09440000	14.00000000	0.20801092
0.09450000	14.00000000	0.20801092
0.09460000	14.00000000	0.20801092
0.09470000	14.00000000	0.20801092
0.09480000	14.00000000	0.20801092
0.09490000	14.00000000	0.20801092
0.09500000	14.00000000	0.20801092
0.09510000	14.00000000	0.20801092
0.09520000	14.00000000	0.20801092
0.09530000	14.00000000	0.20801092
0.09540000	14.00000000	0.20801092
0.09550000	14.00000000	0.20801092
0.09560000	14.00000000	0.20801092
0.09570000	14.00000000	0.20801092
0.09580000	14.00000000	0.20801092
0.09590000	14.00000000	0.20801092
0.09600000	14.00000000	0.20801092
0.09610000	14.00000000	0.20801092
0.09620000	14.00000000	0.20801092
0.09630000	14.00000000	0.20801092
0.09640000	14.00000000	0.20801092
0.09650000	14.00000000	0.20801092
0.09660000	14.00000000	0.20801092
0.09670000	14.00000000	0.20801092
0.09680000	14.00000000	0.20801092
0.09690000	14.00000000	0.20801092
0.09700000	14.00000000	0.20801092
0.09710000	14.00000000	0.20801092
0.09720000	14.00000000	0.20801092
0.09730000	13.00000000	0.13098960
0.09740000	13.00000000	0.13098960
0.09750000	13.00000000	0.13098960
0.09760000	13.00000000	0.13098960
0.09770000	13.00000000	0.13098960
0.09780000	13.00000000	0.13098960
0.09790000	13.00000000	0.13098960
0.09800000	13.00000000	0.13098960
0.09810000	13.00000000	0.13098960
0.09820000	13.00000000	0.13098960
0.09830000	13.00000000	0.13098960
0.09840000	13.00000000	0.13098960
0.09850000	13.00000000	0.13098960
0.09860000	13.00000000	0.13098960
0.09870000	13.00000000	0.13098960
0.09880000	13.00000000	0.13098960
0.09890000	13.00000000	0.13098960
0.09900000	13.00000000	0.13098960
0.09910000	13.00000000	0.13098960
0.09920000	13.00000000	0.13098960
0.09930000	13.00000000	0.13098960
0.09940000	13.00000000	0.13098960
0.09950000	13.00000000	0.13098960
0.09960000	13.00000000	0.13098960
0.09970000	13.00000000	0.13098960
0.09980000	12.00000000	0.05660128
0.09990000	12.00000000	0.05660128
0.10000000	11.00000000	0.05655416
0.10010000	11.00000000	0.05655416
0.10020000	11.00000000	0.05655416
0.10030000	11.00000000	0.05655416
0.10040000	11.00000000	0.05655416
0.10050000	11.00000000	0.05655416
0.10060000	11.00000000	0.05655416
0.10070000	11.00000000	0.05655416
0.10080000	11.00000000	0.05655416
0.10090000	11.00000000	0.05655416
0.10100000	11.00000000	0.05655416
0.10110000	11.00000000	0.05655416
0.10120000	11.00000000	0.05655416
0.10130000	11.00000000	0.05655416
0.10140000	11.00000000	0.05655416
0.10150000	11.00000000	0.05655416
0.10160000	11.00000000	0.05655416
0.10170000	11.00000000	0.05655416
0.10180000	11.00000000	0.05655416
0.10190000	11.00000000	0.05655416
0.10200000	11.00000000	0.05655416
0.10210000	11.00000000	0.05655416
0.10220000	11.00000000	0.05655416
0.10230000	11.00000000	0.05655416
0.10240000	11.00000000	0.05655416
0.10250000	11.00000000	0.05655416
0.10260000	11.00000000	0.05655416
0.10270000	11.00000000	0.05655416
0.10280000	11.00000000	0.05655416
0.10290000	11.00000000	0.05655416
0.10300000	11.00000000	0.05655416
0.10310000	11.00000000	0.05655416
0.10320000	11.00000000	0.05655416
0.10330000	11.00000000	0.05655416
0.10340000	11.00000000	0.05655416
0.10350000	11.00000000	0.05655416
0.10360000	11.00000000	0.05655416
0.10370000	11.00000000	0.05655416
0.10380000	11.00000000	0.05655416
0.10390000	11.00000000	0.05655416
0.10400000	11.00000000	0.05655416
0.10410000	11.00000000	0.05655416
0.10420000	10.00000000	0.04311466
0.10430000	10.00000000	0.04311466
0.10440000	10.00000000	0.04311466
0.10450000	10.00000000	0.04311466
0.10460000	10.00000000	0.04311466
0.10470000	10.00000000	0.04311466
0.10480000	10.00000000	0.04311466
0.10490000	10.00000000	0.04311466
0.10500000	10.00000000	0.04311466
0.10510000	10.00000000	0.04311466
0.10520000	10.00000000	0.04311466
0.10530000	10.00000000	0.04311466
0.10540000	10.00000000	0.04311466
0.10550000	10.00000000	0.04311466
0.10560000	10.00000000	0.04311466
0.10570000	10.00000000	0.04311466
0.10580000	10.00000000	0.04311466
0.10590000	10.00000000	0.04311466
0.10600000	10.00000000	0.04311466
0.10610000	10.00000000	0.04311466
0.10620000	10.00000000	0.04311466
0.10630000	10.00000000	0.04311466
0.10640000	10.00000000	0.04311466
0.10650000	10.00000000	0.04311466
0.10660000	10.00000000	0.04311466
0.10670000	10.00000000	0.04311466
0.10680000	10.00000000	0.04311466
0.10690000	10.00000000	0.04311466
0.10700000	10.00000000	0.04311466
0.10710000	10.00000000	0.04311466
0.10720000	10.00000000	0.04311466
0.10730000	10.00000000	0.04311466
0.10740000	10.00000000	0.04311466
0.10750000	10.00000000	0.04311466
0.10760000	10.00000000	0.04311466
0.10770000	10.00000000	0.04311466
0.10780000	10.00000000	0.04311466
0.10790000	10.00000000	0.04311466
0.10800000	10.00000000	0.04311466
0.10810000	10.00000000	0.04311466
0.10820000	10.00000000	0.04311466
0.10830000	10.00000000	0.04311466
0.10840000	10.00000000	0.04311466
0.10850000	10.00000000	0.04311466
0.10860000	10.00000000	0.04311466
0.10870000	10.00000000	0.04311466
0.10880000	10.00000000	0.04311466
0.10890000	10.00000000	0.04311466
0.10900000	10.00000000	0.04311466
0.10910000	10.00000000	0.04311466
0.10920000	10.00000000	0.04311466
0.10930000	10.00000000	0.04311466
0.10940000	10.00000000	0.04311466
0.10950000	10.00000000	0.04311466
0.10960000	10.00000000	0.04311466
0.10970000	10.00000000	0.04311466
0.10980000	10.00000000	0.04311466
0.10990000	10.00000000	0.04311466
0.11000000	10.00000000	0.04311466
0.11010000	10.00000000	0.04311466
0.11020000	10.00000000	0.04311466
0.11030000	10.00000000	0.04311466
0.11040000	10.00000000	0.04311466
0.11050000	10.00000000	0.04311466
0.11060000	10.00000000	0.04311466
0.11070000	10.00000000	0.04311466
0.11080000	10.00000000	0.04311466
0.11090000	9.00000000	0.04310460
0.11100000	9.00000000	0.04310460
0.11110000	9.00000000	0.04310460
0.11120000	9.00000000	0.04310460
0.11130000	9.00000000	0.04310460
0.11140000	9.00000000	0.04310460
0.11150000	9.00000000	0.04310460
0.11160000	9.00000000	0.04310460
0.11170000	9.00000000	0.04310460
0.11180000	9.00000000	0.04310460
0.11190000	9.00000000	0.04310460
0.11200000	9.00000000	0.04310460
0.11210000	9.00000000	0.04310460
0.11220000	9.00000000	0.04310460
0.11230000	9.00000000	0.04310460
0.11240000	9.00000000	0.04310460
0.11250000	9.00000000	0.04310460
0.11260000	9.00000000	0.04310460
0.11270000	9.00000000	0.04310460
0.11280000	9.00000000	0.04310460
0.11290000	9.00000000	0.04310460
0.11300000	9.00000000	0.04310460
0.11310000	9.00000000	0.04310460
0.11320000	9.00000000	0.04310460
0.11330000	9.00000000	0.04310460
0.11340000	9.00000000	0.04310460
0.11350000	9.00000000	0.04310460
0.11360000	9.00000000	0.04310460
0.11370000	9.00000000	0.04310460
0.11380000	9.00000000	0.04310460
0.11390000	9.00000000	0.04310460
0.11400000	9.00000000	0.04310460
0.11410000	9.00000000	0.04310460
0.11420000	9.00000000	0.04310460
0.11430000	9.00000000	0.04310460
0.11440000	9.00000000	0.04310460
0.11450000	8.00000000	0.03920502
0.11460000	8.00000000	0.03920502
0.11470000	8.00000000	0.03920502
0.11480000	8.00000000	0.03920502
0.11490000	8.00000000	0.03920502
0.11500000	8.00000000	0.03920502
0.11510000	8.00000000	0.03920502
0.11520000	8.00000000	0.03920502
0.11530000	8.00000000	0.03920502
0.11540000	8.00000000	0.03920502
0.11550000	8.00000000	0.03920502
0.11560000	8.00000000	0.03920502
0.11570000	8.00000000	0.03920502
0.11580000	7.00000000	0.03543844
0.11590000	7.00000000	0.03543844
0.11600000	7.00000000	0.03543844
0.11610000	7.00000000	0.03543844
0.11620000	7.00000000	0.03543844
0.11630000	7.00000000	0.03543844
0.11640000	7.00000000	0.03543844
0.11650000	7.00000000	0.03543844
0.11660000	7.00000000	0.03543844
0.11670000	6.00000000	0.03451239
0.11680000	6.00000000	0.03451239
0.11690000	6.00000000	0.03451239
0.11700000	6.00000000	0.03451239
0.11710000	6.00000000	0.03451239
0.11720000	6.00000000	0.03451239
0.11730000	6.00000000	0.03451239
0.11740000	6.00000000	0.03451239
0.11750000	6.00000000	0.03451239
0.11760000	6.00000000	0.03451239
0.11770000	6.00000000	0.03451239
0.11780000	6.00000000	0.03451239
0.11790000	6.00000000	0.03451239
0.11800000	6.00000000	0.03451239
0.11810000	6.00000000	0.03451239
0.11820000	6.00000000	0.03451239
0.11830000	6.00000000	0.03451239
0.11840000	6.00000000	0.03451239
0.11850000	6.00000000	0.03451239
0.11860000	6.00000000	0.03451239
0.11870000	6.00000000	0.03451239
0.11880000	6.00000000	0.03451239
0.11890000	6.00000000	0.03451239
0.11900000	6.00000000	0.03451239
0.11910000	6.00000000	0.03451239
0.11920000	6.00000000	0.03451239
0.11930000	6.00000000	0.03451239
0.11940000	6.00000000	0.03451239
0.11950000	6.00000000	0.03451239
0.11960000	6.00000000	0.03451239
0.11970000	6.00000000	0.03451239
0.11980000	6.00000000	0.03451239
0.11990000	6.00000000	0.03451239
0.12000000	6.00000000	0.03451239
0.12010000	6.00000000	0.03451239
0.12020000	6.00000000	0.03451239
0.12030000	6.00000000	0.03451239
0.12040000	6.00000000	0.03451239
0.12050000	6.00000000	0.03451239
0.12060000	6.00000000	0.03451239
0.12070000	6.00000000	0.03451239
0.12080000	6.00000000	0.03451239
0.12090000	6.00000000	0.03451239
0.12100000	6.00000000	0.03451239
0.12110000	6.00000000	0.03451239
0.12120000	6.00000000	0.03451239
0.12130000	6.00000000	0.03451239
0.12140000	6.00000000	0.03451239
0.12150000	6.00000000	0.03451239
0.12160000	6.00000000	0.03451239
0.12170000	6.00000000	0.03451239
0.12180000	6.00000000	0.03451239
0.12190000	6.00000000	0.03451239
0.12200000	6.00000000	0.03451239
0.12210000	6.00000000	0.03451239
0.12220000	6.00000000	0.03451239
0.12230000	6.00000000	0.03451239
0.12240000	6.00000000	0.03451239
0.12250000	6.00000000	0.03451239
0.12260000	6.00000000	0.03451239
0.12270000	6.00000000	0.03451239
0.12280000	6.00000000	0.03451239
0.12290000	6.00000000	0.03451239
0.12300000	6.00000000	0.03451239
0.12310000	6.00000000	0.03451239
0.12320000	6.00000000	0.03451239
0.12330000	6.00000000	0.03451239
0.12340000	6.00000000	0.03451239
0.12350000	6.00000000	0.03451239
0.12360000	6.00000000	0.03451239
0.12370000	6.00000000	0.03451239
0.12380000	6.00000000	0.03451239
0.12390000	6.00000000	0.03451239
0.12400000	6.00000000	0.03451239
0.12410000	6.00000000	0.03451239
0.12420000	6.00000000	0.03451239
0.12430000	5.00000000	0.00529009
0.12440000	5.00000000	0.00529009
0.12450000	5.00000000	0.00529009
0.12460000	5.00000000	0.00529009
0.12470000	5.00000000	0.00529009
0.12480000	5.00000000	0.00529009
0.12490000	5.00000000	0.00529009
0.12500000	5.00000000	0.00529009
0.12510000	5.00000000	0.00529009
0.12520000	5.00000000	0.00529009
0.12530000	5.00000000	0.00529009
0.12540000	5.00000000	0.00529009
0.12550000	5.00000000	0.00529009
0.12560000	5.00000000	0.00529009
0.12570000	5.00000000	0.00529009
0.12580000	5.00000000	0.00529009
0.12590000	5.00000000	0.00529009
0.12600000	5.00000000	0.00529009
0.12610000	5.00000000	0.00529009
0.12620000	5.00000000	0.00529009
0.12630000	5.00000000	0.00529009
0.12640000	5.00000000	0.00529009
0.12650000	5.00000000	0.00529009
0.12660000	5.00000000	0.00529009
0.12670000	5.00000000	0.00529009
0.12680000	4.00000000	0.00393461
0.12690000	4.00000000	0.00393461
0.12700000	4.00000000	0.00393461
0.12710000	4.00000000	0.00393461
0.12720000	4.00000000	0.00393461
0.12730000	4.00000000	0.00393461
0.12740000	4.00000000	0.00393461
0.12750000	4.00000000	0.00393461
0.12760000	4.00000000	0.00393461
0.12770000	4.00000000	0.00393461
0.12780000	4.00000000	0.00393461
0.12790000	4.00000000	0.00393461
0.12800000	4.00000000	0.00393461
0.12810000	4.00000000	0.00393461
0.12820000	4.00000000	0.00393461
0.12830000	4.00000000	0.00393461
0.12840000	4.00000000	0.00393461
0.12850000	4.00000000	0.00393461
0.12860000	4.00000000	0.00393461
0.12870000	4.00000000	0.00393461
0.12880000	4.00000000	0.00393461
0.12890000	4.00000000	0.00393461
0.12900000	4.00000000	0.00393461
0.12910000	4.00000000	0.00393461
0.12920000	4.00000000	0.00393461
0.12930000	4.00000000	0.00393461
0.12940000	4.00000000	0.00393461
0.12950000	4.00000000	0.00393461
0.12960000	4.00000000	0.00393461
0.12970000	4.00000000	0.00393461
0.12980000	4.00000000	0.00393461
0.12990000	4.00000000	0.00393461
0.13000000	4.00000000	0.00393461
0.13010000	4.00000000	0.00393461
0.13020000	4.00000000	0.00393461
0.13030000	4.00000000	0.00393461
0.13040000	4.00000000	0.00393461
0.13050000	4.00000000	0.00393461
0.13060000	4.00000000	0.00393461
0.13070000	4.00000000	0.00393461
0.13080000	4.00000000	0.00393461
0.13090000	4.00000000	0.00393461
0.13100000	4.00000000	0.00393461
0.13110000	4.00000000	0.00393461
0.13120000	4.00000000	0.00393461
0.13130000	4.00000000	0.00393461
0.13140000	4.00000000	0.00393461
0.13150000	4.00000000	0.00393461
0.13160000	4.00000000	0.00393461
0.13170000	4.00000000	0.00393461
0.13180000	4.00000000	0.00393461
0.13190000	4.00000000	0.00393461
0.13200000	4.00000000	0.00393461
0.13210000	4.00000000	0.00393461
0.13220000	4.00000000	0.00393461
0.13230000	3.00000000	0.00129470
0.13240000	3.00000000	0.00129470
0.13250000	3.00000000	0.00129470
0.13260000	3.00000000	0.00129470
0.13270000	3.00000000	0.00129470
0.13280000	3.00000000	0.00129470
0.13290000	3.00000000	0.00129470
0.13300000	3.00000000	0.00129470
0.13310000	3.00000000	0.00129470
0.13320000	3.00000000	0.00129470
0.13330000	3.00000000	0.00129470
0.13340000	3.00000000	0.00129470
0.13350000	3.00000000	0.00129470
0.13360000	3.00000000	0.00129470
0.13370000	3.00000000	0.00129470
0.13380000	3.00000000	0.00129470
0.13390000	3.00000000	0.00129470
0.13400000	3.00000000	0.00129470
0.13410000	3.00000000	0.00129470
0.13420000	3.00000000	0.00129470
0.13430000	3.00000000	0.00129470
0.13440000	3.00000000	0.00129470
0.13450000	3.00000000	0.00129470
0.13460000	3.00000000	0.00129470
0.13470000	3.00000000	0.00129470
0.13480000	3.00000000	0.00129470
0.13490000	3.00000000	0.00129470
0.13500000	3.00000000	0.00129470
0.13510000	3.00000000	0.00129470
0.13520000	3.00000000	0.00129470
0.13530000	3.00000000	0.00129470
0.13540000	3.00000000	0.00129470
0.13550000	3.00000000	0.00129470
0.13560000	3.00000000	0.00129470
0.13570000	3.00000000	0.00129470
0.13580000	3.00000000	0.00129470
0.13590000	3.00000000	0.00129470
0.13600000	3.00000000	0.00129470
0.13610000	3.00000000	0.00129470
0.13620000	3.00000000	0.00129470
0.13630000	3.00000000	0.00129470
0.13640000	3.00000000	0.00129470
0.13650000	3.00000000	0.00129470
0.13660000	3.00000000	0.00129470
0.13670000	3.00000000	0.00129470
0.13680000	3.00000000	0.00129470
0.13690000	3.00000000	0.00129470
0.13700000	3.00000000	0.00129470
0.13710000	3.00000000	0.00129470
0.13720000	3.00000000	0.00129470
0.13730000	3.00000000	0.00129470
0.13740000	3.00000000	0.00129470
0.13750000	2.00000000	0.00064480
0.13760000	2.00000000	0.00064480
0.13770000	2.00000000	0.00064480
0.13780000	2.00000000	0.00064480
0.13790000	2.00000000	0.00064480
0.13800000	2.00000000	0.00064480
0.13810000	2.00000000	0.00064480
0.13820000	2.00000000	0.00064480
0.13830000	2.00000000	0.00064480
0.13840000	2.00000000	0.00064480
0.13850000	2.00000000	0.00064480
0.13860000	2.00000000	0.00064480
0.13870000	2.00000000	0.00064480
0.13880000	2.00000000	0.00064480
0.13890000	2.00000000	0.00064480
0.13900000	2.00000000	0.00064480
0.13910000	2.00000000	0.00064480
0.13920000	2.00000000	0.00064480
0.13930000	2.00000000	0.00064480
0.13940000	2.00000000	0.00064480
0.13950000	2.00000000	0.00064480
0.13960000	2.00000000	0.00064480
0.13970000	2.00000000	0.00064480
0.13980000	2.00000000	0.00064480
0.13990000	2.00000000	0.00064480
0.14000000	2.00000000	0.00064480
0.14010000	2.00000000	0.00064480
0.14020000	2.00000000	0.00064480
0.14030000	2.00000000	0.00064480
0.14040000	2.00000000	0.00064480
0.14050000	2.00000000	0.00064480
0.14060000	2.00000000	0.00064480
0.14070000	2.00000000	0.00064480
0.14080000	2.00000000	0.00064480
0.14090000	2.00000000	0.00064480
0.14100000	2.00000000	0.00064480
0.14110000	2.00000000	0.00064480
0.14120000	2.00000000	0.00064480
0.14130000	2.00000000	0.00064480
0.14140000	2.00000000	0.00064480
0.14150000	2.00000000	0.00064480
0.14160000	2.00000000	0.00064480
0.14170000	2.00000000	0.00064480
0.14180000	2.00000000	0.00064480
0.14190000	2.00000000	0.00064480
0.14200000	2.00000000	0.00064480
0.14210000	2.00000000	0.00064480
0.14220000	2.00000000	0.00064480
0.14230000	2.00000000	0.00064480
0.14240000	2.00000000	0.00064480
0.14250000	2.00000000	0.00064480
0.14260000	2.00000000	0.00064480
0.14270000	2.00000000	0.00064480
0.14280000	2.00000000	0.00064480
0.14290000	2.00000000	0.00064480
0.14300000	2.00000000	0.00064480
0.14310000	2.00000000	0.00064480
0.14320000	2.00000000	0.00064480
0.14330000	2.00000000	0.00064480
0.14340000	2.00000000	0.00064480
0.14350000	2.00000000	0.00064480
0.14360000	2.00000000	0.00064480
0.14370000	2.00000000	0.00064480
0.14380000	2.00000000	0.00064480
0.14390000	2.00000000	0.00064480
0.14400000	2.00000000	0.00064480
0.14410000	2.00000000	0.00064480
0.14420000	2.00000000	0.00064480
0.14430000	2.00000000	0.00064480
0.14440000	2.00000000	0.00064480
0.14450000	2.00000000	0.00064480
0.14460000	2.00000000	0.00064480
0.14470000	2.00000000	0.00064480
0.14480000	2.00000000	0.00064480
0.14490000	2.00000000	0.00064480
0.14500000	2.00000000	0.00064480
0.14510000	2.00000000	0.00064480
0.14520000	2.00000000	0.00064480
0.14530000	2.00000000	0.00064480
0.14540000	2.00000000	0.00064480
0.14550000	2.00000000	0.00064480
0.14560000	2.00000000	0.00064480
0.14570000	2.00000000	0.00064480
0.14580000	2.00000000	0.00064480
0.14590000	2.00000000	0.00064480
0.14600000	2.00000000	0.00064480
0.14610000	2.00000000	0.00064480
0.14620000	2.00000000	0.00064480
0.14630000	2.00000000	0.00064480
0.14640000	2.00000000	0.00064480
0.14650000	2.00000000	0.00064480
0.14660000	2.00000000	0.00064480
0.14670000	2.00000000	0.00064480
0.14680000	2.00000000	0.00064480
0.14690000	2.00000000	0.00064480
0.14700000	2.00000000	0.00064480
0.14710000	2.00000000	0.00064480
0.14720000	2.00000000	0.00064480
0.14730000	2.00000000	0.00064480
0.14740000	2.00000000	0.00064480
0.14750000	2.00000000	0.00064480
0.14760000	2.00000000	0.00064480
0.14770000	2.00000000	0.00064480
0.14780000	2.00000000	0.00064480
0.14790000	2.00000000	0.00064480
0.14800000	2.00000000	0.00064480
0.14810000	2.00000000	0.00064480
0.14820000	2.00000000	0.00064480
0.14830000	2.00000000	0.00064480
0.14840000	2.00000000	0.00064480
0.14850000	2.00000000	0.00064480
0.14860000	2.00000000	0.00064480
0.14870000	2.00000000	0.00064480
0.14880000	2.00000000	0.00064480
0.14890000	2.00000000	0.00064480
0.14900000	2.00000000	0.00064480
0.14910000	2.00000000	0.00064480
0.14920000	2.00000000	0.00064480
0.14930000	1.00000000	0.00000000
0.14940000	1.00000000	0.00000000
0.14950000	1.00000000	0.00000000
0.14960000	1.00000000	0.00000000
0.14970000	1.00000000	0.00000000
0.14980000	1.00000000	0.00000000
0.14990000	1.00000000	0.00000000
0.15000000	1.00000000	0.00000000
0.15010000	1.00000000	0.00000000
0.15020000	1.00000000	0.00000000
0.15030000	1.00000000	0.00000000
0.15040000	1.00000000	0.00000000
0.15050000	1.00000000	0.00000000
0.15060000	1.00000000	0.00000000
0.15070000	1.00000000	0.00000000
0.15080000	1.00000000	0.00000000
0.15090000	1.00000000	0.00000000
0.15100000	1.00000000	0.00000000
0.15110000	1.00000000	0.00000000
0.15120000	1.00000000	0.00000000
0.15130000	1.00000000	0.00000000
0.15140000	1.00000000	0.00000000
0.15150000	1.00000000	0.00000000
0.15160000	1.00000000	0.00000000
0.15170000	1.00000000	0.00000000
0.15180000	1.00000000	0.00000000
0.15190000	1.00000000	0.00000000
0.15200000	1.00000000	0.00000000
0.15210000	1.00000000	0.00000000
0.15220000	1.00000000	0.00000000
0.15230000	1.00000000	0.00000000
0.15240000	1.00000000	0.00000000
0.15250000	1.00000000	0.00000000
0.15260000	1.00000000	0.00000000
0.15270000	1.00000000	0.00000000
0.15280000	1.00000000	0.00000000
0.15290000	1.00000000	0.00000000
0.15300000	1.00000000	0.00000000
0.15310000	1.00000000	0.00000000
0.15320000	1.00000000	0.00000000
0.15330000	1.00000000	0.00000000
0.15340000	1.00000000	0.00000000
0.15350000	1.00000000	0.00000000
0.15360000	1.00000000	0.00000000
0.15370000	1.00000000	0.00000000
0.15380000	1.00000000	0.00000000
0.15390000	1.00000000	0.00000000
0.15400000	1.00000000	0.00000000
0.15410000	1.00000000	0.00000000
0.15420000	1.00000000	0.00000000
0.15430000	1.00000000	0.00000000
0.15440000	1.00000000	0.00000000
0.15450000	1.00000000	0.00000000
0.15460000	1.00000000	0.00000000
0.15470000	1.00000000	0.00000000
0.15480000	1.00000000	0.00000000
0.15490000	1.00000000	0.00000000
0.15500000	1.00000000	0.00000000
0.15510000	1.00000000	0.00000000
0.15520000	1.00000000	0.00000000
0.15530000	1.00000000	0.00000000
0.15540000	1.00000000	0.00000000
0.15550000	1.00000000	0.00000000
0.15560000	1.00000000	0.00000000
0.15570000	1.00000000	0.00000000
0.15580000	1.00000000	0.00000000
0.15590000	1.00000000	0.00000000
0.15600000	1.00000000	0.00000000
0.15610000	1.00000000	0.00000000
0.15620000	1.00000000	0.00000000
0.15630000	1.00000000	0.00000000
0.15640000	1.00000000	0.00000000
0.15650000	1.00000000	0.00000000
0.15660000	1.00000000	0.00000000
0.15670000	1.00000000	0.00000000
0.15680000	1.00000000	0.00000000
0.15690000	1.00000000	0.00000000
0.15700000	1.00000000	0.00000000
0.15710000	1.00000000	0.00000000
0.15720000	1.00000000	0.00000000
0.15730000	1.00000000	0.00000000
0.15740000	1.00000000	0.00000000
0.15750000	1.00000000	0.00000000
0.15760000	1.00000000	0.00000000
0.15770000	1.00000000	0.00000000
0.15780000	1.00000000	0.00000000
0.15790000	1.00000000	0.00000000
0.15800000	1.00000000	0.00000000
0.15810000	1.00000000	0.00000000
0.15820000	1.00000000	0.00000000
0.15830000	1.00000000	0.00000000
0.15840000	1.00000000	0.00000000
0.15850000	1.00000000	0.00000000
0.15860000	1.00000000	0.00000000
0.15870000	1.00000000	0.00000000
0.15880000	1.00000000	0.00000000
0.15890000	1.00000000	0.00000000
0.15900000	1.00000000	0.00000000
0.15910000	1.00000000	0.00000000
0.15920000	1.00000000	0.00000000
0.15930000	1.00000000	0.00000000
0.15940000	1.00000000	0.00000000
0.15950000	1.00000000	0.00000000
0.15960000	1.00000000	0.00000000
0.15970000	1.00000000	0.00000000
0.15980000	1.00000000	0.00000000
0.15990000	1.00000000	0.00000000
0.16000000	1.00000000	0.00000000
0.16010000	1.00000000	0.00000000
0.16020000	1.00000000	0.00000000
0.16030000	1.00000000	0.00000000
0.16040000	1.00000000	0.00000000
0.16050000	1.00000000	0.00000000
0.16060000	1.00000000	0.00000000
0.16070000	1.00000000	0.00000000
0.16080000	1.00000000	0.00000000
0.16090000	1.00000000	0.00000000
0.16100000	1.00000000	0.00000000
0.16110000	1.00000000	0.00000000
0.16120000	1.00000000	0.00000000
0.16130000	1.00000000	0.00000000
0.16140000	1.00000000	0.00000000
0.16150000	1.00000000	0.00000000
0.16160000	1.00000000	0.00000000
0.16170000	1.00000000	0.00000000
0.16180000	1.00000000	0.00000000
0.16190000	1.00000000	0.00000000
0.16200000	1.00000000	0.00000000
0.16210000	1.00000000	0.00000000
0.16220000	1.00000000	0.00000000
0.16230000	1.00000000	0.00000000
0.16240000	1.00000000	0.00000000
0.16250000	1.00000000	0.00000000
0.16260000	1.00000000	0.00000000
0.16270000	1.00000000	0.00000000
0.16280000	1.00000000	0.00000000
0.16290000	1.00000000	0.00000000
0.16300000	1.00000000	0.00000000
0.16310000	1.00000000	0.00000000
0.16320000	1.00000000	0.00000000
0.16330000	1.00000000	0.00000000
0.16340000	1.00000000	0.00000000
0.16350000	1.00000000	0.00000000
0.16360000	1.00000000	0.00000000
0.16370000	1.00000000	0.00000000
0.16380000	1.00000000	0.00000000
0.16390000	1.00000000	0.00000000
0.16400000	1.00000000	0.00000000
0.16410000	1.00000000	0.00000000
0.16420000	1.00000000	0.00000000
0.16430000	1.00000000	0.00000000
0.16440000	1.00000000	0.00000000
0.16450000	1.00000000	0.00000000
0.16460000	1.00000000	0.00000000
0.16470000	1.00000000	0.00000000
0.16480000	1.00000000	0.00000000
0.16490000	1.00000000	0.00000000
0.16500000	1.00000000	0.00000000
0.16510000	1.00000000	0.00000000
0.16520000	1.00000000	0.00000000
0.16530000	1.00000000	0.00000000
0.16540000	1.00000000	0.00000000
0.16550000	1.00000000	0.00000000
0.16560000	1.00000000	0.00000000
0.16570000	1.00000000	0.00000000
0.16580000	1.00000000	0.00000000
0.16590000	1.00000000	0.00000000
0.16600000	1.00000000	0.00000000
0.16610000	1.00000000	0.00000000
0.16620000	1.00000000	0.00000000
0.16630000	1.00000000	0.00000000
0.16640000	1.00000000	0.00000000
0.16650000	1.00000000	0.00000000
0.16660000	1.00000000	0.00000000
0.16670000	1.00000000	0.00000000
0.16680000	1.00000000	0.00000000
0.16690000	1.00000000	0.00000000
0.16700000	1.00000000	0.00000000
0.16710000	1.00000000	0.00000000
0.16720000	1.00000000	0.00000000
0.16730000	1.00000000	0.00000000
0.16740000	1.00000000	0.00000000
0.16750000	1.00000000	0.00000000
0.16760000	1.00000000	0.00000000
0.16770000	1.00000000	0.00000000
0.16780000	1.00000000	0.00000000
0.16790000	1.00000000	0.00000000
0.16800000	1.00000000	0.00000000
0.16810000	1.00000000	0.00000000
0.16820000	1.00000000	0.00000000
0.16830000	1.00000000	0.00000000
0.16840000	1.00000000	0.00000000
0.16850000	1.00000000	0.00000000
0.16860000	1.00000000	0.00000000
0.16870000	1.00000000	0.00000000
0.16880000	1.00000000	0.00000000
0.16890000	1.00000000	0.00000000
0.16900000	1.00000000	0.00000000
0.16910000	1.00000000	0.00000000
0.16920000	1.00000000	0.00000000
0.16930000	1.00000000	0.00000000
0.16940000	1.00000000	0.00000000
0.16950000	1.00000000	0.00000000
0.16960000	1.00000000	0.00000000
0.16970000	1.00000000	0.00000000
0.16980000	1.00000000	0.00000000
0.16990000	1.00000000	0.00000000
0.17000000	1.00000000	0.00000000
0.17010000	1.00000000	0.00000000
0.17020000	1.00000000	0.00000000
0.17030000	1.00000000	0.00000000
0.17040000	1.00000000	0.00000000
0.17050000	1.00000000	0.00000000
0.17060000	1.00000000	0.00000000
0.17070000	1.00000000	0.00000000
0.17080000	1.00000000	0.00000000
0.17090000	1.00000000	0.00000000
0.17100000	1.00000000	0.00000000
0.17110000	1.00000000	0.00000000
0.17120000	1.00000000	0.00000000
0.17130000	1.00000000	0.00000000
0.17140000	1.00000000	0.00000000
0.17150000	1.00000000	0.00000000
0.17160000	1.00000000	0.00000000
0.17170000	1.00000000	0.00000000
0.17180000	1.00000000	0.00000000
0.17190000	1.00000000	0.00000000
0.17200000	1.00000000	0.00000000
0.17210000	1.00000000	0.00000000
0.17220000	1.00000000	0.00000000
0.17230000	1.00000000	0.00000000
0.17240000	1.00000000	0.00000000
0.17250000	1.00000000	0.00000000
0.17260000	1.00000000	0.00000000
0.17270000	1.00000000	0.00000000
0.17280000	1.00000000	0.00000000
0.17290000	1.00000000	0.00000000
0.17300000	1.00000000	0.00000000
0.17310000	1.00000000	0.00000000
0.17320000	1.00000000	0.00000000
0.17330000	1.00000000	0.00000000
0.17340000	1.00000000	0.00000000
0.17350000	1.00000000	0.00000000
0.17360000	1.00000000	0.00000000
0.17370000	1.00000000	0.00000000
0.17380000	1.00000000	0.00000000
0.17390000	1.00000000	0.00000000
0.17400000	1.00000000	0.00000000
0.17410000	1.00000000	0.00000000
0.17420000	1.00000000	0.00000000
0.17430000	1.00000000	0.00000000
0.17440000	1.00000000	0.00000000
0.17450000	1.00000000	0.00000000
0.17460000	1.00000000	0.00000000
0.17470000	1.00000000	0.00000000
0.17480000	1.00000000	0.00000000
0.17490000	1.00000000	0.00000000
0.17500000	1.00000000	0.00000000
0.17510000	1.00000000	0.00000000
0.17520000	1.00000000	0.00000000
0.17530000	1.00000000	0.00000000
0.17540000	1.00000000	0.00000000
0.17550000	1.00000000	0.00000000
0.17560000	1.00000000	0.00000000
0.17570000	1.00000000	0.00000000
0.17580000	1.00000000	0.00000000
0.17590000	1.00000000	0.00000000
0.17600000	1.00000000	0.00000000
0.17610000	1.00000000	0.00000000
0.17620000	1.00000000	0.00000000
0.17630000	1.00000000	0.00000000
0.17640000	1.00000000	0.00000000
0.17650000	1.00000000	0.00000000
0.17660000	1.00000000	0.00000000
0.17670000	1.00000000	0.00000000
0.17680000	1.00000000	0.00000000
0.17690000	1.00000000	0.00000000
0.17700000	1.00000000	0.00000000
0.17710000	1.00000000	0.00000000
0.17720000	1.00000000	0.00000000
0.17730000	1.00000000	0.00000000
0.17740000	1.00000000	0.00000000
0.17750000	1.00000000	0.00000000
0.17760000	1.00000000	0.00000000
0.17770000	1.00000000	0.00000000
0.17780000	1.00000000	0.00000000
0.17790000	1.00000000	0.00000000
0.17800000	1.00000000	0.00000000
0.17810000	1.00000000	0.00000000
0.17820000	1.00000000	0.00000000
0.17830000	1.00000000	0.00000000
0.17840000	1.00000000	0.00000000
0.17850000	1.00000000	0.00000000
0.17860000	1.00000000	0.00000000
0.17870000	1.00000000	0.00000000
0.17880000	1.00000000	0.00000000
0.17890000	1.00000000	0.00000000
0.17900000	1.00000000	0.00000000
0.17910000	1.00000000	0.00000000
0.17920000	1.00000000	0.00000000
0.17930000	1.00000000	0.00000000
0.17940000	1.00000000	0.00000000
0.17950000	1.00000000	0.00000000
0.17960000	1.00000000	0.00000000
0.17970000	1.00000000	0.00000000
0.17980000	1.00000000	0.00000000
0.17990000	1.00000000	0.00000000
0.18000000	1.00000000	0.00000000
0.18010000	1.00000000	0.00000000
0.18020000	1.00000000	0.00000000
0.18030000	1.00000000	0.00000000
0.18040000	1.00000000	0.00000000
0.18050000	1.00000000	0.00000000
0.18060000	1.00000000	0.00000000
0.18070000	1.00000000	0.00000000
0.18080000	1.00000000	0.00000000
0.18090000	1.00000000	0.00000000
0.18100000	1.00000000	0.00000000
0.18110000	1.00000000	0.00000000
0.18120000	1.00000000	0.00000000
0.18130000	1.00000000	0.00000000
0.18140000	1.00000000	0.00000000
0.18150000	1.00000000	0.00000000
0.18160000	1.00000000	0.00000000
0.18170000	1.00000000	0.00000000
0.18180000	1.00000000	0.00000000
0.18190000	1.00000000	0.00000000
0.18200000	1.00000000	0.00000000
0.18210000	1.00000000	0.00000000
0.18220000	1.00000000	0.00000000
0.18230000	1.00000000	0.00000000
0.18240000	1.00000000	0.00000000
0.18250000	1.00000000	0.00000000
0.18260000	1.00000000	0.00000000
0.18270000	1.00000000	0.00000000
0.18280000	1.00000000	0.00000000
0.18290000	1.00000000	0.00000000
0.18300000	1.00000000	0.00000000
0.18310000	1.00000000	0.00000000
0.18320000	1.00000000	0.00000000
0.18330000	1.00000000	0.00000000
0.18340000	1.00000000	0.00000000
0.18350000	1.00000000	0.00000000
0.18360000	1.00000000	0.00000000
0.18370000	1.00000000	0.00000000
0.18380000	1.00000000	0.00000000
0.18390000	1.00000000	0.00000000
0.18400000	1.00000000	0.00000000
0.18410000	1.00000000	0.00000000
0.18420000	1.00000000	0.00000000
0.18430000	1.00000000	0.00000000
0.18440000	1.00000000	0.00000000
0.18450000	1.00000000	0.00000000
0.18460000	1.00000000	0.00000000
0.18470000	1.00000000	0.00000000
0.18480000	1.00000000	0.00000000
0.18490000	1.00000000	0.00000000
0.18500000	1.00000000	0.00000000
0.18510000	1.00000000	0.00000000
0.18520000	1.00000000	0.00000000
0.18530000	1.00000000	0.00000000
0.18540000	1.00000000	0.00000000
0.18550000	1.00000000	0.00000000
0.18560000	1.00000000	0.00000000
0.18570000	1.00000000	0.00000000
0.18580000	1.00000000	0.00000000
0.18590000	1.00000000	0.00000000
0.18600000	1.00000000	0.00000000
0.18610000	1.00000000	0.00000000
0.18620000	1.00000000	0.00000000
0.18630000	1.00000000	0.00000000
0.18640000	1.00000000	0.00000000
0.18650000	1.00000000	0.00000000
0.18660000	1.00000000	0.00000000
0.18670000	1.00000000	0.00000000
0.18680000	1.00000000	0.00000000
0.18690000	1.00000000	0.00000000
0.18700000	1.00000000	0.00000000
0.18710000	1.00000000	0.00000000
0.18720000	1.00000000	0.00000000
0.18730000	1.00000000	0.00000000
0.18740000	1.00000000	0.00000000
0.18750000	1.00000000	0.00000000
0.18760000	1.00000000	0.00000000
0.18770000	1.00000000	0.00000000
0.18780000	1.00000000	0.00000000
0.18790000	1.00000000	0.00000000
0.18800000	1.00000000	0.00000000
0.18810000	1.00000000	0.00000000
0.18820000	1.00000000	0.00000000
0.18830000	1.00000000	0.00000000
0.18840000	1.00000000	0.00000000
0.18850000	1.00000000	0.00000000
0.18860000	1.00000000	0.00000000
0.18870000	1.00000000	0.00000000
0.18880000	1.00000000	0.00000000
0.18890000	1.00000000	0.00000000
0.18900000	1.00000000	0.00000000
0.18910000	1.00000000	0.00000000
0.18920000	1.00000000	0.00000000
0.18930000	1.00000000	0.00000000
0.18940000	1.00000000	0.00000000
0.18950000	1.00000000	0.00000000
0.18960000	1.00000000	0.00000000
0.18970000	1.00000000	0.00000000
0.18980000	1.00000000	0.00000000
0.18990000	1.00000000	0.00000000
0.19000000	1.00000000	0.00000000
0.19010000	1.00000000	0.00000000
0.19020000	1.00000000	0.00000000
0.19030000	1.00000000	0.00000000
0.19040000	1.00000000	0.00000000
0.19050000	1.00000000	0.00000000
0.19060000	1.00000000	0.00000000
0.19070000	1.00000000	0.00000000
0.19080000	1.00000000	0.00000000
0.19090000	1.00000000	0.00000000
0.19100000	1.00000000	0.00000000
0.19110000	1.00000000	0.00000000
0.19120000	1.00000000	0.00000000
0.19130000	1.00000000	0.00000000
0.19140000	1.00000000	0.00000000
0.19150000	1.00000000	0.00000000
0.19160000	1.00000000	0.00000000
0.19170000	1.00000000	0.00000000
0.19180000	1.00000000	0.00000000
0.19190000	1.00000000	0.00000000
0.19200000	1.00000000	0.00000000
0.19210000	1.00000000	0.00000000
0.19220000	1.00000000	0.00000000
0.19230000	1.00000000	0.00000000
0.19240000	1.00000000	0.00000000
0.19250000	1.00000000	0.00000000
0.19260000	1.00000000	0.00000000
0.19270000	1.00000000	0.00000000
0.19280000	1.00000000	0.00000000
0.19290000	1.00000000	0.00000000
0.19300000	1.00000000	0.00000000
0.19310000	1.00000000	0.00000000
0.19320000	1.00000000	0.00000000
0.19330000	1.00000000	0.00000000
0.19340000	1.00000000	0.00000000
0.19350000	1.00000000	0.00000000
0.19360000	1.00000000	0.00000000
0.19370000	1.00000000	0.00000000
0.19380000	1.00000000	0.00000000
0.19390000	1.00000000	0.00000000
0.19400000	1.00000000	0.00000000
0.19410000	1.00000000	0.00000000
0.19420000	1.00000000	0.00000000
0.19430000	1.00000000	0.00000000
0.19440000	1.00000000	0.00000000
0.19450000	1.00000000	0.00000000
0.19460000	1.00000000	0.00000000
0.19470000	1.00000000	0.00000000
0.19480000	1.00000000	0.00000000
0.19490000	1.00000000	0.00000000
0.19500000	1.00000000	0.00000000
0.19510000	1.00000000	0.00000000
0.19520000	1.00000000	0.00000000
0.19530000	1.00000000	0.00000000
0.19540000	1.00000000	0.00000000
0.19550000	1.00000000	0.00000000
0.19560000	1.00000000	0.00000000
0.19570000	1.00000000	0.00000000
0.19580000	1.00000000	0.00000000
0.19590000	1.00000000	0.00000000
0.19600000	1.00000000	0.00000000
0.19610000	1.00000000	0.00000000
0.19620000	1.00000000	0.00000000
0.19630000	1.00000000	0.00000000
0.19640000	1.00000000	0.00000000
0.19650000	1.00000000	0.00000000
0.19660000	1.00000000	0.00000000
0.19670000	1.00000000	0.00000000
0.19680000	1.00000000	0.00000000
0.19690000	1.00000000	0.00000000
0.19700000	1.00000000	0.00000000
0.19710000	1.00000000	0.00000000
0.19720000	1.00000000	0.00000000
0.19730000	1.00000000	0.00000000
0.19740000	1.00000000	0.00000000
0.19750000	1.00000000	0.00000000
0.19760000	1.00000000	0.00000000
0.19770000	1.00000000	0.00000000
0.19780000	1.00000000	0.00000000
0.19790000	1.00000000	0.00000000
0.19800000	1.00000000	0.00000000
0.19810000	1.00000000	0.00000000
0.19820000	1.00000000	0.00000000
0.19830000	1.00000000	0.00000000
0.19840000	1.00000000	0.00000000
0.19850000	1.00000000	0.00000000
0.19860000	1.00000000	0.00000000
0.19870000	1.00000000	0.00000000
0.19880000	1.00000000	0.00000000
0.19890000	1.00000000	0.00000000
0.19900000	1.00000000	0.00000000
0.19910000	1.00000000	0.00000000
0.19920000	1.00000000	0.00000000
0.19930000	1.00000000	0.00000000
0.19940000	1.00000000	0.00000000
0.19950000	1.00000000	0.00000000
0.19960000	1.00000000	0.00000000
0.19970000	1.00000000	0.00000000
0.19980000	1.00000000	0.00000000
[truncated: 502 more rows]
