# Supplementary material for: Molecular Taxonomy of Phytopathogenic Fungi: A Case Study in Peronospora
Source: PLoS One. 2009 Jul 29;4(7):e6319. doi: 10.1371/journal.pone.0006319 (PMC2712678; doi:10.1371/journal.pone.0006319)
Supplement: File S1 — Includes the inferred alignments in FASTA, the trees in Newick and selected distance matrices in extended PHYLIP format. (0.60 MB ZIP) [file pone.0006319.s001.zip › Supplementary_File_S1/Peronospora_ITS_22Oct08.poa.P.equal.F10.T00075.csv]

Object	Cluster_0	Minimum_0	Average_0	Maximum_0	Spanning_0	Isolation_0	Cohesion_0
EU113310	49.00000000	0.00000000	0.00161120	0.00502513	0.00251256	0.00250627	1.00000000
EU113309	49.00000000	0.00000000	0.00161120	0.00502513	0.00251256	0.00250627	1.00000000
EU113308	49.00000000	0.00000000	0.00161120	0.00502513	0.00251256	0.00250627	1.00000000
EU113307	49.00000000	0.00000000	0.00161120	0.00502513	0.00251256	0.00250627	1.00000000
EU113306	49.00000000	0.00000000	0.00161120	0.00502513	0.00251256	0.00250627	1.00000000
EU113305	49.00000000	0.00000000	0.00161120	0.00502513	0.00251256	0.00250627	1.00000000
EU113304	49.00000000	0.00000000	0.00161120	0.00502513	0.00251256	0.00250627	1.00000000
EU113303	49.00000000	0.00000000	0.00161120	0.00502513	0.00251256	0.00250627	1.00000000
EU876604	56.00000000	0.00000000	0.00237204	0.00749064	0.00374532	0.00124844	1.00000000
EU876603	56.00000000	0.00000000	0.00237204	0.00749064	0.00374532	0.00124844	1.00000000
EU876602	0.00000000	-1.00000000	-1.00000000	-1.00000000	-1.00000000	0.00750000	-1.00000000
EU876601	56.00000000	0.00000000	0.00237204	0.00749064	0.00374532	0.00124844	1.00000000
EU876600	56.00000000	0.00000000	0.00237204	0.00749064	0.00374532	0.00124844	1.00000000
EU876599	56.00000000	0.00000000	0.00237204	0.00749064	0.00374532	0.00124844	1.00000000
EU876598	56.00000000	0.00000000	0.00237204	0.00749064	0.00374532	0.00124844	1.00000000
EU876597	56.00000000	0.00000000	0.00237204	0.00749064	0.00374532	0.00124844	1.00000000
EU876596	56.00000000	0.00000000	0.00237204	0.00749064	0.00374532	0.00124844	1.00000000
EU876595	56.00000000	0.00000000	0.00237204	0.00749064	0.00374532	0.00124844	1.00000000
EU876594	56.00000000	0.00000000	0.00237204	0.00749064	0.00374532	0.00124844	1.00000000
EU876593	56.00000000	0.00000000	0.00237204	0.00749064	0.00374532	0.00124844	1.00000000
EU876592	56.00000000	0.00000000	0.00237204	0.00749064	0.00374532	0.00124844	1.00000000
EU876591	56.00000000	0.00000000	0.00237204	0.00749064	0.00374532	0.00124844	1.00000000
EU876590	1.00000000	-1.00000000	-1.00000000	-1.00000000	-1.00000000	0.00499376	-1.00000000
EU876589	56.00000000	0.00000000	0.00237204	0.00749064	0.00374532	0.00124844	1.00000000
EU876588	56.00000000	0.00000000	0.00237204	0.00749064	0.00374532	0.00124844	1.00000000
EU876587	56.00000000	0.00000000	0.00237204	0.00749064	0.00374532	0.00124844	1.00000000
EU876586	56.00000000	0.00000000	0.00237204	0.00749064	0.00374532	0.00124844	1.00000000
EU876585	2.00000000	-1.00000000	-1.00000000	-1.00000000	-1.00000000	0.01373283	-1.00000000
EU876584	56.00000000	0.00000000	0.00237204	0.00749064	0.00374532	0.00124844	1.00000000
DQ643904	3.00000000	-1.00000000	-1.00000000	-1.00000000	-1.00000000	0.00375940	-1.00000000
DQ643903	72.00000000	0.00000000	0.00192648	0.00502513	0.00375940	0.00125313	1.00000000
DQ643902	31.00000000	0.00616523	0.00616523	0.00616523	0.00616523	0.00740741	-1.00000000
DQ643901	6.00000000	0.00000000	0.00042684	0.00375940	0.00249792	0.00125313	1.00000000
DQ643900	6.00000000	0.00000000	0.00042684	0.00375940	0.00249792	0.00125313	1.00000000
DQ643899	6.00000000	0.00000000	0.00042684	0.00375940	0.00249792	0.00125313	1.00000000
DQ643898	6.00000000	0.00000000	0.00042684	0.00375940	0.00249792	0.00125313	1.00000000
DQ643897	6.00000000	0.00000000	0.00042684	0.00375940	0.00249792	0.00125313	1.00000000
DQ643896	6.00000000	0.00000000	0.00042684	0.00375940	0.00249792	0.00125313	1.00000000
DQ643895	6.00000000	0.00000000	0.00042684	0.00375940	0.00249792	0.00125313	1.00000000
DQ643894	6.00000000	0.00000000	0.00042684	0.00375940	0.00249792	0.00125313	1.00000000
DQ643893	6.00000000	0.00000000	0.00042684	0.00375940	0.00249792	0.00125313	1.00000000
DQ643892	6.00000000	0.00000000	0.00042684	0.00375940	0.00249792	0.00125313	1.00000000
DQ643891	6.00000000	0.00000000	0.00042684	0.00375940	0.00249792	0.00125313	1.00000000
DQ643890	6.00000000	0.00000000	0.00042684	0.00375940	0.00249792	0.00125313	1.00000000
DQ643889	6.00000000	0.00000000	0.00042684	0.00375940	0.00249792	0.00125313	1.00000000
DQ643888	6.00000000	0.00000000	0.00042684	0.00375940	0.00249792	0.00125313	1.00000000
DQ643887	6.00000000	0.00000000	0.00042684	0.00375940	0.00249792	0.00125313	1.00000000
DQ643886	6.00000000	0.00000000	0.00042684	0.00375940	0.00249792	0.00125313	1.00000000
DQ643885	6.00000000	0.00000000	0.00042684	0.00375940	0.00249792	0.00125313	1.00000000
DQ643884	6.00000000	0.00000000	0.00042684	0.00375940	0.00249792	0.00125313	1.00000000
DQ643883	6.00000000	0.00000000	0.00042684	0.00375940	0.00249792	0.00125313	1.00000000
DQ643882	6.00000000	0.00000000	0.00042684	0.00375940	0.00249792	0.00125313	1.00000000
DQ643881	6.00000000	0.00000000	0.00042684	0.00375940	0.00249792	0.00125313	1.00000000
DQ643880	6.00000000	0.00000000	0.00042684	0.00375940	0.00249792	0.00125313	1.00000000
DQ643879	6.00000000	0.00000000	0.00042684	0.00375940	0.00249792	0.00125313	1.00000000
DQ643878	6.00000000	0.00000000	0.00042684	0.00375940	0.00249792	0.00125313	1.00000000
DQ643877	6.00000000	0.00000000	0.00042684	0.00375940	0.00249792	0.00125313	1.00000000
DQ643876	6.00000000	0.00000000	0.00042684	0.00375940	0.00249792	0.00125313	1.00000000
DQ643875	6.00000000	0.00000000	0.00042684	0.00375940	0.00249792	0.00125313	1.00000000
DQ643874	6.00000000	0.00000000	0.00042684	0.00375940	0.00249792	0.00125313	1.00000000
DQ643873	6.00000000	0.00000000	0.00042684	0.00375940	0.00249792	0.00125313	1.00000000
DQ643872	6.00000000	0.00000000	0.00042684	0.00375940	0.00249792	0.00125313	1.00000000
DQ643871	6.00000000	0.00000000	0.00042684	0.00375940	0.00249792	0.00125313	1.00000000
DQ643870	6.00000000	0.00000000	0.00042684	0.00375940	0.00249792	0.00125313	1.00000000
DQ643869	6.00000000	0.00000000	0.00042684	0.00375940	0.00249792	0.00125313	1.00000000
DQ643868	6.00000000	0.00000000	0.00042684	0.00375940	0.00249792	0.00125313	1.00000000
DQ643867	6.00000000	0.00000000	0.00042684	0.00375940	0.00249792	0.00125313	1.00000000
DQ643866	6.00000000	0.00000000	0.00042684	0.00375940	0.00249792	0.00125313	1.00000000
DQ643865	6.00000000	0.00000000	0.00042684	0.00375940	0.00249792	0.00125313	1.00000000
DQ643864	6.00000000	0.00000000	0.00042684	0.00375940	0.00249792	0.00125313	1.00000000
DQ643863	6.00000000	0.00000000	0.00042684	0.00375940	0.00249792	0.00125313	1.00000000
DQ643862	6.00000000	0.00000000	0.00042684	0.00375940	0.00249792	0.00125313	1.00000000
DQ643861	6.00000000	0.00000000	0.00042684	0.00375940	0.00249792	0.00125313	1.00000000
DQ643860	6.00000000	0.00000000	0.00042684	0.00375940	0.00249792	0.00125313	1.00000000
DQ643859	6.00000000	0.00000000	0.00042684	0.00375940	0.00249792	0.00125313	1.00000000
DQ643858	6.00000000	0.00000000	0.00042684	0.00375940	0.00249792	0.00125313	1.00000000
DQ643857	6.00000000	0.00000000	0.00042684	0.00375940	0.00249792	0.00125313	1.00000000
DQ643856	6.00000000	0.00000000	0.00042684	0.00375940	0.00249792	0.00125313	1.00000000
DQ643855	6.00000000	0.00000000	0.00042684	0.00375940	0.00249792	0.00125313	1.00000000
DQ643854	6.00000000	0.00000000	0.00042684	0.00375940	0.00249792	0.00125313	1.00000000
DQ643853	6.00000000	0.00000000	0.00042684	0.00375940	0.00249792	0.00125313	1.00000000
DQ643852	6.00000000	0.00000000	0.00042684	0.00375940	0.00249792	0.00125313	1.00000000
DQ643851	6.00000000	0.00000000	0.00042684	0.00375940	0.00249792	0.00125313	1.00000000
DQ643850	6.00000000	0.00000000	0.00042684	0.00375940	0.00249792	0.00125313	1.00000000
DQ643849	6.00000000	0.00000000	0.00042684	0.00375940	0.00249792	0.00125313	1.00000000
DQ643848	6.00000000	0.00000000	0.00042684	0.00375940	0.00249792	0.00125313	1.00000000
DQ643847	6.00000000	0.00000000	0.00042684	0.00375940	0.00249792	0.00125313	1.00000000
DQ643846	6.00000000	0.00000000	0.00042684	0.00375940	0.00249792	0.00125313	1.00000000
DQ643845	70.00000000	0.00125000	0.00125000	0.00125000	0.00125000	0.06155779	-1.00000000
DQ643844	72.00000000	0.00000000	0.00192648	0.00502513	0.00375940	0.00125313	1.00000000
DQ643843	72.00000000	0.00000000	0.00192648	0.00502513	0.00375940	0.00125313	1.00000000
DQ643842	5.00000000	0.00250000	0.00250000	0.00250000	0.00250000	0.00628141	-1.00000000
DQ643841	4.00000000	-1.00000000	-1.00000000	-1.00000000	-1.00000000	0.00751880	-1.00000000
DQ643840	5.00000000	0.00250000	0.00250000	0.00250000	0.00250000	0.00628141	-1.00000000
DQ643839	84.00000000	0.00625000	0.00625000	0.00625000	0.00625000	0.00500000	-1.00000000
AF528560	6.00000000	0.00000000	0.00042684	0.00375940	0.00249792	0.00125313	1.00000000
AF528559	6.00000000	0.00000000	0.00042684	0.00375940	0.00249792	0.00125313	1.00000000
EF614968	49.00000000	0.00000000	0.00161120	0.00502513	0.00251256	0.00250627	1.00000000
EF614967	49.00000000	0.00000000	0.00161120	0.00502513	0.00251256	0.00250627	1.00000000
EF614966	49.00000000	0.00000000	0.00161120	0.00502513	0.00251256	0.00250627	1.00000000
EF614965	49.00000000	0.00000000	0.00161120	0.00502513	0.00251256	0.00250627	1.00000000
EF614964	7.00000000	-1.00000000	-1.00000000	-1.00000000	-1.00000000	0.00377358	-1.00000000
EF614963	49.00000000	0.00000000	0.00161120	0.00502513	0.00251256	0.00250627	1.00000000
EF614962	49.00000000	0.00000000	0.00161120	0.00502513	0.00251256	0.00250627	1.00000000
EF614961	49.00000000	0.00000000	0.00161120	0.00502513	0.00251256	0.00250627	1.00000000
EF614960	49.00000000	0.00000000	0.00161120	0.00502513	0.00251256	0.00250627	1.00000000
EF614959	49.00000000	0.00000000	0.00161120	0.00502513	0.00251256	0.00250627	1.00000000
EF614958	8.00000000	-1.00000000	-1.00000000	-1.00000000	-1.00000000	0.00881612	-1.00000000
EF614957	9.00000000	-1.00000000	-1.00000000	-1.00000000	-1.00000000	0.00881612	-1.00000000
EF614956	69.00000000	0.00250941	0.00250941	0.00250941	0.00250941	0.05157233	-1.00000000
EF614955	10.00000000	-1.00000000	-1.00000000	-1.00000000	-1.00000000	0.02130326	-1.00000000
EF614954	73.00000000	0.00000000	0.00000000	0.00000000	0.00000000	0.00879397	1.00000000
EF614953	73.00000000	0.00000000	0.00000000	0.00000000	0.00000000	0.00879397	1.00000000
EF614952	73.00000000	0.00000000	0.00000000	0.00000000	0.00000000	0.00879397	1.00000000
EF174972	13.00000000	0.00000000	0.00057592	0.00228310	0.00107527	0.00563063	1.00000000
EF174971	13.00000000	0.00000000	0.00057592	0.00228310	0.00107527	0.00563063	1.00000000
EF174970	13.00000000	0.00000000	0.00057592	0.00228310	0.00107527	0.00563063	1.00000000
EF174969	114.00000000	0.00000000	0.00124829	0.00253165	0.00243605	0.06714629	1.00000000
EF174968	107.00000000	0.00000000	0.00201948	0.00582072	0.00000000	0.00799087	1.00000000
EF174967	13.00000000	0.00000000	0.00057592	0.00228310	0.00107527	0.00563063	1.00000000
EF174966	14.00000000	0.00000000	0.00000000	0.00000000	0.00000000	0.00768386	-1.00000000
EF174965	108.00000000	0.00000000	0.00074904	0.00234467	0.00213447	0.00563063	1.00000000
EF174964	108.00000000	0.00000000	0.00074904	0.00234467	0.00213447	0.00563063	1.00000000
EF174963	13.00000000	0.00000000	0.00057592	0.00228310	0.00107527	0.00563063	1.00000000
EF174962	107.00000000	0.00000000	0.00201948	0.00582072	0.00000000	0.00799087	1.00000000
EF174961	113.00000000	0.00000000	0.00035236	0.00130378	0.00115875	0.02503129	1.00000000
EF174960	108.00000000	0.00000000	0.00074904	0.00234467	0.00213447	0.00563063	1.00000000
EF174959	15.00000000	0.00000000	0.00000000	0.00000000	0.00000000	0.00905563	-1.00000000
EF174958	13.00000000	0.00000000	0.00057592	0.00228310	0.00107527	0.00563063	1.00000000
EF174957	106.00000000	0.00000000	0.00000000	0.00000000	0.00000000	0.00942588	1.00000000
EF174956	24.00000000	0.00130378	0.00247611	0.00351700	0.00260756	0.02076125	1.00000000
EF174955	107.00000000	0.00000000	0.00201948	0.00582072	0.00000000	0.00799087	1.00000000
EF174954	113.00000000	0.00000000	0.00035236	0.00130378	0.00115875	0.02503129	1.00000000
EF174953	111.00000000	0.00000000	0.00101622	0.00259067	0.00249377	0.00352941	1.00000000
EF174952	52.00000000	0.00122549	0.00370722	0.00623441	0.00498132	0.00228833	1.00000000
EF174951	52.00000000	0.00122549	0.00370722	0.00623441	0.00498132	0.00228833	1.00000000
EF174950	111.00000000	0.00000000	0.00101622	0.00259067	0.00249377	0.00352941	1.00000000
EF174949	114.00000000	0.00000000	0.00124829	0.00253165	0.00243605	0.06714629	1.00000000
EF174948	113.00000000	0.00000000	0.00035236	0.00130378	0.00115875	0.02503129	1.00000000
EF174947	112.00000000	0.00000000	0.00000000	0.00000000	0.00000000	0.06855792	1.00000000
EF174946	112.00000000	0.00000000	0.00000000	0.00000000	0.00000000	0.06855792	1.00000000
EF174945	24.00000000	0.00130378	0.00247611	0.00351700	0.00260756	0.02076125	1.00000000
EF174944	27.00000000	0.00230415	0.00378692	0.00490798	0.00368098	0.00228833	1.00000000
EF174943	90.00000000	0.00000000	0.00000000	0.00000000	0.00000000	0.01096224	-1.00000000
EF174942	17.00000000	0.00000000	0.00073553	0.00111607	0.00109051	0.00905563	1.00000000
EF174941	20.00000000	0.00000000	0.00000000	0.00000000	0.00000000	0.00750939	1.00000000
EF174940	16.00000000	0.00690250	0.00690250	0.00690250	0.00690250	0.00942588	-1.00000000
EF174939	11.00000000	-1.00000000	-1.00000000	-1.00000000	-1.00000000	0.01168224	-1.00000000
EF174938	21.00000000	0.00000000	0.00219410	0.00398936	0.00132979	0.00603865	1.00000000
EF174937	21.00000000	0.00000000	0.00219410	0.00398936	0.00132979	0.00603865	1.00000000
EF174936	19.00000000	0.00000000	0.00000000	0.00000000	0.00000000	0.00603865	1.00000000
EF174935	52.00000000	0.00122549	0.00370722	0.00623441	0.00498132	0.00228833	1.00000000
EF174934	111.00000000	0.00000000	0.00101622	0.00259067	0.00249377	0.00352941	1.00000000
EF174933	113.00000000	0.00000000	0.00035236	0.00130378	0.00115875	0.02503129	1.00000000
EF174932	107.00000000	0.00000000	0.00201948	0.00582072	0.00000000	0.00799087	1.00000000
EF174931	106.00000000	0.00000000	0.00000000	0.00000000	0.00000000	0.00942588	1.00000000
EF174930	106.00000000	0.00000000	0.00000000	0.00000000	0.00000000	0.00942588	1.00000000
EF174929	106.00000000	0.00000000	0.00000000	0.00000000	0.00000000	0.00942588	1.00000000
EF174928	13.00000000	0.00000000	0.00057592	0.00228310	0.00107527	0.00563063	1.00000000
EF174927	13.00000000	0.00000000	0.00057592	0.00228310	0.00107527	0.00563063	1.00000000
EF174926	13.00000000	0.00000000	0.00057592	0.00228310	0.00107527	0.00563063	1.00000000
EF174925	107.00000000	0.00000000	0.00201948	0.00582072	0.00000000	0.00799087	1.00000000
EF174924	12.00000000	-1.00000000	-1.00000000	-1.00000000	-1.00000000	0.00799087	-1.00000000
EF174923	17.00000000	0.00000000	0.00073553	0.00111607	0.00109051	0.00905563	1.00000000
EF174922	13.00000000	0.00000000	0.00057592	0.00228310	0.00107527	0.00563063	1.00000000
EF174921	14.00000000	0.00000000	0.00000000	0.00000000	0.00000000	0.00768386	-1.00000000
EF174920	15.00000000	0.00000000	0.00000000	0.00000000	0.00000000	0.00905563	-1.00000000
EF174919	108.00000000	0.00000000	0.00074904	0.00234467	0.00213447	0.00563063	1.00000000
EF174918	108.00000000	0.00000000	0.00074904	0.00234467	0.00213447	0.00563063	1.00000000
EF174917	16.00000000	0.00690250	0.00690250	0.00690250	0.00690250	0.00942588	-1.00000000
EF174916	107.00000000	0.00000000	0.00201948	0.00582072	0.00000000	0.00799087	1.00000000
EF174915	107.00000000	0.00000000	0.00201948	0.00582072	0.00000000	0.00799087	1.00000000
EF174914	107.00000000	0.00000000	0.00201948	0.00582072	0.00000000	0.00799087	1.00000000
EF174913	17.00000000	0.00000000	0.00073553	0.00111607	0.00109051	0.00905563	1.00000000
EF174912	18.00000000	-1.00000000	-1.00000000	-1.00000000	-1.00000000	0.00739827	-1.00000000
EF174911	20.00000000	0.00000000	0.00000000	0.00000000	0.00000000	0.00750939	1.00000000
EF174910	21.00000000	0.00000000	0.00219410	0.00398936	0.00132979	0.00603865	1.00000000
EF174909	19.00000000	0.00000000	0.00000000	0.00000000	0.00000000	0.00603865	1.00000000
EF174908	19.00000000	0.00000000	0.00000000	0.00000000	0.00000000	0.00603865	1.00000000
EF174907	21.00000000	0.00000000	0.00219410	0.00398936	0.00132979	0.00603865	1.00000000
EF174906	114.00000000	0.00000000	0.00124829	0.00253165	0.00243605	0.06714629	1.00000000
EF174905	113.00000000	0.00000000	0.00035236	0.00130378	0.00115875	0.02503129	1.00000000
EF174904	94.00000000	0.00622665	0.00622665	0.00622665	0.00622665	0.00870647	-1.00000000
EF174903	20.00000000	0.00000000	0.00000000	0.00000000	0.00000000	0.00750939	1.00000000
EF174902	111.00000000	0.00000000	0.00101622	0.00259067	0.00249377	0.00352941	1.00000000
EF174901	21.00000000	0.00000000	0.00219410	0.00398936	0.00132979	0.00603865	1.00000000
EF174900	107.00000000	0.00000000	0.00201948	0.00582072	0.00000000	0.00799087	1.00000000
EF174899	112.00000000	0.00000000	0.00000000	0.00000000	0.00000000	0.06855792	1.00000000
EF174898	23.00000000	0.00121507	0.00121507	0.00121507	0.00121507	0.05359318	-1.00000000
EF174897	21.00000000	0.00000000	0.00219410	0.00398936	0.00132979	0.00603865	1.00000000
EF174896	22.00000000	-1.00000000	-1.00000000	-1.00000000	-1.00000000	0.04481132	-1.00000000
EF174895	27.00000000	0.00230415	0.00378692	0.00490798	0.00368098	0.00228833	1.00000000
EF174894	27.00000000	0.00230415	0.00378692	0.00490798	0.00368098	0.00228833	1.00000000
EF174893	23.00000000	0.00121507	0.00121507	0.00121507	0.00121507	0.05359318	-1.00000000
EF174892	113.00000000	0.00000000	0.00035236	0.00130378	0.00115875	0.02503129	1.00000000
EF174891	24.00000000	0.00130378	0.00247611	0.00351700	0.00260756	0.02076125	1.00000000
EF174890	25.00000000	-1.00000000	-1.00000000	-1.00000000	-1.00000000	0.00362757	-1.00000000
EF174889	52.00000000	0.00122549	0.00370722	0.00623441	0.00498132	0.00228833	1.00000000
EF174888	26.00000000	-1.00000000	-1.00000000	-1.00000000	-1.00000000	0.00750939	-1.00000000
EF174887	27.00000000	0.00230415	0.00378692	0.00490798	0.00368098	0.00228833	1.00000000
DQ409815	40.00000000	0.00000000	0.00263304	0.00623441	0.00374065	0.00124844	1.00000000
EU391654	38.00000000	0.00250627	0.00250627	0.00250627	0.00250627	0.01256281	-1.00000000
EU295529	68.00000000	0.00000000	0.00155422	0.00749064	0.00374532	0.04121110	1.00000000
DQ885384	68.00000000	0.00000000	0.00155422	0.00749064	0.00374532	0.04121110	1.00000000
DQ885383	68.00000000	0.00000000	0.00155422	0.00749064	0.00374532	0.04121110	1.00000000
DQ885382	68.00000000	0.00000000	0.00155422	0.00749064	0.00374532	0.04121110	1.00000000
DQ885381	68.00000000	0.00000000	0.00155422	0.00749064	0.00374532	0.04121110	1.00000000
DQ885380	68.00000000	0.00000000	0.00155422	0.00749064	0.00374532	0.04121110	1.00000000
DQ885379	68.00000000	0.00000000	0.00155422	0.00749064	0.00374532	0.04121110	1.00000000
DQ885378	68.00000000	0.00000000	0.00155422	0.00749064	0.00374532	0.04121110	1.00000000
DQ885377	68.00000000	0.00000000	0.00155422	0.00749064	0.00374532	0.04121110	1.00000000
DQ885376	68.00000000	0.00000000	0.00155422	0.00749064	0.00374532	0.04121110	1.00000000
DQ885375	115.00000000	0.00000000	0.00240984	0.00629723	0.00251889	0.01879699	1.00000000
DQ885374	115.00000000	0.00000000	0.00240984	0.00629723	0.00251889	0.01879699	1.00000000
DQ885373	68.00000000	0.00000000	0.00155422	0.00749064	0.00374532	0.04121110	1.00000000
DQ885372	68.00000000	0.00000000	0.00155422	0.00749064	0.00374532	0.04121110	1.00000000
DQ885371	68.00000000	0.00000000	0.00155422	0.00749064	0.00374532	0.04121110	1.00000000
DQ885370	68.00000000	0.00000000	0.00155422	0.00749064	0.00374532	0.04121110	1.00000000
DQ885369	68.00000000	0.00000000	0.00155422	0.00749064	0.00374532	0.04121110	1.00000000
DQ885368	68.00000000	0.00000000	0.00155422	0.00749064	0.00374532	0.04121110	1.00000000
DQ885367	68.00000000	0.00000000	0.00155422	0.00749064	0.00374532	0.04121110	1.00000000
DQ885366	68.00000000	0.00000000	0.00155422	0.00749064	0.00374532	0.04121110	1.00000000
DQ885365	68.00000000	0.00000000	0.00155422	0.00749064	0.00374532	0.04121110	1.00000000
DQ885364	68.00000000	0.00000000	0.00155422	0.00749064	0.00374532	0.04121110	1.00000000
DQ885363	68.00000000	0.00000000	0.00155422	0.00749064	0.00374532	0.04121110	1.00000000
DQ885362	68.00000000	0.00000000	0.00155422	0.00749064	0.00374532	0.04121110	1.00000000
DQ885361DQ886488	68.00000000	0.00000000	0.00155422	0.00749064	0.00374532	0.04121110	1.00000000
DQ886487	68.00000000	0.00000000	0.00155422	0.00749064	0.00374532	0.04121110	1.00000000
EF141315	36.00000000	0.00000000	0.00075084	0.00744417	0.00248139	0.00480769	1.00000000
EF141314	36.00000000	0.00000000	0.00075084	0.00744417	0.00248139	0.00480769	1.00000000
EF141313	28.00000000	-1.00000000	-1.00000000	-1.00000000	-1.00000000	0.00480769	-1.00000000
EF141312	36.00000000	0.00000000	0.00075084	0.00744417	0.00248139	0.00480769	1.00000000
EF141311	36.00000000	0.00000000	0.00075084	0.00744417	0.00248139	0.00480769	1.00000000
EF141310	36.00000000	0.00000000	0.00075084	0.00744417	0.00248139	0.00480769	1.00000000
EF141309	36.00000000	0.00000000	0.00075084	0.00744417	0.00248139	0.00480769	1.00000000
EF141308	36.00000000	0.00000000	0.00075084	0.00744417	0.00248139	0.00480769	1.00000000
EF141307	36.00000000	0.00000000	0.00075084	0.00744417	0.00248139	0.00480769	1.00000000
EF141306	36.00000000	0.00000000	0.00075084	0.00744417	0.00248139	0.00480769	1.00000000
EF141305	36.00000000	0.00000000	0.00075084	0.00744417	0.00248139	0.00480769	1.00000000
EF141304	36.00000000	0.00000000	0.00075084	0.00744417	0.00248139	0.00480769	1.00000000
EF141303	36.00000000	0.00000000	0.00075084	0.00744417	0.00248139	0.00480769	1.00000000
EF141302	36.00000000	0.00000000	0.00075084	0.00744417	0.00248139	0.00480769	1.00000000
EF141301	36.00000000	0.00000000	0.00075084	0.00744417	0.00248139	0.00480769	1.00000000
DQ523586	36.00000000	0.00000000	0.00075084	0.00744417	0.00248139	0.00480769	1.00000000
DQ500136	33.00000000	0.00371747	0.00371747	0.00371747	0.00371747	0.00496278	-1.00000000
DQ500135	36.00000000	0.00000000	0.00075084	0.00744417	0.00248139	0.00480769	1.00000000
DQ500133	39.00000000	0.00000000	0.00261781	0.00745342	0.00496278	0.00496894	1.00000000
EF153670	39.00000000	0.00000000	0.00261781	0.00745342	0.00496278	0.00496894	1.00000000
EF153669	39.00000000	0.00000000	0.00261781	0.00745342	0.00496278	0.00496894	1.00000000
EF153668	39.00000000	0.00000000	0.00261781	0.00745342	0.00496278	0.00496894	1.00000000
EF153667	39.00000000	0.00000000	0.00261781	0.00745342	0.00496278	0.00496894	1.00000000
EF153666	39.00000000	0.00000000	0.00261781	0.00745342	0.00496278	0.00496894	1.00000000
EF126356	57.00000000	0.00000000	0.00083125	0.00124688	0.00124688	0.00374065	1.00000000
DQ980194	36.00000000	0.00000000	0.00075084	0.00744417	0.00248139	0.00480769	1.00000000
EF050035	29.00000000	-1.00000000	-1.00000000	-1.00000000	-1.00000000	0.01305483	-1.00000000
DQ665672	30.00000000	-1.00000000	-1.00000000	-1.00000000	-1.00000000	0.00520833	-1.00000000
DQ523585	36.00000000	0.00000000	0.00075084	0.00744417	0.00248139	0.00480769	1.00000000
DQ523584	36.00000000	0.00000000	0.00075084	0.00744417	0.00248139	0.00480769	1.00000000
DQ523583	36.00000000	0.00000000	0.00075084	0.00744417	0.00248139	0.00480769	1.00000000
DQ523582	36.00000000	0.00000000	0.00075084	0.00744417	0.00248139	0.00480769	1.00000000
DQ523581	36.00000000	0.00000000	0.00075084	0.00744417	0.00248139	0.00480769	1.00000000
DQ523580	36.00000000	0.00000000	0.00075084	0.00744417	0.00248139	0.00480769	1.00000000
DQ523579	36.00000000	0.00000000	0.00075084	0.00744417	0.00248139	0.00480769	1.00000000
DQ523578	36.00000000	0.00000000	0.00075084	0.00744417	0.00248139	0.00480769	1.00000000
DQ523577	36.00000000	0.00000000	0.00075084	0.00744417	0.00248139	0.00480769	1.00000000
DQ523576	36.00000000	0.00000000	0.00075084	0.00744417	0.00248139	0.00480769	1.00000000
DQ523575	36.00000000	0.00000000	0.00075084	0.00744417	0.00248139	0.00480769	1.00000000
DQ523574	36.00000000	0.00000000	0.00075084	0.00744417	0.00248139	0.00480769	1.00000000
DQ523573	36.00000000	0.00000000	0.00075084	0.00744417	0.00248139	0.00480769	1.00000000
DQ523572	36.00000000	0.00000000	0.00075084	0.00744417	0.00248139	0.00480769	1.00000000
DQ523571	36.00000000	0.00000000	0.00075084	0.00744417	0.00248139	0.00480769	1.00000000
DQ523570	36.00000000	0.00000000	0.00075084	0.00744417	0.00248139	0.00480769	1.00000000
DQ479408	39.00000000	0.00000000	0.00261781	0.00745342	0.00496278	0.00496894	1.00000000
DQ500144	36.00000000	0.00000000	0.00075084	0.00744417	0.00248139	0.00480769	1.00000000
DQ500143	39.00000000	0.00000000	0.00261781	0.00745342	0.00496278	0.00496894	1.00000000
DQ500142	36.00000000	0.00000000	0.00075084	0.00744417	0.00248139	0.00480769	1.00000000
DQ500141	31.00000000	0.00616523	0.00616523	0.00616523	0.00616523	0.00740741	-1.00000000
DQ500140	36.00000000	0.00000000	0.00075084	0.00744417	0.00248139	0.00480769	1.00000000
DQ500139	32.00000000	-1.00000000	-1.00000000	-1.00000000	-1.00000000	0.01111111	-1.00000000
DQ500138	36.00000000	0.00000000	0.00075084	0.00744417	0.00248139	0.00480769	1.00000000
DQ500137	33.00000000	0.00371747	0.00371747	0.00371747	0.00371747	0.00496278	-1.00000000
DQ500134	36.00000000	0.00000000	0.00075084	0.00744417	0.00248139	0.00480769	1.00000000
DQ067900	34.00000000	-1.00000000	-1.00000000	-1.00000000	-1.00000000	0.00652742	-1.00000000
DQ067899	35.00000000	-1.00000000	-1.00000000	-1.00000000	-1.00000000	0.00253485	-1.00000000
DQ067898	71.00000000	0.00000000	0.00287874	0.00617284	0.00257069	0.00253485	1.00000000
DQ067897	71.00000000	0.00000000	0.00287874	0.00617284	0.00257069	0.00253485	1.00000000
DQ067896	71.00000000	0.00000000	0.00287874	0.00617284	0.00257069	0.00253485	1.00000000
DQ403793	36.00000000	0.00000000	0.00075084	0.00744417	0.00248139	0.00480769	1.00000000
AF528564	37.00000000	-1.00000000	-1.00000000	-1.00000000	-1.00000000	0.00749376	-1.00000000
AF528563	51.00000000	0.00000000	0.00266445	0.00499584	0.00333056	0.00749376	1.00000000
AF528562	51.00000000	0.00000000	0.00266445	0.00499584	0.00333056	0.00749376	1.00000000
AF528561	51.00000000	0.00000000	0.00266445	0.00499584	0.00333056	0.00749376	1.00000000
AF528558	50.00000000	0.00334728	0.00334728	0.00334728	0.00334728	0.00250627	-1.00000000
AF528557	49.00000000	0.00000000	0.00161120	0.00502513	0.00251256	0.00250627	1.00000000
AF528556	49.00000000	0.00000000	0.00161120	0.00502513	0.00251256	0.00250627	1.00000000
AY742740	47.00000000	0.00250000	0.00561578	0.00725514	0.00709220	0.05434782	1.00000000
AF266783	38.00000000	0.00250627	0.00250627	0.00250627	0.00250627	0.01256281	-1.00000000
DQ364471	72.00000000	0.00000000	0.00192648	0.00502513	0.00375940	0.00125313	1.00000000
AY919304	98.00000000	0.00249066	0.00249066	0.00249066	0.00249066	0.06500000	-1.00000000
AY919303	95.00000000	0.00000000	0.00000000	0.00000000	0.00000000	0.00740741	-1.00000000
AY919302	97.00000000	0.00000000	0.00000000	0.00000000	0.00000000	0.00995025	-1.00000000
AY919301	39.00000000	0.00000000	0.00261781	0.00745342	0.00496278	0.00496894	1.00000000
AY884606	39.00000000	0.00000000	0.00261781	0.00745342	0.00496278	0.00496894	1.00000000
AY884605	39.00000000	0.00000000	0.00261781	0.00745342	0.00496278	0.00496894	1.00000000
AY884603	39.00000000	0.00000000	0.00261781	0.00745342	0.00496278	0.00496894	1.00000000
AY831722	39.00000000	0.00000000	0.00261781	0.00745342	0.00496278	0.00496894	1.00000000
AY831721	39.00000000	0.00000000	0.00261781	0.00745342	0.00496278	0.00496894	1.00000000
AY831720	39.00000000	0.00000000	0.00261781	0.00745342	0.00496278	0.00496894	1.00000000
AY831719	39.00000000	0.00000000	0.00261781	0.00745342	0.00496278	0.00496894	1.00000000
AY695807	68.00000000	0.00000000	0.00155422	0.00749064	0.00374532	0.04121110	1.00000000
AY695806	68.00000000	0.00000000	0.00155422	0.00749064	0.00374532	0.04121110	1.00000000
AY695805	68.00000000	0.00000000	0.00155422	0.00749064	0.00374532	0.04121110	1.00000000
AY695804	68.00000000	0.00000000	0.00155422	0.00749064	0.00374532	0.04121110	1.00000000
AY608624	40.00000000	0.00000000	0.00263304	0.00623441	0.00374065	0.00124844	1.00000000
AY608623	40.00000000	0.00000000	0.00263304	0.00623441	0.00374065	0.00124844	1.00000000
AY608622	40.00000000	0.00000000	0.00263304	0.00623441	0.00374065	0.00124844	1.00000000
AY608621	40.00000000	0.00000000	0.00263304	0.00623441	0.00374065	0.00124844	1.00000000
AY608620	40.00000000	0.00000000	0.00263304	0.00623441	0.00374065	0.00124844	1.00000000
AY608619	40.00000000	0.00000000	0.00263304	0.00623441	0.00374065	0.00124844	1.00000000
AY608618	41.00000000	0.00000000	0.00166251	0.00249377	0.00249377	0.00249377	1.00000000
AY608617	40.00000000	0.00000000	0.00263304	0.00623441	0.00374065	0.00124844	1.00000000
AY608616	40.00000000	0.00000000	0.00263304	0.00623441	0.00374065	0.00124844	1.00000000
AY608615	41.00000000	0.00000000	0.00166251	0.00249377	0.00249377	0.00249377	1.00000000
AY608614	41.00000000	0.00000000	0.00166251	0.00249377	0.00249377	0.00249377	1.00000000
AY608613	42.00000000	-1.00000000	-1.00000000	-1.00000000	-1.00000000	0.02625000	-1.00000000
AY608612	43.00000000	-1.00000000	-1.00000000	-1.00000000	-1.00000000	0.04881101	-1.00000000
AY608611	44.00000000	-1.00000000	-1.00000000	-1.00000000	-1.00000000	0.09718670	-1.00000000
AY608610	58.00000000	0.00250941	0.00250941	0.00250941	0.00250941	0.01256281	-1.00000000
AY608609	45.00000000	-1.00000000	-1.00000000	-1.00000000	-1.00000000	0.03266332	-1.00000000
AY608608	46.00000000	-1.00000000	-1.00000000	-1.00000000	-1.00000000	0.00870647	-1.00000000
AY211019	47.00000000	0.00250000	0.00561578	0.00725514	0.00709220	0.05434782	1.00000000
AY211017	49.00000000	0.00000000	0.00161120	0.00502513	0.00251256	0.00250627	1.00000000
AY211015	51.00000000	0.00000000	0.00266445	0.00499584	0.00333056	0.00749376	1.00000000
DQ202400	47.00000000	0.00250000	0.00561578	0.00725514	0.00709220	0.05434782	1.00000000
DQ069296	72.00000000	0.00000000	0.00192648	0.00502513	0.00375940	0.00125313	1.00000000
DQ069294	48.00000000	-1.00000000	-1.00000000	-1.00000000	-1.00000000	0.00995025	-1.00000000
AY744946	56.00000000	0.00000000	0.00237204	0.00749064	0.00374532	0.00124844	1.00000000
AF465762	49.00000000	0.00000000	0.00161120	0.00502513	0.00251256	0.00250627	1.00000000
AF465761	68.00000000	0.00000000	0.00155422	0.00749064	0.00374532	0.04121110	1.00000000
AF465758	72.00000000	0.00000000	0.00192648	0.00502513	0.00375940	0.00125313	1.00000000
AY211018	50.00000000	0.00334728	0.00334728	0.00334728	0.00334728	0.00250627	-1.00000000
AY211016	51.00000000	0.00000000	0.00266445	0.00499584	0.00333056	0.00749376	1.00000000
AY225482	115.00000000	0.00000000	0.00240984	0.00629723	0.00251889	0.01879699	1.00000000
AY225481	115.00000000	0.00000000	0.00240984	0.00629723	0.00251889	0.01879699	1.00000000
AY225480	115.00000000	0.00000000	0.00240984	0.00629723	0.00251889	0.01879699	1.00000000
AY225479	115.00000000	0.00000000	0.00240984	0.00629723	0.00251889	0.01879699	1.00000000
AY225478	115.00000000	0.00000000	0.00240984	0.00629723	0.00251889	0.01879699	1.00000000
AY225477	115.00000000	0.00000000	0.00240984	0.00629723	0.00251889	0.01879699	1.00000000
AY225476	115.00000000	0.00000000	0.00240984	0.00629723	0.00251889	0.01879699	1.00000000
AY225475	115.00000000	0.00000000	0.00240984	0.00629723	0.00251889	0.01879699	1.00000000
AY225474	115.00000000	0.00000000	0.00240984	0.00629723	0.00251889	0.01879699	1.00000000
AY225473	115.00000000	0.00000000	0.00240984	0.00629723	0.00251889	0.01879699	1.00000000
AY225472	115.00000000	0.00000000	0.00240984	0.00629723	0.00251889	0.01879699	1.00000000
AY225471	52.00000000	0.00122549	0.00370722	0.00623441	0.00498132	0.00228833	1.00000000
AY225470	53.00000000	-1.00000000	-1.00000000	-1.00000000	-1.00000000	0.02264151	-1.00000000
AY225469	54.00000000	-1.00000000	-1.00000000	-1.00000000	-1.00000000	0.04119850	-1.00000000
AY198307	55.00000000	-1.00000000	-1.00000000	-1.00000000	-1.00000000	0.02625000	-1.00000000
AY198306	56.00000000	0.00000000	0.00237204	0.00749064	0.00374532	0.00124844	1.00000000
AY198305	57.00000000	0.00000000	0.00083125	0.00124688	0.00124688	0.00374065	1.00000000
AY198304	57.00000000	0.00000000	0.00083125	0.00124688	0.00124688	0.00374065	1.00000000
AY198303	58.00000000	0.00250941	0.00250941	0.00250941	0.00250941	0.01256281	-1.00000000
AY198302	59.00000000	-1.00000000	-1.00000000	-1.00000000	-1.00000000	0.04010025	-1.00000000
AY198301	60.00000000	-1.00000000	-1.00000000	-1.00000000	-1.00000000	0.01381910	-1.00000000
AY198300	61.00000000	-1.00000000	-1.00000000	-1.00000000	-1.00000000	0.00879397	-1.00000000
AY198299	62.00000000	0.00125628	0.00125628	0.00125628	0.00125628	0.00879397	-1.00000000
AY198298	62.00000000	0.00125628	0.00125628	0.00125628	0.00125628	0.00879397	-1.00000000
AY198297	63.00000000	-1.00000000	-1.00000000	-1.00000000	-1.00000000	0.03128911	-1.00000000
AY198296	64.00000000	-1.00000000	-1.00000000	-1.00000000	-1.00000000	0.01879699	-1.00000000
AY198295	65.00000000	-1.00000000	-1.00000000	-1.00000000	-1.00000000	0.01127820	-1.00000000
AY198294	66.00000000	-1.00000000	-1.00000000	-1.00000000	-1.00000000	0.01127820	-1.00000000
AY198293	67.00000000	-1.00000000	-1.00000000	-1.00000000	-1.00000000	0.08080808	-1.00000000
AY198292	68.00000000	0.00000000	0.00155422	0.00749064	0.00374532	0.04121110	1.00000000
AY198291	69.00000000	0.00250941	0.00250941	0.00250941	0.00250941	0.05157233	-1.00000000
AY198290	70.00000000	0.00125000	0.00125000	0.00125000	0.00125000	0.06155779	-1.00000000
AY198289	71.00000000	0.00000000	0.00287874	0.00617284	0.00257069	0.00253485	1.00000000
AY198288	72.00000000	0.00000000	0.00192648	0.00502513	0.00375940	0.00125313	1.00000000
AY198287	72.00000000	0.00000000	0.00192648	0.00502513	0.00375940	0.00125313	1.00000000
AY198286	73.00000000	0.00000000	0.00000000	0.00000000	0.00000000	0.00879397	1.00000000
AY198285	74.00000000	-1.00000000	-1.00000000	-1.00000000	-1.00000000	0.00879397	-1.00000000
AY198284	75.00000000	-1.00000000	-1.00000000	-1.00000000	-1.00000000	0.02760351	-1.00000000
AY198283	76.00000000	-1.00000000	-1.00000000	-1.00000000	-1.00000000	0.03899371	-1.00000000
AY198282	77.00000000	-1.00000000	-1.00000000	-1.00000000	-1.00000000	0.02130326	-1.00000000
AY198281	78.00000000	-1.00000000	-1.00000000	-1.00000000	-1.00000000	0.04419192	-1.00000000
AY198280	79.00000000	-1.00000000	-1.00000000	-1.00000000	-1.00000000	0.02143758	-1.00000000
AY198279	80.00000000	-1.00000000	-1.00000000	-1.00000000	-1.00000000	0.02900378	-1.00000000
AY198278	81.00000000	-1.00000000	-1.00000000	-1.00000000	-1.00000000	0.04271357	-1.00000000
AY198277	82.00000000	0.00125628	0.00125628	0.00125628	0.00125628	0.02900378	-1.00000000
AY198276	82.00000000	0.00125628	0.00125628	0.00125628	0.00125628	0.02900378	-1.00000000
AY198275	83.00000000	-1.00000000	-1.00000000	-1.00000000	-1.00000000	0.02506266	-1.00000000
AY198274	84.00000000	0.00625000	0.00625000	0.00625000	0.00625000	0.00500000	-1.00000000
AY198273	85.00000000	0.00500000	0.00500000	0.00500000	0.00500000	0.00500000	-1.00000000
AY198272	85.00000000	0.00500000	0.00500000	0.00500000	0.00500000	0.00500000	-1.00000000
AY198271	86.00000000	0.00000000	0.00000000	0.00000000	0.00000000	0.01631117	-1.00000000
AY198270	86.00000000	0.00000000	0.00000000	0.00000000	0.00000000	0.01631117	-1.00000000
AY198269	87.00000000	-1.00000000	-1.00000000	-1.00000000	-1.00000000	0.01501877	-1.00000000
AY198268	88.00000000	-1.00000000	-1.00000000	-1.00000000	-1.00000000	0.01248439	-1.00000000
AY198267	89.00000000	-1.00000000	-1.00000000	-1.00000000	-1.00000000	0.01248439	-1.00000000
AY198266	90.00000000	0.00000000	0.00000000	0.00000000	0.00000000	0.01096224	-1.00000000
AY198265	91.00000000	-1.00000000	-1.00000000	-1.00000000	-1.00000000	0.01505646	-1.00000000
AY198264	92.00000000	-1.00000000	-1.00000000	-1.00000000	-1.00000000	0.03136763	-1.00000000
AY198263	93.00000000	-1.00000000	-1.00000000	-1.00000000	-1.00000000	0.03136763	-1.00000000
AY198262	94.00000000	0.00622665	0.00622665	0.00622665	0.00622665	0.00870647	-1.00000000
AY198261	95.00000000	0.00000000	0.00000000	0.00000000	0.00000000	0.00740741	-1.00000000
AY198248	96.00000000	-1.00000000	-1.00000000	-1.00000000	-1.00000000	0.12239584	-1.00000000
AY198247	97.00000000	0.00000000	0.00000000	0.00000000	0.00000000	0.00995025	-1.00000000
AY198246	98.00000000	0.00249066	0.00249066	0.00249066	0.00249066	0.06500000	-1.00000000
AY198245	99.00000000	-1.00000000	-1.00000000	-1.00000000	-1.00000000	0.10984848	-1.00000000
AY198244	100.00000000	-1.00000000	-1.00000000	-1.00000000	-1.00000000	0.02763819	-1.00000000
AY198243	101.00000000	-1.00000000	-1.00000000	-1.00000000	-1.00000000	0.01006289	-1.00000000
AY198242	102.00000000	0.00251256	0.00251256	0.00251256	0.00251256	0.01006289	-1.00000000
AY198241	102.00000000	0.00251256	0.00251256	0.00251256	0.00251256	0.01006289	-1.00000000
AY198240	103.00000000	-1.00000000	-1.00000000	-1.00000000	-1.00000000	0.09750000	-1.00000000
AY198239	104.00000000	0.00251572	0.00251572	0.00251572	0.00251572	0.10178117	-1.00000000
AY198238	104.00000000	0.00251572	0.00251572	0.00251572	0.00251572	0.10178117	-1.00000000
AY198237	105.00000000	-1.00000000	-1.00000000	-1.00000000	-1.00000000	0.01294219	-1.00000000
AY198236	106.00000000	0.00000000	0.00000000	0.00000000	0.00000000	0.00942588	1.00000000
AY198235	107.00000000	0.00000000	0.00201948	0.00582072	0.00000000	0.00799087	1.00000000
AY198234	107.00000000	0.00000000	0.00201948	0.00582072	0.00000000	0.00799087	1.00000000
AY198233	108.00000000	0.00000000	0.00074904	0.00234467	0.00213447	0.00563063	1.00000000
AY198232	109.00000000	-1.00000000	-1.00000000	-1.00000000	-1.00000000	0.04887218	-1.00000000
AY198231	110.00000000	-1.00000000	-1.00000000	-1.00000000	-1.00000000	0.00498132	-1.00000000
AY198230	111.00000000	0.00000000	0.00101622	0.00259067	0.00249377	0.00352941	1.00000000
AY198229	112.00000000	0.00000000	0.00000000	0.00000000	0.00000000	0.06855792	1.00000000
AY198228	113.00000000	0.00000000	0.00035236	0.00130378	0.00115875	0.02503129	1.00000000
AY198227	114.00000000	0.00000000	0.00124829	0.00253165	0.00243605	0.06714629	1.00000000
AY374984	115.00000000	0.00000000	0.00240984	0.00629723	0.00251889	0.01879699	1.00000000
AF448225	116.00000000	-1.00000000	-1.00000000	-1.00000000	-1.00000000	0.06524467	-1.00000000
