# Supplementary material for: Molecular Taxonomy of Phytopathogenic Fungi: A Case Study in Peronospora
Source: PLoS One. 2009 Jul 29;4(7):e6319. doi: 10.1371/journal.pone.0006319 (PMC2712678; doi:10.1371/journal.pone.0006319)
Supplement: File S1 — Includes the inferred alignments in FASTA, the trees in Newick and selected distance matrices in extended PHYLIP format. (0.60 MB ZIP) [file pone.0006319.s001.zip › Supplementary_File_S1/Full_optimization_taxonomy_poa_P_F10.csv]

Threshold	No._Clusters	MRI
0.00000000	192.00000000	0.61249456
0.00010000	192.00000000	0.61249456
0.00020000	192.00000000	0.61249456
0.00030000	192.00000000	0.61249456
0.00040000	192.00000000	0.61249456
0.00050000	192.00000000	0.61249456
0.00060000	192.00000000	0.61249456
0.00070000	192.00000000	0.61249456
0.00080000	192.00000000	0.61249456
0.00090000	190.00000000	0.61620725
0.00100000	190.00000000	0.61620725
0.00110000	189.00000000	0.61817349
0.00120000	187.00000000	0.61985475
0.00130000	169.00000000	0.65875450
0.00140000	167.00000000	0.66018857
0.00150000	167.00000000	0.66018857
0.00160000	167.00000000	0.66018857
0.00170000	167.00000000	0.66018857
0.00180000	167.00000000	0.66018857
0.00190000	167.00000000	0.66018857
0.00200000	167.00000000	0.66018857
0.00210000	167.00000000	0.66018857
0.00220000	167.00000000	0.66018857
0.00230000	166.00000000	0.66671077
0.00240000	166.00000000	0.66671077
0.00250000	154.00000000	0.68870889
0.00260000	139.00000000	0.76329674
0.00270000	138.00000000	0.76396734
0.00280000	138.00000000	0.76396734
0.00290000	138.00000000	0.76396734
0.00300000	138.00000000	0.76396734
0.00310000	138.00000000	0.76396734
0.00320000	138.00000000	0.76396734
0.00330000	138.00000000	0.76396734
0.00340000	137.00000000	0.76419073
0.00350000	137.00000000	0.76419073
0.00360000	136.00000000	0.76463728
0.00370000	135.00000000	0.76449160
0.00380000	130.00000000	0.79616533
0.00390000	130.00000000	0.79616533
0.00400000	129.00000000	0.79498841
0.00410000	129.00000000	0.79498841
0.00420000	129.00000000	0.79498841
0.00430000	129.00000000	0.79498841
0.00440000	129.00000000	0.79498841
0.00450000	129.00000000	0.79498841
0.00460000	129.00000000	0.79498841
0.00470000	129.00000000	0.79498841
0.00480000	129.00000000	0.79498841
0.00490000	129.00000000	0.79498841
0.00500000	121.00000000	0.83582734
0.00510000	118.00000000	0.83679246
0.00520000	118.00000000	0.83679246
0.00530000	118.00000000	0.83679246
0.00540000	118.00000000	0.83679246
0.00550000	118.00000000	0.83679246
0.00560000	118.00000000	0.83679246
0.00570000	118.00000000	0.83679246
0.00580000	118.00000000	0.83679246
0.00590000	117.00000000	0.83326810
0.00600000	117.00000000	0.83326810
0.00610000	117.00000000	0.83326810
0.00620000	116.00000000	0.83386023
0.00630000	112.00000000	0.83999600
0.00640000	112.00000000	0.83999600
0.00650000	112.00000000	0.83999600
0.00660000	112.00000000	0.83999600
0.00670000	112.00000000	0.83999600
0.00680000	112.00000000	0.83999600
0.00690000	112.00000000	0.83999600
0.00700000	112.00000000	0.83999600
0.00710000	112.00000000	0.83999600
0.00720000	112.00000000	0.83999600
0.00730000	111.00000000	0.84038618
0.00740000	111.00000000	0.84038618
0.00750000	109.00000000	0.85484820
0.00760000	103.00000000	0.79428180
0.00770000	103.00000000	0.79428180
0.00780000	103.00000000	0.79428180
0.00790000	102.00000000	0.79364512
0.00800000	102.00000000	0.79364512
0.00810000	102.00000000	0.79364512
0.00820000	102.00000000	0.79364512
0.00830000	102.00000000	0.79364512
0.00840000	102.00000000	0.79364512
0.00850000	102.00000000	0.79364512
0.00860000	102.00000000	0.79364512
0.00870000	102.00000000	0.79364512
0.00880000	97.00000000	0.79871774
0.00890000	96.00000000	0.79820995
0.00900000	96.00000000	0.79820995
0.00910000	96.00000000	0.79820995
0.00920000	96.00000000	0.79820995
0.00930000	96.00000000	0.79820995
0.00940000	95.00000000	0.79593187
0.00950000	94.00000000	0.79530107
0.00960000	94.00000000	0.79530107
0.00970000	94.00000000	0.79530107
0.00980000	94.00000000	0.79530107
0.00990000	93.00000000	0.79639481
0.01000000	90.00000000	0.79585088
0.01010000	89.00000000	0.79560028
0.01020000	89.00000000	0.79560028
0.01030000	89.00000000	0.79560028
0.01040000	89.00000000	0.79560028
0.01050000	88.00000000	0.79459922
0.01060000	88.00000000	0.79459922
0.01070000	88.00000000	0.79459922
0.01080000	88.00000000	0.79459922
0.01090000	87.00000000	0.79550418
0.01100000	87.00000000	0.79550418
0.01110000	87.00000000	0.79550418
0.01120000	86.00000000	0.79586582
0.01130000	83.00000000	0.79987734
0.01140000	83.00000000	0.79987734
0.01150000	83.00000000	0.79987734
0.01160000	83.00000000	0.79987734
0.01170000	83.00000000	0.79987734
0.01180000	82.00000000	0.79775774
0.01190000	82.00000000	0.79775774
0.01200000	82.00000000	0.79775774
0.01210000	82.00000000	0.79775774
0.01220000	82.00000000	0.79775774
0.01230000	82.00000000	0.79775774
0.01240000	82.00000000	0.79775774
0.01250000	80.00000000	0.79057755
0.01260000	77.00000000	0.77733769
0.01270000	77.00000000	0.77733769
0.01280000	77.00000000	0.77733769
0.01290000	77.00000000	0.77733769
0.01300000	77.00000000	0.77733769
0.01310000	77.00000000	0.77733769
0.01320000	77.00000000	0.77733769
0.01330000	77.00000000	0.77733769
0.01340000	77.00000000	0.77733769
0.01350000	77.00000000	0.77733769
0.01360000	77.00000000	0.77733769
0.01370000	77.00000000	0.77733769
0.01380000	75.00000000	0.78109391
0.01390000	75.00000000	0.78109391
0.01400000	75.00000000	0.78109391
0.01410000	75.00000000	0.78109391
0.01420000	75.00000000	0.78109391
0.01430000	74.00000000	0.77906487
0.01440000	74.00000000	0.77906487
0.01450000	74.00000000	0.77906487
0.01460000	74.00000000	0.77906487
0.01470000	74.00000000	0.77906487
0.01480000	74.00000000	0.77906487
0.01490000	74.00000000	0.77906487
0.01500000	74.00000000	0.77906487
0.01510000	73.00000000	0.77917532
0.01520000	73.00000000	0.77917532
0.01530000	73.00000000	0.77917532
0.01540000	73.00000000	0.77917532
0.01550000	73.00000000	0.77917532
0.01560000	73.00000000	0.77917532
0.01570000	73.00000000	0.77917532
0.01580000	73.00000000	0.77917532
0.01590000	73.00000000	0.77917532
0.01600000	73.00000000	0.77917532
0.01610000	73.00000000	0.77917532
0.01620000	73.00000000	0.77917532
0.01630000	73.00000000	0.77917532
0.01640000	72.00000000	0.77883816
0.01650000	72.00000000	0.77883816
0.01660000	72.00000000	0.77883816
0.01670000	72.00000000	0.77883816
0.01680000	72.00000000	0.77883816
0.01690000	72.00000000	0.77883816
0.01700000	71.00000000	0.78051215
0.01710000	71.00000000	0.78051215
0.01720000	71.00000000	0.78051215
0.01730000	71.00000000	0.78051215
0.01740000	71.00000000	0.78051215
0.01750000	71.00000000	0.78051215
0.01760000	70.00000000	0.78056691
0.01770000	70.00000000	0.78056691
0.01780000	70.00000000	0.78056691
0.01790000	70.00000000	0.78056691
0.01800000	70.00000000	0.78056691
0.01810000	70.00000000	0.78056691
0.01820000	70.00000000	0.78056691
0.01830000	70.00000000	0.78056691
0.01840000	70.00000000	0.78056691
0.01850000	70.00000000	0.78056691
0.01860000	70.00000000	0.78056691
0.01870000	70.00000000	0.78056691
0.01880000	70.00000000	0.78056691
0.01890000	70.00000000	0.78056691
0.01900000	70.00000000	0.78056691
0.01910000	70.00000000	0.78056691
0.01920000	70.00000000	0.78056691
0.01930000	70.00000000	0.78056691
0.01940000	70.00000000	0.78056691
0.01950000	70.00000000	0.78056691
0.01960000	69.00000000	0.78477498
0.01970000	69.00000000	0.78477498
0.01980000	68.00000000	0.78527234
0.01990000	68.00000000	0.78527234
0.02000000	68.00000000	0.78527234
0.02010000	68.00000000	0.78527234
0.02020000	67.00000000	0.78459834
0.02030000	67.00000000	0.78459834
0.02040000	67.00000000	0.78459834
0.02050000	67.00000000	0.78459834
0.02060000	67.00000000	0.78459834
0.02070000	67.00000000	0.78459834
0.02080000	67.00000000	0.78459834
0.02090000	67.00000000	0.78459834
0.02100000	67.00000000	0.78459834
0.02110000	67.00000000	0.78459834
0.02120000	67.00000000	0.78459834
0.02130000	67.00000000	0.78459834
0.02140000	66.00000000	0.78448610
0.02150000	65.00000000	0.78409097
0.02160000	65.00000000	0.78409097
0.02170000	65.00000000	0.78409097
0.02180000	65.00000000	0.78409097
0.02190000	65.00000000	0.78409097
0.02200000	65.00000000	0.78409097
0.02210000	65.00000000	0.78409097
0.02220000	65.00000000	0.78409097
0.02230000	65.00000000	0.78409097
0.02240000	65.00000000	0.78409097
0.02250000	65.00000000	0.78409097
0.02260000	64.00000000	0.78386684
0.02270000	64.00000000	0.78386684
0.02280000	64.00000000	0.78386684
0.02290000	64.00000000	0.78386684
0.02300000	64.00000000	0.78386684
0.02310000	64.00000000	0.78386684
0.02320000	64.00000000	0.78386684
0.02330000	64.00000000	0.78386684
0.02340000	63.00000000	0.78374514
0.02350000	63.00000000	0.78374514
0.02360000	63.00000000	0.78374514
0.02370000	63.00000000	0.78374514
0.02380000	63.00000000	0.78374514
0.02390000	63.00000000	0.78374514
0.02400000	63.00000000	0.78374514
0.02410000	63.00000000	0.78374514
0.02420000	62.00000000	0.78174680
0.02430000	62.00000000	0.78174680
0.02440000	62.00000000	0.78174680
0.02450000	62.00000000	0.78174680
0.02460000	62.00000000	0.78174680
0.02470000	62.00000000	0.78174680
0.02480000	62.00000000	0.78174680
0.02490000	62.00000000	0.78174680
0.02500000	62.00000000	0.78174680
0.02510000	62.00000000	0.78174680
0.02520000	62.00000000	0.78174680
0.02530000	62.00000000	0.78174680
0.02540000	62.00000000	0.78174680
0.02550000	62.00000000	0.78174680
0.02560000	62.00000000	0.78174680
0.02570000	62.00000000	0.78174680
0.02580000	62.00000000	0.78174680
0.02590000	62.00000000	0.78174680
0.02600000	62.00000000	0.78174680
0.02610000	62.00000000	0.78174680
0.02620000	61.00000000	0.78603735
0.02630000	60.00000000	0.78592683
0.02640000	59.00000000	0.78570586
0.02650000	59.00000000	0.78570586
0.02660000	59.00000000	0.78570586
0.02670000	59.00000000	0.78570586
0.02680000	59.00000000	0.78570586
0.02690000	59.00000000	0.78570586
0.02700000	59.00000000	0.78570586
0.02710000	59.00000000	0.78570586
0.02720000	59.00000000	0.78570586
0.02730000	59.00000000	0.78570586
0.02740000	59.00000000	0.78570586
0.02750000	59.00000000	0.78570586
0.02760000	59.00000000	0.78570586
0.02770000	59.00000000	0.78570586
0.02780000	59.00000000	0.78570586
0.02790000	59.00000000	0.78570586
0.02800000	59.00000000	0.78570586
0.02810000	59.00000000	0.78570586
0.02820000	59.00000000	0.78570586
0.02830000	59.00000000	0.78570586
0.02840000	59.00000000	0.78570586
0.02850000	59.00000000	0.78570586
0.02860000	59.00000000	0.78570586
0.02870000	58.00000000	0.78262362
0.02880000	58.00000000	0.78262362
0.02890000	58.00000000	0.78262362
0.02900000	58.00000000	0.78262362
0.02910000	58.00000000	0.78262362
0.02920000	58.00000000	0.78262362
0.02930000	58.00000000	0.78262362
0.02940000	58.00000000	0.78262362
0.02950000	58.00000000	0.78262362
0.02960000	58.00000000	0.78262362
0.02970000	58.00000000	0.78262362
0.02980000	58.00000000	0.78262362
0.02990000	58.00000000	0.78262362
0.03000000	58.00000000	0.78262362
0.03010000	57.00000000	0.78196587
0.03020000	57.00000000	0.78196587
0.03030000	55.00000000	0.78212457
0.03040000	54.00000000	0.77852596
0.03050000	54.00000000	0.77852596
0.03060000	54.00000000	0.77852596
0.03070000	54.00000000	0.77852596
0.03080000	54.00000000	0.77852596
0.03090000	54.00000000	0.77852596
0.03100000	54.00000000	0.77852596
0.03110000	54.00000000	0.77852596
0.03120000	54.00000000	0.77852596
0.03130000	53.00000000	0.77613962
0.03140000	51.00000000	0.77391004
0.03150000	51.00000000	0.77391004
0.03160000	51.00000000	0.77391004
0.03170000	51.00000000	0.77391004
0.03180000	51.00000000	0.77391004
0.03190000	51.00000000	0.77391004
0.03200000	51.00000000	0.77391004
0.03210000	51.00000000	0.77391004
0.03220000	51.00000000	0.77391004
0.03230000	51.00000000	0.77391004
0.03240000	51.00000000	0.77391004
0.03250000	51.00000000	0.77391004
0.03260000	51.00000000	0.77391004
0.03270000	50.00000000	0.77258915
0.03280000	49.00000000	0.77227258
0.03290000	49.00000000	0.77227258
0.03300000	49.00000000	0.77227258
0.03310000	49.00000000	0.77227258
0.03320000	49.00000000	0.77227258
0.03330000	49.00000000	0.77227258
0.03340000	49.00000000	0.77227258
0.03350000	49.00000000	0.77227258
0.03360000	49.00000000	0.77227258
0.03370000	49.00000000	0.77227258
0.03380000	49.00000000	0.77227258
0.03390000	49.00000000	0.77227258
0.03400000	49.00000000	0.77227258
0.03410000	49.00000000	0.77227258
0.03420000	49.00000000	0.77227258
0.03430000	49.00000000	0.77227258
0.03440000	49.00000000	0.77227258
0.03450000	49.00000000	0.77227258
0.03460000	49.00000000	0.77227258
0.03470000	49.00000000	0.77227258
0.03480000	49.00000000	0.77227258
0.03490000	49.00000000	0.77227258
0.03500000	49.00000000	0.77227258
0.03510000	49.00000000	0.77227258
0.03520000	49.00000000	0.77227258
0.03530000	49.00000000	0.77227258
0.03540000	48.00000000	0.74092346
0.03550000	48.00000000	0.74092346
0.03560000	48.00000000	0.74092346
0.03570000	48.00000000	0.74092346
0.03580000	48.00000000	0.74092346
0.03590000	48.00000000	0.74092346
0.03600000	48.00000000	0.74092346
0.03610000	48.00000000	0.74092346
0.03620000	48.00000000	0.74092346
0.03630000	48.00000000	0.74092346
0.03640000	48.00000000	0.74092346
0.03650000	48.00000000	0.74092346
0.03660000	48.00000000	0.74092346
0.03670000	47.00000000	0.73955073
0.03680000	47.00000000	0.73955073
0.03690000	47.00000000	0.73955073
0.03700000	47.00000000	0.73955073
0.03710000	47.00000000	0.73955073
0.03720000	47.00000000	0.73955073
0.03730000	47.00000000	0.73955073
0.03740000	47.00000000	0.73955073
0.03750000	47.00000000	0.73955073
0.03760000	46.00000000	0.73925715
0.03770000	46.00000000	0.73925715
0.03780000	46.00000000	0.73925715
0.03790000	46.00000000	0.73925715
0.03800000	46.00000000	0.73925715
0.03810000	46.00000000	0.73925715
0.03820000	46.00000000	0.73925715
0.03830000	46.00000000	0.73925715
0.03840000	46.00000000	0.73925715
0.03850000	46.00000000	0.73925715
0.03860000	46.00000000	0.73925715
0.03870000	46.00000000	0.73925715
0.03880000	46.00000000	0.73925715
0.03890000	46.00000000	0.73925715
0.03900000	46.00000000	0.73925715
0.03910000	46.00000000	0.73925715
0.03920000	46.00000000	0.73925715
0.03930000	46.00000000	0.73925715
0.03940000	46.00000000	0.73925715
0.03950000	46.00000000	0.73925715
0.03960000	46.00000000	0.73925715
0.03970000	46.00000000	0.73925715
0.03980000	46.00000000	0.73925715
0.03990000	46.00000000	0.73925715
0.04000000	46.00000000	0.73925715
0.04010000	46.00000000	0.73925715
0.04020000	46.00000000	0.73925715
0.04030000	45.00000000	0.72625012
0.04040000	45.00000000	0.72625012
0.04050000	45.00000000	0.72625012
0.04060000	45.00000000	0.72625012
0.04070000	45.00000000	0.72625012
0.04080000	45.00000000	0.72625012
0.04090000	45.00000000	0.72625012
0.04100000	45.00000000	0.72625012
0.04110000	45.00000000	0.72625012
0.04120000	45.00000000	0.72625012
0.04130000	45.00000000	0.72625012
0.04140000	45.00000000	0.72625012
0.04150000	45.00000000	0.72625012
0.04160000	45.00000000	0.72625012
0.04170000	45.00000000	0.72625012
0.04180000	45.00000000	0.72625012
0.04190000	45.00000000	0.72625012
0.04200000	45.00000000	0.72625012
0.04210000	45.00000000	0.72625012
0.04220000	45.00000000	0.72625012
0.04230000	45.00000000	0.72625012
0.04240000	45.00000000	0.72625012
0.04250000	45.00000000	0.72625012
0.04260000	45.00000000	0.72625012
0.04270000	45.00000000	0.72625012
0.04280000	45.00000000	0.72625012
0.04290000	44.00000000	0.72473459
0.04300000	44.00000000	0.72473459
0.04310000	44.00000000	0.72473459
0.04320000	44.00000000	0.72473459
0.04330000	44.00000000	0.72473459
0.04340000	44.00000000	0.72473459
0.04350000	44.00000000	0.72473459
0.04360000	44.00000000	0.72473459
0.04370000	44.00000000	0.72473459
0.04380000	44.00000000	0.72473459
0.04390000	44.00000000	0.72473459
0.04400000	44.00000000	0.72473459
0.04410000	44.00000000	0.72473459
0.04420000	44.00000000	0.72473459
0.04430000	44.00000000	0.72473459
0.04440000	44.00000000	0.72473459
0.04450000	44.00000000	0.72473459
0.04460000	44.00000000	0.72473459
0.04470000	44.00000000	0.72473459
0.04480000	44.00000000	0.72473459
0.04490000	44.00000000	0.72473459
0.04500000	44.00000000	0.72473459
0.04510000	44.00000000	0.72473459
0.04520000	44.00000000	0.72473459
0.04530000	44.00000000	0.72473459
0.04540000	44.00000000	0.72473459
0.04550000	44.00000000	0.72473459
0.04560000	44.00000000	0.72473459
0.04570000	43.00000000	0.72247145
0.04580000	43.00000000	0.72247145
0.04590000	43.00000000	0.72247145
0.04600000	43.00000000	0.72247145
0.04610000	43.00000000	0.72247145
0.04620000	43.00000000	0.72247145
0.04630000	43.00000000	0.72247145
0.04640000	43.00000000	0.72247145
0.04650000	43.00000000	0.72247145
0.04660000	43.00000000	0.72247145
0.04670000	43.00000000	0.72247145
0.04680000	43.00000000	0.72247145
0.04690000	43.00000000	0.72247145
0.04700000	43.00000000	0.72247145
0.04710000	43.00000000	0.72247145
0.04720000	43.00000000	0.72247145
0.04730000	43.00000000	0.72247145
0.04740000	43.00000000	0.72247145
0.04750000	43.00000000	0.72247145
0.04760000	43.00000000	0.72247145
0.04770000	43.00000000	0.72247145
0.04780000	43.00000000	0.72247145
0.04790000	43.00000000	0.72247145
0.04800000	43.00000000	0.72247145
0.04810000	43.00000000	0.72247145
0.04820000	43.00000000	0.72247145
0.04830000	43.00000000	0.72247145
0.04840000	43.00000000	0.72247145
0.04850000	43.00000000	0.72247145
0.04860000	43.00000000	0.72247145
0.04870000	43.00000000	0.72247145
0.04880000	43.00000000	0.72247145
0.04890000	43.00000000	0.72247145
0.04900000	43.00000000	0.72247145
0.04910000	43.00000000	0.72247145
0.04920000	43.00000000	0.72247145
0.04930000	43.00000000	0.72247145
0.04940000	43.00000000	0.72247145
0.04950000	43.00000000	0.72247145
0.04960000	43.00000000	0.72247145
0.04970000	43.00000000	0.72247145
0.04980000	43.00000000	0.72247145
0.04990000	43.00000000	0.72247145
0.05000000	42.00000000	0.71519921
0.05010000	42.00000000	0.71519921
0.05020000	42.00000000	0.71519921
0.05030000	42.00000000	0.71519921
0.05040000	42.00000000	0.71519921
0.05050000	42.00000000	0.71519921
0.05060000	42.00000000	0.71519921
0.05070000	42.00000000	0.71519921
0.05080000	42.00000000	0.71519921
0.05090000	42.00000000	0.71519921
0.05100000	42.00000000	0.71519921
0.05110000	42.00000000	0.71519921
0.05120000	42.00000000	0.71519921
0.05130000	42.00000000	0.71519921
0.05140000	42.00000000	0.71519921
0.05150000	42.00000000	0.71519921
0.05160000	42.00000000	0.71519921
0.05170000	42.00000000	0.71519921
0.05180000	42.00000000	0.71519921
0.05190000	42.00000000	0.71519921
0.05200000	42.00000000	0.71519921
0.05210000	42.00000000	0.71519921
0.05220000	42.00000000	0.71519921
0.05230000	42.00000000	0.71519921
0.05240000	42.00000000	0.71519921
0.05250000	42.00000000	0.71519921
0.05260000	41.00000000	0.71446043
0.05270000	41.00000000	0.71446043
0.05280000	41.00000000	0.71446043
0.05290000	41.00000000	0.71446043
0.05300000	41.00000000	0.71446043
0.05310000	41.00000000	0.71446043
0.05320000	41.00000000	0.71446043
0.05330000	41.00000000	0.71446043
0.05340000	41.00000000	0.71446043
0.05350000	41.00000000	0.71446043
0.05360000	41.00000000	0.71446043
0.05370000	41.00000000	0.71446043
0.05380000	41.00000000	0.71446043
0.05390000	41.00000000	0.71446043
0.05400000	41.00000000	0.71446043
0.05410000	41.00000000	0.71446043
0.05420000	41.00000000	0.71446043
0.05430000	41.00000000	0.71446043
0.05440000	41.00000000	0.71446043
0.05450000	41.00000000	0.71446043
0.05460000	41.00000000	0.71446043
0.05470000	41.00000000	0.71446043
0.05480000	41.00000000	0.71446043
0.05490000	41.00000000	0.71446043
0.05500000	41.00000000	0.71446043
0.05510000	41.00000000	0.71446043
0.05520000	41.00000000	0.71446043
0.05530000	41.00000000	0.71446043
0.05540000	41.00000000	0.71446043
0.05550000	41.00000000	0.71446043
0.05560000	41.00000000	0.71446043
0.05570000	40.00000000	0.69079278
0.05580000	40.00000000	0.69079278
0.05590000	40.00000000	0.69079278
0.05600000	40.00000000	0.69079278
0.05610000	40.00000000	0.69079278
0.05620000	40.00000000	0.69079278
0.05630000	40.00000000	0.69079278
0.05640000	40.00000000	0.69079278
0.05650000	40.00000000	0.69079278
0.05660000	40.00000000	0.69079278
0.05670000	40.00000000	0.69079278
0.05680000	40.00000000	0.69079278
0.05690000	40.00000000	0.69079278
0.05700000	40.00000000	0.69079278
0.05710000	40.00000000	0.69079278
0.05720000	40.00000000	0.69079278
0.05730000	40.00000000	0.69079278
0.05740000	40.00000000	0.69079278
0.05750000	40.00000000	0.69079278
0.05760000	40.00000000	0.69079278
0.05770000	40.00000000	0.69079278
0.05780000	39.00000000	0.69070568
0.05790000	39.00000000	0.69070568
0.05800000	39.00000000	0.69070568
0.05810000	39.00000000	0.69070568
0.05820000	39.00000000	0.69070568
0.05830000	39.00000000	0.69070568
0.05840000	39.00000000	0.69070568
0.05850000	39.00000000	0.69070568
0.05860000	39.00000000	0.69070568
0.05870000	39.00000000	0.69070568
0.05880000	39.00000000	0.69070568
0.05890000	39.00000000	0.69070568
0.05900000	39.00000000	0.69070568
0.05910000	39.00000000	0.69070568
0.05920000	39.00000000	0.69070568
0.05930000	39.00000000	0.69070568
0.05940000	39.00000000	0.69070568
0.05950000	39.00000000	0.69070568
0.05960000	39.00000000	0.69070568
0.05970000	39.00000000	0.69070568
0.05980000	39.00000000	0.69070568
0.05990000	39.00000000	0.69070568
0.06000000	39.00000000	0.69070568
0.06010000	39.00000000	0.69070568
0.06020000	39.00000000	0.69070568
0.06030000	39.00000000	0.69070568
0.06040000	39.00000000	0.69070568
0.06050000	38.00000000	0.66991562
0.06060000	38.00000000	0.66991562
0.06070000	38.00000000	0.66991562
0.06080000	38.00000000	0.66991562
0.06090000	38.00000000	0.66991562
0.06100000	38.00000000	0.66991562
0.06110000	38.00000000	0.66991562
0.06120000	38.00000000	0.66991562
0.06130000	38.00000000	0.66991562
0.06140000	38.00000000	0.66991562
0.06150000	38.00000000	0.66991562
0.06160000	38.00000000	0.66991562
0.06170000	37.00000000	0.66425143
0.06180000	37.00000000	0.66425143
0.06190000	37.00000000	0.66425143
0.06200000	37.00000000	0.66425143
0.06210000	37.00000000	0.66425143
0.06220000	37.00000000	0.66425143
0.06230000	37.00000000	0.66425143
0.06240000	37.00000000	0.66425143
0.06250000	37.00000000	0.66425143
0.06260000	37.00000000	0.66425143
0.06270000	37.00000000	0.66425143
0.06280000	37.00000000	0.66425143
0.06290000	37.00000000	0.66425143
0.06300000	37.00000000	0.66425143
0.06310000	36.00000000	0.66197601
0.06320000	36.00000000	0.66197601
0.06330000	36.00000000	0.66197601
0.06340000	36.00000000	0.66197601
0.06350000	36.00000000	0.66197601
0.06360000	36.00000000	0.66197601
0.06370000	36.00000000	0.66197601
0.06380000	36.00000000	0.66197601
0.06390000	36.00000000	0.66197601
0.06400000	36.00000000	0.66197601
0.06410000	36.00000000	0.66197601
0.06420000	36.00000000	0.66197601
0.06430000	36.00000000	0.66197601
0.06440000	36.00000000	0.66197601
0.06450000	36.00000000	0.66197601
0.06460000	36.00000000	0.66197601
0.06470000	36.00000000	0.66197601
0.06480000	36.00000000	0.66197601
0.06490000	36.00000000	0.66197601
0.06500000	36.00000000	0.66197601
0.06510000	36.00000000	0.66197601
0.06520000	36.00000000	0.66197601
0.06530000	35.00000000	0.66189499
0.06540000	35.00000000	0.66189499
0.06550000	35.00000000	0.66189499
0.06560000	35.00000000	0.66189499
0.06570000	35.00000000	0.66189499
0.06580000	35.00000000	0.66189499
0.06590000	35.00000000	0.66189499
0.06600000	35.00000000	0.66189499
0.06610000	35.00000000	0.66189499
0.06620000	35.00000000	0.66189499
0.06630000	35.00000000	0.66189499
0.06640000	35.00000000	0.66189499
0.06650000	35.00000000	0.66189499
0.06660000	35.00000000	0.66189499
0.06670000	35.00000000	0.66189499
0.06680000	35.00000000	0.66189499
0.06690000	35.00000000	0.66189499
0.06700000	35.00000000	0.66189499
0.06710000	35.00000000	0.66189499
0.06720000	35.00000000	0.66189499
0.06730000	35.00000000	0.66189499
0.06740000	35.00000000	0.66189499
0.06750000	35.00000000	0.66189499
0.06760000	35.00000000	0.66189499
0.06770000	35.00000000	0.66189499
0.06780000	35.00000000	0.66189499
0.06790000	34.00000000	0.66181399
0.06800000	34.00000000	0.66181399
0.06810000	33.00000000	0.65063664
0.06820000	33.00000000	0.65063664
0.06830000	33.00000000	0.65063664
0.06840000	33.00000000	0.65063664
0.06850000	33.00000000	0.65063664
0.06860000	33.00000000	0.65063664
0.06870000	33.00000000	0.65063664
0.06880000	33.00000000	0.65063664
0.06890000	33.00000000	0.65063664
0.06900000	33.00000000	0.65063664
0.06910000	33.00000000	0.65063664
0.06920000	33.00000000	0.65063664
0.06930000	33.00000000	0.65063664
0.06940000	33.00000000	0.65063664
0.06950000	33.00000000	0.65063664
0.06960000	33.00000000	0.65063664
0.06970000	33.00000000	0.65063664
0.06980000	33.00000000	0.65063664
0.06990000	33.00000000	0.65063664
0.07000000	32.00000000	0.65016474
0.07010000	32.00000000	0.65016474
0.07020000	32.00000000	0.65016474
0.07030000	32.00000000	0.65016474
0.07040000	32.00000000	0.65016474
0.07050000	32.00000000	0.65016474
0.07060000	32.00000000	0.65016474
0.07070000	32.00000000	0.65016474
0.07080000	32.00000000	0.65016474
0.07090000	32.00000000	0.65016474
0.07100000	32.00000000	0.65016474
0.07110000	32.00000000	0.65016474
0.07120000	32.00000000	0.65016474
0.07130000	32.00000000	0.65016474
0.07140000	31.00000000	0.64695552
0.07150000	31.00000000	0.64695552
0.07160000	31.00000000	0.64695552
0.07170000	31.00000000	0.64695552
0.07180000	31.00000000	0.64695552
0.07190000	31.00000000	0.64695552
0.07200000	31.00000000	0.64695552
0.07210000	31.00000000	0.64695552
0.07220000	31.00000000	0.64695552
0.07230000	31.00000000	0.64695552
0.07240000	31.00000000	0.64695552
0.07250000	31.00000000	0.64695552
0.07260000	31.00000000	0.64695552
0.07270000	31.00000000	0.64695552
0.07280000	31.00000000	0.64695552
0.07290000	31.00000000	0.64695552
0.07300000	31.00000000	0.64695552
0.07310000	31.00000000	0.64695552
0.07320000	31.00000000	0.64695552
0.07330000	31.00000000	0.64695552
0.07340000	31.00000000	0.64695552
0.07350000	31.00000000	0.64695552
0.07360000	30.00000000	0.64626042
0.07370000	30.00000000	0.64626042
0.07380000	30.00000000	0.64626042
0.07390000	30.00000000	0.64626042
0.07400000	30.00000000	0.64626042
0.07410000	30.00000000	0.64626042
0.07420000	30.00000000	0.64626042
0.07430000	30.00000000	0.64626042
0.07440000	30.00000000	0.64626042
0.07450000	30.00000000	0.64626042
0.07460000	30.00000000	0.64626042
0.07470000	30.00000000	0.64626042
0.07480000	30.00000000	0.64626042
0.07490000	30.00000000	0.64626042
0.07500000	29.00000000	0.60908019
0.07510000	29.00000000	0.60908019
0.07520000	29.00000000	0.60908019
0.07530000	29.00000000	0.60908019
0.07540000	29.00000000	0.60908019
0.07550000	29.00000000	0.60908019
0.07560000	28.00000000	0.60323130
0.07570000	28.00000000	0.60323130
0.07580000	28.00000000	0.60323130
0.07590000	28.00000000	0.60323130
0.07600000	28.00000000	0.60323130
0.07610000	28.00000000	0.60323130
0.07620000	28.00000000	0.60323130
0.07630000	28.00000000	0.60323130
0.07640000	28.00000000	0.60323130
0.07650000	28.00000000	0.60323130
0.07660000	28.00000000	0.60323130
0.07670000	27.00000000	0.60240339
0.07680000	27.00000000	0.60240339
0.07690000	27.00000000	0.60240339
0.07700000	26.00000000	0.59931554
0.07710000	26.00000000	0.59931554
0.07720000	26.00000000	0.59931554
0.07730000	26.00000000	0.59931554
0.07740000	26.00000000	0.59931554
0.07750000	26.00000000	0.59931554
0.07760000	26.00000000	0.59931554
0.07770000	26.00000000	0.59931554
0.07780000	26.00000000	0.59931554
0.07790000	26.00000000	0.59931554
0.07800000	26.00000000	0.59931554
0.07810000	26.00000000	0.59931554
0.07820000	26.00000000	0.59931554
0.07830000	26.00000000	0.59931554
0.07840000	26.00000000	0.59931554
0.07850000	26.00000000	0.59931554
0.07860000	26.00000000	0.59931554
0.07870000	26.00000000	0.59931554
0.07880000	26.00000000	0.59931554
0.07890000	26.00000000	0.59931554
0.07900000	26.00000000	0.59931554
0.07910000	26.00000000	0.59931554
0.07920000	26.00000000	0.59931554
0.07930000	26.00000000	0.59931554
0.07940000	26.00000000	0.59931554
0.07950000	26.00000000	0.59931554
0.07960000	26.00000000	0.59931554
0.07970000	26.00000000	0.59931554
0.07980000	26.00000000	0.59931554
0.07990000	26.00000000	0.59931554
0.08000000	26.00000000	0.59931554
0.08010000	26.00000000	0.59931554
0.08020000	26.00000000	0.59931554
0.08030000	26.00000000	0.59931554
0.08040000	26.00000000	0.59931554
0.08050000	26.00000000	0.59931554
0.08060000	26.00000000	0.59931554
0.08070000	26.00000000	0.59931554
0.08080000	26.00000000	0.59931554
0.08090000	26.00000000	0.59931554
0.08100000	26.00000000	0.59931554
0.08110000	25.00000000	0.59605078
0.08120000	25.00000000	0.59605078
0.08130000	25.00000000	0.59605078
0.08140000	25.00000000	0.59605078
0.08150000	25.00000000	0.59605078
0.08160000	25.00000000	0.59605078
0.08170000	24.00000000	0.51659013
0.08180000	24.00000000	0.51659013
0.08190000	24.00000000	0.51659013
0.08200000	24.00000000	0.51659013
0.08210000	24.00000000	0.51659013
0.08220000	24.00000000	0.51659013
0.08230000	24.00000000	0.51659013
0.08240000	24.00000000	0.51659013
0.08250000	24.00000000	0.51659013
0.08260000	24.00000000	0.51659013
0.08270000	24.00000000	0.51659013
0.08280000	24.00000000	0.51659013
0.08290000	24.00000000	0.51659013
0.08300000	24.00000000	0.51659013
0.08310000	24.00000000	0.51659013
0.08320000	24.00000000	0.51659013
0.08330000	24.00000000	0.51659013
0.08340000	24.00000000	0.51659013
0.08350000	24.00000000	0.51659013
0.08360000	24.00000000	0.51659013
0.08370000	24.00000000	0.51659013
0.08380000	24.00000000	0.51659013
0.08390000	24.00000000	0.51659013
0.08400000	24.00000000	0.51659013
0.08410000	24.00000000	0.51659013
0.08420000	24.00000000	0.51659013
0.08430000	24.00000000	0.51659013
0.08440000	24.00000000	0.51659013
0.08450000	24.00000000	0.51659013
0.08460000	24.00000000	0.51659013
0.08470000	24.00000000	0.51659013
0.08480000	24.00000000	0.51659013
0.08490000	24.00000000	0.51659013
0.08500000	24.00000000	0.51659013
0.08510000	24.00000000	0.51659013
0.08520000	24.00000000	0.51659013
0.08530000	24.00000000	0.51659013
0.08540000	24.00000000	0.51659013
0.08550000	24.00000000	0.51659013
0.08560000	24.00000000	0.51659013
0.08570000	24.00000000	0.51659013
0.08580000	24.00000000	0.51659013
0.08590000	24.00000000	0.51659013
0.08600000	24.00000000	0.51659013
0.08610000	24.00000000	0.51659013
0.08620000	24.00000000	0.51659013
0.08630000	24.00000000	0.51659013
0.08640000	24.00000000	0.51659013
0.08650000	24.00000000	0.51659013
0.08660000	24.00000000	0.51659013
0.08670000	24.00000000	0.51659013
0.08680000	24.00000000	0.51659013
0.08690000	24.00000000	0.51659013
0.08700000	24.00000000	0.51659013
0.08710000	24.00000000	0.51659013
0.08720000	24.00000000	0.51659013
0.08730000	24.00000000	0.51659013
0.08740000	24.00000000	0.51659013
0.08750000	24.00000000	0.51659013
0.08760000	24.00000000	0.51659013
0.08770000	24.00000000	0.51659013
0.08780000	24.00000000	0.51659013
0.08790000	24.00000000	0.51659013
0.08800000	24.00000000	0.51659013
0.08810000	24.00000000	0.51659013
0.08820000	24.00000000	0.51659013
0.08830000	24.00000000	0.51659013
0.08840000	24.00000000	0.51659013
0.08850000	24.00000000	0.51659013
0.08860000	24.00000000	0.51659013
0.08870000	24.00000000	0.51659013
0.08880000	24.00000000	0.51659013
0.08890000	24.00000000	0.51659013
0.08900000	24.00000000	0.51659013
0.08910000	24.00000000	0.51659013
0.08920000	24.00000000	0.51659013
0.08930000	24.00000000	0.51659013
0.08940000	24.00000000	0.51659013
0.08950000	23.00000000	0.51584172
0.08960000	23.00000000	0.51584172
0.08970000	23.00000000	0.51584172
0.08980000	23.00000000	0.51584172
0.08990000	23.00000000	0.51584172
0.09000000	23.00000000	0.51584172
0.09010000	23.00000000	0.51584172
0.09020000	23.00000000	0.51584172
0.09030000	23.00000000	0.51584172
0.09040000	23.00000000	0.51584172
0.09050000	23.00000000	0.51584172
0.09060000	22.00000000	0.50803623
0.09070000	22.00000000	0.50803623
0.09080000	22.00000000	0.50803623
0.09090000	22.00000000	0.50803623
0.09100000	22.00000000	0.50803623
0.09110000	22.00000000	0.50803623
0.09120000	22.00000000	0.50803623
0.09130000	22.00000000	0.50803623
0.09140000	22.00000000	0.50803623
0.09150000	22.00000000	0.50803623
0.09160000	22.00000000	0.50803623
0.09170000	22.00000000	0.50803623
0.09180000	22.00000000	0.50803623
0.09190000	22.00000000	0.50803623
0.09200000	22.00000000	0.50803623
0.09210000	22.00000000	0.50803623
0.09220000	22.00000000	0.50803623
0.09230000	22.00000000	0.50803623
0.09240000	22.00000000	0.50803623
0.09250000	22.00000000	0.50803623
0.09260000	22.00000000	0.50803623
0.09270000	22.00000000	0.50803623
0.09280000	22.00000000	0.50803623
0.09290000	22.00000000	0.50803623
0.09300000	22.00000000	0.50803623
0.09310000	22.00000000	0.50803623
0.09320000	22.00000000	0.50803623
0.09330000	22.00000000	0.50803623
0.09340000	22.00000000	0.50803623
0.09350000	22.00000000	0.50803623
0.09360000	22.00000000	0.50803623
0.09370000	22.00000000	0.50803623
0.09380000	21.00000000	0.50674420
0.09390000	21.00000000	0.50674420
0.09400000	21.00000000	0.50674420
0.09410000	21.00000000	0.50674420
0.09420000	21.00000000	0.50674420
0.09430000	21.00000000	0.50674420
0.09440000	21.00000000	0.50674420
0.09450000	21.00000000	0.50674420
0.09460000	21.00000000	0.50674420
0.09470000	21.00000000	0.50674420
0.09480000	21.00000000	0.50674420
0.09490000	21.00000000	0.50674420
0.09500000	21.00000000	0.50674420
0.09510000	21.00000000	0.50674420
0.09520000	21.00000000	0.50674420
0.09530000	21.00000000	0.50674420
0.09540000	21.00000000	0.50674420
0.09550000	21.00000000	0.50674420
0.09560000	21.00000000	0.50674420
0.09570000	21.00000000	0.50674420
0.09580000	21.00000000	0.50674420
0.09590000	21.00000000	0.50674420
0.09600000	21.00000000	0.50674420
0.09610000	21.00000000	0.50674420
0.09620000	21.00000000	0.50674420
0.09630000	21.00000000	0.50674420
0.09640000	20.00000000	0.50027869
0.09650000	20.00000000	0.50027869
0.09660000	20.00000000	0.50027869
0.09670000	20.00000000	0.50027869
0.09680000	20.00000000	0.50027869
0.09690000	20.00000000	0.50027869
0.09700000	20.00000000	0.50027869
0.09710000	20.00000000	0.50027869
0.09720000	20.00000000	0.50027869
0.09730000	20.00000000	0.50027869
0.09740000	20.00000000	0.50027869
0.09750000	19.00000000	0.43106856
0.09760000	19.00000000	0.43106856
0.09770000	19.00000000	0.43106856
0.09780000	19.00000000	0.43106856
0.09790000	19.00000000	0.43106856
0.09800000	19.00000000	0.43106856
0.09810000	19.00000000	0.43106856
0.09820000	19.00000000	0.43106856
0.09830000	19.00000000	0.43106856
0.09840000	19.00000000	0.43106856
0.09850000	19.00000000	0.43106856
0.09860000	19.00000000	0.43106856
0.09870000	19.00000000	0.43106856
0.09880000	19.00000000	0.43106856
0.09890000	19.00000000	0.43106856
0.09900000	18.00000000	0.43029706
0.09910000	18.00000000	0.43029706
0.09920000	18.00000000	0.43029706
0.09930000	18.00000000	0.43029706
0.09940000	18.00000000	0.43029706
0.09950000	18.00000000	0.43029706
0.09960000	18.00000000	0.43029706
0.09970000	18.00000000	0.43029706
0.09980000	18.00000000	0.43029706
0.09990000	18.00000000	0.43029706
0.10000000	18.00000000	0.43029706
0.10010000	18.00000000	0.43029706
0.10020000	18.00000000	0.43029706
0.10030000	18.00000000	0.43029706
0.10040000	18.00000000	0.43029706
0.10050000	18.00000000	0.43029706
0.10060000	18.00000000	0.43029706
0.10070000	18.00000000	0.43029706
0.10080000	18.00000000	0.43029706
0.10090000	18.00000000	0.43029706
0.10100000	18.00000000	0.43029706
0.10110000	18.00000000	0.43029706
0.10120000	18.00000000	0.43029706
0.10130000	18.00000000	0.43029706
0.10140000	18.00000000	0.43029706
0.10150000	18.00000000	0.43029706
0.10160000	18.00000000	0.43029706
0.10170000	18.00000000	0.43029706
0.10180000	18.00000000	0.43029706
0.10190000	18.00000000	0.43029706
0.10200000	18.00000000	0.43029706
0.10210000	18.00000000	0.43029706
0.10220000	18.00000000	0.43029706
0.10230000	18.00000000	0.43029706
0.10240000	17.00000000	0.23684865
0.10250000	17.00000000	0.23684865
0.10260000	17.00000000	0.23684865
0.10270000	17.00000000	0.23684865
0.10280000	17.00000000	0.23684865
0.10290000	17.00000000	0.23684865
0.10300000	17.00000000	0.23684865
0.10310000	17.00000000	0.23684865
0.10320000	17.00000000	0.23684865
0.10330000	17.00000000	0.23684865
0.10340000	17.00000000	0.23684865
0.10350000	17.00000000	0.23684865
0.10360000	17.00000000	0.23684865
0.10370000	17.00000000	0.23684865
0.10380000	17.00000000	0.23684865
0.10390000	17.00000000	0.23684865
0.10400000	17.00000000	0.23684865
0.10410000	17.00000000	0.23684865
0.10420000	16.00000000	0.23665632
0.10430000	16.00000000	0.23665632
0.10440000	16.00000000	0.23665632
0.10450000	16.00000000	0.23665632
0.10460000	16.00000000	0.23665632
0.10470000	16.00000000	0.23665632
0.10480000	16.00000000	0.23665632
0.10490000	16.00000000	0.23665632
0.10500000	16.00000000	0.23665632
0.10510000	16.00000000	0.23665632
0.10520000	16.00000000	0.23665632
0.10530000	16.00000000	0.23665632
0.10540000	16.00000000	0.23665632
0.10550000	16.00000000	0.23665632
0.10560000	16.00000000	0.23665632
0.10570000	16.00000000	0.23665632
0.10580000	16.00000000	0.23665632
0.10590000	16.00000000	0.23665632
0.10600000	15.00000000	0.23193010
0.10610000	15.00000000	0.23193010
0.10620000	15.00000000	0.23193010
0.10630000	15.00000000	0.23193010
0.10640000	15.00000000	0.23193010
0.10650000	15.00000000	0.23193010
0.10660000	15.00000000	0.23193010
0.10670000	15.00000000	0.23193010
0.10680000	15.00000000	0.23193010
0.10690000	15.00000000	0.23193010
0.10700000	15.00000000	0.23193010
0.10710000	15.00000000	0.23193010
0.10720000	15.00000000	0.23193010
0.10730000	15.00000000	0.23193010
0.10740000	15.00000000	0.23193010
0.10750000	15.00000000	0.23193010
0.10760000	15.00000000	0.23193010
0.10770000	15.00000000	0.23193010
0.10780000	15.00000000	0.23193010
0.10790000	15.00000000	0.23193010
0.10800000	15.00000000	0.23193010
0.10810000	15.00000000	0.23193010
0.10820000	15.00000000	0.23193010
0.10830000	15.00000000	0.23193010
0.10840000	15.00000000	0.23193010
0.10850000	15.00000000	0.23193010
0.10860000	15.00000000	0.23193010
0.10870000	15.00000000	0.23193010
0.10880000	15.00000000	0.23193010
0.10890000	15.00000000	0.23193010
0.10900000	15.00000000	0.23193010
0.10910000	15.00000000	0.23193010
0.10920000	15.00000000	0.23193010
0.10930000	15.00000000	0.23193010
0.10940000	15.00000000	0.23193010
0.10950000	15.00000000	0.23193010
0.10960000	15.00000000	0.23193010
0.10970000	15.00000000	0.23193010
0.10980000	15.00000000	0.23193010
0.10990000	15.00000000	0.23193010
0.11000000	15.00000000	0.23193010
0.11010000	15.00000000	0.23193010
0.11020000	15.00000000	0.23193010
0.11030000	15.00000000	0.23193010
0.11040000	15.00000000	0.23193010
0.11050000	15.00000000	0.23193010
0.11060000	15.00000000	0.23193010
0.11070000	15.00000000	0.23193010
0.11080000	15.00000000	0.23193010
0.11090000	15.00000000	0.23193010
0.11100000	15.00000000	0.23193010
0.11110000	15.00000000	0.23193010
0.11120000	15.00000000	0.23193010
0.11130000	15.00000000	0.23193010
0.11140000	15.00000000	0.23193010
0.11150000	15.00000000	0.23193010
0.11160000	15.00000000	0.23193010
0.11170000	15.00000000	0.23193010
0.11180000	15.00000000	0.23193010
0.11190000	15.00000000	0.23193010
0.11200000	15.00000000	0.23193010
0.11210000	14.00000000	0.23188331
0.11220000	14.00000000	0.23188331
0.11230000	14.00000000	0.23188331
0.11240000	14.00000000	0.23188331
0.11250000	14.00000000	0.23188331
0.11260000	14.00000000	0.23188331
0.11270000	14.00000000	0.23188331
0.11280000	14.00000000	0.23188331
0.11290000	14.00000000	0.23188331
0.11300000	14.00000000	0.23188331
0.11310000	14.00000000	0.23188331
0.11320000	14.00000000	0.23188331
0.11330000	14.00000000	0.23188331
0.11340000	13.00000000	0.23164957
0.11350000	13.00000000	0.23164957
0.11360000	13.00000000	0.23164957
0.11370000	13.00000000	0.23164957
0.11380000	13.00000000	0.23164957
0.11390000	13.00000000	0.23164957
0.11400000	13.00000000	0.23164957
0.11410000	13.00000000	0.23164957
0.11420000	13.00000000	0.23164957
0.11430000	13.00000000	0.23164957
0.11440000	13.00000000	0.23164957
0.11450000	13.00000000	0.23164957
0.11460000	13.00000000	0.23164957
0.11470000	13.00000000	0.23164957
0.11480000	13.00000000	0.23164957
0.11490000	13.00000000	0.23164957
0.11500000	13.00000000	0.23164957
0.11510000	13.00000000	0.23164957
0.11520000	13.00000000	0.23164957
0.11530000	13.00000000	0.23164957
0.11540000	13.00000000	0.23164957
0.11550000	13.00000000	0.23164957
0.11560000	13.00000000	0.23164957
0.11570000	13.00000000	0.23164957
0.11580000	13.00000000	0.23164957
0.11590000	13.00000000	0.23164957
0.11600000	13.00000000	0.23164957
0.11610000	13.00000000	0.23164957
0.11620000	13.00000000	0.23164957
0.11630000	13.00000000	0.23164957
0.11640000	13.00000000	0.23164957
0.11650000	13.00000000	0.23164957
0.11660000	13.00000000	0.23164957
0.11670000	13.00000000	0.23164957
0.11680000	13.00000000	0.23164957
0.11690000	13.00000000	0.23164957
0.11700000	13.00000000	0.23164957
0.11710000	13.00000000	0.23164957
0.11720000	13.00000000	0.23164957
0.11730000	13.00000000	0.23164957
0.11740000	13.00000000	0.23164957
0.11750000	13.00000000	0.23164957
0.11760000	13.00000000	0.23164957
0.11770000	13.00000000	0.23164957
0.11780000	13.00000000	0.23164957
0.11790000	13.00000000	0.23164957
0.11800000	13.00000000	0.23164957
0.11810000	13.00000000	0.23164957
0.11820000	13.00000000	0.23164957
0.11830000	13.00000000	0.23164957
0.11840000	13.00000000	0.23164957
0.11850000	13.00000000	0.23164957
0.11860000	13.00000000	0.23164957
0.11870000	13.00000000	0.23164957
0.11880000	13.00000000	0.23164957
0.11890000	13.00000000	0.23164957
0.11900000	13.00000000	0.23164957
0.11910000	13.00000000	0.23164957
0.11920000	13.00000000	0.23164957
0.11930000	13.00000000	0.23164957
0.11940000	13.00000000	0.23164957
0.11950000	13.00000000	0.23164957
0.11960000	13.00000000	0.23164957
0.11970000	13.00000000	0.23164957
0.11980000	13.00000000	0.23164957
0.11990000	13.00000000	0.23164957
0.12000000	13.00000000	0.23164957
0.12010000	13.00000000	0.23164957
0.12020000	13.00000000	0.23164957
0.12030000	13.00000000	0.23164957
0.12040000	13.00000000	0.23164957
0.12050000	13.00000000	0.23164957
0.12060000	13.00000000	0.23164957
0.12070000	13.00000000	0.23164957
0.12080000	12.00000000	0.23168934
0.12090000	12.00000000	0.23168934
0.12100000	12.00000000	0.23168934
0.12110000	12.00000000	0.23168934
0.12120000	12.00000000	0.23168934
0.12130000	12.00000000	0.23168934
0.12140000	12.00000000	0.23168934
0.12150000	12.00000000	0.23168934
0.12160000	12.00000000	0.23168934
0.12170000	12.00000000	0.23168934
0.12180000	12.00000000	0.23168934
0.12190000	12.00000000	0.23168934
0.12200000	12.00000000	0.23168934
0.12210000	12.00000000	0.23168934
0.12220000	12.00000000	0.23168934
0.12230000	12.00000000	0.23168934
0.12240000	12.00000000	0.23168934
0.12250000	12.00000000	0.23168934
0.12260000	12.00000000	0.23168934
0.12270000	12.00000000	0.23168934
0.12280000	12.00000000	0.23168934
0.12290000	12.00000000	0.23168934
0.12300000	12.00000000	0.23168934
0.12310000	12.00000000	0.23168934
0.12320000	12.00000000	0.23168934
0.12330000	12.00000000	0.23168934
0.12340000	12.00000000	0.23168934
0.12350000	12.00000000	0.23168934
0.12360000	12.00000000	0.23168934
0.12370000	12.00000000	0.23168934
0.12380000	12.00000000	0.23168934
0.12390000	12.00000000	0.23168934
0.12400000	12.00000000	0.23168934
0.12410000	12.00000000	0.23168934
0.12420000	12.00000000	0.23168934
0.12430000	12.00000000	0.23168934
0.12440000	12.00000000	0.23168934
0.12450000	12.00000000	0.23168934
0.12460000	12.00000000	0.23168934
0.12470000	12.00000000	0.23168934
0.12480000	12.00000000	0.23168934
0.12490000	12.00000000	0.23168934
0.12500000	12.00000000	0.23168934
0.12510000	12.00000000	0.23168934
0.12520000	12.00000000	0.23168934
0.12530000	12.00000000	0.23168934
0.12540000	12.00000000	0.23168934
0.12550000	12.00000000	0.23168934
0.12560000	12.00000000	0.23168934
0.12570000	12.00000000	0.23168934
0.12580000	12.00000000	0.23168934
0.12590000	12.00000000	0.23168934
0.12600000	12.00000000	0.23168934
0.12610000	12.00000000	0.23168934
0.12620000	12.00000000	0.23168934
0.12630000	12.00000000	0.23168934
0.12640000	12.00000000	0.23168934
0.12650000	12.00000000	0.23168934
0.12660000	12.00000000	0.23168934
0.12670000	12.00000000	0.23168934
0.12680000	12.00000000	0.23168934
0.12690000	12.00000000	0.23168934
0.12700000	12.00000000	0.23168934
0.12710000	12.00000000	0.23168934
0.12720000	12.00000000	0.23168934
0.12730000	12.00000000	0.23168934
0.12740000	12.00000000	0.23168934
0.12750000	12.00000000	0.23168934
0.12760000	12.00000000	0.23168934
0.12770000	12.00000000	0.23168934
0.12780000	12.00000000	0.23168934
0.12790000	12.00000000	0.23168934
0.12800000	11.00000000	0.15302810
0.12810000	11.00000000	0.15302810
0.12820000	11.00000000	0.15302810
0.12830000	11.00000000	0.15302810
0.12840000	11.00000000	0.15302810
0.12850000	11.00000000	0.15302810
0.12860000	11.00000000	0.15302810
0.12870000	11.00000000	0.15302810
0.12880000	11.00000000	0.15302810
0.12890000	11.00000000	0.15302810
0.12900000	11.00000000	0.15302810
0.12910000	10.00000000	0.15269103
0.12920000	10.00000000	0.15269103
0.12930000	10.00000000	0.15269103
0.12940000	10.00000000	0.15269103
0.12950000	10.00000000	0.15269103
0.12960000	10.00000000	0.15269103
0.12970000	10.00000000	0.15269103
0.12980000	10.00000000	0.15269103
0.12990000	10.00000000	0.15269103
0.13000000	10.00000000	0.15269103
0.13010000	10.00000000	0.15269103
0.13020000	10.00000000	0.15269103
0.13030000	10.00000000	0.15269103
0.13040000	10.00000000	0.15269103
0.13050000	10.00000000	0.15269103
0.13060000	10.00000000	0.15269103
0.13070000	10.00000000	0.15269103
0.13080000	10.00000000	0.15269103
0.13090000	10.00000000	0.15269103
0.13100000	10.00000000	0.15269103
0.13110000	10.00000000	0.15269103
0.13120000	10.00000000	0.15269103
0.13130000	10.00000000	0.15269103
0.13140000	10.00000000	0.15269103
0.13150000	10.00000000	0.15269103
0.13160000	10.00000000	0.15269103
0.13170000	10.00000000	0.15269103
0.13180000	10.00000000	0.15269103
0.13190000	10.00000000	0.15269103
0.13200000	10.00000000	0.15269103
0.13210000	10.00000000	0.15269103
0.13220000	10.00000000	0.15269103
0.13230000	10.00000000	0.15269103
0.13240000	10.00000000	0.15269103
0.13250000	10.00000000	0.15269103
0.13260000	10.00000000	0.15269103
0.13270000	10.00000000	0.15269103
0.13280000	10.00000000	0.15269103
0.13290000	10.00000000	0.15269103
0.13300000	10.00000000	0.15269103
0.13310000	10.00000000	0.15269103
0.13320000	10.00000000	0.15269103
0.13330000	10.00000000	0.15269103
0.13340000	10.00000000	0.15269103
0.13350000	10.00000000	0.15269103
0.13360000	10.00000000	0.15269103
0.13370000	10.00000000	0.15269103
0.13380000	10.00000000	0.15269103
0.13390000	10.00000000	0.15269103
0.13400000	10.00000000	0.15269103
0.13410000	10.00000000	0.15269103
0.13420000	10.00000000	0.15269103
0.13430000	10.00000000	0.15269103
0.13440000	10.00000000	0.15269103
0.13450000	10.00000000	0.15269103
0.13460000	10.00000000	0.15269103
0.13470000	10.00000000	0.15269103
0.13480000	10.00000000	0.15269103
0.13490000	10.00000000	0.15269103
0.13500000	10.00000000	0.15269103
0.13510000	10.00000000	0.15269103
0.13520000	10.00000000	0.15269103
0.13530000	10.00000000	0.15269103
0.13540000	9.00000000	0.12367316
0.13550000	9.00000000	0.12367316
0.13560000	9.00000000	0.12367316
0.13570000	9.00000000	0.12367316
0.13580000	9.00000000	0.12367316
0.13590000	9.00000000	0.12367316
0.13600000	9.00000000	0.12367316
0.13610000	9.00000000	0.12367316
0.13620000	9.00000000	0.12367316
0.13630000	9.00000000	0.12367316
0.13640000	9.00000000	0.12367316
0.13650000	9.00000000	0.12367316
0.13660000	9.00000000	0.12367316
0.13670000	9.00000000	0.12367316
0.13680000	9.00000000	0.12367316
0.13690000	9.00000000	0.12367316
0.13700000	9.00000000	0.12367316
0.13710000	9.00000000	0.12367316
0.13720000	9.00000000	0.12367316
0.13730000	9.00000000	0.12367316
0.13740000	9.00000000	0.12367316
0.13750000	9.00000000	0.12367316
0.13760000	9.00000000	0.12367316
0.13770000	9.00000000	0.12367316
0.13780000	9.00000000	0.12367316
0.13790000	9.00000000	0.12367316
0.13800000	9.00000000	0.12367316
0.13810000	9.00000000	0.12367316
0.13820000	9.00000000	0.12367316
0.13830000	9.00000000	0.12367316
0.13840000	9.00000000	0.12367316
0.13850000	9.00000000	0.12367316
0.13860000	9.00000000	0.12367316
0.13870000	9.00000000	0.12367316
0.13880000	9.00000000	0.12367316
0.13890000	9.00000000	0.12367316
0.13900000	9.00000000	0.12367316
0.13910000	9.00000000	0.12367316
0.13920000	9.00000000	0.12367316
0.13930000	9.00000000	0.12367316
0.13940000	9.00000000	0.12367316
0.13950000	9.00000000	0.12367316
0.13960000	9.00000000	0.12367316
0.13970000	9.00000000	0.12367316
0.13980000	9.00000000	0.12367316
0.13990000	9.00000000	0.12367316
0.14000000	9.00000000	0.12367316
0.14010000	9.00000000	0.12367316
0.14020000	9.00000000	0.12367316
0.14030000	9.00000000	0.12367316
0.14040000	9.00000000	0.12367316
0.14050000	9.00000000	0.12367316
0.14060000	9.00000000	0.12367316
0.14070000	9.00000000	0.12367316
0.14080000	9.00000000	0.12367316
0.14090000	9.00000000	0.12367316
0.14100000	9.00000000	0.12367316
0.14110000	9.00000000	0.12367316
0.14120000	9.00000000	0.12367316
0.14130000	9.00000000	0.12367316
0.14140000	9.00000000	0.12367316
0.14150000	8.00000000	0.12364329
0.14160000	8.00000000	0.12364329
0.14170000	8.00000000	0.12364329
0.14180000	8.00000000	0.12364329
0.14190000	8.00000000	0.12364329
0.14200000	8.00000000	0.12364329
0.14210000	8.00000000	0.12364329
0.14220000	8.00000000	0.12364329
0.14230000	8.00000000	0.12364329
0.14240000	8.00000000	0.12364329
0.14250000	8.00000000	0.12364329
0.14260000	8.00000000	0.12364329
0.14270000	8.00000000	0.12364329
0.14280000	8.00000000	0.12364329
0.14290000	8.00000000	0.12364329
0.14300000	8.00000000	0.12364329
0.14310000	8.00000000	0.12364329
0.14320000	8.00000000	0.12364329
0.14330000	8.00000000	0.12364329
0.14340000	8.00000000	0.12364329
0.14350000	8.00000000	0.12364329
0.14360000	8.00000000	0.12364329
0.14370000	8.00000000	0.12364329
0.14380000	8.00000000	0.12364329
0.14390000	8.00000000	0.12364329
0.14400000	8.00000000	0.12364329
0.14410000	8.00000000	0.12364329
0.14420000	8.00000000	0.12364329
0.14430000	8.00000000	0.12364329
0.14440000	8.00000000	0.12364329
0.14450000	8.00000000	0.12364329
0.14460000	8.00000000	0.12364329
0.14470000	8.00000000	0.12364329
0.14480000	8.00000000	0.12364329
0.14490000	8.00000000	0.12364329
0.14500000	8.00000000	0.12364329
0.14510000	8.00000000	0.12364329
0.14520000	8.00000000	0.12364329
0.14530000	8.00000000	0.12364329
0.14540000	8.00000000	0.12364329
0.14550000	8.00000000	0.12364329
0.14560000	7.00000000	0.12337475
0.14570000	7.00000000	0.12337475
0.14580000	7.00000000	0.12337475
0.14590000	7.00000000	0.12337475
0.14600000	7.00000000	0.12337475
0.14610000	7.00000000	0.12337475
0.14620000	7.00000000	0.12337475
0.14630000	7.00000000	0.12337475
0.14640000	7.00000000	0.12337475
0.14650000	7.00000000	0.12337475
0.14660000	7.00000000	0.12337475
0.14670000	7.00000000	0.12337475
0.14680000	7.00000000	0.12337475
0.14690000	7.00000000	0.12337475
0.14700000	7.00000000	0.12337475
0.14710000	7.00000000	0.12337475
0.14720000	7.00000000	0.12337475
0.14730000	7.00000000	0.12337475
0.14740000	7.00000000	0.12337475
0.14750000	7.00000000	0.12337475
0.14760000	7.00000000	0.12337475
0.14770000	7.00000000	0.12337475
0.14780000	7.00000000	0.12337475
0.14790000	7.00000000	0.12337475
0.14800000	7.00000000	0.12337475
0.14810000	6.00000000	0.09298200
0.14820000	6.00000000	0.09298200
0.14830000	6.00000000	0.09298200
0.14840000	6.00000000	0.09298200
0.14850000	6.00000000	0.09298200
0.14860000	6.00000000	0.09298200
0.14870000	6.00000000	0.09298200
0.14880000	6.00000000	0.09298200
0.14890000	6.00000000	0.09298200
0.14900000	6.00000000	0.09298200
0.14910000	6.00000000	0.09298200
0.14920000	6.00000000	0.09298200
0.14930000	6.00000000	0.09298200
0.14940000	6.00000000	0.09298200
0.14950000	6.00000000	0.09298200
0.14960000	6.00000000	0.09298200
0.14970000	6.00000000	0.09298200
0.14980000	6.00000000	0.09298200
0.14990000	6.00000000	0.09298200
0.15000000	6.00000000	0.09298200
0.15010000	6.00000000	0.09298200
0.15020000	6.00000000	0.09298200
0.15030000	6.00000000	0.09298200
0.15040000	6.00000000	0.09298200
0.15050000	6.00000000	0.09298200
0.15060000	6.00000000	0.09298200
0.15070000	6.00000000	0.09298200
0.15080000	6.00000000	0.09298200
0.15090000	6.00000000	0.09298200
0.15100000	6.00000000	0.09298200
0.15110000	6.00000000	0.09298200
0.15120000	6.00000000	0.09298200
0.15130000	6.00000000	0.09298200
0.15140000	6.00000000	0.09298200
0.15150000	6.00000000	0.09298200
0.15160000	6.00000000	0.09298200
0.15170000	6.00000000	0.09298200
0.15180000	6.00000000	0.09298200
0.15190000	6.00000000	0.09298200
0.15200000	6.00000000	0.09298200
0.15210000	6.00000000	0.09298200
0.15220000	5.00000000	0.04841976
0.15230000	5.00000000	0.04841976
0.15240000	5.00000000	0.04841976
0.15250000	5.00000000	0.04841976
0.15260000	5.00000000	0.04841976
0.15270000	5.00000000	0.04841976
0.15280000	5.00000000	0.04841976
0.15290000	5.00000000	0.04841976
0.15300000	5.00000000	0.04841976
0.15310000	5.00000000	0.04841976
0.15320000	5.00000000	0.04841976
0.15330000	5.00000000	0.04841976
0.15340000	5.00000000	0.04841976
0.15350000	5.00000000	0.04841976
0.15360000	5.00000000	0.04841976
0.15370000	5.00000000	0.04841976
0.15380000	5.00000000	0.04841976
0.15390000	5.00000000	0.04841976
0.15400000	5.00000000	0.04841976
0.15410000	5.00000000	0.04841976
0.15420000	5.00000000	0.04841976
0.15430000	4.00000000	0.04818784
0.15440000	4.00000000	0.04818784
0.15450000	4.00000000	0.04818784
0.15460000	4.00000000	0.04818784
0.15470000	4.00000000	0.04818784
0.15480000	4.00000000	0.04818784
0.15490000	4.00000000	0.04818784
0.15500000	4.00000000	0.04818784
0.15510000	4.00000000	0.04818784
0.15520000	4.00000000	0.04818784
0.15530000	4.00000000	0.04818784
0.15540000	4.00000000	0.04818784
0.15550000	4.00000000	0.04818784
0.15560000	4.00000000	0.04818784
0.15570000	4.00000000	0.04818784
0.15580000	4.00000000	0.04818784
0.15590000	4.00000000	0.04818784
0.15600000	4.00000000	0.04818784
0.15610000	4.00000000	0.04818784
0.15620000	4.00000000	0.04818784
0.15630000	4.00000000	0.04818784
0.15640000	4.00000000	0.04818784
0.15650000	4.00000000	0.04818784
0.15660000	4.00000000	0.04818784
0.15670000	4.00000000	0.04818784
0.15680000	4.00000000	0.04818784
0.15690000	4.00000000	0.04818784
0.15700000	4.00000000	0.04818784
0.15710000	4.00000000	0.04818784
0.15720000	4.00000000	0.04818784
0.15730000	4.00000000	0.04818784
0.15740000	4.00000000	0.04818784
0.15750000	4.00000000	0.04818784
0.15760000	4.00000000	0.04818784
0.15770000	4.00000000	0.04818784
0.15780000	4.00000000	0.04818784
0.15790000	4.00000000	0.04818784
0.15800000	4.00000000	0.04818784
0.15810000	4.00000000	0.04818784
0.15820000	4.00000000	0.04818784
0.15830000	4.00000000	0.04818784
0.15840000	4.00000000	0.04818784
0.15850000	4.00000000	0.04818784
0.15860000	4.00000000	0.04818784
0.15870000	4.00000000	0.04818784
0.15880000	4.00000000	0.04818784
0.15890000	4.00000000	0.04818784
0.15900000	4.00000000	0.04818784
0.15910000	4.00000000	0.04818784
0.15920000	4.00000000	0.04818784
0.15930000	4.00000000	0.04818784
0.15940000	4.00000000	0.04818784
0.15950000	4.00000000	0.04818784
0.15960000	4.00000000	0.04818784
0.15970000	4.00000000	0.04818784
0.15980000	4.00000000	0.04818784
0.15990000	4.00000000	0.04818784
0.16000000	4.00000000	0.04818784
0.16010000	4.00000000	0.04818784
0.16020000	4.00000000	0.04818784
0.16030000	4.00000000	0.04818784
0.16040000	4.00000000	0.04818784
0.16050000	4.00000000	0.04818784
0.16060000	4.00000000	0.04818784
0.16070000	4.00000000	0.04818784
0.16080000	4.00000000	0.04818784
0.16090000	4.00000000	0.04818784
0.16100000	4.00000000	0.04818784
0.16110000	4.00000000	0.04818784
0.16120000	4.00000000	0.04818784
0.16130000	4.00000000	0.04818784
0.16140000	4.00000000	0.04818784
0.16150000	4.00000000	0.04818784
0.16160000	4.00000000	0.04818784
0.16170000	4.00000000	0.04818784
0.16180000	4.00000000	0.04818784
0.16190000	4.00000000	0.04818784
0.16200000	4.00000000	0.04818784
0.16210000	4.00000000	0.04818784
0.16220000	4.00000000	0.04818784
0.16230000	4.00000000	0.04818784
0.16240000	4.00000000	0.04818784
0.16250000	4.00000000	0.04818784
0.16260000	4.00000000	0.04818784
0.16270000	4.00000000	0.04818784
0.16280000	4.00000000	0.04818784
0.16290000	4.00000000	0.04818784
0.16300000	4.00000000	0.04818784
0.16310000	4.00000000	0.04818784
0.16320000	4.00000000	0.04818784
0.16330000	4.00000000	0.04818784
0.16340000	4.00000000	0.04818784
0.16350000	4.00000000	0.04818784
0.16360000	4.00000000	0.04818784
0.16370000	4.00000000	0.04818784
0.16380000	4.00000000	0.04818784
0.16390000	4.00000000	0.04818784
0.16400000	4.00000000	0.04818784
0.16410000	4.00000000	0.04818784
0.16420000	4.00000000	0.04818784
0.16430000	4.00000000	0.04818784
0.16440000	4.00000000	0.04818784
0.16450000	4.00000000	0.04818784
0.16460000	4.00000000	0.04818784
0.16470000	4.00000000	0.04818784
0.16480000	4.00000000	0.04818784
0.16490000	4.00000000	0.04818784
0.16500000	4.00000000	0.04818784
0.16510000	4.00000000	0.04818784
0.16520000	4.00000000	0.04818784
0.16530000	4.00000000	0.04818784
0.16540000	4.00000000	0.04818784
0.16550000	4.00000000	0.04818784
0.16560000	4.00000000	0.04818784
0.16570000	4.00000000	0.04818784
0.16580000	4.00000000	0.04818784
0.16590000	4.00000000	0.04818784
0.16600000	4.00000000	0.04818784
0.16610000	4.00000000	0.04818784
0.16620000	4.00000000	0.04818784
0.16630000	4.00000000	0.04818784
0.16640000	4.00000000	0.04818784
0.16650000	4.00000000	0.04818784
0.16660000	4.00000000	0.04818784
0.16670000	4.00000000	0.04818784
0.16680000	4.00000000	0.04818784
0.16690000	4.00000000	0.04818784
0.16700000	4.00000000	0.04818784
0.16710000	4.00000000	0.04818784
0.16720000	4.00000000	0.04818784
0.16730000	4.00000000	0.04818784
0.16740000	4.00000000	0.04818784
0.16750000	4.00000000	0.04818784
0.16760000	4.00000000	0.04818784
0.16770000	4.00000000	0.04818784
0.16780000	4.00000000	0.04818784
0.16790000	4.00000000	0.04818784
0.16800000	4.00000000	0.04818784
0.16810000	4.00000000	0.04818784
0.16820000	4.00000000	0.04818784
0.16830000	4.00000000	0.04818784
0.16840000	4.00000000	0.04818784
0.16850000	4.00000000	0.04818784
0.16860000	4.00000000	0.04818784
0.16870000	4.00000000	0.04818784
0.16880000	4.00000000	0.04818784
0.16890000	4.00000000	0.04818784
0.16900000	4.00000000	0.04818784
0.16910000	4.00000000	0.04818784
0.16920000	4.00000000	0.04818784
0.16930000	4.00000000	0.04818784
0.16940000	4.00000000	0.04818784
0.16950000	4.00000000	0.04818784
0.16960000	4.00000000	0.04818784
0.16970000	4.00000000	0.04818784
0.16980000	4.00000000	0.04818784
0.16990000	4.00000000	0.04818784
0.17000000	4.00000000	0.04818784
0.17010000	4.00000000	0.04818784
0.17020000	4.00000000	0.04818784
0.17030000	4.00000000	0.04818784
0.17040000	4.00000000	0.04818784
0.17050000	4.00000000	0.04818784
0.17060000	4.00000000	0.04818784
0.17070000	4.00000000	0.04818784
0.17080000	4.00000000	0.04818784
0.17090000	4.00000000	0.04818784
0.17100000	4.00000000	0.04818784
0.17110000	4.00000000	0.04818784
0.17120000	4.00000000	0.04818784
0.17130000	4.00000000	0.04818784
0.17140000	4.00000000	0.04818784
0.17150000	4.00000000	0.04818784
0.17160000	4.00000000	0.04818784
0.17170000	4.00000000	0.04818784
0.17180000	4.00000000	0.04818784
0.17190000	4.00000000	0.04818784
0.17200000	4.00000000	0.04818784
0.17210000	4.00000000	0.04818784
0.17220000	4.00000000	0.04818784
0.17230000	4.00000000	0.04818784
0.17240000	4.00000000	0.04818784
0.17250000	4.00000000	0.04818784
0.17260000	4.00000000	0.04818784
0.17270000	4.00000000	0.04818784
0.17280000	4.00000000	0.04818784
0.17290000	4.00000000	0.04818784
0.17300000	4.00000000	0.04818784
0.17310000	4.00000000	0.04818784
0.17320000	4.00000000	0.04818784
0.17330000	4.00000000	0.04818784
0.17340000	4.00000000	0.04818784
0.17350000	4.00000000	0.04818784
0.17360000	4.00000000	0.04818784
0.17370000	4.00000000	0.04818784
0.17380000	4.00000000	0.04818784
0.17390000	4.00000000	0.04818784
0.17400000	4.00000000	0.04818784
0.17410000	4.00000000	0.04818784
0.17420000	4.00000000	0.04818784
0.17430000	4.00000000	0.04818784
0.17440000	4.00000000	0.04818784
0.17450000	4.00000000	0.04818784
0.17460000	4.00000000	0.04818784
0.17470000	4.00000000	0.04818784
0.17480000	4.00000000	0.04818784
0.17490000	4.00000000	0.04818784
0.17500000	4.00000000	0.04818784
0.17510000	4.00000000	0.04818784
0.17520000	4.00000000	0.04818784
0.17530000	4.00000000	0.04818784
0.17540000	4.00000000	0.04818784
0.17550000	4.00000000	0.04818784
0.17560000	4.00000000	0.04818784
0.17570000	4.00000000	0.04818784
0.17580000	4.00000000	0.04818784
0.17590000	4.00000000	0.04818784
0.17600000	4.00000000	0.04818784
0.17610000	4.00000000	0.04818784
0.17620000	4.00000000	0.04818784
0.17630000	4.00000000	0.04818784
0.17640000	4.00000000	0.04818784
0.17650000	4.00000000	0.04818784
0.17660000	4.00000000	0.04818784
0.17670000	4.00000000	0.04818784
0.17680000	4.00000000	0.04818784
0.17690000	4.00000000	0.04818784
0.17700000	4.00000000	0.04818784
0.17710000	4.00000000	0.04818784
0.17720000	4.00000000	0.04818784
0.17730000	4.00000000	0.04818784
0.17740000	4.00000000	0.04818784
0.17750000	4.00000000	0.04818784
0.17760000	4.00000000	0.04818784
0.17770000	4.00000000	0.04818784
0.17780000	4.00000000	0.04818784
0.17790000	4.00000000	0.04818784
0.17800000	4.00000000	0.04818784
0.17810000	4.00000000	0.04818784
0.17820000	4.00000000	0.04818784
0.17830000	3.00000000	0.04812373
0.17840000	3.00000000	0.04812373
0.17850000	3.00000000	0.04812373
0.17860000	3.00000000	0.04812373
0.17870000	3.00000000	0.04812373
0.17880000	3.00000000	0.04812373
0.17890000	3.00000000	0.04812373
0.17900000	3.00000000	0.04812373
0.17910000	3.00000000	0.04812373
0.17920000	3.00000000	0.04812373
0.17930000	3.00000000	0.04812373
0.17940000	3.00000000	0.04812373
0.17950000	3.00000000	0.04812373
0.17960000	3.00000000	0.04812373
0.17970000	3.00000000	0.04812373
0.17980000	3.00000000	0.04812373
0.17990000	3.00000000	0.04812373
0.18000000	3.00000000	0.04812373
0.18010000	3.00000000	0.04812373
0.18020000	3.00000000	0.04812373
0.18030000	3.00000000	0.04812373
0.18040000	3.00000000	0.04812373
0.18050000	3.00000000	0.04812373
0.18060000	3.00000000	0.04812373
0.18070000	3.00000000	0.04812373
0.18080000	3.00000000	0.04812373
0.18090000	3.00000000	0.04812373
0.18100000	3.00000000	0.04812373
0.18110000	3.00000000	0.04812373
0.18120000	3.00000000	0.04812373
0.18130000	3.00000000	0.04812373
0.18140000	3.00000000	0.04812373
0.18150000	3.00000000	0.04812373
0.18160000	3.00000000	0.04812373
0.18170000	3.00000000	0.04812373
0.18180000	3.00000000	0.04812373
0.18190000	3.00000000	0.04812373
0.18200000	3.00000000	0.04812373
0.18210000	3.00000000	0.04812373
0.18220000	3.00000000	0.04812373
0.18230000	3.00000000	0.04812373
0.18240000	3.00000000	0.04812373
0.18250000	3.00000000	0.04812373
0.18260000	3.00000000	0.04812373
0.18270000	3.00000000	0.04812373
0.18280000	3.00000000	0.04812373
0.18290000	3.00000000	0.04812373
0.18300000	3.00000000	0.04812373
0.18310000	3.00000000	0.04812373
0.18320000	3.00000000	0.04812373
0.18330000	3.00000000	0.04812373
0.18340000	3.00000000	0.04812373
0.18350000	3.00000000	0.04812373
0.18360000	3.00000000	0.04812373
0.18370000	3.00000000	0.04812373
0.18380000	3.00000000	0.04812373
0.18390000	3.00000000	0.04812373
0.18400000	3.00000000	0.04812373
0.18410000	3.00000000	0.04812373
0.18420000	3.00000000	0.04812373
0.18430000	3.00000000	0.04812373
0.18440000	3.00000000	0.04812373
0.18450000	3.00000000	0.04812373
0.18460000	3.00000000	0.04812373
0.18470000	3.00000000	0.04812373
0.18480000	3.00000000	0.04812373
0.18490000	3.00000000	0.04812373
0.18500000	3.00000000	0.04812373
0.18510000	3.00000000	0.04812373
0.18520000	3.00000000	0.04812373
0.18530000	3.00000000	0.04812373
0.18540000	3.00000000	0.04812373
0.18550000	3.00000000	0.04812373
0.18560000	3.00000000	0.04812373
0.18570000	3.00000000	0.04812373
0.18580000	3.00000000	0.04812373
0.18590000	3.00000000	0.04812373
0.18600000	3.00000000	0.04812373
0.18610000	3.00000000	0.04812373
0.18620000	3.00000000	0.04812373
0.18630000	3.00000000	0.04812373
0.18640000	3.00000000	0.04812373
0.18650000	3.00000000	0.04812373
0.18660000	3.00000000	0.04812373
0.18670000	3.00000000	0.04812373
0.18680000	3.00000000	0.04812373
0.18690000	3.00000000	0.04812373
0.18700000	3.00000000	0.04812373
0.18710000	3.00000000	0.04812373
0.18720000	3.00000000	0.04812373
0.18730000	3.00000000	0.04812373
0.18740000	3.00000000	0.04812373
0.18750000	3.00000000	0.04812373
0.18760000	3.00000000	0.04812373
0.18770000	3.00000000	0.04812373
0.18780000	3.00000000	0.04812373
0.18790000	3.00000000	0.04812373
0.18800000	3.00000000	0.04812373
0.18810000	3.00000000	0.04812373
0.18820000	3.00000000	0.04812373
0.18830000	3.00000000	0.04812373
0.18840000	3.00000000	0.04812373
0.18850000	3.00000000	0.04812373
0.18860000	3.00000000	0.04812373
0.18870000	3.00000000	0.04812373
0.18880000	3.00000000	0.04812373
0.18890000	3.00000000	0.04812373
0.18900000	3.00000000	0.04812373
0.18910000	3.00000000	0.04812373
0.18920000	3.00000000	0.04812373
0.18930000	3.00000000	0.04812373
0.18940000	3.00000000	0.04812373
0.18950000	3.00000000	0.04812373
0.18960000	3.00000000	0.04812373
0.18970000	3.00000000	0.04812373
0.18980000	3.00000000	0.04812373
0.18990000	3.00000000	0.04812373
0.19000000	3.00000000	0.04812373
0.19010000	3.00000000	0.04812373
0.19020000	3.00000000	0.04812373
0.19030000	3.00000000	0.04812373
0.19040000	3.00000000	0.04812373
0.19050000	3.00000000	0.04812373
0.19060000	3.00000000	0.04812373
0.19070000	3.00000000	0.04812373
0.19080000	3.00000000	0.04812373
0.19090000	3.00000000	0.04812373
0.19100000	3.00000000	0.04812373
0.19110000	3.00000000	0.04812373
0.19120000	2.00000000	0.01279397
0.19130000	2.00000000	0.01279397
0.19140000	2.00000000	0.01279397
0.19150000	2.00000000	0.01279397
0.19160000	2.00000000	0.01279397
0.19170000	2.00000000	0.01279397
0.19180000	2.00000000	0.01279397
0.19190000	2.00000000	0.01279397
0.19200000	2.00000000	0.01279397
0.19210000	2.00000000	0.01279397
0.19220000	2.00000000	0.01279397
0.19230000	2.00000000	0.01279397
0.19240000	2.00000000	0.01279397
0.19250000	2.00000000	0.01279397
0.19260000	2.00000000	0.01279397
0.19270000	2.00000000	0.01279397
0.19280000	2.00000000	0.01279397
0.19290000	2.00000000	0.01279397
0.19300000	2.00000000	0.01279397
0.19310000	2.00000000	0.01279397
0.19320000	2.00000000	0.01279397
0.19330000	2.00000000	0.01279397
0.19340000	2.00000000	0.01279397
0.19350000	2.00000000	0.01279397
0.19360000	2.00000000	0.01279397
0.19370000	2.00000000	0.01279397
0.19380000	2.00000000	0.01279397
0.19390000	2.00000000	0.01279397
0.19400000	2.00000000	0.01279397
0.19410000	2.00000000	0.01279397
0.19420000	2.00000000	0.01279397
0.19430000	2.00000000	0.01279397
0.19440000	2.00000000	0.01279397
0.19450000	2.00000000	0.01279397
0.19460000	2.00000000	0.01279397
0.19470000	2.00000000	0.01279397
0.19480000	2.00000000	0.01279397
0.19490000	2.00000000	0.01279397
0.19500000	2.00000000	0.01279397
0.19510000	2.00000000	0.01279397
0.19520000	2.00000000	0.01279397
0.19530000	2.00000000	0.01279397
0.19540000	2.00000000	0.01279397
0.19550000	2.00000000	0.01279397
0.19560000	2.00000000	0.01279397
0.19570000	2.00000000	0.01279397
0.19580000	2.00000000	0.01279397
0.19590000	2.00000000	0.01279397
0.19600000	2.00000000	0.01279397
0.19610000	2.00000000	0.01279397
0.19620000	2.00000000	0.01279397
0.19630000	2.00000000	0.01279397
0.19640000	2.00000000	0.01279397
0.19650000	2.00000000	0.01279397
0.19660000	2.00000000	0.01279397
0.19670000	2.00000000	0.01279397
0.19680000	2.00000000	0.01279397
0.19690000	2.00000000	0.01279397
0.19700000	2.00000000	0.01279397
0.19710000	2.00000000	0.01279397
0.19720000	2.00000000	0.01279397
0.19730000	2.00000000	0.01279397
0.19740000	2.00000000	0.01279397
0.19750000	2.00000000	0.01279397
0.19760000	2.00000000	0.01279397
0.19770000	2.00000000	0.01279397
0.19780000	2.00000000	0.01279397
0.19790000	2.00000000	0.01279397
0.19800000	2.00000000	0.01279397
0.19810000	2.00000000	0.01279397
0.19820000	1.00000000	0.00000000
0.19830000	1.00000000	0.00000000
0.19840000	1.00000000	0.00000000
0.19850000	1.00000000	0.00000000
0.19860000	1.00000000	0.00000000
0.19870000	1.00000000	0.00000000
0.19880000	1.00000000	0.00000000
0.19890000	1.00000000	0.00000000
0.19900000	1.00000000	0.00000000
0.19910000	1.00000000	0.00000000
0.19920000	1.00000000	0.00000000
0.19930000	1.00000000	0.00000000
0.19940000	1.00000000	0.00000000
0.19950000	1.00000000	0.00000000
0.19960000	1.00000000	0.00000000
0.19970000	1.00000000	0.00000000
0.19980000	1.00000000	0.00000000
[truncated: 502 more rows]
