# Supplementary material for: Molecular Taxonomy of Phytopathogenic Fungi: A Case Study in Peronospora
Source: PLoS One. 2009 Jul 29;4(7):e6319. doi: 10.1371/journal.pone.0006319 (PMC2712678; doi:10.1371/journal.pone.0006319)
Supplement: File S1 — Includes the inferred alignments in FASTA, the trees in Newick and selected distance matrices in extended PHYLIP format. (0.60 MB ZIP) [file pone.0006319.s001.zip › Supplementary_File_S1/Peronospora_ITS_22Oct08.mafft.fas]

>EU113310
------------------------------------------------------------
------------------------------------------------------------
------------------------------------------------------------
------------------------------------------------------------
------------------------------------------------------------
------------------------------------------------------------
----------------------------------------------ccacacct-aaaaa
c-aatccac-gtg-aa--c-cgtatcaa-cccaat-aattggggg-tttact---tggcg
gc-ggctgctagc-atctt-----------------------------------------
------------------------------------------------------------
------------------------------------------------------------
------------------------------------------------------------
------------------------------------------------------------
------------------------------------------------------------
------------------------------------------------------------
------------------------------------------------------------
------------------------------------------------------------
------------------------------------------------------------
------------------------------------------------------------
------------------------------------------------------------
-----------------tt-----tgctg---gctggctactgc--tgagtgaatcctat
c----gcgagcgttctgact---tcggttggagctagtagcttaac--ttataaaccctt
tcttaaatactgaatatactgt-ggggacgaaagtctctgcttttaactagatagcaact
ttcagcagtggatgtctaggctcgcacatc-gatgaagaacgctgcgaactgcgatacgt
aatgcgaattgcaggat--tcagtgagtcatcgaaattttgaacgcatatt-gca-ctt-
ccgggt--tatc-cctggaagtatgcctgtatcagtgtccgtacatcaaacttggttttc
ttcttt-ccgtgtagtcggtggaggatatgccagatgtg-aagtgtcttgcgg---ctgg
--ttttcgaatcg-gctacgagtcctttgaaatgtatagaactga--ctctctttgttcg
aaaagcgtggcgttgctgg--ttgtgaaggctgtttgtatggcttgtc-ggcgaccg-gt
ttgtctgctatgaca-ttaatggaggaatgtttgattcgcggtatggttggctt-cggct
gaacagg-cgcttattggacgttattcctgttgtagt-ggtatgaac-tggtgaaccgta
g-ctaatgcg-tgacttggcttttga--accggctttgc-tg-tgc----------gaag
tag-agtgacagtttcgg--ctgtc---ga-gtgt-cgacccatttgg--gaaattgtgc
cgtgt--gacttcggttgcgtag-catctcaa----------------------------
---------------------------------
>EU113309
------------------------------------------------------------
------------------------------------------------------------
------------------------------------------------------------
------------------------------------------------------------
------------------------------------------------------------
------------------------------------------------------------
----------------------------------------------ccacacct-aaaaa
c-aatccac-gtg-aa--c-cgtatcaa-cccaat-aattggggg-tttact---tggcg
gc-ggctgctagc-atctt-----------------------------------------
------------------------------------------------------------
------------------------------------------------------------
------------------------------------------------------------
------------------------------------------------------------
------------------------------------------------------------
------------------------------------------------------------
------------------------------------------------------------
------------------------------------------------------------
------------------------------------------------------------
------------------------------------------------------------
------------------------------------------------------------
-----------------tt-----tgctg---gctggctactgc--tgagtgaatcctat
c----gcgagcgttctgact---tcggttggagctagtagcttaac--ttataaaccctt
tcttaaatactgaatatactgt-ggggacgaaagtctctgcttttaactagatagcaact
ttcagcagtggatgtctaggctcgcacatc-gatgaagaacgctgcgaactgcgatacgt
aatgcgaattgcaggat--tcagtgagtcatcgaaattttgaacgcatatt-gca-ctt-
ccgggt--tatc-cctggaagtatgcctgtatcagtgtccgtacatcaaacttggttttc
ttcttt-ccgtgtagtcggtggaggatatgccagatgtg-aagtgtcttgcgg---ctgg
--ttttcgaatcg-gctacgagtcctttgaaatgtatagaactga--ctctctttgttcg
aaaagcgtggcgttgctgg--ttgtgaaggctgtttgtatggcttgtc-ggcgaccg-gt
ttgtctgctatgaca-ttaatggaggaatgtttgattcgcggtatggttggctt-cggct
gaacagg-cgcttattggacgttattcctgttgtagt-ggtatgaac-tggtgaaccgta
g-ctaatgcg-tgacttggcttttga--accggctttgc-tg-tgc----------gaag
tag-agtgacagtttcgg--ctgtc---ga-gtgt-cgacccatttgg--gaaattgtgc
tgtgt--gacttcggttgcgtag-catctcaa----------------------------
---------------------------------
>EU113308
------------------------------------------------------------
------------------------------------------------------------
------------------------------------------------------------
------------------------------------------------------------
------------------------------------------------------------
------------------------------------------------------------
----------------------------------------------ccacacct-aaaaa
c-aatccac-gtg-aa--c-cgtatcaa-cccaat-aattggggg-tttact---tggcg
gc-ggctgctagc-atctt-----------------------------------------
------------------------------------------------------------
------------------------------------------------------------
------------------------------------------------------------
------------------------------------------------------------
------------------------------------------------------------
------------------------------------------------------------
------------------------------------------------------------
------------------------------------------------------------
------------------------------------------------------------
------------------------------------------------------------
------------------------------------------------------------
-----------------tt-----tgctg---gctggctactgc--tgagtgaatcctat
c----gcgagcgttctgact---tcggttggagctagtagcttaac--ttataaaccctt
tcttaaatactgaatatactgt-ggggacgaaagtctctgcttttaactagatagcaact
ttcagcagtggatgtctaggctcgcacatc-gatgaagaacgctgcgaactgcgatacgt
aatgcgaattgcaggat--tcagtgagtcatcgaaattttgaacgcatatt-gca-ctt-
ccgggt--tatc-cctggaagtatgcctgtatcagtgtccgtacatcaaacttggttttc
ttcttt-ccgtgtagtcggtggaggatatgccagatatg-aagtgtcttgcgg---ctgg
--ttttcgaatcg-gctacgagtcctttgaaatgtatagaactga--ctctctttgttcg
aaaagcgtggcgttgctgg--ttgtgaaggctgtttgtatggcttgtc-ggcgaccg-gt
ttgtctgctatgaca-ttaatggaggaatgtttgattcgcggtatggttggctt-cggct
gaacagg-cgcttattggacgttattcctgttgtagt-ggtatgaac-tggtgaaccgta
g-ctaatgcg-tgacttggcttttga--accggctttgc-tg-tgc----------gaag
tag-agtgacagtttcgg--ctgtc---ga-gtgt-cgacccatttgg--gaaattgtgc
cgtgt--gacttcggttgcgtag-catctcaa----------------------------
---------------------------------
>EU113307
------------------------------------------------------------
------------------------------------------------------------
------------------------------------------------------------
------------------------------------------------------------
------------------------------------------------------------
------------------------------------------------------------
----------------------------------------------ccacacct-aaaaa
c-aatccac-gtg-aa--c-cgtatcaa-cccaat-aattggggg-tttact---tggcg
gc-ggctgctagc-atctt-----------------------------------------
------------------------------------------------------------
------------------------------------------------------------
------------------------------------------------------------
------------------------------------------------------------
------------------------------------------------------------
------------------------------------------------------------
------------------------------------------------------------
------------------------------------------------------------
------------------------------------------------------------
------------------------------------------------------------
------------------------------------------------------------
-----------------tt-----tgctg---gctggctactgc--tgagtgaatcctat
c----gcgagcgttctgact---tcggttggagctagtagcttaac--ttataaaccctt
tcttaaatactgaatatactgt-ggggacgaaagtctctgcttttaactagatagcaact
ttcagcagtggatgtctaggctcgcacatc-gatgaagaacgctgcgaactgcgatacgt
aatgcgaattgcaggat--tcagtgagtcatcgaaattttgaacgcatatt-gca-ctt-
ccgggt--tatc-cctggaagtatgcctgtatcagtgtccgtacatcaaacttggttttc
ttcttt-ccgtgtagtcggtggaggatatgccagatatg-aagtgtcttgcgg---ctgg
--ttttcgaatcg-gctacgagtcctttgaaatgtatagaactga--ctctctttgttcg
aaaagcgtggcgttgctgg--ttgtgaaggctgtttgtatggcttgtc-ggcgaccg-gt
ttgtctgctatgaca-ttaatggaggaatgtttgattcgcggtatggttggctt-cggct
gaacagg-cgcttattggacgttattcctgttgtagt-ggtatgaac-tggtgaaccgta
g-ctaatgcg-tgacttggcttttga--accggctttgc-tg-tgc----------gaag
tag-agtgacagtttcgg--ctgtc---ga-gtgt-cgacccatttgg--gaaattgtgc
cgtgt--gacttcggttgcgtag-catctcaa----------------------------
---------------------------------
>EU113306
------------------------------------------------------------
------------------------------------------------------------
------------------------------------------------------------
------------------------------------------------------------
------------------------------------------------------------
------------------------------------------------------------
----------------------------------------------ccacacct-aaaaa
c-aatccac-gtg-aa--c-cgtatcaa-cccaat-aattggggg-tttact---tggcg
gc-ggctgctagc-atctt-----------------------------------------
------------------------------------------------------------
------------------------------------------------------------
------------------------------------------------------------
------------------------------------------------------------
------------------------------------------------------------
------------------------------------------------------------
------------------------------------------------------------
------------------------------------------------------------
------------------------------------------------------------
------------------------------------------------------------
------------------------------------------------------------
-----------------tt-----tgctg---gctggctactgc--tgagtgaatcctat
c----gcgagcgttctgact---tcggttggagctagtagcttaac--ttataaaccctt
tcttaaatactgaatatactgt-ggggacgaaagtctctgcttttaactagatagcaact
ttcagcagtggatgtctaggctcgcacatc-gatgaagaacgctgcgaactgcgatacgt
aatgcgaattgcaggat--tcagtgagtcatcgaaattttgaacgcatatt-gca-ctt-
ccgggt--tatc-cctggaagtatgcctgtatcagtgtccgtacatcaaacttggttttc
ttcttt-ccgtgtagtcggtggaggatatgccagatatg-aagtgtcttgcgg---ctgg
--ttttcgaatcg-gctacgagtcctttgaaatgtatagaactga--ctctctttgttcg
aaaagcgtggcgttgctgg--ttgtgaaggctgtttgtatggcttgtc-ggcgaccg-gt
ttgtctgctatgaca-ttaatggaggaatgtttgattcgcggtatggttggctt-cggct
gaacagg-cgcttattggacgttattcctgttgtagt-ggtatgaac-tggtgaaccgta
g-ctaatgcg-tgacttggcttttga--accggctttgc-tg-tgc----------gaag
tag-agtgacagtttcgg--ctgtc---ga-gtgt-cgacccatttgg--gaaattgtgc
cgtgt--gacttcggttgcgtag-catctcaa----------------------------
---------------------------------
>EU113305
------------------------------------------------------------
------------------------------------------------------------
------------------------------------------------------------
------------------------------------------------------------
------------------------------------------------------------
------------------------------------------------------------
----------------------------------------------ccacacct-aaaaa
c-aatccac-gtg-aa--c-cgtatcaa-cccaat-aattggggg-tttact---tggcg
gc-ggctgctagc-atctt-----------------------------------------
------------------------------------------------------------
------------------------------------------------------------
------------------------------------------------------------
------------------------------------------------------------
------------------------------------------------------------
------------------------------------------------------------
------------------------------------------------------------
------------------------------------------------------------
------------------------------------------------------------
------------------------------------------------------------
------------------------------------------------------------
-----------------tt-----tgctg---gctggctactgc--tgagtgaatcctat
c----gcgagcgttctgact---tcggttggagctagtagcttaac--ttataaaccctt
tcttaaatactgaatatactgt-ggggacgaaagtctctgcttttaactagatagcaact
ttcagcagtggatgtctaggctcgcacatc-gatgaagaacgctgcgaactgcgatacgt
aatgcgaattgcaggat--tcagtgagtcatcgaaattttgaacgcatatt-gca-ctt-
ccgggt--tatc-cctggaagtatgcctgtatcagtgtccgtacatcaaacttggttttc
ttcttt-ccgtgtagtcggtggaggatatgccagatatg-aagtgtcttgcgg---ctgg
--ttttcgaatcg-gctacgagtcctttgaaatgtatagaactga--ctctctttgttcg
aaaagcgtggcgttgctgg--ttgtgaaggctgtttgtatggcttgtc-ggcgaccg-gt
ttgtctgctatgaca-ttaatggaggaatgtttgattcgcggtatggttggctt-cggct
gaacagg-cgcttattggacgttattcctgttgtagt-ggtatgaac-tggtgaaccgta
g-ctaatgcg-tgacttggcttttga--accggctttgc-tg-tgc----------gaag
tag-agtgacagtttcgg--ctgtc---ga-gtgt-cgacccatttgg--gaaattgtgc
cgtgt--gacttcggttgcgtag-catctcaa----------------------------
---------------------------------
>EU113304
------------------------------------------------------------
------------------------------------------------------------
------------------------------------------------------------
------------------------------------------------------------
------------------------------------------------------------
------------------------------------------------------------
----------------------------------------------ccacacct-aaaaa
c-aatccac-gtg-aa--c-cgtatcaa-cccaat-aattggggg-tttact---tggcg
gc-ggctgctagc-atctt-----------------------------------------
------------------------------------------------------------
------------------------------------------------------------
------------------------------------------------------------
------------------------------------------------------------
------------------------------------------------------------
------------------------------------------------------------
------------------------------------------------------------
------------------------------------------------------------
------------------------------------------------------------
------------------------------------------------------------
------------------------------------------------------------
-----------------tt-----tgctg---gctggctactgc--tgagtgaatcctat
c----gcgagcgttctgact---tcggttggagctagtagcttaac--ttataaaccctt
tcttaaatactgaatatactgt-ggggacgaaagtctctgcttttaactagatagcaact
ttcagcagtggatgtctaggctcgcacatc-gatgaagaacgctgcgaactgcgatacgt
aatgcgaattgcaggat--tcagtgagtcatcgaaattttgaacgcatatt-gca-ctt-
ccgggt--tatc-cctggaagtatgcctgtatcagtgtccgtacatcaaacttggttttc
ttcttt-ccgtgtagtcggtggaggatatgccagatgtg-aagtgtcttgcgg---ctgg
--ttttcgaatcg-gctacgagtcctttgaaatgtatagaactga--ctctctttgttcg
aaaagcgtggcgttgctgg--ttgtgaaggctgtttgtatggcttgtc-ggcgaccg-gt
ttgtctgctatgaca-ttaatggaggaatgtttgattcgcggtatggttggctt-cggct
gaacagg-cgcttattggacgttattcctgttgtagt-ggtatgaac-tggtgaaccgta
g-ctaatgcg-tgacttggcttttga--accggctttgc-tg-tgc----------gaag
tag-agtgacagtttcgg--ctgtc---ga-gtgt-cgacccatttgg--gaaattgtgc
cgtgt--gacttcggttgcgtag-catctcaa----------------------------
---------------------------------
>EU113303
------------------------------------------------------------
------------------------------------------------------------
------------------------------------------------------------
------------------------------------------------------------
------------------------------------------------------------
------------------------------------------------------------
----------------------------------------------ccacacct-aaaaa
c-aatccac-gtg-aa--c-cgtatcaa-cccaat-aattggggg-tttact---tggcg
gc-ggctgctagc-atctt-----------------------------------------
------------------------------------------------------------
------------------------------------------------------------
------------------------------------------------------------
------------------------------------------------------------
------------------------------------------------------------
------------------------------------------------------------
------------------------------------------------------------
------------------------------------------------------------
------------------------------------------------------------
------------------------------------------------------------
------------------------------------------------------------
-----------------tt-----tgctg---gctggctactgc--tgagtgaatcctat
c----gcgagcgttctgact---tcggttggagctagtagcttaac--ttataaaccctt
tcttaaatactgaatatactgt-ggggacgaaagtctctgcttttaactagatagcaact
ttcagcagtggatgtctaggctcgcacatc-gatgaagaacgctgcgaactgcgatacgt
aatgcgaattgcaggat--tcagtgagtcatcgaaattttgaacgcatatt-gca-ctt-
ccgggt--tatc-cctggaagtatgcctgtatcagtgtccgtacatcaaacttggttttc
ttcttt-ccgtgtagtcggtggaggatatgccagatgtg-aagtgtcttgcgg---ctgg
--ttttcgaatcg-gctacgagtcctttgaaatgtatagaactga--ctctctttgttcg
aaaagcgtggcgttgctgg--ttgtgaaggctgtttgtatggcttgtc-ggcgaccg-gt
ttgtctgctatgaca-ttaatggaggaatgtttgattcgcggtatggttggctt-cggct
gaacagg-cgcttattggacgttattcctgttgtagt-ggtatgaac-tggtgaaccgta
g-ctaatgcg-tgacttggcttttga--accggctttgc-tg-tgc----------gaag
tag-agtgacagtttcgg--ctgtc---ga-gtgt-cgacccatttgg--gaaattgtgc
cgtgt--gacttcggttgcgtag-catctcaa----------------------------
---------------------------------
>EU876604
------------------------------------------------------------
------------------------------------------------------------
------------------------------------------------------------
------------------------------------------------------------
------------------------------------------------------------
------------------------------------------------------------
----------------------------------------------ccacacct-aaaaa
c-tttccac-gtg-aa--c-tgtatcaa-ccccattaattgggggttttgtt---tggcg
gt-gatcgctagc-tta-------------------------------------------
------------------------------------------------------------
------------------------------------------------------------
------------------------------------------------------------
------------------------------------------------------------
------------------------------------------------------------
------------------------------------------------------------
------------------------------------------------------------
------------------------------------------------------------
------------------------------------------------------------
------------------------------------------------------------
------------------------------------------------------------
-----------------at-----tgctg---gttgattactgc--taggcgagccctat
c-atggcgagcgtttgggct---tcggtctgaactagtagctttta--ttttaaaccctt
tcttaattactgattatactgt-ggggacgaaagtctctgcttttaactagatagcaact
ttcagcagtggatgtctaggctcgcacatc-gatgaagaacgctgcgaactgcgatacgt
aatgcgaattgcaggat--tcagtgagtcatcgaaattttgaacgcatatt-gca-ctt-
ccgggt--tagt-cctgggagtatgcctgtatcagtgtccgtacatcaaacttggttttc
ttcttt-ccgtgtagtcggtggaggatatgccagatgtg-aagtgtcttgcgg---ctaa
--ttttcgaattg-actgcgagtcctttgaaatgtacagaactgtacttctctttgctcg
aaaagtgtggcgttgctgg--ttgtgaaggctgtccatgtgaccagtc-ggcgatcg-gt
ttgtctgctatggca-ttaatggaggaatatttagttcgcggtatgattagctt-cggct
gaacagg-cgcttattggacgtttttcctgttgtggc-ggtatgaac-tgatgaaccgta
g--tcgtgtg-tgacttggcttttga--attggctttgc-tgttgc----------gaag
tag-agtggcagtttcgg--ctgtc---ga-gggt-cgacccatttgg-gaactatgtgt
tgtgt--ggcttcggtcgcgcgg-catctc-a----------------------------
---------------------------------
>EU876603
------------------------------------------------------------
------------------------------------------------------------
------------------------------------------------------------
------------------------------------------------------------
------------------------------------------------------------
------------------------------------------------------------
----------------------------------------------ccacacct-aaaaa
c-tttccac-gtg-aa--c-tgtatcaa-ccccattaattgggggttttgtt---tggcg
gt-gatcgctagc-tta-------------------------------------------
------------------------------------------------------------
------------------------------------------------------------
------------------------------------------------------------
------------------------------------------------------------
------------------------------------------------------------
------------------------------------------------------------
------------------------------------------------------------
------------------------------------------------------------
------------------------------------------------------------
------------------------------------------------------------
------------------------------------------------------------
-----------------at-----tgctg---gttgattactgc--taggcgagccctat
c-atggcgagcgtttgggct---tcggtctgaactagtagctttta--ttttaaaccctt
tcttaattactgattatactgt-ggggacgaaagtctctgcttttaactagatagcaact
ttcagcagtggatgtctaggctcgcacatc-gatgaagaacgctgcgaactgcgatacgt
aatgcgaattgcaggat--tcagtgagtcatcgaaattttgaacgcatatt-gca-ctt-
ccgggt--tagt-cctgggagtatgcctgtatcagtgtccgtacatcaaacttggttttc
ttcttt-ccgtgtagtcggtggaggatatgccagatgtg-aagtgtcttgcgg---ctaa
--ttttcgaattg-actgcgagtcctttgaaatgtacagaactgtacttctctttgctcg
aaaagtgtggcgttgctgg--ttgtgaaggctgtccatgtgaccagtc-ggcgatcg-gt
ttgtctgctatggca-ttaatggaggaatatttaattcgcggtatgattagctt-cggct
gaacagg-cgcttattggacgtttttcctgttgtggc-ggtatgaac-tgatgaaccgta
g--tcgtgtg-tgacttggcttttga--attggctttgc-tgttgc----------gaag
tag-agtggcagtttcga--ctgtc---ga-gggt-cgacccatttgg-gaactatgtgt
tgtgt--ggcttcggtcgcgcgg-catctc-a----------------------------
---------------------------------
>EU876602
------------------------------------------------------------
------------------------------------------------------------
------------------------------------------------------------
------------------------------------------------------------
------------------------------------------------------------
------------------------------------------------------------
----------------------------------------------ccacacct-aaaaa
c-tttccac-gtg-aa--c-tgtatcaa-ccccattaattgggggttttgtt---tggcg
gt-gatcgctagc-tta-------------------------------------------
------------------------------------------------------------
------------------------------------------------------------
------------------------------------------------------------
------------------------------------------------------------
------------------------------------------------------------
------------------------------------------------------------
------------------------------------------------------------
------------------------------------------------------------
------------------------------------------------------------
------------------------------------------------------------
------------------------------------------------------------
-----------------at-----tgctg---gttgattactgc--taggcgagccctat
c-atggcgagcgtttgggct---tcggtctgaactagtagctttta--ttttaaaccctc
tcttaattactgattatactgt-ggggacgaaagtctctscttttaactagatagcaact
ttcagcagtggatgtctaggctcgcacatc-gatgaagaacgctgcgaactgcgatacgt
aatgcgaattgcaggat--tcagtgagtcatcgaaattttgaacgcatatt-gca-ctt-
ccgggt--tagt-cctgggagtatgcctgtatcagtgtccgtacatcaaacttggttttc
ttcttt-ccgtgtagtcggtggaggatatgccagatgtg-aagtgtcttgcgg---ctaa
--ttttcgaattg-actgcgagtcctttgaaatgtacagaactgtacttctctttgctcg
aaaagtgtggcgttgctgg--ttgtgaaggctgtccatgtgaccagtc-ggcgatcg-gt
ttgtctgctatggca-ttaatggaggaatatttaattcgcggtatgattagctt-cggct
gaacagg-cgcttattggacgtttttcctgttgtggc-ggtatgaac-tgatgaaccgta
g--tcgtgtg-tgacttggcttttga--attggctttgc-tgtagc----------gaag
tag-agtggcagtttcga--ctgtc---ga-gggg-cgacccatttgg-gaactatgtgt
tgtgt--ggcttcggtcgcgggg-tatctt-a----------------------------
---------------------------------
>EU876601
------------------------------------------------------------
------------------------------------------------------------
------------------------------------------------------------
------------------------------------------------------------
------------------------------------------------------------
------------------------------------------------------------
----------------------------------------------ccacacct-aaaaa
c-tttccac-gtg-aa--c-tgtatcaa-ccccattaattgggggttttgtt---tggcg
gt-gatcgctagc-tta-------------------------------------------
------------------------------------------------------------
------------------------------------------------------------
------------------------------------------------------------
------------------------------------------------------------
------------------------------------------------------------
------------------------------------------------------------
------------------------------------------------------------
------------------------------------------------------------
------------------------------------------------------------
------------------------------------------------------------
------------------------------------------------------------
-----------------at-----tgctg---gttgattactgc--taggcgagccctat
c-atggcgagcgtttgggct---tcggtctgaactagtagctttta--ttttaaaccctt
tcttaattactgattatactgt-ggggacgaaagtctctgcttttaactagatagcaact
ttcagcagtggatgtctaggctcgcacatc-gatgaagaacgctgcgaactgcgatacgt
aatgcgaattgcaggat--tcagtgagtcatcgaaattttgaacgcatatt-gca-ctt-
ccgggt--tagt-cctgggagtatgcctgtatcagtgtccgtacatcaaacttggttttc
ttcttt-ccgtgtagtcggtggaggatatgccagatgtg-aagtgtcttgcgg---ctaa
--ttttcgaattg-actgcgagtcctttgaaatgtacagaactgtacttctctttgctcg
aaaagtgtggcgttgctgg--ttgtgaaggctgtccatgtgaccagtc-ggcgatcg-gt
ttgtctgctatggca-ttaatggaggaatatttaattcgcggtatgattagctt-cggct
gaacagg-cgcttattggacgtttttcctgttgtggc-ggtatgaac-tgatgaaccata
g--tcgtgtg-tgacttggcttttga--attggctttgc-tgttgc----------gaag
tag-agtggcagtttcga--ctgtc---ga-gggt-cgacccatttgg-gaactatgtgt
tgtgt--ggcttcggtcgcgcgg-catctc-a----------------------------
---------------------------------
>EU876600
------------------------------------------------------------
------------------------------------------------------------
------------------------------------------------------------
------------------------------------------------------------
------------------------------------------------------------
------------------------------------------------------------
----------------------------------------------ccacacct-aaaaa
c-tttccac-gtg-aa--c-tgtatcaa-ccccattaattgggggttttgtt---tggcg
gt-gatcgctagc-tta-------------------------------------------
------------------------------------------------------------
------------------------------------------------------------
------------------------------------------------------------
------------------------------------------------------------
------------------------------------------------------------
------------------------------------------------------------
------------------------------------------------------------
------------------------------------------------------------
------------------------------------------------------------
------------------------------------------------------------
------------------------------------------------------------
-----------------at-----tgctg---gttgattactgc--taggcgagccctat
c-atggcgagcgtttgggct---tcggtctgaactagtagctttta--ttttaaaccctt
tcttaattactgattatactgt-ggggacgaaagtctctgcttttaactagatagcaact
ttctgcagtggttgtctaggctcgcacatc-gatgaagaacgctgcgaactgcgatacgt
aatgcgaatagcaggat--tcagtgagtcatcgaaattttgaacgcatatt-gca-ctt-
ccgggt--tagt-cctgggagtatgcctgtatcagtgtccgtacatcaaacttggttttc
ttcttt-ccgtgtagtcggtggaggatatgccagatgtg-aagtgtcttgcgg---ctaa
--ttttcgaattg-actgcgagtcctttgaaatgtacagaactgtacttctctttgctcg
aaaagtgtggcgttgctgg--ttgtgaaggctgtccatgtgaccagtc-ggcgatcg-gt
ttgtctgctatggca-ttaatggaggaatatttaattcgcggtatgattagctt-cggct
gaacagg-cgcttattggacgtttttcctgttgtggc-ggtatgaac-tgatgaaccgta
g--tcgtgtg-tgacttggcttttga--attggctttgc-tgttgc----------gaag
tag-agtggcagtttcga--ctgtc---ga-gggt-cgacccatttgg-gaactatgtgt
tgtgt--ggcttcggtcgcgcgg-catctc-a----------------------------
---------------------------------
>EU876599
------------------------------------------------------------
------------------------------------------------------------
------------------------------------------------------------
------------------------------------------------------------
------------------------------------------------------------
------------------------------------------------------------
----------------------------------------------ccacacct-aaaaa
c-tttccac-gtg-aa--c-tgtatcaa-ccccattaattgggggttttgtt---tggcg
gt-gatcgctagc-tta-------------------------------------------
------------------------------------------------------------
------------------------------------------------------------
------------------------------------------------------------
------------------------------------------------------------
------------------------------------------------------------
------------------------------------------------------------
------------------------------------------------------------
------------------------------------------------------------
------------------------------------------------------------
------------------------------------------------------------
------------------------------------------------------------
-----------------at-----tgctg---gttgattactgc--taggcgagccctat
c-atggcgagcgtttgggct---tcggtctgaactagtagctttta--ttttaaaccctt
tcttaattactgattatactgt-ggggacgaaagtctctgcttttaactagatagcaact
ttcagcagtggatgtctaggctcgcacatc-gatgaaggacgctgcgaactgcgatacgt
aatgcgaattgcaggat--tcagtgagtcatcgaaattttgaacgcatatt-gca-ctt-
ccgggt--tagt-cctgggagtatgcctgtatcagtgtccgtacatcaaacttggttttc
ttcttt-ccgtgtagtcggtggaggatatgccagatgtg-aagtgtcttgcgg---ctaa
--ttttcgaattg-actgcgagtcctttgaaatgtacagaactgtacttctctttgctcg
aaaagtgtggcgttgctgg--ttgtgaaggctgtccatgtgaccagtc-ggcgatcg-gt
ttgtctgctatggca-ttaatggaggaatatttaattcgcggtatgattagctt-cggct
gaacagg-cgcttattggacgtttttcctgttgtggc-ggtatgaac-tgatgaaccgta
g--tcgtgtg-tgacttggcttttga--attggctttgc-tgttgc----------gaag
tag-agtggcagtttcga--ctgtc---ga-gggt-cgacccatttgg-gaactatgtgt
tgtgt--ggcttcggtcgcgcgg-catctc-a----------------------------
---------------------------------
>EU876598
------------------------------------------------------------
------------------------------------------------------------
------------------------------------------------------------
------------------------------------------------------------
------------------------------------------------------------
------------------------------------------------------------
----------------------------------------------ccacacct-aaaaa
c-tttccac-gtg-aa--c-tgtatcaa-ccccattaattgggggttttgtt---tggcg
gt-gatcgctagc-tta-------------------------------------------
------------------------------------------------------------
------------------------------------------------------------
------------------------------------------------------------
------------------------------------------------------------
------------------------------------------------------------
------------------------------------------------------------
------------------------------------------------------------
------------------------------------------------------------
------------------------------------------------------------
------------------------------------------------------------
------------------------------------------------------------
-----------------at-----tgctg---gttgattactgc--taggcgagccctat
c-atggcgagcgtttgggct---tcggtctgaactagtagctttta--ttttaaaccctt
tcttaattactgattatactgt-ggggacgaaagtctctgcttttaactagatagcaact
ttcagcagtggatgtctaggctcgcacatc-gatgaagaacgctgcgaactgcgatacgt
aatgcgaattgcaggat--tcagtgagtcatcgaaattttgaacgcatatt-gca-ctt-
ccgggt--tagt-cctgggagtatgcctgtatcagtgtccgtacatcaaacttggttttc
ttcttt-ccgtgtagtcggtggaggatatgccagatgtg-aagtgtcttgcgg---ctaa
--ttttcgaattg-actgcgagtcctttgaaatgtacagaactgtacttctccttgctcg
aaaagtgtggcgttgctgg--ttgtgaaggctgtccatgtgaccagtc-ggcgatcg-gt
ttgtctgctatggca-ttaatggaggaatatttaattcgcggtatgattagctt-cggct
gaacagg-cgcttattggacgtttttcctgttgtggc-ggtatgaac-tgatgaaccgta
g--tcgtgtg-tgacttggcttttga--attggctttgc-tgttgc----------gaag
tag-agtggcagtttcga--ctgtc---ga-gggt-cgacccatttgg-gaactatgtgt
tgtgt--ggcttcggtcgcgcgg-catctc-a----------------------------
---------------------------------
>EU876597
------------------------------------------------------------
------------------------------------------------------------
------------------------------------------------------------
------------------------------------------------------------
------------------------------------------------------------
------------------------------------------------------------
----------------------------------------------ccacacct-aaaaa
c-tttccac-gtg-aa--c-tgtatcaa-ccccattaattgggggttttgtt---tggcg
gt-gatcgctagc-tta-------------------------------------------
------------------------------------------------------------
------------------------------------------------------------
------------------------------------------------------------
------------------------------------------------------------
------------------------------------------------------------
------------------------------------------------------------
------------------------------------------------------------
------------------------------------------------------------
------------------------------------------------------------
------------------------------------------------------------
------------------------------------------------------------
-----------------at-----tgctg---gttgattattgc--taggcgagccctat
c-atggcgagcgtttgggct---tcggtctgaactagtagctttta--ttttaaaccctt
tcttaattactgattatactgt-ggggacgaaagtctctgcttttaactagatagcaact
ttcagcagtggatgtctaggctcgcacatc-gatgaagaacgctgcgaactgcgatacgt
aatgcgaattgcaggat--tcagtgagtcatcgaaattttgaacgcatatt-gca-ctt-
ccgggt--tagt-cctgggagtatgcctgtatcagtgtccgtacatcaaacttggttttc
ttcttt-ccgtgtagtcggtggaggatatgccagatgtg-aagtgtcttgcgg---ctaa
--ttttcgaattg-actgcgagtcctttgaaatgtacagaactgtacttctctttgctcg
aaaagtgtggcgttgctgg--ttgtgaaggctgtccatgtgaccagtc-ggcgatcg-gt
ttgtctgctatggca-ttaatggaggaatatttaattcgcggtatgactagctt-cggct
gaacagg-cgcttattggacgtttttcctgttgtggc-ggtatgaac-tgatgaaccgta
g--tcgtgtg-tgacttggcttttga--attggctttgc-tgttgc----------gaag
tag-agtggcagtttcga--ctgtc---ga-gggt-cgacccatttgg-gaactatgtgt
tgtgt--ggcttcggtcgcgcgg-catctc-a----------------------------
---------------------------------
>EU876596
------------------------------------------------------------
------------------------------------------------------------
------------------------------------------------------------
------------------------------------------------------------
------------------------------------------------------------
------------------------------------------------------------
----------------------------------------------ccacacct-aaaaa
c-tttccac-gtg-aa--c-tgtatcaa-ccccattaattgggggttttgtt---tggcg
gt-gatcgctagc-tta-------------------------------------------
------------------------------------------------------------
------------------------------------------------------------
------------------------------------------------------------
------------------------------------------------------------
------------------------------------------------------------
------------------------------------------------------------
------------------------------------------------------------
------------------------------------------------------------
------------------------------------------------------------
------------------------------------------------------------
------------------------------------------------------------
-----------------at-----tgctg---gttgattactgc--taggcgagccctat
c-atggcgagcgtttgggct---tcggtctgaactagtagctttta--ttttaaaccctt
tcttaattactgattatactgt-ggggacgaaagtctctgcttttaactagatagcaact
ttcagcagtggatgtctaggctcgcacatc-gatgaagaacgctgcgaactgcgatacgt
aatgcgaattgcaggat--tcagtgagtcatcgaaattttgaacgcatatt-gaa-ctt-
ccgggt--tagt-cctgggagtatgcctgtatcagtgtccgtacatcaaacttggttttc
ttcttt-ccgtgtagtcggtggaggatatgccagatgtg-aagtgtcttgcgg---ctaa
--ttttcgaattg-actgcgagtcctttgaaatgtacagaactgtacttctctttgctcg
aaaagtgtggcgttgctgg--ttgtgaaggctgtccatgtgaccagtc-ggcgatcg-gt
ttgtctgctatggca-ttaatggaggaatatttaattcgcggtatgattagctt-cggct
gaacagg-cgcttattggacgtttttcctgttgtggc-ggtatgaac-tgatgaaccgta
g--tcgtgtg-tgacttggcttttga--attggctttgc-tgttgc----------gaag
tag-agtggcagtttcga--ctgtc---ga-gggt-cgacccatttgg-gaactatgtgt
tgtgt--ggcttcggtcgcgcgg-catctc-a----------------------------
---------------------------------
>EU876595
------------------------------------------------------------
------------------------------------------------------------
------------------------------------------------------------
------------------------------------------------------------
------------------------------------------------------------
------------------------------------------------------------
----------------------------------------------ccacacct-aaaaa
c-tttccac-gtg-aa--c-tgtatcaa-ccccattaattgggggttttgtt---tggcg
gt-gatcgctagc-tta-------------------------------------------
------------------------------------------------------------
------------------------------------------------------------
------------------------------------------------------------
------------------------------------------------------------
------------------------------------------------------------
------------------------------------------------------------
------------------------------------------------------------
------------------------------------------------------------
------------------------------------------------------------
------------------------------------------------------------
------------------------------------------------------------
-----------------at-----tgctg---gttgattactgc--taggcgagccctat
c-atggcgagcgtttgggct---tcggtctgaactagtagctttta--ttttaaaccctt
tcttaattactgattatactgt-ggggacgaaagtctctgcttttaactagatagcaact
ttcagcagtggatgtctaggctcgcacatc-gatgaagaacgctgcgaactgcgatacgt
aatgcgaattgcaggat--tcagtgagtcatcgaaattttgaacgcatatt-gca-ctt-
ccgggt--tagt-cctgggagtatgcctgtatcagtgtccgtacatcaaacttggttttc
ttcttt-ccgtgtagtcggtggaggatatgccagatgtg-aagtgtcttgcgg---ctaa
--ttttcgaattg-actgcgagtcctttgaaatgtacagaactgtacttctctttgctcg
aaaagtgtggcgttgctgg--ttgtgaaggctgtccatgtgaccagtc-ggcgatcg-gt
ttgtctgctatggca-ttaatggaggaatatttaattcgcggtatgattagctt-cggct
gaacagg-cgcttattggacgtttttcctgttgtggc-ggtatgaac-tgatgaaccgta
g--tcgtgtg-tgacttggcttttga--attggctttgc-tgttgc----------gaag
tag-agtggcagtttcga--ctgtc---ga-gggt-cgacccatttgg-gaactatgtgt
tgtgt--ggcttcggtcgcgcgg-catctc-a----------------------------
---------------------------------
>EU876594
------------------------------------------------------------
------------------------------------------------------------
------------------------------------------------------------
------------------------------------------------------------
------------------------------------------------------------
------------------------------------------------------------
----------------------------------------------ccacacct-aaaaa
c-tttccac-gtg-aa--c-tgtatcaa-ccccattaattgggggttttgtt---tggcg
gt-gatcgctagc-tta-------------------------------------------
------------------------------------------------------------
------------------------------------------------------------
------------------------------------------------------------
------------------------------------------------------------
------------------------------------------------------------
------------------------------------------------------------
------------------------------------------------------------
------------------------------------------------------------
------------------------------------------------------------
------------------------------------------------------------
------------------------------------------------------------
-----------------at-----tgctg---gttgattactgc--taggcgagccctat
c-atggcgagcgtttgggct---tcggtctgaactagtagctttta--ttttaaaccctt
tcttaattactgattatactgt-ggggacgaaagtctctgcttttaactagatagcaact
ttcagcagtggatgtctaggctcgcacatc-gatgaagaacgctgcgaactgcgatacgt
aatgcgaattgcaggat--tcagtgagtcatcgaaattttgaacgcatatt-gca-ctt-
ccgggt--tagt-cctgggagtatgcctgtatcagtgtctgtacatcaaacttggttttc
ttcttt-ccgtgtagtcggtggaggatatgccagatgtg-aagtgtcttgcgg---ctaa
--ttttcgaattg-actgcgagtcctttgaaatgtacagaactgtacttctctttgctcg
aaaagtgtggcgttgctgg--ttgtgaaggctgtccatgtgaccagtc-ggcgatcg-gt
ttgtctgctatggca-ttaatggaggaatatttaattcgcggtatgattagctt-cggct
gaacagg-cgcttattggacgtttttcctgttgtggc-ggtatgaac-tgatgaaccgta
g--tcgtgtg-tgacttggcttttga--attggctttgc-tgttgc----------gaag
tag-agtggcagtttcga--ctgtc---ga-gggt-cgacccatttgg-gaactatgtgt
tgtgt--ggcttcggtcgcgcgg-catctc-a----------------------------
---------------------------------
>EU876593
------------------------------------------------------------
------------------------------------------------------------
------------------------------------------------------------
------------------------------------------------------------
------------------------------------------------------------
------------------------------------------------------------
----------------------------------------------ccacacct-aaaaa
c-tttccac-gtg-aa--c-tgtatcaa-ccccattaattgggggttttgtt---tggcg
gt-gatcgctagc-tta-------------------------------------------
------------------------------------------------------------
------------------------------------------------------------
------------------------------------------------------------
------------------------------------------------------------
------------------------------------------------------------
------------------------------------------------------------
------------------------------------------------------------
------------------------------------------------------------
------------------------------------------------------------
------------------------------------------------------------
------------------------------------------------------------
-----------------at-----tgctg---gttgattactgc--taggcgagccctat
c-atggcgagcgtttgggct---tcggtctgaactagtagctttta--ttttaaaccctt
tcttaattactgattatactgt-ggggacgaaagtctctgcttttaactagatagcaact
ttcagcagtggatgtctaggctcgcacatc-gatgaagaacgctgcgaactgcgatacgt
aatgcgaattgcaggat--tcagtgagtcatcgaaattttgaacgcatatt-gca-ctt-
ccgggt--tagt-cctgggagtatgcctgtatcagtgtccgtacatcaaacttggttttc
ttcttt-ccgtgtagtcggtggaggatatgccagatgtg-aagtgtcttgcgg---ctaa
--ttttcgaattg-actgcgagtcctttgaaatgtacagaactgtacttctctttgctcg
aaaagtgtggcgttgctgg--ttgtgaaggctgtccatgtgaccagtc-ggcgatcg-gt
ttgtctgctatggca-ttaatggaggaatatttaattcgcggtatgattagctt-cggct
gaacagg-cgcttattggacgtttttcctgttgtggc-ggtatgaac-tgatgaaccgta
g--tcgtgtg-tgacttggcttttga--attggctttgc-tgttgc----------gaag
tag-agtggcagtttcga--ctgtc---ga-gggt-cgacccatttgg-gaactatgtgt
tgtgt--ggcttcggtcgcgcgg-catctc-a----------------------------
---------------------------------
>EU876592
------------------------------------------------------------
------------------------------------------------------------
------------------------------------------------------------
------------------------------------------------------------
------------------------------------------------------------
------------------------------------------------------------
----------------------------------------------ccacacct-aaaaa
c-tttccac-gtg-aa--c-tgtatcaa-ccccattaattgggggttttgtt---tggcg
gt-gatcgctaac-tta-------------------------------------------
------------------------------------------------------------
------------------------------------------------------------
------------------------------------------------------------
------------------------------------------------------------
------------------------------------------------------------
------------------------------------------------------------
------------------------------------------------------------
------------------------------------------------------------
------------------------------------------------------------
------------------------------------------------------------
------------------------------------------------------------
-----------------at-----tgctg---gttgattactgc--taggcgagccctat
c-atggcgagcgtttgggct---tcggtctgaactagtagctttta--ttttaaaccctt
tcttaattactgattatactgt-ggggacgaaagtctctgcttttaactagatagcaact
ttcagcagtggatgtctaggctcgcacatc-gatgaagaacgctgcgaactgcgatacgt
aatgcgaattgcaggat--tcagtgagtcatcgaaattttgaacgcatatt-gca-ctt-
ccgggt--tagt-cctgggagtatgcctgtatcagtgtccgtacatcaaacttggttttc
ttcttt-ccgtgtagtcggtggaggatatgccagatgtg-aagtgtcttgcgg---ctaa
--ttttcgaattg-actgcgagtcctttgaaatgtacagaactgtacttctctttgctcg
aaaagtgtggcgttgctgg--ttgtgaaggctgtccatgtgaccagtc-ggcgatcg-gt
ttgtctgctatggca-ttaatggaggaatatttaattcgcggtatgattagctt-cggct
gagcagg-cgcttattggacgtttttcctgttgtggc-ggtatgaac-tgatgaaccgta
g--tcgtgtg-tgacttggcttttga--attggctttgc-tgttgc----------gaag
tag-agtggcagtttcga--ctgtc---ga-gggt-cgacccatttgg-gaactatgttt
tgtgt--ggcttcggtcgcgcgg-catctc-a----------------------------
---------------------------------
>EU876591
------------------------------------------------------------
------------------------------------------------------------
------------------------------------------------------------
------------------------------------------------------------
------------------------------------------------------------
------------------------------------------------------------
----------------------------------------------ccacacct-aaaaa
c-tttccac-gtg-aa--c-tgtatcaa-ccccattaattgggggttttgtt---tggcg
gt-gatcgctagc-tta-------------------------------------------
------------------------------------------------------------
------------------------------------------------------------
------------------------------------------------------------
------------------------------------------------------------
------------------------------------------------------------
------------------------------------------------------------
------------------------------------------------------------
------------------------------------------------------------
------------------------------------------------------------
------------------------------------------------------------
------------------------------------------------------------
-----------------at-----tgctg---gttgattactgc--taggcgagccctat
c-atggcgagcgtttgggct---tcggtctgaactagtagctttta--ttttaaaccctt
tcttaattactgattatactgt-ggggacgaaagtctctgcttttaactagatagcaact
ttcagcagtggatgtctaggctcgcacatc-gatgaagaacgctgcgaactgcgatacgt
aatgcgaattgcaggat--tcagtgagtcatcgaaattttgaacgcatatt-gca-ctt-
ccgggt--tagt-cctgggagtatgcctgtatcagtgtccgtacatcaaacttggttttc
ttcttt-ccgtgtagtcggtggaggatatgccagatgtg-aagtgtcttgcgg---ctaa
--ttttcgaattg-actgcgagtcctttgaaatgtacagaactgtacttctctttgctcg
aaaagtgtggcgttgctgg--ttgtgaaggctgtccatgtgaccagtc-ggcgatcg-gt
ttgtctgctatggca-ttaatggaggaatatttaattcgcggtatgattagctt-cggct
gaacagg-cgcttattggacgtttttcctgttgcggc-ggtatgaac-tgatgaaccgta
g--tcgtgtg-tgacttggcttttga--attggctttgc-tgttgc----------gaag
tag-agtggcagtttcga--ctgtc---ga-gggt-cgacccatttgg-gaactatgtgt
tgtgt--ggcttcggtcgcgcgg-catctc-a----------------------------
---------------------------------
>EU876590
------------------------------------------------------------
------------------------------------------------------------
------------------------------------------------------------
------------------------------------------------------------
------------------------------------------------------------
------------------------------------------------------------
----------------------------------------------ccacacct-aaaaa
c-tttccac-gtg-aa--c-tgtatcaa-ccccattaattgggggttttgtt---tggcg
gt-gatcgctagc-tta-------------------------------------------
------------------------------------------------------------
------------------------------------------------------------
------------------------------------------------------------
------------------------------------------------------------
------------------------------------------------------------
------------------------------------------------------------
------------------------------------------------------------
------------------------------------------------------------
------------------------------------------------------------
------------------------------------------------------------
------------------------------------------------------------
-----------------at-----tgctg---gttgattactgc--taggcgagccctat
c-atggcgagcgtttgggct---tcggtctgaactagtagctttta--ttttaaaccctt
tcttaattactgattatactgt-ggggacgaaagtctctgcttttaactagatagcaact
ttcagcagtggatgtctaggctcgcacatc-gatgaagaacgctgcgaactgcgatacgt
aatgcgaattgcaggat--tcagtgagtcatcgaaattttgaacgcatatt-gca-ctt-
ccgggt--tagt-cctgggagtatgcctgtatcagtgtccgtacatcaaacttggttttc
ttcttt-ccgtgtggtcggtggaggatatgccagatgtg-aagtgtcttgcgg---ctaa
--ttttcgaattg-actgcgagtcctttgaaatgtacagaactgtacttctctttgctcg
aaaagtgtggcgttgctgg--ttgtgaaggctgtccatgtgaccagtc-ggcgatcg-gt
ttgtctgctatggca-ttaatggaggaatatttaattcgcggtatgattagctt-cggct
gaacagg-ctcttattggacgtttttcctgttgtgtt-ggtatgaac-tgatgaaccgta
g--tcgtgtg-tgacttggcttttga--attggctttgc-tgttgc----------gaag
tag-agtggcagtttcga--ctgtc---ga-gggt-cgacccatttgg-gaactatgtgt
tgtgt--ggcttcggtcgcgcgg-catctc-a----------------------------
---------------------------------
>EU876589
------------------------------------------------------------
------------------------------------------------------------
------------------------------------------------------------
------------------------------------------------------------
------------------------------------------------------------
------------------------------------------------------------
----------------------------------------------ccacacct-aaaaa
c-tttccac-gtg-aa--c-tgtatcaa-ccccattaattgggggttttgtt---tggcg
gt-gatcgctagc-tta-------------------------------------------
------------------------------------------------------------
------------------------------------------------------------
------------------------------------------------------------
------------------------------------------------------------
------------------------------------------------------------
------------------------------------------------------------
------------------------------------------------------------
------------------------------------------------------------
------------------------------------------------------------
------------------------------------------------------------
------------------------------------------------------------
-----------------at-----tgctg---gttgattactgc--taggcgagccctat
c-atggcgagcgtttgggct---tcggtctgaactagtagctttta--ttttaaaccctt
tcttaattactgattatactgt-ggggacgaaagtctctgcttttaactagatagcaact
ttcagcagtggatgtctaggctcgcacatc-gatgaagaacgctgcgaactgcgatacgt
aatgcgaattgcaggat--tcagtgagtcatcgaaattttgaacgcatatt-gca-ctt-
ccgggt--tagt-cctgggagtatgcctgtatcagtgtccgtacatcaaacttggttttc
ttcttt-ccgtgtagtcggtggaggatatgccagatgtg-aagtgtcttgcgg---ctaa
--ttttcgaattg-actgcgagtcctttgaaatgtacagaactgtacttctctttgctcg
aaaagtgtggcgttgctgg--ttgtgaaggctgtccatgtgaccagtc-ggcgatcg-gt
ttgtctgctatggca-ttaatggaggaatatttaattcgcggtatgattagctt-cggct
gaacagg-cgcttattggacgtttttcctgttgtggc-ggtatgaac-tgatgaaccgta
g--tcgtgtg-tgacttggcttttga--attggctttgc-tgttgc----------gaag
tag-agtggcagtttcga--ctgtc---ga-gggt-cgacccatttgg-gaactatgtgt
tgtgt--ggcttcggtcgcgcgg-catctc-a----------------------------
---------------------------------
>EU876588
------------------------------------------------------------
------------------------------------------------------------
------------------------------------------------------------
------------------------------------------------------------
------------------------------------------------------------
------------------------------------------------------------
----------------------------------------------ccacacct-aaaaa
c-tttccac-gtg-aa--c-tgtatcaa-ccccattaattgggggttttgtt---tggcg
gt-gatcgctagc-tta-------------------------------------------
------------------------------------------------------------
------------------------------------------------------------
------------------------------------------------------------
------------------------------------------------------------
------------------------------------------------------------
------------------------------------------------------------
------------------------------------------------------------
------------------------------------------------------------
------------------------------------------------------------
------------------------------------------------------------
------------------------------------------------------------
-----------------at-----tgctg---gttgattacggc--taggcgagccctat
c-atggcgagcgtttgggct---tcggtctgaactagtagctttta--ttttaaaccctt
tcttaattactgattatactgt-ggggacgaaagtctctgcttttaactagatagcaact
ttcagcagtggatgtctaggctcgcacatc-gatgaagaacgctgcgaactgcgatacgt
aatgcgaattgcaggat--tcagtgagtcatcgaaattttgaacgcatatt-gca-ctt-
ccgggt--tagt-cctgggagtatgcctgtatcagtgtccgtacatcaaacttggttttc
ttcttt-ccgtgtagtcggtggaggatatgccagatgtg-aagtgtcttgcgg---ctaa
--ttttcgaattg-actgcgagtcctttgaaatgtacagaactgtacttctctttgctcg
aaaagtgtggcgttgctgg--ttgtgaaggctgtccatgtgaccagtc-ggcgatcg-gt
ttgtctgctatggca-ttaatggaggaatatttaattcgcggtatgattagctt-cggct
gaacagg-cgcttattggacgtttttcctgttgtggc-ggtatgaac-tgatgaaccgta
g--tcgtgtg-tgacttggcttttga--attggctttgc-tgttgc----------gaag
tag-agtggcagtttcga--ctgtc---ga-gggt-cgacccatttgg-gaactatgtgt
tgtgt--ggcttcggtcgcgcgg-catctc-a----------------------------
---------------------------------
>EU876587
------------------------------------------------------------
------------------------------------------------------------
------------------------------------------------------------
------------------------------------------------------------
------------------------------------------------------------
------------------------------------------------------------
----------------------------------------------ccacacct-aaaaa
c-tttccac-gtg-aa--c-tgtatcaa-ccccattaattgggggttttgtt---tggcg
gt-gatcgctagc-tta-------------------------------------------
------------------------------------------------------------
------------------------------------------------------------
------------------------------------------------------------
------------------------------------------------------------
------------------------------------------------------------
------------------------------------------------------------
------------------------------------------------------------
------------------------------------------------------------
------------------------------------------------------------
------------------------------------------------------------
------------------------------------------------------------
-----------------at-----tgctg---gttgattactgc--taggcgagccctat
c-atggcgagcgtttgggct---tcggtctgaactagtagctttta--ttttaaaccctt
tcttaattactgattatactgt-ggggacgaaagtctctgcttttaactagatagcaact
ttcagcagtggatgtctaggctcgcacatc-gatgaagaacgctgcgaactgcgatacgt
aatgcgaattgcaggat--tcagtgagtcatcgaaattttgaacgcatatt-gca-ctt-
ccgggt--tagt-cctgggagtatgcctgtatcagtgtccgtacatcaaacttggttttc
ttcttt-ccgtgtagtcggtggaggatatgccagatgtg-aagtgtcttgcgg---ctaa
--ttttcgaattg-actgcgagtcctttgaaatgtacagaactgtacttctctttgctcg
aaaagtgtggcgttgctgg--ttgtgaaggctgtccatgtgaccagtc-ggcgatcg-gt
ttgtctgctatggca-ttaatggaggaatatttaattcgcggtatgattagctt-cggct
gaacagg-cgcttattggacgtttttcctgttgtggc-ggtatgaac-tgatgaaccgta
g--tcgtgtg-tgacttggcttttga--attggctttgc-tgttgc----------gaag
tag-agtggcagtttcga--ctgtc---ga-gggt-cgacccatttgg-gaactatgtgt
tgtgt--ggcttcggtcgcgcgg-catctc-a----------------------------
---------------------------------
>EU876586
------------------------------------------------------------
------------------------------------------------------------
------------------------------------------------------------
------------------------------------------------------------
------------------------------------------------------------
------------------------------------------------------------
----------------------------------------------ccacacct-aaaaa
c-tttccac-gtg-aa--c-tgtatcaa-ccccattaattgggggttttgtt---tggcg
gt-gatcgctagc-tta-------------------------------------------
------------------------------------------------------------
------------------------------------------------------------
------------------------------------------------------------
------------------------------------------------------------
------------------------------------------------------------
------------------------------------------------------------
------------------------------------------------------------
------------------------------------------------------------
------------------------------------------------------------
------------------------------------------------------------
------------------------------------------------------------
-----------------at-----tgctg---gttgattactgc--taggcgagccctat
c-atggcgagcgtttgggct---tcggtctgaactagtagctttta--ttttaaaccctt
tcttaattactgattatactgt-ggggacgaaagtctctgcttttaactagatagcaact
ttcagcagtggatgtctaggctcgcacatc-gatgaagaacgctgcgaactgcgatacgt
aatgcgaattgcaggat--tcagtgagtcatcgaaattttgaacgcatatt-gca-ctt-
ccgggt--tagt-cctgggagtatgcctgtatcagtgtccgtacatcaaacttggttttc
ttcttt-ccgtgtagtcggtggaggatatgccagatgtg-aagtgtcttgcgg---ctaa
--ttttcgaattg-actgcgagtcctttgaaatgtacagaactgtacttctctttgctcg
aaaagtgtggcgttgctgg--ttgtgaaggctgtccatgtgaccagtc-ggcgatcg-gt
ttgtctgctatggca-ttaatggaggaatatttaattcgcggtatgattagctt-cggct
gaacagg-cgcttattggacgtttttcctgttgtggc-ggtatgaac-tgatgaaccgta
g--tcgtgtg-tgacttggcttttga--attggctttgc-tgttgc----------gaag
tag-agtggcagtttcga--ctgtc---ga-gggt-cgacccatttgg-gaactatgtgt
tgtgt--ggcttcggtcgcgcgg-catctc-a----------------------------
---------------------------------
>EU876585
------------------------------------------------------------
------------------------------------------------------------
------------------------------------------------------------
------------------------------------------------------------
------------------------------------------------------------
------------------------------------------------------------
----------------------------------------------ccaatccc-cacac
c-ttaccac-ttg-cc--c-cgtatcaa-ccccattaattgggggttttgtt---tggcg
gt-gatcgctagc-tta-------------------------------------------
------------------------------------------------------------
------------------------------------------------------------
------------------------------------------------------------
------------------------------------------------------------
------------------------------------------------------------
------------------------------------------------------------
------------------------------------------------------------
------------------------------------------------------------
------------------------------------------------------------
------------------------------------------------------------
------------------------------------------------------------
-----------------at-----tgctg---gttgattactgc--taggcgagccctat
c-atggcgagcgtttgggct---tcggtctgaactagtagctttta--ttttaaaccctt
tcttaattactgattatactgt-ggggacgaaagtctctgcttttaactagatagcaact
ttcagcagtggatgtctaggctcgcacatc-gatgaagaacgctgcgaactgcgatacgt
aatgcgaattgcaggat--tcagtgagtcatcgaaattttgaacgcatatt-gca-ctt-
ccgggt--tagt-cctgggagtatgcctgtatcagtgtccgtacatcaaacttggttttc
ttcttt-ccgtgtagtcggtggaggatatgccagatgtg-aagtgtcttgcgg---ctaa
--ttttcgaattg-actgcgagtcctttgaaatgtacagaactgtacttctctttgctcg
aaaagtgtggcgttgctgg--ttgtgaaggctgtccatgtgaccagtc-ggcgatcg-gt
ttgtctgctatggca-ttaatggaggaatatttaattcgcggtatgattagctt-cggct
gaacagg-cgcttattggacgtttttcctgttgtggc-ggtatgaac-tgatgaaccgta
g--tcgtgtg-tgacttggcttttga--attggctttgc-tgttgc----------gaag
tag-agtggcagtttcga--ctgtc---ga-gggt-cgacccatttgg-gaactatgtgt
tgtgt--ggcttcggtcgcgcgg-catctc-a----------------------------
---------------------------------
>EU876584
------------------------------------------------------------
------------------------------------------------------------
------------------------------------------------------------
------------------------------------------------------------
------------------------------------------------------------
------------------------------------------------------------
----------------------------------------------ccacacct-aaaaa
c-tttccac-gtg-aa--c-tgtatcaa-ccccattaattgggggttttgtt---tggcg
gt-gatcgctagc-tta-------------------------------------------
------------------------------------------------------------
------------------------------------------------------------
------------------------------------------------------------
------------------------------------------------------------
------------------------------------------------------------
------------------------------------------------------------
------------------------------------------------------------
------------------------------------------------------------
------------------------------------------------------------
------------------------------------------------------------
------------------------------------------------------------
-----------------at-----tgctg---gttgattactgc--taggcgagccctat
c-atggcgagcgtttgggct---tcggtctgaactagtagctttta--ttttaaaccctt
tcttaattactgattatactgt-ggggacgaaagtctctgcttttaactagatagcaact
ttcagcagtggatgtctaggctcgcacatc-gatgaagaacgctgcgaactgcgatacgt
aatgcgaattgcaggat--tcagtgagtcatcgaaattttgaacgcatatt-gca-ctt-
ccgggt--tagt-cctgggagtatgcctgtatcagtgtccgtacatcaaacttggttttc
ttcttt-ccgtgtagtcggtggaggatatgccagatgtg-aagtgtcttgcgg---ctaa
--ttttcgaattg-actgcgagtcctttgaaatgtacagaactgtacttctctttgctcg
aaaagtgtggcgttgctgg--ttgtgaaggctgtccatgtgaccagtc-ggcgatcg-gt
ttgtctgctatggca-ttaatggaggaatatttaattcgcggtatgattagctt-cggct
gaacagg-cgcttattggacgtttttcctgttgtggc-ggtatgaac-tgatgaaccgta
g--tcgtgtg-tgacttggcttttga--attggctttgc-tgttgc----------gaag
tag-agtggcagtttcga--ctgtc---ga-gggt-cgacccatttgg-gaactatgtgt
tgtgt--ggcttcggtcgcgcgg-catctc-a----------------------------
---------------------------------
>DQ643904
------------------------------------------------------------
------------------------------------------------------------
------------------------------------------------------------
------------------------------------------------------------
------------------------------------------------------------
------------------------------------------------------------
----------------------------------------------ccacacctaaaaaa
c-tttccac-gtgaaa--c-cgtatcaa-cccaataatttggggg-tttaat---tggcg
gc-tgctgctggt-atctt-----------------------------------------
------------------------------------------------------------
------------------------------------------------------------
------------------------------------------------------------
------------------------------------------------------------
------------------------------------------------------------
------------------------------------------------------------
------------------------------------------------------------
------------------------------------------------------------
------------------------------------------------------------
------------------------------------------------------------
------------------------------------------------------------
-----------------tt-----tactg---gctggcggctgc--tgagcgaaccctat
c----gtgagcgttctgacc---ttggttggagctagtaacttaaa--ttttaaacccat
tcttaaatactgaatatactgt-agggacgaaagtctctgcttttaactagatagcaact
ttcagcagtggatgtctaggctcgcacatc-gatgaagaacactgcgaactgcgatacgt
aatgcgaattgcaggat--tcagtgagtcatcgaaattttgaacgcatatt-gca-ctt-
ccgggt--tatc-cctggaagtatgcctgtatcagtgtccgtacattaaacttggttttc
ttcttt-ccgtgtagtcggtggaggatatgccagatatg-aagtgtcttgtgg---ctgg
--ttttcgaatcg-gctgtgagtcctttgaaatgtatagaactga--ttctctttgttcg
aaaagcgtggcgttgctgg--ttgtgaaggctgtcagtgtgactaatc-ggcgaccg-gt
ttgtctgctatggca-taaatggaggagtgttcgattcgcggtatgattggctt-cggct
gaacagg-cgcttattagacgttcttcctgctgtggc-ggtatgacc-tggtgaaccgta
g-ttcatgca-cgacttggcttttga--attggctttgc-tg-tgt----------gaag
tag-agtggcagtttcgg--ctgtc---ga-ggat-cgacccatttgg--gaaattgtgc
tgtgc--gacttcggttgcgtgg-catctcaa----------------------------
---------------------------------
>DQ643903
------------------------------------------------------------
------------------------------------------------------------
------------------------------------------------------------
------------------------------------------------------------
------------------------------------------------------------
------------------------------------------------------------
----------------------------------------------ccacacctaaaaaa
c-tttccac-gtg-aa--c-cgtatcaa-cccaataatttggggg-tttgat---tggcg
gc-tgctgctggt-atctt-----------------------------------------
------------------------------------------------------------
------------------------------------------------------------
------------------------------------------------------------
------------------------------------------------------------
------------------------------------------------------------
------------------------------------------------------------
------------------------------------------------------------
------------------------------------------------------------
------------------------------------------------------------
------------------------------------------------------------
------------------------------------------------------------
-----------------tt-----tactg---gctggcggctgc--tgagcgaaccctat
c----gtgagcgttctgacc---ttggttggagctagtaacttaaa--ttttaaacccat
tcttaaatactgaatatactgt-agggacgaaagtctctgcttttaactagatagcaact
ttcagcagtggatgtctaggctcgcacatc-gatgaagaacgctgcgaactgcgatacgt
aatgcgaattgcaggat--tcagtgagtcatcgaaattttgaacgcatatt-gca-ctt-
ccgggt--tatc-cctggaagtatgcctgtatcagtgtccgtacattaaacttggttttc
ttcttt-ccgtgtagtcggtggaggatatgccagatatg-aagtgtcttgtgg---ctgg
--ttttcgaatcg-gctgtgagtcctttgaaatgtatagaactga--ttctctttgttcg
aaaagcgtggcgttgctgg--ttgtgaaggctgtcagtgtgactagtc-ggcgaccg-gt
ttgtctgctatggca-taaatggaggagtgttcgattcgcggtatgattggctt-cggct
gaacagg-cgcttattagacgttcttcctgctgtggc-ggtatgacc-tggtgaaccgta
g-ttcatgca-cgacttggcttttga--attggctttgc-tg-tgt----------gaag
tag-agtgacagtttcgg--ctgtc---ga-ggat-cgacccatttgg--gaaattgtgc
tgtgc--gacttcggttgcgtgg-catctcaa----------------------------
---------------------------------
>DQ643902
------------------------------------------------------------
------------------------------------------------------------
------------------------------------------------------------
------------------------------------------------------------
------------------------------------------------------------
------------------------------------------------------------
----------------------------------------------ccacacct-aaaaa
c-ttttcac-gtg-aa--c-cgtatcaa--acatgttattggggg-ctgact---tggtg
gc-ggctgctggt-atcta-----------------------------------------
------------------------------------------------------------
------------------------------------------------------------
------------------------------------------------------------
------------------------------------------------------------
------------------------------------------------------------
------------------------------------------------------------
------------------------------------------------------------
------------------------------------------------------------
------------------------------------------------------------
------------------------------------------------------------
------------------------------------------------------------
-----------------ttttttgtactg---gctggctgctgctttgagaaagccctat
c-atggcgatcgcttggact---tctattcgagctagtagctacta--ttttaaacccat
tcttaattactgaatatactgt-ggggacgaaagtctctgcttttaactagataacaact
ttcagcagtggatgtctaggctcgcacctc-gatgaagaacgctgcgaactgcgatacgt
aatgcgaattgcaggat--tcagtgagtcatcgaaattttgaacgcatatt-gca-ctt-
ccgggt--tcgt-cctggaagtatgcttgtatcagtgtccgtacatcaaacttggttttc
ttcttt-ccgtgtagtcggtggaggatatgccagatgtg-aagtgtcttgcggcggctga
--ttttcggatct-gctgcgagtcctttgaaatgtacagaactga-cttctctttgctcg
aaaagtgtggcattactgg--ttgtaaaggctgtccgtgtgaccagtc-ggcgattg-gt
ttgtctgctgcggcg-ttaatggaaggatgtttgatttgcggtatggttggctt-cggct
gaacaga-cgcttattggacgtacttcttgctgtggc-ggtatgaac-ggatgtaccgta
g--ttgtatg-tgacttggctttttga-attggtgttgc-tg-tgc----------gaag
tag-agtgacagtttcgg--ctgtc---ga-gtgt-cgaccaatttgg-gaactatgtat
aatgc--gacttcggtagcgttg-tatctcaa----------------------------
---------------------------------
>DQ643901
------------------------------------------------------------
------------------------------------------------------------
------------------------------------------------------------
------------------------------------------------------------
------------------------------------------------------------
------------------------------------------------------------
----------------------------------------------ccacacctaaaaaa
c-tttccac-gtg-aa--c-cgtatcaa-cccaataatttggggg-tttaat---tggcg
gc-tgctgctggt-atctt-----------------------------------------
------------------------------------------------------------
------------------------------------------------------------
------------------------------------------------------------
------------------------------------------------------------
------------------------------------------------------------
------------------------------------------------------------
------------------------------------------------------------
------------------------------------------------------------
------------------------------------------------------------
------------------------------------------------------------
------------------------------------------------------------
-----------------tt-----tactg---gctggcggctgc--tgagcgaaccctat
c----gtgagcgttctgacc---ttggttggagctagtaacttaaa--ttttaaacccat
tcttaaatactgaatatactgt-agggacgaaagtctctgcttttaactagatagcaact
ttcagcagtggatgtctaggctcgcacatc-gatgaagaacgctgcgaactgcgatacgt
aatgcgaattgcaggat--tcagtgagtcatcgaaattttgaacgcatatt-gca-ctt-
ccgggt--tatc-cctggaagtatgcctgtatcagtgtccgtacattaaacttggttttc
ttcttt-ccgtgtagtcggtggaggatatgccagatatg-aagtgtcttgtgg---ctgg
--ttttcgaatcg-gctgtgagtcctttgaaatgtatagaactga--ttctctttgttcg
aaaagcgtggcgttgctgg--ttgtgaaggctgtcagtgtgactagtc-ggcgaccg-gt
ttgtctgctatggca-taaatggaggagtgttcgattcgcggtatgattggctt-cggct
gaacagg-cgcttattagacgttcttcctgctgtggc-ggtatgacc-tggtgaaccgta
g-ttcatgca-cgacttggcttttga--attggctttgc-tg-tgt----------gaag
tag-agtgacagtttcgg--ctgtc---ga-ggat-cgacccatttgg--gaaattgtgc
tgtgc--gacttcggttgtgtgg-catctcaa----------------------------
---------------------------------
>DQ643900
------------------------------------------------------------
------------------------------------------------------------
------------------------------------------------------------
------------------------------------------------------------
------------------------------------------------------------
------------------------------------------------------------
----------------------------------------------ccacacctaaaaaa
c-tttccac-gtg-aa--c-cgtatcaa-cccaataatttggggg-tttaat---tggcg
gc-tgctgctggt-atctt-----------------------------------------
------------------------------------------------------------
------------------------------------------------------------
------------------------------------------------------------
------------------------------------------------------------
------------------------------------------------------------
------------------------------------------------------------
------------------------------------------------------------
------------------------------------------------------------
------------------------------------------------------------
------------------------------------------------------------
------------------------------------------------------------
-----------------tt-----tactg---gctggcggctgc--tgagcgaaccctat
c----gtgagcgttctgacc---ttggttggagctagtaacttaaa--ttttaaacccat
tcttaaatactgaatatactgt-agggacgaaagtctctgcttttaactagatagcaact
ttcagcagtggatgtctaggctcgcacatc-gatgaagaacgctgcgaactgcgatacgt
aatgcgaattgcaggat--tcagtgagtcatcgaaattttgaacgcatatt-gca-ctt-
ccgggt--tatc-cctggaagtatgcctgtatcagtgtccgtacattaaacttggttttc
ttcttt-ccgtgtagtcggtggaggatatgccagatatg-aagtgtcttgtgg---ctgg
--ttttcgaatcg-gctgtgagtcctttgaaatgtatagaactga--ttctctttgttcg
aaaagcgtggcgttgctgg--ttgtgaaggctgtcagtgtgactagtc-ggcgaccg-gt
ttgtctgctatggca-taaatggaggagtgttcgattcgcggtatgattggctt-cggct
gaacagg-cgcttattagacgttcttcctgctgtggc-ggtatgacc-tggtgaaccgta
g-ttcatgca-cgacttggcttttga--attggctttgc-tg-tgt----------gaag
tag-agtgacagtttcgg--ctgtc---ga-ggat-cgacccatttgg--gaaattgtgc
tgtgc--gacttcggttgtgtgg-catctcaa----------------------------
---------------------------------
>DQ643899
------------------------------------------------------------
------------------------------------------------------------
------------------------------------------------------------
------------------------------------------------------------
------------------------------------------------------------
------------------------------------------------------------
----------------------------------------------ccacacctaaaaaa
c-tttccac-gtg-aa--c-cgtatcaa-cccaataatttggggg-tttaat---tggcg
gc-tgctgctggt-atctt-----------------------------------------
------------------------------------------------------------
------------------------------------------------------------
------------------------------------------------------------
------------------------------------------------------------
------------------------------------------------------------
------------------------------------------------------------
------------------------------------------------------------
------------------------------------------------------------
------------------------------------------------------------
------------------------------------------------------------
------------------------------------------------------------
-----------------tt-----tactg---gctggcggctgc--tgagcgaaccctat
c----gtgagcgttctgacc---ttggttggagctagtaacttaaa--ttttaaacccat
tcttaaatactgaatatactgt-agggacgaaagtctctgcttttaactagatagcaact
ttcagcagtggatgtctaggctcgcacatc-gatgaagaacgctgcgaactgcgatacgt
aatgcgaattgcaggat--tcagtgagtcatcgaaattttgaacgcatatt-gca-ctt-
ccgggt--tatc-cctggaagtatgcctgtatcagtgtccgtacattaaacttggttttc
ttcttt-ccgtgtagtcggtggaggatatgccagatatg-aagtgtcttgtgg---ctgg
--ttttcgaatcg-gctgtgagtcctttgaaatgtatagaactga--ttctctttgttcg
aaaagcgtggcgttgctgg--ttgtgaaggctgtcagtgtgactagtc-ggcgaccg-gt
ttgtctgctatggca-taaatggaggagtgttcgattcgcggtatgattggctt-cggct
gaacagg-cgcttattagacgttcttcctgctgtggc-ggtatgacc-tggtgaaccgta
g-ttcatgca-cgacttggcttttga--attggctttgc-tg-tgt----------gaag
tag-agtgacagtttcgg--ctgtc---ga-ggat-cgacccatttgg--gaaattgtgc
tgtgc--gacttcggttgtgtgg-catctcaa----------------------------
---------------------------------
>DQ643898
------------------------------------------------------------
------------------------------------------------------------
------------------------------------------------------------
------------------------------------------------------------
------------------------------------------------------------
------------------------------------------------------------
----------------------------------------------ccacacctaaaaaa
c-tttccac-gtg-aa--c-cgtatcaa-cccaataatttggggg-tttaat---tggcg
gc-tgctgctggt-atctt-----------------------------------------
------------------------------------------------------------
------------------------------------------------------------
------------------------------------------------------------
------------------------------------------------------------
------------------------------------------------------------
------------------------------------------------------------
------------------------------------------------------------
------------------------------------------------------------
------------------------------------------------------------
------------------------------------------------------------
------------------------------------------------------------
-----------------tt-----tactg---gctggcggctgc--tgagcgaaccctat
c----gtgagcgttctgacc---ttggttggagctagtaacttaaa--ttttaaacccat
tcttaaatactgaatatactgt-agggacgaaagtctctgcttttaactagatagcaact
ttcagcagtggatgtctaggctcgcacatc-gatgaagaacgctgcgaactgcgatacgt
aatgcgaattgcaggat--tcagtgagtcatcgaaattttgaacgcatatt-gca-ctt-
ccgggt--tatc-cctggaagtatgcctgtatcagtgtccgtacattaaacttggttttc
ttcttt-ccgtgtagtcggtggaggatatgccagatatg-aagtgtcttgtgg---ctgg
--ttttcgaatcg-gctgtgagtcctttgaaatgtatagaactga--ttctctttgttcg
aaaagcgtggcgttgctgg--ttgtgaaggctgtcagtgtgactagtc-ggcgaccg-gt
ttgtctgctatggca-taaatggaggagtgttcgattcgcggtatgattggctt-cggct
gaacagg-cgcttattagacgttcttcctgctgtggc-ggtatgacc-tggtgaaccgta
g-ttcatgca-cgacttggcttttga--attggctttgc-tg-tgt----------gaag
tag-agtgacagtttcgg--ctgtc---ga-ggat-cgacccatttgg--gaaattgtgc
tgtgc--gacttcggttgtgtgg-catctcaa----------------------------
---------------------------------
>DQ643897
------------------------------------------------------------
------------------------------------------------------------
------------------------------------------------------------
------------------------------------------------------------
------------------------------------------------------------
------------------------------------------------------------
----------------------------------------------ccacacctaaaaaa
c-tttccac-gtg-aa--c-cgtatcaa-cccaataatttggggg-tttaat---tggcg
gc-tgctgctggt-atctt-----------------------------------------
------------------------------------------------------------
------------------------------------------------------------
------------------------------------------------------------
------------------------------------------------------------
------------------------------------------------------------
------------------------------------------------------------
------------------------------------------------------------
------------------------------------------------------------
------------------------------------------------------------
------------------------------------------------------------
------------------------------------------------------------
-----------------tt-----tactg---gctggcggctgc--tgagcgaaccctat
c----gtgagcgttctgacc---ttggttggagctagtaacttaaa--ttttaaacccat
tcttaaatactgaatatactgt-agggacgaaagtctctgcttttaactagatagcaact
ttcagcagtggatgtctaggctcgcacatc-gatgaagaacgctgcgaactgcgatacgt
aatgcgaattgcaggat--tcagtgagtcatcgaaattttgaacgcatatt-gca-ctt-
ccgggt--tatc-cctggaagtatgcctgtatcagtgtccgtacattaaacttggttttc
ttcttt-ccgtgtagtcggtggaggatatgccagatatg-aagtgtcttgtgg---ctgg
--ttttcgaatcg-gctgtgagtcctttgaaatgtatagaactga--ttctctttgttcg
aaaagcgtggcgttgctgg--ttgtgaaggctgtcagtgtgactagtc-ggcgaccg-gt
ttgtctgctatggca-taaatggaggagtgttcgattcgcggtatgattggctt-cggct
gaacaggccgcttattagacgttcttcctgctgtggc-ggtatgacc-tggtgaaccgta
gcttcatgca-cgacttggcttttga--attggctttgc-tg-tgt----------gaag
tag-agtgacagtttcgg--ctgtc---ga-ggat-cgacccatttgg--gaaattgtgc
tgtgc--gacttcggttgtgtgg-catctcaa----------------------------
---------------------------------
>DQ643896
------------------------------------------------------------
------------------------------------------------------------
------------------------------------------------------------
------------------------------------------------------------
------------------------------------------------------------
------------------------------------------------------------
----------------------------------------------ccacacctaaaaaa
c-tttccac-gtg-aa--c-cgtatcaa-cccaataatttggggg-tttaat---tggcg
gc-tgctgctggt-atctt-----------------------------------------
------------------------------------------------------------
------------------------------------------------------------
------------------------------------------------------------
------------------------------------------------------------
------------------------------------------------------------
------------------------------------------------------------
------------------------------------------------------------
------------------------------------------------------------
------------------------------------------------------------
------------------------------------------------------------
------------------------------------------------------------
-----------------tt-----tactg---gctggcggctgc--tgagcgaaccctat
c----gtgagcgttctgacc---ttggttggagctagtaacttaaa--ttttaaacccat
tcttaaatactgaatatactgt-agggacgaaagtctctgcttttaactagatagcaact
ttcagcagtggatgtctaggctcgcacatc-gatgaagaacgctgcgaactgcgatacgt
aatgcgaattgcaggat--tcagtgagtcatcgaaattttgaacgcatatt-gca-ctt-
ccgggt--tatc-cctggaagtatgcctgtatcagtgtccgtacattaaacttggttttc
ttcttt-ccgtgtagtcggtggaggatatgccagatatg-aagtgtcttgtgg---ctgg
--ttttcgaatcg-gctgtgagtcctttgaaatgtatagaactga--ttctctttgttcg
aaaagcgtggcgttgctgg--ttgtgaaggctgtcagtgtgactagtc-ggcgaccg-gt
ttgtctgctatggca-taaatggaggagtgttcgattcgcggtatgattggctt-cggct
gaacagg-cgcttattagacgttcttcctgctgtggc-ggtatgacc-tggtgaaccgta
g-ttcatgca-cgacttggcttttga--attggctttgc-tg-tgt----------gaag
tag-agtgacagtttcgg--ctgtc---ga-ggat-cgacccatttgg--gaaattgtgc
tgtgc--gacttcggttgtgtgg-catctcaa----------------------------
---------------------------------
>DQ643895
------------------------------------------------------------
------------------------------------------------------------
------------------------------------------------------------
------------------------------------------------------------
------------------------------------------------------------
------------------------------------------------------------
----------------------------------------------ccacacctaaaaaa
c-tttccac-gtg-aa--c-cgtatcaa-cccaataatttggggg-tttaat---tggcg
gc-tgctgctggt-atctt-----------------------------------------
------------------------------------------------------------
------------------------------------------------------------
------------------------------------------------------------
------------------------------------------------------------
------------------------------------------------------------
------------------------------------------------------------
------------------------------------------------------------
------------------------------------------------------------
------------------------------------------------------------
------------------------------------------------------------
------------------------------------------------------------
-----------------tt-----tactg---gctggcggctgc--tgagcgaaccctat
c----gtgagcgttctgacc---ttggttggagctagtaacttaaa--ttttaaacccat
tcttaaatactgaatatactgt-agggacgaaagtctctgcttttaactagatagcaact
ttcagcagtggatgtctaggctcgcacatc-gatgaagaacgctgcgaactgcgatacgt
aatgcgaattgcaggat--tcagtgagtcatcgaaattttgaacgcatatt-gca-ctt-
ccgggt--tatc-cctggaagtatgcctgtatcagtgtccgtacattaaacttggttttc
ttcttt-ccgtgtagtcggtggaggatatgccagatatg-aagtgtcttgtgg---ctgg
--ttttcgaatcg-gctgtgagtcctttgaaatgtatagaactga--ttctctttgttcg
aaaagcgtggcgttgctgg--ttgtgaaggctgtcagtgtgactagtc-ggcgaccg-gt
ttgtctgctatggca-taaatggaggagtgttcgattcgcggtatgattggctt-cggct
gaacagg-cgcttattagacgttcttcctgctgtggc-ggtatgacc-tggtgaaccgta
g-ttcatgca-cgacttggcttttga--attggctttgc-tg-tgt----------gaag
tag-agtgacagtttcgg--ctgtc---ga-ggat-cgacccatttgg--gaaattgtgc
tgtgc--gacttcggttgtgtgg-catctcaa----------------------------
---------------------------------
>DQ643894
------------------------------------------------------------
------------------------------------------------------------
------------------------------------------------------------
------------------------------------------------------------
------------------------------------------------------------
------------------------------------------------------------
----------------------------------------------ccacacctaaaaaa
c-tttccac-gtg-aa--c-cgtatcaa-cccaataatttggggg-tttaat---tggcg
gc-tgctgctggt-atctt-----------------------------------------
------------------------------------------------------------
------------------------------------------------------------
------------------------------------------------------------
------------------------------------------------------------
------------------------------------------------------------
------------------------------------------------------------
------------------------------------------------------------
------------------------------------------------------------
------------------------------------------------------------
------------------------------------------------------------
------------------------------------------------------------
-----------------tt-----tactg---gctggcggctgc--tgagcgaaccctat
c----gtgagcgttctgacc---ttggttggagctagtaacttaaa--ttttaaacccat
tcttaaatactgaatatactgt-agggacgaaagtctctgcttttaactagatagcaact
ttcagcagtggatgtctaggctcgcacatc-gatgaagaacgctgcgaactgcgatacgt
aatgcgaattgcaggat--tcagtgagtcatcgaaattttgaacgcatatt-gca-ctt-
ccgggt--tatc-cctggaagtatgcctgtatcagtgtccgtacattaaacttggttttc
ttcttt-ccgtgtagtcggtggaggatatgccagatatg-aagtgtcttgtgg---ctgg
--ttttcgaatcg-gctgtgagtcctttgaaatgtatagaactga--ttctctttgttcg
aaaagcgtggcgttgctgg--ttgtgaaggctgtcagtgtgactagtc-ggcgaccg-gt
ttgtctgctatggca-taaatggaggagtgttcgattcgcggtatgattggctt-cggct
gaacagg-cgcttattagacgttcttcctgctgtggc-ggtatgacc-tggtgaaccgta
g-ttcatgca-cgacttggcttttga--attggctttgc-tg-tgt----------gaag
tag-agtgacagtttcgg--ctgtc---ga-ggat-cgacccatttgg--gaaattgtgc
tgtgc--gacttcggttgtgtgg-catctcaa----------------------------
---------------------------------
>DQ643893
------------------------------------------------------------
------------------------------------------------------------
------------------------------------------------------------
------------------------------------------------------------
------------------------------------------------------------
------------------------------------------------------------
----------------------------------------------ccacacctaaaaaa
c-tttccac-gtg-aa--c-cgtatcaa-cccaataatttggggg-tttaat---tggcg
gc-tgctgctggt-atctt-----------------------------------------
------------------------------------------------------------
------------------------------------------------------------
------------------------------------------------------------
------------------------------------------------------------
------------------------------------------------------------
------------------------------------------------------------
------------------------------------------------------------
------------------------------------------------------------
------------------------------------------------------------
------------------------------------------------------------
------------------------------------------------------------
-----------------tt-----tactg---gctggcggctgc--tgagcgaaccctat
c----gtgagcgttctgacc---ttggttggagctagtaacttaaa--ttttaaacccat
tcttaaatactgaatatactgt-agggacgaaagtctctgcttttaactagatagcaact
ttcagcagtggatgtctaggctcgcacatc-gatgaagaacgctgcgaactgcgatacgt
aatgcgaattgcaggat--tcagtgagtcatcgaaattttgaacgcatatt-gca-ctt-
ccgggt--tatc-cctggaagtatgcctgtatcagtgtccgtacattaaacttggttttc
ttcttt-ccgtgtagtcggtggaggatatgccagatatg-aagtgtcttgtgg---ctgg
--ttttcgaatcg-gctgtgagtcctttgaaatgtatagaactga--ttctctttgttcg
aaaagcgtggcgttgctgg--ttgtgaaggctgtcagtgtgactagtc-ggcgaccg-gt
ttgtctgctatggca-taaatggaggagtgttcgattcgcggtatgattggctt-cggct
gaacagg-cgcttattagacgttcttcctgctgtggc-ggtatgacc-tggtgaaccgta
g-ttcatgca-cgacttggcttttga--attggctttgc-tg-tgt----------gaag
tag-agtgacagtttcgg--ctgtc---ga-ggat-cgacccatttgg--gaaattgtgc
tgtgc--gacttcggttgtgtgg-catctcaa----------------------------
---------------------------------
>DQ643892
------------------------------------------------------------
------------------------------------------------------------
------------------------------------------------------------
------------------------------------------------------------
------------------------------------------------------------
------------------------------------------------------------
----------------------------------------------ccacacctaaaaaa
c-tttccac-gtg-aa--c-cgtatcaa-cccaataatttggggg-tttaat---tggcg
gc-tgctgctggt-atctt-----------------------------------------
------------------------------------------------------------
------------------------------------------------------------
------------------------------------------------------------
------------------------------------------------------------
------------------------------------------------------------
------------------------------------------------------------
------------------------------------------------------------
------------------------------------------------------------
------------------------------------------------------------
------------------------------------------------------------
------------------------------------------------------------
-----------------tt-----tactg---gctggcggctgc--tgagcgaaccctat
c----gtgagcgttctgacc---ttggttggagctagtaacttaaa--ttttaaacccat
tcttaaatactgaatatactgt-agggacgaaagtctctgcttttaactagatagcaact
ttcagcagtggatgtctaggctcgcacatc-gatgaagaacgctgcgaactgcgatacgt
aatgcgaattgcaggat--tcagtgagtcatcgaaattttgaacgcatatt-gca-ctt-
ccgggt--tatc-cctggaagtatgcctgtatcagtgtccgtacattaaacttggttttc
ttcttt-ccgtgtagtcggtggaggatatgccagatatg-aagtgtcttgtgg---ctgg
--ttttcgaatcg-gctgtgagtcctttgaaatgtatagaactga--ttctctttgttcg
aaaagcgtggcgttgctgg--ttgtgaaggctgtcagtgtgactagtc-ggcgaccg-gt
ttgtctgctatggca-taaatggaggagtgttcgattcgcggtatgattggctt-cggct
gaacagg-cgcttattagacgttcttcctgctgtggc-ggtatgacc-tggtgaaccgta
g-ttcatgca-cgacttggcttttga--attggctttgc-tg-tgt----------gaag
tag-agtgacagtttcgg--ctgtc---ga-ggat-cgacccatttgg--gaaattgtgc
tgtgc--gacttcggttgtgtgg-catctcaa----------------------------
---------------------------------
>DQ643891
------------------------------------------------------------
------------------------------------------------------------
------------------------------------------------------------
------------------------------------------------------------
------------------------------------------------------------
------------------------------------------------------------
----------------------------------------------ccacacctaaaaaa
c-tttccac-gtg-aa--c-cgtatcaa-cccaataatttggggg-tttaat---tggcg
gc-tgctgctggt-atctt-----------------------------------------
------------------------------------------------------------
------------------------------------------------------------
------------------------------------------------------------
------------------------------------------------------------
------------------------------------------------------------
------------------------------------------------------------
------------------------------------------------------------
------------------------------------------------------------
------------------------------------------------------------
------------------------------------------------------------
------------------------------------------------------------
-----------------tt-----tactg---gctggcggctgc--tgagcgaaccctat
c----gtgagcgttctgacc---ttggttggagctagtaacttaaa--ttttaaacccat
tcttaaatactgaatatactgt-agggacgaaagtctctgcttttaactagatagcaact
ttcagcagtggatgtctaggctcgcacatc-gatgaagaacgctgcgaactgcgatacgt
aatgcgaattgcaggat--tcagtgagtcatcgaaattttgaacgcatatt-gca-ctt-
ccgggt--tatc-cctggaagtatgcctgtatcagtgtccgtacattaaacttggttttc
ttcttt-ccgtgtagtcggtggaggatatgccagatatg-aagtgtcttgtgg---ctgg
--ttttcgaatcg-gctgtgagtcctttgaaatgtatagaactga--ttctctttgttcg
aaaagcgtggcgttgctgg--ttgtgaaggctgtcagtgtgactagtc-ggcgaccg-gt
ttgtctgctatggca-taaatggaggagtgttcgattcgcggtatgattggctt-cggct
gaacagg-cgcttattagacgttcttcctgctgtggc-ggtatgacc-tggtgaaccgta
g-ttcatgca-cgacttggcttttga--attggctttgc-tg-tgt----------gaag
tag-agtgacagtttcgg--ctgtc---ga-ggat-cgacccatttgg--gaaattgtgc
tgtgc--gacttcggttgtgtgg-catctcaa----------------------------
---------------------------------
>DQ643890
------------------------------------------------------------
------------------------------------------------------------
------------------------------------------------------------
------------------------------------------------------------
------------------------------------------------------------
------------------------------------------------------------
----------------------------------------------ccacacctaaaaaa
c-tttccac-gtgaaa--c-cgtatcaa-cccaataatttggggg-tttaat---tggcg
gc-tgctgctggt-atctt-----------------------------------------
------------------------------------------------------------
------------------------------------------------------------
------------------------------------------------------------
------------------------------------------------------------
------------------------------------------------------------
------------------------------------------------------------
------------------------------------------------------------
------------------------------------------------------------
------------------------------------------------------------
------------------------------------------------------------
------------------------------------------------------------
-----------------tt-----tactg---gctggcggctgc--tgagcgaaccctat
c----gtgagcgttctgacc---ttggttggagctagtaacttaaa--ttttaaacccat
tcttaaatactgaatatactgt-agggacgaaagtctctgcttttaactagatagcaact
ttcagcagtggatgtctaggctcgcacatc-gatgaagaacgctgcgaactgcgatacgt
aatgcgaattgcaggat--tcagtgagtcatcgaaattttgaacgcatatt-gca-ctt-
ccgggt--tatc-cctggaagtatgcctgtatcagtgtccgtacattaaacttggttttc
ttcttt-ccgtgtagtcggtggaggatatgccagatatg-aagtgtcttgtgg---ctgg
--ttttcgaatcg-gctgtgagtcctttgaaatgtatagaactga--ttctctttgttcg
aaaagcgtggcgttgctgg--ttgtgaaggctgtcagtgtgactagtc-ggcgaccg-gt
ttgtctgctatggca-taaatggaggagtgttcgattcgcggtatgattggctt-cggct
gaacagg-cgcttattagacgttcttcctgctgtggc-ggtatgacc-tggtgaaccgta
g-ttcatgca-cgacttggcttttga--attggctttgc-tg-tgt----------gaag
tag-agtgacagtttcgg--ctgtc---ga-ggat-cgacccatttgg--gaaattgtgc
tgtgc--gacttcggttgtgtgg-catctcaa----------------------------
---------------------------------
>DQ643889
------------------------------------------------------------
------------------------------------------------------------
------------------------------------------------------------
------------------------------------------------------------
------------------------------------------------------------
------------------------------------------------------------
----------------------------------------------ccacacctaaaaaa
c-tttccac-gtg-aa--c-cgtatcaa-cccaataatttggggg-tttaat---tggcg
gc-tgctgctggt-atctt-----------------------------------------
------------------------------------------------------------
------------------------------------------------------------
------------------------------------------------------------
------------------------------------------------------------
------------------------------------------------------------
------------------------------------------------------------
------------------------------------------------------------
------------------------------------------------------------
------------------------------------------------------------
------------------------------------------------------------
------------------------------------------------------------
-----------------tt-----tactg---gctggcggctgc--tgagcgaaccctat
c----gtgagcgttctgacc---ttggttggagctagtaacttaaa--ttttaaacccat
tcttaaatactgaatatactgt-agggacgaaagtctctgcttttaactagatagcaact
ttcagcagtggatgtctaggctcgcacatc-gatgaagaacgctgcgaactgcgatacgt
aatgcgaattgcaggat--tcagtgagtcatcgaaattttgaacgcatatt-gca-ctt-
ccgggt--tatc-cctggaagtatgcctgtatcagtgtccgtacattaaacttggttttc
ttcttt-ccgtgtagtcggtggaggatatgccagatatg-aagtgtcttgtgg---ctgg
--ttttcgaatcg-gctgtgagtcctttgaaatgtatagaactga--ttctctttgttcg
aaaagcgtggcgttgctgg--ttgtgaaggctgtcagtgtgactagtc-ggcgaccg-gt
ttgtctgctatggca-taaatggaggagtgttcgattcgcggtatgattggctt-cggct
gaacagg-cgcttattagacgttcttcctgctgtggc-ggtatgacc-tggtgaaccgta
g-ttcatgca-cgacttggcttttga--attggctttgc-tg-tgt----------gaag
tag-agtgacagtttcgg--ctgtc---ga-ggat-cgacccatttgg--gaaattgtgc
tgtgc--gacttcggttgtgtgg-catctcaa----------------------------
---------------------------------
>DQ643888
------------------------------------------------------------
------------------------------------------------------------
------------------------------------------------------------
------------------------------------------------------------
------------------------------------------------------------
------------------------------------------------------------
----------------------------------------------ccacacctaaaaaa
c-tttccac-gtg-aa--c-cgtatcaa-cccaataatttggggg-tttaat---tggcg
gc-tgctgctggt-atctt-----------------------------------------
------------------------------------------------------------
------------------------------------------------------------
------------------------------------------------------------
------------------------------------------------------------
------------------------------------------------------------
------------------------------------------------------------
------------------------------------------------------------
------------------------------------------------------------
------------------------------------------------------------
------------------------------------------------------------
------------------------------------------------------------
-----------------tt-----tactg---gctggcggctgc--tgagcgaaccctat
c----gtgagcgttctgacc---ttggttggagctagtaacttaaa--ttttaaacccat
tcttaaatactgaatatactgt-agggacgaaagtctctgcttttaactagatagcaact
ttcagcagtggatgtctaggctcgcacatc-gatgaagaacgctgcgaactgcgatacgt
aatgcgaattgcaggat--tcagtgagtcatcgaaattttgaacgcatatt-gca-ctt-
ccgggt--tatc-cctggaagtatgcctgtatcagtgtccgtacattaaacttggttttc
ttcttt-ccgtgtagtcggtggaggatatgccagatatg-aagtgtcttgtgg---ctgg
--ttttcgaatcg-gctgtgagtcctttgaaatgtatagaactga--ttctctttgttcg
aaaagcgtggcgttgctgg--ttgtgaaggctgtcagtgtgactagtc-ggcgaccg-gt
ttgtctgctatggca-taaatggaggagtgttcgattcgcggtatgattggctt-cggct
gaacagg-cgcttattagacgttcttcctgctgtggc-ggtatgacc-tggtgaaccgta
g-ttcatgca-cgacttggcttttga--attggctttgc-tg-tgt----------gaag
tag-agtgacagtttcgg--ctgtc---ga-ggat-cgacccatttgg--gaaattgtgc
tgtgc--gacttcggttgtgtgg-catctcaa----------------------------
---------------------------------
>DQ643887
------------------------------------------------------------
------------------------------------------------------------
------------------------------------------------------------
------------------------------------------------------------
------------------------------------------------------------
------------------------------------------------------------
----------------------------------------------ccacacctaaaaaa
c-tttccac-gtg-aa--c-cgtatcaa-cccaataatttggggg-tttaat---tggcg
gc-tgctgctggt-atctt-----------------------------------------
------------------------------------------------------------
------------------------------------------------------------
------------------------------------------------------------
------------------------------------------------------------
------------------------------------------------------------
------------------------------------------------------------
------------------------------------------------------------
------------------------------------------------------------
------------------------------------------------------------
------------------------------------------------------------
------------------------------------------------------------
-----------------tt-----tactg---gctggcggctgc--tgagcgaaccctat
c----gtgagcgttctgacc---ttggttggagctagtaacttaaa--ttttaaacccat
tcttaaatactgaatatactgt-agggacgaaagtctctgcttttaactagatagcaact
ttcagcagtggatgtctaggctcgcacatc-gatgaagaacgctgcgaactgcgatacgt
aatgcgaattgcaggat--tcagtgagtcatcgaaattttgaacgcatatt-gca-ctt-
ccgggt--tatc-cctggaagtatgcctgtatcagtgtccgtacattaaacttggttttc
ttcttt-ccgtgtagtcggtggaggatatgccagatatg-aagtgtcttgtgg---ctgg
--ttttcgaatcg-gctgtgagtcctttgaaatgtatagaactga--ttctctttgttcg
aaaagcgtggcgttgctgg--ttgtgaaggctgtcagtgtgactagtc-ggcgaccg-gt
ttgtctgctatggca-taaatggaggagtgttcgattcgcggtatgattggctt-cggct
gaacagg-cgcttattagacgttcttcctgctgtggc-ggtatgacc-tggtgaaccgta
g-ttcatgca-cgacttggcttttga--attggctttgc-tg-tgt----------gaag
tag-agtgacagtttcgg--ctgtc---ga-ggat-cgacccatttgg--gaaattgtgc
tgtgc--gacttcggttgtgtgg-catctcaa----------------------------
---------------------------------
>DQ643886
------------------------------------------------------------
------------------------------------------------------------
------------------------------------------------------------
------------------------------------------------------------
------------------------------------------------------------
------------------------------------------------------------
----------------------------------------------ccacacctaaaaaa
c-tttccac-gtg-aa--c-cgtatcaa-cccaataatttggggg-tttaat---tggcg
gc-tgctgctggt-atctt-----------------------------------------
------------------------------------------------------------
------------------------------------------------------------
------------------------------------------------------------
------------------------------------------------------------
------------------------------------------------------------
------------------------------------------------------------
------------------------------------------------------------
------------------------------------------------------------
------------------------------------------------------------
------------------------------------------------------------
------------------------------------------------------------
-----------------tt-----tactg---gctggcggctgc--tgagcgaaccctat
c----gtgagcgttctgacc---ttggttggagctagtaacttaaa--ttttaaacccat
tcttaaatactgaatatactgt-agggacgaaagtctctgcttttaactagatagcaact
ttcagcagtggatgtctaggctcgcacatc-gatgaagaacgctgcgaactgcgatacgt
aatgcgaattgcaggat--tcagtgagtcatcgaaattttgaacgcatatt-gca-ctt-
ccgggt--tatc-cctggaagtatgcctgtatcagtgtccgtacattaaacttggttttc
ttcttt-ccgtgtagtcggtggaggatatgccagatatg-aagtgtcttgtgg---ctgg
--ttttcgaatcg-gctgtgagtcctttgaaatgtatagaactga--ttctctttgttcg
aaaagcgtggcgttgctgg--ttgtgaaggctgtcagtgtgactagtc-ggcgaccg-gt
ttgtctgctatggca-taaatggaggagtgttcgattcgcggtatgattggctt-cggct
gaacagg-cgcttattagacgttcttcctgctgtggc-ggtatgacc-tggtgaaccgta
g-ttcatgca-cgacttggcttttga--attggctttgc-tg-tgt----------gaag
tag-agtgacagtttcgg--ctgtc---ga-ggat-cgacccatttgg--gaaattgtgc
tgtgc--gacttcggttgtgtgg-catctcaa----------------------------
---------------------------------
>DQ643885
------------------------------------------------------------
------------------------------------------------------------
------------------------------------------------------------
------------------------------------------------------------
------------------------------------------------------------
------------------------------------------------------------
----------------------------------------------ccacacctaaaaaa
c-tttccac-gtg-aa--c-cgtatcaa-cccaataatttggggg-tttaat---tggcg
gc-tgctgctggt-atctt-----------------------------------------
------------------------------------------------------------
------------------------------------------------------------
------------------------------------------------------------
------------------------------------------------------------
------------------------------------------------------------
------------------------------------------------------------
------------------------------------------------------------
------------------------------------------------------------
------------------------------------------------------------
------------------------------------------------------------
------------------------------------------------------------
-----------------tt-----tactg---gctggcggctgc--tgagcgaaccctat
c----gtgagcgttctgacc---ttggttggagctagtaacttaaa--ttttaaacccat
tcttaaatactgaatatactgt-agggacgaaagtctctgcttttaactagatagcaact
ttcagcagtggatgtctaggctcgcacatc-gatgaagaacgctgcgaactgcgatacgt
aatgcgaattgcaggat--tcagtgagtcatcgaaattttgaacgcatatt-gca-ctt-
ccgggt--tatc-cctggaagtatgcctgtatcagtgtccgtacattaaacttggttttc
ttcttt-ccgtgtagtcggtggaggatatgccagatatg-aagtgtcttgtgg---ctgg
--ttttcgaatcg-gctgtgagtcctttgaaatgtatagaactga--ttctctttgttcg
aaaagcgtggcgttgctgg--ttgtgaaggctgtcagtgtgactagtc-ggcgaccg-gt
ttgtctgctatggca-taaatggaggagtgttcgattcgcggtatgattggctt-cggct
gaacagg-cgcttattagacgttcttcctgctgtggc-ggtatgacc-tggtgaaccgta
g-ttcatgca-cgacttggcttttga--attggctttgc-tg-tgt----------gaag
tag-agtgacagtttcgg--ctgtc---ga-ggat-cgacccatttgg--gaaattgtgc
tgtgc--gacttcggttgtgtgg-catctcaa----------------------------
---------------------------------
>DQ643884
------------------------------------------------------------
------------------------------------------------------------
------------------------------------------------------------
------------------------------------------------------------
------------------------------------------------------------
------------------------------------------------------------
----------------------------------------------ccacacctaaaaaa
c-tttccac-gtg-aa--c-cgtatcaa-cccaataatttggggg-tttaat---tggcg
gc-tgctgctggt-atctt-----------------------------------------
------------------------------------------------------------
------------------------------------------------------------
------------------------------------------------------------
------------------------------------------------------------
------------------------------------------------------------
------------------------------------------------------------
------------------------------------------------------------
------------------------------------------------------------
------------------------------------------------------------
------------------------------------------------------------
------------------------------------------------------------
-----------------tt-----tactg---gctggcggctgc--tgagcgaaccctat
c----gtgagcgttctgacc---ttggttggagctagtaacttaaa--ttttaaacccat
tcttaaatactgaatatactgt-agggacgaaagtctctgcttttaactagatagcaact
ttcagcagtggatgtctaggctcgcacatc-gatgaagaacgctgcgaactgcgatacgt
aatgcgaattgcaggat--tcagtgagtcatcgaaattttgaacgcatatt-gca-ctt-
ccgggt--tatc-cctggaagtatgcctgtatcagtgtccgtacattaaacttggttttc
ttcttt-ccgtgtagtcggtggaggatatgccagatatg-aagtgtcttgtgg---ctgg
--ttttcgaatcg-gctgtgagtcctttgaaatgtatagaactga--ttctctttgttcg
aaaagcgtggcgttgctgg--ttgtgaaggctgtcagtgtgactagtc-ggcgaccg-gt
ttgtctgctatggca-taaatggaggagtgttcgattcgcggtatgattggctt-cggct
gaacagg-cgcttattagacgttcttcctgctgtggc-ggtatgacc-tggtgaaccgta
g-ttcatgca-cgacttggcttttga--attggctttgc-tg-tgt----------gaag
tag-agtgacagtttcgg--ctgtc---ga-ggat-cgacccatttgg--gaaattgtgc
tgtgc--gacttcggttgtgtgg-catctcaa----------------------------
---------------------------------
>DQ643883
------------------------------------------------------------
------------------------------------------------------------
------------------------------------------------------------
------------------------------------------------------------
------------------------------------------------------------
------------------------------------------------------------
----------------------------------------------ccacacctaaaaaa
c-tttccac-gtg-aa--c-cgtatcaa-cccaataatttggggg-tttaat---tggcg
gc-tgctgctggt-atctt-----------------------------------------
------------------------------------------------------------
------------------------------------------------------------
------------------------------------------------------------
------------------------------------------------------------
------------------------------------------------------------
------------------------------------------------------------
------------------------------------------------------------
------------------------------------------------------------
------------------------------------------------------------
------------------------------------------------------------
------------------------------------------------------------
-----------------tt-----tactg---gctggcggctgc--tgagcgaaccctat
c----gtgagcgttctgacc---ttggttggagctagtaacttaaa--ttttaaacccat
tcttaaatactgaatatactgt-agggacgaaagtctctgcttttaactagatagcaact
ttcagcagtggatgtctaggctcgcacatc-gatgaagaacgctgcgaactgcgatacgt
aatgcgaattgcaggat--tcagtgagtcatcgaaattttgaacgcatatt-gca-ctt-
ccgggt--tatc-cctggaagtatgcctgtatcagtgtccgtacattaaacttggttttc
ttcttt-ccgtgtagtcggtggaggatatgccagatatg-aagtgtcttgtgg---ctgg
--ttttcgaatcg-gctgtgagtcctttgaaatgtatagaactga--ttctctttgttcg
aaaagcgtggcgttgctgg--ttgtgaaggctgtcagtgtgactagtc-ggcgaccg-gt
ttgtctgctatggca-taaatggaggagtgttcgattcgcggtatgattggctt-cggct
gaacagg-cgcttattagacgttcttcctgctgtggc-ggtatgacc-tggtgaaccgta
g-ttcatgca-cgacttggcttttga--attggctttgc-tg-tgt----------gaag
tag-agtgacagtttcgg--ctgtc---ga-ggat-cgacccatttgg--gaaattgtgc
tgtgc--gacttcggttgtgtgg-catctcaa----------------------------
---------------------------------
>DQ643882
------------------------------------------------------------
------------------------------------------------------------
------------------------------------------------------------
------------------------------------------------------------
------------------------------------------------------------
------------------------------------------------------------
----------------------------------------------ccacacctaaaaaa
c-tttccac-gtg-aa--c-cgtatcaa-cccaataatttggggg-tttaat---tggcg
gc-tgctgctggc-atctt-----------------------------------------
------------------------------------------------------------
------------------------------------------------------------
------------------------------------------------------------
------------------------------------------------------------
------------------------------------------------------------
------------------------------------------------------------
------------------------------------------------------------
------------------------------------------------------------
------------------------------------------------------------
------------------------------------------------------------
------------------------------------------------------------
-----------------tt-----tactg---gctggcggctgc--tgagcgaaccctat
c----gtgagcgttctgacc---ttggttggagctagtaacttaaa--ttttaaacccat
tcttaaatactgaatatactgt-agggacgaaagtctctgcttttaactagatagcaact
ttcagcagtggatgtctaggctcgcacatc-gatgaagaacgctgcgaactgcgatacgt
aatgcgaattgcaggat--tcagtgagtcatcgaaattttgaacgcatatt-gca-ctt-
ccgggt--tatc-cctggaagtatgcctgtatcagtgtccgtacattaaacttggttttc
ttcttt-ccgtgtagtcggtggaggatatgccagatatg-aagtgtcttgtgg---ctgg
--ttttcgaatcg-gctgtgagtcctttgaaatgtatagaactga--ttctctttgttcg
aaaagcgtggcgttgctgg--ttgtgaaggctgtcagtgtgactagtc-ggcgaccg-gt
ttgtctgctatggca-taaatggaggagtgttcgattcgcggtatgattggctt-cggct
gaacagg-cgcttattagacgttcttcctgctgtggc-ggtatgacc-tggtgaaccgta
g-ttcatgca-cgacttggcttttga--attggctttgc-tg-tgt----------gaag
tag-agtgacagtttcgg--ctgtc---ga-ggat-cgacccatttgg--gaaattgtgc
tgtgc--gacttcggttgtgtgg-catctcaa----------------------------
---------------------------------
>DQ643881
------------------------------------------------------------
------------------------------------------------------------
------------------------------------------------------------
------------------------------------------------------------
------------------------------------------------------------
------------------------------------------------------------
----------------------------------------------ccacacctaaaaaa
c-tttccac-gtg-aa--c-cgtatcaa-cccaataatttggggg-tttaat---tggcg
gc-tgctgctggt-atctt-----------------------------------------
------------------------------------------------------------
------------------------------------------------------------
------------------------------------------------------------
------------------------------------------------------------
------------------------------------------------------------
------------------------------------------------------------
------------------------------------------------------------
------------------------------------------------------------
------------------------------------------------------------
------------------------------------------------------------
------------------------------------------------------------
-----------------tt-----tactg---gctggcggctgc--tgagcgaaccctat
c----gtgagcgttctgacc---ttggttggagctagtaacttaaa--ttttaaacccat
tcttaaatactgaatatactgt-agggacgaaagtctctgcttttaactagatagcaact
ttcagcagtggatgtctaggctcgcacatc-gatgaagaacgctgcgaactgcgatacgt
aatgcgaattgcaggat--tcagtgagtcatcgaaattttgaacgcatatt-gca-ctt-
ccgggt--tatc-cctggaagtatgcctgtatcagtgtccgtacattaaacttggttttc
ttcttt-ccgtgtagtcggtggaggatatgccagatatg-aagtgtcttgtgg---ctgg
--ttttcgaatcg-gctgtgagtcctttgaaatgtatagaactga--ttctctttgttcg
aaaagcgtggcgttgctgg--ttgtgaaggctgtcagtgtgactagtc-ggcgaccg-gt
ttgtctgctatggca-taaatggaggagtgttcgattcgcggtatgattggctt-cggct
gaacagg-cgcttattagacgttcttcctgctgtggc-ggtatgacc-tggtgaaccgta
g-ttcatgca-cgacttggcttttga--attggctttgc-tg-tgt----------gaag
tag-agtgacagtttcgg--ctgtc---ga-ggat-cgacccatttgg--gaaattgtgc
tgtgc--gacttcggttgtgtgg-catctcaa----------------------------
---------------------------------
>DQ643880
------------------------------------------------------------
------------------------------------------------------------
------------------------------------------------------------
------------------------------------------------------------
------------------------------------------------------------
------------------------------------------------------------
----------------------------------------------ccacacctaaaaaa
c-tttccac-gtg-aa--c-cgtatcaa-cccaataatttggggg-tttaat---tggcg
gc-tgctgctggt-atctt-----------------------------------------
------------------------------------------------------------
------------------------------------------------------------
------------------------------------------------------------
------------------------------------------------------------
------------------------------------------------------------
------------------------------------------------------------
------------------------------------------------------------
------------------------------------------------------------
------------------------------------------------------------
------------------------------------------------------------
------------------------------------------------------------
-----------------tt-----tactg---gctggcggctgc--tgagcgaaccctat
c----gtgagcgttctgacc---ttggttggagctagtaacttaaa--ttttaaacccat
tcttaaatactgaatatactgt-agggacgaaagtctctgcttttaactagatagcaact
ttcagcagtggatgtctaggctcgcacatc-gatgaagaacgctgcgaactgcgatacgt
aatgcgaattgcaggat--tcagtgagtcatcgaaattttgaacgcatatt-gca-ctt-
ccgggt--tatc-cctggaagtatgcctgtatcagtgtccgtacattaaacttggttttc
ttcttt-ccgtgtagtcggtggaggatatgccagatatg-aagtgtcttgtgg---ctgg
--ttttcgaatcg-gctgtgagtcctttgaaatgtatagaactga--ttctctttgttcg
aaaagcgtggcgttgctgg--ttgtgaaggctgtcagtgtgactagtc-ggcgaccg-gt
ttgtctgctatggca-taaatggaggagtgttcgattcgcggtatgattggctt-cggct
gaacagg-cgcttattagacgttcttcctgctgtggc-ggtatgacc-tggtgaaccgta
g-ttcatgca-cgacttggcttttga--attggctttgc-tg-tgt----------gaag
tag-agtgacagtttcgg--ctgtc---ga-ggat-cgacccatttgg--gaaattgtgc
tgtgc--gacttcggttgtgtgg-catctcaa----------------------------
---------------------------------
>DQ643879
------------------------------------------------------------
------------------------------------------------------------
------------------------------------------------------------
------------------------------------------------------------
------------------------------------------------------------
------------------------------------------------------------
----------------------------------------------ccacacctaaaaaa
c-tttccac-gtgaaa--c-cgtatcaa-cccaataatttggggg-tttaat---tggcg
gc-tgctgctggt-atctt-----------------------------------------
------------------------------------------------------------
------------------------------------------------------------
------------------------------------------------------------
------------------------------------------------------------
------------------------------------------------------------
------------------------------------------------------------
------------------------------------------------------------
------------------------------------------------------------
------------------------------------------------------------
------------------------------------------------------------
------------------------------------------------------------
-----------------tt-----tactg---gctggcggctgc--tgagcgaaccctat
c----gtgagcgttctgacc---ttggttggagctagtaacttaaa--ttttaaacccat
tcttaaatactgaatatactgt-agggacgaaagtctctgcttttaactagatagcaact
ttcagcagtggatgtctaggctcgcacatc-gatgaagaacgctgcgaactgcgatacgt
aatgcgaattgcaggat--tcagtgagtcatcgaaattttgaacgcatatt-gca-ctt-
ccgggt--tatc-cctggaagtatgcctgtatcagtgtccgtacattaaacttggttttc
ttcttt-ccgtgtagtcggtggaggatatgccagatatg-aagtgtcttgtgg---ctgg
--ttttcgaatcg-gctgtgagtcctttgaaatgtatagaactga--ttctctttgttcg
aaaagcgtggcgttgctgg--ttgtgaaggctgtcagtgtgactagtc-ggcgaccg-gt
ttgtctgctatggca-taaatggaggagtgttcgattcgcggtatgattggctt-cggct
gaacagg-cgcttattagacgttcttcctgctgtggc-ggtatgacc-tggtgaaccgta
g-ttcatgca-cgacttggcttttga--attggctttgc-tg-tgt----------gaag
tag-agtgacagtttcgg--ctgtc---ga-ggat-cgacccatttgg--gaaattgtgc
tgtgc--gacttcggttgtgtgg-catctcaa----------------------------
---------------------------------
>DQ643878
------------------------------------------------------------
------------------------------------------------------------
------------------------------------------------------------
------------------------------------------------------------
------------------------------------------------------------
------------------------------------------------------------
----------------------------------------------ccacacctaaaaaa
c-tttccac-gtg-aa--c-cgtatcaa-cccaataatttggggg-tttaat---tggcg
gc-tgctgctggt-atctt-----------------------------------------
------------------------------------------------------------
------------------------------------------------------------
------------------------------------------------------------
------------------------------------------------------------
------------------------------------------------------------
------------------------------------------------------------
------------------------------------------------------------
------------------------------------------------------------
------------------------------------------------------------
------------------------------------------------------------
------------------------------------------------------------
-----------------tt-----tactg---gctggcggctgc--tgagcgaaccctat
c----gtgagcgttctgacc---ttggttggagctagtaacttaaa--ttttaaacccat
tcttaaatactgaatatactgt-agggacgaaagtctctgcttttaactagatagcaact
ttcagcagtggatgtctaggctcgcacatc-gatgaagaacgctgcgaactgcgatacgt
aatgcgaattgcaggat--tcagtgagtcatcgaaattttgaacgcatatt-gca-ctt-
ccgggt--tatc-cctggaagtatgcctgtatcagtgtccgtacattaaacttggttttc
ttcttt-ccgtgtagtcggtggaggatatgccagatatg-aagtgtcttgtgg---ctgg
--ttttcgaatcg-gctgtgagtcctttgaaatgtatagaactga--ttctctttgttcg
aaaagcgtggcgttgctgg--ttgtgaaggctgtcagtgtgactagtc-ggcgaccg-gt
ttgtctgctatggca-taaatggaggagtgttcgattcgcggtatgattggctt-cggct
gaacaggccgcttattagacgttcttcctgctgtggc-ggtatgacc-tggtgaaccgta
gcttcatgca-cgacttggcttttga--attggctttgc-tg-tgt----------gaag
tag-agtgacagtttcgg--ctgtc---ga-ggat-cgacccatttgg--gaaattgtgc
tgtgc--gacttcggttgtgtgg-catctcaa----------------------------
---------------------------------
>DQ643877
------------------------------------------------------------
------------------------------------------------------------
------------------------------------------------------------
------------------------------------------------------------
------------------------------------------------------------
------------------------------------------------------------
----------------------------------------------ccacacctaaaaaa
c-tttccac-gtg-aa--c-cgtatcaa-cccaataatttggggg-tttaat---tggcg
gc-tgctgctggt-atctt-----------------------------------------
------------------------------------------------------------
------------------------------------------------------------
------------------------------------------------------------
------------------------------------------------------------
------------------------------------------------------------
------------------------------------------------------------
------------------------------------------------------------
------------------------------------------------------------
------------------------------------------------------------
------------------------------------------------------------
------------------------------------------------------------
-----------------tt-----tactg---gctggcggctgc--tgagcgaaccctat
c----gtgagcgttctgacc---ttggttggagctagtaacttaaa--ttttaaacccat
tcttaaatactgaatatactgt-agggacgaaagtctctgcttttaactagatagcaact
ttcagcagtggatgtctaggctcgcacatc-gatgaagaacgctgcgaactgcgatacgt
aatgcgaattgcaggat--tcagtgagtcatcgaaattttgaacgcatatt-gca-ctt-
ccgggt--tatc-cctggaagtatgcctgtatcagtgtccgtacattaaacttggttttc
ttcttt-ccgtgtagtcggtggaggatatgccagatatg-aagtgtcttgtgg---ctgg
--ttttcgaatcg-gctgtgagtcctttgaaatgtatagaactga--ttctctttgttcg
aaaagcgtggcgttgctgg--ttgtgaaggctgtcagtgtgactagtc-ggcgaccg-gt
ttgtctgctatggca-taaatggaggagtgttcgattcgcggtatgattggctt-cggct
gaacagg-cgcttattagacgttcttcctgctgtggc-ggtatgacc-tggtgaaccgta
g-ttcatgca-cgacttggcttttga--attggctttgc-tg-tgt----------gaag
tag-agtgacagtttcgg--ctgtc---ga-ggat-cgacccatttgg--gaaattgtgc
tgtgc--gacttcggttgtgtgg-cgtctcaa----------------------------
---------------------------------
>DQ643876
------------------------------------------------------------
------------------------------------------------------------
------------------------------------------------------------
------------------------------------------------------------
------------------------------------------------------------
------------------------------------------------------------
----------------------------------------------ccacacctaaaaaa
c-tttccac-gtg-aa--c-cgtatcaa-cccaataatttggggg-tttaat---tggcg
gc-tgctgctggt-atctt-----------------------------------------
------------------------------------------------------------
------------------------------------------------------------
------------------------------------------------------------
------------------------------------------------------------
------------------------------------------------------------
------------------------------------------------------------
------------------------------------------------------------
------------------------------------------------------------
------------------------------------------------------------
------------------------------------------------------------
------------------------------------------------------------
-----------------tt-----tactg---gctggcggctgc--tgagcgaaccctat
c----gtgagcgttctgacc---ttggttggagctagtaacttaaa--ttttaaacccat
tcttaaatactgaatatactgt-agggacgaaagtctctgcttttaactagatagcaact
ttcagcagtggatgtctaggctcgcacatc-gatgaagaacgctgcgaactgcgatacgt
aatgcgaattgcaggat--tcagtgagtcatcgaaattttgaacgcatatt-gca-ctt-
ccgggt--tatc-cctggaagtatgcctgtatcagtgtccgtacattaaacttggttttc
ttcttt-ccgtgtagtcggtggaggatatgccagatatg-aagtgtcttgtgg---ctgg
--ttttcgaatcg-gctgtgagtcctttgaaatgtatagaactga--ttctctttgttcg
aaaagcgtggcgttgctgg--ttgtgaaggctgtcagtgtgactagtc-ggcgaccg-gt
ttgtctgctatggca-taaatggaggagtgttcgattcgcggtatgattggctt-cggct
gaacagg-cgcttattagacgttcttcctgctgtggc-ggtatgacc-tggtgaaccgta
g-ttcatgca-cgacttggcttttga--attggctttgc-tg-tgt----------gaag
tag-agtgacagtttcgg--ctgtc---ga-ggat-cgacccatttgg--gaaattgtgc
tgtgc--gacttcggttgtgtgg-catctcaa----------------------------
---------------------------------
>DQ643875
------------------------------------------------------------
------------------------------------------------------------
------------------------------------------------------------
------------------------------------------------------------
------------------------------------------------------------
------------------------------------------------------------
----------------------------------------------ccacacctaaaaaa
c-tttccac-gtg-aa--c-cgtatcaa-cccaataatttggggg-tttaat---tggcg
gc-tgctgctggt-atctt-----------------------------------------
------------------------------------------------------------
------------------------------------------------------------
------------------------------------------------------------
------------------------------------------------------------
------------------------------------------------------------
------------------------------------------------------------
------------------------------------------------------------
------------------------------------------------------------
------------------------------------------------------------
------------------------------------------------------------
------------------------------------------------------------
-----------------tt-----tactg---gctggcggctgc--tgagcgaaccctat
c----gtgagcgttctgacc---ttggttggagctagtaacttaaa--ttttaaacccat
tcttaaatactgaatatactgt-agggacgaaagtctctgcttttaactagatagcaact
ttcagcagtggatgtctaggctcgcacatc-gatgaagaacgctgcgaactgcgatacgt
aatgcgaattgcaggat--tcagtgagtcatcgaaattttgaacgcatatt-gca-ctt-
ccgggt--tatc-cctggaagtatgcctgtatcagtgtccgtacattaaacttggttttc
ttcttt-ccgtgtagtcggtggaggatatgccagatatg-aagtgtcttgtgg---ctgg
--ttttcgaatcg-gctgtgagtcctttgaaatgtatagaactga--ttctctttgttcg
aaaagcgtggcgttgctgg--ttgtgaaggctgtcagtgtgactagtc-ggcgaccg-gt
ttgtctgctatggca-taaatggaggagtgttcgattcgcggtatgattggctt-cggct
gaacagg-cgcttattagacgttcttcctgctgtggc-ggtatgacc-tggtgaaccgta
g-ttcatgca-cgacttggcttttga--attggctttgc-tg-tgt----------gaag
tag-agtgacagtttcgg--ctgtc---ga-ggat-cgacccatttgg--gaaattgtgc
tgtgc--gacttcggttgtgtgg-catctcaa----------------------------
---------------------------------
>DQ643874
------------------------------------------------------------
------------------------------------------------------------
------------------------------------------------------------
------------------------------------------------------------
------------------------------------------------------------
------------------------------------------------------------
----------------------------------------------ccacacctaaaaaa
c-tttccac-gtg-aa--c-cgtatcaa-cccaataatttggggg-tttaat---tggcg
gc-tgctgctggt-atctt-----------------------------------------
------------------------------------------------------------
------------------------------------------------------------
------------------------------------------------------------
------------------------------------------------------------
------------------------------------------------------------
------------------------------------------------------------
------------------------------------------------------------
------------------------------------------------------------
------------------------------------------------------------
------------------------------------------------------------
------------------------------------------------------------
-----------------tt-----tactg---gctggcggctgc--tgagcgaaccctat
c----gtgagcgttctgacc---ttggttggagctagtaacttaaa--ttttaaacccat
tcttaaatactgaatatactgt-agggacgaaagtctctgcttttaactagatagcaact
ttcagcagtggatgtctaggctcgcacatc-gatgaagaacgctgcgaactgcgatacgt
aatgcgaattgcaggat--tcagtgagtcatcgaaattttgaacgcatatt-gca-ctt-
ccgggt--tatc-cctggaagtatgcctgtatcagtgtccgtacattaaacttggttttc
ttcttt-ccgtgtagtcggtggaggatatgccagatatg-aagtgtcttgtgg---ctgg
--ttttcgaatcg-gctgtgagtcctttgaaatgtatagaactga--ttctctttgttcg
aaaagcgtggcgttgctgg--ttgtgaaggctgtcagtgtgactagtc-ggcgaccg-gt
ttgtctgctatggca-taaatggaggagtgttcgattcgcggtatgattggctt-cggct
gaacagg-cgcttattagacgttcttcctgctgtggc-ggtatgacc-tggtgaaccgta
g-ttcatgca-cgacttggcttttga--attggctttgc-tg-tgt----------gaag
tag-agtgacagtttcgg--ctgtc---ga-ggat-cgacccatttgg--gaaattgtgc
tgtgc--gacttcggttgtgtgg-catctcaa----------------------------
---------------------------------
>DQ643873
------------------------------------------------------------
------------------------------------------------------------
------------------------------------------------------------
------------------------------------------------------------
------------------------------------------------------------
------------------------------------------------------------
----------------------------------------------ccacacctaaaaaa
c-tttccac-gtg-aa--c-cgtatcaa-cccaataatttggggg-tttaat---tggcg
gc-tgctgctggt-atctt-----------------------------------------
------------------------------------------------------------
------------------------------------------------------------
------------------------------------------------------------
------------------------------------------------------------
------------------------------------------------------------
------------------------------------------------------------
------------------------------------------------------------
------------------------------------------------------------
------------------------------------------------------------
------------------------------------------------------------
------------------------------------------------------------
-----------------tt-----tactg---gctggcggctgc--tgagcgaaccctat
c----gtgagcgttctgacc---ttggttggagctagtaacttaaa--ttttaaacccat
tcttaaatactgaatatactgt-agggacgaaagtctctgcttttaactagatagcaact
ttcagcagtggatgtctaggctcgcacatc-gatgaagaacgctgcgaactgcgatacgt
aatgcgaattgcaggat--tcagtgagtcatcgaaattttgaacgcatatt-gca-ctt-
ccgggt--tatc-cctggaagtatgcctgtatcagtgtccgtacattaaacttggttttc
ttcttt-ccgtgtagtcggtggaggatatgccagatatg-aagtgtcttgtgg---ctgg
--ttttcgaatcg-gctgtgagtcctttgaaatgtatagaactga--ttctctttgttcg
aaaagcgtggcgttgctgg--ttgtgaaggctgtcagtgtgactagtc-ggcgaccg-gt
ttgtctgctatggca-taaatggaggagtgttcgattcgcggtatgattggctt-cggct
gaacagg-cgcttattagacgttcttcctgctgtggc-ggtatgacc-tggtgaaccgta
g-ttcatgca-cgacttggcttttga--attggctttgc-tg-tgt----------gaag
tag-agtgacagtttcgg--ctgtc---ga-ggat-cgacccatttgg--gaaattgtgc
tgtgc--gacttcggttgtgtgg-catctcaa----------------------------
---------------------------------
>DQ643872
------------------------------------------------------------
------------------------------------------------------------
------------------------------------------------------------
------------------------------------------------------------
------------------------------------------------------------
------------------------------------------------------------
----------------------------------------------ccacacctaaaaaa
c-tttccac-gtg-aa--c-cgtatcaa-cccaataatttggggg-tttaat---tggcg
gc-tgctgctggt-atctt-----------------------------------------
------------------------------------------------------------
------------------------------------------------------------
------------------------------------------------------------
------------------------------------------------------------
------------------------------------------------------------
------------------------------------------------------------
------------------------------------------------------------
------------------------------------------------------------
------------------------------------------------------------
------------------------------------------------------------
------------------------------------------------------------
-----------------tt-----tactg---gctggcggctgc--tgagcgaaccctat
c----gtgagcgttctgacc---ttggttggagctagtaacttaaa--ttttaaacccat
tcttaaatactgaatatactgt-agggacgaaagtctctgcttttaactagatagcaact
ttcagcagtggatgtctaggctcgcacatc-gatgaagaacgctgcgaactgcgatacgt
aatgcgaattgcaggat--tcagtgagtcatcgaaattttgaacgcatatt-gca-ctt-
ccgggt--tatc-cctggaagtatgcctgtatcagtgtccgtacattaaacttggttttc
ttcttt-ccgtgtagtcggtggaggatatgccagatatg-aagtgtcttgtgg---ctgg
--ttttcgaatcg-gctgtgagtcctttgaaatgtatagaactga--ttctctttgttcg
aaaagcgtggcgttgctgg--ttgtgaaggctgtcagtgtgactagtc-ggcgaccg-gt
ttgtctgctatggca-taaatggaggagtgttcgattcgcggtatgattggctt-cggct
gaacagg-cgcttattagacgttcttcctgctgtggc-ggtatgacc-tggtgaaccgta
g-ttcatgca-cgacttggcttttga--attggctttgc-tg-tgt----------gaag
tag-agtgacagtttcgg--ctgtc---ga-ggat-cgacccatttgg--gaaattgtgc
tgtgc--gacttcggttgtgtgg-catctcaa----------------------------
---------------------------------
>DQ643871
------------------------------------------------------------
------------------------------------------------------------
------------------------------------------------------------
------------------------------------------------------------
------------------------------------------------------------
------------------------------------------------------------
----------------------------------------------ccacacctaaaaaa
c-tttccac-gtg-aa--c-cgtatcaa-cccaataatttggggg-tttaat---tggcg
gc-tgctgctggt-atctt-----------------------------------------
------------------------------------------------------------
------------------------------------------------------------
------------------------------------------------------------
------------------------------------------------------------
------------------------------------------------------------
------------------------------------------------------------
------------------------------------------------------------
------------------------------------------------------------
------------------------------------------------------------
------------------------------------------------------------
------------------------------------------------------------
-----------------tt-----tactg---gctggcggctgc--tgagcgaaccctat
c----gtgagcgttctgacc---ttggttggagctagtaacttaaa--ttttaaacccat
tcttaaatactgaatatactgt-agggacgaaagtctctgcttttaactagatagcaact
ttcagcagtggatgtctaggctcgcacatc-gatgaagaacgctgcgaactgcgatacgt
aatgcgaattgcaggat--tcagtgagtcatcgaaattttgaacgcatatt-gca-ctt-
ccgggt--tatc-cctggaagtatgcctgtatcagtgtccgtacattaaacttggttttc
ttcttt-ccgtgtagtcggtggaggatatgccagatatg-aagtgtcttgtgg---ctgg
--ttttcgaatcg-gctgtgagtcctttgaaatgtatagaactga--ttctctttgttcg
aaaagcgtggcgttgctgg--ttgtgaaggctgtcagtgtgactagtc-ggcgaccg-gt
ttgtctgctatggca-taaatggaggagtgttcgattcgcggtatgattggctt-cggct
gaacagg-cgcttattagacgttcttcctgctgtggc-ggtatgacc-tggtgaaccgta
g-ttcatgca-cgacttggcttttga--attggctttgc-tg-tgt----------gaag
tag-agtgacagtttcgg--ctgtc---ga-ggat-cgacccatttgg--gaaattgtgc
tgtgc--gacttcggttgtgtgg-catctcaa----------------------------
---------------------------------
>DQ643870
------------------------------------------------------------
------------------------------------------------------------
------------------------------------------------------------
------------------------------------------------------------
------------------------------------------------------------
------------------------------------------------------------
----------------------------------------------ccacacctaaaaaa
c-tttccac-gtg-aa--c-cgtatcaa-cccaataatttggggg-tttaat---tggcg
gc-tgctgctggt-atctt-----------------------------------------
------------------------------------------------------------
------------------------------------------------------------
------------------------------------------------------------
------------------------------------------------------------
------------------------------------------------------------
------------------------------------------------------------
------------------------------------------------------------
------------------------------------------------------------
------------------------------------------------------------
------------------------------------------------------------
------------------------------------------------------------
-----------------tt-----tactg---gctggcggctgc--tgagcgaaccctat
c----gtgagcgttctgacc---ttggttggagctagtaacttaaa--ttttaaacccat
tcttaaatactgaatatactgt-agggacgaaagtctctgcttttaactagatagcaact
ttcagcagtggatgtctaggctcgcacatc-gatgaagaacgctgcgaactgcgatacgt
aatgcgaattgcaggat--tcagtgagtcatcgaaattttgaacgcatatt-gca-ctt-
ccgggt--tatc-cctggaagtatgcctgtatcagtgtccgtacattaaacttggttttc
ttcttt-ccgtgtagtcggtggaggatatgccagatatg-aagtgtcttgtgg---ctgg
--ttttcgaatcg-gctgtgagtcctttgaaatgtatagaactga--ttctctttgttcg
aaaagcgtggcgttgctgg--ttgtgaaggctgtcagtgtgactagtc-ggcgaccg-gt
ttgtctgctatggca-taaatggaggagtgttcgattcgcggtatgattggctt-cggct
gaacagg-cgcttattagacgttcttcctgctgtggc-ggtatgacc-tggtgaaccgta
g-ttcatgca-cgacttggcttttga--attggctttgc-tg-tgt----------gaag
tag-agtgacagtttcgg--ctgtc---ga-ggat-cgacccatttgg--gaaattgtgc
tgtgc--gacttcggttgtgtgg-catctcaa----------------------------
---------------------------------
>DQ643869
------------------------------------------------------------
------------------------------------------------------------
------------------------------------------------------------
------------------------------------------------------------
------------------------------------------------------------
------------------------------------------------------------
----------------------------------------------ccacacctaaaaaa
c-tttccac-gtg-aa--c-cgtatcaa-cccaataatttggggg-tttaat---tggcg
gc-tgctgctggt-atctt-----------------------------------------
------------------------------------------------------------
------------------------------------------------------------
------------------------------------------------------------
------------------------------------------------------------
------------------------------------------------------------
------------------------------------------------------------
------------------------------------------------------------
------------------------------------------------------------
------------------------------------------------------------
------------------------------------------------------------
------------------------------------------------------------
-----------------tt-----tactg---gctggcggctgc--tgagcgaaccctat
c----gtgagcgttctgacc---ttggttggagctagtaacttaaa--ttttaaacccat
tcttaaatactgaatatactgt-agggacgaaagtctctgcttttaactagatagcaact
ttcagcagtggatgtctaggctcgcacatc-gatgaagaacgctgcgaactgcgatacgt
aatgcgaattgcaggat--tcagtgagtcatcgaaattttgaacgcatatt-gca-ctt-
ccgggt--tatc-cctggaagtatgcctgtatcagtgtccgtacattaaacttggttttc
ttcttt-ccgtgtagtcggtggaggatatgccagatatg-aagtgtcttgtgg---ctgg
--ttttcgaatcg-gctgtgagtcctttgaaatgtatagaactga--ttctctttgttcg
aaaagcgtggcgttgctgg--ttgtgaaggctgtcagtgtgactagtc-ggcgaccg-gt
ttgtctgctatggca-taaatggaggagtgttcgattcgcggtatgattggctt-cggct
gaacagg-cgcttattagacgttcttcctgctgtggc-ggtatgacc-tggtgaaccgta
g-ttcatgca-cgacttggcttttga--attggctttgc-tg-tgt----------gaag
tag-agtgacagtttcgg--ctgtc---ga-ggat-cgacccatttgg--gaaattgtgc
tgtgc--gacttcggttgtgtgg-catctcaa----------------------------
---------------------------------
>DQ643868
------------------------------------------------------------
------------------------------------------------------------
------------------------------------------------------------
------------------------------------------------------------
------------------------------------------------------------
------------------------------------------------------------
----------------------------------------------ccacacctaaaaaa
c-tttccac-gtg-aa--c-cgtatcaa-cccaataatttggggg-tttaat---tggcg
gc-tgctgctggt-atctt-----------------------------------------
------------------------------------------------------------
------------------------------------------------------------
------------------------------------------------------------
------------------------------------------------------------
------------------------------------------------------------
------------------------------------------------------------
------------------------------------------------------------
------------------------------------------------------------
------------------------------------------------------------
------------------------------------------------------------
------------------------------------------------------------
-----------------tt-----tactg---gctggcggctgc--tgagcgaaccctat
c----gtgagcgttctgacc---ttggttggagctagtaacttaaa--ttttaaacccat
tcttaaatactgaatatactgt-agggacgaaagtctctgcttttaactagatagcaact
ttcagcagtggatgtctaggctcgcacatc-gatgaagaacgctgcgaactgcgatacgt
aatgcgaattgcaggat--tcagtgagtcatcgaaattttgaacgcatatt-gca-ctt-
ccgggt--tatc-cctggaagtatgcctgtatcagtgtccgtacattaaacttggttttc
ttcttt-ccgtgtagtcggtggaggatatgccagatatg-aagtgtcttgtgg---ctgg
--ttttcgaatcg-gctgtgagtcctttgaaatgtatagaactga--ttctctttgttcg
aaaagcgtggcgttgctgg--ttgtgaaggctgtcagtgtgactagtc-ggcgaccg-gt
ttgtctgctatggca-taaatggaggagtgttcgattcgcggtatgattggctt-cggct
gaacagg-cgcttattagacgttcttcctgctgtggc-ggtatgacc-tggtgaaccgta
g-ttcatgca-cgacttggcttttga--attggctttgc-tg-tgt----------gaag
tag-agtgacagtttcgg--ctgtc---ga-ggat-cgacccatttgg--gaaattgtgc
tgtgc--gacttcggttgtgtgg-catctcaa----------------------------
---------------------------------
>DQ643867
------------------------------------------------------------
------------------------------------------------------------
------------------------------------------------------------
------------------------------------------------------------
------------------------------------------------------------
------------------------------------------------------------
----------------------------------------------ccacacctaaaaaa
c-tttccac-gtg-aa--c-cgtatcaa-cccaataatttggggg-tttaat---tggcg
gc-tgctgctggt-atctt-----------------------------------------
------------------------------------------------------------
------------------------------------------------------------
------------------------------------------------------------
------------------------------------------------------------
------------------------------------------------------------
------------------------------------------------------------
------------------------------------------------------------
------------------------------------------------------------
------------------------------------------------------------
------------------------------------------------------------
------------------------------------------------------------
-----------------tt-----tactg---gctggcggctgc--tgagcgaaccctat
c----gtgagcgttctgacc---ttggttggagctagtaacttaaa--ttttaaacccat
tcttaaatactgaatatactgt-agggacgaaagtctctgcttttaactagatagcaact
ttcagcagtggatgtctaggctcgcacatc-gatgaagaacgctgcgaactgcgatacgt
aatgcgaattgcaggat--tcagtgagtcatcgaaattttgaacgcatatt-gca-ctt-
ccgggt--tatc-cctggaagtatgcctgtatcagtgtccgtacattaaacttggttttc
ttcttt-ccgtgtagtcggtggaggatatgccagatatg-aagtgtcttgtgg---ctgg
--ttttcgaatcg-gctgtgagtcctttgaaatgtatagaactga--ttctctttgttcg
aaaagcgtggcgttgctgg--ttgtgaaggctgtcagtgtgactagtc-ggcgaccg-gt
ttgtctgctatggca-taaatggaggagtgttcgattcgcggtatgattggctt-cggct
gaacagg-cgcttattagacgttcttcctgctgtggc-ggtatgacc-tggtgaaccgta
g-ttcatgca-cgacttggcttttga--attggctttgc-tg-tgt----------gaag
tag-agtgacagtttcgg--ctgtc---ga-ggat-cgacccatttgg--gaaattgtgc
tgtgc--gacttcggttgtgtgg-catctcaa----------------------------
---------------------------------
>DQ643866
------------------------------------------------------------
------------------------------------------------------------
------------------------------------------------------------
------------------------------------------------------------
------------------------------------------------------------
------------------------------------------------------------
----------------------------------------------ccacacctaaaaaa
c-tttccac-gtg-aa--c-cgtatcaa-cccaataatttggggg-tttaat---tggcg
gc-tgctgctggt-atctt-----------------------------------------
------------------------------------------------------------
------------------------------------------------------------
------------------------------------------------------------
------------------------------------------------------------
------------------------------------------------------------
------------------------------------------------------------
------------------------------------------------------------
------------------------------------------------------------
------------------------------------------------------------
------------------------------------------------------------
------------------------------------------------------------
-----------------tt-----tactg---gctggcggctgc--tgagcgaaccctat
c----gtgagcgttctgacc---ttggttggagctagtaacttaaa--ttttaaacccat
tcttaaatactgaatatactgt-agggacgaaagtctctgcttttaactagatagcaact
ttcagcagtggatgtctaggctcgcacatc-gatgaagaacgctgcgaactgcgatacgt
aatgcgaattgcaggat--tcagtgagtcatcgaaattttgaacgcatatt-gca-ctt-
ccgggt--tatc-cctggaagtatgcctgtatcagtgtccgtacattaaacttggttttc
ttcttt-ccgtgtagtcggtggaggatatgccagatatg-aagtgtcttgtgg---ctgg
--ttttcgaatcg-gctgtgagtcctttgaaatgtatagaactga--ttctctttgttcg
aaaagcgtggcgttgctgg--ttgtgaaggctgtcagtgtgactagtc-ggcgaccg-gt
ttgtctgctatggca-taaatggaggagtgttcgattcgcggtatgattggctt-cggct
gaacagg-cgcttattagacgttcttcctgctgtggc-ggtatgacc-tggtgaaccgta
g-ttcatgca-cgacttggcttttga--attggctttgc-tg-tgt----------gaag
tag-agtgacagtttcgg--ctgtc---ga-ggat-cgacccatttgg--gaaattgtgc
tgtgc--gacttcggttgtgtgg-catctcaa----------------------------
---------------------------------
>DQ643865
------------------------------------------------------------
------------------------------------------------------------
------------------------------------------------------------
------------------------------------------------------------
------------------------------------------------------------
------------------------------------------------------------
----------------------------------------------ccacacctaaaaaa
c-tttccac-gtg-aa--c-cgtatcaa-cccaataatttggggg-tttaat---tggcg
gc-tgctgctggt-atctt-----------------------------------------
------------------------------------------------------------
------------------------------------------------------------
------------------------------------------------------------
------------------------------------------------------------
------------------------------------------------------------
------------------------------------------------------------
------------------------------------------------------------
------------------------------------------------------------
------------------------------------------------------------
------------------------------------------------------------
------------------------------------------------------------
-----------------tt-----tactg---gctggcggctgc--tgagcgaaccctat
c----gtgagcgttctgacc---ttggttggagctagtaacttaaa--ttttaaacccat
tcttaaatactgaatatactgt-agggacgaaagtctctgcttttaactagatagcaact
ttcagcagtggatgtctaggctcgcacatc-gatgaagaacgctgcgaactgcgatacgt
aatgcgaattgcaggat--tcagtgagtcatcgaaattttgaacgcatatt-gca-ctt-
ccgggt--tatc-cctggaagtatgcctgtatcagtgtccgtacattaaacttggttttc
ttcttt-ccgtgtagtcggtggaggatatgccagatatg-aagtgtcttgtgg---ctgg
--ttttcgaatcg-gctgtgagtcctttgaaatgtatagaactga--ttctctttgttcg
aaaagcgtggcgttgctgg--ttgtgaaggctgtcagtgtgactagtc-ggcgaccg-gt
ttgtctgctatggca-taaatggaggagtgttcgattcgcggtatgattggctt-cggct
gaacagg-cgcttattagacgttcttcctgctgtggc-ggtatgacc-tggtgaaccgta
g-ttcatgca-cgacttggcttttga--attggctttgc-tg-tgt----------gaag
tag-agtgacagtttcgg--ctgtc---ga-ggat-cgacccatttgg--gaaattgtgc
tgtgc--gacttcggttgtgtgg-catctcaa----------------------------
---------------------------------
>DQ643864
------------------------------------------------------------
------------------------------------------------------------
------------------------------------------------------------
------------------------------------------------------------
------------------------------------------------------------
------------------------------------------------------------
----------------------------------------------ccacacctaaaaaa
c-tttccac-gtg-aa--c-cgtatcaa-cccaataatttggggg-tttaat---tggcg
gc-tgctgctggt-atctt-----------------------------------------
------------------------------------------------------------
------------------------------------------------------------
------------------------------------------------------------
------------------------------------------------------------
------------------------------------------------------------
------------------------------------------------------------
------------------------------------------------------------
------------------------------------------------------------
------------------------------------------------------------
------------------------------------------------------------
------------------------------------------------------------
-----------------tt-----tactg---gctggcggctgc--tgagcgaaccctat
c----gtgagcgttctgacc---ttggttggagctagtaacttaaa--ttttaaacccat
tcttaaatactgaatatactgt-agggacgaaagtctctgcttttaactagatagcaact
ttcagcagtggatgtctaggctcgcacatc-gatgaagaacgctgcgaactgcgatacgt
aatgcgaattgcaggat--tcagtgagtcatcgaaattttgaacgcatatt-gca-ctt-
ccgggt--tatc-cctggaagtatgcctgtatcagtgtccgtacattaaacttggttttc
ttcttt-ccgtgtagtcggtggaggatatgccagatatg-aagtgtcttgtgg---ctgg
--ttttcgaatcg-gctgtgagtcctttgaaatgtatagaactga--ttctctttgttcg
aaaagcgtggcgttgctgg--ttgtgaaggctgtcagtgtgactagtc-ggcgaccg-gt
ttgtctgctatggca-taaatggaggagtgttcgattcgcggtatgattggctt-cggct
gaacagg-cgcttattagacgttcttcctgctgtggc-ggtatgacc-tggtgaaccgta
g-ttcatgca-cgacttggcttttga--attggctttgc-tg-tgt----------gaag
tag-agtgacagtttcgg--ctgtc---ga-ggat-cgacccatttgg--gaaattgtgc
tgtgc--gacttcggttgtgtgg-catctcaa----------------------------
---------------------------------
>DQ643863
------------------------------------------------------------
------------------------------------------------------------
------------------------------------------------------------
------------------------------------------------------------
------------------------------------------------------------
------------------------------------------------------------
----------------------------------------------ccacacctaaaaaa
c-tttccac-gtg-aa--c-cgtatcaa-cccaataatttggggg-tttaat---tggcg
gc-tgctgctggt-atctt-----------------------------------------
------------------------------------------------------------
------------------------------------------------------------
------------------------------------------------------------
------------------------------------------------------------
------------------------------------------------------------
------------------------------------------------------------
------------------------------------------------------------
------------------------------------------------------------
------------------------------------------------------------
------------------------------------------------------------
------------------------------------------------------------
-----------------tt-----tactg---gctggcggctgc--tgagcgaaccctat
c----gtgagcgttctgacc---ttggttggagctagtaacttaaa--ttttaaacccat
tcttaaatactgaatatactgt-agggacgaaagtctctgcttttaactagatagcaact
ttcagcagtggatgtctaggctcgcacatc-gatgaagaacgctgcgaactgcgatacgt
aatgcgaattgcaggat--tcagtgagtcatcgaaattttgaacgcatatt-gca-ctt-
ccgggt--tatc-cctggaagtatgcctgtatcagtgtccgtacattaaacttggttttc
ttcttt-ccgtgtagtcggtggaggatatgccagatatg-aagtgtcttgtgg---ctgg
--ttttcgaatcg-gctgtgagtcctttgaaatgtatagaactga--ttctctttgttcg
aaaagcgtggcgttgctgg--ttgtgaaggctgtcagtgtgactagtc-ggcgaccg-gt
ttgtctgctatggca-taaatggaggagtgttcgattcgcggtatgattggctt-cggct
gaacagg-cgcttattagacgttcttcctgctgtggc-ggtatgacc-tggtgaaccgta
g-ttcatgca-cgacttggcttttga--attggctttgc-tg-tgt----------gaag
tag-agtgacagtttcgg--ctgtc---ga-ggat-cgacccatttgg--gaaattgtgc
tgtgc--gacttcggttgtgtgg-catctcaa----------------------------
---------------------------------
>DQ643862
------------------------------------------------------------
------------------------------------------------------------
------------------------------------------------------------
------------------------------------------------------------
------------------------------------------------------------
------------------------------------------------------------
----------------------------------------------ccacacctaaaaaa
c-tttccac-gtg-aa--c-cgtatcaa-cccaataatttggggg-tttaat---ttgcg
gc-tgctgctggt-atctt-----------------------------------------
------------------------------------------------------------
------------------------------------------------------------
------------------------------------------------------------
------------------------------------------------------------
------------------------------------------------------------
------------------------------------------------------------
------------------------------------------------------------
------------------------------------------------------------
------------------------------------------------------------
------------------------------------------------------------
------------------------------------------------------------
-----------------tt-----tactg---gctggcggctgc--tgagcgaaccctat
c----gtgagcgttctgacc---ttggttggagctagtaacttaaa--ttttaaacccat
tcttaaatactgaatatactgt-agggacgaaagtctctgcttttaactagatagcaact
ttcagcagtggatgtctaggctcgcacatc-gatgaagaacgctgcgaactgcgatacgt
aatgcgaattgcaggat--tcagtgagtcatcgaaattttgaacgcatatt-gca-ctt-
ccgggt--tatc-cctggaagtatgcctgtatcagtgtccgtacattaaacttggttttc
ttcttt-ccgtgtagtcggtggaggatatgccagatatg-aagtgtcttgtgg---ctgg
--ttttcgaatcg-gctgtgagtcctttgaaatgtatagaactga--ttctctttgttcg
aaaagcgtggcgttgctgg--ttgtgaaggctgtcagtgtgactagtc-ggcgaccg-gt
ttgtctgctatggca-taaatggaggagtgttcgattcgcggtatgattggctt-cggct
gaacagg-cgcttattagacgttcttcctgctgtggc-ggtatgacc-tggtgaaccgta
g-ttcatgca-cgacttggcttttga--attggctttgc-tg-tgt----------gaag
tag-agtgacagtttcgg--ctgtc---ga-ggat-cgacccatttgg--gaaattgtgc
tgtgc--gacttcggttgtgtgg-catctcaa----------------------------
---------------------------------
>DQ643861
------------------------------------------------------------
------------------------------------------------------------
------------------------------------------------------------
------------------------------------------------------------
------------------------------------------------------------
------------------------------------------------------------
----------------------------------------------ccacacctaaaaaa
c-tttccac-gtg-aa--c-cgtatcaa-cccaataatttggggg-tttaat---ttgcg
gc-tgctgctggt-atctt-----------------------------------------
------------------------------------------------------------
------------------------------------------------------------
------------------------------------------------------------
------------------------------------------------------------
------------------------------------------------------------
------------------------------------------------------------
------------------------------------------------------------
------------------------------------------------------------
------------------------------------------------------------
------------------------------------------------------------
------------------------------------------------------------
-----------------tt-----tactg---gctggcggctgc--tgagcgaaccctat
c----gtgagcgttctgacc---ttggttggagctagtaacttaaa--ttttaaacccat
tcttaaatactgaatatactgt-agggacgaaagtctctgcttttaactagatagcaact
ttcagcagtggatgtctaggctcgcacatc-gatgaagaacgctgcgaactgcgatacgt
aatgcgaattgcaggat--tcagtgagtcatcgaaattttgaacgcatatt-gca-ctt-
ccgggt--tatc-cctggaagtatgcctgtatcagtgtccgtacattaaacttggttttc
ttcttt-ccgtgtagtcggtggaggatatgccagatatg-aagtgtcttgtgg---ctgg
--ttttcgaatcg-gctgtgagtcctttgaaatgtatagaactga--ttctctttgttcg
aaaagcgtggcgttgctgg--ttgtgaaggctgtcagtgtgactagtc-ggcgaccg-gt
ttgtctgctatggca-taaatggaggagtgttcgattcgcggtatgattggctt-cggct
gaacagg-cgcttattagacgttcttcctgctgtggc-ggtatgacc-tggtgaaccgta
g-ttcatgca-cgacttggcttttga--attggctttgc-tg-tgt----------gaag
tag-agtgacagtttcgg--ctgtc---ga-ggat-cgacccatttgg--gaaattgtgc
tgtgc--gacttcggttgtgtgg-catctcaa----------------------------
---------------------------------
>DQ643860
------------------------------------------------------------
------------------------------------------------------------
------------------------------------------------------------
------------------------------------------------------------
------------------------------------------------------------
------------------------------------------------------------
----------------------------------------------ccacacctaaaaaa
c-tttccac-gtg-aa--c-cgtatcaa-cccaataatttggggg-tttaat---tggcg
gc-tgctgctggt-atctt-----------------------------------------
------------------------------------------------------------
------------------------------------------------------------
------------------------------------------------------------
------------------------------------------------------------
------------------------------------------------------------
------------------------------------------------------------
------------------------------------------------------------
------------------------------------------------------------
------------------------------------------------------------
------------------------------------------------------------
------------------------------------------------------------
-----------------tt-----tactg---gctggcggctgc--tgagcgaaccctat
c----gtgagcgttctgacc---ttggttggagctagtaacttaaa--ttttaaacccat
tcttaaatactgaatatactgt-agggacgaaagtctctgcttttaactagatagcaact
ttcagcagtggatgtctaggctcgcacatc-gatgaagaacgctgcgaactgcgatacgt
aatgcgaattgcaggat--tcagtgagtcatcgaaattttgaacgcatatt-gca-ctt-
ccgggt--tatc-cctggaagtatgcctgtatcagtgtccgtacattaaacttggttttc
ttcttt-ccgtgtagtcggtggaggatatgccagatatg-aagtgtcttgtgg---ctgg
--ttttcgaatcg-gctgtgagtcctttgaaatgtatagaactga--ttctctttgttcg
aaaagcgtggcgttgctgg--ttgtgaaggctgtcagtgtgactagtc-ggcgaccg-gt
ttgtctgctatggca-taaatggaggagtgttcgattcgcggtatgattggctt-cggct
gaacagg-cgcttattagacgttcttcctgctgtggc-ggtatgacc-tggtgaaccgta
g-ttcatgca-cgacttggcttttga--attggctttgc-tg-tgt----------gaag
tag-agtgacagtttcgg--ctgtc---ga-ggat-cgacccatttgg--gaaattgtgc
tgtgc--gacttcggttgtgtgg-catctcaa----------------------------
---------------------------------
>DQ643859
------------------------------------------------------------
------------------------------------------------------------
------------------------------------------------------------
------------------------------------------------------------
------------------------------------------------------------
------------------------------------------------------------
----------------------------------------------ccacacctaaaaaa
c-tttccac-gtg-aa--c-cgtatcaa-cccaataatttggggg-tttaat---tggcg
gc-tgctgctggt-atctt-----------------------------------------
------------------------------------------------------------
------------------------------------------------------------
------------------------------------------------------------
------------------------------------------------------------
------------------------------------------------------------
------------------------------------------------------------
------------------------------------------------------------
------------------------------------------------------------
------------------------------------------------------------
------------------------------------------------------------
------------------------------------------------------------
-----------------tt-----tactg---gctggcggctgc--tgagcgaaccctat
c----gtgagcgttctgacc---ttggttggagctagtaacttaaa--ttttaaacccat
tcttaaatactgaatatactgt-agggacgaaagtctctgcttttaactagatagcaact
ttcagcagtggatgtctaggctcgcacatc-gatgaagaacgctgcgaactgcgatacgt
aatgcgaattgcaggat--tcagtgagtcatcgaaattttgaacgcatatt-gca-ctt-
ccgggt--tatc-cctggaagtatgcctgtatcagtgtccgtacattaaacttggttttc
ttcttt-ccgtgtagtcggtggaggatatgccagatatg-aagtgtcttgtgg---ctgg
--ttttcgaatcg-gctgtgagtcctttgaaatgtatagaactga--ttctctttgttcg
aaaagcgtggcgttgctgg--ttgtgaaggctgtcagtgtgactagtc-ggcgaccg-gt
ttgtctgctatggca-taaatggaggagtgttcgattcgcggtatgattggctt-cggct
gaacagg-cgcttattagacgttcttcctgctgtggc-ggtatgacc-tggtgaaccgta
g-ttcatgca-cgacttggcttttga--attggctttgc-tg-tgt----------gaag
tag-agtgacagtttcgg--ctgtc---ga-ggat-cgacccatttgg--gaaattgtgc
tgtgc--gacttcggttgtgtgg-catctcaa----------------------------
---------------------------------
>DQ643858
------------------------------------------------------------
------------------------------------------------------------
------------------------------------------------------------
------------------------------------------------------------
------------------------------------------------------------
------------------------------------------------------------
----------------------------------------------ccacacctaaaaaa
c-tttccac-gtg-aa--c-cgtatcaa-cccaataatttggggg-tttaat---tggcg
gc-tgctgctggt-atctt-----------------------------------------
------------------------------------------------------------
------------------------------------------------------------
------------------------------------------------------------
------------------------------------------------------------
------------------------------------------------------------
------------------------------------------------------------
------------------------------------------------------------
------------------------------------------------------------
------------------------------------------------------------
------------------------------------------------------------
------------------------------------------------------------
-----------------tt-----tactg---gctggcggctgc--tgagcgaaccctat
c----gtgagcgttctgacc---ttggttggagctagtaacttaaa--ttttaaacccat
tcttaaatactgaatatactgt-agggacgaaagtctctgcttttaactagatagcaact
ttcagcagtggatgtctaggctcgcacatc-gatgaagaacgctgcgaactgcgatacgt
aatgcgaattgcaggat--tcagtgagtcatcgaaattttgaacgcatatt-gca-ctt-
ccgggt--tatc-cctggaagtatgcctgtatcagtgtccgtacattaaacttggttttc
ttcttt-ccgtgtagtcggtggaggatatgccagatatg-aagtgtcttgtgg---ctgg
--ttttcgaatcg-gctgtgagtcctttgaaatgtatagaactga--ttctctttgttcg
aaaagcgtggcgttgctgg--ttgtgaaggctgtcagtgtgactagtc-ggcgaccg-gt
ttgtctgctatggca-taaatggaggagtgttcgattcgcggtatgattggctt-cggct
gaacagg-cgcttattagacgttcttcctgctgtggc-ggtatgacc-tggtgaaccgta
g-ttcatgca-cgacttggcttttga--attggctttgc-tg-tgt----------gaag
tag-agtgacagtttcgg--ctgtc---ga-ggat-cgacccatttgg--gaaattgtgc
tgtgc--gacttcggttgtgtgg-catctcaa----------------------------
---------------------------------
>DQ643857
------------------------------------------------------------
------------------------------------------------------------
------------------------------------------------------------
------------------------------------------------------------
------------------------------------------------------------
------------------------------------------------------------
----------------------------------------------ccacacctaaaaaa
c-tttccac-gtg-aa--c-cgtatcaa-cccaataatttggggg-tttaat---tggcg
gc-tgctgctggt-atctt-----------------------------------------
------------------------------------------------------------
------------------------------------------------------------
------------------------------------------------------------
------------------------------------------------------------
------------------------------------------------------------
------------------------------------------------------------
------------------------------------------------------------
------------------------------------------------------------
------------------------------------------------------------
------------------------------------------------------------
------------------------------------------------------------
-----------------tt-----tactg---gctggcggctgc--tgagcgaaccctat
c----gtgagcgttctgacc---ttggttggagctagtaacttaaa--ttttaaacccat
tcttaaatactgaatatactgt-agggacgaaagtctctgcttttaactagatagcaact
ttcagcagtggatgtctaggctcgcacatc-gatgaagaacgctgcgaactgcgatacgt
aatgcgaattgcaggat--tcagtgagtcatcgaaattttgaacgcatatt-gca-ctt-
ccgggt--tatc-cctggaagtatgcctgtatcagtgtccgtacattaaacttggttttc
ttcttt-ccgtgtagtcggtggaggatatgccagatatg-aagtgtcttgtgg---ctgg
--ttttcgaatcg-gctgtgagtcctttgaaatgtatagaactga--ttctctttgttcg
aaaagcgtggcgttgctgg--ttgtgaaggctgtcagtgtgactagtc-ggcgaccg-gt
ttgtctgctatggca-taaatggaggagtgttcgattcgcggtatgattggctt-cggct
gaacagg-cgcttattagacgttcttcctgctgtggc-ggtatgacc-tggtgaaccgta
g-ttcatgca-cgacttggcttttga--attggctttgc-tg-tgt----------gaag
tag-agtgacagtttcgg--ctgtc---ga-ggat-cgacccatttgg--gaaattgtgc
tgtgc--gacttcggttgtgtgg-catctcaa----------------------------
---------------------------------
>DQ643856
------------------------------------------------------------
------------------------------------------------------------
------------------------------------------------------------
------------------------------------------------------------
------------------------------------------------------------
------------------------------------------------------------
----------------------------------------------ccacacctaaaaaa
c-tttccac-gtg-aa--c-cgtatcaa-cccaataatttggggg-tttaat---tggcg
gc-tgctgctggc-atctt-----------------------------------------
------------------------------------------------------------
------------------------------------------------------------
------------------------------------------------------------
------------------------------------------------------------
------------------------------------------------------------
------------------------------------------------------------
------------------------------------------------------------
------------------------------------------------------------
------------------------------------------------------------
------------------------------------------------------------
------------------------------------------------------------
-----------------tt-----tactg---gctggcggctgc--tgagcgaaccctat
c----gtgagcgttctgacc---ttggttggagctagtaacttaaa--ttttaaacccat
tcttaaatactgaatatactgt-agggacgaaagtctctgcttttaactagatagcaact
ttcagcagtggatgtctaggctcgcacatc-gatgaagaacgctgcgaactgcgatacgt
aatgcgaattgcaggat--tcagtgagtcatcgaaattttgaacgcatatt-gca-ctt-
ccgggt--tatc-cctggaagtatgcctgtatcagtgtccgtacattaaacttggttttc
ttcttt-ccgtgtagtcggtggaggatatgccagatatg-aagtgtcttgtgg---ctgg
--ttttcgaatcg-gctgtgagtcctttgaaatgtatagaactga--ttctctttgttcg
aaaagcgtggcgttgctgg--ttgtgaaggctgtcagtgtgactagtc-ggcgaccg-gt
ttgtctgctatggca-taaatggaggagtgttcgattcgcggtatgattggctt-cggct
gaacagg-cgcttattagacgttcttcctgctgtggc-ggtatgacc-tggtgaaccgta
g-ttcatgca-cgacttggcttttga--attggctttgc-tg-tgt----------gaag
tag-agtgacagtttcgg--ctgtc---ga-ggat-cgacccatttgg--gaaattgtgc
tgtgc--gacttcggttgtgtgg-catctcaa----------------------------
---------------------------------
>DQ643855
------------------------------------------------------------
------------------------------------------------------------
------------------------------------------------------------
------------------------------------------------------------
------------------------------------------------------------
------------------------------------------------------------
----------------------------------------------ccacacctaaaaaa
c-tttccac-gtg-aa--c-cgtatcaa-cccaataatttggggg-tttaat---tggcg
gc-tgctgctggt-atctt-----------------------------------------
------------------------------------------------------------
------------------------------------------------------------
------------------------------------------------------------
------------------------------------------------------------
------------------------------------------------------------
------------------------------------------------------------
------------------------------------------------------------
------------------------------------------------------------
------------------------------------------------------------
------------------------------------------------------------
------------------------------------------------------------
-----------------tt-----tactg---gctggcggctgc--tgagcgaaccctat
c----gtgagcgttctgacc---ttggttggagctagtaacttaaa--ttttaaacccat
tcttaaatactgaatatactgt-agggacgaaagtctctgcttttaactagatagcaact
ttcagcagtggatgtctaggctcgcacatc-gatgaagaacgctgcgaactgcgatacgt
aatgcgaattgcaggat--tcagtgagtcatcgaaattttgaacgcatatt-gca-ctt-
ccgggt--tatc-cctggaagtatgcctgtatcagtgtccgtacattaaacttggttttc
ttcttt-ccgtgtagtcggtggaggatatgccagatatg-aagtgtcttgtgg---ctgg
--ttttcgaatcg-gctgtgagtcctttgaaatgtatagaactga--ttctctttgttcg
aaaagcgtggcgttgctgg--ttgtgaaggctgtcagtgtgactagtc-ggcgaccg-gt
ttgtctgctatggca-taaatggaggagtgttcgattcgcggtatgattggctt-cggct
gaacagg-cgcttattagacgttcttcctgctgtggc-ggtatgacc-tggtgaaccgta
g-ttcatgca-cgacttggcttttga--attggctttgc-tg-tgt----------gaag
tag-agtgacagtttcgg--ctgtc---ga-ggat-cgacccatttgg--gaaattgtgc
tgtgc--gacttcggttgtgtgg-catctcaa----------------------------
---------------------------------
>DQ643854
------------------------------------------------------------
------------------------------------------------------------
------------------------------------------------------------
------------------------------------------------------------
------------------------------------------------------------
------------------------------------------------------------
----------------------------------------------ccacacct-aaaaa
c-tttccac-gtg-aa--c-cgtatcaa-cccaataatttggggg-tttaat---tggcg
gc-tgctgctggt-atctt-----------------------------------------
------------------------------------------------------------
------------------------------------------------------------
------------------------------------------------------------
------------------------------------------------------------
------------------------------------------------------------
------------------------------------------------------------
------------------------------------------------------------
------------------------------------------------------------
------------------------------------------------------------
------------------------------------------------------------
------------------------------------------------------------
-----------------tt-----tactg---gctggcggctgc--tgagcgaaccctat
c----gtgagcgttctgacc---ttggttggagctagtaacttaaa--ttttaaacccat
tcttaaatactgaatatactgt-agggacgaaagtctctgcttttaactagatagcaact
ttcagcagtggatgtctaggctcgcacatc-gatgaagaacgctgcgaactgcgatacgt
aatgcgaattgcaggat--tcagtgagtcatcgaaattttgaacgcatatt-gca-ctt-
ccgggt--tatc-cctggaagtatgcctgtatcagtgtccgtacattaaacttggttttc
ttcttt-ccgtgtagtcggtggaggatatgccagatatg-aagtgtcttgtgg---ctgg
--ttttcgaatcg-gctgtgagtcctttgaaatgtatagaactga--ttctctttgttcg
aaaagcgtggcgttgctgg--ttgtgaaggctgtcagtgtgactagtc-ggcgaccg-gt
ttgtctgctatggca-taaatggaggagtgttcgattcgcggtatgattggctt-cggct
gaacagg-cgcttattagacgttcttcctgctgtggc-ggtatgacc-tggtgaaccgta
g-ttcatgca-cgacttggcttttga--attggctttgc-tg-tgt----------gaag
tag-agtgacagtttcgg--ctgtc---ga-ggat-cgacccatttgg--gaaattgtgc
tgtgc--gacttcggttgtgtgg-catctcaa----------------------------
---------------------------------
>DQ643853
------------------------------------------------------------
------------------------------------------------------------
------------------------------------------------------------
------------------------------------------------------------
------------------------------------------------------------
------------------------------------------------------------
----------------------------------------------ccacacct-aaaaa
c-tttccac-gtg-aa--c-cgtatcaa-cccaataatttggggg-tttaat---tggcg
gc-tgctgctggt-atctt-----------------------------------------
------------------------------------------------------------
------------------------------------------------------------
------------------------------------------------------------
------------------------------------------------------------
------------------------------------------------------------
------------------------------------------------------------
------------------------------------------------------------
------------------------------------------------------------
------------------------------------------------------------
------------------------------------------------------------
------------------------------------------------------------
-----------------tt-----tactg---gctggcggctgc--tgagcgaaccctat
c----gtgagcgttctgacc---ttggttggagctagtaacttaaa--ttttaaacccat
tcttaaatactgaatatactgt-agggacgaaagtctctgcttttaactagatagcaact
ttcagcagtggatgtctaggctcgcacatc-gatgaagaacgctgcgaactgcgatacgt
aatgcgaattgcaggat--tcagtgagtcatcgaaattttgaacgcatatt-gca-ctt-
ccgggt--tatc-cctggaagtatgcctgtatcagtgtccgtacattaaacttggttttc
ttcttt-ccgtgtagtcggtggaggatatgccagatatg-aagtgtcttgtgg---ctgg
--ttttcgaatcg-gctgtgagtcctttgaaatgtatagaactga--ttctctttgttcg
aaaagcgtggcgttgctgg--ttgtgaaggctgtcagtgtgactagtc-ggcgaccg-gt
ttgtctgctatggca-taaatggaggagtgttcgattcgcggtatgattggctt-cggct
gaacagg-cgcttattagacgttcttcctgctgtggc-ggtatgacc-tggtgaaccgta
g-ttcatgca-cgacttggcttttga--attggctttgc-tg-tgt----------gaag
tag-agtgacagtttcgg--ctgtc---ga-ggat-cgacccatttgg--gaaattgtgc
tgtgc--gacttcggttgtgtgg-catctcaa----------------------------
---------------------------------
>DQ643852
------------------------------------------------------------
------------------------------------------------------------
------------------------------------------------------------
------------------------------------------------------------
------------------------------------------------------------
------------------------------------------------------------
----------------------------------------------ccacacctaaaaaa
c-tttccac-gtg-aa--c-cgtatcaa-cccaataatttggggg-tttaat---tggcg
gc-tgctgctggt-atctt-----------------------------------------
------------------------------------------------------------
------------------------------------------------------------
------------------------------------------------------------
------------------------------------------------------------
------------------------------------------------------------
------------------------------------------------------------
------------------------------------------------------------
------------------------------------------------------------
------------------------------------------------------------
------------------------------------------------------------
------------------------------------------------------------
-----------------tt-----tactg---gctggcggctgc--tgagcgaaccctat
c----gtgagcgttctgacc---ttggttggagctagtaacttaaa--ttttaaacccat
tcttaaatactgaatatactgt-agggacgaaagtctctgcttttaactagatagcaact
ttcagcagtggatgtctaggctcgcacatc-gatgaagaacgctgcgaactgcgatacgt
aatgcgaattgcaggat--tcagtgagtcatcgaaattttgaacgcatatt-gca-ctt-
ccgggt--tatc-cctggaagtatgcctgtatcagtgtccgtacattaaacttggttttc
ttcttt-ccgtgtagtcggtggaggatatgccagatatg-aagtgtcttgtgg---ctgg
--ttttcgaatcg-gctgtgagtcctttgaaatgtatagaactga--ttctctttgttcg
aaaagcgtggcgttgctgg--ttgtgaaggctgtcagtgtgactagtc-ggcgaccg-gt
ttgtctgctatggca-taaatggaggagtgttcgattcgcggtatgattggctt-cggct
gaacagg-cgcttattagacgttcttcctgctgtggc-ggtatgacc-tggtgaaccgta
g-ttcatgca-cgacttggcttttga--attggctttgc-tg-tgt----------gaag
tag-agtgacagtttcgg--ctgtc---ga-ggat-cgacccatttgg--gaaattgtgc
tgtgc--gacttcggttgtgtgg-catctcaa----------------------------
---------------------------------
>DQ643851
------------------------------------------------------------
------------------------------------------------------------
------------------------------------------------------------
------------------------------------------------------------
------------------------------------------------------------
------------------------------------------------------------
----------------------------------------------ccacacct-aaaaa
c-tttccac-gtg-aa--c-cgtatcaa-cccaataatttggggg-tttaat---tggcg
gc-tgctgctggt-atctt-----------------------------------------
------------------------------------------------------------
------------------------------------------------------------
------------------------------------------------------------
------------------------------------------------------------
------------------------------------------------------------
------------------------------------------------------------
------------------------------------------------------------
------------------------------------------------------------
------------------------------------------------------------
------------------------------------------------------------
------------------------------------------------------------
-----------------tt-----tactg---gctggcggctgc--tgagcgaaccctat
c----gtgagcgttctgacc---ttggttggagctagtaacttaaa--ttttaaacccat
tcttaaatactgaatatactgt-agggacgaaagtctctgcttttaactagatagcaact
ttcagcagtggatgtctaggctcgcacatc-gatgaagaacgctgcgaactgcgatacgt
aatgcgaattgcaggat--tcagtgagtcatcgaaattttgaacgcatatt-gca-ctt-
ccgggt--tatc-cctggaagtatgcctgtatcagtgtccgtacattaaacttggttttc
ttcttt-ccgtgtagtcggtggaggatatgccagatatg-aagtgtcttgtgg---ctgg
--ttttcgaatcg-gctgtgagtcctttgaaatgtatagaactga--ttctctttgttcg
aaaagcgtggcgttgctgg--ttgtgaaggctgtcagtgtgactagtc-ggcgaccg-gt
ttgtctgctatggca-taaatggaggagtgttcgattcgcggtatgattggctt-cggct
gaacagg-cgcttattagacgttcttcctgctgtggc-ggtatgacc-tggtgaaccgta
g-ttcatgca-cgacttggcttttga--attggctttgc-tg-tgt----------gaag
tag-agtgacagtttcgg--ctgtc---ga-ggat-cgacccatttgg--gaaattgtgc
tgtgc--gacttcggttgtgtgg-catctcaa----------------------------
---------------------------------
>DQ643850
------------------------------------------------------------
------------------------------------------------------------
------------------------------------------------------------
------------------------------------------------------------
------------------------------------------------------------
------------------------------------------------------------
----------------------------------------------ccacacctaaaaaa
c-tttccac-gtg-aa--c-cgtatcaa-cccaataatttggggg-tttaat---tggcg
gc-tgctgctggt-atctt-----------------------------------------
------------------------------------------------------------
------------------------------------------------------------
------------------------------------------------------------
------------------------------------------------------------
------------------------------------------------------------
------------------------------------------------------------
------------------------------------------------------------
------------------------------------------------------------
------------------------------------------------------------
------------------------------------------------------------
------------------------------------------------------------
-----------------tt-----tactg---gctggcggctgc--tgagcgaaccctat
c----gtgagcgttctgacc---ttggttggagctagtaacttaaa--ttttaaacccat
tcttaaatactgaatatactgt-agggacgaaagtctctgcttttaactagatagcaact
ttcagcagtggatgtctaggctcgcacatc-gatgaagaacgctgcgaactgcgatacgt
aatgcgaattgcaggat--tcagtgagtcatcgaaattttgaacgcatatt-gca-ctt-
ccgggt--tatc-cctggaagtatgcctgtatcagtgtccgtacattaaacttggttttc
ttcttt-ccgtgtagtcggtggaggatatgccagatatg-aagtgtcttgtgg---ctgg
--ttttcgaatcg-gctgtgagtcctttgaaatgtatagaactga--ttctctttgttcg
aaaagcgtggcgttgctgg--ttgtgaaggctgtcagtgtgactagtc-ggcgaccg-gt
ttgtctgctatggca-taaatggaggagtgttcgattcgcggtatgattggctt-cggct
gaacagg-cgcttattagacgttcttcctgctgtggc-ggtatgacc-tggtgaaccgta
g-ttcatgca-cgacttggcttttga--attggctttgc-tg-tgt----------gaag
tag-agtgacagtttcgg--ctgtc---ga-ggat-cgacccatttgg--gaaattgtgc
tgtgc--gacttcggttgtgtgg-catctcaa----------------------------
---------------------------------
>DQ643849
------------------------------------------------------------
------------------------------------------------------------
------------------------------------------------------------
------------------------------------------------------------
------------------------------------------------------------
------------------------------------------------------------
----------------------------------------------ccacacctaaaaaa
c-tttccac-gtg-aa--c-cgtatcaa-cccaataatttggggg-tttaat---tggcg
gc-tgctgctggt-atctt-----------------------------------------
------------------------------------------------------------
------------------------------------------------------------
------------------------------------------------------------
------------------------------------------------------------
------------------------------------------------------------
------------------------------------------------------------
------------------------------------------------------------
------------------------------------------------------------
------------------------------------------------------------
------------------------------------------------------------
------------------------------------------------------------
-----------------tt-----tactg---gctggcggctgc--tgagcgaaccctat
c----gtgagcgttctgacc---ttggttggagctagtaacttaaa--ttttaaacccat
tcttaaatactgaatatactgt-agggacgaaagtctctgcttttaactagatagcaact
ttcagcagtggatgtctaggctcgcacatc-gatgaagaacgctgcgaactgcgatacgt
aatgcgaattgcaggat--tcagtgagtcatcgaaattttgaacgcatatt-gca-ctt-
ccgggt--tatc-cctggaagtatgcctgtatcagtgtccgtacattaaacttggttttc
ttcttt-ccgtgtagtcggtggaggatatgccagatatg-aagtgtcttgtgg---ctgg
--ttttcgaatcg-gctgtgagtcctttgaaatgtatagaactga--ttctctttgttcg
aaaagcgtggcgttgctgg--ttgtgaaggctgtcagtgtgactagtc-ggcgaccg-gt
ttgtctgctatggca-taaatggaggagtgttcgattcgcggtatgattggctt-cggct
gaacagg-cgcttattagacgttcttcctgctgtggc-ggtatgacc-tggtgaaccgta
g-ttcatgca-cgacttggcttttga--attggctttgc-tg-tgt----------gaag
tag-agtgacagtttcgg--ctgtc---ga-ggat-cgacccatttgg--gaaattgtgc
tgtgc--gacttcggttgtgtgg-catctcaa----------------------------
---------------------------------
>DQ643848
------------------------------------------------------------
------------------------------------------------------------
------------------------------------------------------------
------------------------------------------------------------
------------------------------------------------------------
------------------------------------------------------------
----------------------------------------------ccacacctaaaaaa
c-tttccac-gtg-aa--c-cgtatcaa-cccaataatttggggg-tttaat---tggcg
gc-tgctgctggt-atctt-----------------------------------------
------------------------------------------------------------
------------------------------------------------------------
------------------------------------------------------------
------------------------------------------------------------
------------------------------------------------------------
------------------------------------------------------------
------------------------------------------------------------
------------------------------------------------------------
------------------------------------------------------------
------------------------------------------------------------
------------------------------------------------------------
-----------------tt-----tactg---gctggcggctgc--tgagcgaaccctat
c----gtgagcgttctgacc---ttggttggagctagtaacttaaa--ttttaaacccat
tcttaaatactgaatatactgt-agggacgaaagtctctgcttttaactagatagcaact
ttcagcagtggatgtctaggctcgcacatc-gatgaagaacgctgcgaactgcgatacgt
aatgcgaattgcaggat--tcagtgagtcatcgaaattttgaacgcatatt-gca-ctt-
ccgggt--tatc-cctggaagtatgcctgtatcagtgtccgtacattaaacttggttttc
ttcttt-ccgtgtagtcggtggaggatatgccagatatg-aagtgtcttgtgg---ctgg
--ttttcgaatcg-gctgtgagtcctttgaaatgtatagaactga--ttctctttgttcg
aaaagcgtggcgttgctgg--ttgtgaaggctgtcagtgtgactagtc-ggcgaccg-gt
ttgtctgctatggca-taaatggaggagtgttcgattcgcggtatgattggctt-cggct
gaacagg-cgcttattagacgttcttcctgctgtggc-ggtatgacc-tggtgaaccgta
g-ttcatgca-cgacttggcttttga--attggctttgc-tg-tgt----------gaag
tag-agtgacagtttcgg--ctgtc---ga-ggat-cgacccatttgg--gaaattgtgc
tgtgc--gacttcggttgtgtgg-catctcaa----------------------------
---------------------------------
>DQ643847
------------------------------------------------------------
------------------------------------------------------------
------------------------------------------------------------
------------------------------------------------------------
------------------------------------------------------------
------------------------------------------------------------
----------------------------------------------ccacacct-aaaaa
c-tttccac-gtg-aa--c-cgtatcaa-cccaataatttggggg-tttaat---tggcg
gc-tgctgctggt-atctt-----------------------------------------
------------------------------------------------------------
------------------------------------------------------------
------------------------------------------------------------
------------------------------------------------------------
------------------------------------------------------------
------------------------------------------------------------
------------------------------------------------------------
------------------------------------------------------------
------------------------------------------------------------
------------------------------------------------------------
------------------------------------------------------------
-----------------tt-----tactg---gctggcggctgc--tgagcgaaccctat
c----gtgagcgttctgacc---ttggttggagctagtaacttaaa--ttttaaacccat
tcttaaatactgaatatactgt-agggacgaaagtctctgcttttaactagatagcaact
ttcagcagtggatgtctaggctcgcacatc-gatgaagaacgctgcgaactgcgatacgt
aatgcgaattgcaggat--tcagtgagtcatcgaaattttgaacgcatatt-gca-ctt-
ccgggt--tatc-cctggaagtatgcctgtatcagtgtccgtacattaaacttggttttc
ttcttt-ccgtgtagtcggtggaggatatgccagatatg-aagtgtcttgtgg---ctgg
--ttttcgaatcg-gctgtgagtcctttgaaatgtatagaactga--ttctctttgttcg
aaaagcgtggcgttgctgg--ttgtgaaggctgtcagtgtgactagtc-ggcgaccg-gt
ttgtctgctatggca-taaatggaggagtgttcgattcgcggtatgattggctt-cggct
gaacagg-cgcttattagacgttcttcctgctgtggc-ggtatgacc-tggtgaaccgta
g-ttcatgca-cgacttggcttttga--attggctttgc-tg-tgt----------gaag
tag-agtgacagtttcgg--ctgtc---ga-ggat-cgacccatttgg--gaaattgtgc
tgtgc--gacttcggttgtgtgg-catctcaa----------------------------
---------------------------------
>DQ643846
------------------------------------------------------------
------------------------------------------------------------
------------------------------------------------------------
------------------------------------------------------------
------------------------------------------------------------
------------------------------------------------------------
----------------------------------------------ccacacctaaaaaa
c-tttccac-gtg-aa--c-cgtatcaa-cccaataatttggggg-tttaat---tggcg
gc-tgctgctggt-atctt-----------------------------------------
------------------------------------------------------------
------------------------------------------------------------
------------------------------------------------------------
------------------------------------------------------------
------------------------------------------------------------
------------------------------------------------------------
------------------------------------------------------------
------------------------------------------------------------
------------------------------------------------------------
------------------------------------------------------------
------------------------------------------------------------
-----------------tt-----tactg---gctggcggctgc--tgagcgaaccctat
c----gtgagcgttctgacc---ttggttggagctagtaacttaaa--ttttaaacccat
tcttaaatactgaatatactgt-agggacgaaagtctctgcttttaactagatagcaact
ttcagcagtggatgtctaggctcgcacatc-gatgaagaacgctgcgaactgcgatacgt
aatgcgaattgcaggat--tcagtgagtcatcgaaattttgaacgcatatt-gca-ctt-
ccgggt--tatc-cctggaagtatgcctgtatcagtgtccgtacattaaacttggttttc
ttcttt-ccgtgtagtcggtggaggatatgccagatatg-aagtgtcttgtgg---ctgg
--ttttcgaatcg-gctgtgagtcctttgaaatgtatagaactga--ttctctttgttcg
aaaagcgtggcgttgctgg--ttgtgaaggctgtcagtgtgactagtc-ggcgaccg-gt
ttgtctgctatggca-taaatggaggagtgttcgattcgcggtatgattggctt-cggct
gaacagg-cgcttattagacgttcttcctgctgtggc-ggtatgacc-tggtgaaccgta
g-ttcatgca-cgacttggcttttga--attggctttgc-tg-tgt----------gaag
tag-agtgacagtttcgg--ctgtc---ga-ggat-cgacccatttgg--gaaattgtgc
tgtgc--gacttcggttgtgtgg-catctcaa----------------------------
---------------------------------
>DQ643845
------------------------------------------------------------
------------------------------------------------------------
------------------------------------------------------------
------------------------------------------------------------
------------------------------------------------------------
------------------------------------------------------------
----------------------------------------------ccacacctaaaaaa
c-tttccac-gtg-aa--c-cgtatcaa-cccaatgaataggggg-tttatt---tggcg
gc-ggctgctggc-atttt-----------------------------------------
------------------------------------------------------------
------------------------------------------------------------
------------------------------------------------------------
------------------------------------------------------------
------------------------------------------------------------
------------------------------------------------------------
------------------------------------------------------------
------------------------------------------------------------
------------------------------------------------------------
------------------------------------------------------------
------------------------------------------------------------
-----------------tt-----tgctg---gctggctactgc--tgagcgaaccctga
g-aaggtgaatgttccgact---ttggttggaattagtagcttgaa--ttgcaaaccctt
tcttaaatactgaatatactgt-ggggacgaaagtctctgcttttaactagatagcaact
ttcagcagtggatgtctaggctcgcacatc-gatgaagaacgctgcgaactgcgatacgt
aatgcgaattgcaggat--tcagtgagtcatcgaaattttgaacgcatatt-gca-ctc-
tcgggg--tatt-cctgggagtatgcctgtatcagtgtccgtacatcaaacttggttttc
ttcttt-ccgtgtagtcggtggaggatatgccagatata-aagtgtcttgtag---ctgg
--ttttcgaatcg-gcagcgagtcctttgaaatgtatagaactga--ctctctttgttcg
aaaagcgtggcgttgctgg--ttgtgaaggctgtccgtgtggctagtc-ggcgaccg-gt
ttgtctgctatggta---aatggaggagtgtttgattcgcggtaggattggctt-cggct
gaactga-cgcttattggacgttctttctactatggc-ggtatgaac-tggtgaaccgta
g-ttcatgcg-tgacttggcttttga--atcagctttgc-tgctgc----------gaag
tag-agtgacagtttcgg--ctgtc---ga-gtgt-cgacccatttgg-aaaaactgtgc
tgtgt--gacttcggtcgcgtgg-catcccaa----------------------------
---------------------------------
>DQ643844
------------------------------------------------------------
------------------------------------------------------------
------------------------------------------------------------
------------------------------------------------------------
------------------------------------------------------------
------------------------------------------------------------
----------------------------------------------ccacacctaaaaa-
--ctttccc-gtg-aa--c-cgtatcaa-cccaataatttggggg-tttaat---tggcg
gc-tgctgctggt-atctt-----------------------------------------
------------------------------------------------------------
------------------------------------------------------------
------------------------------------------------------------
------------------------------------------------------------
------------------------------------------------------------
------------------------------------------------------------
------------------------------------------------------------
------------------------------------------------------------
------------------------------------------------------------
------------------------------------------------------------
------------------------------------------------------------
-----------------tt-----tactg---gctggcggctgc--tgagcgaaccctat
c----gtgagcgttctgacc---ttggttggagctagtaacttaaa--ttttaaacccat
tcttaaatactgaatatactgt-agggacgaaagtctctgcttttaactagatagcaact
ttcagcagtggatgtctaggctcgcacctc-gatgaagaacgctgcgaactgcgatacgt
aatgcgaattgcaggat--tcagtgagtcatcgaaattttgaacgcatatt-gca-ctt-
ccgggt--tatc-cctggaagtatgcctgtatcagtgtccgtacattaaacttggttttc
ttcttt-ccgtgtagtcggtggaggatatgccagatatg-aagtgtcttgtgg---ctgg
--ttttcgaatcg-gctgtgagtcctttgaaatgtatagaactga--ttctctttgttcg
aaaagcgtggcgttgctgg--ttgtgaaggctgtcagtgtgactagtc-ggcgaccg-gt
ttgtctgctatggca-taaatggaggagtgttcgattcgcggtatgattggctt-cggct
gaacagg-cgcttattagacgttcttcctgctgtggc-ggtatgacc-tggtgaaccgta
g-ttcatgca-cgacttggcttttga--attggctttgc-tg-tgt----------gaag
tag-agtgacagtttcgg--ctgtc---ga-ggat-cgacccatttgg--gaaattgtgc
tgtgc--gacttcggttgcgtgg-catctcaa----------------------------
---------------------------------
>DQ643843
------------------------------------------------------------
------------------------------------------------------------
------------------------------------------------------------
------------------------------------------------------------
------------------------------------------------------------
------------------------------------------------------------
----------------------------------------------ccacacctaaaaa-
--ctttccc-gtg-aa--c-cgtatcaa-cccaataatttggggg-tttaat---tggcg
gc-tgctgctggt-atctt-----------------------------------------
------------------------------------------------------------
------------------------------------------------------------
------------------------------------------------------------
------------------------------------------------------------
------------------------------------------------------------
------------------------------------------------------------
------------------------------------------------------------
------------------------------------------------------------
------------------------------------------------------------
------------------------------------------------------------
------------------------------------------------------------
-----------------tt-----tactg---gctggcggctgc--tgagcgaaccctat
c----gtgagcgttctgacc---ttggttggagctagtaacttaaa--ttttaaacccat
tcttaaatactgaatatactgt-agggacgaaagtctctgcttttaactagatagcaact
ttcagcagtggatgtctaggctcgcacctc-gatgaagaacgctgcgaactgcgatacgt
aatgcgaattgcaggat--tcagtgagtcatcgaaattttgaacgcatatt-gca-ctt-
ccgggt--tatc-cctggaagtatgcctgtatcagtgtccgtacattaaacttggttttc
ttcttt-ccgtgtagtcggtggaggatatgccagatatg-aagtgtcttgtgg---ctgg
--ttttcgaatcg-gctgtgagtcctttgaaatgtatagaactga--ttctctttgttcg
aaaagcgtggcgttgctgg--ttgtgaaggctgtcagtgtgactagtc-ggcgaccg-gt
ttgtctgctatggca-taaatggaggagtgttcgattcgcggtatgattggctt-cggct
gaacagg-cgcttattagacgttcttcctgctgtggc-ggtatgacc-tggtgaaccgta
g-ttcatgca-cgacttggcttttga--attggctttgc-tg-tgt----------gaag
tag-agtgacagtttcgg--ctgtc---ga-ggat-cgacccatttgg--gaaattgtgc
tgtgc--gacttcggttgcgtgg-catctcaa----------------------------
---------------------------------
>DQ643842
------------------------------------------------------------
------------------------------------------------------------
------------------------------------------------------------
------------------------------------------------------------
------------------------------------------------------------
------------------------------------------------------------
----------------------------------------------ccacacctaaaaaa
c-tttccac-gtg-aa--c-cgtatcaa-cccaataaattggggg-tttaat---tggcg
gc-tgctgctggtaacttt-----------------------------------------
------------------------------------------------------------
------------------------------------------------------------
------------------------------------------------------------
------------------------------------------------------------
------------------------------------------------------------
------------------------------------------------------------
------------------------------------------------------------
------------------------------------------------------------
------------------------------------------------------------
------------------------------------------------------------
------------------------------------------------------------
-----------------tt-----tgctg---gctggcggctgc--tgagcgaatcctat
c----gtgagcgttctgacc---ttggttggagctagtaacttaaa--ttttaaacccat
tcttaaatactgaatatactgt-ggggacgaaagtctctgcttttaactagatagcaact
ttcagcagtggatgtctaggctcgcacatc-gatgaagaacgctgcgaactgcgatacgt
aatgcgaattgcaggat--tcagtgagtcatcgaaattttgaacgcatatt-gca-ctt-
ccgggt--tatc-cctggaagtatgcctgtatcagtgtccgtacattaaacttggttttc
ttcttt-ccgtgtagtcggtggaggatatgccagatatg-aagtgtcttgtgg---ctgg
--ttttcgaatcg-gctgtgagtcctttgaaatgtatagaactga--ttctctttgttcg
aaaagcgtggcgttgctgg--ttgtgaaggctgtcagtgtgactagtc-ggcgaccg-gt
ttgtctgctatggca-taaatggaggagtgttcgattcgcggtatgattggcttccggct
gaacagg-cgcttattagacgttcttcctgctgtggc-ggtatgacc-tggtgaaccgta
g-ttcatgca-cgacttggcttttga--attggctttgc-tg-tgt----------gaag
tag-agtgacagtttcgg--ctgtc---ga-ggat-cgacccatttgg--gaaattgtgc
tgtgc--gacttcggttgcgtgg-catctcaa----------------------------
---------------------------------
>DQ643841
------------------------------------------------------------
------------------------------------------------------------
------------------------------------------------------------
------------------------------------------------------------
------------------------------------------------------------
------------------------------------------------------------
----------------------------------------------ccacacctaaaaaa
c-tttccac-gtg-aa--c-cgtatcaa-cccaataaattggggg-tttaat---tggcg
gc-tgctgctggt-atctt-----------------------------------------
------------------------------------------------------------
------------------------------------------------------------
------------------------------------------------------------
------------------------------------------------------------
------------------------------------------------------------
------------------------------------------------------------
------------------------------------------------------------
------------------------------------------------------------
------------------------------------------------------------
------------------------------------------------------------
------------------------------------------------------------
-----------------tt-----tactg---gctggcggctgc--tgagcgaaccctat
c----gtgagcgttctgacc---tcggttggagctagtaacttaaa--ttttaaacccat
tcttaaatactgaatatactgt-ggggacgaaagtctctgcttttaactagatagcaact
ttcagcagtggatgtctaggctcgcacatc-gatgaagaacgctgcgaactgcgatacgt
aatgcgaattgcaggat--tcagtgagtcatcgaaattttgaacgcatatt-gca-ctt-
ccgggt--tatt-cctggaagtatgcctgtatcagtgtccgtacattaaacttggttttc
ttcttt-ccgtgtagtcggtggaggatatgccagatatg-aagtgtcttgtgg---ctgg
--ttttcgaatcg-gctgtgagtcctttgaaatgtatagaactga--ttctctttgttcg
aaaagcgtggcgttgctgg--ttgtgaaggctgtcagtatgactagtc-ggcgaccg-gt
ttgtctgctatggca-taaatggaggagtgttcgattcgcggtatgattggctt-cggct
gaacagg-cgcttattagacgttcttcctgctgtggc-ggtatgaac-tggtgaaccgta
g-ttcatgca-cgacttggcttttga--attggctttgc-tg-tgt----------gaag
tag-agtgacagtttcgg--ctgtc---ga-ggat-cgacccatttgg--gaaattgtgc
tgtgc--gacttcggttgcgtgg-catctcaa----------------------------
---------------------------------
>DQ643840
------------------------------------------------------------
------------------------------------------------------------
------------------------------------------------------------
------------------------------------------------------------
------------------------------------------------------------
------------------------------------------------------------
----------------------------------------------ccacacctaaaaaa
c-tttccac-gtg-aa--c-cgtatcaa-cccaataaattggggg-tttaat---tggcg
ac-tgctgctggtaacttt-----------------------------------------
------------------------------------------------------------
------------------------------------------------------------
------------------------------------------------------------
------------------------------------------------------------
------------------------------------------------------------
------------------------------------------------------------
------------------------------------------------------------
------------------------------------------------------------
------------------------------------------------------------
------------------------------------------------------------
------------------------------------------------------------
-----------------tt-----tgctg---gctggcggctgc--tgagcgaatcctat
c----gtgagcgttctgacc---ttggttggagctagtaacttaaa--ttttaaacccat
tcttaaatactgaatatactgt-ggggacgaaagtctctgcttttaactagatagcaact
ttcagcagtggatgtctaagctcgcacatc-gatgaagaacgctgcgaactgcgatacgt
aatgcgaattgcaggat--tcagtgagtcatcgaaattttgaacgcatatt-gca-ctt-
ccgggt--tatc-cctggaagtatgcctgtatcagtgtccgtacattaaacttggttttc
ttcttt-ccgtgtagtcggtggaggatatgccagatatg-aagtgtcttgtgg---ctgg
--ttttcgaatcg-gctgtgagtcctttgaaatgtatagaactga--ttctctttgttcg
aaaagcgtggcgttgctgg--ttgtgaaggctgtcagtgtgactagtc-ggcgaccg-gt
ttgtctgctatggca-taaatggaggagtgttcgattcgcggtatgattggcttccggct
gaacagg-cgcttattagacgttcttcctgctgtggc-ggtatgacc-tggtgaaccgta
g-ttcatgca-cgacttggcttttga--attggctttgc-tg-tgt----------gaag
tag-agtgacagtttcgg--ctgtc---ga-ggat-cgacccatttgg--gaaattgtgc
tgtgc--gacttcggttgcgtgg-catctcaa----------------------------
---------------------------------
>DQ643839
------------------------------------------------------------
------------------------------------------------------------
------------------------------------------------------------
------------------------------------------------------------
------------------------------------------------------------
------------------------------------------------------------
----------------------------------------------ccacacct-aaaaa
c-tttccac-gtg-aa--c-cgtatcaa-ccacatttattggggg-tttcat---tggcg
gc-tgctgctggc-atctt-----------------------------------------
------------------------------------------------------------
------------------------------------------------------------
------------------------------------------------------------
------------------------------------------------------------
------------------------------------------------------------
------------------------------------------------------------
------------------------------------------------------------
------------------------------------------------------------
------------------------------------------------------------
------------------------------------------------------------
------------------------------------------------------------
-----------------tt-----tgctg---actggcgactgc--tgagcgaaccctat
c-atggcgagcgttctaacc---tcggttggagctagtagcttgca--ttttaaacccat
tcttaaatactgaacatactgt-ggggacgaaagtctctgcttttaactagatagcaact
ttcagcagtggatgtctaggctcgcacatc-gatgaagaacgctgcgaactgcgatacgt
aatgcgaattgcaggat--tcagtgagtcatcgaaattttgaacgcatatt-gca-ctt-
ccgggt--tatc-cctgggagtatgcctgtatcagtgtccgtacatcaaacttggttttc
ttcttt-ccgtgtagtcggtggaggatatgccagatgtg-aagtgtcttgcgg---ctgg
--ttttcggatcg-gctgtgagtcctttgaaatgtacagaactga--ctctctttgttcg
aaaagcgtggcgttgctgg--ttgtggaggctgtccgtatggctagtc-ggtgaccg-gt
ttgtctgctatggca-tgaatggaggagtgttcgattcgcggtatggttggctt-cggct
gaacagg-cgcttattgaacgttcttcctgctatggc-ggtatgaac-tggtgaaccgta
g-ttcatgca-tgacttggcttttga--attggctttgc-tg-tgc----------aaag
tag-agtgacagtttcgg--ctgtc---ga-gggt-cgacccatttgg--gaaattgtgc
tgtgc--aacttcggttgcgtgg-catctcaa----------------------------
---------------------------------
>AF528560
---aaccaaaggaagttggaggcaataacaggtctgtgatgcccttagatgttctgggcc
gcacgcgcgctacactgatgcgttcaacgagtatacaaccttgatcgataggtctgggta
atcttttgaatgcgcatcgtgctagggatagactgttgcaattttcagtcttgaacgagg
aattcctagtaaacgcaagtcatcagcttgcattgattacgtccctgccctttgtacaca
ccgcccgtcgcacctaccgattgaatgactcggtgaaaaattgggactgtgaccccgctt
gaagtaattgcgagcggattaatgggaacttttttaaacctcgccatttagaggaaggtg
aagtcgtaacaaggtttccgtaggtgaacctgcggaaggatcattaccacacctaaaaaa
c-tttccac-gtg-aa--c-cgtatcaa-cccaataatttggggg-tttaat---tggcg
gc-tgctgctggt-atctt-----------------------------------------
------------------------------------------------------------
------------------------------------------------------------
------------------------------------------------------------
------------------------------------------------------------
------------------------------------------------------------
------------------------------------------------------------
------------------------------------------------------------
------------------------------------------------------------
------------------------------------------------------------
------------------------------------------------------------
------------------------------------------------------------
-----------------tt-----tactg---gctggcggctgc--tgagcgaaccctat
c----gtgagcgttctgacc---ttggttggagctagtaacttaaa--ttttaaacccat
tcttaaatactgaatatactgt-agggacgaaggtctctgcttttaactagatagcaact
ttcagcagtggatgtctaggctcgcacatc-gatgaagaacgctgcgaactgcgatacgt
aatgcgaattgcaggat--tcagtgagtcatcgaaattttgaacgcatatt-gca-ctt-
ccgggt--tatc-cctggaagtatgcctgtatcagtgtccgtacattaaacttggttttc
ttcttt-ccgtgtagtcggtggaggatatgccagatatg-aagtgtcttgtgg---ctgg
--ttttcgaatcg-gctgtgagtcctttgaaatgtatagaactga--ttctctttgttcg
aaaagcgtggcgttgctgg--ttgtgaaggctgtcagtgtgactagtc-ggcgaccg-gt
ttgtctgctatggca-taaatggaggagtgttcgattcgcggtatgattggctt-cggct
gaacagg-cgcttattagacgttcttcctgctgtggc-ggtatgacc-tggtgaaccgta
g-ttcatgca-cgacttggcttttga--attggctttgc-tg-tgt----------gaag
tag-agtgacagtttcgg--ctgtc---ga-ggat-cgacccatttgg--gaaattgtgc
tgtgc--gacttcggttgtgtgg-catctcaa----------------------------
---------------------------------
>AF528559
---aaccaaaggaagttggaggcaataacaggtctgtgatgcccttagatgttctgggcc
gcacgcgcgctacactgatgcgttcaacgagtatacaaccttgatcgataggtctgggta
atcttttgaatgcgcatcgtgctagggatagactgttgcaattttcagtcttgaacgagg
aattcctagtaaacgcaagtcatcagcttgcattgattacgtccctgccctttgtacaca
ccgcccgtcgcacctaccgattgaatgactcggtgaaaaattgggactgtgaccccgctt
gaagtaattgcgagcggattaatgggaacttttttaaacctcgccatttagaggaaggtg
aagtcgtaacaaggtttccgtaggtgaacctgcggaaggatcattaccacacctaaaaaa
c-tttccac-gtg-aa--c-cgtatcaa-cccaataacttggggg-tttaat---tggcg
gc-tgctgctggt-atctt-----------------------------------------
------------------------------------------------------------
------------------------------------------------------------
------------------------------------------------------------
------------------------------------------------------------
------------------------------------------------------------
------------------------------------------------------------
------------------------------------------------------------
------------------------------------------------------------
------------------------------------------------------------
------------------------------------------------------------
------------------------------------------------------------
-----------------tt-----tactg---gctggcggctgc--tgagcgaaccctat
c----gtgagcgttctgacc---ttggttggagctagtaacttaaa--ttttaaacccat
tcttaaatactgaatatactgt-agggacgaaagtctctgcttttaactagatagcaact
ttcagcagtggatgtctaggctcgcacatc-gatgaagaacgctgcgaactgcgatacgt
aatgcgaattgcaggat--tcagtgagtcatcgaaattttgaacgcatatt-gca-ctt-
ccgggt--tatc-cctggaagtatgcctgtatcagtgtccgtacattaaacttggttttc
ttcttt-ccgtgtagtcggtggaggatatgccagatatg-aagtgtcttgtgg---ctgg
--ttttcgaatcg-gctgtgagtcctttgaaatgtatagaactga--ttctctttgttcg
aaaagcgtggcgttgctgg--ttgtgaaggctgtcagtgtgactagtc-ggcgaccg-gt
ttgtctgctatggca-taaatggaggagtgttcgattcgcggtatgattggctt-cggat
gaacagg-cgcttattagacgttcttcctgctgtggc-ggtatgacc-tggtgaaccgta
g-ttcatgca-cgacttggcttttga--attggctttgc-tg-tgt----------gaag
tag-agtgacagtttcgg--ctgtc---ga-ggat-cgacccatttgg--gaaattgtgc
tgtgc--gacttcggttgtgtgg-catctcaa----------------------------
---------------------------------
>EF614968
------------------------------------------------------------
------------------------------------------------------------
------------------------------------------------------------
------------------------------------------------------------
------------------------------------------------------------
------------------------------------------------------------
----------------------------------------------ccacacct-aaaaa
c-aatccac-gtg-aa--c-cgtatcaa-cccaat-aattggggg-tttact---tggcg
gc-ggctgctagc-atctt-----------------------------------------
------------------------------------------------------------
------------------------------------------------------------
------------------------------------------------------------
------------------------------------------------------------
------------------------------------------------------------
------------------------------------------------------------
------------------------------------------------------------
------------------------------------------------------------
------------------------------------------------------------
------------------------------------------------------------
------------------------------------------------------------
-----------------tt-----tgctg---gctggctactgc--tgagtgaatcctat
c----gcgagcgttctgact---tcggttggagctagtagcttaac--ttataaaccctt
tcttaaatactgaatatactgt-ggggacgaaagtctctgcttttaactagatagcaact
ttcagcagtggatgtctaggctcgcacatc-gatgaagaacgctgcgaactgcgatacgt
aatgcgaattgcaggat--tcagtgagtcatcgaaattttgaacgcatatt-gca-ctt-
ccgggt--tatc-cctggaagtatgcctgtatcagtgtccgtacatcaaacttggttttc
ttcttt-ccgtgtagtcggtggaggatatgccagatatg-aagtgtcttgcgg---ctgg
--ttttcgaatcg-gctacgagtcctttgaaatgtatagaactga--ctctctttgttcg
aaaagcgtggcgttgctgg--ttgtgaaggctgtttgtatggcttgtc-ggcgaccg-gt
ttgtctgctatgaca-ttaatggaggaatgtttgattcgcggtatggttggctt-cggct
gaacagg-cgcttattggacgttattcctgttgtagt-ggtatgaac-tggtgaaccgta
g-ctaatgcg-tgacttggcttttga--accggctttgc-tg-tgc----------gaag
tag-agtgacagtttcgg--ctgtc---ga-gtgt-cgacccatttgg--gaaattgtgc
tgtgt--gacttcggttgcgtag-catctcaa----------------------------
---------------------------------
>EF614967
------------------------------------------------------------
------------------------------------------------------------
------------------------------------------------------------
------------------------------------------------------------
------------------------------------------------------------
------------------------------------------------------------
----------------------------------------------ccacacct-aaaaa
c-aatccac-gtg-aa--c-cgtatcaa-cccaat-aattggggg-tttact---tggcg
gc-ggctgctagc-atctt-----------------------------------------
------------------------------------------------------------
------------------------------------------------------------
------------------------------------------------------------
------------------------------------------------------------
------------------------------------------------------------
------------------------------------------------------------
------------------------------------------------------------
------------------------------------------------------------
------------------------------------------------------------
------------------------------------------------------------
------------------------------------------------------------
-----------------tt-----tgctg---gctggctactgc--tgagtgaatcctat
c----gcgagcgttctgact---tcggttggagctagtagcttaac--ttataaaccctt
tcttaaatactgaatatactgt-ggggacgaaagtctctgcttttaactagatagcaact
ttcagcagtggatgtctaggctcgcacatc-gatgaagaacgctgcgaactgcgatacgt
aatgcgaattgcaggat--tcagtgagtcatcgaaattttgaacgcatatt-gca-ctt-
ccgggt--tatc-cctggaagtatgcctgtatcagtgtccgtacatcaaacttggttttc
ttcttt-ccgtgtagtcggtggaggatatgccagatatg-aagtgtcttgcgg---ctgg
--ttttcgaatcg-gctacgagtcctttgaaatgtatagaactga--ctctctttgttcg
aaaagcgtggcgttgctgg--ttgtgaaggctgtttgtatggcttgtc-ggcgaccg-gt
ttgtctgctatgaca-ttaatggaggaatgtttgattcgcggtatggttggctt-cggct
gaacagg-cgcttattggacgttattcctgttgtagt-ggtatgaac-tggtgaaccgta
g-ctaatgcg-tgacttggcttttga--accggctttgc-tg-tgc----------gaag
tag-agtgacagtttcgg--ctgtc---ga-gtgt-cgacccatttgg--gaaattgtgc
tgtgt--gacttcggttgcgtag-catctcaa----------------------------
---------------------------------
>EF614966
------------------------------------------------------------
------------------------------------------------------------
------------------------------------------------------------
------------------------------------------------------------
------------------------------------------------------------
------------------------------------------------------------
----------------------------------------------ccacacct-aaaaa
c-aatccac-gtg-aa--c-cgtatcaa-cccaat-aattggggg-tttact---tggcg
gc-ggctgctagc-atctt-----------------------------------------
------------------------------------------------------------
------------------------------------------------------------
------------------------------------------------------------
------------------------------------------------------------
------------------------------------------------------------
------------------------------------------------------------
------------------------------------------------------------
------------------------------------------------------------
------------------------------------------------------------
------------------------------------------------------------
------------------------------------------------------------
-----------------tt-----tgctg---gctggctactgc--tgagtgaatcctat
c----gcgagcgttctgact---tcggttggagctagtagcttaac--ttataaaccctt
tcttaaatactgaatatactgt-ggggacgaaagtctctgcttttaactagatagcaact
ttcagcagtggatgtctaggctcgcacatc-gatgaagaacgctgcgaactgcgatacgt
aatgcgaattgcaggat--tcagtgagtcatcgaaattttgaacgcatatt-gca-ctt-
ccgggt--tatc-cctggaagtatgcctgtatcagtgtccgtacatcaaacttggttttc
ttcttt-ccgtgtagtcggtggaggatatgccagatatg-aagtgtcttgcgg---ctgg
--ttttcgaatcg-gctacgagtcctttgaaatgtatagaactga--ctctctttgttcg
aaaagcgtggcgttgctgg--ttgtgaaggctgtttgtatggcttgtc-ggcgaccg-gt
ttgtctgctatgaca-ttaatggaggaatgtttgattcgcggtatggttggctt-cggct
gaacagg-cgcttattggacgttattcctgttgtagt-ggtatgaac-tggtgaaccgta
g-ctaatgcg-tgacttggcttttga--accggctttgc-tg-tgc----------gaag
tag-agtgacagtttcgg--ctgtc---ga-gtgt-cgacccatttgg--gaaattgtgc
tgtgt--gacttcggttgcgtag-catctcaa----------------------------
---------------------------------
>EF614965
------------------------------------------------------------
------------------------------------------------------------
------------------------------------------------------------
------------------------------------------------------------
------------------------------------------------------------
------------------------------------------------------------
----------------------------------------------ccacacct-aaaaa
c-aatccac-gtg-aa--c-cgtatcaa-cccaat-aattggggg-tttact---tggcg
gc-ggctgctagc-atctt-----------------------------------------
------------------------------------------------------------
------------------------------------------------------------
------------------------------------------------------------
------------------------------------------------------------
------------------------------------------------------------
------------------------------------------------------------
------------------------------------------------------------
------------------------------------------------------------
------------------------------------------------------------
------------------------------------------------------------
------------------------------------------------------------
-----------------tt-----tgctg---gctggctactgc--tgagtgaatcctat
c----gcgagcgttctgact---tcggttggagctagtagcttaac--ttataaaccctt
tcttaaatactgaatatactgt-ggggacgaaagtctctgcttttaactagatagcaact
ttcagcagtggatgtctaggctcgcacatc-gatgaagaacgctgcgaactgcgatacgt
aatgcgaattgcaggat--tcagtgagtcatcgaaattttgaacgcatatt-gca-ctt-
ccgggt--tatc-cctggaagtatgcctgtatcagtgtccgtacatcaaacttggttttc
ttcttt-ccgtgtagtcggtggaggatatgccagatatg-aagtgtcttgcgg---ctgg
--ttttcgaatcg-gctacgagtcctttgaaatgtatagaactga--ctctctttgttcg
aaaagcgtggcgttgctgg--ttgtgaaggctgtttgtatggcttgtc-ggcgaccg-gt
ttgtctgctatgaca-ttaatggaggaatgtttgattcgcggtatggttggctt-cggct
gaacagg-cgcttattggacgttattcctgttgtagt-ggtatgaac-tggtgaaccgta
g-ctaatgcg-tgacttggcttttga--accggctttgc-tg-tgc----------gaag
tag-agtgacagtttcgg--ctgtc---ga-gtgt-cgacccatttgg--gaaattgtgc
tgtgt--gacttcggttgcgtag-catctcaa----------------------------
---------------------------------
>EF614964
------------------------------------------------------------
------------------------------------------------------------
------------------------------------------------------------
------------------------------------------------------------
------------------------------------------------------------
------------------------------------------------------------
----------------------------------------------ccacacct--aaaa
c-aatccac-gtg-aa--c-cgtatcaa-cccaat-aattggggg-tttact---tggcg
gc-ggctgctagc-atctt-----------------------------------------
------------------------------------------------------------
------------------------------------------------------------
------------------------------------------------------------
------------------------------------------------------------
------------------------------------------------------------
------------------------------------------------------------
------------------------------------------------------------
------------------------------------------------------------
------------------------------------------------------------
------------------------------------------------------------
------------------------------------------------------------
-----------------tt-----tgctg---gctggctactgc--tgagtgaatcctat
c----gcgagcgttctgact---tcggttggagctagtagcttaac--ttataaaccctt
tcttaaatactgaatatactgt-ggggacgaaagtctctgcttttaactagatagcaact
ttcagcagtggatgtctaggctcgcacatc-gatgaagaacgctgcgaactgcgatacgt
aatgcgaattgcaggat--tcagtgagtcatcgaaattttgaacgcatatt-gca-ctt-
ccgggt--tatc-cctggaagtatgcctgtatcagtgtccgtacatcaaacttggttttc
ttcttt-ccgtgtagtcggtggaggatatgccagatatg-aagtgtcttgcgg---ctgg
--ttttcgaatcg-gccacgagtcctttgaaatgtatagaactga--ctctctttgttcg
aaaggcgtggcgttgctgg--ttgtgaaggctgtttgtatggcttgtc-ggcgaccg-gt
ttgtctgctatgaca-ttaatggaggaatgtttgattcgcggtatggttggctt-cggct
gaacagg-cgcttattggacgttattcctgttgtagt-ggtatgaac-tggtgaaccgta
g-ctaatgcg-tgacttggcttttga--accggctttgc-tg-tgc----------gaag
tag-agtgacagtttcgg--ctgtc---ga-gtgt-cgacccatttgg--gaaattgtgc
tgtgt--gacttcggttgcgtag-catctcaa----------------------------
---------------------------------
>EF614963
------------------------------------------------------------
------------------------------------------------------------
------------------------------------------------------------
------------------------------------------------------------
------------------------------------------------------------
------------------------------------------------------------
----------------------------------------------ccacacct-aaaaa
c-aatccac-gtg-aa--c-cgtatcaa-cccaat-aattggggg-tttact---tggcg
gc-ggctgctagc-atctt-----------------------------------------
------------------------------------------------------------
------------------------------------------------------------
------------------------------------------------------------
------------------------------------------------------------
------------------------------------------------------------
------------------------------------------------------------
------------------------------------------------------------
------------------------------------------------------------
------------------------------------------------------------
------------------------------------------------------------
------------------------------------------------------------
-----------------tt-----tgctg---gctggctactgc--tgagtgaatcctat
c----gcgagcgttctgact---tcggttggagctagtagcttaac--ttataaaccctt
tcttaaatactgaatatactgt-ggggacgaaagtctctgcttttaactagatagcaact
ttcagcagtggatgtctaggctcgcacatc-gatgaagaacgctgcgaactgcgatacgt
aatgcgaattgcaggat--tcagtgagtcatcgaaattttgaacgcatatt-gca-ctt-
ccgggt--tatc-cctggaagtatgcctgtatcagtgtccgtacatcaaacttggttttc
ttcttt-ccgtgtagtcggtggaggatatgccagatatg-aagtgtcttgcgg---ctgg
--ttttcgaatcg-gctacgagtcctttgaaatgtatagaactga--ctctctttgttcg
aaaagcgtggcgttgctgg--ttgtgaaggctgtttgtatggcttgtc-ggcgaccg-gt
ttgtctgctatgaca-ttaatggaggaatgtttgattcgcggtatggttggctt-cggct
gaacagg-cgcttattggacgttattcctgttgtagt-ggtatgaac-tggtgaaccgta
g-ctaatgcg-tgacttggcttttga--accggctttgc-tg-tgc----------gaag
tag-agtgacagtttcgg--ctgtc---ga-gtgt-cgacccatttgg--gaaattgtgc
tgtgt--gacttcggttgcgtag-catctcaa----------------------------
---------------------------------
>EF614962
------------------------------------------------------------
------------------------------------------------------------
------------------------------------------------------------
------------------------------------------------------------
------------------------------------------------------------
------------------------------------------------------------
----------------------------------------------ccacacct-aaaaa
c-aatccac-gtg-aa--c-cgtatcaa-cccaat-aattggggg-tttact---tggcg
gc-ggctgctagc-atctt-----------------------------------------
------------------------------------------------------------
------------------------------------------------------------
------------------------------------------------------------
------------------------------------------------------------
------------------------------------------------------------
------------------------------------------------------------
------------------------------------------------------------
------------------------------------------------------------
------------------------------------------------------------
------------------------------------------------------------
------------------------------------------------------------
-----------------tt-----tgctg---gctggctactgc--tgagtgaatcctat
c----gcgagcgttctgact---tcggttggagctagtagcttaac--ttataaaccctt
tcttaaatactgaatatactgt-ggggacgaaagtctctgcttttaactagatagcaact
ttcagcagtggatgtctaggctcgcacatc-gatgaagaacgctgcgaactgcgatacgt
aatgcgaattgcaggat--tcagtgagtcatcgaaattttgaacgcatatt-gca-ctt-
ccgggt--tatc-cctggaagtatgcctgtatcagtgtccgtacatcaaacttggttttc
ttcttt-ccgtgtagtcggtggaggatatgccagatatg-aagtgtcttgcgg---ctgg
--ttttcgaatcg-gctacgagtcctttgaaatgtatagaactga--ctctctttgttcg
aaaagcgtggcgttgctgg--ttgtgaaggctgtttgtatggcttgtc-ggcgaccg-gt
ttgtctgctatgaca-ttaatggaggaatgtttgattcgcggtatggttggctt-cggct
gaacagg-cgcttattggacgttattcctgttgtagt-ggtatgaac-tggtgaaccgta
g-ctaatgcg-tgacttggcttttga--accggctttgc-tg-tgc----------gaag
tag-agtgacagtttcgg--ctgtc---ga-gtgt-cgacccatttgg--gaaattgtgc
tgtgt--gacttcggttgcgtag-catctcaa----------------------------
---------------------------------
>EF614961
------------------------------------------------------------
------------------------------------------------------------
------------------------------------------------------------
------------------------------------------------------------
------------------------------------------------------------
------------------------------------------------------------
----------------------------------------------ccacacct-aaaaa
c-aatccac-gtg-aa--c-cgtatcaa-cccaat-aattggggg-tttact---tggcg
gc-ggctgctagc-atctt-----------------------------------------
------------------------------------------------------------
------------------------------------------------------------
------------------------------------------------------------
------------------------------------------------------------
------------------------------------------------------------
------------------------------------------------------------
------------------------------------------------------------
------------------------------------------------------------
------------------------------------------------------------
------------------------------------------------------------
------------------------------------------------------------
-----------------tt-----tgctg---gctggctactgc--tgagtgaatcctat
c----gcgagcgttctgact---tcggttggagctagtagcttaac--ttataaaccctt
tcttaaatactgaatatactgt-ggggacgaaagtctctgcttttaactagatagcaact
ttcagcagtggatgtctaggctcgcacatc-gatgaagaacgctgcgaactgcgatacgt
aatgcgaattgcaggat--tcagtgagtcatcgaaattttgaacgcatatt-gca-ctt-
ccgggt--tatc-cctggaagtatgcctgtatcagtgtccgtacatcaaacttggttttc
ttcttt-ccgtgtagtcggtggaggatatgccagatatg-aagtgtcttgcgg---ctgg
--ttttcgaatcg-gctacgagtcctttgaaatgtatagaactga--ctctctttgttcg
aaaagcgtggcgttgctgg--ttgtgaaggctgtttgtatggcttgtc-ggcgaccg-gt
ttgtctgctatgaca-ttaatggaggaatgtttgattcgcggtatggttggctt-cggct
gaacagg-cgcttattggacgttattcctgttgtagt-ggtatgaac-tggtgaaccgta
g-ctaatgcg-tgacttggcttttga--accggctttgc-tg-tgc----------gaag
tag-agtgacagtttcgg--ctgtc---ga-gtgt-cgacccatttgg--gaaattgtgc
tgtgt--gacttcggttgcgtag-catctcaa----------------------------
---------------------------------
>EF614960
------------------------------------------------------------
------------------------------------------------------------
------------------------------------------------------------
------------------------------------------------------------
------------------------------------------------------------
------------------------------------------------------------
----------------------------------------------ccacacct-aaaaa
c-aatccac-gtg-aa--c-cgtatcaa-cccaat-aattggggg-tttact---tggcg
gc-ggctgctagc-atctt-----------------------------------------
------------------------------------------------------------
------------------------------------------------------------
------------------------------------------------------------
------------------------------------------------------------
------------------------------------------------------------
------------------------------------------------------------
------------------------------------------------------------
------------------------------------------------------------
------------------------------------------------------------
------------------------------------------------------------
------------------------------------------------------------
-----------------tt-----tgctg---gctggctactgc--tgagtgaatcctat
c----gcgagcgttctgact---tcggttggagctagtagcttaac--ttataaaccctt
tcttaaatactgaatatactgt-ggggacgaaagtctctgcttttaactagatagcaact
ttcagcagtggatgtctaggctcgcacatc-gatgaagaacgctgcgaactgcgatacgt
aatgcgaattgcaggat--tcagtgagtcatcgaaattttgaacgcatatt-gca-ctt-
ccgggt--tatc-cctggaagtatgcctgtatcagtgtccgtacatcaaacttggttttc
ttcttt-ccgtgtagtcggtggaggatatgccagatgtg-aagtgtcttgcgg---ctgg
--ttttcgaatcg-gctacgagtcctttgaaatgtatagaactga--ctctctttgtttg
aaaagcgtggcgttgctgg--ttgtgaaggctgtttgtatggcttgtc-ggcgaccg-gt
ttgtctgctatgaca-ttaatggaggaatgtttgattcgcggtatggttggctt-cggct
gaacagg-cgcttattggacgttattcctgttgtagt-ggtatgaac-tggtgaaccgta
g-ctaatgcg-tgacttggcttttga--accggctttgc-tg-tgc----------gaag
tag-agtgacagtttcgg--ctgtc---ga-gtgt-cgacccatttgg--gaaattgtgc
tgtgt--gacttccgttgcgtag-catctcaa----------------------------
---------------------------------
>EF614959
------------------------------------------------------------
------------------------------------------------------------
------------------------------------------------------------
------------------------------------------------------------
------------------------------------------------------------
------------------------------------------------------------
----------------------------------------------ccacacct-aaaaa
c-aatccac-gtg-aa--c-cgtatcaa-cccaat-aattggggg-tttact---tggcg
gc-ggctgctagc-atctt-----------------------------------------
------------------------------------------------------------
------------------------------------------------------------
------------------------------------------------------------
------------------------------------------------------------
------------------------------------------------------------
------------------------------------------------------------
------------------------------------------------------------
------------------------------------------------------------
------------------------------------------------------------
------------------------------------------------------------
------------------------------------------------------------
-----------------tt-----tgctg---gctggctactgc--tgagtgaatcctat
c----gcgagcgttctgact---tcggttggagctagtagcttaac--ttataaaccctt
tcttaaatactgaatatactgt-ggggacgaaagtctctgcttttaactagatagcaact
ttcagcagtggatgtctaggctcgcacatc-gatgaagaacgctgcgaactgcgatacgt
aatgcgaattgcaggat--tcagtgagtcatcgaaattttgaacgcatatt-gca-ctt-
ccgggt--tatc-cctggaagtatgcctgtatcagtgtccgtacatcaaacttggttttc
ttcttt-ccgtgtagtcggtggaggatatgccagatatg-aagtgtcttgcgg---ctgg
--ttttcgaatcg-gctacgagtcctttgaaatgtatagaactga--ctctctttgttcg
aaaagcgtggcgttgctgg--ttgtgaaggctgtttgtatggcttgtc-ggcgaccg-gt
ttgtctgctatgaca-ttaatggaggaatgtttgattcgcggtatggttggctt-cggct
gaacagg-cgcttattggacgttattcctgttgtagt-ggtatgaac-tggtgaaccgta
g-ctaatgcg-tgacttggcttttga--accggctttgc-tg-tgc----------gaag
tag-agtgacagtttcgg--ctgtc---ga-gtgt-cgacccatttgg--gaaattgtgc
tgtgt--gacttcggttgcgtag-catctcaa----------------------------
---------------------------------
>EF614958
------------------------------------------------------------
------------------------------------------------------------
------------------------------------------------------------
------------------------------------------------------------
------------------------------------------------------------
------------------------------------------------------------
----------------------------------------------ccacacct-aaaaa
c-attccac-gtg-aa--c-cgtatcaaccccaa---gttggggg-ttcgat---tggcg
gc-ggctgctggc-atctt-----------------------------------------
------------------------------------------------------------
------------------------------------------------------------
------------------------------------------------------------
------------------------------------------------------------
------------------------------------------------------------
------------------------------------------------------------
------------------------------------------------------------
------------------------------------------------------------
------------------------------------------------------------
------------------------------------------------------------
------------------------------------------------------------
-----------------tt-----tgctg---gctggctactgc--cgagagaaccctat
c----gtgagcgttctgacc---ttggttggagctagtaacttta---ttataaacccat
tcctaa-tactgattatactgt-ggggacgaaagtctctgcttttaactagatagcaact
ttcagcagtggatgtctaggctcgcacatc-gatgaagaacgctgcgaactgcgatacgt
aatgcgaattgcggaat--tcagtgagtcatcgaaattttgaacgcatatt-gca-ctt-
ccgggt--tatc-cctggaagtatgcctgtatcagtgtccatacatcaaacttggttttc
ttcttt-ccgtgtagtcggtggaggatatgccagatatg-aggtgtcttgcgg---ctgg
--ttttcgaatcg-gctgcgagtcctttgaaatgtatggaactgg-actctctttgttcg
aaaagcgtggcgttgctgg--ttgtgaaggctgctagtatgactagtc-ggcgaccg-gt
ttgtctgctatggca-tgaatggaagagtgttcgattcgcggtatggttggctt-cggct
gaacagg-cgcttattggacgttcttcctgctgtggc-ggtataac--tggtgaaccgta
g-ttcatgca-tggcttggcttttga--atcggctttgc-tgctgc----------gaag
tag-agtgaccgcttcgg--ctgtc---ga-gggt-cgacccatttgg--gaacttgtgc
tgtgc--gacttcggttgcgtggacatctcaa----------------------------
---------------------------------
>EF614957
------------------------------------------------------------
------------------------------------------------------------
------------------------------------------------------------
------------------------------------------------------------
------------------------------------------------------------
------------------------------------------------------------
----------------------------------------------ccacacct-aaaaa
c-attccac-gtg-aa--c-cgtatcaaccccaa---gttggggg-ttcgat---tggcg
gc-ggctgctggc-atctt-----------------------------------------
------------------------------------------------------------
------------------------------------------------------------
------------------------------------------------------------
------------------------------------------------------------
------------------------------------------------------------
------------------------------------------------------------
------------------------------------------------------------
------------------------------------------------------------
------------------------------------------------------------
------------------------------------------------------------
------------------------------------------------------------
-----------------tt-----tgctg---gctggctactgc--cgagagaaccctat
c----gtgagcgttccgacc---ttggttggagctagtaacttta---ttataaacccat
tcctaa-tactgattatactgt-ggggacgaaagtctctgcttttaactagatagcaact
ttcagcagtggatgtctaggctcgcacatc-gatgaagaacgctgcgaactgcgatacgt
aatgcgaattgcgggat--tcagtgagtcatcgaaattttgaacgcatatt-gca-ctt-
ccgggt--tatc-cctggaagtatgcctgtatcagtgtccatacatcaaacttggttttc
ttcttt-ccgtgtagtcggtggaggatatgccagatgtg-aagtgtcttgcgg---ctgg
--ttttcgaatcg-gctgcgagtcctttgaaatgtatggaactgg--ctctctttgttcg
aaaagcgtggcgttgctgg--ttgtgaaggctgctagtatgactagtc-ggcgaccg-gt
ttgtctgctatggca-tgaatggaggagtgttcgattcgcggtatggttggctt-cggct
gaacagg-cgcttattggacgttcttcctgctgtggc-ggtataac--tggtgaaccgta
g-ttcataca-tggcttggcttttga--atcggctttgc-tgctgc----------gaag
tag-agtgaccgcttcgg--ctgtc---ga-gggt-cgacccatttgg--gaacttgtgc
tgtgc--gacttcggttgcgtggacatctcaa----------------------------
---------------------------------
>EF614956
------------------------------------------------------------
------------------------------------------------------------
------------------------------------------------------------
------------------------------------------------------------
------------------------------------------------------------
------------------------------------------------------------
----------------------------------------------ccacaccaaaaaaa
c-tttccac-gtg-aa--c-cgtatcaa-cccaataaattggggg-tttaat---tggcg
gc-ggctgctggc-atctt-----------------------------------------
------------------------------------------------------------
------------------------------------------------------------
------------------------------------------------------------
------------------------------------------------------------
------------------------------------------------------------
------------------------------------------------------------
------------------------------------------------------------
------------------------------------------------------------
------------------------------------------------------------
------------------------------------------------------------
------------------------------------------------------------
-----------------tt-----tgctg---gctggctaatgc--tgagcggaccctat
c----gcgagcgttctgacc---ttggttggagctagtagcttacag-ttataaacccat
tcctaa-tactgaacatactgt-ggggacgaaagtctctgcttttaactagatagcaact
ttcagcagtggatgtctaggctcgcacatc-gatgaagaacgctgcgaactgcgatacgt
aatgcgaattgcaggat--tcagtgagtcatcgaaattttgaacgcatatt-gca-ctt-
ccgggt--tatc-cctggaagtatgcctgtatcagtgtccgtacaacaaacttggttttc
ttcttt-ccgtgtagtcggtggaggatatgccagatatgaaagtgtcttgcgg---ctga
--ttttcggatcg-gctacgagtcctttgaaatgtatagaactga--ccttctttgttcg
aaaagcgtggcgttgctgg--ttgtggaggctgtccgtgcgactagtc-ggcgaccg-gt
ttgtctgttatggcg-taaatggaggagtgtttgattcgcggtatggttggctt-cggct
gaacagg-cgcttattggacgttctttctgctgtggc-ggtatgac--tggtgaaccgta
g-ttcatgcg-tgacttggcttttga--actggctttgc-tgctgc----------gaag
tag-agtgacagtttcgg--ctgtc---ga-gggt-cgacccatttgg--gaaatagtgc
tgtgc--gacttt-gtcgtgtgg-catctcaa----------------------------
---------------------------------
>EF614955
------------------------------------------------------------
------------------------------------------------------------
------------------------------------------------------------
------------------------------------------------------------
------------------------------------------------------------
------------------------------------------------------------
----------------------------------------------ccacacct-aaaaa
c-tttccac-gtg-aa--c-cgtatcaa-cccaataaattggggg-tttaat---tggcg
gc-tgctgccggc-atctt-----------------------------------------
------------------------------------------------------------
------------------------------------------------------------
------------------------------------------------------------
------------------------------------------------------------
------------------------------------------------------------
------------------------------------------------------------
------------------------------------------------------------
------------------------------------------------------------
------------------------------------------------------------
------------------------------------------------------------
------------------------------------------------------------
-----------------tt-----tgctg---gctggctactgc--tgagcgaaccctat
c----gtgagcgttctgacc---tcggttggagctagtaacttgaa--ttttaaaccctt
tcttaaatactgaatatactgt-ggggacgaaagtctctgcttttaactagatagcaact
ttcagcagtggatgtctaggctcgcacatc-gatgaagaacgctgcgaactgcgatacgt
aatgcgaattgcaggat--tcagtgagtcatcgaaattttgaacgcatatt-gca-ctt-
ccgggt--tatc-cctgggagtatgcctgtatcagtgtccgtacatcaaacttggttttc
ttcttt-ccgtgtagtcggtggaggatatgccagatgtg-aagtgtcttgcgg---ctgg
--ttttcggatcg-gctgcgagtcctttgaaatgtacagaactga--ctctctttgttcg
aaaagcgtggcgttgctgg--ttgtggaggctgtcagtatggctagtc-ggcgaccg-gt
ttgtctgctatggca-tgaatggaggaatgtttgattcgcggtatggttggctt-cggct
gaacagg-cgcttattggacgttcttcctgctatggc-ggtatgaac-tggtgaaccgta
g-ttcatgca-tgacttggcttttga--atcggctttgc-tgttgc----------gaag
tag-agtgacagtttcgg--ctgtc---ga-gggt-cgacccatttgg--gaaattgtgc
tgtgc--gacttcggtcgcgtgg-catctcaa----------------------------
---------------------------------
>EF614954
------------------------------------------------------------
------------------------------------------------------------
------------------------------------------------------------
------------------------------------------------------------
------------------------------------------------------------
------------------------------------------------------------
----------------------------------------------ccacacct-aaaaa
c-tttccac-gtg-aa--c-cgtatcaa-cccaataatttggggg-tttaat---tggcg
gc-tgctgctggc-atctt-----------------------------------------
------------------------------------------------------------
------------------------------------------------------------
------------------------------------------------------------
------------------------------------------------------------
------------------------------------------------------------
------------------------------------------------------------
------------------------------------------------------------
------------------------------------------------------------
------------------------------------------------------------
------------------------------------------------------------
------------------------------------------------------------
-----------------tt-----tgctg---gctggctactgc--tgagcgaaccctat
c----gtgagcgttctgacc---tcggttggagctagtaacttaaa--ttttaaacccat
tcttaaatactgaatatactgt-ggggacgaaagtctctgcttttaactagatagcaact
ttcagcagtggatgtctaggctcgcacatc-gatgaagaacgctgcgaactgcgatacgt
aatgcgaattgcaggat--tcagtgagtcatcgaaattttgaacgcayatt-gca-ctt-
ccgggt--tatc-cctggaagtatgcctgtatcagtgtccgtacatcaaacttggttttc
ttcttt-ccgtgtagtcggtggaggatatgccagatatg-aagtgtcttgcgg---ctag
--ttttcgaaccg-gctgtgagtcctttgaaatgtacagaactga--ctctctttgttcg
aaaagcgtggcgttgctgg--ttgtgaaggctgtcaatatgactagtc-ggcgaccg-gt
ttgtctgctatggca-tgaatggaggagtgttcgattcgcggtatggttagctt-cggct
gaacagg-cgcttattggacgttcttcttgctatggc-ggtatg-ac-tggtgaaccgta
g-ttcatgcg-tgacttggcttttga--atcggctttgc-tg-tgc----------gaag
tag-agtgacagtttcgg--ctgtc---ga-gggt-cgacccatttgg--gaaattgtgc
tgtgc--gacttcggtcacgtag-catctcaa----------------------------
---------------------------------
>EF614953
------------------------------------------------------------
------------------------------------------------------------
------------------------------------------------------------
------------------------------------------------------------
------------------------------------------------------------
------------------------------------------------------------
----------------------------------------------ccacacct-aaaaa
c-tttccac-gtg-aa--c-cgtatcaa-cccaataatttggggg-tttaat---tggcg
gc-tgctgctggc-atctt-----------------------------------------
------------------------------------------------------------
------------------------------------------------------------
------------------------------------------------------------
------------------------------------------------------------
------------------------------------------------------------
------------------------------------------------------------
------------------------------------------------------------
------------------------------------------------------------
------------------------------------------------------------
------------------------------------------------------------
------------------------------------------------------------
-----------------tt-----tgctg---gctggctactgc--tgagcgaaccctat
c----gtgagcgttctgacc---tcggttggagctagtaacttaaa--ttttaaacccat
tcttaaatactgaatatactgt-ggggacgaaagtctctgcttttaactagatagcaact
ttcagcagtggatgtctaggctcgcacatc-gatgaagaacgctgcgaactgcgatacgt
aatgcgaattgcaggat--tcagtgagtcatcgaaattttgaacgcatatt-gca-ctt-
ccgggt--tatc-cctggaagtatgcctgtatcagtgtccgtacatcaaacttggttttc
ttcttt-ccgtgtagtcggtggaggatatgccagatatg-aagtgtcttgcgg---ctag
--ttttcgaaccg-gctgtgagtcctttgaaatgtacagaactga--ctctctttgttcg
aaaagcgtggcgttgctgg--ttgtgaaggctgtcaatatgactagtc-ggcgaccg-gt
ttgtctgctatggca-tgaatggaggagtgttcgattcgcggtatggttagctt-cggct
gaacagg-cgcttattggacgttcttcttgctatggc-ggtatg-ac-tggtgaaccgta
g-ttcatgcg-tgacttggcttttga--atcggctttgc-tg-tgc----------gaag
tag-agtgacagtttcgg--ctgtc---ga-gggt-cgacccatttgg--gaaattgtgc
tgtgc--gacttcggtcacgtag-catctcaa----------------------------
---------------------------------
>EF614952
------------------------------------------------------------
------------------------------------------------------------
------------------------------------------------------------
------------------------------------------------------------
------------------------------------------------------------
------------------------------------------------------------
----------------------------------------------ccacacct-aaaaa
c-tttccac-gtg-aa--c-cgtatcaa-cccaataatttggggg-tttaat---tggcg
gc-tgctgctggc-atctt-----------------------------------------
------------------------------------------------------------
------------------------------------------------------------
------------------------------------------------------------
------------------------------------------------------------
------------------------------------------------------------
------------------------------------------------------------
------------------------------------------------------------
------------------------------------------------------------
------------------------------------------------------------
------------------------------------------------------------
------------------------------------------------------------
-----------------tt-----tgctg---gctggctactgc--tgagcgaaccctat
c----gtgagcgttctgacc---tcggttggagctagtaacttaaa--ttttaaacccat
tcttaaatactgaatatactgt-ggggacgaaagtctctgcttttaactagatagcaact
ttcagcagtggatgtctaggctcgcacatc-gatgaagaacgctgcgaactgcgatacgt
aatgcgaattgcaggat--tcagtgagtcatcgaaattttgaacgcatatt-gca-ctt-
ccgggt--tatc-cctggaagtatgcctgtatcagtgtccgtacatcaaacttggttttc
ttcttt-ccgtgtagtcggtggaggatatgccagatatg-aagtgtcttgcgg---ctag
--ttttcgaaccg-gctgtgagtcctttgaaatgtacagaactga--ctctctttgttcg
aaaagcgtggcgttgctgg--ttgtgaaggctgtcaatatgactagtc-ggcgaccg-gt
ttgtctgctatggca-tgaatggaggagtgttcgattcgcggtatggttagctt-cggct
gaacagg-cgcttattggacgttcttcttgctatggc-ggtatg-ac-tggtgaaccgta
g-ttcatgcg-tgacttggcttttga--atcggctttgc-tg-tgc----------gaag
tag-agtgacagtttcgg--ctgtc---ga-gggt-cgacccatttgg--gaaattgtgc
tgtgc--gacttcggtcacgtag-catctcaa----------------------------
---------------------------------
>EF174972
------------------------------------------------------------
------------------------------------------------------------
------------------------------------------------------------
------------------------------------------------------------
------------------------------------------------------------
------------------------------------------------------------
--------------------------------------------taccacacct--aaaa
c-tttccac-gtg-aa--c-cgtatcaa--acaattaattggggg-cttatt---tggcg
gt-agcagctagc-atattgtatt-tttttgctggctactgctgctgtgtaagc------
----atttatttggtggcagcggctagcatatcgtatttttttgctggctactgctgctg
tgtaagcatttatttggtggcaactgctagcatattgta---------------------
------------------------------------------------------------
------------------------------------------------------------
------------------------------------------------------------
------------------------------------------------------------
------------------------------------------------------------
------------------------------------------------------------
------------------------------------------------------------
------------------------------------------------------------
------------------------------------------------------------
-----------------ttttttttgctg----gcaactgctac--tgggtataccctgt
c-atggcaagcgctcggacc---ttggtttgagcaggagcatgaa---ttttaaaccatt
tactaattactgaatatactgt-ggggacgaaagtctctgcttttaactagatagcaact
ttcagcagtggatgtctaggctcgcacatc-gatgaagaacgctgcgaactgcgatacgt
aatgcgaattgcaggat--tcagtgagtcatcgaaattttgaacgcatatt-gca-ctt-
ccgggctctcta-ctcgggagtatgcctgtatcagtgtccgtacaacaaacttggttttc
ttcctt-ccgtgtagtcggtggaagatataccagatgtg-aagtgtcttgcgg---ctga
--ttttcggatcg-gctgcgagtcctttgaaatgtacagaactgtacttctctttgctcg
aaaagcgtggtgttactgg--ttgtaaagactgaccgtgtggcaaaacaggcgactgtga
ttgtctgctggggca-ttaatggaggagtgttcaattcgcggtatggttggctt-cggct
aaacagg-cgcttactggacattctttcagctgtggc-ggtatatc--tggtgaaccgta
g--tcacg---tggtcttggttttga--atcggtttcgc-tggtgc----------gaag
tag-agtgacagtttcgg--ctgtc---ga-gggt-cgatccatttgg-gaaatttgtgc
ggtgc--ggcttcggtcgcgctg-catctcaattggacctgatatcaggc----------
---------------------------------
>EF174971
------------------------------------------------------------
------------------------------------------------------------
------------------------------------------------------------
------------------------------------------------------------
------------------------------------------------------------
------------------------------------------------------------
---------------------------------------------------cct--aaaa
c-tttccac-gtg-aa--c-cgtatcaa--acaattaattggggg-cttatt---tggcg
gt-agcagctagc-atattgtatt-tttttgctggctactgctgctgtgtaagc------
----atttatttggtggcagcggctagcatatcgtatttttttgctggctactgctgctg
tgtaagcatttatttggtggcaactgctagcatattgta---------------------
------------------------------------------------------------
------------------------------------------------------------
------------------------------------------------------------
------------------------------------------------------------
------------------------------------------------------------
------------------------------------------------------------
------------------------------------------------------------
------------------------------------------------------------
------------------------------------------------------------
-----------------ttttttttgctg----gcaactgctac--tgggtataccctgt
c-atggcaagcgctcggacc---ttggtttgagcaggagcatgaa---ttttaaaccatt
tactaattactgaatatactgt-ggggacgaaagtctctgcttttaactagatagcaact
ttcagcagtggatgtctaggctcgcacatc-gatgaagaacgctgcgaactgcgatacgt
aatgcgaattgcaggat--tcagtgagtcatcgaaattttgaacgcatatt-gca-ctt-
ccgggctctcta-ctcgggagtatgcctgtatcagtgtccgtacaacaaacttggttttc
ttcctt-ccgtgtagtcggtggaagatataccagatgtg-aagtgtcttgcgg---ctga
--ttttcggatcg-gctgcgagtcctttgaaatgtacagaactgtacttctctttgctcg
aaaagcgtggtgttactgg--ttgtaaagactgaccgtgtggcaaaacaggcgactgtga
ttgtctgctggggca-ttaatggaggagtgttcaattcgcggtatggttggctt-cggct
aaacagg-cgcttactggacattctttcagctgtggc-ggtatatc--tggtgaaccgta
g--tcacg---tggtcttggttttga--atcggtttcgc-tggtgc----------gaag
tag-agtgacagtttcgg--ctgtc---ga-gggt-cgatccatttgg-gaaatttgtgc
ggtgc--ggcttcggtcgcgctg-catctcaattggacctgatatcaggcaagattaccc
gctga----------------------------
>EF174970
------------------------------------------------------------
------------------------------------------------------------
------------------------------------------------------------
------------------------------------------------------------
------------------------------------------------------------
------------------------------------------------------------
--------------------------------------------taccacacct--aaaa
c-tttccac-gtg-aa--c-cgtatcaa--acaattaattggggg-cttatt---tggcg
gt-agcagctagc-atattgtatt-tttttgctggctactgctgctgtgtaagc------
----atttatttggtggcagcggctagcatatcgtatttttttgctggctactgctgctg
tgtaagcatttatttggtggcaactgctagcatattgta---------------------
------------------------------------------------------------
------------------------------------------------------------
------------------------------------------------------------
------------------------------------------------------------
------------------------------------------------------------
------------------------------------------------------------
------------------------------------------------------------
------------------------------------------------------------
------------------------------------------------------------
-----------------ttttttttgctg----gcaactgctac--tgggtataccctgt
c-atggcaagcgctcggacc---ttggtttgagcaggagcatgaa---ttttaaaccatt
tactaattactgaatatactgt-ggggacgaaagtctctgcttttaactagatagcaact
ttcagcagtggatgtctaggctcgcacatc-gatgaagaacgctgcgaactgcgatacgt
aatgcgaattgcaggat--tcagtgagtcatcgaaattttgaacgcatatt-gca-ctt-
ccgggctctcta-ctcgggagtatgcctgtatcagtgtccgtacaacaaacttggttttc
ttcctt-ccgtgtagtcggtggaagatataccagatgtg-aagtgtcttgcgg---ctga
--ttttcggatcg-gctgcgagtcctttgaaatgtacagaactgtacttctctttgctcg
aaaagcgtggtgttactgg--ttgtaaagactgaccgtgtggcaaaacaggcgactgtga
ttgtctgctggggca-ttaatggaggagtgttcaattcgcggtatggttggctt-cggct
aaacagg-cgcttactggacattctttcagctgtggc-ggtatatc--tggtgaaccgta
g--tcacg---tggtcttggttttga--atcggtttcgc-tggtgc----------gaag
tag-agtgacagtttcgg--ctgtc---ga-gggt-cgatccatttgg-gaaatttgtgc
ggtgc--ggcttcggtcgcgctg-catctcaattgg------------------------
---------------------------------
>EF174969
------------------------------------------------------------
------------------------------------------------------------
------------------------------------------------------------
------------------------------------------------------------
------------------------------------------------------------
------------------------------------------------------------
-------------------------------tcggaaggatcattaccacacct-aaaaa
c-tttccac-gtg-aa--c-cgtatcaa--acaacaaattggggg-tttgtt---tggcg
gc-ggctgctggc-atctt-----------------------------------------
------------------------------------------------------------
------------------------------------------------------------
------------------------------------------------------------
------------------------------------------------------------
------------------------------------------------------------
------------------------------------------------------------
------------------------------------------------------------
------------------------------------------------------------
------------------------------------------------------------
------------------------------------------------------------
------------------------------------------------------------
-----------------tt-------ttg-ctagcggctgctgc--taagcaagccctat
c-atggcgagcgttcggacc---tcggtcggagccagtagctttca--ttgtaaacccat
tcttaattactgaatatactgt-agggacgaaagtctctacttttaactagatagcaact
ttcagcagtggatgtctaggctcgcacatc-gatgaagaacgctgcgaactgcgatacgt
aatgcgaattgcaggat--tcagtgagtcatcgaaattttgaacgcatatt-gca-ctc-
ctgggtt-cagc-ctcaggagtatgcctgtatcagtgtccgtacaccaaacttggttttc
ctcttt-ccgtgtagtcggtggaggatatgccagatgtg-aagtgtcttgcgg---ctgg
--ttttcggatcg-gctgcgagtcctttgaaatgtacagaactgtacttctctttgctcg
aaaagcgtggcgttgctgg--ttgtgaaggctgtccgtgtgaccagtc-ggcgatca-gt
ttgtctgctgtagtg-ttaatggaggaatgttcgattcgcggtatgattggctt-cggct
gagcaga-cgcttattggacgtttttcctgctgtagc-ggtatgaac-tggtgaaccgta
g--tcatgtg-tgacttggcttttga--atcggcattgc-tggtgc----------gaag
tag-agtggcagtctcgg--ctgtc---ga-gggt-cgatccatttgg-gaaatttgcgc
agtgc--gacttcggtcacgcgg-cgtctcaattg-------------------------
---------------------------------
>EF174968
------------------------------------------------------------
------------------------------------------------------------
------------------------------------------------------------
------------------------------------------------------------
------------------------------------------------------------
------------------------------------------------------------
-----------------------------cggcgggakwatcayyaccacscct--aaaa
c-tttccac-gtg-ar--c-mgyatcma--acaattcattggggg-cttatt---tggcg
gc-agcaactagc-atatcgtattatttttgctggctactgctgctgtgtaagctctatc
atgggtatacttagcggcaacagctagcatattgta-ttttttgctggctactgctgcta
tgtaagtgtttatttggcggcagcagctagcatatcgtattat-----------------
------------------------------------------------------------
------------------------------------------------------------
------------------------------------------------------------
------------------------------------------------------------
------------------------------------------------------------
------------------------------------------------------------
------------------------------------------------------------
------------------------------------------------------------
------------tttttgctggctacttctgctgtgtaagcatttatt---cggcggcag
cagctagcatatcgta-ttatttttgctg----acgactgctac--taggtataccctgt
c-atggcaagcgctcggacc---ttgatttgagcaggagcatgaa---ttttaaaccatt
tactaattactgaatatactgc-ggggacgaaagtctctgcttttaactagataacaact
ttcagcagtggatgtctaggctcgcacatc-gatgaagaacgctgcgaactgcgatacgt
aatgcgaattgcaggat--tcagtgagtcatcgaaattttgaacgcatatt-gca-ctt-
ccgggctctcta-ctcgggagtatgcctgtatcagtgtccgtacaacaaacttggttttc
ttcctt-ccgtgtagtcggtggaagatatgccagatgtg-aagtgtcttgcga---ctga
--ttttcggatcg-gctgcgagtcctttgaaatgtacagaactgtacttctctttgctcg
aaaagcgtggtgttactgg--ttgtaaagactgaccgtgtggccaaacaggcgactgtga
ttgtctgctggggca-ttaatggaggagtgttcaattcgcggtatggttggctt-cggct
aaacaga-cgcttactggacattctttcagttgtggc-ggtatatc--tggtgaaccgta
g--tcacg---tggtcttggttttga--atcggtttcgc-tggtgc----------gaag
tag-agtgacagtttcgg--ctgtc---ga-gggt-cgatccatttgg-gaaatttgtgc
ggtgc--ggcttcggtcgcgctg-catctcaattggacctgatatcaggcaagattaccc
gctgaacttaagca-------------------
>EF174967
------------------------------------------------------------
------------------------------------------------------------
------------------------------------------------------------
------------------------------------------------------------
------------------------------------------------------------
------------------------------------------------------------
-------------------------------tcggaaggatcattaccacacct--aaaa
c-tttccac-gtg-aa--c-cgtatcaa--acaattaattggggg-cttatt---tggcg
gt-agcagctagc-atattgtatt-tttttgctggctactgctgctgtgtaagc------
----atttatttggtggcaactgctagcatattgta------------------------
------------------------------------------------------------
------------------------------------------------------------
------------------------------------------------------------
------------------------------------------------------------
------------------------------------------------------------
------------------------------------------------------------
------------------------------------------------------------
------------------------------------------------------------
------------------------------------------------------------
------------------------------------------------------------
-----------------ttttttttgctg----gcaactgctac--tgggtataccctgt
c-atggcaagcgctcggacc---ttggtttgagcaggagcatgaa---ttttaaaccatt
tactaattactgaatatactgt-ggggacgaaagtctctgcttttaactagatagcaact
ttcagcagtggatgtctaggctcgcacatc-gatgaagaacgctgcgaactgcgatacgt
aatgcgaattgcaggat--tcagtgagtcatcgaaattttgaacgcatatt-gca-ctt-
ccgggctctcta-ctcgggagtatgcctgtatcagtgtccgtacaacaaacttggttttc
ttcctt-ccgtgtagtcggtggaagatataccagatgtg-aagtgtcttgcgg---ctga
--ttttcggatcg-gctgcgagtcctttgaaatgtacagaactgtacttctctttgctcg
aaaagcgtggtgttactgg--ttgtaaagactgaccgtgtggcaaaacaggcgactgtga
ttgtctgctggggca-ttaatggaggagtgttcaattcgcggtatggttggctt-cggct
aaacagg-cgcttactggacattctttcagctgtggc-ggtatatc--tggtgaaccgta
g--tcacg---tggtcttggttttga--atcggtttcgc-tggtgc----------gaag
tag-agtgacagtttcgg--ctgtc---ga-gggt-cgatccatttgg-gaaatttgtgc
ggtgc--ggcttcggtcgcgctg-catctcaattggacctgatatcaggcaagattaccc
gctga----------------------------
>EF174966
------------------------------------------------------------
------------------------------------------------------------
------------------------------------------------------------
------------------------------------------------------------
------------------------------------------------------------
------------------------------------------------------------
-------------------------------tcggaaggatcattsccmcmcct--aaaa
c-tttccac-gtg-aa--c-cgtatcaa--acaattaattggggg-cttatt---tggcg
gc-agcagctagc-atattgtatt-cttttgctggctactgctgctgtgtaagctctatc
atgggtatacttggcggcagcagctagcatattgtatttttttgctggctactgttgctg
tgtaagtgtttatttagcagcagcaggcagcatattgtatttt-tttgctggttactgct
gctatgtaagkgtttatttggcggcagtagctagcatattgtatt-tttttgctggctac
tgctgctgtgtaagcatttatt--------------------------------------
------------------------------------------------------------
------------------------------------------------------------
------------------------------------------------------------
------------------------------------------------------------
------------------------------------------------------------
---------------------------------------------ggcggcagcggttag
catatcgtaatttttttgctggctacttctgctgtgtaagcatttatt---tggcggcag
cggctagcatatcgt--attttcttgctg----gcaactgctac--tgggtataccctgt
c-atggcaaacgctcggacc---ttggtttgagcaggagcatgaa---ttttaaaccatt
tactaattactgaatatactgt-ggggacgaaagtctctgcttttaactagataacaact
ttcagcagtggatgtctaggctcgcacatc-gatgaagaacgctgcgaactgcgatacgt
aatgcgaattgcaggat--tcagtgagtcatcgaaattttgaacgcatatt-gca-ctt-
ccgggctctcta-ctcgggagtatgcctgtatcagtgtccgtacaacaaacttggttttc
ttcctt-ccgtgtagtcggtggaagatatgccagatgtg-aagtgtcttgcgg---ctga
--ttttcggatcg-gctgcgagtcctttgaaatgtacagaactgtacttctctttgctcg
aaaagcgtggtgttactgg--ttgtaaagactgaccgtgtgacaaaacaggcgactgtga
ttgtctgctggggca-ttaatggaggagtgttcaattcgcggtatggttggctt-cggct
aaacagg-cgcttactggacattctttcagctgtggc-ggtatatc--tggtgaaccgta
g--tcacg---tggtcttggttttga--atcggtttcgc-tggtgc----------gaag
tag-agtgacagtttcgg--ctgtc---ga-gggt-cgatccatttgg-gaaatttgtgc
ggtgc--ggcttcggtcgcgctg-catctcaattggacctgatatcaggca---------
---------------------------------
>EF174965
------------------------------------------------------------
------------------------------------------------------------
------------------------------------------------------------
------------------------------------------------------------
------------------------------------------------------------
------------------------------------------------------------
---------------------------------ggaaggatcattaccacacct--aaaa
c-tttccac-gtg-aa--c-cgtatcaa--acaattaattggggg-cttatt---tggcg
gc-agcagctagc-atattgtatt-tttttgctggctactgctgctgtgtaagctctatc
atgggtatacttggcggcagcagctagcatatcgt-------------------------
------------------------------------------------------------
------------------------------------------------------------
------------------------------------------------------------
------------------------------------------------------------
------------------------------------------------------------
------------------------------------------------------------
------------------------------------------------------------
------------------------------------------------------------
------------------------------------------------------------
------------------------------------------------------------
-----------------atttttttgctg----gcaactgctac--tgggtataccctgt
c-atggcaagcgctcggacc---ttggtttgagcaggagcatgaa---ttttaaaccatt
tactaattactgaatatactgt-ggggacgaaagtctctgcttttaactagatagcaact
ttcagcagtggatgtctaggctcgcacatc-gatgaagaacgctgcgaactgcgatacgt
aatgcgaattgcaggat--tcagtgagtcatcgaaattttgaacgcatatt-gca-ctt-
ccgggctctcta-cccgggagtatgcctgtatcagtgtccgtacaacaaacttggttttc
ttcctt-ccgtgtagtcggtggaagatatgtcagatgtg-aagtgtcttgcgg---ctga
--ttttcggatcg-gctgcgagtcctttgaaatgtacagaactgtacttctctttgctcg
aaaagcgtggtgttactgg--ttgtaaagactgaccgtgtggcaaaacaggcgactgtga
ttgtctgctggggca-ttaatggaggagtgttcaattcgcggtatggttggctt-cggct
aaacagg-cgcttactggacattctttcagctgtggc-ggtatatc--tggtgaaccgta
g--tcacg---tggtcttggttttga--atcggtttcgc-tggtgc----------gaag
tag-agtgacagtttcgg--ctgtc---ga-gggt-cgatccatttgg-gaaatttgtgc
ggtgc--ggcttcggtcgcgctg-catctcaattggacctgatatcaggcaagattaccc
gctgaacttaagcatattaataa----------
>EF174964
------------------------------------------------------------
------------------------------------------------------------
------------------------------------------------------------
------------------------------------------------------------
------------------------------------------------------------
------------------------------------------------------------
-------------------------------tcggaaggatcattaccacacct--aaaa
c-tttccac-gtg-aa--c-cgtatcaa--acaattaattggggg-cttatt---tggcg
gc-agcagctagc-atattgtatt-tttttgctggctactgctgctgtgtaagctctatc
atgggtatacttggcggcagcagctagcatatcgt-------------------------
------------------------------------------------------------
------------------------------------------------------------
------------------------------------------------------------
------------------------------------------------------------
------------------------------------------------------------
------------------------------------------------------------
------------------------------------------------------------
------------------------------------------------------------
------------------------------------------------------------
------------------------------------------------------------
-----------------atttttttgctg----gcaactgctac--tgggtataccctgt
c-atggcaagcgctcggacc---ttggtttgagcaggagcatgaa---ttttaaaccatt
tactaattactgaatatactgt-ggggacgaaagtctctgcttttaactagatagcaact
ttcagcagtggatgtctaggctcgcacatc-gatgaagaacgctgcgaactgcgatacgt
aatgcgaattgcaggat--tcagtgagtcatcgaaattttgaacgcatatt-gca-ctt-
ccgggctctcta-cccgggagtatgcctgtatcagtgtccgtacaacaaacttggttttc
ttcctt-ccgtgtagtcggtggaagatatgtcagatgtg-aagtgtcttgcgg---ctga
--ttttcggatcg-gttgcgagtcctttgaaatgtacagaactgtacttctctttgctcg
aaaagcgtggtgttactgg--ttgtaaagactgaccgtgtggcaaaacaggcgactgtga
ttgtctgctggggca-ttaatggaggagtgttcaattcgcggtatggttggctt-cggct
aaacagg-cgcttactggacattctttcagctgtggc-ggtatatc--tggtgaaccgta
g--tcacg---tggtcttggttttga--gtcggtttcgc-tggtgc----------gaag
tag-agtgacagtttcgg--ctgtc---ga-gggt-cgatccatttgg-gaaatttgtgc
ggtgc--ggcttcggtcgcgctg-catctcaattggacctgatatcaggcaagattaccc
gctgaacttaagca-------------------
>EF174963
------------------------------------------------------------
------------------------------------------------------------
------------------------------------------------------------
------------------------------------------------------------
------------------------------------------------------------
------------------------------------------------------------
---------------------------------------------ccacaccta--aaaa
c-tttccac-gtg-aa--c-cgtatcaa---caattaattggggg-cttatt---tggcg
gt-agcagctagc-atattgtatt-tttttgctggctactgctgctgtgtaagc------
----atttatttggtggcagcggctagcatatcgtatttttttgctggctactgctgctg
tgtaagcatttatttggtggcaactgctagcatattgta---------------------
------------------------------------------------------------
------------------------------------------------------------
------------------------------------------------------------
------------------------------------------------------------
------------------------------------------------------------
------------------------------------------------------------
------------------------------------------------------------
------------------------------------------------------------
------------------------------------------------------------
-----------------ttttttttgctg----gcaactgctac--tgggtataccctgt
c-atggcaagcgctcggacc---ttggtttgagcaggagcatgaa---ttttaaaccatt
tactaattactgaatatactgt-ggggacgaaagtctctgcttttaactagatagcaact
ttcagcagtggatgtctaggctcgcacatc-gatgaagaacgctgcgaactgcgatacgt
aatgcgaattgcaggat--tcagtgagtcatcgaaattttgaacgcatatt-gca-ctt-
ccgggctctcta-ctcgggagtatgcctgtatcagtgtccgtacaacaaacttggttttc
ttcctt-ccgtgtagtcggtggaagatataccagatgtg-aagtgtcttgcgg---ctga
--ttttcggatcg-gctgcgagtcctttgaaatgtacagaactgtacttctctttgctcg
aaaagcgtggtgttactgg--ttgtaaagactgaccgtgtggcaaaacaggcgactgtga
ttgtctgctggggca-ttaatggaggagtgttcaattcgcggtatggttggctt-cggct
aaacagg-cgcttactggacattctttcagctgtggc-ggtatatc--tggtgaaccgta
g--tcacg---tggtcttggttttga--atcggtttcgc-tggtgc----------gaag
tag-agtgacagtttcgg--ctgtc---ga-gggt-cgatccatttgg-gaaatttgtgc
ggtgc--ggcttcggtcgcgctg-catctcaattggac----------------------
---------------------------------
>EF174962
------------------------------------------------------------
------------------------------------------------------------
------------------------------------------------------------
------------------------------------------------------------
------------------------------------------------------------
------------------------------------------------------------
------------------------------------------------------------
------------------------------acaattcattggggg-cttatt---tggcg
gc-agcaactagc-atatcgtattatttttgctggctactgctgctgtgtaagctctatc
atgggtatacttagcggcaacagctagcatattgta-ttttttgctggctactgctgcta
tgtaagtgtttatttggcggcagcagctagcatatcgtattat-----------------
------------------------------------------------------------
------------------------------------------------------------
------------------------------------------------------------
------------------------------------------------------------
------------------------------------------------------------
------------------------------------------------------------
------------------------------------------------------------
------------------------------------------------------------
------------tttttgctggctacttctgctgtgtaagcatttatt---cggcggcag
cagctagcatatcgta-ttatttttgctg----acgactgctac--taggtataccctgt
c-atggcaagcgctcggacc---ttgatttgagcaggagcatgaa---ttttaaaccatt
tactaattactgaatatactgc-ggggacgaaagtctctgcttttaactagataacaact
ttcagcagtggatgtctaggctcgcacatc-gatgaagaacgctgcgaactgcgatacgt
aatgcgaattgcaggat--tcagtgagtcatcgaaattttgaacgcatatt-gca-ctt-
ccgggctctcta-ctcgggagtatgcctgtatcagtgtccgtacaacaaacttggttttc
ttcctt-ccgtgtagtcggtggaagatatgccagatgtg-aagtgtcttgcga---ctga
--ttttcggatcg-gctgcgagtcctttgaaatgtacagaactgtacttctctttgctcg
aaaagcgtggtgttactgg--ttgtaaagactgaccgtgtggccaaacaggcgactgtga
ttgtctgctggggca-ttaatggaggagtgttcaattcgcggtatggttggctt-cggct
aaacaga-cgcttactggacattctttcagttgtggc-ggtatatc--tggtgaaccgta
g--tcacg---tggtcttggttttga--atcggtttcgc-tggtgc----------gaag
tag-agtgacagtttcgg--ctgtc---ga-gggt-cgatccatttgg-gaaatttgtgc
ggtgc--ggcttcggtcgcgctg-catctcaattggacctgatatca-------------
---------------------------------
>EF174961
------------------------------------------------------------
------------------------------------------------------------
------------------------------------------------------------
------------------------------------------------------------
------------------------------------------------------------
------------------------------------------------------------
----------------------------------------------ccacacct-aaaaa
c-tttccac-gtg-aa--c-cgtatcaa-accaattaattggggg-tttgct---tgacg
gc-aactgcaggc-atctt-----------------------------------------
------------------------------------------------------------
------------------------------------------------------------
------------------------------------------------------------
------------------------------------------------------------
------------------------------------------------------------
------------------------------------------------------------
------------------------------------------------------------
------------------------------------------------------------
------------------------------------------------------------
------------------------------------------------------------
------------------------------------------------------------
-----------------tt-----tgttg-ctggtggttgctgc--cgaaaaagccctat
c-atggcgagcgttcggacc---tcggtcggagcgagtagcttt-a--ttgtaaacccat
tcctaattactgaatatactgt-ggggacgaaagtctctgcttttaactagatagcaact
ttcagcagtggatgtctaggctcgcacatc-gatgaagaacgctgcgaactgcgatacgt
aatgcgaattgcaggat--tcagtgagtcatcgaaattttgaacgcatatt-gca-ctc-
ccgggtt-cagc-ctcgggagtatgcctgtatcagtgtccgtacaccaaccttggttttc
ttcttt-ccgtgtagtcggtggaggatatgccagatatg-aagtgtcttgcgg---ctga
--ttttcggatcg-gctgcgagtccttttaaatgtacagaactgtacttctctttgctcg
aaaagcgtggcgttgctgg--ttgtgaagactgtccatgtggctagtc-ggcgatcg-gt
ttgtctactgtggca-ttaatggaggaatgttcgattcgcggtatgattggctt-cggct
aaacaga-cgtttattggatgtttttcctgctatggt-ggtctgaac-tggtgaaccgta
t--tcatgtg-t-acttggtttttga--atcggctttgc-tggtgc----------gaag
tag-agtggcagtttagg--ctgtc---ga-gggt-cgatccatttgg-gaaattttcgt
agtgc--gacctcggttgcgctg-cgtctcagttggacctgatatcaggcaagattaccc
gctgaacttaagcatatta--------------
>EF174960
------------------------------------------------------------
------------------------------------------------------------
------------------------------------------------------------
------------------------------------------------------------
------------------------------------------------------------
------------------------------------------------------------
-------------------------------tcggaaggatcattaccacacct--aaaa
c-tttccac-gtg-aa--c-cgtatcaa--acaattaattggggg-cttatt---tggcg
gc-agcagctagc-atattgtatt-tttttgctggctactgctgctgtgtaagctctatc
atgggtatacttggcggcagcagctagcatatcgt-------------------------
------------------------------------------------------------
------------------------------------------------------------
------------------------------------------------------------
------------------------------------------------------------
------------------------------------------------------------
------------------------------------------------------------
------------------------------------------------------------
------------------------------------------------------------
------------------------------------------------------------
------------------------------------------------------------
-----------------atttttttgctg----gcaactgctac--tgggtataccctgt
c-atggcaagcgctcggacc---ttggtttgagcaggagcatgaa---ttttaaaccatt
tactaattactgaatatactgt-ggggacgaaagtctctgcttttaactagatagcaact
ttcagcagtggatgtctaggctcgcacatc-gatgaagaacgctgcgaactgcgatacgt
aatgcgaattgcaggat--tcagtgagtcatcgaaattttgaacgcatatt-gca-ctt-
ccgggctctcta-cccgggagtatgcctgtatcagtgtccgtacaacaaacttggttttc
ttcctt-ccgtgtagtcggtggaagatatgtcagatgtg-aagtgtcttgcgg---ctga
--ttttcggatcg-gctgcgagtcctttgaaatgtacagaactgtacttctctttgctcg
aaaagcgtggtgttactgg--ttgtaaagactgaccgtgtggcaaaacaggcgactgtga
ttgtctgctggggca-ttaatggaggagtgttcaattcgcggtatggttggctt-cggct
aaacagg-cgcttactggacattctttcagctgtggc-ggtatatc--tggtgaaccgta
g--tcacg---tggtcttggttttga--atcggtttcgc-tggtgc----------gaag
tag-agtgacagtttcgg--ctgtc---ga-gggt-cgatccatttgg-gaaatttgtgc
ggtgc--ggcttcggtcgcgctg-catctcaattggacctgatatcaggcaagattaccc
gctgaacttaagcatattaat------------
>EF174959
------------------------------------------------------------
------------------------------------------------------------
------------------------------------------------------------
------------------------------------------------------------
------------------------------------------------------------
------------------------------------------------------------
------------------------------------------------------------
------------------------------acaattaattggggg-cttatt---tggtg
gc-agctgctagc-atattgtat-------------------------------------
------------------------------------------------------------
------------------------------------------------------------
------------------------------------------------------------
------------------------------------------------------------
------------------------------------------------------------
------------------------------------------------------------
------------------------------------------------------------
------------------------------------------------------------
------------------------------------------------------------
------------------------------------------------------------
------------------------------------------------------------
-----------------ttttctttgctg----gcaactgctac--tgggtataccctgt
c-atggcaagcgctcggacc---ttggtttgagcaggagcatgaa---ttttaaaccatt
tactaattactgaatatactgt-ggggacgaaagtctctgcttttaactagatagcaact
ttcagcagtggatgtctaggctcgcacatc-gatgaagaacgctgcgaactgcgatacgt
aatgcgaattgcaggat--tcagtgagtcatcgaaattttgaacgcatatt-gca-ctt-
ccgggctctcta-cccgggagtatgcctgtatcagtgtccgtacaacaaacttggttttc
ttgctt-ccgtgtagtcggtggaagatatgccagatgtg-aagtgtcttgcgg---ctga
--ctttcggatcg-gctgcgagtcctttgaaatgtacagaactgtacttctctttgctcg
aaaagcgtggtgttactgg--ttgtaaagactgaccgtatggcaaaacaggcgactgtga
ttgtctgctggggca-ttaatggaggagtgttcaattcgcggtatggttggctt-cggct
aaacagg-cgcttactagacattctttcagctgtggc-ggtatatc--tggtgaaccgta
g--tcacg---tggtcttggttttga--atcggtttcgc-tggtgt----------gaag
tag-agtgacagtttcgg--ctgtc---ga-gggt-cgatccatttgg-gaaatttgtgc
ggtgc--ggcttcggtcgctctg-catctcaattggacctgatatcaggcaagattaccc
gctgaacttaagcatatta--------------
>EF174958
------------------------------------------------------------
------------------------------------------------------------
------------------------------------------------------------
------------------------------------------------------------
------------------------------------------------------------
------------------------------------------------------------
--------------------------------------------------acct--aaaa
c-tttccac-gtg-aa--c-cgtatcaa--acaattaattggggg-cttatt---tggcg
gt-agcagctagc-atattgtatt-tttttgctggctactgctgctgtgtaagc------
----atttatttggtggcagcggctagcatatcgtatttttttgctggctactgctgctg
tgtaagcatttatttggtggcaactgctagcatattgta---------------------
------------------------------------------------------------
------------------------------------------------------------
------------------------------------------------------------
------------------------------------------------------------
------------------------------------------------------------
------------------------------------------------------------
------------------------------------------------------------
------------------------------------------------------------
------------------------------------------------------------
-----------------ttttttttgctg----gcaactgctac--tgggtataccctgt
c-atggcaagcgctcggacc---ttggtttgagcaggagcatgaa---ttttaaaccatt
tactaattactgaatatactgt-ggggacgaaagtctctgcttttaactagatagcaact
ttcagcagtggatgtctaggctcgcacatc-gatgaagaacgctgcgaactgcgatacgt
aatgcgaattgcaggat--tcagtgagtcatcgaaattttgaacgcatatt-gca-ctt-
ccgggctctcta-ctcgggagtatgcctgtatcagtgtccgtacaacaaacttggttttc
ttcctt-ccgtgtagtcggtggaagatataccagatgtg-aagtgtcttgcgg---ctga
--ttttcggatcg-gctgcgagtcctttgaaatgtacagaactgtacttctctttgctcg
aaaagcgtggtgttactgg--ttgtaaagactgaccgtgtggcaaaacaggcgactgtga
ttgtctgctggggca-ttaatggaggagtgttcaattcgcggtatggttggctt-cggct
aaacagg-cgcttactggacattctttcagctgtggc-ggtatatc--tggtgaaccgta
g--tcacg---tggtcttggttttga--atcggtttcgc-tggtgc----------gaag
tag-agtgacagtttcgg--ctgtc---ga-gggt-cgatccatttgg-gaaatttgtgc
ggtgc--ggcttcggtcgcgctg-catctcaattggacctgatatca-------------
---------------------------------
>EF174957
------------------------------------------------------------
------------------------------------------------------------
------------------------------------------------------------
------------------------------------------------------------
------------------------------------------------------------
------------------------------------------------------------
------------------------------------------------------------
-------------------------------caattaattggggg-cttatt---tggcg
gc-agcagctagc-atattgtattatttttgctggctactgctgctgtgtaagctctatc
atgggtatacttggcggcagcagctagcatattgtatttttttgctggctactgttgctg
tgtaagtgtttatttggcagcagcagctagcatattgtatttt-tttgctggctactgct
gctgtgtaagtgtttatttggcggcagcagctagcatattgtatt-tttttgctggctac
tgctgctgtgtaagtgtttatttggcggcagcagctagcatatt----------------
------------------------------------------------------------
------------------------------------------------------------
------------------------------------------------------------
------------------------------------------------------------
gtatttttttgctggctactgctgctgtgtaagcatttattggtggtagcggctagcata
tcgtattttttttgctggctacttctactgtgtaagcatttatttggcggcattggctag
catattgta-tttttttgctggctacttctgctgtgtaagcatttatt---tggtgacag
cggcaagcatattatatttgtttttgctg----gctactgctac--tgggtataccctgt
c-atggtaagcgctcggacc---ttggtttgagcaggagcatgaa---ttttaaaccatt
tactaattactgaatatactgt-ggggacgaaagtctctgcttttaactagatagcaact
ttcagcagtggatgtctaggctcgcacatc-gatgaagaacgctgcgaactgcgatacgt
aatgcgaattgcaggat--tcagtgagtcatcgaaattttgaacgcatatt-gca-ctt-
ctgggctctcta-ctcaggagtatgcctgtatcagtgtccgtacaacaaacttggttttc
ttcctt-ccgtgtagtcggtggaagatatgccagatgtg-aagtgtcttgcgg---ctga
--ttttcggatcg-gctgcgagtcctttgaaatgtacagaactgtacttctctttgctcg
aaaagcgtggtgttactgg--ttgtaaagactgaccgtgtggccaaacaggcgactgtga
ttgtctgctggggca-ttaatggaggagtgttcaattcgcggtatggttggctt-cggct
aaacaga-cgcttactggacattctttcagctgtggc-ggtatatc--tggtgaaccgta
g--tcacg---tggtcttggttttga--atcggtttcgc-tggtgc----------gaag
tag-agtgacagtttcgg--ctgtc---ga-gggt-cgatccatttgg-gaaatttgtgc
ggtgc--ggcttcggtcgtgctg-catctcaattggacctgatatca-------------
---------------------------------
>EF174956
------------------------------------------------------------
------------------------------------------------------------
------------------------------------------------------------
------------------------------------------------------------
------------------------------------------------------------
------------------------------------------------------------
----------------------------------------------ccacacct-aaaaa
c-tttccac-gtg-aa--c-cgtatcaa-cccaattaattggggg-tttact---tggcg
gc-ggctgctggc-atcgt-----------------------------------------
------------------------------------------------------------
------------------------------------------------------------
------------------------------------------------------------
------------------------------------------------------------
------------------------------------------------------------
------------------------------------------------------------
------------------------------------------------------------
------------------------------------------------------------
------------------------------------------------------------
------------------------------------------------------------
------------------------------------------------------------
-----------------tt-----tgctggctgctg-ctgctgc--cgagtgagccctat
c-atggcgagtgttcggacc---tcggtctgagctagtagctttaa--ttttaaacccat
tcttaattactgaatatactgt-ggggacgaaagtctctgcttttaactagatagcaact
ttcagcagtggatgtctaggctcgcacatc-gatgaagaacgctgcgaactgcgatacgt
aatgcgaattgcaggat--tcagtgagtcatcgaaattttgaacgcatatt-gca-cta-
ccgggttacag--cccgggagtatgcctgtatcagtgtccgtacatcaaacttggttttc
ttcttt-ccgtgtagtcggtggaggatatgccagatgtg-aagtgtcttgcga---ctgg
--ttttcggatcg-gttgtgagtcctttgaaatgtatagaactgtacttctctttgctcg
aaaagcgtggcattgctgg--ttgtggaggctgtccgtgtggccagtc-ggcgatcg-gt
ttgtctgctgtggca-ttaatggaggagtgttcgattcgcggtatggttggctt-cggct
aaacaga-cgcttattggactctcttcctgctgtggc-ggtatgaac-tggtgaaccgta
g--tcatgtg-tgacttggcttttga--atcggctttgc-tggtgc----------gaag
tag-agtgacagtttcgg--ctgtc---ga-gggt-cgacccatttgg-gaaatttatgc
ggtgc--ggcttcggtcgcgcag-catctcaattggacctgatatcaggcaagattaccc
gctgaacttaagcatatta--------------
>EF174955
------------------------------------------------------------
------------------------------------------------------------
------------------------------------------------------------
------------------------------------------------------------
------------------------------------------------------------
------------------------------------------------------------
--------------------------------------------taccacacct--aaaa
c-tttccac-gtg-aa--c-cgtatcaa--acaattaattggggg-cttatt---tggcg
gc-agcagctagc-atatcgtattatttttgctggctactgctgctgtgtaagctctatc
atgggtatacttaacggcaacagctagcatattgta------------------------
------------------------------------------------------------
------------------------------------------------------------
------------------------------------------------------------
------------------------------------------------------------
------------------------------------------------------------
------------------------------------------------------------
------------------------------------------------------------
------------------------------------------------------------
------------------------------------------------------------
------------------------------------------------------------
-----------------ttatttttgctg----acgactgctac--taggtataccctgt
c-atggcaagcgctcggacc---ttgatttgagcaggagcatgaa---ttttaaaccatt
tactaattactgaatatactgc-ggggacgaaagtctctgcttttaactagataacaact
ttcagcagtggatgtctaggctcgcacatc-gatgaagaacgctgcgaactgcgatacgt
aatgcgaattgcaggat--tcagtgagtcatcgaaattttgaacgcatatt-gca-ctt-
ccgggctctcta-ctcgggagtatgcctgtatcagtgtccgtacaacaaacttggttttc
ttcctt-ccgtgtagtcggtggaagatatgccagatgtg-aagtgtcttgcga---ctga
--ttttcggatcg-gctgcgagtcctttgaaatgtacagaactgtacttctctttgctcg
aaaagcgtggtgttactgg--ttgtaaagactgaccgtgtggccaaacaggcgactgtga
ttgtctgctggggca-ttaatggaggagtgttcaattcgcggtatggttggctt-cggct
aaacaga-cgcttactggacattctttcagttgtggc-ggtatatc--tggtgaaccgta
g--tcacg---tggtcttggttttga--atcggtttcgc-tggtgc----------gaag
tag-agtgacagtttcgg--ctgtc---ga-gggt-cgatccatttgg-gaaatttgtgc
ggtgc--ggcttcggtcgcgctg-catctcaattggacctgatatcaggc----------
---------------------------------
>EF174954
------------------------------------------------------------
------------------------------------------------------------
------------------------------------------------------------
------------------------------------------------------------
------------------------------------------------------------
------------------------------------------------------------
------------------------------cgggaaggatcatttaccacacct-aaaaa
c-tttccac-gtg-aa--c-cgtatcaa-accaattaattggggg-tttgct---tgacg
gc-aactgcaggc-atctt-----------------------------------------
------------------------------------------------------------
------------------------------------------------------------
------------------------------------------------------------
------------------------------------------------------------
------------------------------------------------------------
------------------------------------------------------------
------------------------------------------------------------
------------------------------------------------------------
------------------------------------------------------------
------------------------------------------------------------
------------------------------------------------------------
-----------------tt-----tgttg-ctggtggttgctgc--cgaaaaagccctat
c-atggcgagcgttcggacc---tcggtcggagcgagtagcttt-a--ttgtaaacccat
tcctaattactgaatatactgt-ggggacgaaagtctctgcttttaactagatagcaact
ttcagcagtggatgtctaggctcgcacatc-gatgaagaacgctgcgaactgcgatacgt
aatgcgaattgcaggat--tcagtgagtcatcgaaattttgaacgcatatt-gca-ctc-
ccgggtt-cagc-ctcgggagtatgcctgtatcagtgtccgtacaccaaccttggttttc
ttcttt-ccgtgtagtcggtggaggatatgccagatatg-aagtgtcttgcgg---ctga
--ttttcggatcg-gctgcgagtccttttaaatgtacagaactgtacttctctttgctcg
aaaagcgtggcgttgctgg--ttgtgaagactgtccatgtggctagtc-ggcgatcg-gt
ttgtctactgtggca-ttaatggaggaatgttcgattcgcggtatgattggctt-cggct
aaacaga-cgtttattggatgtttttcctgctatggt-ggtctgaac-tggtgaaccgta
t--tcatgtg-t-acttggtttttga--atcggctttgc-tggtgc----------gaag
tag-agtggcagtttagg--ctgtc---ga-gggt-cgatccatttgg-gaaattttcgt
agtgc--gacctcggttgcgctg-cgtctcagttggacctgatatcaggcaagattaccc
gctgaacttaagcatatta--------------
>EF174953
------------------------------------------------------------
------------------------------------------------------------
------------------------------------------------------------
------------------------------------------------------------
------------------------------------------------------------
------------------------------------------------------------
--------------------------------------------taccacacct-aaaaa
c-tttccac-gtg-aa--c-cgtatcaa-cccaattaattggggg-tttact---tggcg
gc-ggctgctggc-atagt-----------------------------------------
------------------------------------------------------------
------------------------------------------------------------
------------------------------------------------------------
------------------------------------------------------------
------------------------------------------------------------
------------------------------------------------------------
------------------------------------------------------------
------------------------------------------------------------
------------------------------------------------------------
------------------------------------------------------------
------------------------------------------------------------
-----------------tt-----tgctg---gctg-ctgctgc--cgagtgagccctat
c-atggtgagtgtttggacc---tcggtctgagctagtagctttaa--tttcaaacccat
tcttaattactgaatatactgt-ggggacgaaagtctctgcttttaactagatagcaact
ttcagcagtggatgtctaggctcgcacatc-gatgaagaacgctgcgaactgcgatacgt
aatgcgaattgcaggat--tcagtgagtcatcgaaattttgaacgcatatt-gca-cga-
ccggggaccat--cccgggagtatgcctgtatcagtgtccgtacaccaaacttggttttc
ttcttt-ccgtgtagtcggtggaagatatgccagatgtg-aagtgtctttcga---ctgg
--ttttcgaatcg-gttgtgagtcctttgaaatgtatagaactgtacttctctttgctcg
aaaagcgtggcattgctgg--ttgtggaggctgttcgtgtgaccagtc-ggcgatcg-gt
ttgtctgctgtagca-ttaatggaggagtgttcgattcgcggtatggttggctt-cggct
aaacaga-cgcttattgggctctctttctgctgtggc-ggtatgaac-tggtgaaccgta
g--tcatgtg-tgacttggcttttga--attggctttgc-tggtgc----------gaag
tag-agtgacagtttcgg--ctgtc---ga-gggt-cgacccatttgg-gaaatttatgc
ggtgc--ggcttcggtcgcgcag-tatctcaattggacctgatatcaggcaagattaccc
gctgaacttaagcatat----------------
>EF174952
------------------------------------------------------------
------------------------------------------------------------
------------------------------------------------------------
------------------------------------------------------------
------------------------------------------------------------
------------------------------------------------------------
---------------------------------------tccattaccacacct-aaaaa
c-tttccac-gtg-aa--c-cgtatcaa-cccaattaattggggg-tttact---tggcg
gc-ggctgctggc-atagt-----------------------------------------
------------------------------------------------------------
------------------------------------------------------------
------------------------------------------------------------
------------------------------------------------------------
------------------------------------------------------------
------------------------------------------------------------
------------------------------------------------------------
------------------------------------------------------------
------------------------------------------------------------
------------------------------------------------------------
------------------------------------------------------------
-----------------tt-----tgctg---gctg-ctgctgc--cgagtgagccctat
c-atggcgagtgtttggacc---tcggtctgagctagtagctttaa--ttttaaacccat
tcttaattactgaatatactgt-ggggacgaaagtctctgcttttaactagatagcaact
ttcagcagtggatgtctaggctcgcacatc-gatgaagaacgctgcgaactgcgatacgt
aatgcgaattgcaggat--tcagtgagtcatcgaaattttgaacgcatatt-gca-caa-
ccggggaccat--cccgggagtatgcctgtatcagtgtccgtacatcaaacttggttttc
ttcttt-ccgtgtagtcggtggaagatatgccagatgtg-aagtgtctttcga---ctgg
--ttttcgaatcg-gttgtgagtcctttgaaatgtatagaactgtacttctctttgctcg
aaaagcgtggcattgctgg--ttgtggaggctgttcgtgtgaccagtc-ggcgatcg-gt
ttgtctgctgtagca-ttaatggaggagtgttcgattcgcggtatggttggctt-cggct
aaacaga-cgcttattgggctctctttctgctgtggc-ggtatgaac-tggtgaaccgta
g--tcatgtg-tgacttggcttttga--attggctttgc-tggtgc----------gaag
tag-agtgacagtttcgg--ctgtc---ga-gggt-cgacccatttgg-gaaatttatgc
ggtgc--ggcttcggtcgcgcag-tatctcaattggacctgatatcaggcaagattaccc
gctgaacttaagcatattaa-------------
>EF174951
------------------------------------------------------------
------------------------------------------------------------
------------------------------------------------------------
------------------------------------------------------------
------------------------------------------------------------
------------------------------------------------------------
----------------------------------------------ccacacct-aaaaa
c-tttccac-gtg-aa--c-cgtatcaa-cccaattaattggggg-tttact---tggcg
gc-ggctgctggc-atagt-----------------------------------------
------------------------------------------------------------
------------------------------------------------------------
------------------------------------------------------------
------------------------------------------------------------
------------------------------------------------------------
------------------------------------------------------------
------------------------------------------------------------
------------------------------------------------------------
------------------------------------------------------------
------------------------------------------------------------
------------------------------------------------------------
-----------------tt-----tgctg---gctg-ctgctgc--cgagtgagccctat
c-atggcgagtgtttggacc---tcggtctgagctagtagctttaa--tttcaaacccat
tcttaattactgaatatactgt-ggggacgaaagtctctgcttttaactagatagcaact
ttcagcagtggatgtctaggctcgcacatc-gatgaagaacgctgcgaactgcgatacgt
aatgcgaattgcaggat--tcagtgagtcatcgaaattttgaacgcatatt-gca-caa-
ccggggaccat--cccgggagtatgcctgtatcagtgtccgtacatcaaacttggttttc
ttcttt-ccgtgtagtcggtggaagatatgccagatgtg-aagtgtctttcga---ctgg
--ttttcgaatcg-gttgtgagtcctttgaaatgtatagaactgtacttctctttgctcg
aaaagcgtggcattgctgg--ttgtggaggctgttcgtgtgaccagtc-ggcgatcg-gt
ttgtctgccgtagca-ttaatggaggagtgttcgattcgcggtatggttggctt-cggct
aaacaga-cgcttattgggctctctttctgctgtggc-ggtatgaac-tggtgaaccgta
g--tcatgtg-tgacttggcttttga--attggctttgc-tggtgc----------gaag
tag-agtgacagtttcgg--ctgtc---ga-gggt-cgacccatttgg-gaaatttatgc
ggtgc--ggcttcggtcgcgcag-tatctcaat---------------------------
---------------------------------
>EF174950
------------------------------------------------------------
------------------------------------------------------------
------------------------------------------------------------
------------------------------------------------------------
------------------------------------------------------------
------------------------------------------------------------
------------------------------------------------------------
-----------------------atcaa-cccaattaattggggg-tttact---tggcg
gc-ggctgctggc-atagt-----------------------------------------
------------------------------------------------------------
------------------------------------------------------------
------------------------------------------------------------
------------------------------------------------------------
------------------------------------------------------------
------------------------------------------------------------
------------------------------------------------------------
------------------------------------------------------------
------------------------------------------------------------
------------------------------------------------------------
------------------------------------------------------------
-----------------tt-----tgctg---gctg-ctgctgc--cgagtgagccctat
c-atggtgagtgtttggacc---tcggtctgagctagtagctttaa--tttcaaacccat
tcttaattactgaatatactgt-ggggacgaaagtctctgcttttaactagatagcaact
ttcagcagtggatgtctaggctcgcacatc-gatgaagaacgctgcgaactgcgatacgt
aatgcgaattgcaggat--tcagtgagtcatcgaaattttgaacgcatatt-gca-cga-
ccggggaccat--cccgggagtatgcctgtatcagtgtccgtacaccaaacttggttttc
ttcttt-ccgtgtagtcggtggaagatatgccagatgtg-aagtgtctttcga---ctgg
--ttttcgaatcg-gttgtgagtcctttgaaatgtatagaactgtacttctctttgctcg
aaaagcgtggcattgctgg--ttgtggaggctgttcgtgtgaccagtc-ggcgatcg-gt
ttgtctgctgtagca-ttaatggaggagtgttcgattcgcggtatggttggctt-cggct
aaacaga-cgcttattgggctctctttctgctgtggc-ggtatgaac-tggtgaaccgta
g--tcatgtg-tgacttggcttttga--attggctttgc-tggtgc----------gaag
tag-agtgacagtttcgg--ctgtc---ga-gggt-cgacccatttgg-gaaatttatgc
ggtgc--ggcttcggtcgcgcag-tatctcaattggacc---------------------
---------------------------------
>EF174949
------------------------------------------------------------
------------------------------------------------------------
------------------------------------------------------------
------------------------------------------------------------
------------------------------------------------------------
------------------------------------------------------------
--------------------------------------------taccacacct-aaaaa
c-tttccac-gtg-aa--c-cgtatcaa--acaacaaattggggg-tttgtt---tggcg
gc-ggctgctggc-atctt-----------------------------------------
------------------------------------------------------------
------------------------------------------------------------
------------------------------------------------------------
------------------------------------------------------------
------------------------------------------------------------
------------------------------------------------------------
------------------------------------------------------------
------------------------------------------------------------
------------------------------------------------------------
------------------------------------------------------------
------------------------------------------------------------
-----------------tt-------ttg-ctagcggctgctgc--taagcaagccctat
c-atggcgagcgttcggacc---tcggtcggagccagtagctttca--ttgtaaacccat
tcttaattactgaatatactgt-agggacgaaagtctctacttttaactagatagcaact
ttcagcagtggatgtctaggctcgcacatc-gatgaagaacgctgcgaactgcgatacgt
aatgcgaattgcaggat--tcagtgagtcatcgaaattttgaacgcatatt-gca-ctc-
ctgggtt-cagc-ctcaggagtatgcctgtatcagtgtccgtacaccaaacttggttttc
ctcttt-ccgtgtagtcggtggaggatatgccagatgtg-aagtgtcttgcgg---ctgg
--ttttcggatcg-gctgcgagtcctttgaaatgtacagaactgtacttctctttgctcg
aaaagcgtggcgttgctgg--ttgtgaaggctgtccgtgtgaccagtc-ggcgatca-gt
ttgtctgctgtagtg-ttaatggaggaatgttcgattcgcggtatgattggctt-cggct
gagcaga-cgcttattggacgtttttcctgctgtagc-ggtatgaac-tggtgaaccgta
g--tcatgtg-tgacttggcttttga--atcggcattgc-tggtgc----------gaag
tag-agtggcagtctcgg--ctgtc---ga-gggt-cgatccatttgg-gaaatttgcgc
agtgc--gacttcggtcacgcgg-cgtctcaattggacctgatatcaggcaagattaccc
gct------------------------------
>EF174948
------------------------------------------------------------
------------------------------------------------------------
------------------------------------------------------------
------------------------------------------------------------
------------------------------------------------------------
------------------------------------------------------------
------------------------------------------------------------
--------------------cgtatcaa-accaattaattggggg-tttgct---tgacg
gc-aactgcaggc-atctt-----------------------------------------
------------------------------------------------------------
------------------------------------------------------------
------------------------------------------------------------
------------------------------------------------------------
------------------------------------------------------------
------------------------------------------------------------
------------------------------------------------------------
------------------------------------------------------------
------------------------------------------------------------
------------------------------------------------------------
------------------------------------------------------------
-----------------tt-----tgttg-ctggtggttgctgc--cgaaaaagccctat
c-atggcgagcgttcggacc---tcggtcggagcgagtagcttt-a--ttgtaaacccat
tcctaattactgaatatactgt-ggggacgaaagtctctgcttttaactagatagcaact
ttcagcagtggatgtctaggctcgcacatc-gatgaagaacgctgcgaactgcgatacgt
aatgcgaattgcaggat--tcagtgagtcatcgaaattttgaacgcatatt-gca-ctc-
ccgggtt-cagc-ctcgggagtatgcctgtatcagtgtccgtacaccaaccttggttttc
ttcttt-ccgtgtagtcggtggaggatatgccagatatg-aagtgtcttgcgg---ctga
--ttttcggatcg-gctgcgagtccttttaaatgtacagaactgtacttctctttgctcg
aaaagcgtggcgttgctgg--ttgtgaagactgtccatgtggctagtc-ggcgatcg-gt
ttgtctactgtggca-ttaatggaggaatgttcgattcgcggtatgattggctt-cggct
aaacaga-cgtttattggatgtttttcctgctatggt-ggtctgaac-tggtgaaccgta
t--tcatgtg-t-acttggtttttga--atcggctttgc-tggtgc----------gaag
tag-agtggcagtttagg--ctgtc---ga-gggt-cgatccatttgg-gaaattttcgt
agtgc--gacctcggttgcgctg-c-----------------------------------
---------------------------------
>EF174947
------------------------------------------------------------
------------------------------------------------------------
------------------------------------------------------------
------------------------------------------------------------
------------------------------------------------------------
------------------------------------------------------------
------------------------------------------------------------
-----------------------------accaatacattggggg-attgtt---tggcg
gc-agttgctggc-atctt-----------------------------------------
------------------------------------------------------------
------------------------------------------------------------
------------------------------------------------------------
------------------------------------------------------------
------------------------------------------------------------
------------------------------------------------------------
------------------------------------------------------------
------------------------------------------------------------
------------------------------------------------------------
------------------------------------------------------------
------------------------------------------------------------
-----------------tt-----tgctg---gctg-ctgctgc--tgagcaatctctat
caatggtgagcgttcggacc---tcgatctgaaccagtagcttca---ttgtaaacccat
ttctaattactgaatatactgt-ggggacgaaagtctctgcttttaactagatagcaact
ttcagcagtggatgtctaggctcgcacatc-gatgaagaacgctgcgaactgcgatacgt
aatgcgaattgcaggat--tcagtgagtcatcgaaattttgaacgcatatt-gca-ctc-
ccgggtt-cggc-ctcgggagtatgcctgtatcagtgtccgtacaccaaacttggttttc
ttcttt-ccgtgtagtcggtggaggatctgccagatgtg-aagtgtcttttgg---ctgg
--ttttcgaatcg-gctgtgagtcctttgaaatgtacagaactgtacttctctttgctcg
aaaagcatggcattgctgg--ttgtgaaggctgtccgtgtgaccagtc-ggcgatcg-gt
ttgtctgctgtggcg--taatggaggagtgttcgattcgcggtatggttggctt-cggct
gaacaga-cgcttattggacattcttcctgctgtagt-ggtatgaac-tggtgaaccgta
g--ttatatg-tgacttggcttttga--atcgactttac-tgttgc----------gaag
tag-agtgacagtttcgg--ctgtc---ga-gggt-cgatccatttgg-gaaatttgtgt
cgtgc--ggcttcggtcgtgcag-catctcaactggacc---------------------
---------------------------------
>EF174946
------------------------------------------------------------
------------------------------------------------------------
------------------------------------------------------------
------------------------------------------------------------
------------------------------------------------------------
------------------------------------------------------------
-----------------------------------------------cacatct-aaaaa
c-tttccac-gtg-aa--c-cgtatcaa-accaatacattggggg-attgtt---tggcg
gc-agttgctggc-atctt-----------------------------------------
------------------------------------------------------------
------------------------------------------------------------
------------------------------------------------------------
------------------------------------------------------------
------------------------------------------------------------
------------------------------------------------------------
------------------------------------------------------------
------------------------------------------------------------
------------------------------------------------------------
------------------------------------------------------------
------------------------------------------------------------
-----------------tt-----tgctg---gctg-ctgctgc--tgagcaatctctat
caatggtgagcgttcggacc---tcgatctgaaccagtagcttca---ttgtaaacccat
ttctaattactgaatatactgt-ggggacgaaagtctctgcttttaactagatagcaact
ttcagcagtggatgtctaggctcgcacatc-gatgaagaacgctgcgaactgcgatacgt
aatgcgaattgcaggat--tcagtgagtcatcgaaattttgaacgcatatt-gca-ctc-
ccgggtt-cggc-ctcgggagtatgcctgtatcagtgtccgtacaccaaacttggttttc
ttcttt-ccgtgtagtcggtggaggatctgccagatgtg-aagtgtcttttgg---ctgg
--ttttcgaatcg-gctgtgagtcctttgaaatgtacagaactgtacttctctttgctcg
aaaagcatggcattgctgg--ttgtgaaggctgtccgtgtgaccagtc-ggcgatcg-gt
ttgtctgctgtggcg--taatggaggagtgttcgattcgcggtatggttggctt-cggct
gaacaga-cgcttattggacattcttcctgctgtagt-ggtatgaac-tggtgaaccgta
g--ttatatg-tgacttggcttttga--atcgactttac-tgttgc----------gaag
tag-agtgacagtttcgg--ctgtc---ga-gggt-cgatccatttgg-gaaatttgtgt
cgtgc--ggcttcggtcgtgcag-catctcaac---------------------------
---------------------------------
>EF174945
------------------------------------------------------------
------------------------------------------------------------
------------------------------------------------------------
------------------------------------------------------------
------------------------------------------------------------
------------------------------------------------------------
------------------------------------------------------------
--------------------------------------ttggggg-tttact---tggcg
gc-ggctgctggc-atagt-----------------------------------------
------------------------------------------------------------
------------------------------------------------------------
------------------------------------------------------------
------------------------------------------------------------
------------------------------------------------------------
------------------------------------------------------------
------------------------------------------------------------
------------------------------------------------------------
------------------------------------------------------------
------------------------------------------------------------
------------------------------------------------------------
-----------------tt-----tgctggctgctg-ctgctgc--cgagtgagccctat
c-atggcgagtgttcggacc---tcggtctgagctagtagctttaa--ttttaaacccat
tcttaattactgaatatactgt-ggggacgaaagtctctgcttttaactagatagcaact
ttcagcagtggatgtctaggctcgcacatc-gatgaagaacgctgcgaactgcgatacgt
aatgcgaattgcaggat--tcagtgagtcatcgaaattttgaacgcatatt-gca-cta-
ccgggttacag--ctcgggagtatgcctgtatcagtgtccgtacatcaaacttggttttc
ttcttt-ccgtgtagtcggtggaggatatgccagatgtg-aagtgtcttgcga---ctgg
--ttttcggatcg-gttgtgagtcctttgaaatgtatagaactgtacttctctttgctcg
aaaagcgtggcattgctgg--ttgtggaggctgtccgtgtggccagtc-ggcgatcg-gt
ttgtctgctgtggca-ttaatggaggagtgttcgattcgcggtatggttggctt-cggct
aaacaga-cgcttattggactctcttcctgctgtggc-ggtatgaac-tggtgaaccgta
g--tcatgtg-tgacttggcttttga--atcggctttgc-tggtgc----------gaag
tag-agtgacagtttcgg--ctgtc---ga-gggt-cgacccatttgg-gaaatttatgc
ggtgc--ggcttcggtcgcgcag-catctcaattgga-----------------------
---------------------------------
>EF174944
------------------------------------------------------------
------------------------------------------------------------
------------------------------------------------------------
------------------------------------------------------------
------------------------------------------------------------
------------------------------------------------------------
------------------------------------------------------------
---------------------------a-cccaaataattggggg-tttact---tggcg
gc-ggctgctggc-atagt-----------------------------------------
------------------------------------------------------------
------------------------------------------------------------
------------------------------------------------------------
------------------------------------------------------------
------------------------------------------------------------
------------------------------------------------------------
------------------------------------------------------------
------------------------------------------------------------
------------------------------------------------------------
------------------------------------------------------------
------------------------------------------------------------
-----------------tt-----tgctg---gctg-ctgctgc--cgagtgagccctat
c-atggcgagtgtttggacc---tcgktctgagctagtagctttaa--ttttaaacccat
tcttaattactgaatatactgt-ggggacgaaagtctctgcttttaactagatagcaact
ttcagcagtggatgtctaggctcgcacatc-gatgaagaacgctgcgaactgcgatacgt
aatgcgaattgcaggat--tcagtgagtcatcgaaattttgaacgcatatt-gca-caa-
ccggggatcat--cccgggagtatgcctgtatcagtgtccgtacatcaaacttggttttc
ttcttt-ccgtgtagtcggtggaagatatgccagatgtg-aagtgtctttcga---ctgg
--ttttcgaatcg-gttgtgagtcctttgaaatgtatagaactgtacttctctttgctcg
aaaagcgtggcattgctgg--ttgtggaggctgttcgtgtgaccagtc-ggcgatcg-gt
ttgtctgctgtagca-ttaatggaggagtgttcgattcgcggtatggttggctt-cggct
aaacaga-cgcttattgggctctctttctgctgtggc-ggtatgaac-tggtgaaccgta
g--tcatgtg-tgacttggcttttga--attggctttgc-tggtgc----------gaag
tag-agtgacagtttcgg--ctgtc---ga-gggt-cgacccatttgg-gaaatttatgc
ggtgc--ggcttcggtcgcgcag-tatctcaattggacctgatatcaggcaagattaccc
gctgaacttaagcatatta--------------
>EF174943
------------------------------------------------------------
------------------------------------------------------------
------------------------------------------------------------
------------------------------------------------------------
------------------------------------------------------------
------------------------------------------------------------
-------------------------------cggaaggatccattaccacacct-aaaaa
c-tttccac-gtg-aa--c-cgtatcaa-accaact-attggggg-tttgtt---cggcg
gc-ggctgcaggc-atcgt-----------------------------------------
------------------------------------------------------------
------------------------------------------------------------
------------------------------------------------------------
------------------------------------------------------------
------------------------------------------------------------
------------------------------------------------------------
------------------------------------------------------------
------------------------------------------------------------
------------------------------------------------------------
------------------------------------------------------------
------------------------------------------------------------
-----------------tt-----tgctg----gcggctgctgc--ggagcaatccctat
c-aaggcgagcactcggatt---tcggtcggagttagtagcataca--ttttaaacccat
tcctaattactgaatatactgt-ggggacgaaagtctctgcttttaactagatagcaact
ttcagcagtggatgtctaggctcgcacatc-gatgaagaacgctgcgaactgcgatacgt
aatgcgaattgcaggat--tcagtgagtcatcgaaattttgaacgcatatt-gca-ctt-
ccgggt--tagt-cctggaagtatgcctgtatcagtgtccgtacaacaaccttggttttc
ttcctt-ccgtgtagtcggtggaggatatgccagatgtg-aagtgtctagcag---ctga
--ttttcgaatcg-actgtgagtcctttgaaatgtacagaactga-cttctcattgtacg
aaaagcgtagcgttgctgg--ttgtggaggctgtccgtgtgacaagtc-ggcgatcg-gt
ttgtctgctgtggcg-ttaa-ggaggagtgttcgtttcgcggtatggttagctt-cggct
gaacagg-cgcttatcggatattctttctgctgtggt-ggtatgac--tggtgaaccgta
g--tcgtatg-tgacttggcttctga--atcggctttgc-taaagt----------gaag
tag-attgacagtttagg--ctgtcga-gagaagt-cgatccatttgg---gaattgtgc
ggtgt--ggcttcggtcgcgcgg-catctcaattggacctg-------------------
--------------------------------a
>EF174942
------------------------------------------------------------
------------------------------------------------------------
------------------------------------------------------------
------------------------------------------------------------
------------------------------------------------------------
------------------------------------------------------------
------------------------------------------------------------
---------------------gtatcaa--acaattaattggggg-cttatt---tggcg
gc-agcagctagc-atattgtat--tttttgctggctactgctgctgtgtaagctctatc
atgggtatacttggcggcagcagctagcatattgtatttttttgctggctactgctgctg
tgtaagcatttatttggtggcagctgctagcatattgtat--------------------
------------------------------------------------------------
------------------------------------------------------------
------------------------------------------------------------
------------------------------------------------------------
------------------------------------------------------------
------------------------------------------------------------
------------------------------------------------------------
------------------------------------------------------------
------------------------------------------------------------
-----------------ttttctttgctg----gcaactgctac--tgggtataccctgt
c-atggcaagcgctcggacc---ttggtttgagcaggagcatgaa---ttttaaaccatt
tactaattactgaatatactgt-ggggacgaaagtctctgcttttaactagatagcaact
ttcagcagtggatgtctaggctcgcacatc-gatgaagaacgctgcgaactgcgatacgt
aatgcgaattgcaggat--tcagtgagtcatcgaaattttgaacgcatatt-gca-ctt-
ccgggctctcta-cccgggagtatgcctgtatcagtgtccgtacaacaaacttggttttc
ttgctt-ccgtgtagtcggtggaagatatgccagatgtg-aagtgtcttgcgg---ctga
--ctttcggatcg-gctgcgagtcctttgaaatgtacagaactgtacttctctttgctcg
aaaagcgtggtgttactgg--ttgtaaagactgaccgtatggcaaaacaggcgactgtga
ttgtctgctggggca-ttaatggaggagtgttcaattcgcggtatggttggctt-cggct
aaacagg-cgcttactagacattctttcagctgtggc-ggtatatc--tggtgaaccgta
g--tcacg---tggtcttggttttga--atcggtttcgc-tggtgt----------gaag
tag-agtgacagtttcgg--ctgtc---ga-gggt-cgatccatttgg-gaaatttgtgc
ggtgc--ggcttcggtcgctctg-catctcaa----------------------------
---------------------------------
>EF174941
------------------------------------------------------------
------------------------------------------------------------
------------------------------------------------------------
------------------------------------------------------------
------------------------------------------------------------
------------------------------------------------------------
--------------------------------------------taccacacct-aaaaa
c-tttccac-gtg-aa--c-cgtatcaa-accaattaattggggg-tttgct---tggcg
ga-aactgcaggc-atctt-----------------------------------------
------------------------------------------------------------
------------------------------------------------------------
------------------------------------------------------------
------------------------------------------------------------
------------------------------------------------------------
------------------------------------------------------------
------------------------------------------------------------
------------------------------------------------------------
------------------------------------------------------------
------------------------------------------------------------
------------------------------------------------------------
-----------------tt-----tgttg-ccggtggttgctgc--cgaaaaagccctat
c-atggcgagcgttcggacc---tcggtcggagccagtagctt--g--ttgtaaacccat
tcctaattactgaatatactgt-ggggacgaaagtctctgcttttaactagatagcaact
ttcagcagtggatgtctaggctcgcacatc-gatgaagaacgctgcgaactgcgatacgt
aatgcgaattgcaagat--tcagtgagtcatcgaaattttgaacgcatatt-gca-ctc-
ccgggtt-cagc-ctcgggagtatgcctgtatcagtgtccgtacaccaaccttggttttc
ttcttt-ccgtgtagtcggtggaggatatgccagatgtg-aagtgtcttgcgg---ctgg
--ttttcggatcg-gctgcgagtccttttaaatgtacagaactgtacttctc-ttgctcg
aaaagcgtggcgttgctgg--ttgtgaagactgtccatgtggctagtc-ggcgatca-gt
ttgtctattgtggca-ttaatggaggaatgttcgattcgcggtatgattggctt-cggct
aagcaga-cgtttattggatgtttttcctgctatggt-ggtattaac-tgatgaaccgta
t--tcatgtg-t-acttggtttttga--atcggctttgc-tggtgc----------gaag
tag-agtgacagtttagg--ctgtc---gaggggt-cgatccatttgg-gaaatttgcgt
agtgc--ggctttggtcgcgttg-cgtctctattggacctgatatc--------------
---------------------------------
>EF174940
------------------------------------------------------------
------------------------------------------------------------
------------------------------------------------------------
------------------------------------------------------------
------------------------------------------------------------
------------------------------------------------------------
------------------------------------------------------------
----------------------------------ttaattggggg-cttatt---tggcg
gc-agcagctagc-atattgtatttcttttgctggctactgctgttgtgtaagctctatc
atgggtatacttggcggcagcagctagcatattgtatttttttgctggctactgttgctg
tctaagtgtttatttggcggcagcagctagcatattgtattttttttgctggctactgtt
gctgtgtaagtgtttatttggcggcagcagctagcatattgtattatttttgctggctac
tgctgctgtgtaagtgtttatttggcggcagcagctagcatattgtattatttttgctgg
ctactgctgctatgtaagcgtttatttggcggaaccggctagcatattgtattatttttg
ctggctactgctgctatgtaagcgtttatttggcggaaccggctagcatattgtattatt
tttgctggcttcttctactatgtaagcgtttatttggtggcagcggctagcatatcgtat
tttttttgctggcttcttctactatgtaagcatttatttggcggcagtggctagcatatc
gtatttttttgctggctactgcttctgtgtaagcatttattggtggcagcggctagcata
tcgtattttttttgctggcttcttctactatgtaagcatttatttggcggcagtggctag
catatcgta-tttttttgctggctacttctgctgtgtaagcatttatt---tggtgacag
cggctagcatattgtatttgtttttgctg----gctactgctac--tgggtataccctgt
c-atggtaagcgctcggacc---ttggtttgagcaggagcatgaa---ttttaaaccatt
tactaattactgaatatactgt-ggggacgaaagtctctgcttttaactagatagcaact
ttcagcagtggatgtctaggctcgcacatc-gatgaagaacgctgcgaactgcgatacgt
aatgcgaattgcaggat--tcagtgagtcatcgaaattttgaacgcatatt-gca-ctt-
ctgggctctcta-ctcaggagtatgcctgtatcagtgtccgtacaacaaacttggttttc
ttcctt-ccgtgtagtcggtggaagatatgccagatgtg-aagtgtcttgcgg---ctga
--ttttcggatcg-gctgcgagtcctttgaaatgtacagaactgtacttctctttgctcg
aaaagcgtggtgttactgg--ttgtaaagactgaccgtgtgaccaaacaggcgactgtga
ttgtctgctggggca-ttaatggaggagtgttcaattcgcggtatggttggctt-cggct
aaacaga-cgcttactggacattctttcagctgtggc-ggtatatc--tggtgaaccgta
g--tcacg---tggtcttggttttga--atcggtttcgc-tggtgc----------gaag
tag-agtgacagtttcgg--ctgtc---ga-gggt-cgatccatttgg-gaaatttgtgc
ggtgc--ggcttcggtcgcgctg-catctcaattggacctgatatca-------------
---------------------------------
>EF174939
------------------------------------------------------------
------------------------------------------------------------
------------------------------------------------------------
------------------------------------------------------------
------------------------------------------------------------
------------------------------------------------------------
------------------------------------------------------------
----------------------------------ttaattggggg-cttatt---tggcg
gc-agcagctagc-atattgtatt-tttttgctggctactgctgctgtgtaagctctatc
atgggtatacttggcggcagcagctagcatattgtatttttttgctggctactgttgctg
tgtaagtgtttatttggcggcagcagctagcatattgtatttt-----------------
------------------------------------------------------------
------------------------------------------------------------
------------------------------------------------------------
------------------------------------------------------------
------------------------------------------------------------
------------------------------------------------------------
------------------------------------------------------------
------------------------------------------------------------
--------------tttgctggctacttctgctgtgtaagcatttatt---tggtggcag
ctgctagcatattgtatttttttttgcta----gtaactgctac--tgagtatatcctgt
c-atggcaagcgctcggatc---ttggtttgagcaggagcatgaat--ttttaaaccatt
tactaattactgaatatactgt-ggggacgaaagtctctgcttttaactagatagcaact
ttcagcagtggatgtctaggctcgcacatc-gatgaagaacgctgcgaactgcgatacgt
aatgcgaattgcaggat--tcagtgagtcatcgaaattttgaacgcatatt-gca-ctt-
ccgggctctcta-cccgggagtatgcctgtatcagtgtccgtacaacaaacttggttttc
ttcctt-ccgtgtagtcggtggaagatatgccagatgtg-aagtgtcttgcgg---ctga
--ttttcggatcg-gctgcgagtcctttgaaatgtacagaactgtacttctctttgctcg
aaaagcgtggtgttactgg--ttgtaaagactgactgtgtggcaaaacaggcgactgtga
ttgtctgctggggca-ttaatggagaagtgttcaattcgcggtatggttggctt-cggct
aaacagg-cgcttactggacattctttcagctgtggc-ggtatatc--tggtgaaccgta
g--tcacg---tggtcttggttttga--atcggtttcgc-tggtgc----------gaag
tag-agtgacagtttcgg--ctgtc---ga-gggt-cgatccatttgg-gaaatttgtgc
ggtgc--ggcttcggtcgcgctg-catctcaattggacctgatatc--------------
---------------------------------
>EF174938
------------------------------------------------------------
------------------------------------------------------------
------------------------------------------------------------
------------------------------------------------------------
------------------------------------------------------------
------------------------------------------------------------
------------------------------------------------------------
----------------------------------------------tttgtt---tggcg
gc-ggctgcaggc-atcat-----------------------------------------
------------------------------------------------------------
------------------------------------------------------------
------------------------------------------------------------
------------------------------------------------------------
------------------------------------------------------------
------------------------------------------------------------
------------------------------------------------------------
------------------------------------------------------------
------------------------------------------------------------
------------------------------------------------------------
------------------------------------------------------------
-----------------tt-----tgctg----gcggctgctgc--tgagcaatccctat
c-aaggcgagcactcggatt---tcggtctgagttagtagcataca--ttttaaacccat
tcctaattactgaatatactgt-ggggacgaaagtctctgcttttaactagatagcaact
ttcagcagtggatgtctaggctcgcacatc-gatgaagaacgctgcgaactgcgatacgt
aatgcgaattgcaggat--tcagtgagtcatcgaaattttgaacgcatatt-gca-ctt-
ccgggt--tagt-cctggaagtatgcctgtatcagtgtccgtacaacaaacttggttttc
ttcctt-ccgtgtagtcggtggaggatatgccagatgtg-aagtgtcttgcgg---ctga
--ttttcgaatcg-actgtgagtcctttgaaatgtacagaactga-cttctcattgttcg
aaaagcgtagcgttgctgg--ttgtggaggctgtccgtgtgacaagtc-ggcgatcg-gt
ttgtctgctgtggca-ttaa-ggaggagtgttcgtttcgcggtatggttagctt-cggct
gaacagg-cgcttatcggatattctttctgctgtggt-ggtatgac--tggtgaaccgta
g--tcgtatg-tgacttggcttctga--atcggctttgc-taaagt----------gaag
tag-attgacagtttagg--ctgtc---gagaagt-cgatccatttgg---gaattgtgc
ggtgt--ggcttcggtcgcgcgg-catctcaattgg------------------------
--------------------------------a
>EF174937
------------------------------------------------------------
------------------------------------------------------------
------------------------------------------------------------
------------------------------------------------------------
------------------------------------------------------------
------------------------------------------------------------
--------------------------------------------taccacacct-aaaaa
c-tttccac-gtg-aa--c-cgtatcaa-accaact-attggggg-tttgtt---tggcg
gc-ggctgcaggc-atcat-----------------------------------------
------------------------------------------------------------
------------------------------------------------------------
------------------------------------------------------------
------------------------------------------------------------
------------------------------------------------------------
------------------------------------------------------------
------------------------------------------------------------
------------------------------------------------------------
------------------------------------------------------------
------------------------------------------------------------
------------------------------------------------------------
-----------------tt-----tgctg----gcggctgctgc--tgagcaatccctat
c-aaggcgagcactcggatt---tcggtctgagttagtagcataca--ttttaaacccat
tcctaattactgaatatactgt-ggggacgaaagtctctgcttttaactagatagcaact
ttcagcagtggatgtctaggctcgcacatc-gatgaagaacgctgcgaactgcgatacgt
aatgcgaattgcaggat--tcagtgagtcatcgaaattttgaacgcatatt-gca-ctt-
ccgggt--tagt-cctggaagtatgcctgtatcagtgtccgtacaacaaacttggttttc
ttcctt-ccgtgtagtcggtggaggatatgccagatgtg-aagtgtcttgcgg---ctga
--ttttcgaatcg-actgtgagtcctttgaaatgtacagaactga-cttctcattgttcg
aaaagcgtagcgttgctgg--ttgtggaggctgtccgtgtgacaagtc-ggcgatcg-gt
ttgtctgctgtggcg-ttaa-ggaggagtgttcgtttcgcggtatggttagctt-cggct
gaacagg-cgcttatcggatattctttctgctgtggt-ggtatgac--tggtgaaccgta
g--tcgtatg-tgacttggcttctga--atcggctttgc-taaagt----------gaag
tag-attgacagtttagg--ctgtc---gagaagt-cgatccatttgg---gaattgtgc
ggtgt--ggcttcggtcgcgcgg-catctcaattggacctg-------------------
--------------------------------a
>EF174936
------------------------------------------------------------
------------------------------------------------------------
------------------------------------------------------------
------------------------------------------------------------
------------------------------------------------------------
------------------------------------------------------------
------------------------------------------------------------
---------------a--c-cgtatcaa-accaact-attggggg-tttgtt---tggcg
gc-ggctgcaggc-atcat-----------------------------------------
------------------------------------------------------------
------------------------------------------------------------
------------------------------------------------------------
------------------------------------------------------------
------------------------------------------------------------
------------------------------------------------------------
------------------------------------------------------------
------------------------------------------------------------
------------------------------------------------------------
------------------------------------------------------------
------------------------------------------------------------
-----------------tt-----tgctg----gcggctgctgc--tgagcaatccctat
c-aaggcgagcactcggatt---tcggtctgagttagtagcataca--tttcaaacccat
tcctaattactgaatatactgt-ggggacgaaagtctctgcttttaactagatagcaact
ttcagcagtggatgtctaggctcgcacatc-gatgaagaacgctgcgaactgcgatacgt
aatgcgaattgcaggat--tcagtgagtcatcgaaattttgaacgcatatt-gca-ctt-
ccgggt--tagt-cctggaagtatgcctgtatcagtgtccgtacaacaaacttggttttc
ttcctt-ccgtgtagtcggtggaggatatgccagatgtg-aagtgtcttgcgg---ctga
--ttttcgaatcg-actgtgagtccttttaaatgtatagaactga-cttctcattgtacg
aaaagcgtagcgttgctgg--ttgtggaggctgtccgtgtgacaagtc-ggcgatcg-gt
ttgtctgctgtggcg-ttaa-ggaggagtgttcgtttcgcggtatggttagctt-cggct
gaacagg-cgcttatcggatattctttctgctgtggt-ggtatgac--tggtgaaccgta
g--tcgtatg-tgacttggcttctga--atcggctttgc-taaagt----------gaag
tag-attgacagtttagg--ctgtcgaggagaagt-cgatccatttgg---gaattgtgc
ggtgt--ggcttcggtcgcgcgg-catctcaattggacc---------------------
---------------------------------
>EF174935
------------------------------------------------------------
------------------------------------------------------------
------------------------------------------------------------
------------------------------------------------------------
------------------------------------------------------------
------------------------------------------------------------
-----------------------------------------------cacacct-aaaaa
c-tttccac-gtg-aa--c-cgtatcaa-cccaattaattggggg-tttact---tggcg
gc-ggctgctggc-atagt-----------------------------------------
------------------------------------------------------------
------------------------------------------------------------
------------------------------------------------------------
------------------------------------------------------------
------------------------------------------------------------
------------------------------------------------------------
------------------------------------------------------------
------------------------------------------------------------
------------------------------------------------------------
------------------------------------------------------------
------------------------------------------------------------
-----------------tt-----tgctg---gctg-ctgctgc--cgagtaagccctat
c-atggcgagtgtttggacc---tcggtctgagctagtagctttaa--tttcaaacccat
tcttaattactgaatatactgt-ggggacgaaagtctctgcttttaactagatagcaact
ttcagcagtggatgtctaggctcgcacatc-gatgaagaacgctgcgaactgcgatacgt
aatgcgaattgcaggat--tcagtgagtcatcgaaattttgaacgcatatt-gca-caa-
ccggggaccat--cccgggagtatgcctgtatcagtgtccgtacatcaaacttggttttc
ttcttt-ccgtgtagtcggtggaagatatgccagatgtg-aagtgtctttcga---ctgg
--ttttcgaatcg-gttgtgagtcctttgaaatgtatagaactgtacttctctttgctcg
aaaagcgtggcattgctgg--ttgtggaggctgttcgtgtgaccagtc-ggcgatcg-gt
ttgtctgctgtagca-ttaatggaggagtgttcgattcgcggtatggttggctt-cggct
aaacaga-cgcttattgggctctctttctgctgtggc-ggtatgaac-tggtgaaccgta
g--tcatgtg-tgacttggcttttga--attggctttgc-tggtgc----------gaag
tag-agtgacagtttcgg--ctgtc---ga-gggt-cgacccatttgg-gaaatttatgc
ggtgc--ggcttcggtcgcgcag-tatctcaattggacctgatatc--------------
---------------------------------
>EF174934
------------------------------------------------------------
------------------------------------------------------------
------------------------------------------------------------
------------------------------------------------------------
------------------------------------------------------------
------------------------------------------------------------
------------------------------------------------------------
---------------------gtatcaa-cccaattaattggggg-tttact---tggcg
gc-ggctgctggc-atagt-----------------------------------------
------------------------------------------------------------
------------------------------------------------------------
------------------------------------------------------------
------------------------------------------------------------
------------------------------------------------------------
------------------------------------------------------------
------------------------------------------------------------
------------------------------------------------------------
------------------------------------------------------------
------------------------------------------------------------
------------------------------------------------------------
-----------------tt-----tgctg---gctg-ctgctgc--cgagtgagccctat
c-atggtgagtgtttggacc---tcggtctgagctagtagctttaa--tttcaaacccat
tcttaattactgaatatactgt-ggggacgaaagtctctgcttttaactagatagcaact
ttcagcagtggatgtctaggctcgcacatc-gatgaagaacgctgcgaactgcgatacgt
aatgcgaattgcaggat--tcagtgagtcatcgaaattttgaacgcatatt-gca-cga-
ccggggaccat--cccgggagtatgcctgtatcagtgtccgtacaccaaacttggttttc
ttcttt-ccgtgtagtcggtggaagatatgccagatgtg-aagtgtctttcga---ctgg
--ttttcgaatcg-gttgtgagtcctttgaaatgtatagaactgtacttctctttgctcg
aaaagcgtggcattgctgg--ttgtggaggctgttcgtgtgaccagtc-ggcgatcg-gt
ttgtctgctgtagca-ttaatggaggagtgttcgattcgcggtatggttggctt-cggct
aaacaga-cgcttattgggctctctttctgctgtggc-ggtatgaac-tggtgaaccgta
g--tcatgtg-tgacttggcttttga--attggctttgc-tggtgc----------gaag
tag-agtgacagtttcgg--ctgtc---ga-gggt-cgacccatttgg-gaaatttatgc
ggtgc--ggcttcggtcgcgcag-tatctcaattggacctgatatcaggcaagattaccc
gctgaacttaagcatat----------------
>EF174933
------------------------------------------------------------
------------------------------------------------------------
------------------------------------------------------------
------------------------------------------------------------
------------------------------------------------------------
------------------------------------------------------------
-----------------------------------------cattaccacacct-aaaaa
c-tttccac-gtg-aa--c-cgtatcaa-accaattaattggggg-tttgct---tgacg
gc-aactgcaggc-atctt-----------------------------------------
------------------------------------------------------------
------------------------------------------------------------
------------------------------------------------------------
------------------------------------------------------------
------------------------------------------------------------
------------------------------------------------------------
------------------------------------------------------------
------------------------------------------------------------
------------------------------------------------------------
------------------------------------------------------------
------------------------------------------------------------
-----------------tt-----tgttg-ctggtggttgctgc--cgaaaaagccctat
c-atggcgagcgttcggacc---tcggtcggagcgagtagcttt-a--ttgtaaacccat
tcctaattactgaatatactgt-ggggacgaaagtctctgcttttaactagatagcaact
ttcagcagtggatgtctaggctcgcacatc-gatgaagaacgctgcgaactgcgatacgt
aatgcgaattgcaggat--tcagtgagtcatcgaaattttgaacgcatatt-gca-ctc-
ccgggtt-cagc-ctcgggagtatgcctgtatcagtgtccgtacaccaaccttggttttc
ttcttt-ccgtgtagtcggtggaggatatgccagatatg-aagtgtcttgcgg---ctga
--ttttcggatcg-gctgcgagtccttttaaatgtacagaactgtacttctctttgctcg
aaaagcgtggcgttgctgg--ttgtgaagactgtccatgtggctagtc-ggcgatcg-gt
ttgtctactgtggca-ttaatggaggaatgttcgattcgcggtatgattggctt-cggct
aaacaga-cgtttattggatgtttttcctgctatggt-ggtctgaac-tggtgaaccgta
t--tcatgtg-t-acttggtttttga--atcggctttgc-tggtgc----------gaag
tag-agtggcagtttagg--ctgtc---ga-gggt-cgatccatttgg-gaaattttcgt
agtgc--gacctcggttgcgctg-cgtctcagttggacctgatatc--------------
---------------------------------
>EF174932
------------------------------------------------------------
------------------------------------------------------------
------------------------------------------------------------
------------------------------------------------------------
------------------------------------------------------------
------------------------------------------------------------
------------------------------------------------------------
---------------------gtatcaa--acaattaattggggg-cttatt---tggcg
gc-agcagctagc-atatcgtattatttttgctggctactgctgctgtgtaagctctatc
atgggtatacttaacggcaacagctagcatattgta------------------------
------------------------------------------------------------
------------------------------------------------------------
------------------------------------------------------------
------------------------------------------------------------
------------------------------------------------------------
------------------------------------------------------------
------------------------------------------------------------
------------------------------------------------------------
------------------------------------------------------------
------------------------------------------------------------
-----------------ttatttttgctg----acgactgctac--taggtataccctgt
c-atggcaagcgctcggacc---ttgatttgagcaggagcatgaa---ttttaaaccatt
tactaattactgaatatactgc-ggggacgaaagtctctgcttttaactagataacaact
ttcagcagtggatgtctaggctcgcacatc-gatgaagaacgctgcgaactgcgatacgt
aatgcgaattgcaggat--tcagtgagtcatcgaaattttgaacgcatatt-gca-ctt-
ccgggctctcta-ctcgggagtatgcctgtatcagtgtccgtacaacaaacttggttttc
ttcctt-ccgtgtagtcggtggaagatatgccagatgtg-aagtgtcttgcga---ctga
--ttttcggatcg-gctgcgagtcctttgaaatgtacagaactgtacttctctttgctcg
aaaagcgtggtgttactgg--ttgtaaagactgaccgtgtggccaaacaggcgactgtga
ttgtctgctggggca-ttaatggaggagtgttcaattcgcggtatggttggctt-cggct
aaacaga-cgcttactggacattctttcagttgtggc-ggtatatc--tggtgaaccgta
g--tcacg---tggtcttggttttga--atcggtttcgc-tggtgc----------gaag
tag-agtgacagtttcgg--ctgtc---ga-gggt-cgatccatttgg-gaaatttgtgc
ggtgc--ggcttcggtcgcgctg-catctcaattggacctgatatcaggcaagattaccc
gctgaacttaagcatat----------------
>EF174931
------------------------------------------------------------
------------------------------------------------------------
------------------------------------------------------------
------------------------------------------------------------
------------------------------------------------------------
------------------------------------------------------------
------------------------------------------------------------
---------------------------------attaattggggg-cttatt---tggcg
gc-agcagctagc-atattgtattatttttgctggctactgctgctgtgtaagctctatc
atgggtatacttggcggcagcagctagcatattgtatttttttgctggctactgttgctg
tgtaagtgtttatttggcagcagcagctagcatattgtatttt-tttgctggctactgct
gctgtgtaagtgtttatttggcggcagcagctagcatattgtatt-tttttgctggctac
tgctgctgtgtaagtgtttatttggcggcagcagctagcatatt----------------
------------------------------------------------------------
------------------------------------------------------------
------------------------------------------------------------
------------------------------------------------------------
gtatttttttgctggctactgctgctgtgtaagcatttattggtggtagcggctagcata
tcgtattttttttgctggctacttctactgtgtaagcatttatttggcggcattggctag
catattgta-tttttttgctggctacttctgctgtgtaagcatttatt---tggtgacag
cggcaagcatattatatttgtttttgctg----gctactgctac--tgggtataccctgt
c-atggtaagcgctcggacc---ttggtttgagcaggagcatgaa---ttttaaaccatt
tactaattactgaatatactgt-ggggacgaaagtctctgcttttaactagatagcaact
ttcagcagtggatgtctaggctcgcacatc-gatgaagaacgctgcgaactgcgatacgt
aatgcgaattgcaggat--tcagtgagtcatcgaaattttgaacgcatatt-gca-ctt-
ctgggctctcta-ctcaggagtatgcctgtatcagtgtccgtacaacaaacttggttttc
ttcctt-ccgtgtagtcggtggaagatatgccagatgtg-aagtgtcttgcgg---ctga
--ttttcggatcg-gctgcgagtcctttgaaatgtacagaactgtacttctctttgctcg
aaaagcgtggtgttactgg--ttgtaaagactgaccgtgtggccaaacaggcgactgtga
ttgtctgctggggca-ttaatggaggagtgttcaattcgcggtatggttggctt-cggct
aaacaga-cgcttactggacattctttcagctgtggc-ggtatatc--tggtgaaccgta
g--tcacg---tggtcttggttttga--atcggtttcgc-tggtgc----------gaag
tag-agtgacagtttcgg--ctgtc---ga-gggt-cgatccatttgg-gaaatttgtgc
ggtgc--ggcttcggtcgtgctg-catctcaattggacctgatatcaggcaagat-----
---------------------------------
>EF174930
------------------------------------------------------------
------------------------------------------------------------
------------------------------------------------------------
------------------------------------------------------------
------------------------------------------------------------
------------------------------------------------------------
------------------------------------------------------------
-----------------------atcaa--acaattaattggggg-cttatt---tggcg
gc-agcagctagc-atattgtattatttttgctggctactgctgctgtgtaagctctatc
atgggtatacttggcggcagcagctagcatattgtatttttttgctggctactgttgctg
tgtaagtgtttatttggcagcagcagctagcatattgtatttt-tttgctggctactgct
gctgtgtaagtgtttatttggcggcagcagctagcatattgtatt-tttttgctggctac
tgctgctgtgtaagtgtttatttggcggcagcagctagcatatt----------------
------------------------------------------------------------
------------------------------------------------------------
------------------------------------------------------------
------------------------------------------------------------
gtatttttttgctggctactgctgctgtgtaagcatttattggtggtagcggctagcata
tcgtattttttttgctggctacttctactgtgtaagcatttatttggcggcattggctag
catattgta-tttttttgctggctacttctgctgtgtaagcatttatt---tggtgacag
cggcaagcatattatatttgtttttgctg----gctactgctac--tgggtataccctgt
c-atggtaagcgctcggacc---ttggtttgagcaggagcatgaa---ttttaaaccatt
tactaattactgaatatactgt-ggggacgaaagtctctgcttttaactagatagcaact
ttcagcagtggatgtctaggctcgcacatc-gatgaagaacgctgcgaactgcgatacgt
aatgcgaattgcaggat--tcagtgagtcatcgaaattttgaacgcatatt-gca-ctt-
ctgggctctcta-ctcaggagtatgcctgtatcagtgtccgtacaacaaacttggttttc
ttcctt-ccgtgtagtcggtggaagatatgccagatgtg-aagtgtcttgcgg---ctga
--ttttcggatcg-gctgcgagtcctttgaaatgtacagaactgtacttctctttgctcg
aaaagcgtggtgttactgg--ttgtaaagactgaccgtgtggccaaacaggcgactgtga
ttgtctgctggggca-ttaatggaggagtgttcaattcgcggtatggttggctt-cggct
aaacaga-cgcttactggacattctttcagctgtggc-ggtatatc--tggtgaaccgta
g--tcacg---tggtcttggttttga--atcggtttcgc-tggtgc----------gaag
tag-agtgacagtttcgg--ctgtc---ga-gggt-cgatccatttgg-gaaatttgtgc
ggtgc--ggcttcggtcgtgctg-catctcaattggacctgatatc--------------
---------------------------------
>EF174929
------------------------------------------------------------
------------------------------------------------------------
------------------------------------------------------------
------------------------------------------------------------
------------------------------------------------------------
------------------------------------------------------------
------------------------------------------------------------
-----------------------atcaa--acaattaattggggg-cttatt---tggcg
gc-agcagctagc-atattgtattatttttgctggctactgctgctgtgtaagctctatc
atgggtatacttggcggcagcagctagcatattgtatttttttgctggctactgttgctg
tgtaagtgtttatttggcagcagcagctagcatattgtatttt-tttgctggctactgct
gctgtgtaagtgtttatttggcggcagcagctagcatattgtatt-tttttgctggctac
tgctgctgtgtaagtgtttatttggcggcagcagctagcatatt----------------
------------------------------------------------------------
------------------------------------------------------------
------------------------------------------------------------
------------------------------------------------------------
gtatttttttgctggctactgctgctgtgtaagcatttattggtggtagcggctagcata
tygtattttttttgctggctacttctactgtgtaagcatttatttggcggcattggctag
catattgta-tttttttgctggctacttctgctgtgtaagcatttatt---tggtgacag
cggcaagcatattatatttgtttttgctg----gctactgctac--tgggtataccctgt
c-atggtaagcgctcggacc---ttggtttgagcaggagcatgaa---ttttaaaccatt
tactaattactgaatatactgt-ggggacgaaagtctctgcttttaactagatagcaact
ttcagcagtggatgtctaggctcgcacatc-gatgaagaacgctgcgaactgcgatacgt
aatgcgaattgcaggat--tcagtgagtcatcgaaattttgaacgcatatt-gca-ctt-
ctgggctctcta-ctcaggagtatgcctgtatcagtgtccgtacaacaaacttggttttc
ttcctt-ccgtgtagtcggtggaagatatgccagatgtg-aagtgtcttgcgg---ctga
--ttttcggatcg-gctgcgagtcctttgaaatgtacagaactgtacttctctttgctcg
aaaagcgtggtgttactgg--ttgtaaagactgaccgtgtggccaaacaggcgactgtga
ttgtctgctggggca-ttaatggaggagtgttcaattcgcggtatggttggctt-cggct
aaacaga-cgcttactggacattctttcagctgtggc-ggtatatc--tggtgaaccgta
g--tcacg---tggtcttggttttga--atcggtttcgc-tggtgc----------gaag
tag-agtgacagtttcgg--ctgtc---ga-gggt-cgatccatttgg-gaaatttgtgc
ggtgc--ggcttcggtcgtgctg-catctcaattggacctgatatcaggcaa--------
---------------------------------
>EF174928
------------------------------------------------------------
------------------------------------------------------------
------------------------------------------------------------
------------------------------------------------------------
------------------------------------------------------------
------------------------------------------------------------
------------------------------------------------------------
---------------a--c-cgtatcaa--acaattaattggggg-cttatt---tggcg
gt-agcagctagc-atattgtatt-tttttgctggctactgctgctgtgtaagc------
----atttatttggtggcagcggctagcatatcgtatttttttgctggctactgctgctg
tgtaagcatttatttggtggcaactgctagcatattgta---------------------
------------------------------------------------------------
------------------------------------------------------------
------------------------------------------------------------
------------------------------------------------------------
------------------------------------------------------------
------------------------------------------------------------
------------------------------------------------------------
------------------------------------------------------------
------------------------------------------------------------
-----------------ttttttttgctg----gcaactgctac--tgggtataccctgt
c-atggcaagcgctcggacc---ttggtttgagcaggagcatgaa---ttttaaaccatt
tactaattactgaatatactgt-ggggacgaaagtctctgcttttaactagatagcaact
ttcagcagtggatgtctaggctcgcacatc-gatgaagaacgctgcgaactgcgatacgt
aatgcgaattgcaggat--tcagtgagtcatcgaaattttgaacgcatatt-gca-ctt-
ccgggctctcta-ctcgggagtatgcctgtatcagtgtccgtacaacaaacttggttttc
ttcctt-ccgtgtagtcggtggaagatataccagatgtg-aagtgtcttgcgg---ctga
--ttttcggatcg-gctgcgagtcctttgaaatgtacagaactgtacttctctttgctcg
aaaagcgtggtgttactgg--ttgtaaagactgaccgtgtggcaaaacaggcgactgtga
ttgtctgctggggca-ttaatggaggagtgttcaattcgcggtatggttggctt-cggct
aaacagg-cgcttactggacattctttcagctgtggc-ggtatatc--tggtgaaccgta
g--tcacg---tggtcttggttttga--atcggtttcgc-tggtgc----------gaag
tag-agtgacagtttcgg--ctgtc---ga-gggt-cgatccatttgg-gaaatttgtgc
ggtgc--ggcttcggtcgcgctg-catctcaa----------------------------
---------------------------------
>EF174927
------------------------------------------------------------
------------------------------------------------------------
------------------------------------------------------------
------------------------------------------------------------
------------------------------------------------------------
------------------------------------------------------------
------------------------------------------------------------
---------------a--c-cgtatcaa--acaattaattggggg-cttatt---tggcg
gt-agcagctagc-atattgtatt-tttttgctggctactgctgctgtgtaagc------
----atttatttggtggcagcggctagcatatcgtatttttttgctggctactgctgctg
tgtaagcatttatttggtggcaactgctagcatattgta---------------------
------------------------------------------------------------
------------------------------------------------------------
------------------------------------------------------------
------------------------------------------------------------
------------------------------------------------------------
------------------------------------------------------------
------------------------------------------------------------
------------------------------------------------------------
------------------------------------------------------------
-----------------ttttttttgctg----gcaactgctac--tgggtataccctgt
c-atggcaagcgctcggacc---ttggtttgagcaggagcatgaa---ttttaaaccatt
tactaattactgaatatactgt-ggggacgaaagtctctgcttttaactagatagcaact
ttcagcagtggatgtctaggctcgcacatc-gatgaagaacgctgcgaactgcgatacgt
aatgcgaattgcaggat--tcagtgagtcatcgaaattttgaacgcatatt-gca-ctt-
ccgggctctcta-ctcgggagtatgcctgtatcagtgtccgtacaacaaacttggttttc
ttcctt-ccgtgtagtcggtggaagatataccagatgtg-aagtgtcttgcgg---ctga
--ttttcggatcg-gctgcgagtcctttgaaatgtacagaactgtacttctctttgctcg
aaaagcgtggtgttactgg--ttgtaaagactgaccgtgtggcaaaacaggcgactgtga
ttgtctgctggggca-ttaatggaggagtgttcaattcgcggtatggttggctt-cggct
aaacagg-cgcttactggacattctttcagctgtggc-ggtatatc--tggtgaaccgta
g--tcacg---tggtcttggttttga--atcggtttcgc-tggtgc----------gaag
tag-agtgacagtttcgg--ctgtc---ga-gggt-cgatccatttgg-gaaatttgtgc
ggtgc--ggcttcggtcgcgctg-catctc------------------------------
---------------------------------
>EF174926
------------------------------------------------------------
------------------------------------------------------------
------------------------------------------------------------
------------------------------------------------------------
------------------------------------------------------------
------------------------------------------------------------
---------------------------------------------------------aaa
c-tttccac-gtg-aa--c-cgtatcaa--acaattaattggggg-cttatt---tggcg
gt-agcagctagc-atattgtatt-tttttgctggctactgctgctgtgtaagc------
----atttatttggtggcagcggctagcatatcgtatttttttgctggctactgctgctg
tgtaagcatttatttggtggcaactgctagcatattgta---------------------
------------------------------------------------------------
------------------------------------------------------------
------------------------------------------------------------
------------------------------------------------------------
------------------------------------------------------------
------------------------------------------------------------
------------------------------------------------------------
------------------------------------------------------------
------------------------------------------------------------
-----------------ttttttttgctg----gcaactgctac--tgggtataccctgt
c-atggcaagcgctcggacc---ttggtttgagcaggagcatgaa---ttttaaaccatt
tactaattactgaatatactgt-ggggacgaaagtctctgcttttaactagatagcaact
ttcagcagtggatgtctaggctcgcacatc-gatgaagaacgctgcgaactgcgatacgt
aatgcgaattgcaggat--tcagtgagtcatcgaaattttgaacgcatatt-gca-ctt-
ccgggctctcta-ctcgggagtatgcctgtatcagtgtccgtacaacaaacttggttttc
ttcctt-ccgtgtagtcggtggaagatataccagatgtg-aagtgtcttgcgg---ctga
--ttttcggatcg-gctgcgagtcctttgaaatgtacagaactgtacttctctttgctcg
aaaagcgtggtgttactgg--ttgtaaagactgaccgtgtggcaaaacaggcgactgtga
ttgtctgctggggca-ttaatggaggagtgttcaattcgcggtatggttggctt-cggct
aaacagg-cgcttactggacattctttcagctgtggc-ggtatatc--tggtgaaccgta
g--tcacg---tggtcttggttttga--atcggtttcgc-tggtgc----------gaag
tag-agtgacagtttcgg--ctgtc---ga-gggt-cgatccatttgg-gaaatttgtgc
ggtgc--ggcttcggtcgcgctg-catctcaattggacctgatatcaggcaagattaccc
gctga----------------------------
>EF174925
------------------------------------------------------------
------------------------------------------------------------
------------------------------------------------------------
------------------------------------------------------------
------------------------------------------------------------
------------------------------------------------------------
------------------------------------------------------------
---ttccac-gtg-aa--c-cgtatcaa--acaattcattggggg-cttatt---tggcg
gc-agcaactagc-atatcgtattatttttgctggctactgctgctgtgtaagctctatc
atgggtatacttagcggcaacagctagcatattgta-ttttttgctggctactgctgcta
tgtaagtgtttatttggcggcagcagctagcatatcgtattat-----------------
------------------------------------------------------------
------------------------------------------------------------
------------------------------------------------------------
------------------------------------------------------------
------------------------------------------------------------
------------------------------------------------------------
------------------------------------------------------------
------------------------------------------------------------
------------tttttgctggctacttctgctgtgtaagcatttatt---cggcggcag
cagctagcatatcgta-ttatttttgctg----acgactgctac--taggtataccctgt
c-atggcaagcgctcggacc---ttgatttgagcaggagcatgaa---ttttaaaccatt
tactaattactgaatatactgc-ggggacgaaagtctctgcttttaactagataacaact
ttcagcagtggatgtctaggctcgcacatc-gatgaagaacgctgcgaactgcgatacgt
aatgcgaattgcaggat--tcagtgagtcatcgaaattttgaacgcatatt-gca-ctt-
ccgggctctcta-ctcgggagtatgcctgtatcagtgtccgtacaacaaacttggttttc
ttcctt-ccgtgtagtcggtggaagatatgccagatgtg-aagtgtcttgcga---ctga
--ttttcggatcg-gctgcgagtcctttgaaatgtacagaactgtacttctctttgctcg
aaaagcgtggtgttactgg--ttgtaaagactgaccgtgtggccaaacaggcgactgtga
ttgtctgctggggca-ttaatggaggagtgttcaattcgcggtatggttggctt-cggct
aaacaga-cgcttactggacattctttcagttgtggc-ggtatatc--tggtgaaccgta
g--tcacg---tggtcttggttttga--atcggtttcgc-tggtgc----------gaag
tag-agtgacagtttcgg--ctgtc---ga-gggt-cgatccatttgg-gaaatttgtgc
ggtgc--ggcttcggtcgcgntg-catctcaattggacctgatmtcaggcaagattaccc
gc-------------------------------
>EF174924
------------------------------------------------------------
------------------------------------------------------------
------------------------------------------------------------
------------------------------------------------------------
------------------------------------------------------------
------------------------------------------------------------
------------------------------------------------------------
--------------------cgtatcaa--acaattaattggggg-cttact---tggcg
gc-agcagctagc-atatcgtattatttttgctggctactgctgctgtgtaagctctatc
atgggtatacttaacggcaacagctagcatattgtatttttttgctggctactgctgcta
tgtaagtgtttatttggcggcagcagctagcatatcgtattatttttgctggctactgct
tctatgtaagtgtttatttggcggcagcagctagcatatcgtattgcttttgctggctac
ttctgctgtgtaagtgtttatttggcggcagcagctagcatatc----------------
------------------------------------------------------------
------------------------------------------------------------
------------------------------------------------------------
------------------------------------------------------------
------------------------------------------------------------
------------------------------------------------------------
------gtattatttttgctggctacttctgctgtgtaagcatttatt---cggcggcag
cagctagcatatcgta-ttatttttgctg----acgactgctat--taggtataccctgt
c-atggcaagcgctcggacc---ttgatttgagcaggagcatgaa---ttttaaaccatt
tactaattactgaatatactgt-ggggacgaaagtctctgcttttaactagataacaact
ttcagcagtggatgtctaggctcgcacatc-gatgaagaacgctgcgaactgcgatacgt
aatgcgaattgcaggat--tcagtgagtcatcgaaattttgaacgcatatt-gca-ctt-
ccgggctctcta-ctcgggagtatgcctgtatcagtgtccgtacaacaaacttggctttc
ttcctt-ccgtgtagtcggtggaagatatgccagatgtg-aagtgtcttgcgg---ctga
--ttttcggatcg-gctgcgagtcctttgaaatgtacagaactgtacttctctttgctcg
aaaagcgtggtgttactgg--ttgtaaagactgaccgtgtggccaaacaggcgactgtga
ttgtctgctggggca-ttaatggaggagtgttcaattcgcggtatggttggctt-cggct
aaacaga-cgcttactggatattctttcagttgtggc-ggtatatc--tggtgaaccgta
g--tcacg---tggtcttggttttga--atcggtttcgc-tggtgc----------gaag
tag-agtgacagtttcgg--ctgtc---ga-gggt-cgatccatttgg-gaaatttgtgc
ggtgc--ggcttcggtcgcgctg-catctcaattggacctgatatcaggcaag-------
---------------------------------
>EF174923
------------------------------------------------------------
------------------------------------------------------------
------------------------------------------------------------
------------------------------------------------------------
------------------------------------------------------------
------------------------------------------------------------
------------------------------------------------------------
-----------------------atcaa--acaattaattggggg-cttatt---tggcg
gc-agcagctagc-atattgtat--tttttgctggctactgctgctgtgtaagctctatc
atgggtatacttggcggcagcagctagcatattgtatttttttgctggctactgctgctg
tgtaagcatttayttggtggcagctgctagcatattgtat--------------------
------------------------------------------------------------
------------------------------------------------------------
------------------------------------------------------------
------------------------------------------------------------
------------------------------------------------------------
------------------------------------------------------------
------------------------------------------------------------
------------------------------------------------------------
------------------------------------------------------------
-----------------ttttctttgctg----gcaactgctac--tgggtataccctgt
c-atggcaagcgctcggacc---ttggtttgagcaggagcatgaa---ttttaaaccatt
tactaattactgaatatactgt-ggggacgaaagtctctgcttttaactagatagcaact
ttcagcagtggatgtctaggctcgcacatc-gatgaagaacgctgcgaactgcgatacgt
aatgcgaattgcaggat--tcagtgagtcatcgaaattttgaacgcatatt-gca-ctt-
ccgggctctcta-cccgggagtatgcctgtatcagtgtccgtacaacaaacttggttttc
ttgctt-ccgtgtagtcggtggaagatatgccagatgtg-aagtgtcttgcgg---ctga
--ctttcggatcg-gctgcgagtcctttgaaatgtacagaactgtacttctctttgctcg
aaaagcgtggtgttactgg--ttgtaaagactgaccgtatggcaaaacaggcgactgtga
ttgtctgctggggca-ttaatggaggagtgttcaattcgcggtatggttggctt-cggct
aaacagg-cgcttactagacattctttcagctgtggc-ggtatatc--tggtgaaccgta
g--tcacg---tggtcttggttttga--atcggtttcgc-tggtgt----------gaag
tag-agtgacagtttcgg--ctgtc---ga-gggt-cgatccatttgg-gaaatttgtgc
ggtgc--ggcttc-----------------------------------------------
---------------------------------
>EF174922
------------------------------------------------------------
------------------------------------------------------------
------------------------------------------------------------
------------------------------------------------------------
------------------------------------------------------------
------------------------------------------------------------
---------------------------------------------------------aaa
c-tttccac-gtg-aa--c-cgtatcaa--acaattaattggggg-cttatt---tggcg
gt-agcagctagc-atattgtatt-tttttgctggctactgctgctgtgtaagc------
----atttatttggtggcagcggctagcatatcgtatttttttgctggctactgctgctg
tgtaagcatttatttggtggcaactgctagcatattgta---------------------
------------------------------------------------------------
------------------------------------------------------------
------------------------------------------------------------
------------------------------------------------------------
------------------------------------------------------------
------------------------------------------------------------
------------------------------------------------------------
------------------------------------------------------------
------------------------------------------------------------
-----------------ttttttttgctg----gcaactgctac--tgggtataccctgt
c-atggcaagcgctcggacc---ttggtttgagcaggagcatgaa---ttttaaaccatt
tactaattactgaatatactgt-ggggacgaaagtctctgcttttaactagatagcaact
ttcagcagtggatgtctaggctcgcacatc-gatgaagaacgctgcgaactgcgatacgt
aatgcgaattgcaggat--tcagtgagtcatcgaaattttgaacgcatatt-gca-ctt-
ccgggctctcta-ctcgggagtatgcctgtatcagtgtccgtacaacaaacttggttttc
ttcctt-ccgtgtagtcggtggaagatataccagatgtg-aagtgtcttgcgg---ctga
--ttttcggatcg-gctgcgagtcctttgaaatgtacagaactgtacttctctttgctcg
aaaagcgtggtgttactgg--ttgtaaagactgaccgtgtggcaaaacaggcgactgtga
ttgtctgctggggca-ttaatggaggagtgttcaattcgcggtatggttggctt-cggct
aaacagg-cgcttactggacattctttcagctgtggc-ggtatatc--tggtgaaccgta
g--tcacg---tggtcttggttttga--atcggtttcgc-tggtgc----------gaag
tag-agtgacagtttcgg--ctgtc---ga-gggt-cgatccatttgg-gaaatttgtgc
ggtgc--ggcttcggtcgcgctg-catctcaattggacctgatatcaggcaagattaccc
gctga----------------------------
>EF174921
------------------------------------------------------------
------------------------------------------------------------
------------------------------------------------------------
------------------------------------------------------------
------------------------------------------------------------
------------------------------------------------------------
-------------------------------tcggaaggatcattsccacmcct--aaaa
c-tttccac-gtg-aa--c-cgtatcaa--acaattaattggggg-cttatt---tggcg
gc-agcagctagc-atattgtatt-cttttgctggctactgctgctgtgtaagctctatc
atgggtatacttggcggcagcagctagcatattgtatttttttgctggctactgttgctg
tgtaagtgtttatttagcagcagcaggcagcatattgtatttt-tttgctggttactgct
gctatgtaagtgtttatttggcggcagtagctagcatattgtatt-tttttgctggctac
tgctgctgtgtaagcatttatt--------------------------------------
------------------------------------------------------------
------------------------------------------------------------
------------------------------------------------------------
------------------------------------------------------------
------------------------------------------------------------
---------------------------------------------ggcggcagcggttag
catatcgtaatttttttgctggctacttctgctgtgtaagcatttatt---tggcggcag
cggctagcatatcgt--attttcttgctg----gcaactgctac--tgggtataccctgt
c-atggcaaacgctcggacc---ttggtttgagcaggagcatgaa---ttttaaaccatt
tactaattactgaatatactgt-ggggacgaaagtctctgcttttaactagataacaact
ttcagcagtggatgtctaggctcgcacatc-gatgaagaacgctgcgaactgcgatacgt
aatgcgaattgcaggat--tcagtgagtcatcgaaattttgaacgcatatt-gca-ctt-
ccgggctctcta-ctcgggagtatgcctgtatcagtgtccgtacaacaaacttggttttc
ttcctt-ccgtgtagtcggtggaagatatgccagatgtg-aagtgtcttgcgg---ctga
--ttttcggatcg-gctgcgagtcctttgaaatgtacagaactgtacttctctttgctcg
aaaagcgtggtgttactgg--ttgtaaagactgaccgtgtgacaaaacaggcgactgtga
ttgtctgctggggca-ttaatggaggagtgttcaattcgcggtatggttggctt-cggct
aaacagg-cgcttactggacattctttcagctgtggc-ggtatatc--tggtgaaccgta
g--tcacg---tggtcttggttttga--atcggtttcgc-tggtgc----------gaag
tag-agtgacagtttcgg--ctgtc---ga-gggt-cgatccatttgg-gaaatttgtgc
ggtgc--gg---------------------------------------------------
---------------------------------
>EF174920
------------------------------------------------------------
------------------------------------------------------------
------------------------------------------------------------
------------------------------------------------------------
------------------------------------------------------------
------------------------------------------------------------
--------------------------------------------taccacacct--aaaa
c-tttccac-gtg-aa--c-cgtatcaa--acaattaattggggg-cttatt---tggtg
gc-agctgctagc-atattgtat-------------------------------------
------------------------------------------------------------
------------------------------------------------------------
------------------------------------------------------------
------------------------------------------------------------
------------------------------------------------------------
------------------------------------------------------------
------------------------------------------------------------
------------------------------------------------------------
------------------------------------------------------------
------------------------------------------------------------
------------------------------------------------------------
-----------------ttttctttgctg----gcaactgctac--tgggtataccctgt
c-atggcaagcgctcggacc---ttggtttgagcaggagcatgaa---ttttaaaccatt
tactaattactgaatatactgt-ggggacgaaagtctctgcttttaactagatagcaact
ttcagcagtggatgtctaggctcgcacatc-gatgaagaacgctgcgaactgcgatacgt
aatgcgaattgcaggat--tcagtgagtcatcgaaattttgaacgcatatt-gca-ctt-
ccgggctctcta-cccgggagtatgcctgtatcagtgtccgtacaacaaacttggttttc
ttgctt-ccgtgtagtcggtggaagatatgccagatgtg-aagtgtcttgcgg---ctga
--ctttcggatcg-gctgcgagtcctttgaaatgtacagaactgtacttctctttgctcg
aaaagcgtggtgttactgg--ttgtaaagactgaccgtatggcaaaacaggcgactgtga
ttgtctgctggggca-ttaatggaggagtgttcaattcgcggtatggttggctt-cggct
aaacagg-cgcttactagacattctttcagctgtggc-ggtatatc--tggtgaaccgta
g--tcacg---tggtcttggttttga--atcggtttcgc-tggtgy----------gaag
tag-agtgacagtttcgg--ctgtc---ga-gggt-cgatccatttgg-gaaatttgtgc
ggtgc--ggcttcggtcgctctg-catctcaattggacctgatatcaggcaagattaccc
gctgaacttaagcatatta--------------
>EF174919
------------------------------------------------------------
------------------------------------------------------------
------------------------------------------------------------
------------------------------------------------------------
------------------------------------------------------------
------------------------------------------------------------
------------------------------------------------------------
-----------------------atcaa--acaattaattggggg-cttatt---tggcg
gc-agcagctagc-atattgtatt-tttttgctggctactgctgctgtgtaagctctatc
atgggtatacttggcggcagcagctagcatatcgt-------------------------
------------------------------------------------------------
------------------------------------------------------------
------------------------------------------------------------
------------------------------------------------------------
------------------------------------------------------------
------------------------------------------------------------
------------------------------------------------------------
------------------------------------------------------------
------------------------------------------------------------
------------------------------------------------------------
-----------------atttttttgctg----gcaactgctac--tgggtataccctgt
c-atggcaagcgctcggacc---ttggtttgagcaggagcatgaa---ttttaaaccatt
tactaattactgaatatactgt-ggggacgaaagtctctgcttttaactagatagcaact
ttcagcagtggatgtctaggctcgcacatc-gatgaagaacgctgcgaactgcgatacgt
aatgcgaattgcaggat--tcagtgagtcatcgaaattttgaacgcatatt-gca-ctt-
ccgggctctcta-cccgggagtatgcctgtatcagtgtccgtacaacaaacttggttttc
ttcctt-ccgtgtagtcggtggaagatatgtcagatgtg-aagtgtcttgcgg---ctga
--ttttcggatcg-gctgcgagtcctttgaaatgtacagaactgtacttctctttgctcg
aaaagcgtggtgttactgg--ttgtaaagactgaccgtgtggcaaaacaggcgactgtga
ttgtctgctggggca-ttaatggaggagtgttcaattcgcggtatggttggctt-cggct
aaacagg-cgcytactggacattctttcagctgtggc-ggtatatc--tggtgaaccgta
g--tcacg---tggtcttggttttga--atcggtttcgc-tggtgc----------gaag
tag-agtgacagtttcgg--ctgtc---ga-gggt-cgatccatttgg-gaaatttgtgc
ggtgc--ggcttcggtcgcgctg-catctcaattg-------------------------
---------------------------------
>EF174918
------------------------------------------------------------
------------------------------------------------------------
------------------------------------------------------------
------------------------------------------------------------
------------------------------------------------------------
------------------------------------------------------------
------------------------------------------------------------
-----------------------atcaa--acaattaattggggg-cttatt---tggcg
gc-agcagctagc-atattgtatt-tttttgctggctactgctgctgtgtaagctctatc
atgggtatacttggcggcagcagctagcatatcgt-------------------------
------------------------------------------------------------
------------------------------------------------------------
------------------------------------------------------------
------------------------------------------------------------
------------------------------------------------------------
------------------------------------------------------------
------------------------------------------------------------
------------------------------------------------------------
------------------------------------------------------------
------------------------------------------------------------
-----------------atttttttgctg----gcaactgctac--tgggtataccctgt
c-atggcaagcgctcggacc---ttggtttgagcaggagcatgaa---ttttaaaccatt
tactaattactgaatatactgt-ggggacgaaagtctctgcttttaactagatagcaact
ttcagcagtggatgtctaggctcgcacatc-gatgaagaacgctgcgaactgcgatacgt
aatgcgaattgcaggat--tcagtgagtcatcgaaattttgaacgcatatt-gca-ctt-
ccgggctctcta-cccgggagtatgcctgtatcagtgtccgtacaacaaacttggttttc
ttcctt-ccgtgtagtcggtggaagatatgtcagatgtg-aagtgtcttgcgg---ctga
--ttttcggatcg-gctgcgagtcctttgaaatgtacagaactgtacttctctttgctcg
aaaagcgtggtgttactgg--ttgtaaagactgaccgtgtggcaaaacaggcgactgtga
ttgtctgctggggca-ttaatggaggagtgttcaattcgcggtatggttggctt-cggct
aaacagg-cgcytactggacattctttcagctgtggc-ggtatatc--tggtgaaccgta
g--tcacg---tggtcttggttttga--atcggtttcgc-tggtgc----------gaag
tag-agtgacagtttcgg--ctgtc---ga-gggt-cgatccatttgg-gaaatttgtgc
ggtgc--ggcttcggtcgcgctg-catctcaattg-------------------------
---------------------------------
>EF174917
------------------------------------------------------------
------------------------------------------------------------
------------------------------------------------------------
------------------------------------------------------------
------------------------------------------------------------
------------------------------------------------------------
------------------------------------------------------------
-----------------------atcaa--acaattaattggggg-cttatt---tggcg
gc-agcagctagc-atattgtatt-tttttgctggctactgctgctgtgtaagctctatc
atgggtatacttggcggcagcagctagcatattgt-tttttttgctggctactgttgctg
tgtaagtgtttatttggcggcagcagctagcatattgtatttt-tttgctggctactgtt
gctgtgtaagtgtttatttggcggcagcagctagcatattgtattatttttgctggctac
tgctgctatgtaagcgtttatttggcggaaccggctagcatatc----------------
------------------------------------------------------------
------------------------------------------------------------
------------------------------------------------------------
------------------------------------------------------------
------------------------------------------------------------
--gtattttttttgctggcttcttctactatgtaagcatttatttggcggcattggctag
catatcgtattttttttgctggctacttctgctgtgtaagcatttatt---tggtgacag
cggctagcatattgtatttgtttttgctg----gctactgctac--tgggtataccctgt
c-atggtaagcgctcggacc---ttggtttgagcaggagcatgaa---ttttaaaccatt
tactaattactgaatatactgtgggggacgaaagtctctgcttttaactagatagcaact
ttcagcagtggatgtctaggctcgcacatc-gatgaagaacgctgcgaactgcgatacgt
aatgcgaattgcaggat--tcagtgagtcatcgaaattttgaacgcatatt-gca-ctt-
ctgggctctcta-ctcaggagtatgcctgtatcagtgtccgtacaacaaacttggttttc
ttcctt-ccgtgtagtcggtggaagatatgccagatgtg-aagtgtcttgcgg---ctga
--ttttcggatcg-gctgcgagtcctttgaaatgtacagaactgtacttctctttgctcg
aaaagcgtggtgttactgg--ttgtaaagactgaccgtgtggccaaacaggcgactgtga
ttgtctgctggggca-ttaatggaggagtgttcaattcgcggtatggttggctt-cggct
aaacaga-cgcttactggacattctttcagctgtggc-ggtatatc--tggtgaaccgta
g--tcacg---tggtcttggttttga--atcggtttcgc-tggtgc----------gaag
tag-agtgacagtttcgg--ctgtc---ga-gggt-cgatccatttgg-gaaatttgtgc
ggtgc--ggcttcggtcgcgctg-catctcaa----------------------------
---------------------------------
>EF174916
------------------------------------------------------------
------------------------------------------------------------
------------------------------------------------------------
------------------------------------------------------------
------------------------------------------------------------
------------------------------------------------------------
------------------------------------------------------------
----------------------------------------ggggg-cttatt---tggcg
gc-agcaactagc-atatcgtattatttttgctggctactgctgctgtgtaagctctatc
atgggtatacttagcggcaacagctagcatattgta-ttttttgctggctactgctgcta
tgtaagtgtttatttggcggcagcagctagcatatcgtattat-----------------
------------------------------------------------------------
------------------------------------------------------------
------------------------------------------------------------
------------------------------------------------------------
------------------------------------------------------------
------------------------------------------------------------
------------------------------------------------------------
------------------------------------------------------------
------------tttttgctggctacttctgctgtgtaagcatttatt---cggcggcag
cagctagcatatcgta-ttatttttgctg----acgactgctac--taggtataccctgt
c-atggcaagcgctcggacc---ttgatttgagcaggagcatgaa---ttttaaaccatt
tactaattactgaatatactgc-ggggacgaaagtctctgcttttaactagataacaact
ttcagcagtggatgtctaggctcgcacatc-gatgaagaacgctgcgaactgcgatacgt
aatgcgaattgcaggat--tcagtgagtcatcgaaattttgaacgcatatt-gca-ctt-
ccgggctctcta-ctcgggagtatgcctgtatcagtgtccgtacaacaaacttggttttc
ttcctt-ccgtgtagtcggtggaagatatgccagatgtg-aagtgtcttgcga---ctga
--ttttcggatcg-gctgcgagtcctttgaaatgtacagaactgtacttctctttgctcg
aaaagcgtggtgttactgg--ttgtaaagactgaccgtgtggccaaacaggcgactgtga
ttgtctgctggggca-ttaatggaggagtgttcaattcgcggtatggttggctt-cggct
aaacaga-cgcttactggacattctttcagttgtggc-ggtatatc--tggtgaaccgta
g--tcacg---tggtcttggttttga--atcggtttcgc-tggtgc----------gaag
tag-agtgacagtttcgg--ctgtc---ga-gggt-cgatccatttgg-gaaatttgtgc
ggtgc--ggcttcggtcgcgctg-c-----------------------------------
---------------------------------
>EF174915
------------------------------------------------------------
------------------------------------------------------------
------------------------------------------------------------
------------------------------------------------------------
------------------------------------------------------------
------------------------------------------------------------
------------------------------------------------------------
-----------------------------------------------ttatt---tggcg
gc-agcaactagc-atatcgtattatttttgctggctactgctgctgtgtaagctctatc
atgggtatacttagcggcaacagctagcatattgta-ttttttgctggctactgctgcta
tgtaagtgtttatttggcggcagcagctagcatatcgtattat-----------------
------------------------------------------------------------
------------------------------------------------------------
------------------------------------------------------------
------------------------------------------------------------
------------------------------------------------------------
------------------------------------------------------------
------------------------------------------------------------
------------------------------------------------------------
------------tttttgctggctacttctgctgtgtaagcatttattcggcggcggcag
cagctagcatatcgta-ttatttttgctg----acgactgctac--taggtataccctgt
c-atggcaagcgctcggacc---ttgatttgagcaggagcatgaa---ttttaaaccatt
tactaattactgaatatactgc-ggggacgaaagtctctgcttttaactagataacaact
ttcagcagtggatgtctaggctcgcacatc-gatgaagaacgctgcgaactgcgatacgt
aatgcgaattgcaggat--tcagtgagtcatcgaaattttgaacgcatatt-gca-ctt-
ccgggctctcta-ctcgggagtatgcctgtatcagtgtccgtacaacaaacttggttttc
ttcctt-ccgtgtagtcggtggaagatatgccagatgtg-aagtgtcttgcga---ctga
--ttttcggatcg-gctgcgagtcctttgaaatgtacagaactgtacttctctttgctcg
aaaagcgtggtgttactgg--ttgtaaagactgaccgtgtggccaaacaggcgactgtga
ttgtctgctggggca-ttaatggaggagtgttcaattcgcggtatggttggctt-cggct
aaacaga-cgcttactggacattctttcagttgtggc-ggtatatc--tggtgaaccgta
g--tcacg---tggtcttggttttga--atcggtttcgc-tggtgc----------gaag
tag-agtgacagtttcgg--ctgtc---ga-gggt-cgatccatttgg-gaaatttgtgc
ggtgc--ggcttcggtcgc-----------------------------------------
---------------------------------
>EF174914
------------------------------------------------------------
------------------------------------------------------------
------------------------------------------------------------
------------------------------------------------------------
------------------------------------------------------------
------------------------------------------------------------
------------------------------------------------------------
--------------------------------------------------tt---tggcg
gc-agcaactagc-atatcgtattatttttgctggctactgctgctgtgtaagctctatc
atgggtatacttagcggcaacagctagcatattgta-ttttttgctggctactgctgcta
tgtaagtgtttatttggcggcagcagctagcatatcgtattat-----------------
------------------------------------------------------------
------------------------------------------------------------
------------------------------------------------------------
------------------------------------------------------------
------------------------------------------------------------
------------------------------------------------------------
------------------------------------------------------------
------------------------------------------------------------
------------tttttgctggctacttctgctgtgtaagcatttattcggcggcggcag
cagctagcatatcgta-ttatttttgctg----acgactgctac--taggtataccctgt
c-atggcaagcgctcggacc---ttgatttgagcaggagcatgaa---ttttaaaccatt
tactaattactgaatatactgc-ggggacgaaagtctctgcttttaactagataacaact
ttcagcagtggatgtctaggctcgcacatc-gatgaagaacgctgcgaactgcgatacgt
aatgcgaattgcaggat--tcagtgagtcatcgaaattttgaacgcatatt-gca-ctt-
ccgggctctcta-ctcgggagtatgcctgtatcagtgtccgtacaacaaacttggttttc
ttcctt-ccgtgtagtcggtggaagatatgccagatgtg-aagtgtcttgcga---ctga
--ttttcggatcg-gctgcgagtcctttgaaatgtacagaactgtacttctctttgctcg
aaaagcgtggtgttactgg--ttgtaaagactgaccgtgtggccaaacaggcgactgtga
ttgtctgctggggca-ttaatggaggagtgttcaattcgcggtatggttggctt-cggct
aaacaga-cgcttactggacattctttcagttgtggc-ggtatatc--tggtgaaccgta
g--tcacg---tggtcttggttttga--atcggtttcgc-tggtgc----------gaag
tag-agtgacagtttcgg--ctgtc---ga-gggt-cgatccatttgg-gaaatttgtgc
ggtgc--ggcttcggtcgc-----------------------------------------
---------------------------------
>EF174913
------------------------------------------------------------
------------------------------------------------------------
------------------------------------------------------------
------------------------------------------------------------
------------------------------------------------------------
------------------------------------------------------------
-----------------------------------------------------t--aaaa
c-tttccac-gtg-aa--c-cgtatcaa--acaattaattggggg-cttatt---tggcg
gc-agcagctagc-atattgtatt-tttttgctggctactgctgctgtgtaagctctatc
atgggtatacttggcggcagcagctagcatattgtatttttttgctggctactgctgctg
tgtaagcatttatttggtggcagctgctagcatattgtat--------------------
------------------------------------------------------------
------------------------------------------------------------
------------------------------------------------------------
------------------------------------------------------------
------------------------------------------------------------
------------------------------------------------------------
------------------------------------------------------------
------------------------------------------------------------
------------------------------------------------------------
-----------------ttttctttgctg----gcaactgctac--tgggtataccctgt
c-atggcaagcgctcggacc---ttggtttgagcaggagcatgaa---ttttaaaccatt
tactaattactgaatatactgt-ggggacgaaagtctctgcttttaactagatagcaact
ttcagcagtggatgtctaggctcgcacatc-gatgaagaacgctgcgaactgcgatacgt
aatgcgaattgcaggat--tcagtgagtcatcgaaattttgaacgcatatt-gca-ctt-
ccgggctctcta-cccgggagtatgcctgtatcagtgtccgtacaacaaacttggttttc
ttgctt-ccgtgtagtcggtggaagatatgccagatgtg-aagtgtcttgcgg---ctga
--ctttcggatcg-gctgcgagtcctttgaaatgtacagaactgtacttctctttgctcg
aaaagcgtggtgttactgg--ttgtaaagactgaccgtatagcaaaacaggcgactgtga
ttgtctgctggggca-ttaatggaggagtgttcaattcgcggtatggttggctt-cggct
aaacagg-cgcttactagacattctttcagctgtggc-ggtatatc--tggtgaaccgta
g--tcacg---tggtcttggttttga--atcggtttcgc-tggtgt----------gaag
tag-agtgacagtttcgg--ctgtc---ga-gggt-cgatccatttgg-gaaatttgtgc
ggtgc--ggcttcggtcgctctg-catctcaattggacctgatatcaggcaagattaccc
gctgaacttaagcatatta--------------
>EF174912
------------------------------------------------------------
------------------------------------------------------------
------------------------------------------------------------
------------------------------------------------------------
------------------------------------------------------------
------------------------------------------------------------
-------------------------------tcggaaggatcattaccacacct--aaaa
c-tttccac-gtg-aa--c-cgtatcaa--acaattaattggggg-cttatt---tggcg
gc-agcagctagc-atattgtattttttttgctggctactgttgctgtgtaagt------
----gtttatttagcagcagcagacagcatattgtatttttttgctggctactgctgcta
tgtaagtgtttatttggcggcagcagctagcatattgtatttt-tttgctggctacttct
gctgtgtaagcatttatttggcggcagcggctagcatatcgtatt---------------
------------------------------------------------------------
------------------------------------------------------------
------------------------------------------------------------
------------------------------------------------------------
------------------------------------------------------------
------------------------------------------------------------
------------------------------------------------------------
------------tttttgctggctactgctgctgtgtaagcatttatt---tggtggcag
ttgctagcattttgtattt--tcttgctg----gcaactgctac--tgggtataccctgt
c-atggcaaacgctcggacc---ttggtttgagcaggagcatgaa---ttttaaaccatt
tactaattactgaatatactgt-ggggacgaaagtctctgcttttaactagataacaact
ttcagcagtggatgtctaggctcgcacatc-gatgaagaacgctgcgaactgcgatacgt
aatgcgaattgcaggat--tcagtgagtcatcgaaattttgaacgcatatt-gca-ctt-
ccgggctctcta-ctcgggagtatgcctgtatcagtgtccgtacaacaaacttggttttc
ttcctt-ccgtgtagtcggtggaagatatgccagatgtg-aagtgtcttgcgg---ctga
--ttttcggatcg-gctgcgagtcctttgaaatgtacagaactgtacttctctttgctcg
aaaagcgtggtgttactgg--ttgtaaagactgaccgtgtggcaaaacaggcgactgtga
ttgtctgctggggca-ttaatggaggagtgttcaattcgcggtatggttggctt-cggct
aaacagg-cgcttactggacattctttcagctgtggc-ggtatatc--tggtgaaccgta
g--tcacg---tggtcttggttttga--atcggtttcgc-tggtgc----------gaag
tag-agtgacagtttcgg--ctgtc---ga-gggt-cgatccatttgg-gaaatttgtgc
ggtgc--ggc--------------------------------------------------
---------------------------------
>EF174911
------------------------------------------------------------
------------------------------------------------------------
------------------------------------------------------------
------------------------------------------------------------
------------------------------------------------------------
------------------------------------------------------------
--------------------------------cggaaggatcattaccacacct-aaaaa
c-tttccac-gtg-aa--c-cgtatcaa-accaattaattggggg-tttgct---tggcg
ga-aactgcaggc-atctt-----------------------------------------
------------------------------------------------------------
------------------------------------------------------------
------------------------------------------------------------
------------------------------------------------------------
------------------------------------------------------------
------------------------------------------------------------
------------------------------------------------------------
------------------------------------------------------------
------------------------------------------------------------
------------------------------------------------------------
------------------------------------------------------------
-----------------tt-----tgttg-ccggtggttgctgc--cgaaaaagccctat
c-atggcgagcgttcggacc---tcggtcggagccagtagctt--g--ttgtaaacccat
tcctaattactgaatatactgt-ggggacgaaagtctctgcttttaactagatagcaact
ttcagcagtggatgtctaggctcgcacatc-gatgaagaacgctgcgaactgcgatacgt
aatgcgaattgcaagat--tcagtgagtcatcgaaattttgaacgcatatt-gca-ctc-
ccgggtt-cagc-ctcgggagtatgcctgtatcagtgtccgtacaccaaccttggttttc
ttcttt-ccgtgtagtcggtggaggatatgccagatgtg-aagtgtcttgcgg---ctgg
--ttttcggatcg-gctgcgagtccttttaaatgtacagaactgtacttctc-ttgctcg
aaaagcgtggcgttgctgg--ttgtgaagactgtccatgtggctagtc-ggcgatca-gt
ttgtctattgtggca-ttaatggaggaatgttcgattcgcggtatgattggctt-cggct
aagcaga-cgtttattggatgtttttcctgctatggt-ggtattaac-tgatgaaccgta
t--tcatgtg-t-acttggtttttga--atcggctttgc-tggtgc----------gaag
tag-agtgacagtttagg--ctgtc---gaggggt-cgatccatttgg-gaaatttgcgt
agtgc--ggctttggtcgcgttg-cgtctctattggacctgatatcaggcaagattaccc
gctgaacttaagcatatta--------------
>EF174910
------------------------------------------------------------
------------------------------------------------------------
------------------------------------------------------------
------------------------------------------------------------
------------------------------------------------------------
------------------------------------------------------------
------------------------------------------------------------
c-tttccac-gtg-aa--c-cgtatcaa-accaact-attggggg-tttgtt---tggcg
gc-ggctgcaggc-atcat-----------------------------------------
------------------------------------------------------------
------------------------------------------------------------
------------------------------------------------------------
------------------------------------------------------------
------------------------------------------------------------
------------------------------------------------------------
------------------------------------------------------------
------------------------------------------------------------
------------------------------------------------------------
------------------------------------------------------------
------------------------------------------------------------
-----------------tt-----tgctg----gcggctgctgc--tgagcaatccctat
c-aaggcgagcactcggatt---tcggtctgagttagtagcataca--ttttaaacccat
tcctaattactgaatatactgt-ggggacgaaagtctctgcttttaactagatagcaact
ttcagcagtggatgtctaggctcgcacatc-gatgaagaacgctgcgaactgcgatacgt
aatgcgaattgcaggat--tcagtgagtcatcgaaattttgaacgcatatt-gca-ctt-
ccgggt--tagt-cctggaagtatgcctgtatcagtgtccgtacaacaaacttggttttc
ttcctt-ccgtgtagtcggtggaggatatgccagatgtg-aagtgtcttgcgg---ctga
--ttttcgaatcg-actgtgagtcctttgaaatgtacagaactga-cttctcattgttcg
aaaagcgtagcgttgctgg--ttgtggaggctgtccgtgtgacaagtc-ggcgatcg-gt
ttgtctgctgtggcg-ttaa-ggaggagtgttcgtttcgcggtatggttagctt-cggct
gaacagg-cgcttatcggatattctttctgctgtggt-ggtatgac--tggtgaaccgta
g--tcgtatg-tgacttggcttctga--atcggctttgc-taaagt----------gaag
tag-attgacagtttagg--ctgtc---gagaagt-cgatccatttgg---gaattgtgc
ggtgt--ggcttcggtcgcgcgg-catctcaattggacctgatatcaggcaagattaccc
gctgaactt-----------------------a
>EF174909
------------------------------------------------------------
------------------------------------------------------------
------------------------------------------------------------
------------------------------------------------------------
------------------------------------------------------------
------------------------------------------------------------
------------------------------------------------------------
c-tttccac-gtg-aa--c-cgtatcaa-accaact-attggggg-tttgtt---tggcg
gc-ggctgcaggc-atcat-----------------------------------------
------------------------------------------------------------
------------------------------------------------------------
------------------------------------------------------------
------------------------------------------------------------
------------------------------------------------------------
------------------------------------------------------------
------------------------------------------------------------
------------------------------------------------------------
------------------------------------------------------------
------------------------------------------------------------
------------------------------------------------------------
-----------------tt-----tgctg----gcggctgctgc--tgagcaatccctat
c-aaggcgagcactcggatt---tcggtctgagttagtagcataca--tttyaaacccat
tcctaattactgaatatactgt-ggggacgaaagtctctgcttttaactagatagcaact
ttcagcagtggatgtctaggctcgcacatc-gatgaagaacgctgcgaactgcgatacgt
aatgcgaattgcaggat--tcagtgagtcatcgaaattttgaacgcatatt-gca-ctt-
ccgggt--tagt-cctggaagtatgcctgtatcagtgtccgtacaacaaacttggttttc
ttcctt-ccgtgtagtcggtggaggatatgccagatgtg-aagtgtcttgcgg---ctga
--ttttcgaatcg-actgygagtccttttaaatgtatagaactga-cttctcattgtacg
aaaagcgtagcgttgctgg--ttgtggaggctgtccgtgtgacaagtc-ggcgatcg-gt
ttgtctgctgtggcg-ttaa-ggaggagtgttcgtttcgcggtatggttagctt-cggct
gaacagg-cgcttatcggatattctttctgctgtggt-ggtatgac--tggtgaaccgta
g--tcgtatg-tgacttggcttctga--atcggctttgc-taaagt----------gaag
tag-attgacagtttagg--ctgtcgaggagaagt-cgatccatttgg---gaattgtgc
ggtgt--ggcttcggtcgcgcgg-catctcaattggacctgatatcaggcaagattaccc
gctgaacttaagcatatt--------------a
>EF174908
------------------------------------------------------------
------------------------------------------------------------
------------------------------------------------------------
------------------------------------------------------------
------------------------------------------------------------
------------------------------------------------------------
---------------------------------------------accacacct-aaaaa
c-tttccac-gtg-aa--c-cgtatcaa-accaact-attggggg-tttgtt---tggcg
gc-ggctgcaggc-atcat-----------------------------------------
------------------------------------------------------------
------------------------------------------------------------
------------------------------------------------------------
------------------------------------------------------------
------------------------------------------------------------
------------------------------------------------------------
------------------------------------------------------------
------------------------------------------------------------
------------------------------------------------------------
------------------------------------------------------------
------------------------------------------------------------
-----------------tt-----tgctg----gcggctgctgc--tgagcaatccctat
c-aaggcgagcactcggatt---tcggtctgagttagtagcataca--tttcaaacccat
tcctaattactgaatatactgt-ggggacgaaagtctctgcttttaactagatagcaact
ttcagcagtggatgtctaggctcgcacatc-gatgaagaacgctgcgaactgcgatacgt
aatgcgaattgcaggat--tcagtgagtcatcgaaattttgaacgcatatt-gca-ctt-
ccgggt--tagt-cctggaagtatgcctgtatcagtgtccgtacaacaaacttggttttc
ttcctt-ccgtgtagtcggtggaggatatgccagatgtg-aagtgtcttgcgg---ctga
--ttttcgaatcg-actgtgagtccttttaaatgtatagaactga-cttctcattgtacg
aaaagcgtagcgttgctgg--ttgtggaggctgtccgtgtgacaagtc-ggcgatcg-gt
ttgtctgctgtggcg-ttaa-ggaggagtgttcgtttcgcggtatggttagctt-cggct
gaacagg-cgcttatcggatattctttctgctgtggt-ggtatgac--tggtgaaccgta
g--tcgtatg-tgacttggcttctga--atcggctttgc-taaagt----------gaag
tag-attgacagtttagg--ctgtcgaggagaagt-cgatccatttgg---gaattgtgc
ggtgt--ggcttcggtcgcgcgg-catctcaattggacctgatatcaggcaagattaccc
gctgaacttaagcatat----------------
>EF174907
------------------------------------------------------------
------------------------------------------------------------
------------------------------------------------------------
------------------------------------------------------------
------------------------------------------------------------
------------------------------------------------------------
------------------------------------------------------------
c-tttccac-gtg-aa--c-cgtatcaa-accaact-attggggg-tttgtt---tggcg
gc-ggctgcaggc-atcat-----------------------------------------
------------------------------------------------------------
------------------------------------------------------------
------------------------------------------------------------
------------------------------------------------------------
------------------------------------------------------------
------------------------------------------------------------
------------------------------------------------------------
------------------------------------------------------------
------------------------------------------------------------
------------------------------------------------------------
------------------------------------------------------------
-----------------tt-----tgctg----gcggctgctgc--tgagcaatccctat
c-aaggcgagcactcggatt---tcggtctgagttagtagcataca--ttttaaacccat
tcctaattactgaatatactgt-ggggacgaaagtctctgcttttaactagatagcaact
ttcagcagtggatgtctaggctcgcacatc-gatgaagaacgctgcgaactgcgatacgt
aatgcgaattgcaggat--tcagtgagtcatcgaaattttgaacgcatatt-gca-ctt-
ccgggt--tagt-cctggaagtatgcctgtatcagtgtccgtacaacaaacttggttttc
ttcctt-ccgtgtagtcggtggaggatatgccagatgtg-aagtgtcttgcgg---ctga
--ttttcgaatcg-actgtgagtcctttgaaatgtacagaactga-cttcttattgttcg
aaaagcgtagcgttgctgg--ttgtggaggctgtccgtgtgacaagtc-ggcgatcg-gt
ttgtctgctgtggcg-ttaa-ggaggagtgttcgtttcgcggtatggttagctt-cggct
gaacagg-cgcttatcggatattctttctgctgtggt-ggtatgac--tggtgaaccgta
g--tcgtatg-tgacttggcttctga--atcggctttgc-taaagt----------gaag
tag-attgacagtttagg--ctgtc---gagaagt-cgatccatttgg---gaattgtgc
ggtgt--ggcttcggtcgcgcgg-catctcaattggacctgatatcaggcaagattaccc
gctgaactt-----------------------a
>EF174906
------------------------------------------------------------
------------------------------------------------------------
------------------------------------------------------------
------------------------------------------------------------
------------------------------------------------------------
------------------------------------------------------------
------------------------------------------------------------
c-tttccac-gtg-aa--c-cgtatcaa--acaacaaattggggg-tttgtt---tggcg
gc-ggctgctggc-atctt-----------------------------------------
------------------------------------------------------------
------------------------------------------------------------
------------------------------------------------------------
------------------------------------------------------------
------------------------------------------------------------
------------------------------------------------------------
------------------------------------------------------------
------------------------------------------------------------
------------------------------------------------------------
------------------------------------------------------------
------------------------------------------------------------
-----------------tt-------ttg-ctagcggctgctgc--tgagcaagccctat
c-atggcgagcgttcggacc---tcggtcggagccagtagctttca--ttgtaaacccat
tcttaattactgaatatactgt-agggacgaaagtctctacttttaactagatagcaact
ttcagcagtggatgtctaggctcgcacatc-gatgaagaacgctgcgaactgcgatacgt
aatgcgaattgcaggat--tcagtgagtcatcgaaattttgaacgcatatt-gca-ctc-
ctgggtt-cagc-ctcaggagtatgcctgtatcagtgtccgtacaccaaacttggttttc
ctcttt-ccgtgtagtcggtggaggatatgccagatgtg-aagtgtcttgcgg---ctgg
--ttttcggatcg-gctgcgagtcctttgaaatgtacagaactgtacttctctttgctcg
aaaagcgtggcgttgttgg--ttgtgaaggctgtccgtgtgaccagtc-ggcgatca-gt
ttgtctgctgtagtg-ttaatggaggaatgttcgattcgcggtatgattggctt-cggct
gagcaga-cgcttattggacgtttttcctgctgtagc-ggtatgaac-tggtgaaccgta
g--tcatgtg-tgacttggcttttga--atcggcattgc-tggtgc----------gaag
tag-agtggcagtctcgg--ctgtc---ga-gggt-cgatccatttgg-gaaatttgcgc
agtgc--gacttcggtcacgcgg-cgtctcaattggacctgatatcaggcaagattaccc
gctgaacttaagcatatta--------------
>EF174905
------------------------------------------------------------
------------------------------------------------------------
------------------------------------------------------------
------------------------------------------------------------
------------------------------------------------------------
------------------------------------------------------------
---------------------------------ggaaggatcattaccacacct-aaaaa
c-tttccac-gtg-aa--c-cgtatcaa-accaattaattggggg-tttgct---tgacg
gc-aactgcaggc-atctt-----------------------------------------
------------------------------------------------------------
------------------------------------------------------------
------------------------------------------------------------
------------------------------------------------------------
------------------------------------------------------------
------------------------------------------------------------
------------------------------------------------------------
------------------------------------------------------------
------------------------------------------------------------
------------------------------------------------------------
------------------------------------------------------------
-----------------tt-----tgttg-ctggtggttgctgc--cgaaaaagccctat
c-atggcgagcgttcggacc---tcggtcggagcgagtagcttt-a--ttgtaaacccat
tcctaattactgaatatactgt-ggggacgaaagtctctgcttttaactagatagcaact
ttcagcagtggatgtctaggctcgcacatc-gatgaagaacgctgcgaactgcgatacgt
aatgcgaattgcaggat--tcagtgagtcatcgaaattttgaacgcatatt-gca-ctc-
ccgggtt-cagc-ctcgggagtatgcctgtatcagtgtccgtacaccaaccttggttttc
ttcttt-ccgtgtagtcggtggaggatatgccagatatg-aagtgtcttgcgg---ctga
--ttttcggatcg-gctgcgagtccttttaaatgtacagaactgtacttctctttgctcg
aaaagcgtggcgttgctgg--ttgtgaagactgtccatgtggctagtc-ggcgatcg-gt
ttgtctactgtggca-ttaatggaggaatgttcgattcgcggtatgattggctt-cggct
aaacaga-cgtttattggatgtttttcctgctatggt-ggtctgaac-tggtgaaccgta
t--tcatgtg-t-acttggtttttga--atcggctttgc-tggtgc----------gaag
tag-agtggcagtttagg--ctgtc---ga-gggt-cgatccatttgg-gaaattttcgt
agtgc--aacctcggttgcgctg-cgtctcarttggacctgatatcaggcaagattaccc
gctgaacttaagcatattaataagcggaggaaa
>EF174904
------------------------------------------------------------
------------------------------------------------------------
------------------------------------------------------------
------------------------------------------------------------
------------------------------------------------------------
------------------------------------------------------------
--------------------------------cggaaggatcattaccacacct-aaaaa
c-attccac-gtg-aa--c-cgtatcaa--caaaccaatttggggatatgtt---tggtg
gc-ggctactagcgaaatt-----------------------------------------
------------------------------------------------------------
------------------------------------------------------------
------------------------------------------------------------
------------------------------------------------------------
------------------------------------------------------------
------------------------------------------------------------
------------------------------------------------------------
------------------------------------------------------------
------------------------------------------------------------
------------------------------------------------------------
------------------------------------------------------------
-----------------at-----ttttg-ctggctgctgctac--tgggcaagtcctat
c-atggcgagcgtttggact---tcggtctgagctagtagcgctaa--ttttaaacccat
tcctaattactga-tatactgt-ggggacgaaagtctctgcttttaactagatagcaact
ttcagcagtggatgtctaggctcgcacatc-gatgaagaacgctgcgaactgcgatacgt
aatgcgaattgcaggat--tcagtgagtcatcgaaattttgaacgcatatt-gca-ctc-
tcgggtt-cagc-cccgggagtatgcctgtatcagtgtccgtacaamaaacttggttttc
ttcttt-ccgtgtagtcggtggaggatatgccagatgtg-aagtgtcttgcga---ttgg
--ttttcgaatct-gctgcgagtcctttgaaatgtacaacactgtacttctctttgctca
aaaagcgtggcgttgctgg--ttgtgaaggctgtctgtgtggcaagtc-ggcgatcg-gt
ttgtttgctgtggca-ttcaaggaggaatatttgattcgcggtatggttggctt-cggct
gaacaga-cgcttattagacgttctacctgctatggc--gtatgaac-tggtgaaccgta
g--tcatatg-tgacttggcttttga--atcggttttgc-tg-tgc----------gaag
tag-agtgacagtttagg--ctgtc---ga-gggt-cgatccatttgg-gaaattagtgc
ggtgc--gatttcggtcgcgcag-catcctaattggacctgatatcaggcaagattaccc
gctgaacttaagcatatta--------------
>EF174903
------------------------------------------------------------
------------------------------------------------------------
------------------------------------------------------------
------------------------------------------------------------
------------------------------------------------------------
------------------------------------------------------------
---------------------------------ggaaggatcattaccacacct-aaaaa
c-tttccac-gtg-aa--c-cgtatcaa-accaattaattggggg-tttgct---tggcg
ga-aactgcaggc-atctt-----------------------------------------
------------------------------------------------------------
------------------------------------------------------------
------------------------------------------------------------
------------------------------------------------------------
------------------------------------------------------------
------------------------------------------------------------
------------------------------------------------------------
------------------------------------------------------------
------------------------------------------------------------
------------------------------------------------------------
------------------------------------------------------------
-----------------tt-----tgttg-ccggtggttgctgc--cgaaaaagccctat
c-atggcgagcgttcggacc---tcggtcggagccagtagctt--g--ttgtaaacccat
tcctaattactgaatatactgt-ggggacgaaagtctctgcttttaactagatagcaact
ttcagcagtggatgtctaggctcgcacatc-gatgaagaacgctgcgaactgcgatacgt
aatgcgaattgcaagat--tcagtgagtcatcgaaattttgaacgcatatt-gca-ctc-
ccgggtt-cagc-ctcgggagtatgcctgtatcagtgtccgtacaccaaccttggttttc
ttcttt-ccgtgtagtcggtggaggatatgccagatgtg-aagtgtcttgcgg---ctgg
--ttttcggatcg-gctgcgagtccttttaaatgtacagaactgtacttctc-ttgctcg
aaaagcgtggcgttgctgg--ttgtgaagactgtccatgtggctagtc-ggcgatca-gt
ttgtctattgtggca-ttaatggaggaatgttcgattcgcggtatgattggctt-cggct
aagcaga-cgtttattggatgtttttcctgctatggt-ggtattaac-tgatgaaccgta
t--tcatgtg-t-acttggtttttga--atcggctttgc-tggtgc----------gaag
tag-agtgacagtttagg--ctgtc---gaggggt-cgatccatttgg-gaaatttgcgt
agtgc--ggctttggtcgcgttg-cgtctctattggacctgatatcaggcaagattaccc
gctgaacttaagcatatta--------------
>EF174902
------------------------------------------------------------
------------------------------------------------------------
------------------------------------------------------------
------------------------------------------------------------
------------------------------------------------------------
------------------------------------------------------------
---------------------------------ggaaggatcattaccacacct-aaaaa
c-tttccac-gtg-aa--c-cgtatcaa-cccaattaattggggg-tttact---tggcg
gc-ggctgctggc-atagt-----------------------------------------
------------------------------------------------------------
------------------------------------------------------------
------------------------------------------------------------
------------------------------------------------------------
------------------------------------------------------------
------------------------------------------------------------
------------------------------------------------------------
------------------------------------------------------------
------------------------------------------------------------
------------------------------------------------------------
------------------------------------------------------------
-----------------tt-----tgctg---gctg-ctgctgc--cgagtgagccctat
c-atggtgagtgtttggacc---tcggtctgagctagtagctttaa--tttcaaacccat
tcttaattactgaatatactgt-ggggacgaaagtctctgcttttaactagatagcaact
ttcagcagtggatgtctaggctcgcacatc-gatgaagaacgctgcgaactgcgatacgt
aatgcgaattgcaggat--tcagtgagtcatcgaaattttgaacgcatatt-gca-cga-
ccggggaccat--cccgggagtatgcctgtatcagtgtccgtacaccaaacttggttttc
ttcttt-ccgtgtagtcggtggaagatatgccagatgtg-aagtgtctttcga---ctgg
--ttttcgaatcg-gttgtgagtcctttgaaatgtatagaactgtacttctctttgctcg
aaaagcgtggcattgctgg--ttgtggaggctgttcgtgtgaccagtc-ggcgatcg-gt
ttgtctgctgtagca-ttaatggaggagtgttcgattcgcggtatggttggctt-cggct
aaacaga-cgcttattgggctctctttctgctgtggc-ggtatgaac-tggtgaaccgta
g--tcatgtg-tgacttggcttttga--attggctttgc-tggtgc----------gaag
tag-agtgacagtttcgg--ctgtc---ga-gggt-cgacccatttgg-gaaatttatgc
ggtgc--ggcttcggtcgcgcag-tatctcaattggacctgatatcaggcaagattaccc
gctgaacttaagcatatta--------------
>EF174901
------------------------------------------------------------
------------------------------------------------------------
------------------------------------------------------------
------------------------------------------------------------
------------------------------------------------------------
------------------------------------------------------------
-----------------------------------------------------t-aaaaa
c-tttccac-gtg-aa--c-cgtatcaa-accaact-attggggg-tttgtt---tggcg
gc-ggctgcaggc-atcat-----------------------------------------
------------------------------------------------------------
------------------------------------------------------------
------------------------------------------------------------
------------------------------------------------------------
------------------------------------------------------------
------------------------------------------------------------
------------------------------------------------------------
------------------------------------------------------------
------------------------------------------------------------
------------------------------------------------------------
------------------------------------------------------------
-----------------tt-----tgctg----gcggctgctgc--tgagcaatccctat
c-aaggcgagcactcggatt---tcggtctgagttagtagcataca--ttttaaacccat
tcctaattactgaatatactgt-ggggacgaaagtctctgcttttaactagatagcaact
ttcagcagtggatgtctaggctcgcacatc-gatgaagaacgctgcgaactgcgatacgt
aatgcgaattgcaggat--tcagtgagtcatcgaaattttgaacgcatatt-gca-ctt-
ccgggt--tagt-cctggaagtatgcctgtatcagtgtccgtacaacaaacttggttttc
ttcctt-ccgtgtagtcggtggaggatatgccagatgtg-aagtgtcttgcgg---ctga
--ttttcgaatcg-actgtgagtcctttgaaatgtacagaactga-cttctcattgtacg
aaaagcgtagcgttgctgg--ttgtggaggctgtccgtgtgacaagtc-ggcgatcg-gt
ttgtctgctgtggcg-ttaa-ggaggagtgttcgtttcgcggtatggttagctt-cggct
gaacagg-cgcttatcggatattctttctgctgtggt-ggtatgac--tggtgaaccgta
g--tcgtgtg-tgacttggcttctga--atcggctttgc-taaagt----------gaag
tag-attgacagtttagg--ctgtc---gagaagt-cgatccatttgg---gaattgtgc
ggtgt--ggcttcggtcgcgcgg-catctcaattggacctgatatcaggcaagattaccc
gctgaacttaagcatattaataagcggaggaaa
>EF174900
------------------------------------------------------------
------------------------------------------------------------
------------------------------------------------------------
------------------------------------------------------------
------------------------------------------------------------
------------------------------------------------------------
--------------------------------------------taccacacct--aaaa
c-tttccac-gtg-aa--c-cgtatcaa--acaattcattggggg-cttatt---tggcg
gc-agcaactagc-atatcgtattatttttgctggctactgctgctgtgtaagctctatc
atgggtatacttagcggcaacagctagcatattgta-ttttttgctggctactgctgcta
tgtaagtgtttatttggcggcagcagctagcatatcgtattat-----------------
------------------------------------------------------------
------------------------------------------------------------
------------------------------------------------------------
------------------------------------------------------------
------------------------------------------------------------
------------------------------------------------------------
------------------------------------------------------------
------------------------------------------------------------
------------tttttgctggctacttctgctgtgtaagcatttatt---cggcggcag
cagctagcatatcgta-ttatttttgctg----acgactgctac--taggtataccctgt
c-atggcaagcgctcggacc---ttgatttgagcaggagcatgaa---ttttaaaccatt
tactaattactgaatatactgc-ggggacgaaagtctctgcttttaactagataacaact
ttcagcagtggatgtctaggctcgcacatc-gatgaagaacgctgcgaactgcgatacgt
aatgcgaattgcaggat--tcagtgagtcatcgaaattttgaacgcatatt-gca-ctt-
ccgggctctcta-ctcgggagtatgcctgtatcagtgtccgtacaacaaacttggttttc
ttcctt-ccgtgtagtcggtggaagatatgccagatgtg-aagtgtcttgcga---ctga
--ttttcggatcg-gctgcgagtcctttgaaatgtacagaactgtacttctctttgctcg
aaaagcgtggtgttactgg--ttgtaaagactgaccgtgtggccaaacaggcgactgtga
ttgtctgctggggca-ttaatggaggagtgttcaattcgcggtatggttggctt-cggct
aaacaga-cgcttactggacattctttcagttgtggc-ggtatatc--tggtgaaccgta
g--tcgcg---tggtcttggttttga--atcggtttcgc-tggtgc----------gaag
tag-agtgacagtttcgg--ctgtc---ga-gggt-cgatccatttgg-gaaatttgtgc
ggtgc--ggcttcggtcgcgctg-catctcaattgg------------------------
---------------------------------
>EF174899
------------------------------------------------------------
------------------------------------------------------------
------------------------------------------------------------
------------------------------------------------------------
------------------------------------------------------------
------------------------------------------------------------
--------------------------------ggaaggatcatttaccacatct-aaaaa
c-tttccac-gtg-aa--c-cgtatcaa-accaatacattggggg-attgtt---tggcg
gc-agttgctggc-atctt-----------------------------------------
------------------------------------------------------------
------------------------------------------------------------
------------------------------------------------------------
------------------------------------------------------------
------------------------------------------------------------
------------------------------------------------------------
------------------------------------------------------------
------------------------------------------------------------
------------------------------------------------------------
------------------------------------------------------------
------------------------------------------------------------
-----------------tt-----tgctg---gctg-ctgctgc--tgagcaatctctat
caatggtgagcgttcggacc---tcgatctgaaccagtagcttca---ttgtaaacccat
ttctaattactgaatatactgt-ggggacgaaagtctctgcttttaactagatagcaact
ttcagcagtggatgtctaggctcgcacatc-gatgaagaacgctgcgaactgcgatacgt
aatgcgaattgcaggat--tcagtgagtcatcgaaattttgaacgcatatt-gca-ctc-
ccgggtt-cggc-ctcgggagtatgcctgtatcagtgtccgtacaccaaacttggttttc
ttcttt-ccgtgtagtcggtggaggatctgccagatgtg-aagtgtcttttgg---ctgg
--ttttcgaatcg-gctgtgagtcctttgaaatgtacagaactgtacttctctttgctcg
aaaagcatggcattgctgg--ttgtgaaggctgtccgtgtgaccagtc-ggcgatcg-gt
ttgtctgctgtggcg--taatggaggagtgttcgattcgcggtatggttggctt-cggct
gaacaga-cgcttattggacattcttcctgctgtagt-ggtatgaac-tggtgaaccgta
g--ttatatg-tgacttggcttttga--atcgactttac-tgttgc----------gaag
tag-agtgacagtttcgg--ctgtc---ga-gggt-cgatccatttgg-gaaatttgtgt
cgtgc--ggcttcggtcgtgcag-catctcaactggacctgatatcaggcaagattaccc
gctgaacttaagcatatta--------------
>EF174898
------------------------------------------------------------
------------------------------------------------------------
------------------------------------------------------------
------------------------------------------------------------
------------------------------------------------------------
------------------------------------------------------------
-----------------------------cggaaaggattccattaccacacct-aaaaa
c-tttccac-gtg-aa--c-cgtatcaa-cccaattaattggggg-tttact---tggcg
gc-ggcggctggc-atagt-----------------------------------------
------------------------------------------------------------
------------------------------------------------------------
------------------------------------------------------------
------------------------------------------------------------
------------------------------------------------------------
------------------------------------------------------------
------------------------------------------------------------
------------------------------------------------------------
------------------------------------------------------------
------------------------------------------------------------
------------------------------------------------------------
-----------------tt-----tgctg---gctg-ctgctgc--cgagtgagccctat
c-atggcgagtgtttggacc---tcggtctgagctagtagctttaa--ttttaaacccat
tcttaattactgaatatactgt-ggggacgaaagtctctgcttttaactagatagcaact
ttcagcagtggatgtctaggctcgcacatc-gatgaagaacgctgcgaactgcgatacgt
aatgcgaattgcaggat--tcagtgagtcatcgaaattttgaacgcatatt-gca-cta-
ccgggttacag--cccgggagtatgcctgtatcagtgtccgtacatcaaacttggttttc
ttcttt-ccgtgtagtcggtggaagatatgccagatgtg-aagtgtctttcga---ctgk
--ttttcgaatcg-gttgtgagtcctttgaaatgtatagaactgtacttctctttgctcg
aaaagcgtggcattgctgg--ttgtggaggctgtccgtg-gaccagtc-ggcgaccg-gt
[truncated: 504,432 more chars]
