# Supplementary material for: Molecular Taxonomy of Phytopathogenic Fungi: A Case Study in Peronospora
Source: PLoS One. 2009 Jul 29;4(7):e6319. doi: 10.1371/journal.pone.0006319 (PMC2712678; doi:10.1371/journal.pone.0006319)
Supplement: File S1 — Includes the inferred alignments in FASTA, the trees in Newick and selected distance matrices in extended PHYLIP format. (0.60 MB ZIP) [file pone.0006319.s001.zip › Supplementary_File_S1/Peronospora_ITS_22Oct08.poaglo.fas]

>EU113310
------------------------------------------------------------
------------------------------------------------------------
------------------------------------------------------------
------------------------------------------------------------
------------------------------------------------------------
------------------------------------------------------------
------------------------------------------------------------
---ccacacctaaaaa--caatccacg-tgaa-ccg-tatcaa------c------ccaa
t--aattgggggtttac-tt-ggcggcg--------------------------------
------------------------------------------------------------
------------------------------------------------------------
------------------------------------------------------------
------------------------------------------------------------
------------------------------------------------------------
------------------------------------------------------------
------------------------------------------------------------
------------------------------------------------------------
------------------------------------------------------------
------------------------------------------------------------
------------------------------------------------------------
-------------------------------------g-ctgctagc-at----ct---t
tttg--ctggctg--gctactgct--gagtgaatcctatc-----gcg-agcgttctgac
tt---cggttggagctagtagctta-acttat--aaaccctttcttaaatactgaatata
ctgtgggg-acgaaagtctctgcttttaactagatagcaactttcagcagtggatgtcta
ggctcgcacatcg-atgaagaacgctgcgaactgcgatacgtaatgcgaattgcaggatt
ca--gtgagtcatcgaaattttgaacgcatattg-cac-ttccgggttatcc-ct--gga
agtatgcctgtatcagtgtccgtacatcaaacttggttttcttctttcc-gtgtagtcgg
tggaggatatgccagatgtgaa-gtgtcttgcggc---tggttttcgaatcg-gctacga
gtcctttgaaatgtatagaactg-act-ctcttt-gttcgaaaagcgtggcgttgctggt
t--gtgaaggctgtttgtatggcttgtc-ggcgaccg-gtttgtctgctatgacatt-aa
tggaggaatgtttgattcgcggtatggttggcttc-ggctgaacaggc-gcttattggac
gttattcctgttgtagtgg-tatgaact-ggtgaaccgtagct-aatgcgt-gacttggc
tttt-gaac--cggctttgc-t-gt-gcgaagtaga-gtgaca-gtttcggct-gtcgag
t-g----tcgaccca-tttgggaaa-t-tgtgccgtgt--ga-cttcggttgcgtag-ca
tctcaa------------------------------------------------------
----------------------------
>EU113309
------------------------------------------------------------
------------------------------------------------------------
------------------------------------------------------------
------------------------------------------------------------
------------------------------------------------------------
------------------------------------------------------------
------------------------------------------------------------
---ccacacctaaaaa--caatccacg-tgaa-ccg-tatcaa------c------ccaa
t--aattgggggtttac-tt-ggcggcg--------------------------------
------------------------------------------------------------
------------------------------------------------------------
------------------------------------------------------------
------------------------------------------------------------
------------------------------------------------------------
------------------------------------------------------------
------------------------------------------------------------
------------------------------------------------------------
------------------------------------------------------------
------------------------------------------------------------
------------------------------------------------------------
-------------------------------------g-ctgctagc-at----ct---t
tttg--ctggctg--gctactgct--gagtgaatcctatc-----gcg-agcgttctgac
tt---cggttggagctagtagctta-acttat--aaaccctttcttaaatactgaatata
ctgtgggg-acgaaagtctctgcttttaactagatagcaactttcagcagtggatgtcta
ggctcgcacatcg-atgaagaacgctgcgaactgcgatacgtaatgcgaattgcaggatt
ca--gtgagtcatcgaaattttgaacgcatattg-cac-ttccgggttatcc-ct--gga
agtatgcctgtatcagtgtccgtacatcaaacttggttttcttctttcc-gtgtagtcgg
tggaggatatgccagatgtgaa-gtgtcttgcggc---tggttttcgaatcg-gctacga
gtcctttgaaatgtatagaactg-act-ctcttt-gttcgaaaagcgtggcgttgctggt
t--gtgaaggctgtttgtatggcttgtc-ggcgaccg-gtttgtctgctatgacatt-aa
tggaggaatgtttgattcgcggtatggttggcttc-ggctgaacaggc-gcttattggac
gttattcctgttgtagtgg-tatgaact-ggtgaaccgtagct-aatgcgt-gacttggc
tttt-gaac--cggctttgc-t-gt-gcgaagtaga-gtgaca-gtttcggct-gtcgag
t-g----tcgaccca-tttgggaaa-t-tgtgctgtgt--ga-cttcggttgcgtag-ca
tctcaa------------------------------------------------------
----------------------------
>EU113308
------------------------------------------------------------
------------------------------------------------------------
------------------------------------------------------------
------------------------------------------------------------
------------------------------------------------------------
------------------------------------------------------------
------------------------------------------------------------
---ccacacctaaaaa--caatccacg-tgaa-ccg-tatcaa------c------ccaa
t--aattgggggtttac-tt-ggcggcg--------------------------------
------------------------------------------------------------
------------------------------------------------------------
------------------------------------------------------------
------------------------------------------------------------
------------------------------------------------------------
------------------------------------------------------------
------------------------------------------------------------
------------------------------------------------------------
------------------------------------------------------------
------------------------------------------------------------
------------------------------------------------------------
-------------------------------------g-ctgctagc-at----ct---t
tttg--ctggctg--gctactgct--gagtgaatcctatc-----gcg-agcgttctgac
tt---cggttggagctagtagctta-acttat--aaaccctttcttaaatactgaatata
ctgtgggg-acgaaagtctctgcttttaactagatagcaactttcagcagtggatgtcta
ggctcgcacatcg-atgaagaacgctgcgaactgcgatacgtaatgcgaattgcaggatt
ca--gtgagtcatcgaaattttgaacgcatattg-cac-ttccgggttatcc-ct--gga
agtatgcctgtatcagtgtccgtacatcaaacttggttttcttctttcc-gtgtagtcgg
tggaggatatgccagatatgaa-gtgtcttgcggc---tggttttcgaatcg-gctacga
gtcctttgaaatgtatagaactg-act-ctcttt-gttcgaaaagcgtggcgttgctggt
t--gtgaaggctgtttgtatggcttgtc-ggcgaccg-gtttgtctgctatgacatt-aa
tggaggaatgtttgattcgcggtatggttggcttc-ggctgaacaggc-gcttattggac
gttattcctgttgtagtgg-tatgaact-ggtgaaccgtagct-aatgcgt-gacttggc
tttt-gaac--cggctttgc-t-gt-gcgaagtaga-gtgaca-gtttcggct-gtcgag
t-g----tcgaccca-tttgggaaa-t-tgtgccgtgt--ga-cttcggttgcgtag-ca
tctcaa------------------------------------------------------
----------------------------
>EU113307
------------------------------------------------------------
------------------------------------------------------------
------------------------------------------------------------
------------------------------------------------------------
------------------------------------------------------------
------------------------------------------------------------
------------------------------------------------------------
---ccacacctaaaaa--caatccacg-tgaa-ccg-tatcaa------c------ccaa
t--aattgggggtttac-tt-ggcggcg--------------------------------
------------------------------------------------------------
------------------------------------------------------------
------------------------------------------------------------
------------------------------------------------------------
------------------------------------------------------------
------------------------------------------------------------
------------------------------------------------------------
------------------------------------------------------------
------------------------------------------------------------
------------------------------------------------------------
------------------------------------------------------------
-------------------------------------g-ctgctagc-at----ct---t
tttg--ctggctg--gctactgct--gagtgaatcctatc-----gcg-agcgttctgac
tt---cggttggagctagtagctta-acttat--aaaccctttcttaaatactgaatata
ctgtgggg-acgaaagtctctgcttttaactagatagcaactttcagcagtggatgtcta
ggctcgcacatcg-atgaagaacgctgcgaactgcgatacgtaatgcgaattgcaggatt
ca--gtgagtcatcgaaattttgaacgcatattg-cac-ttccgggttatcc-ct--gga
agtatgcctgtatcagtgtccgtacatcaaacttggttttcttctttcc-gtgtagtcgg
tggaggatatgccagatatgaa-gtgtcttgcggc---tggttttcgaatcg-gctacga
gtcctttgaaatgtatagaactg-act-ctcttt-gttcgaaaagcgtggcgttgctggt
t--gtgaaggctgtttgtatggcttgtc-ggcgaccg-gtttgtctgctatgacatt-aa
tggaggaatgtttgattcgcggtatggttggcttc-ggctgaacaggc-gcttattggac
gttattcctgttgtagtgg-tatgaact-ggtgaaccgtagct-aatgcgt-gacttggc
tttt-gaac--cggctttgc-t-gt-gcgaagtaga-gtgaca-gtttcggct-gtcgag
t-g----tcgaccca-tttgggaaa-t-tgtgccgtgt--ga-cttcggttgcgtag-ca
tctcaa------------------------------------------------------
----------------------------
>EU113306
------------------------------------------------------------
------------------------------------------------------------
------------------------------------------------------------
------------------------------------------------------------
------------------------------------------------------------
------------------------------------------------------------
------------------------------------------------------------
---ccacacctaaaaa--caatccacg-tgaa-ccg-tatcaa------c------ccaa
t--aattgggggtttac-tt-ggcggcg--------------------------------
------------------------------------------------------------
------------------------------------------------------------
------------------------------------------------------------
------------------------------------------------------------
------------------------------------------------------------
------------------------------------------------------------
------------------------------------------------------------
------------------------------------------------------------
------------------------------------------------------------
------------------------------------------------------------
------------------------------------------------------------
-------------------------------------g-ctgctagc-at----ct---t
tttg--ctggctg--gctactgct--gagtgaatcctatc-----gcg-agcgttctgac
tt---cggttggagctagtagctta-acttat--aaaccctttcttaaatactgaatata
ctgtgggg-acgaaagtctctgcttttaactagatagcaactttcagcagtggatgtcta
ggctcgcacatcg-atgaagaacgctgcgaactgcgatacgtaatgcgaattgcaggatt
ca--gtgagtcatcgaaattttgaacgcatattg-cac-ttccgggttatcc-ct--gga
agtatgcctgtatcagtgtccgtacatcaaacttggttttcttctttcc-gtgtagtcgg
tggaggatatgccagatatgaa-gtgtcttgcggc---tggttttcgaatcg-gctacga
gtcctttgaaatgtatagaactg-act-ctcttt-gttcgaaaagcgtggcgttgctggt
t--gtgaaggctgtttgtatggcttgtc-ggcgaccg-gtttgtctgctatgacatt-aa
tggaggaatgtttgattcgcggtatggttggcttc-ggctgaacaggc-gcttattggac
gttattcctgttgtagtgg-tatgaact-ggtgaaccgtagct-aatgcgt-gacttggc
tttt-gaac--cggctttgc-t-gt-gcgaagtaga-gtgaca-gtttcggct-gtcgag
t-g----tcgaccca-tttgggaaa-t-tgtgccgtgt--ga-cttcggttgcgtag-ca
tctcaa------------------------------------------------------
----------------------------
>EU113305
------------------------------------------------------------
------------------------------------------------------------
------------------------------------------------------------
------------------------------------------------------------
------------------------------------------------------------
------------------------------------------------------------
------------------------------------------------------------
---ccacacctaaaaa--caatccacg-tgaa-ccg-tatcaa------c------ccaa
t--aattgggggtttac-tt-ggcggcg--------------------------------
------------------------------------------------------------
------------------------------------------------------------
------------------------------------------------------------
------------------------------------------------------------
------------------------------------------------------------
------------------------------------------------------------
------------------------------------------------------------
------------------------------------------------------------
------------------------------------------------------------
------------------------------------------------------------
------------------------------------------------------------
-------------------------------------g-ctgctagc-at----ct---t
tttg--ctggctg--gctactgct--gagtgaatcctatc-----gcg-agcgttctgac
tt---cggttggagctagtagctta-acttat--aaaccctttcttaaatactgaatata
ctgtgggg-acgaaagtctctgcttttaactagatagcaactttcagcagtggatgtcta
ggctcgcacatcg-atgaagaacgctgcgaactgcgatacgtaatgcgaattgcaggatt
ca--gtgagtcatcgaaattttgaacgcatattg-cac-ttccgggttatcc-ct--gga
agtatgcctgtatcagtgtccgtacatcaaacttggttttcttctttcc-gtgtagtcgg
tggaggatatgccagatatgaa-gtgtcttgcggc---tggttttcgaatcg-gctacga
gtcctttgaaatgtatagaactg-act-ctcttt-gttcgaaaagcgtggcgttgctggt
t--gtgaaggctgtttgtatggcttgtc-ggcgaccg-gtttgtctgctatgacatt-aa
tggaggaatgtttgattcgcggtatggttggcttc-ggctgaacaggc-gcttattggac
gttattcctgttgtagtgg-tatgaact-ggtgaaccgtagct-aatgcgt-gacttggc
tttt-gaac--cggctttgc-t-gt-gcgaagtaga-gtgaca-gtttcggct-gtcgag
t-g----tcgaccca-tttgggaaa-t-tgtgccgtgt--ga-cttcggttgcgtag-ca
tctcaa------------------------------------------------------
----------------------------
>EU113304
------------------------------------------------------------
------------------------------------------------------------
------------------------------------------------------------
------------------------------------------------------------
------------------------------------------------------------
------------------------------------------------------------
------------------------------------------------------------
---ccacacctaaaaa--caatccacg-tgaa-ccg-tatcaa------c------ccaa
t--aattgggggtttac-tt-ggcggcg--------------------------------
------------------------------------------------------------
------------------------------------------------------------
------------------------------------------------------------
------------------------------------------------------------
------------------------------------------------------------
------------------------------------------------------------
------------------------------------------------------------
------------------------------------------------------------
------------------------------------------------------------
------------------------------------------------------------
------------------------------------------------------------
-------------------------------------g-ctgctagc-at----ct---t
tttg--ctggctg--gctactgct--gagtgaatcctatc-----gcg-agcgttctgac
tt---cggttggagctagtagctta-acttat--aaaccctttcttaaatactgaatata
ctgtgggg-acgaaagtctctgcttttaactagatagcaactttcagcagtggatgtcta
ggctcgcacatcg-atgaagaacgctgcgaactgcgatacgtaatgcgaattgcaggatt
ca--gtgagtcatcgaaattttgaacgcatattg-cac-ttccgggttatcc-ct--gga
agtatgcctgtatcagtgtccgtacatcaaacttggttttcttctttcc-gtgtagtcgg
tggaggatatgccagatgtgaa-gtgtcttgcggc---tggttttcgaatcg-gctacga
gtcctttgaaatgtatagaactg-act-ctcttt-gttcgaaaagcgtggcgttgctggt
t--gtgaaggctgtttgtatggcttgtc-ggcgaccg-gtttgtctgctatgacatt-aa
tggaggaatgtttgattcgcggtatggttggcttc-ggctgaacaggc-gcttattggac
gttattcctgttgtagtgg-tatgaact-ggtgaaccgtagct-aatgcgt-gacttggc
tttt-gaac--cggctttgc-t-gt-gcgaagtaga-gtgaca-gtttcggct-gtcgag
t-g----tcgaccca-tttgggaaa-t-tgtgccgtgt--ga-cttcggttgcgtag-ca
tctcaa------------------------------------------------------
----------------------------
>EU113303
------------------------------------------------------------
------------------------------------------------------------
------------------------------------------------------------
------------------------------------------------------------
------------------------------------------------------------
------------------------------------------------------------
------------------------------------------------------------
---ccacacctaaaaa--caatccacg-tgaa-ccg-tatcaa------c------ccaa
t--aattgggggtttac-tt-ggcggcg--------------------------------
------------------------------------------------------------
------------------------------------------------------------
------------------------------------------------------------
------------------------------------------------------------
------------------------------------------------------------
------------------------------------------------------------
------------------------------------------------------------
------------------------------------------------------------
------------------------------------------------------------
------------------------------------------------------------
------------------------------------------------------------
-------------------------------------g-ctgctagc-at----ct---t
tttg--ctggctg--gctactgct--gagtgaatcctatc-----gcg-agcgttctgac
tt---cggttggagctagtagctta-acttat--aaaccctttcttaaatactgaatata
ctgtgggg-acgaaagtctctgcttttaactagatagcaactttcagcagtggatgtcta
ggctcgcacatcg-atgaagaacgctgcgaactgcgatacgtaatgcgaattgcaggatt
ca--gtgagtcatcgaaattttgaacgcatattg-cac-ttccgggttatcc-ct--gga
agtatgcctgtatcagtgtccgtacatcaaacttggttttcttctttcc-gtgtagtcgg
tggaggatatgccagatgtgaa-gtgtcttgcggc---tggttttcgaatcg-gctacga
gtcctttgaaatgtatagaactg-act-ctcttt-gttcgaaaagcgtggcgttgctggt
t--gtgaaggctgtttgtatggcttgtc-ggcgaccg-gtttgtctgctatgacatt-aa
tggaggaatgtttgattcgcggtatggttggcttc-ggctgaacaggc-gcttattggac
gttattcctgttgtagtgg-tatgaact-ggtgaaccgtagct-aatgcgt-gacttggc
tttt-gaac--cggctttgc-t-gt-gcgaagtaga-gtgaca-gtttcggct-gtcgag
t-g----tcgaccca-tttgggaaa-t-tgtgccgtgt--ga-cttcggttgcgtag-ca
tctcaa------------------------------------------------------
----------------------------
>EU876604
------------------------------------------------------------
------------------------------------------------------------
------------------------------------------------------------
------------------------------------------------------------
------------------------------------------------------------
------------------------------------------------------------
------------------------------------------------------------
---ccacacctaaaaa--ctttccacg-tgaa-ctg-tatcaa------c------ccca
t-taattgggggttttg-tttggcggtg--------------------------------
------------------------------------------------------------
------------------------------------------------------------
------------------------------------------------------------
------------------------------------------------------------
------------------------------------------------------------
------------------------------------------------------------
------------------------------------------------------------
------------------------------------------------------------
------------------------------------------------------------
------------------------------------------------------------
------------------------------------------------------------
-------------------------------------a-tcgctagc-tt----aa---t
t--g--ctggttg--attactgct--aggcgagccctatca-tg-gcg-agcgtttgggc
tt---cggtctgaactagtagcttt-tatttt--aaaccctttcttaattactgattata
ctgtgggg-acgaaagtctctgcttttaactagatagcaactttcagcagtggatgtcta
ggctcgcacatcg-atgaagaacgctgcgaactgcgatacgtaatgcgaattgcaggatt
ca--gtgagtcatcgaaattttgaacgcatattg-cac-ttccgggttagtc-ct--ggg
agtatgcctgtatcagtgtccgtacatcaaacttggttttcttctttcc-gtgtagtcgg
tggaggatatgccagatgtgaa-gtgtcttgcggc---taattttcgaattg-actgcga
gtcctttgaaatgtacagaactgtacttctcttt-gctcgaaaagtgtggcgttgctggt
t--gtgaaggctgtccatgtgaccagtc-ggcgatcg-gtttgtctgctatggcatt-aa
tggaggaatatttagttcgcggtatgattagcttc-ggctgaacaggc-gcttattggac
gtttttcctgttgtggcgg-tatgaact-gatgaaccgtag-t-cgtgtgt-gacttggc
tttt-gaat--tggctttgc-t-gttgcgaagtaga-gtggca-gtttcggct-gtcgag
g-g----tcgaccca-tttgggaac-tatgtgttgtgt--gg-cttcggtcgcgcgg-ca
tctca-------------------------------------------------------
----------------------------
>EU876603
------------------------------------------------------------
------------------------------------------------------------
------------------------------------------------------------
------------------------------------------------------------
------------------------------------------------------------
------------------------------------------------------------
------------------------------------------------------------
---ccacacctaaaaa--ctttccacg-tgaa-ctg-tatcaa------c------ccca
t-taattgggggttttg-tttggcggtg--------------------------------
------------------------------------------------------------
------------------------------------------------------------
------------------------------------------------------------
------------------------------------------------------------
------------------------------------------------------------
------------------------------------------------------------
------------------------------------------------------------
------------------------------------------------------------
------------------------------------------------------------
------------------------------------------------------------
------------------------------------------------------------
-------------------------------------a-tcgctagc-tt----aa---t
t--g--ctggttg--attactgct--aggcgagccctatca-tg-gcg-agcgtttgggc
tt---cggtctgaactagtagcttt-tatttt--aaaccctttcttaattactgattata
ctgtgggg-acgaaagtctctgcttttaactagatagcaactttcagcagtggatgtcta
ggctcgcacatcg-atgaagaacgctgcgaactgcgatacgtaatgcgaattgcaggatt
ca--gtgagtcatcgaaattttgaacgcatattg-cac-ttccgggttagtc-ct--ggg
agtatgcctgtatcagtgtccgtacatcaaacttggttttcttctttcc-gtgtagtcgg
tggaggatatgccagatgtgaa-gtgtcttgcggc---taattttcgaattg-actgcga
gtcctttgaaatgtacagaactgtacttctcttt-gctcgaaaagtgtggcgttgctggt
t--gtgaaggctgtccatgtgaccagtc-ggcgatcg-gtttgtctgctatggcatt-aa
tggaggaatatttaattcgcggtatgattagcttc-ggctgaacaggc-gcttattggac
gtttttcctgttgtggcgg-tatgaact-gatgaaccgtag-t-cgtgtgt-gacttggc
tttt-gaat--tggctttgc-t-gttgcgaagtaga-gtggca-gtttcgact-gtcgag
g-g----tcgaccca-tttgggaac-tatgtgttgtgt--gg-cttcggtcgcgcgg-ca
tctca-------------------------------------------------------
----------------------------
>EU876602
------------------------------------------------------------
------------------------------------------------------------
------------------------------------------------------------
------------------------------------------------------------
------------------------------------------------------------
------------------------------------------------------------
------------------------------------------------------------
---ccacacctaaaaa--ctttccacg-tgaa-ctg-tatcaa------c------ccca
t-taattgggggttttg-tttggcggtg--------------------------------
------------------------------------------------------------
------------------------------------------------------------
------------------------------------------------------------
------------------------------------------------------------
------------------------------------------------------------
------------------------------------------------------------
------------------------------------------------------------
------------------------------------------------------------
------------------------------------------------------------
------------------------------------------------------------
------------------------------------------------------------
-------------------------------------a-tcgctagc-tt----aa---t
t--g--ctggttg--attactgct--aggcgagccctatca-tg-gcg-agcgtttgggc
tt---cggtctgaactagtagcttt-tatttt--aaaccctctcttaattactgattata
ctgtgggg-acgaaagtctctscttttaactagatagcaactttcagcagtggatgtcta
ggctcgcacatcg-atgaagaacgctgcgaactgcgatacgtaatgcgaattgcaggatt
ca--gtgagtcatcgaaattttgaacgcatattg-cac-ttccgggttagtc-ct--ggg
agtatgcctgtatcagtgtccgtacatcaaacttggttttcttctttcc-gtgtagtcgg
tggaggatatgccagatgtgaa-gtgtcttgcggc---taattttcgaattg-actgcga
gtcctttgaaatgtacagaactgtacttctcttt-gctcgaaaagtgtggcgttgctggt
t--gtgaaggctgtccatgtgaccagtc-ggcgatcg-gtttgtctgctatggcatt-aa
tggaggaatatttaattcgcggtatgattagcttc-ggctgaacaggc-gcttattggac
gtttttcctgttgtggcgg-tatgaact-gatgaaccgtag-t-cgtgtgt-gacttggc
tttt-gaat--tggctttgc-t-gtagcgaagtaga-gtggca-gtttcgact-gtcgag
g-g----gcgaccca-tttgggaac-tatgtgttgtgt--gg-cttcggtcgcgggg-ta
tctta-------------------------------------------------------
----------------------------
>EU876601
------------------------------------------------------------
------------------------------------------------------------
------------------------------------------------------------
------------------------------------------------------------
------------------------------------------------------------
------------------------------------------------------------
------------------------------------------------------------
---ccacacctaaaaa--ctttccacg-tgaa-ctg-tatcaa------c------ccca
t-taattgggggttttg-tttggcggtg--------------------------------
------------------------------------------------------------
------------------------------------------------------------
------------------------------------------------------------
------------------------------------------------------------
------------------------------------------------------------
------------------------------------------------------------
------------------------------------------------------------
------------------------------------------------------------
------------------------------------------------------------
------------------------------------------------------------
------------------------------------------------------------
-------------------------------------a-tcgctagc-tt----aa---t
t--g--ctggttg--attactgct--aggcgagccctatca-tg-gcg-agcgtttgggc
tt---cggtctgaactagtagcttt-tatttt--aaaccctttcttaattactgattata
ctgtgggg-acgaaagtctctgcttttaactagatagcaactttcagcagtggatgtcta
ggctcgcacatcg-atgaagaacgctgcgaactgcgatacgtaatgcgaattgcaggatt
ca--gtgagtcatcgaaattttgaacgcatattg-cac-ttccgggttagtc-ct--ggg
agtatgcctgtatcagtgtccgtacatcaaacttggttttcttctttcc-gtgtagtcgg
tggaggatatgccagatgtgaa-gtgtcttgcggc---taattttcgaattg-actgcga
gtcctttgaaatgtacagaactgtacttctcttt-gctcgaaaagtgtggcgttgctggt
t--gtgaaggctgtccatgtgaccagtc-ggcgatcg-gtttgtctgctatggcatt-aa
tggaggaatatttaattcgcggtatgattagcttc-ggctgaacaggc-gcttattggac
gtttttcctgttgtggcgg-tatgaact-gatgaaccatag-t-cgtgtgt-gacttggc
tttt-gaat--tggctttgc-t-gttgcgaagtaga-gtggca-gtttcgact-gtcgag
g-g----tcgaccca-tttgggaac-tatgtgttgtgt--gg-cttcggtcgcgcgg-ca
tctca-------------------------------------------------------
----------------------------
>EU876600
------------------------------------------------------------
------------------------------------------------------------
------------------------------------------------------------
------------------------------------------------------------
------------------------------------------------------------
------------------------------------------------------------
------------------------------------------------------------
---ccacacctaaaaa--ctttccacg-tgaa-ctg-tatcaa------c------ccca
t-taattgggggttttg-tttggcggtg--------------------------------
------------------------------------------------------------
------------------------------------------------------------
------------------------------------------------------------
------------------------------------------------------------
------------------------------------------------------------
------------------------------------------------------------
------------------------------------------------------------
------------------------------------------------------------
------------------------------------------------------------
------------------------------------------------------------
------------------------------------------------------------
-------------------------------------a-tcgctagc-tt----aa---t
t--g--ctggttg--attactgct--aggcgagccctatca-tg-gcg-agcgtttgggc
tt---cggtctgaactagtagcttt-tatttt--aaaccctttcttaattactgattata
ctgtgggg-acgaaagtctctgcttttaactagatagcaactttctgcagtggttgtcta
ggctcgcacatcg-atgaagaacgctgcgaactgcgatacgtaatgcgaatagcaggatt
ca--gtgagtcatcgaaattttgaacgcatattg-cac-ttccgggttagtc-ct--ggg
agtatgcctgtatcagtgtccgtacatcaaacttggttttcttctttcc-gtgtagtcgg
tggaggatatgccagatgtgaa-gtgtcttgcggc---taattttcgaattg-actgcga
gtcctttgaaatgtacagaactgtacttctcttt-gctcgaaaagtgtggcgttgctggt
t--gtgaaggctgtccatgtgaccagtc-ggcgatcg-gtttgtctgctatggcatt-aa
tggaggaatatttaattcgcggtatgattagcttc-ggctgaacaggc-gcttattggac
gtttttcctgttgtggcgg-tatgaact-gatgaaccgtag-t-cgtgtgt-gacttggc
tttt-gaat--tggctttgc-t-gttgcgaagtaga-gtggca-gtttcgact-gtcgag
g-g----tcgaccca-tttgggaac-tatgtgttgtgt--gg-cttcggtcgcgcgg-ca
tctca-------------------------------------------------------
----------------------------
>EU876599
------------------------------------------------------------
------------------------------------------------------------
------------------------------------------------------------
------------------------------------------------------------
------------------------------------------------------------
------------------------------------------------------------
------------------------------------------------------------
---ccacacctaaaaa--ctttccacg-tgaa-ctg-tatcaa------c------ccca
t-taattgggggttttg-tttggcggtg--------------------------------
------------------------------------------------------------
------------------------------------------------------------
------------------------------------------------------------
------------------------------------------------------------
------------------------------------------------------------
------------------------------------------------------------
------------------------------------------------------------
------------------------------------------------------------
------------------------------------------------------------
------------------------------------------------------------
------------------------------------------------------------
-------------------------------------a-tcgctagc-tt----aa---t
t--g--ctggttg--attactgct--aggcgagccctatca-tg-gcg-agcgtttgggc
tt---cggtctgaactagtagcttt-tatttt--aaaccctttcttaattactgattata
ctgtgggg-acgaaagtctctgcttttaactagatagcaactttcagcagtggatgtcta
ggctcgcacatcg-atgaaggacgctgcgaactgcgatacgtaatgcgaattgcaggatt
ca--gtgagtcatcgaaattttgaacgcatattg-cac-ttccgggttagtc-ct--ggg
agtatgcctgtatcagtgtccgtacatcaaacttggttttcttctttcc-gtgtagtcgg
tggaggatatgccagatgtgaa-gtgtcttgcggc---taattttcgaattg-actgcga
gtcctttgaaatgtacagaactgtacttctcttt-gctcgaaaagtgtggcgttgctggt
t--gtgaaggctgtccatgtgaccagtc-ggcgatcg-gtttgtctgctatggcatt-aa
tggaggaatatttaattcgcggtatgattagcttc-ggctgaacaggc-gcttattggac
gtttttcctgttgtggcgg-tatgaact-gatgaaccgtag-t-cgtgtgt-gacttggc
tttt-gaat--tggctttgc-t-gttgcgaagtaga-gtggca-gtttcgact-gtcgag
g-g----tcgaccca-tttgggaac-tatgtgttgtgt--gg-cttcggtcgcgcgg-ca
tctca-------------------------------------------------------
----------------------------
>EU876598
------------------------------------------------------------
------------------------------------------------------------
------------------------------------------------------------
------------------------------------------------------------
------------------------------------------------------------
------------------------------------------------------------
------------------------------------------------------------
---ccacacctaaaaa--ctttccacg-tgaa-ctg-tatcaa------c------ccca
t-taattgggggttttg-tttggcggtg--------------------------------
------------------------------------------------------------
------------------------------------------------------------
------------------------------------------------------------
------------------------------------------------------------
------------------------------------------------------------
------------------------------------------------------------
------------------------------------------------------------
------------------------------------------------------------
------------------------------------------------------------
------------------------------------------------------------
------------------------------------------------------------
-------------------------------------a-tcgctagc-tt----aa---t
t--g--ctggttg--attactgct--aggcgagccctatca-tg-gcg-agcgtttgggc
tt---cggtctgaactagtagcttt-tatttt--aaaccctttcttaattactgattata
ctgtgggg-acgaaagtctctgcttttaactagatagcaactttcagcagtggatgtcta
ggctcgcacatcg-atgaagaacgctgcgaactgcgatacgtaatgcgaattgcaggatt
ca--gtgagtcatcgaaattttgaacgcatattg-cac-ttccgggttagtc-ct--ggg
agtatgcctgtatcagtgtccgtacatcaaacttggttttcttctttcc-gtgtagtcgg
tggaggatatgccagatgtgaa-gtgtcttgcggc---taattttcgaattg-actgcga
gtcctttgaaatgtacagaactgtacttctcctt-gctcgaaaagtgtggcgttgctggt
t--gtgaaggctgtccatgtgaccagtc-ggcgatcg-gtttgtctgctatggcatt-aa
tggaggaatatttaattcgcggtatgattagcttc-ggctgaacaggc-gcttattggac
gtttttcctgttgtggcgg-tatgaact-gatgaaccgtag-t-cgtgtgt-gacttggc
tttt-gaat--tggctttgc-t-gttgcgaagtaga-gtggca-gtttcgact-gtcgag
g-g----tcgaccca-tttgggaac-tatgtgttgtgt--gg-cttcggtcgcgcgg-ca
tctca-------------------------------------------------------
----------------------------
>EU876597
------------------------------------------------------------
------------------------------------------------------------
------------------------------------------------------------
------------------------------------------------------------
------------------------------------------------------------
------------------------------------------------------------
------------------------------------------------------------
---ccacacctaaaaa--ctttccacg-tgaa-ctg-tatcaa------c------ccca
t-taattgggggttttg-tttggcggtg--------------------------------
------------------------------------------------------------
------------------------------------------------------------
------------------------------------------------------------
------------------------------------------------------------
------------------------------------------------------------
------------------------------------------------------------
------------------------------------------------------------
------------------------------------------------------------
------------------------------------------------------------
------------------------------------------------------------
------------------------------------------------------------
-------------------------------------a-tcgctagc-tt----aa---t
t--g--ctggttg--attattgct--aggcgagccctatca-tg-gcg-agcgtttgggc
tt---cggtctgaactagtagcttt-tatttt--aaaccctttcttaattactgattata
ctgtgggg-acgaaagtctctgcttttaactagatagcaactttcagcagtggatgtcta
ggctcgcacatcg-atgaagaacgctgcgaactgcgatacgtaatgcgaattgcaggatt
ca--gtgagtcatcgaaattttgaacgcatattg-cac-ttccgggttagtc-ct--ggg
agtatgcctgtatcagtgtccgtacatcaaacttggttttcttctttcc-gtgtagtcgg
tggaggatatgccagatgtgaa-gtgtcttgcggc---taattttcgaattg-actgcga
gtcctttgaaatgtacagaactgtacttctcttt-gctcgaaaagtgtggcgttgctggt
t--gtgaaggctgtccatgtgaccagtc-ggcgatcg-gtttgtctgctatggcatt-aa
tggaggaatatttaattcgcggtatgactagcttc-ggctgaacaggc-gcttattggac
gtttttcctgttgtggcgg-tatgaact-gatgaaccgtag-t-cgtgtgt-gacttggc
tttt-gaat--tggctttgc-t-gttgcgaagtaga-gtggca-gtttcgact-gtcgag
g-g----tcgaccca-tttgggaac-tatgtgttgtgt--gg-cttcggtcgcgcgg-ca
tctca-------------------------------------------------------
----------------------------
>EU876596
------------------------------------------------------------
------------------------------------------------------------
------------------------------------------------------------
------------------------------------------------------------
------------------------------------------------------------
------------------------------------------------------------
------------------------------------------------------------
---ccacacctaaaaa--ctttccacg-tgaa-ctg-tatcaa------c------ccca
t-taattgggggttttg-tttggcggtg--------------------------------
------------------------------------------------------------
------------------------------------------------------------
------------------------------------------------------------
------------------------------------------------------------
------------------------------------------------------------
------------------------------------------------------------
------------------------------------------------------------
------------------------------------------------------------
------------------------------------------------------------
------------------------------------------------------------
------------------------------------------------------------
-------------------------------------a-tcgctagc-tt----aa---t
t--g--ctggttg--attactgct--aggcgagccctatca-tg-gcg-agcgtttgggc
tt---cggtctgaactagtagcttt-tatttt--aaaccctttcttaattactgattata
ctgtgggg-acgaaagtctctgcttttaactagatagcaactttcagcagtggatgtcta
ggctcgcacatcg-atgaagaacgctgcgaactgcgatacgtaatgcgaattgcaggatt
ca--gtgagtcatcgaaattttgaacgcatattg-aac-ttccgggttagtc-ct--ggg
agtatgcctgtatcagtgtccgtacatcaaacttggttttcttctttcc-gtgtagtcgg
tggaggatatgccagatgtgaa-gtgtcttgcggc---taattttcgaattg-actgcga
gtcctttgaaatgtacagaactgtacttctcttt-gctcgaaaagtgtggcgttgctggt
t--gtgaaggctgtccatgtgaccagtc-ggcgatcg-gtttgtctgctatggcatt-aa
tggaggaatatttaattcgcggtatgattagcttc-ggctgaacaggc-gcttattggac
gtttttcctgttgtggcgg-tatgaact-gatgaaccgtag-t-cgtgtgt-gacttggc
tttt-gaat--tggctttgc-t-gttgcgaagtaga-gtggca-gtttcgact-gtcgag
g-g----tcgaccca-tttgggaac-tatgtgttgtgt--gg-cttcggtcgcgcgg-ca
tctca-------------------------------------------------------
----------------------------
>EU876595
------------------------------------------------------------
------------------------------------------------------------
------------------------------------------------------------
------------------------------------------------------------
------------------------------------------------------------
------------------------------------------------------------
------------------------------------------------------------
---ccacacctaaaaa--ctttccacg-tgaa-ctg-tatcaa------c------ccca
t-taattgggggttttg-tttggcggtg--------------------------------
------------------------------------------------------------
------------------------------------------------------------
------------------------------------------------------------
------------------------------------------------------------
------------------------------------------------------------
------------------------------------------------------------
------------------------------------------------------------
------------------------------------------------------------
------------------------------------------------------------
------------------------------------------------------------
------------------------------------------------------------
-------------------------------------a-tcgctagc-tt----aa---t
t--g--ctggttg--attactgct--aggcgagccctatca-tg-gcg-agcgtttgggc
tt---cggtctgaactagtagcttt-tatttt--aaaccctttcttaattactgattata
ctgtgggg-acgaaagtctctgcttttaactagatagcaactttcagcagtggatgtcta
ggctcgcacatcg-atgaagaacgctgcgaactgcgatacgtaatgcgaattgcaggatt
ca--gtgagtcatcgaaattttgaacgcatattg-cac-ttccgggttagtc-ct--ggg
agtatgcctgtatcagtgtccgtacatcaaacttggttttcttctttcc-gtgtagtcgg
tggaggatatgccagatgtgaa-gtgtcttgcggc---taattttcgaattg-actgcga
gtcctttgaaatgtacagaactgtacttctcttt-gctcgaaaagtgtggcgttgctggt
t--gtgaaggctgtccatgtgaccagtc-ggcgatcg-gtttgtctgctatggcatt-aa
tggaggaatatttaattcgcggtatgattagcttc-ggctgaacaggc-gcttattggac
gtttttcctgttgtggcgg-tatgaact-gatgaaccgtag-t-cgtgtgt-gacttggc
tttt-gaat--tggctttgc-t-gttgcgaagtaga-gtggca-gtttcgact-gtcgag
g-g----tcgaccca-tttgggaac-tatgtgttgtgt--gg-cttcggtcgcgcgg-ca
tctca-------------------------------------------------------
----------------------------
>EU876594
------------------------------------------------------------
------------------------------------------------------------
------------------------------------------------------------
------------------------------------------------------------
------------------------------------------------------------
------------------------------------------------------------
------------------------------------------------------------
---ccacacctaaaaa--ctttccacg-tgaa-ctg-tatcaa------c------ccca
t-taattgggggttttg-tttggcggtg--------------------------------
------------------------------------------------------------
------------------------------------------------------------
------------------------------------------------------------
------------------------------------------------------------
------------------------------------------------------------
------------------------------------------------------------
------------------------------------------------------------
------------------------------------------------------------
------------------------------------------------------------
------------------------------------------------------------
------------------------------------------------------------
-------------------------------------a-tcgctagc-tt----aa---t
t--g--ctggttg--attactgct--aggcgagccctatca-tg-gcg-agcgtttgggc
tt---cggtctgaactagtagcttt-tatttt--aaaccctttcttaattactgattata
ctgtgggg-acgaaagtctctgcttttaactagatagcaactttcagcagtggatgtcta
ggctcgcacatcg-atgaagaacgctgcgaactgcgatacgtaatgcgaattgcaggatt
ca--gtgagtcatcgaaattttgaacgcatattg-cac-ttccgggttagtc-ct--ggg
agtatgcctgtatcagtgtctgtacatcaaacttggttttcttctttcc-gtgtagtcgg
tggaggatatgccagatgtgaa-gtgtcttgcggc---taattttcgaattg-actgcga
gtcctttgaaatgtacagaactgtacttctcttt-gctcgaaaagtgtggcgttgctggt
t--gtgaaggctgtccatgtgaccagtc-ggcgatcg-gtttgtctgctatggcatt-aa
tggaggaatatttaattcgcggtatgattagcttc-ggctgaacaggc-gcttattggac
gtttttcctgttgtggcgg-tatgaact-gatgaaccgtag-t-cgtgtgt-gacttggc
tttt-gaat--tggctttgc-t-gttgcgaagtaga-gtggca-gtttcgact-gtcgag
g-g----tcgaccca-tttgggaac-tatgtgttgtgt--gg-cttcggtcgcgcgg-ca
tctca-------------------------------------------------------
----------------------------
>EU876593
------------------------------------------------------------
------------------------------------------------------------
------------------------------------------------------------
------------------------------------------------------------
------------------------------------------------------------
------------------------------------------------------------
------------------------------------------------------------
---ccacacctaaaaa--ctttccacg-tgaa-ctg-tatcaa------c------ccca
t-taattgggggttttg-tttggcggtg--------------------------------
------------------------------------------------------------
------------------------------------------------------------
------------------------------------------------------------
------------------------------------------------------------
------------------------------------------------------------
------------------------------------------------------------
------------------------------------------------------------
------------------------------------------------------------
------------------------------------------------------------
------------------------------------------------------------
------------------------------------------------------------
-------------------------------------a-tcgctagc-tt----aa---t
t--g--ctggttg--attactgct--aggcgagccctatca-tg-gcg-agcgtttgggc
tt---cggtctgaactagtagcttt-tatttt--aaaccctttcttaattactgattata
ctgtgggg-acgaaagtctctgcttttaactagatagcaactttcagcagtggatgtcta
ggctcgcacatcg-atgaagaacgctgcgaactgcgatacgtaatgcgaattgcaggatt
ca--gtgagtcatcgaaattttgaacgcatattg-cac-ttccgggttagtc-ct--ggg
agtatgcctgtatcagtgtccgtacatcaaacttggttttcttctttcc-gtgtagtcgg
tggaggatatgccagatgtgaa-gtgtcttgcggc---taattttcgaattg-actgcga
gtcctttgaaatgtacagaactgtacttctcttt-gctcgaaaagtgtggcgttgctggt
t--gtgaaggctgtccatgtgaccagtc-ggcgatcg-gtttgtctgctatggcatt-aa
tggaggaatatttaattcgcggtatgattagcttc-ggctgaacaggc-gcttattggac
gtttttcctgttgtggcgg-tatgaact-gatgaaccgtag-t-cgtgtgt-gacttggc
tttt-gaat--tggctttgc-t-gttgcgaagtaga-gtggca-gtttcgact-gtcgag
g-g----tcgaccca-tttgggaac-tatgtgttgtgt--gg-cttcggtcgcgcgg-ca
tctca-------------------------------------------------------
----------------------------
>EU876592
------------------------------------------------------------
------------------------------------------------------------
------------------------------------------------------------
------------------------------------------------------------
------------------------------------------------------------
------------------------------------------------------------
------------------------------------------------------------
---ccacacctaaaaa--ctttccacg-tgaa-ctg-tatcaa------c------ccca
t-taattgggggttttg-tttggcggtg--------------------------------
------------------------------------------------------------
------------------------------------------------------------
------------------------------------------------------------
------------------------------------------------------------
------------------------------------------------------------
------------------------------------------------------------
------------------------------------------------------------
------------------------------------------------------------
------------------------------------------------------------
------------------------------------------------------------
------------------------------------------------------------
-------------------------------------a-tcgctaac-tt----aa---t
t--g--ctggttg--attactgct--aggcgagccctatca-tg-gcg-agcgtttgggc
tt---cggtctgaactagtagcttt-tatttt--aaaccctttcttaattactgattata
ctgtgggg-acgaaagtctctgcttttaactagatagcaactttcagcagtggatgtcta
ggctcgcacatcg-atgaagaacgctgcgaactgcgatacgtaatgcgaattgcaggatt
ca--gtgagtcatcgaaattttgaacgcatattg-cac-ttccgggttagtc-ct--ggg
agtatgcctgtatcagtgtccgtacatcaaacttggttttcttctttcc-gtgtagtcgg
tggaggatatgccagatgtgaa-gtgtcttgcggc---taattttcgaattg-actgcga
gtcctttgaaatgtacagaactgtacttctcttt-gctcgaaaagtgtggcgttgctggt
t--gtgaaggctgtccatgtgaccagtc-ggcgatcg-gtttgtctgctatggcatt-aa
tggaggaatatttaattcgcggtatgattagcttc-ggctgagcaggc-gcttattggac
gtttttcctgttgtggcgg-tatgaact-gatgaaccgtag-t-cgtgtgt-gacttggc
tttt-gaat--tggctttgc-t-gttgcgaagtaga-gtggca-gtttcgact-gtcgag
g-g----tcgaccca-tttgggaac-tatgttttgtgt--gg-cttcggtcgcgcgg-ca
tctca-------------------------------------------------------
----------------------------
>EU876591
------------------------------------------------------------
------------------------------------------------------------
------------------------------------------------------------
------------------------------------------------------------
------------------------------------------------------------
------------------------------------------------------------
------------------------------------------------------------
---ccacacctaaaaa--ctttccacg-tgaa-ctg-tatcaa------c------ccca
t-taattgggggttttg-tttggcggtg--------------------------------
------------------------------------------------------------
------------------------------------------------------------
------------------------------------------------------------
------------------------------------------------------------
------------------------------------------------------------
------------------------------------------------------------
------------------------------------------------------------
------------------------------------------------------------
------------------------------------------------------------
------------------------------------------------------------
------------------------------------------------------------
-------------------------------------a-tcgctagc-tt----aa---t
t--g--ctggttg--attactgct--aggcgagccctatca-tg-gcg-agcgtttgggc
tt---cggtctgaactagtagcttt-tatttt--aaaccctttcttaattactgattata
ctgtgggg-acgaaagtctctgcttttaactagatagcaactttcagcagtggatgtcta
ggctcgcacatcg-atgaagaacgctgcgaactgcgatacgtaatgcgaattgcaggatt
ca--gtgagtcatcgaaattttgaacgcatattg-cac-ttccgggttagtc-ct--ggg
agtatgcctgtatcagtgtccgtacatcaaacttggttttcttctttcc-gtgtagtcgg
tggaggatatgccagatgtgaa-gtgtcttgcggc---taattttcgaattg-actgcga
gtcctttgaaatgtacagaactgtacttctcttt-gctcgaaaagtgtggcgttgctggt
t--gtgaaggctgtccatgtgaccagtc-ggcgatcg-gtttgtctgctatggcatt-aa
tggaggaatatttaattcgcggtatgattagcttc-ggctgaacaggc-gcttattggac
gtttttcctgttgcggcgg-tatgaact-gatgaaccgtag-t-cgtgtgt-gacttggc
tttt-gaat--tggctttgc-t-gttgcgaagtaga-gtggca-gtttcgact-gtcgag
g-g----tcgaccca-tttgggaac-tatgtgttgtgt--gg-cttcggtcgcgcgg-ca
tctca-------------------------------------------------------
----------------------------
>EU876590
------------------------------------------------------------
------------------------------------------------------------
------------------------------------------------------------
------------------------------------------------------------
------------------------------------------------------------
------------------------------------------------------------
------------------------------------------------------------
---ccacacctaaaaa--ctttccacg-tgaa-ctg-tatcaa------c------ccca
t-taattgggggttttg-tttggcggtg--------------------------------
------------------------------------------------------------
------------------------------------------------------------
------------------------------------------------------------
------------------------------------------------------------
------------------------------------------------------------
------------------------------------------------------------
------------------------------------------------------------
------------------------------------------------------------
------------------------------------------------------------
------------------------------------------------------------
------------------------------------------------------------
-------------------------------------a-tcgctagc-tt----aa---t
t--g--ctggttg--attactgct--aggcgagccctatca-tg-gcg-agcgtttgggc
tt---cggtctgaactagtagcttt-tatttt--aaaccctttcttaattactgattata
ctgtgggg-acgaaagtctctgcttttaactagatagcaactttcagcagtggatgtcta
ggctcgcacatcg-atgaagaacgctgcgaactgcgatacgtaatgcgaattgcaggatt
ca--gtgagtcatcgaaattttgaacgcatattg-cac-ttccgggttagtc-ct--ggg
agtatgcctgtatcagtgtccgtacatcaaacttggttttcttctttcc-gtgtggtcgg
tggaggatatgccagatgtgaa-gtgtcttgcggc---taattttcgaattg-actgcga
gtcctttgaaatgtacagaactgtacttctcttt-gctcgaaaagtgtggcgttgctggt
t--gtgaaggctgtccatgtgaccagtc-ggcgatcg-gtttgtctgctatggcatt-aa
tggaggaatatttaattcgcggtatgattagcttc-ggctgaacaggc-tcttattggac
gtttttcctgttgtgttgg-tatgaact-gatgaaccgtag-t-cgtgtgt-gacttggc
tttt-gaat--tggctttgc-t-gttgcgaagtaga-gtggca-gtttcgact-gtcgag
g-g----tcgaccca-tttgggaac-tatgtgttgtgt--gg-cttcggtcgcgcgg-ca
tctca-------------------------------------------------------
----------------------------
>EU876589
------------------------------------------------------------
------------------------------------------------------------
------------------------------------------------------------
------------------------------------------------------------
------------------------------------------------------------
------------------------------------------------------------
------------------------------------------------------------
---ccacacctaaaaa--ctttccacg-tgaa-ctg-tatcaa------c------ccca
t-taattgggggttttg-tttggcggtg--------------------------------
------------------------------------------------------------
------------------------------------------------------------
------------------------------------------------------------
------------------------------------------------------------
------------------------------------------------------------
------------------------------------------------------------
------------------------------------------------------------
------------------------------------------------------------
------------------------------------------------------------
------------------------------------------------------------
------------------------------------------------------------
-------------------------------------a-tcgctagc-tt----aa---t
t--g--ctggttg--attactgct--aggcgagccctatca-tg-gcg-agcgtttgggc
tt---cggtctgaactagtagcttt-tatttt--aaaccctttcttaattactgattata
ctgtgggg-acgaaagtctctgcttttaactagatagcaactttcagcagtggatgtcta
ggctcgcacatcg-atgaagaacgctgcgaactgcgatacgtaatgcgaattgcaggatt
ca--gtgagtcatcgaaattttgaacgcatattg-cac-ttccgggttagtc-ct--ggg
agtatgcctgtatcagtgtccgtacatcaaacttggttttcttctttcc-gtgtagtcgg
tggaggatatgccagatgtgaa-gtgtcttgcggc---taattttcgaattg-actgcga
gtcctttgaaatgtacagaactgtacttctcttt-gctcgaaaagtgtggcgttgctggt
t--gtgaaggctgtccatgtgaccagtc-ggcgatcg-gtttgtctgctatggcatt-aa
tggaggaatatttaattcgcggtatgattagcttc-ggctgaacaggc-gcttattggac
gtttttcctgttgtggcgg-tatgaact-gatgaaccgtag-t-cgtgtgt-gacttggc
tttt-gaat--tggctttgc-t-gttgcgaagtaga-gtggca-gtttcgact-gtcgag
g-g----tcgaccca-tttgggaac-tatgtgttgtgt--gg-cttcggtcgcgcgg-ca
tctca-------------------------------------------------------
----------------------------
>EU876588
------------------------------------------------------------
------------------------------------------------------------
------------------------------------------------------------
------------------------------------------------------------
------------------------------------------------------------
------------------------------------------------------------
------------------------------------------------------------
---ccacacctaaaaa--ctttccacg-tgaa-ctg-tatcaa------c------ccca
t-taattgggggttttg-tttggcggtg--------------------------------
------------------------------------------------------------
------------------------------------------------------------
------------------------------------------------------------
------------------------------------------------------------
------------------------------------------------------------
------------------------------------------------------------
------------------------------------------------------------
------------------------------------------------------------
------------------------------------------------------------
------------------------------------------------------------
------------------------------------------------------------
-------------------------------------a-tcgctagc-tt----aa---t
t--g--ctggttg--attacggct--aggcgagccctatca-tg-gcg-agcgtttgggc
tt---cggtctgaactagtagcttt-tatttt--aaaccctttcttaattactgattata
ctgtgggg-acgaaagtctctgcttttaactagatagcaactttcagcagtggatgtcta
ggctcgcacatcg-atgaagaacgctgcgaactgcgatacgtaatgcgaattgcaggatt
ca--gtgagtcatcgaaattttgaacgcatattg-cac-ttccgggttagtc-ct--ggg
agtatgcctgtatcagtgtccgtacatcaaacttggttttcttctttcc-gtgtagtcgg
tggaggatatgccagatgtgaa-gtgtcttgcggc---taattttcgaattg-actgcga
gtcctttgaaatgtacagaactgtacttctcttt-gctcgaaaagtgtggcgttgctggt
t--gtgaaggctgtccatgtgaccagtc-ggcgatcg-gtttgtctgctatggcatt-aa
tggaggaatatttaattcgcggtatgattagcttc-ggctgaacaggc-gcttattggac
gtttttcctgttgtggcgg-tatgaact-gatgaaccgtag-t-cgtgtgt-gacttggc
tttt-gaat--tggctttgc-t-gttgcgaagtaga-gtggca-gtttcgact-gtcgag
g-g----tcgaccca-tttgggaac-tatgtgttgtgt--gg-cttcggtcgcgcgg-ca
tctca-------------------------------------------------------
----------------------------
>EU876587
------------------------------------------------------------
------------------------------------------------------------
------------------------------------------------------------
------------------------------------------------------------
------------------------------------------------------------
------------------------------------------------------------
------------------------------------------------------------
---ccacacctaaaaa--ctttccacg-tgaa-ctg-tatcaa------c------ccca
t-taattgggggttttg-tttggcggtg--------------------------------
------------------------------------------------------------
------------------------------------------------------------
------------------------------------------------------------
------------------------------------------------------------
------------------------------------------------------------
------------------------------------------------------------
------------------------------------------------------------
------------------------------------------------------------
------------------------------------------------------------
------------------------------------------------------------
------------------------------------------------------------
-------------------------------------a-tcgctagc-tt----aa---t
t--g--ctggttg--attactgct--aggcgagccctatca-tg-gcg-agcgtttgggc
tt---cggtctgaactagtagcttt-tatttt--aaaccctttcttaattactgattata
ctgtgggg-acgaaagtctctgcttttaactagatagcaactttcagcagtggatgtcta
ggctcgcacatcg-atgaagaacgctgcgaactgcgatacgtaatgcgaattgcaggatt
ca--gtgagtcatcgaaattttgaacgcatattg-cac-ttccgggttagtc-ct--ggg
agtatgcctgtatcagtgtccgtacatcaaacttggttttcttctttcc-gtgtagtcgg
tggaggatatgccagatgtgaa-gtgtcttgcggc---taattttcgaattg-actgcga
gtcctttgaaatgtacagaactgtacttctcttt-gctcgaaaagtgtggcgttgctggt
t--gtgaaggctgtccatgtgaccagtc-ggcgatcg-gtttgtctgctatggcatt-aa
tggaggaatatttaattcgcggtatgattagcttc-ggctgaacaggc-gcttattggac
gtttttcctgttgtggcgg-tatgaact-gatgaaccgtag-t-cgtgtgt-gacttggc
tttt-gaat--tggctttgc-t-gttgcgaagtaga-gtggca-gtttcgact-gtcgag
g-g----tcgaccca-tttgggaac-tatgtgttgtgt--gg-cttcggtcgcgcgg-ca
tctca-------------------------------------------------------
----------------------------
>EU876586
------------------------------------------------------------
------------------------------------------------------------
------------------------------------------------------------
------------------------------------------------------------
------------------------------------------------------------
------------------------------------------------------------
------------------------------------------------------------
---ccacacctaaaaa--ctttccacg-tgaa-ctg-tatcaa------c------ccca
t-taattgggggttttg-tttggcggtg--------------------------------
------------------------------------------------------------
------------------------------------------------------------
------------------------------------------------------------
------------------------------------------------------------
------------------------------------------------------------
------------------------------------------------------------
------------------------------------------------------------
------------------------------------------------------------
------------------------------------------------------------
------------------------------------------------------------
------------------------------------------------------------
-------------------------------------a-tcgctagc-tt----aa---t
t--g--ctggttg--attactgct--aggcgagccctatca-tg-gcg-agcgtttgggc
tt---cggtctgaactagtagcttt-tatttt--aaaccctttcttaattactgattata
ctgtgggg-acgaaagtctctgcttttaactagatagcaactttcagcagtggatgtcta
ggctcgcacatcg-atgaagaacgctgcgaactgcgatacgtaatgcgaattgcaggatt
ca--gtgagtcatcgaaattttgaacgcatattg-cac-ttccgggttagtc-ct--ggg
agtatgcctgtatcagtgtccgtacatcaaacttggttttcttctttcc-gtgtagtcgg
tggaggatatgccagatgtgaa-gtgtcttgcggc---taattttcgaattg-actgcga
gtcctttgaaatgtacagaactgtacttctcttt-gctcgaaaagtgtggcgttgctggt
t--gtgaaggctgtccatgtgaccagtc-ggcgatcg-gtttgtctgctatggcatt-aa
tggaggaatatttaattcgcggtatgattagcttc-ggctgaacaggc-gcttattggac
gtttttcctgttgtggcgg-tatgaact-gatgaaccgtag-t-cgtgtgt-gacttggc
tttt-gaat--tggctttgc-t-gttgcgaagtaga-gtggca-gtttcgact-gtcgag
g-g----tcgaccca-tttgggaac-tatgtgttgtgt--gg-cttcggtcgcgcgg-ca
tctca-------------------------------------------------------
----------------------------
>EU876585
------------------------------------------------------------
------------------------------------------------------------
------------------------------------------------------------
------------------------------------------------------------
------------------------------------------------------------
------------------------------------------------------------
------------------------------------------------------------
---ccaatccccacac--cttaccact-tgcc-ccg-tatcaa------c------ccca
t-taattgggggttttg-tttggcggtg--------------------------------
------------------------------------------------------------
------------------------------------------------------------
------------------------------------------------------------
------------------------------------------------------------
------------------------------------------------------------
------------------------------------------------------------
------------------------------------------------------------
------------------------------------------------------------
------------------------------------------------------------
------------------------------------------------------------
------------------------------------------------------------
-------------------------------------a-tcgctagc-tt----aa---t
t--g--ctggttg--attactgct--aggcgagccctatca-tg-gcg-agcgtttgggc
tt---cggtctgaactagtagcttt-tatttt--aaaccctttcttaattactgattata
ctgtgggg-acgaaagtctctgcttttaactagatagcaactttcagcagtggatgtcta
ggctcgcacatcg-atgaagaacgctgcgaactgcgatacgtaatgcgaattgcaggatt
ca--gtgagtcatcgaaattttgaacgcatattg-cac-ttccgggttagtc-ct--ggg
agtatgcctgtatcagtgtccgtacatcaaacttggttttcttctttcc-gtgtagtcgg
tggaggatatgccagatgtgaa-gtgtcttgcggc---taattttcgaattg-actgcga
gtcctttgaaatgtacagaactgtacttctcttt-gctcgaaaagtgtggcgttgctggt
t--gtgaaggctgtccatgtgaccagtc-ggcgatcg-gtttgtctgctatggcatt-aa
tggaggaatatttaattcgcggtatgattagcttc-ggctgaacaggc-gcttattggac
gtttttcctgttgtggcgg-tatgaact-gatgaaccgtag-t-cgtgtgt-gacttggc
tttt-gaat--tggctttgc-t-gttgcgaagtaga-gtggca-gtttcgact-gtcgag
g-g----tcgaccca-tttgggaac-tatgtgttgtgt--gg-cttcggtcgcgcgg-ca
tctca-------------------------------------------------------
----------------------------
>EU876584
------------------------------------------------------------
------------------------------------------------------------
------------------------------------------------------------
------------------------------------------------------------
------------------------------------------------------------
------------------------------------------------------------
------------------------------------------------------------
---ccacacctaaaaa--ctttccacg-tgaa-ctg-tatcaa------c------ccca
t-taattgggggttttg-tttggcggtg--------------------------------
------------------------------------------------------------
------------------------------------------------------------
------------------------------------------------------------
------------------------------------------------------------
------------------------------------------------------------
------------------------------------------------------------
------------------------------------------------------------
------------------------------------------------------------
------------------------------------------------------------
------------------------------------------------------------
------------------------------------------------------------
-------------------------------------a-tcgctagc-tt----aa---t
t--g--ctggttg--attactgct--aggcgagccctatca-tg-gcg-agcgtttgggc
tt---cggtctgaactagtagcttt-tatttt--aaaccctttcttaattactgattata
ctgtgggg-acgaaagtctctgcttttaactagatagcaactttcagcagtggatgtcta
ggctcgcacatcg-atgaagaacgctgcgaactgcgatacgtaatgcgaattgcaggatt
ca--gtgagtcatcgaaattttgaacgcatattg-cac-ttccgggttagtc-ct--ggg
agtatgcctgtatcagtgtccgtacatcaaacttggttttcttctttcc-gtgtagtcgg
tggaggatatgccagatgtgaa-gtgtcttgcggc---taattttcgaattg-actgcga
gtcctttgaaatgtacagaactgtacttctcttt-gctcgaaaagtgtggcgttgctggt
t--gtgaaggctgtccatgtgaccagtc-ggcgatcg-gtttgtctgctatggcatt-aa
tggaggaatatttaattcgcggtatgattagcttc-ggctgaacaggc-gcttattggac
gtttttcctgttgtggcgg-tatgaact-gatgaaccgtag-t-cgtgtgt-gacttggc
tttt-gaat--tggctttgc-t-gttgcgaagtaga-gtggca-gtttcgact-gtcgag
g-g----tcgaccca-tttgggaac-tatgtgttgtgt--gg-cttcggtcgcgcgg-ca
tctca-------------------------------------------------------
----------------------------
>DQ643904
------------------------------------------------------------
------------------------------------------------------------
------------------------------------------------------------
------------------------------------------------------------
------------------------------------------------------------
------------------------------------------------------------
------------------------------------------------------------
---ccacacctaaaaaa-ctttccacg-tgaaaccg-tatcaa------c------ccaa
t-aatttgggggtttaa-tt-ggcggct--------------------------------
------------------------------------------------------------
------------------------------------------------------------
------------------------------------------------------------
------------------------------------------------------------
------------------------------------------------------------
------------------------------------------------------------
------------------------------------------------------------
------------------------------------------------------------
------------------------------------------------------------
------------------------------------------------------------
------------------------------------------------------------
-------------------------------------g-ctgctggt-at----ct---t
ttta--ctggctg--gcggctgct--gagcgaaccctatc-----gtg-agcgttctgac
ct---tggttggagctagtaactta-aatttt--aaacccattcttaaatactgaatata
ctgtaggg-acgaaagtctctgcttttaactagatagcaactttcagcagtggatgtcta
ggctcgcacatcg-atgaagaacactgcgaactgcgatacgtaatgcgaattgcaggatt
ca--gtgagtcatcgaaattttgaacgcatattg-cac-ttccgggttatcc-ct--gga
agtatgcctgtatcagtgtccgtacattaaacttggttttcttctttcc-gtgtagtcgg
tggaggatatgccagatatgaa-gtgtcttgtggc---tggttttcgaatcg-gctgtga
gtcctttgaaatgtatagaactg-att-ctcttt-gttcgaaaagcgtggcgttgctggt
t--gtgaaggctgtcagtgtgactaatc-ggcgaccg-gtttgtctgctatggcata-aa
tggaggagtgttcgattcgcggtatgattggcttc-ggctgaacaggc-gcttattagac
gttcttcctgctgtggcgg-tatgacct-ggtgaaccgtagtt-catgcac-gacttggc
tttt-gaat--tggctttgc-t-gt-gtgaagtaga-gtggca-gtttcggct-gtcgag
g-a----tcgaccca-tttgggaaa-t-tgtgctgtgc--ga-cttcggttgcgtgg-ca
tctcaa------------------------------------------------------
----------------------------
>DQ643903
------------------------------------------------------------
------------------------------------------------------------
------------------------------------------------------------
------------------------------------------------------------
------------------------------------------------------------
------------------------------------------------------------
------------------------------------------------------------
---ccacacctaaaaaa-ctttccacg-tgaa-ccg-tatcaa------c------ccaa
t-aatttgggggtttga-tt-ggcggct--------------------------------
------------------------------------------------------------
------------------------------------------------------------
------------------------------------------------------------
------------------------------------------------------------
------------------------------------------------------------
------------------------------------------------------------
------------------------------------------------------------
------------------------------------------------------------
------------------------------------------------------------
------------------------------------------------------------
------------------------------------------------------------
-------------------------------------g-ctgctggt-at----ct---t
ttta--ctggctg--gcggctgct--gagcgaaccctatc-----gtg-agcgttctgac
ct---tggttggagctagtaactta-aatttt--aaacccattcttaaatactgaatata
ctgtaggg-acgaaagtctctgcttttaactagatagcaactttcagcagtggatgtcta
ggctcgcacatcg-atgaagaacgctgcgaactgcgatacgtaatgcgaattgcaggatt
ca--gtgagtcatcgaaattttgaacgcatattg-cac-ttccgggttatcc-ct--gga
agtatgcctgtatcagtgtccgtacattaaacttggttttcttctttcc-gtgtagtcgg
tggaggatatgccagatatgaa-gtgtcttgtggc---tggttttcgaatcg-gctgtga
gtcctttgaaatgtatagaactg-att-ctcttt-gttcgaaaagcgtggcgttgctggt
t--gtgaaggctgtcagtgtgactagtc-ggcgaccg-gtttgtctgctatggcata-aa
tggaggagtgttcgattcgcggtatgattggcttc-ggctgaacaggc-gcttattagac
gttcttcctgctgtggcgg-tatgacct-ggtgaaccgtagtt-catgcac-gacttggc
tttt-gaat--tggctttgc-t-gt-gtgaagtaga-gtgaca-gtttcggct-gtcgag
g-a----tcgaccca-tttgggaaa-t-tgtgctgtgc--ga-cttcggttgcgtgg-ca
tctcaa------------------------------------------------------
----------------------------
>DQ643902
------------------------------------------------------------
------------------------------------------------------------
------------------------------------------------------------
------------------------------------------------------------
------------------------------------------------------------
------------------------------------------------------------
------------------------------------------------------------
---ccacacctaaaaa--cttttcacg-tgaa-ccg-tatcaa------a------catg
t--tattgggggctgac-tt-ggtggcg--------------------------------
------------------------------------------------------------
------------------------------------------------------------
------------------------------------------------------------
------------------------------------------------------------
------------------------------------------------------------
------------------------------------------------------------
------------------------------------------------------------
------------------------------------------------------------
------------------------------------------------------------
------------------------------------------------------------
------------------------------------------------------------
-------------------------------------g-ctgctggt-at----ctattt
tttgtactggctg--gctgctgctttgagaaagccctatca-tg-gcg-atcgcttggac
tt---ctattcgagctagtagctac-tatttt--aaacccattcttaattactgaatata
ctgtgggg-acgaaagtctctgcttttaactagataacaactttcagcagtggatgtcta
ggctcgcacctcg-atgaagaacgctgcgaactgcgatacgtaatgcgaattgcaggatt
ca--gtgagtcatcgaaattttgaacgcatattg-cac-ttccgggttcgtc-ct--gga
agtatgcttgtatcagtgtccgtacatcaaacttggttttcttctttcc-gtgtagtcgg
tggaggatatgccagatgtgaa-gtgtcttgcggcggctgattttcggatct-gctgcga
gtcctttgaaatgtacagaactg-acttctcttt-gctcgaaaagtgtggcattactggt
t--gtaaaggctgtccgtgtgaccagtc-ggcgattg-gtttgtctgctgcggcgtt-aa
tggaaggatgtttgatttgcggtatggttggcttc-ggctgaacagac-gcttattggac
gtacttcttgctgtggcgg-tatgaacg-gatgtaccgtag-t-tgtatgt-gacttggc
tttttgaat--tggtgttgc-t-gt-gcgaagtaga-gtgaca-gtttcggct-gtcgag
t-g----tcgaccaa-tttgggaac-tatgtataatgc--ga-cttcggtagcgttg-ta
tctcaa------------------------------------------------------
----------------------------
>DQ643901
------------------------------------------------------------
------------------------------------------------------------
------------------------------------------------------------
------------------------------------------------------------
------------------------------------------------------------
------------------------------------------------------------
------------------------------------------------------------
---ccacacctaaaaaa-ctttccacg-tgaa-ccg-tatcaa------c------ccaa
t-aatttgggggtttaa-tt-ggcggct--------------------------------
------------------------------------------------------------
------------------------------------------------------------
------------------------------------------------------------
------------------------------------------------------------
------------------------------------------------------------
------------------------------------------------------------
------------------------------------------------------------
------------------------------------------------------------
------------------------------------------------------------
------------------------------------------------------------
------------------------------------------------------------
-------------------------------------g-ctgctggt-at----ct---t
ttta--ctggctg--gcggctgct--gagcgaaccctatc-----gtg-agcgttctgac
ct---tggttggagctagtaactta-aatttt--aaacccattcttaaatactgaatata
ctgtaggg-acgaaagtctctgcttttaactagatagcaactttcagcagtggatgtcta
ggctcgcacatcg-atgaagaacgctgcgaactgcgatacgtaatgcgaattgcaggatt
ca--gtgagtcatcgaaattttgaacgcatattg-cac-ttccgggttatcc-ct--gga
agtatgcctgtatcagtgtccgtacattaaacttggttttcttctttcc-gtgtagtcgg
tggaggatatgccagatatgaa-gtgtcttgtggc---tggttttcgaatcg-gctgtga
gtcctttgaaatgtatagaactg-att-ctcttt-gttcgaaaagcgtggcgttgctggt
t--gtgaaggctgtcagtgtgactagtc-ggcgaccg-gtttgtctgctatggcata-aa
tggaggagtgttcgattcgcggtatgattggcttc-ggctgaacaggc-gcttattagac
gttcttcctgctgtggcgg-tatgacct-ggtgaaccgtagtt-catgcac-gacttggc
tttt-gaat--tggctttgc-t-gt-gtgaagtaga-gtgaca-gtttcggct-gtcgag
g-a----tcgaccca-tttgggaaa-t-tgtgctgtgc--ga-cttcggttgtgtgg-ca
tctcaa------------------------------------------------------
----------------------------
>DQ643900
------------------------------------------------------------
------------------------------------------------------------
------------------------------------------------------------
------------------------------------------------------------
------------------------------------------------------------
------------------------------------------------------------
------------------------------------------------------------
---ccacacctaaaaaa-ctttccacg-tgaa-ccg-tatcaa------c------ccaa
t-aatttgggggtttaa-tt-ggcggct--------------------------------
------------------------------------------------------------
------------------------------------------------------------
------------------------------------------------------------
------------------------------------------------------------
------------------------------------------------------------
------------------------------------------------------------
------------------------------------------------------------
------------------------------------------------------------
------------------------------------------------------------
------------------------------------------------------------
------------------------------------------------------------
-------------------------------------g-ctgctggt-at----ct---t
ttta--ctggctg--gcggctgct--gagcgaaccctatc-----gtg-agcgttctgac
ct---tggttggagctagtaactta-aatttt--aaacccattcttaaatactgaatata
ctgtaggg-acgaaagtctctgcttttaactagatagcaactttcagcagtggatgtcta
ggctcgcacatcg-atgaagaacgctgcgaactgcgatacgtaatgcgaattgcaggatt
ca--gtgagtcatcgaaattttgaacgcatattg-cac-ttccgggttatcc-ct--gga
agtatgcctgtatcagtgtccgtacattaaacttggttttcttctttcc-gtgtagtcgg
tggaggatatgccagatatgaa-gtgtcttgtggc---tggttttcgaatcg-gctgtga
gtcctttgaaatgtatagaactg-att-ctcttt-gttcgaaaagcgtggcgttgctggt
t--gtgaaggctgtcagtgtgactagtc-ggcgaccg-gtttgtctgctatggcata-aa
tggaggagtgttcgattcgcggtatgattggcttc-ggctgaacaggc-gcttattagac
gttcttcctgctgtggcgg-tatgacct-ggtgaaccgtagtt-catgcac-gacttggc
tttt-gaat--tggctttgc-t-gt-gtgaagtaga-gtgaca-gtttcggct-gtcgag
g-a----tcgaccca-tttgggaaa-t-tgtgctgtgc--ga-cttcggttgtgtgg-ca
tctcaa------------------------------------------------------
----------------------------
>DQ643899
------------------------------------------------------------
------------------------------------------------------------
------------------------------------------------------------
------------------------------------------------------------
------------------------------------------------------------
------------------------------------------------------------
------------------------------------------------------------
---ccacacctaaaaaa-ctttccacg-tgaa-ccg-tatcaa------c------ccaa
t-aatttgggggtttaa-tt-ggcggct--------------------------------
------------------------------------------------------------
------------------------------------------------------------
------------------------------------------------------------
------------------------------------------------------------
------------------------------------------------------------
------------------------------------------------------------
------------------------------------------------------------
------------------------------------------------------------
------------------------------------------------------------
------------------------------------------------------------
------------------------------------------------------------
-------------------------------------g-ctgctggt-at----ct---t
ttta--ctggctg--gcggctgct--gagcgaaccctatc-----gtg-agcgttctgac
ct---tggttggagctagtaactta-aatttt--aaacccattcttaaatactgaatata
ctgtaggg-acgaaagtctctgcttttaactagatagcaactttcagcagtggatgtcta
ggctcgcacatcg-atgaagaacgctgcgaactgcgatacgtaatgcgaattgcaggatt
ca--gtgagtcatcgaaattttgaacgcatattg-cac-ttccgggttatcc-ct--gga
agtatgcctgtatcagtgtccgtacattaaacttggttttcttctttcc-gtgtagtcgg
tggaggatatgccagatatgaa-gtgtcttgtggc---tggttttcgaatcg-gctgtga
gtcctttgaaatgtatagaactg-att-ctcttt-gttcgaaaagcgtggcgttgctggt
t--gtgaaggctgtcagtgtgactagtc-ggcgaccg-gtttgtctgctatggcata-aa
tggaggagtgttcgattcgcggtatgattggcttc-ggctgaacaggc-gcttattagac
gttcttcctgctgtggcgg-tatgacct-ggtgaaccgtagtt-catgcac-gacttggc
tttt-gaat--tggctttgc-t-gt-gtgaagtaga-gtgaca-gtttcggct-gtcgag
g-a----tcgaccca-tttgggaaa-t-tgtgctgtgc--ga-cttcggttgtgtgg-ca
tctcaa------------------------------------------------------
----------------------------
>DQ643898
------------------------------------------------------------
------------------------------------------------------------
------------------------------------------------------------
------------------------------------------------------------
------------------------------------------------------------
------------------------------------------------------------
------------------------------------------------------------
---ccacacctaaaaaa-ctttccacg-tgaa-ccg-tatcaa------c------ccaa
t-aatttgggggtttaa-tt-ggcggct--------------------------------
------------------------------------------------------------
------------------------------------------------------------
------------------------------------------------------------
------------------------------------------------------------
------------------------------------------------------------
------------------------------------------------------------
------------------------------------------------------------
------------------------------------------------------------
------------------------------------------------------------
------------------------------------------------------------
------------------------------------------------------------
-------------------------------------g-ctgctggt-at----ct---t
ttta--ctggctg--gcggctgct--gagcgaaccctatc-----gtg-agcgttctgac
ct---tggttggagctagtaactta-aatttt--aaacccattcttaaatactgaatata
ctgtaggg-acgaaagtctctgcttttaactagatagcaactttcagcagtggatgtcta
ggctcgcacatcg-atgaagaacgctgcgaactgcgatacgtaatgcgaattgcaggatt
ca--gtgagtcatcgaaattttgaacgcatattg-cac-ttccgggttatcc-ct--gga
agtatgcctgtatcagtgtccgtacattaaacttggttttcttctttcc-gtgtagtcgg
tggaggatatgccagatatgaa-gtgtcttgtggc---tggttttcgaatcg-gctgtga
gtcctttgaaatgtatagaactg-att-ctcttt-gttcgaaaagcgtggcgttgctggt
t--gtgaaggctgtcagtgtgactagtc-ggcgaccg-gtttgtctgctatggcata-aa
tggaggagtgttcgattcgcggtatgattggcttc-ggctgaacaggc-gcttattagac
gttcttcctgctgtggcgg-tatgacct-ggtgaaccgtagtt-catgcac-gacttggc
tttt-gaat--tggctttgc-t-gt-gtgaagtaga-gtgaca-gtttcggct-gtcgag
g-a----tcgaccca-tttgggaaa-t-tgtgctgtgc--ga-cttcggttgtgtgg-ca
tctcaa------------------------------------------------------
----------------------------
>DQ643897
------------------------------------------------------------
------------------------------------------------------------
------------------------------------------------------------
------------------------------------------------------------
------------------------------------------------------------
------------------------------------------------------------
------------------------------------------------------------
---ccacacctaaaaaa-ctttccacg-tgaa-ccg-tatcaa------c------ccaa
t-aatttgggggtttaa-tt-ggcggct--------------------------------
------------------------------------------------------------
------------------------------------------------------------
------------------------------------------------------------
------------------------------------------------------------
------------------------------------------------------------
------------------------------------------------------------
------------------------------------------------------------
------------------------------------------------------------
------------------------------------------------------------
------------------------------------------------------------
------------------------------------------------------------
-------------------------------------g-ctgctggt-at----ct---t
ttta--ctggctg--gcggctgct--gagcgaaccctatc-----gtg-agcgttctgac
ct---tggttggagctagtaactta-aatttt--aaacccattcttaaatactgaatata
ctgtaggg-acgaaagtctctgcttttaactagatagcaactttcagcagtggatgtcta
ggctcgcacatcg-atgaagaacgctgcgaactgcgatacgtaatgcgaattgcaggatt
ca--gtgagtcatcgaaattttgaacgcatattg-cac-ttccgggttatcc-ct--gga
agtatgcctgtatcagtgtccgtacattaaacttggttttcttctttcc-gtgtagtcgg
tggaggatatgccagatatgaa-gtgtcttgtggc---tggttttcgaatcg-gctgtga
gtcctttgaaatgtatagaactg-att-ctcttt-gttcgaaaagcgtggcgttgctggt
t--gtgaaggctgtcagtgtgactagtc-ggcgaccg-gtttgtctgctatggcata-aa
tggaggagtgttcgattcgcggtatgattggcttc-ggctgaacaggccgcttattagac
gttcttcctgctgtggcgg-tatgacct-ggtgaaccgtagcttcatgcac-gacttggc
tttt-gaat--tggctttgc-t-gt-gtgaagtaga-gtgaca-gtttcggct-gtcgag
g-a----tcgaccca-tttgggaaa-t-tgtgctgtgc--ga-cttcggttgtgtgg-ca
tctcaa------------------------------------------------------
----------------------------
>DQ643896
------------------------------------------------------------
------------------------------------------------------------
------------------------------------------------------------
------------------------------------------------------------
------------------------------------------------------------
------------------------------------------------------------
------------------------------------------------------------
---ccacacctaaaaaa-ctttccacg-tgaa-ccg-tatcaa------c------ccaa
t-aatttgggggtttaa-tt-ggcggct--------------------------------
------------------------------------------------------------
------------------------------------------------------------
------------------------------------------------------------
------------------------------------------------------------
------------------------------------------------------------
------------------------------------------------------------
------------------------------------------------------------
------------------------------------------------------------
------------------------------------------------------------
------------------------------------------------------------
------------------------------------------------------------
-------------------------------------g-ctgctggt-at----ct---t
ttta--ctggctg--gcggctgct--gagcgaaccctatc-----gtg-agcgttctgac
ct---tggttggagctagtaactta-aatttt--aaacccattcttaaatactgaatata
ctgtaggg-acgaaagtctctgcttttaactagatagcaactttcagcagtggatgtcta
ggctcgcacatcg-atgaagaacgctgcgaactgcgatacgtaatgcgaattgcaggatt
ca--gtgagtcatcgaaattttgaacgcatattg-cac-ttccgggttatcc-ct--gga
agtatgcctgtatcagtgtccgtacattaaacttggttttcttctttcc-gtgtagtcgg
tggaggatatgccagatatgaa-gtgtcttgtggc---tggttttcgaatcg-gctgtga
gtcctttgaaatgtatagaactg-att-ctcttt-gttcgaaaagcgtggcgttgctggt
t--gtgaaggctgtcagtgtgactagtc-ggcgaccg-gtttgtctgctatggcata-aa
tggaggagtgttcgattcgcggtatgattggcttc-ggctgaacaggc-gcttattagac
gttcttcctgctgtggcgg-tatgacct-ggtgaaccgtagtt-catgcac-gacttggc
tttt-gaat--tggctttgc-t-gt-gtgaagtaga-gtgaca-gtttcggct-gtcgag
g-a----tcgaccca-tttgggaaa-t-tgtgctgtgc--ga-cttcggttgtgtgg-ca
tctcaa------------------------------------------------------
----------------------------
>DQ643895
------------------------------------------------------------
------------------------------------------------------------
------------------------------------------------------------
------------------------------------------------------------
------------------------------------------------------------
------------------------------------------------------------
------------------------------------------------------------
---ccacacctaaaaaa-ctttccacg-tgaa-ccg-tatcaa------c------ccaa
t-aatttgggggtttaa-tt-ggcggct--------------------------------
------------------------------------------------------------
------------------------------------------------------------
------------------------------------------------------------
------------------------------------------------------------
------------------------------------------------------------
------------------------------------------------------------
------------------------------------------------------------
------------------------------------------------------------
------------------------------------------------------------
------------------------------------------------------------
------------------------------------------------------------
-------------------------------------g-ctgctggt-at----ct---t
ttta--ctggctg--gcggctgct--gagcgaaccctatc-----gtg-agcgttctgac
ct---tggttggagctagtaactta-aatttt--aaacccattcttaaatactgaatata
ctgtaggg-acgaaagtctctgcttttaactagatagcaactttcagcagtggatgtcta
ggctcgcacatcg-atgaagaacgctgcgaactgcgatacgtaatgcgaattgcaggatt
ca--gtgagtcatcgaaattttgaacgcatattg-cac-ttccgggttatcc-ct--gga
agtatgcctgtatcagtgtccgtacattaaacttggttttcttctttcc-gtgtagtcgg
tggaggatatgccagatatgaa-gtgtcttgtggc---tggttttcgaatcg-gctgtga
gtcctttgaaatgtatagaactg-att-ctcttt-gttcgaaaagcgtggcgttgctggt
t--gtgaaggctgtcagtgtgactagtc-ggcgaccg-gtttgtctgctatggcata-aa
tggaggagtgttcgattcgcggtatgattggcttc-ggctgaacaggc-gcttattagac
gttcttcctgctgtggcgg-tatgacct-ggtgaaccgtagtt-catgcac-gacttggc
tttt-gaat--tggctttgc-t-gt-gtgaagtaga-gtgaca-gtttcggct-gtcgag
g-a----tcgaccca-tttgggaaa-t-tgtgctgtgc--ga-cttcggttgtgtgg-ca
tctcaa------------------------------------------------------
----------------------------
>DQ643894
------------------------------------------------------------
------------------------------------------------------------
------------------------------------------------------------
------------------------------------------------------------
------------------------------------------------------------
------------------------------------------------------------
------------------------------------------------------------
---ccacacctaaaaaa-ctttccacg-tgaa-ccg-tatcaa------c------ccaa
t-aatttgggggtttaa-tt-ggcggct--------------------------------
------------------------------------------------------------
------------------------------------------------------------
------------------------------------------------------------
------------------------------------------------------------
------------------------------------------------------------
------------------------------------------------------------
------------------------------------------------------------
------------------------------------------------------------
------------------------------------------------------------
------------------------------------------------------------
------------------------------------------------------------
-------------------------------------g-ctgctggt-at----ct---t
ttta--ctggctg--gcggctgct--gagcgaaccctatc-----gtg-agcgttctgac
ct---tggttggagctagtaactta-aatttt--aaacccattcttaaatactgaatata
ctgtaggg-acgaaagtctctgcttttaactagatagcaactttcagcagtggatgtcta
ggctcgcacatcg-atgaagaacgctgcgaactgcgatacgtaatgcgaattgcaggatt
ca--gtgagtcatcgaaattttgaacgcatattg-cac-ttccgggttatcc-ct--gga
agtatgcctgtatcagtgtccgtacattaaacttggttttcttctttcc-gtgtagtcgg
tggaggatatgccagatatgaa-gtgtcttgtggc---tggttttcgaatcg-gctgtga
gtcctttgaaatgtatagaactg-att-ctcttt-gttcgaaaagcgtggcgttgctggt
t--gtgaaggctgtcagtgtgactagtc-ggcgaccg-gtttgtctgctatggcata-aa
tggaggagtgttcgattcgcggtatgattggcttc-ggctgaacaggc-gcttattagac
gttcttcctgctgtggcgg-tatgacct-ggtgaaccgtagtt-catgcac-gacttggc
tttt-gaat--tggctttgc-t-gt-gtgaagtaga-gtgaca-gtttcggct-gtcgag
g-a----tcgaccca-tttgggaaa-t-tgtgctgtgc--ga-cttcggttgtgtgg-ca
tctcaa------------------------------------------------------
----------------------------
>DQ643893
------------------------------------------------------------
------------------------------------------------------------
------------------------------------------------------------
------------------------------------------------------------
------------------------------------------------------------
------------------------------------------------------------
------------------------------------------------------------
---ccacacctaaaaaa-ctttccacg-tgaa-ccg-tatcaa------c------ccaa
t-aatttgggggtttaa-tt-ggcggct--------------------------------
------------------------------------------------------------
------------------------------------------------------------
------------------------------------------------------------
------------------------------------------------------------
------------------------------------------------------------
------------------------------------------------------------
------------------------------------------------------------
------------------------------------------------------------
------------------------------------------------------------
------------------------------------------------------------
------------------------------------------------------------
-------------------------------------g-ctgctggt-at----ct---t
ttta--ctggctg--gcggctgct--gagcgaaccctatc-----gtg-agcgttctgac
ct---tggttggagctagtaactta-aatttt--aaacccattcttaaatactgaatata
ctgtaggg-acgaaagtctctgcttttaactagatagcaactttcagcagtggatgtcta
ggctcgcacatcg-atgaagaacgctgcgaactgcgatacgtaatgcgaattgcaggatt
ca--gtgagtcatcgaaattttgaacgcatattg-cac-ttccgggttatcc-ct--gga
agtatgcctgtatcagtgtccgtacattaaacttggttttcttctttcc-gtgtagtcgg
tggaggatatgccagatatgaa-gtgtcttgtggc---tggttttcgaatcg-gctgtga
gtcctttgaaatgtatagaactg-att-ctcttt-gttcgaaaagcgtggcgttgctggt
t--gtgaaggctgtcagtgtgactagtc-ggcgaccg-gtttgtctgctatggcata-aa
tggaggagtgttcgattcgcggtatgattggcttc-ggctgaacaggc-gcttattagac
gttcttcctgctgtggcgg-tatgacct-ggtgaaccgtagtt-catgcac-gacttggc
tttt-gaat--tggctttgc-t-gt-gtgaagtaga-gtgaca-gtttcggct-gtcgag
g-a----tcgaccca-tttgggaaa-t-tgtgctgtgc--ga-cttcggttgtgtgg-ca
tctcaa------------------------------------------------------
----------------------------
>DQ643892
------------------------------------------------------------
------------------------------------------------------------
------------------------------------------------------------
------------------------------------------------------------
------------------------------------------------------------
------------------------------------------------------------
------------------------------------------------------------
---ccacacctaaaaaa-ctttccacg-tgaa-ccg-tatcaa------c------ccaa
t-aatttgggggtttaa-tt-ggcggct--------------------------------
------------------------------------------------------------
------------------------------------------------------------
------------------------------------------------------------
------------------------------------------------------------
------------------------------------------------------------
------------------------------------------------------------
------------------------------------------------------------
------------------------------------------------------------
------------------------------------------------------------
------------------------------------------------------------
------------------------------------------------------------
-------------------------------------g-ctgctggt-at----ct---t
ttta--ctggctg--gcggctgct--gagcgaaccctatc-----gtg-agcgttctgac
ct---tggttggagctagtaactta-aatttt--aaacccattcttaaatactgaatata
ctgtaggg-acgaaagtctctgcttttaactagatagcaactttcagcagtggatgtcta
ggctcgcacatcg-atgaagaacgctgcgaactgcgatacgtaatgcgaattgcaggatt
ca--gtgagtcatcgaaattttgaacgcatattg-cac-ttccgggttatcc-ct--gga
agtatgcctgtatcagtgtccgtacattaaacttggttttcttctttcc-gtgtagtcgg
tggaggatatgccagatatgaa-gtgtcttgtggc---tggttttcgaatcg-gctgtga
gtcctttgaaatgtatagaactg-att-ctcttt-gttcgaaaagcgtggcgttgctggt
t--gtgaaggctgtcagtgtgactagtc-ggcgaccg-gtttgtctgctatggcata-aa
tggaggagtgttcgattcgcggtatgattggcttc-ggctgaacaggc-gcttattagac
gttcttcctgctgtggcgg-tatgacct-ggtgaaccgtagtt-catgcac-gacttggc
tttt-gaat--tggctttgc-t-gt-gtgaagtaga-gtgaca-gtttcggct-gtcgag
g-a----tcgaccca-tttgggaaa-t-tgtgctgtgc--ga-cttcggttgtgtgg-ca
tctcaa------------------------------------------------------
----------------------------
>DQ643891
------------------------------------------------------------
------------------------------------------------------------
------------------------------------------------------------
------------------------------------------------------------
------------------------------------------------------------
------------------------------------------------------------
------------------------------------------------------------
---ccacacctaaaaaa-ctttccacg-tgaa-ccg-tatcaa------c------ccaa
t-aatttgggggtttaa-tt-ggcggct--------------------------------
------------------------------------------------------------
------------------------------------------------------------
------------------------------------------------------------
------------------------------------------------------------
------------------------------------------------------------
------------------------------------------------------------
------------------------------------------------------------
------------------------------------------------------------
------------------------------------------------------------
------------------------------------------------------------
------------------------------------------------------------
-------------------------------------g-ctgctggt-at----ct---t
ttta--ctggctg--gcggctgct--gagcgaaccctatc-----gtg-agcgttctgac
ct---tggttggagctagtaactta-aatttt--aaacccattcttaaatactgaatata
ctgtaggg-acgaaagtctctgcttttaactagatagcaactttcagcagtggatgtcta
ggctcgcacatcg-atgaagaacgctgcgaactgcgatacgtaatgcgaattgcaggatt
ca--gtgagtcatcgaaattttgaacgcatattg-cac-ttccgggttatcc-ct--gga
agtatgcctgtatcagtgtccgtacattaaacttggttttcttctttcc-gtgtagtcgg
tggaggatatgccagatatgaa-gtgtcttgtggc---tggttttcgaatcg-gctgtga
gtcctttgaaatgtatagaactg-att-ctcttt-gttcgaaaagcgtggcgttgctggt
t--gtgaaggctgtcagtgtgactagtc-ggcgaccg-gtttgtctgctatggcata-aa
tggaggagtgttcgattcgcggtatgattggcttc-ggctgaacaggc-gcttattagac
gttcttcctgctgtggcgg-tatgacct-ggtgaaccgtagtt-catgcac-gacttggc
tttt-gaat--tggctttgc-t-gt-gtgaagtaga-gtgaca-gtttcggct-gtcgag
g-a----tcgaccca-tttgggaaa-t-tgtgctgtgc--ga-cttcggttgtgtgg-ca
tctcaa------------------------------------------------------
----------------------------
>DQ643890
------------------------------------------------------------
------------------------------------------------------------
------------------------------------------------------------
------------------------------------------------------------
------------------------------------------------------------
------------------------------------------------------------
------------------------------------------------------------
---ccacacctaaaaaa-ctttccacg-tgaaaccg-tatcaa------c------ccaa
t-aatttgggggtttaa-tt-ggcggct--------------------------------
------------------------------------------------------------
------------------------------------------------------------
------------------------------------------------------------
------------------------------------------------------------
------------------------------------------------------------
------------------------------------------------------------
------------------------------------------------------------
------------------------------------------------------------
------------------------------------------------------------
------------------------------------------------------------
------------------------------------------------------------
-------------------------------------g-ctgctggt-at----ct---t
ttta--ctggctg--gcggctgct--gagcgaaccctatc-----gtg-agcgttctgac
ct---tggttggagctagtaactta-aatttt--aaacccattcttaaatactgaatata
ctgtaggg-acgaaagtctctgcttttaactagatagcaactttcagcagtggatgtcta
ggctcgcacatcg-atgaagaacgctgcgaactgcgatacgtaatgcgaattgcaggatt
ca--gtgagtcatcgaaattttgaacgcatattg-cac-ttccgggttatcc-ct--gga
agtatgcctgtatcagtgtccgtacattaaacttggttttcttctttcc-gtgtagtcgg
tggaggatatgccagatatgaa-gtgtcttgtggc---tggttttcgaatcg-gctgtga
gtcctttgaaatgtatagaactg-att-ctcttt-gttcgaaaagcgtggcgttgctggt
t--gtgaaggctgtcagtgtgactagtc-ggcgaccg-gtttgtctgctatggcata-aa
tggaggagtgttcgattcgcggtatgattggcttc-ggctgaacaggc-gcttattagac
gttcttcctgctgtggcgg-tatgacct-ggtgaaccgtagtt-catgcac-gacttggc
tttt-gaat--tggctttgc-t-gt-gtgaagtaga-gtgaca-gtttcggct-gtcgag
g-a----tcgaccca-tttgggaaa-t-tgtgctgtgc--ga-cttcggttgtgtgg-ca
tctcaa------------------------------------------------------
----------------------------
>DQ643889
------------------------------------------------------------
------------------------------------------------------------
------------------------------------------------------------
------------------------------------------------------------
------------------------------------------------------------
------------------------------------------------------------
------------------------------------------------------------
---ccacacctaaaaaa-ctttccacg-tgaa-ccg-tatcaa------c------ccaa
t-aatttgggggtttaa-tt-ggcggct--------------------------------
------------------------------------------------------------
------------------------------------------------------------
------------------------------------------------------------
------------------------------------------------------------
------------------------------------------------------------
------------------------------------------------------------
------------------------------------------------------------
------------------------------------------------------------
------------------------------------------------------------
------------------------------------------------------------
------------------------------------------------------------
-------------------------------------g-ctgctggt-at----ct---t
ttta--ctggctg--gcggctgct--gagcgaaccctatc-----gtg-agcgttctgac
ct---tggttggagctagtaactta-aatttt--aaacccattcttaaatactgaatata
ctgtaggg-acgaaagtctctgcttttaactagatagcaactttcagcagtggatgtcta
ggctcgcacatcg-atgaagaacgctgcgaactgcgatacgtaatgcgaattgcaggatt
ca--gtgagtcatcgaaattttgaacgcatattg-cac-ttccgggttatcc-ct--gga
agtatgcctgtatcagtgtccgtacattaaacttggttttcttctttcc-gtgtagtcgg
tggaggatatgccagatatgaa-gtgtcttgtggc---tggttttcgaatcg-gctgtga
gtcctttgaaatgtatagaactg-att-ctcttt-gttcgaaaagcgtggcgttgctggt
t--gtgaaggctgtcagtgtgactagtc-ggcgaccg-gtttgtctgctatggcata-aa
tggaggagtgttcgattcgcggtatgattggcttc-ggctgaacaggc-gcttattagac
gttcttcctgctgtggcgg-tatgacct-ggtgaaccgtagtt-catgcac-gacttggc
tttt-gaat--tggctttgc-t-gt-gtgaagtaga-gtgaca-gtttcggct-gtcgag
g-a----tcgaccca-tttgggaaa-t-tgtgctgtgc--ga-cttcggttgtgtgg-ca
tctcaa------------------------------------------------------
----------------------------
>DQ643888
------------------------------------------------------------
------------------------------------------------------------
------------------------------------------------------------
------------------------------------------------------------
------------------------------------------------------------
------------------------------------------------------------
------------------------------------------------------------
---ccacacctaaaaaa-ctttccacg-tgaa-ccg-tatcaa------c------ccaa
t-aatttgggggtttaa-tt-ggcggct--------------------------------
------------------------------------------------------------
------------------------------------------------------------
------------------------------------------------------------
------------------------------------------------------------
------------------------------------------------------------
------------------------------------------------------------
------------------------------------------------------------
------------------------------------------------------------
------------------------------------------------------------
------------------------------------------------------------
------------------------------------------------------------
-------------------------------------g-ctgctggt-at----ct---t
ttta--ctggctg--gcggctgct--gagcgaaccctatc-----gtg-agcgttctgac
ct---tggttggagctagtaactta-aatttt--aaacccattcttaaatactgaatata
ctgtaggg-acgaaagtctctgcttttaactagatagcaactttcagcagtggatgtcta
ggctcgcacatcg-atgaagaacgctgcgaactgcgatacgtaatgcgaattgcaggatt
ca--gtgagtcatcgaaattttgaacgcatattg-cac-ttccgggttatcc-ct--gga
agtatgcctgtatcagtgtccgtacattaaacttggttttcttctttcc-gtgtagtcgg
tggaggatatgccagatatgaa-gtgtcttgtggc---tggttttcgaatcg-gctgtga
gtcctttgaaatgtatagaactg-att-ctcttt-gttcgaaaagcgtggcgttgctggt
t--gtgaaggctgtcagtgtgactagtc-ggcgaccg-gtttgtctgctatggcata-aa
tggaggagtgttcgattcgcggtatgattggcttc-ggctgaacaggc-gcttattagac
gttcttcctgctgtggcgg-tatgacct-ggtgaaccgtagtt-catgcac-gacttggc
tttt-gaat--tggctttgc-t-gt-gtgaagtaga-gtgaca-gtttcggct-gtcgag
g-a----tcgaccca-tttgggaaa-t-tgtgctgtgc--ga-cttcggttgtgtgg-ca
tctcaa------------------------------------------------------
----------------------------
>DQ643887
------------------------------------------------------------
------------------------------------------------------------
------------------------------------------------------------
------------------------------------------------------------
------------------------------------------------------------
------------------------------------------------------------
------------------------------------------------------------
---ccacacctaaaaaa-ctttccacg-tgaa-ccg-tatcaa------c------ccaa
t-aatttgggggtttaa-tt-ggcggct--------------------------------
------------------------------------------------------------
------------------------------------------------------------
------------------------------------------------------------
------------------------------------------------------------
------------------------------------------------------------
------------------------------------------------------------
------------------------------------------------------------
------------------------------------------------------------
------------------------------------------------------------
------------------------------------------------------------
------------------------------------------------------------
-------------------------------------g-ctgctggt-at----ct---t
ttta--ctggctg--gcggctgct--gagcgaaccctatc-----gtg-agcgttctgac
ct---tggttggagctagtaactta-aatttt--aaacccattcttaaatactgaatata
ctgtaggg-acgaaagtctctgcttttaactagatagcaactttcagcagtggatgtcta
ggctcgcacatcg-atgaagaacgctgcgaactgcgatacgtaatgcgaattgcaggatt
ca--gtgagtcatcgaaattttgaacgcatattg-cac-ttccgggttatcc-ct--gga
agtatgcctgtatcagtgtccgtacattaaacttggttttcttctttcc-gtgtagtcgg
tggaggatatgccagatatgaa-gtgtcttgtggc---tggttttcgaatcg-gctgtga
gtcctttgaaatgtatagaactg-att-ctcttt-gttcgaaaagcgtggcgttgctggt
t--gtgaaggctgtcagtgtgactagtc-ggcgaccg-gtttgtctgctatggcata-aa
tggaggagtgttcgattcgcggtatgattggcttc-ggctgaacaggc-gcttattagac
gttcttcctgctgtggcgg-tatgacct-ggtgaaccgtagtt-catgcac-gacttggc
tttt-gaat--tggctttgc-t-gt-gtgaagtaga-gtgaca-gtttcggct-gtcgag
g-a----tcgaccca-tttgggaaa-t-tgtgctgtgc--ga-cttcggttgtgtgg-ca
tctcaa------------------------------------------------------
----------------------------
>DQ643886
------------------------------------------------------------
------------------------------------------------------------
------------------------------------------------------------
------------------------------------------------------------
------------------------------------------------------------
------------------------------------------------------------
------------------------------------------------------------
---ccacacctaaaaaa-ctttccacg-tgaa-ccg-tatcaa------c------ccaa
t-aatttgggggtttaa-tt-ggcggct--------------------------------
------------------------------------------------------------
------------------------------------------------------------
------------------------------------------------------------
------------------------------------------------------------
------------------------------------------------------------
------------------------------------------------------------
------------------------------------------------------------
------------------------------------------------------------
------------------------------------------------------------
------------------------------------------------------------
------------------------------------------------------------
-------------------------------------g-ctgctggt-at----ct---t
ttta--ctggctg--gcggctgct--gagcgaaccctatc-----gtg-agcgttctgac
ct---tggttggagctagtaactta-aatttt--aaacccattcttaaatactgaatata
ctgtaggg-acgaaagtctctgcttttaactagatagcaactttcagcagtggatgtcta
ggctcgcacatcg-atgaagaacgctgcgaactgcgatacgtaatgcgaattgcaggatt
ca--gtgagtcatcgaaattttgaacgcatattg-cac-ttccgggttatcc-ct--gga
agtatgcctgtatcagtgtccgtacattaaacttggttttcttctttcc-gtgtagtcgg
tggaggatatgccagatatgaa-gtgtcttgtggc---tggttttcgaatcg-gctgtga
gtcctttgaaatgtatagaactg-att-ctcttt-gttcgaaaagcgtggcgttgctggt
t--gtgaaggctgtcagtgtgactagtc-ggcgaccg-gtttgtctgctatggcata-aa
tggaggagtgttcgattcgcggtatgattggcttc-ggctgaacaggc-gcttattagac
gttcttcctgctgtggcgg-tatgacct-ggtgaaccgtagtt-catgcac-gacttggc
tttt-gaat--tggctttgc-t-gt-gtgaagtaga-gtgaca-gtttcggct-gtcgag
g-a----tcgaccca-tttgggaaa-t-tgtgctgtgc--ga-cttcggttgtgtgg-ca
tctcaa------------------------------------------------------
----------------------------
>DQ643885
------------------------------------------------------------
------------------------------------------------------------
------------------------------------------------------------
------------------------------------------------------------
------------------------------------------------------------
------------------------------------------------------------
------------------------------------------------------------
---ccacacctaaaaaa-ctttccacg-tgaa-ccg-tatcaa------c------ccaa
t-aatttgggggtttaa-tt-ggcggct--------------------------------
------------------------------------------------------------
------------------------------------------------------------
------------------------------------------------------------
------------------------------------------------------------
------------------------------------------------------------
------------------------------------------------------------
------------------------------------------------------------
------------------------------------------------------------
------------------------------------------------------------
------------------------------------------------------------
------------------------------------------------------------
-------------------------------------g-ctgctggt-at----ct---t
ttta--ctggctg--gcggctgct--gagcgaaccctatc-----gtg-agcgttctgac
ct---tggttggagctagtaactta-aatttt--aaacccattcttaaatactgaatata
ctgtaggg-acgaaagtctctgcttttaactagatagcaactttcagcagtggatgtcta
ggctcgcacatcg-atgaagaacgctgcgaactgcgatacgtaatgcgaattgcaggatt
ca--gtgagtcatcgaaattttgaacgcatattg-cac-ttccgggttatcc-ct--gga
agtatgcctgtatcagtgtccgtacattaaacttggttttcttctttcc-gtgtagtcgg
tggaggatatgccagatatgaa-gtgtcttgtggc---tggttttcgaatcg-gctgtga
gtcctttgaaatgtatagaactg-att-ctcttt-gttcgaaaagcgtggcgttgctggt
t--gtgaaggctgtcagtgtgactagtc-ggcgaccg-gtttgtctgctatggcata-aa
tggaggagtgttcgattcgcggtatgattggcttc-ggctgaacaggc-gcttattagac
gttcttcctgctgtggcgg-tatgacct-ggtgaaccgtagtt-catgcac-gacttggc
tttt-gaat--tggctttgc-t-gt-gtgaagtaga-gtgaca-gtttcggct-gtcgag
g-a----tcgaccca-tttgggaaa-t-tgtgctgtgc--ga-cttcggttgtgtgg-ca
tctcaa------------------------------------------------------
----------------------------
>DQ643884
------------------------------------------------------------
------------------------------------------------------------
------------------------------------------------------------
------------------------------------------------------------
------------------------------------------------------------
------------------------------------------------------------
------------------------------------------------------------
---ccacacctaaaaaa-ctttccacg-tgaa-ccg-tatcaa------c------ccaa
t-aatttgggggtttaa-tt-ggcggct--------------------------------
------------------------------------------------------------
------------------------------------------------------------
------------------------------------------------------------
------------------------------------------------------------
------------------------------------------------------------
------------------------------------------------------------
------------------------------------------------------------
------------------------------------------------------------
------------------------------------------------------------
------------------------------------------------------------
------------------------------------------------------------
-------------------------------------g-ctgctggt-at----ct---t
ttta--ctggctg--gcggctgct--gagcgaaccctatc-----gtg-agcgttctgac
ct---tggttggagctagtaactta-aatttt--aaacccattcttaaatactgaatata
ctgtaggg-acgaaagtctctgcttttaactagatagcaactttcagcagtggatgtcta
ggctcgcacatcg-atgaagaacgctgcgaactgcgatacgtaatgcgaattgcaggatt
ca--gtgagtcatcgaaattttgaacgcatattg-cac-ttccgggttatcc-ct--gga
agtatgcctgtatcagtgtccgtacattaaacttggttttcttctttcc-gtgtagtcgg
tggaggatatgccagatatgaa-gtgtcttgtggc---tggttttcgaatcg-gctgtga
gtcctttgaaatgtatagaactg-att-ctcttt-gttcgaaaagcgtggcgttgctggt
t--gtgaaggctgtcagtgtgactagtc-ggcgaccg-gtttgtctgctatggcata-aa
tggaggagtgttcgattcgcggtatgattggcttc-ggctgaacaggc-gcttattagac
gttcttcctgctgtggcgg-tatgacct-ggtgaaccgtagtt-catgcac-gacttggc
tttt-gaat--tggctttgc-t-gt-gtgaagtaga-gtgaca-gtttcggct-gtcgag
g-a----tcgaccca-tttgggaaa-t-tgtgctgtgc--ga-cttcggttgtgtgg-ca
tctcaa------------------------------------------------------
----------------------------
>DQ643883
------------------------------------------------------------
------------------------------------------------------------
------------------------------------------------------------
------------------------------------------------------------
------------------------------------------------------------
------------------------------------------------------------
------------------------------------------------------------
---ccacacctaaaaaa-ctttccacg-tgaa-ccg-tatcaa------c------ccaa
t-aatttgggggtttaa-tt-ggcggct--------------------------------
------------------------------------------------------------
------------------------------------------------------------
------------------------------------------------------------
------------------------------------------------------------
------------------------------------------------------------
------------------------------------------------------------
------------------------------------------------------------
------------------------------------------------------------
------------------------------------------------------------
------------------------------------------------------------
------------------------------------------------------------
-------------------------------------g-ctgctggt-at----ct---t
ttta--ctggctg--gcggctgct--gagcgaaccctatc-----gtg-agcgttctgac
ct---tggttggagctagtaactta-aatttt--aaacccattcttaaatactgaatata
ctgtaggg-acgaaagtctctgcttttaactagatagcaactttcagcagtggatgtcta
ggctcgcacatcg-atgaagaacgctgcgaactgcgatacgtaatgcgaattgcaggatt
ca--gtgagtcatcgaaattttgaacgcatattg-cac-ttccgggttatcc-ct--gga
agtatgcctgtatcagtgtccgtacattaaacttggttttcttctttcc-gtgtagtcgg
tggaggatatgccagatatgaa-gtgtcttgtggc---tggttttcgaatcg-gctgtga
gtcctttgaaatgtatagaactg-att-ctcttt-gttcgaaaagcgtggcgttgctggt
t--gtgaaggctgtcagtgtgactagtc-ggcgaccg-gtttgtctgctatggcata-aa
tggaggagtgttcgattcgcggtatgattggcttc-ggctgaacaggc-gcttattagac
gttcttcctgctgtggcgg-tatgacct-ggtgaaccgtagtt-catgcac-gacttggc
tttt-gaat--tggctttgc-t-gt-gtgaagtaga-gtgaca-gtttcggct-gtcgag
g-a----tcgaccca-tttgggaaa-t-tgtgctgtgc--ga-cttcggttgtgtgg-ca
tctcaa------------------------------------------------------
----------------------------
>DQ643882
------------------------------------------------------------
------------------------------------------------------------
------------------------------------------------------------
------------------------------------------------------------
------------------------------------------------------------
------------------------------------------------------------
------------------------------------------------------------
---ccacacctaaaaaa-ctttccacg-tgaa-ccg-tatcaa------c------ccaa
t-aatttgggggtttaa-tt-ggcggct--------------------------------
------------------------------------------------------------
------------------------------------------------------------
------------------------------------------------------------
------------------------------------------------------------
------------------------------------------------------------
------------------------------------------------------------
------------------------------------------------------------
------------------------------------------------------------
------------------------------------------------------------
------------------------------------------------------------
------------------------------------------------------------
-------------------------------------g-ctgctggc-at----ct---t
ttta--ctggctg--gcggctgct--gagcgaaccctatc-----gtg-agcgttctgac
ct---tggttggagctagtaactta-aatttt--aaacccattcttaaatactgaatata
ctgtaggg-acgaaagtctctgcttttaactagatagcaactttcagcagtggatgtcta
ggctcgcacatcg-atgaagaacgctgcgaactgcgatacgtaatgcgaattgcaggatt
ca--gtgagtcatcgaaattttgaacgcatattg-cac-ttccgggttatcc-ct--gga
agtatgcctgtatcagtgtccgtacattaaacttggttttcttctttcc-gtgtagtcgg
tggaggatatgccagatatgaa-gtgtcttgtggc---tggttttcgaatcg-gctgtga
gtcctttgaaatgtatagaactg-att-ctcttt-gttcgaaaagcgtggcgttgctggt
t--gtgaaggctgtcagtgtgactagtc-ggcgaccg-gtttgtctgctatggcata-aa
tggaggagtgttcgattcgcggtatgattggcttc-ggctgaacaggc-gcttattagac
gttcttcctgctgtggcgg-tatgacct-ggtgaaccgtagtt-catgcac-gacttggc
tttt-gaat--tggctttgc-t-gt-gtgaagtaga-gtgaca-gtttcggct-gtcgag
g-a----tcgaccca-tttgggaaa-t-tgtgctgtgc--ga-cttcggttgtgtgg-ca
tctcaa------------------------------------------------------
----------------------------
>DQ643881
------------------------------------------------------------
------------------------------------------------------------
------------------------------------------------------------
------------------------------------------------------------
------------------------------------------------------------
------------------------------------------------------------
------------------------------------------------------------
---ccacacctaaaaaa-ctttccacg-tgaa-ccg-tatcaa------c------ccaa
t-aatttgggggtttaa-tt-ggcggct--------------------------------
------------------------------------------------------------
------------------------------------------------------------
------------------------------------------------------------
------------------------------------------------------------
------------------------------------------------------------
------------------------------------------------------------
------------------------------------------------------------
------------------------------------------------------------
------------------------------------------------------------
------------------------------------------------------------
------------------------------------------------------------
-------------------------------------g-ctgctggt-at----ct---t
ttta--ctggctg--gcggctgct--gagcgaaccctatc-----gtg-agcgttctgac
ct---tggttggagctagtaactta-aatttt--aaacccattcttaaatactgaatata
ctgtaggg-acgaaagtctctgcttttaactagatagcaactttcagcagtggatgtcta
ggctcgcacatcg-atgaagaacgctgcgaactgcgatacgtaatgcgaattgcaggatt
ca--gtgagtcatcgaaattttgaacgcatattg-cac-ttccgggttatcc-ct--gga
agtatgcctgtatcagtgtccgtacattaaacttggttttcttctttcc-gtgtagtcgg
tggaggatatgccagatatgaa-gtgtcttgtggc---tggttttcgaatcg-gctgtga
gtcctttgaaatgtatagaactg-att-ctcttt-gttcgaaaagcgtggcgttgctggt
t--gtgaaggctgtcagtgtgactagtc-ggcgaccg-gtttgtctgctatggcata-aa
tggaggagtgttcgattcgcggtatgattggcttc-ggctgaacaggc-gcttattagac
gttcttcctgctgtggcgg-tatgacct-ggtgaaccgtagtt-catgcac-gacttggc
tttt-gaat--tggctttgc-t-gt-gtgaagtaga-gtgaca-gtttcggct-gtcgag
g-a----tcgaccca-tttgggaaa-t-tgtgctgtgc--ga-cttcggttgtgtgg-ca
tctcaa------------------------------------------------------
----------------------------
>DQ643880
------------------------------------------------------------
------------------------------------------------------------
------------------------------------------------------------
------------------------------------------------------------
------------------------------------------------------------
------------------------------------------------------------
------------------------------------------------------------
---ccacacctaaaaaa-ctttccacg-tgaa-ccg-tatcaa------c------ccaa
t-aatttgggggtttaa-tt-ggcggct--------------------------------
------------------------------------------------------------
------------------------------------------------------------
------------------------------------------------------------
------------------------------------------------------------
------------------------------------------------------------
------------------------------------------------------------
------------------------------------------------------------
------------------------------------------------------------
------------------------------------------------------------
------------------------------------------------------------
------------------------------------------------------------
-------------------------------------g-ctgctggt-at----ct---t
ttta--ctggctg--gcggctgct--gagcgaaccctatc-----gtg-agcgttctgac
ct---tggttggagctagtaactta-aatttt--aaacccattcttaaatactgaatata
ctgtaggg-acgaaagtctctgcttttaactagatagcaactttcagcagtggatgtcta
ggctcgcacatcg-atgaagaacgctgcgaactgcgatacgtaatgcgaattgcaggatt
ca--gtgagtcatcgaaattttgaacgcatattg-cac-ttccgggttatcc-ct--gga
agtatgcctgtatcagtgtccgtacattaaacttggttttcttctttcc-gtgtagtcgg
tggaggatatgccagatatgaa-gtgtcttgtggc---tggttttcgaatcg-gctgtga
gtcctttgaaatgtatagaactg-att-ctcttt-gttcgaaaagcgtggcgttgctggt
t--gtgaaggctgtcagtgtgactagtc-ggcgaccg-gtttgtctgctatggcata-aa
tggaggagtgttcgattcgcggtatgattggcttc-ggctgaacaggc-gcttattagac
gttcttcctgctgtggcgg-tatgacct-ggtgaaccgtagtt-catgcac-gacttggc
tttt-gaat--tggctttgc-t-gt-gtgaagtaga-gtgaca-gtttcggct-gtcgag
g-a----tcgaccca-tttgggaaa-t-tgtgctgtgc--ga-cttcggttgtgtgg-ca
tctcaa------------------------------------------------------
----------------------------
>DQ643879
------------------------------------------------------------
------------------------------------------------------------
------------------------------------------------------------
------------------------------------------------------------
------------------------------------------------------------
------------------------------------------------------------
------------------------------------------------------------
---ccacacctaaaaaa-ctttccacg-tgaaaccg-tatcaa------c------ccaa
t-aatttgggggtttaa-tt-ggcggct--------------------------------
------------------------------------------------------------
------------------------------------------------------------
------------------------------------------------------------
------------------------------------------------------------
------------------------------------------------------------
------------------------------------------------------------
------------------------------------------------------------
------------------------------------------------------------
------------------------------------------------------------
------------------------------------------------------------
------------------------------------------------------------
-------------------------------------g-ctgctggt-at----ct---t
ttta--ctggctg--gcggctgct--gagcgaaccctatc-----gtg-agcgttctgac
ct---tggttggagctagtaactta-aatttt--aaacccattcttaaatactgaatata
ctgtaggg-acgaaagtctctgcttttaactagatagcaactttcagcagtggatgtcta
ggctcgcacatcg-atgaagaacgctgcgaactgcgatacgtaatgcgaattgcaggatt
ca--gtgagtcatcgaaattttgaacgcatattg-cac-ttccgggttatcc-ct--gga
agtatgcctgtatcagtgtccgtacattaaacttggttttcttctttcc-gtgtagtcgg
tggaggatatgccagatatgaa-gtgtcttgtggc---tggttttcgaatcg-gctgtga
gtcctttgaaatgtatagaactg-att-ctcttt-gttcgaaaagcgtggcgttgctggt
t--gtgaaggctgtcagtgtgactagtc-ggcgaccg-gtttgtctgctatggcata-aa
tggaggagtgttcgattcgcggtatgattggcttc-ggctgaacaggc-gcttattagac
gttcttcctgctgtggcgg-tatgacct-ggtgaaccgtagtt-catgcac-gacttggc
tttt-gaat--tggctttgc-t-gt-gtgaagtaga-gtgaca-gtttcggct-gtcgag
g-a----tcgaccca-tttgggaaa-t-tgtgctgtgc--ga-cttcggttgtgtgg-ca
tctcaa------------------------------------------------------
----------------------------
>DQ643878
------------------------------------------------------------
------------------------------------------------------------
------------------------------------------------------------
------------------------------------------------------------
------------------------------------------------------------
------------------------------------------------------------
------------------------------------------------------------
---ccacacctaaaaaa-ctttccacg-tgaa-ccg-tatcaa------c------ccaa
t-aatttgggggtttaa-tt-ggcggct--------------------------------
------------------------------------------------------------
------------------------------------------------------------
------------------------------------------------------------
------------------------------------------------------------
------------------------------------------------------------
------------------------------------------------------------
------------------------------------------------------------
------------------------------------------------------------
------------------------------------------------------------
------------------------------------------------------------
------------------------------------------------------------
-------------------------------------g-ctgctggt-at----ct---t
ttta--ctggctg--gcggctgct--gagcgaaccctatc-----gtg-agcgttctgac
ct---tggttggagctagtaactta-aatttt--aaacccattcttaaatactgaatata
ctgtaggg-acgaaagtctctgcttttaactagatagcaactttcagcagtggatgtcta
ggctcgcacatcg-atgaagaacgctgcgaactgcgatacgtaatgcgaattgcaggatt
ca--gtgagtcatcgaaattttgaacgcatattg-cac-ttccgggttatcc-ct--gga
agtatgcctgtatcagtgtccgtacattaaacttggttttcttctttcc-gtgtagtcgg
tggaggatatgccagatatgaa-gtgtcttgtggc---tggttttcgaatcg-gctgtga
gtcctttgaaatgtatagaactg-att-ctcttt-gttcgaaaagcgtggcgttgctggt
t--gtgaaggctgtcagtgtgactagtc-ggcgaccg-gtttgtctgctatggcata-aa
tggaggagtgttcgattcgcggtatgattggcttc-ggctgaacaggccgcttattagac
gttcttcctgctgtggcgg-tatgacct-ggtgaaccgtagcttcatgcac-gacttggc
tttt-gaat--tggctttgc-t-gt-gtgaagtaga-gtgaca-gtttcggct-gtcgag
g-a----tcgaccca-tttgggaaa-t-tgtgctgtgc--ga-cttcggttgtgtgg-ca
tctcaa------------------------------------------------------
----------------------------
>DQ643877
------------------------------------------------------------
------------------------------------------------------------
------------------------------------------------------------
------------------------------------------------------------
------------------------------------------------------------
------------------------------------------------------------
------------------------------------------------------------
---ccacacctaaaaaa-ctttccacg-tgaa-ccg-tatcaa------c------ccaa
t-aatttgggggtttaa-tt-ggcggct--------------------------------
------------------------------------------------------------
------------------------------------------------------------
------------------------------------------------------------
------------------------------------------------------------
------------------------------------------------------------
------------------------------------------------------------
------------------------------------------------------------
------------------------------------------------------------
------------------------------------------------------------
------------------------------------------------------------
------------------------------------------------------------
-------------------------------------g-ctgctggt-at----ct---t
ttta--ctggctg--gcggctgct--gagcgaaccctatc-----gtg-agcgttctgac
ct---tggttggagctagtaactta-aatttt--aaacccattcttaaatactgaatata
ctgtaggg-acgaaagtctctgcttttaactagatagcaactttcagcagtggatgtcta
ggctcgcacatcg-atgaagaacgctgcgaactgcgatacgtaatgcgaattgcaggatt
ca--gtgagtcatcgaaattttgaacgcatattg-cac-ttccgggttatcc-ct--gga
agtatgcctgtatcagtgtccgtacattaaacttggttttcttctttcc-gtgtagtcgg
tggaggatatgccagatatgaa-gtgtcttgtggc---tggttttcgaatcg-gctgtga
gtcctttgaaatgtatagaactg-att-ctcttt-gttcgaaaagcgtggcgttgctggt
t--gtgaaggctgtcagtgtgactagtc-ggcgaccg-gtttgtctgctatggcata-aa
tggaggagtgttcgattcgcggtatgattggcttc-ggctgaacaggc-gcttattagac
gttcttcctgctgtggcgg-tatgacct-ggtgaaccgtagtt-catgcac-gacttggc
tttt-gaat--tggctttgc-t-gt-gtgaagtaga-gtgaca-gtttcggct-gtcgag
g-a----tcgaccca-tttgggaaa-t-tgtgctgtgc--ga-cttcggttgtgtgg-cg
tctcaa------------------------------------------------------
----------------------------
>DQ643876
------------------------------------------------------------
------------------------------------------------------------
------------------------------------------------------------
------------------------------------------------------------
------------------------------------------------------------
------------------------------------------------------------
------------------------------------------------------------
---ccacacctaaaaaa-ctttccacg-tgaa-ccg-tatcaa------c------ccaa
t-aatttgggggtttaa-tt-ggcggct--------------------------------
------------------------------------------------------------
------------------------------------------------------------
------------------------------------------------------------
------------------------------------------------------------
------------------------------------------------------------
------------------------------------------------------------
------------------------------------------------------------
------------------------------------------------------------
------------------------------------------------------------
------------------------------------------------------------
------------------------------------------------------------
-------------------------------------g-ctgctggt-at----ct---t
ttta--ctggctg--gcggctgct--gagcgaaccctatc-----gtg-agcgttctgac
ct---tggttggagctagtaactta-aatttt--aaacccattcttaaatactgaatata
ctgtaggg-acgaaagtctctgcttttaactagatagcaactttcagcagtggatgtcta
ggctcgcacatcg-atgaagaacgctgcgaactgcgatacgtaatgcgaattgcaggatt
ca--gtgagtcatcgaaattttgaacgcatattg-cac-ttccgggttatcc-ct--gga
agtatgcctgtatcagtgtccgtacattaaacttggttttcttctttcc-gtgtagtcgg
tggaggatatgccagatatgaa-gtgtcttgtggc---tggttttcgaatcg-gctgtga
gtcctttgaaatgtatagaactg-att-ctcttt-gttcgaaaagcgtggcgttgctggt
t--gtgaaggctgtcagtgtgactagtc-ggcgaccg-gtttgtctgctatggcata-aa
tggaggagtgttcgattcgcggtatgattggcttc-ggctgaacaggc-gcttattagac
gttcttcctgctgtggcgg-tatgacct-ggtgaaccgtagtt-catgcac-gacttggc
tttt-gaat--tggctttgc-t-gt-gtgaagtaga-gtgaca-gtttcggct-gtcgag
g-a----tcgaccca-tttgggaaa-t-tgtgctgtgc--ga-cttcggttgtgtgg-ca
tctcaa------------------------------------------------------
----------------------------
>DQ643875
------------------------------------------------------------
------------------------------------------------------------
------------------------------------------------------------
------------------------------------------------------------
------------------------------------------------------------
------------------------------------------------------------
------------------------------------------------------------
---ccacacctaaaaaa-ctttccacg-tgaa-ccg-tatcaa------c------ccaa
t-aatttgggggtttaa-tt-ggcggct--------------------------------
------------------------------------------------------------
------------------------------------------------------------
------------------------------------------------------------
------------------------------------------------------------
------------------------------------------------------------
------------------------------------------------------------
------------------------------------------------------------
------------------------------------------------------------
------------------------------------------------------------
------------------------------------------------------------
------------------------------------------------------------
-------------------------------------g-ctgctggt-at----ct---t
ttta--ctggctg--gcggctgct--gagcgaaccctatc-----gtg-agcgttctgac
ct---tggttggagctagtaactta-aatttt--aaacccattcttaaatactgaatata
ctgtaggg-acgaaagtctctgcttttaactagatagcaactttcagcagtggatgtcta
ggctcgcacatcg-atgaagaacgctgcgaactgcgatacgtaatgcgaattgcaggatt
ca--gtgagtcatcgaaattttgaacgcatattg-cac-ttccgggttatcc-ct--gga
agtatgcctgtatcagtgtccgtacattaaacttggttttcttctttcc-gtgtagtcgg
tggaggatatgccagatatgaa-gtgtcttgtggc---tggttttcgaatcg-gctgtga
gtcctttgaaatgtatagaactg-att-ctcttt-gttcgaaaagcgtggcgttgctggt
t--gtgaaggctgtcagtgtgactagtc-ggcgaccg-gtttgtctgctatggcata-aa
tggaggagtgttcgattcgcggtatgattggcttc-ggctgaacaggc-gcttattagac
gttcttcctgctgtggcgg-tatgacct-ggtgaaccgtagtt-catgcac-gacttggc
tttt-gaat--tggctttgc-t-gt-gtgaagtaga-gtgaca-gtttcggct-gtcgag
g-a----tcgaccca-tttgggaaa-t-tgtgctgtgc--ga-cttcggttgtgtgg-ca
tctcaa------------------------------------------------------
----------------------------
>DQ643874
------------------------------------------------------------
------------------------------------------------------------
------------------------------------------------------------
------------------------------------------------------------
------------------------------------------------------------
------------------------------------------------------------
------------------------------------------------------------
---ccacacctaaaaaa-ctttccacg-tgaa-ccg-tatcaa------c------ccaa
t-aatttgggggtttaa-tt-ggcggct--------------------------------
------------------------------------------------------------
------------------------------------------------------------
------------------------------------------------------------
------------------------------------------------------------
------------------------------------------------------------
------------------------------------------------------------
------------------------------------------------------------
------------------------------------------------------------
------------------------------------------------------------
------------------------------------------------------------
------------------------------------------------------------
-------------------------------------g-ctgctggt-at----ct---t
ttta--ctggctg--gcggctgct--gagcgaaccctatc-----gtg-agcgttctgac
ct---tggttggagctagtaactta-aatttt--aaacccattcttaaatactgaatata
ctgtaggg-acgaaagtctctgcttttaactagatagcaactttcagcagtggatgtcta
ggctcgcacatcg-atgaagaacgctgcgaactgcgatacgtaatgcgaattgcaggatt
ca--gtgagtcatcgaaattttgaacgcatattg-cac-ttccgggttatcc-ct--gga
agtatgcctgtatcagtgtccgtacattaaacttggttttcttctttcc-gtgtagtcgg
tggaggatatgccagatatgaa-gtgtcttgtggc---tggttttcgaatcg-gctgtga
gtcctttgaaatgtatagaactg-att-ctcttt-gttcgaaaagcgtggcgttgctggt
t--gtgaaggctgtcagtgtgactagtc-ggcgaccg-gtttgtctgctatggcata-aa
tggaggagtgttcgattcgcggtatgattggcttc-ggctgaacaggc-gcttattagac
gttcttcctgctgtggcgg-tatgacct-ggtgaaccgtagtt-catgcac-gacttggc
tttt-gaat--tggctttgc-t-gt-gtgaagtaga-gtgaca-gtttcggct-gtcgag
g-a----tcgaccca-tttgggaaa-t-tgtgctgtgc--ga-cttcggttgtgtgg-ca
tctcaa------------------------------------------------------
----------------------------
>DQ643873
------------------------------------------------------------
------------------------------------------------------------
------------------------------------------------------------
------------------------------------------------------------
------------------------------------------------------------
------------------------------------------------------------
------------------------------------------------------------
---ccacacctaaaaaa-ctttccacg-tgaa-ccg-tatcaa------c------ccaa
t-aatttgggggtttaa-tt-ggcggct--------------------------------
------------------------------------------------------------
------------------------------------------------------------
------------------------------------------------------------
------------------------------------------------------------
------------------------------------------------------------
------------------------------------------------------------
------------------------------------------------------------
------------------------------------------------------------
------------------------------------------------------------
------------------------------------------------------------
------------------------------------------------------------
-------------------------------------g-ctgctggt-at----ct---t
ttta--ctggctg--gcggctgct--gagcgaaccctatc-----gtg-agcgttctgac
ct---tggttggagctagtaactta-aatttt--aaacccattcttaaatactgaatata
ctgtaggg-acgaaagtctctgcttttaactagatagcaactttcagcagtggatgtcta
ggctcgcacatcg-atgaagaacgctgcgaactgcgatacgtaatgcgaattgcaggatt
ca--gtgagtcatcgaaattttgaacgcatattg-cac-ttccgggttatcc-ct--gga
agtatgcctgtatcagtgtccgtacattaaacttggttttcttctttcc-gtgtagtcgg
tggaggatatgccagatatgaa-gtgtcttgtggc---tggttttcgaatcg-gctgtga
gtcctttgaaatgtatagaactg-att-ctcttt-gttcgaaaagcgtggcgttgctggt
t--gtgaaggctgtcagtgtgactagtc-ggcgaccg-gtttgtctgctatggcata-aa
tggaggagtgttcgattcgcggtatgattggcttc-ggctgaacaggc-gcttattagac
gttcttcctgctgtggcgg-tatgacct-ggtgaaccgtagtt-catgcac-gacttggc
tttt-gaat--tggctttgc-t-gt-gtgaagtaga-gtgaca-gtttcggct-gtcgag
g-a----tcgaccca-tttgggaaa-t-tgtgctgtgc--ga-cttcggttgtgtgg-ca
tctcaa------------------------------------------------------
----------------------------
>DQ643872
------------------------------------------------------------
------------------------------------------------------------
------------------------------------------------------------
------------------------------------------------------------
------------------------------------------------------------
------------------------------------------------------------
------------------------------------------------------------
---ccacacctaaaaaa-ctttccacg-tgaa-ccg-tatcaa------c------ccaa
t-aatttgggggtttaa-tt-ggcggct--------------------------------
------------------------------------------------------------
------------------------------------------------------------
------------------------------------------------------------
------------------------------------------------------------
------------------------------------------------------------
------------------------------------------------------------
------------------------------------------------------------
------------------------------------------------------------
------------------------------------------------------------
------------------------------------------------------------
------------------------------------------------------------
-------------------------------------g-ctgctggt-at----ct---t
ttta--ctggctg--gcggctgct--gagcgaaccctatc-----gtg-agcgttctgac
ct---tggttggagctagtaactta-aatttt--aaacccattcttaaatactgaatata
ctgtaggg-acgaaagtctctgcttttaactagatagcaactttcagcagtggatgtcta
ggctcgcacatcg-atgaagaacgctgcgaactgcgatacgtaatgcgaattgcaggatt
ca--gtgagtcatcgaaattttgaacgcatattg-cac-ttccgggttatcc-ct--gga
agtatgcctgtatcagtgtccgtacattaaacttggttttcttctttcc-gtgtagtcgg
tggaggatatgccagatatgaa-gtgtcttgtggc---tggttttcgaatcg-gctgtga
gtcctttgaaatgtatagaactg-att-ctcttt-gttcgaaaagcgtggcgttgctggt
t--gtgaaggctgtcagtgtgactagtc-ggcgaccg-gtttgtctgctatggcata-aa
tggaggagtgttcgattcgcggtatgattggcttc-ggctgaacaggc-gcttattagac
gttcttcctgctgtggcgg-tatgacct-ggtgaaccgtagtt-catgcac-gacttggc
tttt-gaat--tggctttgc-t-gt-gtgaagtaga-gtgaca-gtttcggct-gtcgag
g-a----tcgaccca-tttgggaaa-t-tgtgctgtgc--ga-cttcggttgtgtgg-ca
tctcaa------------------------------------------------------
----------------------------
>DQ643871
------------------------------------------------------------
------------------------------------------------------------
------------------------------------------------------------
------------------------------------------------------------
------------------------------------------------------------
------------------------------------------------------------
------------------------------------------------------------
---ccacacctaaaaaa-ctttccacg-tgaa-ccg-tatcaa------c------ccaa
t-aatttgggggtttaa-tt-ggcggct--------------------------------
------------------------------------------------------------
------------------------------------------------------------
------------------------------------------------------------
------------------------------------------------------------
------------------------------------------------------------
------------------------------------------------------------
------------------------------------------------------------
------------------------------------------------------------
------------------------------------------------------------
------------------------------------------------------------
------------------------------------------------------------
-------------------------------------g-ctgctggt-at----ct---t
ttta--ctggctg--gcggctgct--gagcgaaccctatc-----gtg-agcgttctgac
ct---tggttggagctagtaactta-aatttt--aaacccattcttaaatactgaatata
ctgtaggg-acgaaagtctctgcttttaactagatagcaactttcagcagtggatgtcta
ggctcgcacatcg-atgaagaacgctgcgaactgcgatacgtaatgcgaattgcaggatt
ca--gtgagtcatcgaaattttgaacgcatattg-cac-ttccgggttatcc-ct--gga
agtatgcctgtatcagtgtccgtacattaaacttggttttcttctttcc-gtgtagtcgg
tggaggatatgccagatatgaa-gtgtcttgtggc---tggttttcgaatcg-gctgtga
gtcctttgaaatgtatagaactg-att-ctcttt-gttcgaaaagcgtggcgttgctggt
t--gtgaaggctgtcagtgtgactagtc-ggcgaccg-gtttgtctgctatggcata-aa
tggaggagtgttcgattcgcggtatgattggcttc-ggctgaacaggc-gcttattagac
gttcttcctgctgtggcgg-tatgacct-ggtgaaccgtagtt-catgcac-gacttggc
tttt-gaat--tggctttgc-t-gt-gtgaagtaga-gtgaca-gtttcggct-gtcgag
g-a----tcgaccca-tttgggaaa-t-tgtgctgtgc--ga-cttcggttgtgtgg-ca
tctcaa------------------------------------------------------
----------------------------
>DQ643870
------------------------------------------------------------
------------------------------------------------------------
------------------------------------------------------------
------------------------------------------------------------
------------------------------------------------------------
------------------------------------------------------------
------------------------------------------------------------
---ccacacctaaaaaa-ctttccacg-tgaa-ccg-tatcaa------c------ccaa
t-aatttgggggtttaa-tt-ggcggct--------------------------------
------------------------------------------------------------
------------------------------------------------------------
------------------------------------------------------------
------------------------------------------------------------
------------------------------------------------------------
------------------------------------------------------------
------------------------------------------------------------
------------------------------------------------------------
------------------------------------------------------------
------------------------------------------------------------
------------------------------------------------------------
-------------------------------------g-ctgctggt-at----ct---t
ttta--ctggctg--gcggctgct--gagcgaaccctatc-----gtg-agcgttctgac
ct---tggttggagctagtaactta-aatttt--aaacccattcttaaatactgaatata
ctgtaggg-acgaaagtctctgcttttaactagatagcaactttcagcagtggatgtcta
ggctcgcacatcg-atgaagaacgctgcgaactgcgatacgtaatgcgaattgcaggatt
ca--gtgagtcatcgaaattttgaacgcatattg-cac-ttccgggttatcc-ct--gga
agtatgcctgtatcagtgtccgtacattaaacttggttttcttctttcc-gtgtagtcgg
tggaggatatgccagatatgaa-gtgtcttgtggc---tggttttcgaatcg-gctgtga
gtcctttgaaatgtatagaactg-att-ctcttt-gttcgaaaagcgtggcgttgctggt
t--gtgaaggctgtcagtgtgactagtc-ggcgaccg-gtttgtctgctatggcata-aa
tggaggagtgttcgattcgcggtatgattggcttc-ggctgaacaggc-gcttattagac
gttcttcctgctgtggcgg-tatgacct-ggtgaaccgtagtt-catgcac-gacttggc
tttt-gaat--tggctttgc-t-gt-gtgaagtaga-gtgaca-gtttcggct-gtcgag
g-a----tcgaccca-tttgggaaa-t-tgtgctgtgc--ga-cttcggttgtgtgg-ca
tctcaa------------------------------------------------------
----------------------------
>DQ643869
------------------------------------------------------------
------------------------------------------------------------
------------------------------------------------------------
------------------------------------------------------------
------------------------------------------------------------
------------------------------------------------------------
------------------------------------------------------------
---ccacacctaaaaaa-ctttccacg-tgaa-ccg-tatcaa------c------ccaa
t-aatttgggggtttaa-tt-ggcggct--------------------------------
------------------------------------------------------------
------------------------------------------------------------
------------------------------------------------------------
------------------------------------------------------------
------------------------------------------------------------
------------------------------------------------------------
------------------------------------------------------------
------------------------------------------------------------
------------------------------------------------------------
------------------------------------------------------------
------------------------------------------------------------
-------------------------------------g-ctgctggt-at----ct---t
ttta--ctggctg--gcggctgct--gagcgaaccctatc-----gtg-agcgttctgac
ct---tggttggagctagtaactta-aatttt--aaacccattcttaaatactgaatata
ctgtaggg-acgaaagtctctgcttttaactagatagcaactttcagcagtggatgtcta
ggctcgcacatcg-atgaagaacgctgcgaactgcgatacgtaatgcgaattgcaggatt
ca--gtgagtcatcgaaattttgaacgcatattg-cac-ttccgggttatcc-ct--gga
agtatgcctgtatcagtgtccgtacattaaacttggttttcttctttcc-gtgtagtcgg
tggaggatatgccagatatgaa-gtgtcttgtggc---tggttttcgaatcg-gctgtga
gtcctttgaaatgtatagaactg-att-ctcttt-gttcgaaaagcgtggcgttgctggt
t--gtgaaggctgtcagtgtgactagtc-ggcgaccg-gtttgtctgctatggcata-aa
tggaggagtgttcgattcgcggtatgattggcttc-ggctgaacaggc-gcttattagac
gttcttcctgctgtggcgg-tatgacct-ggtgaaccgtagtt-catgcac-gacttggc
tttt-gaat--tggctttgc-t-gt-gtgaagtaga-gtgaca-gtttcggct-gtcgag
g-a----tcgaccca-tttgggaaa-t-tgtgctgtgc--ga-cttcggttgtgtgg-ca
tctcaa------------------------------------------------------
----------------------------
>DQ643868
------------------------------------------------------------
------------------------------------------------------------
------------------------------------------------------------
------------------------------------------------------------
------------------------------------------------------------
------------------------------------------------------------
------------------------------------------------------------
---ccacacctaaaaaa-ctttccacg-tgaa-ccg-tatcaa------c------ccaa
t-aatttgggggtttaa-tt-ggcggct--------------------------------
------------------------------------------------------------
------------------------------------------------------------
------------------------------------------------------------
------------------------------------------------------------
------------------------------------------------------------
------------------------------------------------------------
------------------------------------------------------------
------------------------------------------------------------
------------------------------------------------------------
------------------------------------------------------------
------------------------------------------------------------
-------------------------------------g-ctgctggt-at----ct---t
ttta--ctggctg--gcggctgct--gagcgaaccctatc-----gtg-agcgttctgac
ct---tggttggagctagtaactta-aatttt--aaacccattcttaaatactgaatata
ctgtaggg-acgaaagtctctgcttttaactagatagcaactttcagcagtggatgtcta
ggctcgcacatcg-atgaagaacgctgcgaactgcgatacgtaatgcgaattgcaggatt
ca--gtgagtcatcgaaattttgaacgcatattg-cac-ttccgggttatcc-ct--gga
agtatgcctgtatcagtgtccgtacattaaacttggttttcttctttcc-gtgtagtcgg
tggaggatatgccagatatgaa-gtgtcttgtggc---tggttttcgaatcg-gctgtga
gtcctttgaaatgtatagaactg-att-ctcttt-gttcgaaaagcgtggcgttgctggt
t--gtgaaggctgtcagtgtgactagtc-ggcgaccg-gtttgtctgctatggcata-aa
tggaggagtgttcgattcgcggtatgattggcttc-ggctgaacaggc-gcttattagac
gttcttcctgctgtggcgg-tatgacct-ggtgaaccgtagtt-catgcac-gacttggc
tttt-gaat--tggctttgc-t-gt-gtgaagtaga-gtgaca-gtttcggct-gtcgag
g-a----tcgaccca-tttgggaaa-t-tgtgctgtgc--ga-cttcggttgtgtgg-ca
tctcaa------------------------------------------------------
----------------------------
>DQ643867
------------------------------------------------------------
------------------------------------------------------------
------------------------------------------------------------
------------------------------------------------------------
------------------------------------------------------------
------------------------------------------------------------
------------------------------------------------------------
---ccacacctaaaaaa-ctttccacg-tgaa-ccg-tatcaa------c------ccaa
t-aatttgggggtttaa-tt-ggcggct--------------------------------
------------------------------------------------------------
------------------------------------------------------------
------------------------------------------------------------
------------------------------------------------------------
------------------------------------------------------------
------------------------------------------------------------
------------------------------------------------------------
------------------------------------------------------------
------------------------------------------------------------
------------------------------------------------------------
------------------------------------------------------------
-------------------------------------g-ctgctggt-at----ct---t
ttta--ctggctg--gcggctgct--gagcgaaccctatc-----gtg-agcgttctgac
ct---tggttggagctagtaactta-aatttt--aaacccattcttaaatactgaatata
ctgtaggg-acgaaagtctctgcttttaactagatagcaactttcagcagtggatgtcta
ggctcgcacatcg-atgaagaacgctgcgaactgcgatacgtaatgcgaattgcaggatt
ca--gtgagtcatcgaaattttgaacgcatattg-cac-ttccgggttatcc-ct--gga
agtatgcctgtatcagtgtccgtacattaaacttggttttcttctttcc-gtgtagtcgg
tggaggatatgccagatatgaa-gtgtcttgtggc---tggttttcgaatcg-gctgtga
gtcctttgaaatgtatagaactg-att-ctcttt-gttcgaaaagcgtggcgttgctggt
t--gtgaaggctgtcagtgtgactagtc-ggcgaccg-gtttgtctgctatggcata-aa
tggaggagtgttcgattcgcggtatgattggcttc-ggctgaacaggc-gcttattagac
gttcttcctgctgtggcgg-tatgacct-ggtgaaccgtagtt-catgcac-gacttggc
tttt-gaat--tggctttgc-t-gt-gtgaagtaga-gtgaca-gtttcggct-gtcgag
g-a----tcgaccca-tttgggaaa-t-tgtgctgtgc--ga-cttcggttgtgtgg-ca
tctcaa------------------------------------------------------
----------------------------
>DQ643866
------------------------------------------------------------
------------------------------------------------------------
------------------------------------------------------------
------------------------------------------------------------
------------------------------------------------------------
------------------------------------------------------------
------------------------------------------------------------
---ccacacctaaaaaa-ctttccacg-tgaa-ccg-tatcaa------c------ccaa
t-aatttgggggtttaa-tt-ggcggct--------------------------------
------------------------------------------------------------
------------------------------------------------------------
------------------------------------------------------------
------------------------------------------------------------
------------------------------------------------------------
------------------------------------------------------------
------------------------------------------------------------
------------------------------------------------------------
------------------------------------------------------------
------------------------------------------------------------
------------------------------------------------------------
-------------------------------------g-ctgctggt-at----ct---t
ttta--ctggctg--gcggctgct--gagcgaaccctatc-----gtg-agcgttctgac
ct---tggttggagctagtaactta-aatttt--aaacccattcttaaatactgaatata
ctgtaggg-acgaaagtctctgcttttaactagatagcaactttcagcagtggatgtcta
ggctcgcacatcg-atgaagaacgctgcgaactgcgatacgtaatgcgaattgcaggatt
ca--gtgagtcatcgaaattttgaacgcatattg-cac-ttccgggttatcc-ct--gga
agtatgcctgtatcagtgtccgtacattaaacttggttttcttctttcc-gtgtagtcgg
tggaggatatgccagatatgaa-gtgtcttgtggc---tggttttcgaatcg-gctgtga
gtcctttgaaatgtatagaactg-att-ctcttt-gttcgaaaagcgtggcgttgctggt
t--gtgaaggctgtcagtgtgactagtc-ggcgaccg-gtttgtctgctatggcata-aa
tggaggagtgttcgattcgcggtatgattggcttc-ggctgaacaggc-gcttattagac
gttcttcctgctgtggcgg-tatgacct-ggtgaaccgtagtt-catgcac-gacttggc
tttt-gaat--tggctttgc-t-gt-gtgaagtaga-gtgaca-gtttcggct-gtcgag
g-a----tcgaccca-tttgggaaa-t-tgtgctgtgc--ga-cttcggttgtgtgg-ca
tctcaa------------------------------------------------------
----------------------------
>DQ643865
------------------------------------------------------------
------------------------------------------------------------
------------------------------------------------------------
------------------------------------------------------------
------------------------------------------------------------
------------------------------------------------------------
------------------------------------------------------------
---ccacacctaaaaaa-ctttccacg-tgaa-ccg-tatcaa------c------ccaa
t-aatttgggggtttaa-tt-ggcggct--------------------------------
------------------------------------------------------------
------------------------------------------------------------
------------------------------------------------------------
------------------------------------------------------------
------------------------------------------------------------
------------------------------------------------------------
------------------------------------------------------------
------------------------------------------------------------
------------------------------------------------------------
------------------------------------------------------------
------------------------------------------------------------
-------------------------------------g-ctgctggt-at----ct---t
ttta--ctggctg--gcggctgct--gagcgaaccctatc-----gtg-agcgttctgac
ct---tggttggagctagtaactta-aatttt--aaacccattcttaaatactgaatata
ctgtaggg-acgaaagtctctgcttttaactagatagcaactttcagcagtggatgtcta
ggctcgcacatcg-atgaagaacgctgcgaactgcgatacgtaatgcgaattgcaggatt
ca--gtgagtcatcgaaattttgaacgcatattg-cac-ttccgggttatcc-ct--gga
agtatgcctgtatcagtgtccgtacattaaacttggttttcttctttcc-gtgtagtcgg
tggaggatatgccagatatgaa-gtgtcttgtggc---tggttttcgaatcg-gctgtga
gtcctttgaaatgtatagaactg-att-ctcttt-gttcgaaaagcgtggcgttgctggt
t--gtgaaggctgtcagtgtgactagtc-ggcgaccg-gtttgtctgctatggcata-aa
tggaggagtgttcgattcgcggtatgattggcttc-ggctgaacaggc-gcttattagac
gttcttcctgctgtggcgg-tatgacct-ggtgaaccgtagtt-catgcac-gacttggc
tttt-gaat--tggctttgc-t-gt-gtgaagtaga-gtgaca-gtttcggct-gtcgag
g-a----tcgaccca-tttgggaaa-t-tgtgctgtgc--ga-cttcggttgtgtgg-ca
tctcaa------------------------------------------------------
----------------------------
>DQ643864
------------------------------------------------------------
------------------------------------------------------------
------------------------------------------------------------
------------------------------------------------------------
------------------------------------------------------------
------------------------------------------------------------
------------------------------------------------------------
---ccacacctaaaaaa-ctttccacg-tgaa-ccg-tatcaa------c------ccaa
t-aatttgggggtttaa-tt-ggcggct--------------------------------
------------------------------------------------------------
------------------------------------------------------------
------------------------------------------------------------
------------------------------------------------------------
------------------------------------------------------------
------------------------------------------------------------
------------------------------------------------------------
------------------------------------------------------------
------------------------------------------------------------
------------------------------------------------------------
------------------------------------------------------------
-------------------------------------g-ctgctggt-at----ct---t
ttta--ctggctg--gcggctgct--gagcgaaccctatc-----gtg-agcgttctgac
ct---tggttggagctagtaactta-aatttt--aaacccattcttaaatactgaatata
ctgtaggg-acgaaagtctctgcttttaactagatagcaactttcagcagtggatgtcta
ggctcgcacatcg-atgaagaacgctgcgaactgcgatacgtaatgcgaattgcaggatt
ca--gtgagtcatcgaaattttgaacgcatattg-cac-ttccgggttatcc-ct--gga
agtatgcctgtatcagtgtccgtacattaaacttggttttcttctttcc-gtgtagtcgg
tggaggatatgccagatatgaa-gtgtcttgtggc---tggttttcgaatcg-gctgtga
gtcctttgaaatgtatagaactg-att-ctcttt-gttcgaaaagcgtggcgttgctggt
t--gtgaaggctgtcagtgtgactagtc-ggcgaccg-gtttgtctgctatggcata-aa
tggaggagtgttcgattcgcggtatgattggcttc-ggctgaacaggc-gcttattagac
gttcttcctgctgtggcgg-tatgacct-ggtgaaccgtagtt-catgcac-gacttggc
tttt-gaat--tggctttgc-t-gt-gtgaagtaga-gtgaca-gtttcggct-gtcgag
g-a----tcgaccca-tttgggaaa-t-tgtgctgtgc--ga-cttcggttgtgtgg-ca
tctcaa------------------------------------------------------
----------------------------
>DQ643863
------------------------------------------------------------
------------------------------------------------------------
------------------------------------------------------------
------------------------------------------------------------
------------------------------------------------------------
------------------------------------------------------------
------------------------------------------------------------
---ccacacctaaaaaa-ctttccacg-tgaa-ccg-tatcaa------c------ccaa
t-aatttgggggtttaa-tt-ggcggct--------------------------------
------------------------------------------------------------
------------------------------------------------------------
------------------------------------------------------------
------------------------------------------------------------
------------------------------------------------------------
------------------------------------------------------------
------------------------------------------------------------
------------------------------------------------------------
------------------------------------------------------------
------------------------------------------------------------
------------------------------------------------------------
-------------------------------------g-ctgctggt-at----ct---t
ttta--ctggctg--gcggctgct--gagcgaaccctatc-----gtg-agcgttctgac
ct---tggttggagctagtaactta-aatttt--aaacccattcttaaatactgaatata
ctgtaggg-acgaaagtctctgcttttaactagatagcaactttcagcagtggatgtcta
ggctcgcacatcg-atgaagaacgctgcgaactgcgatacgtaatgcgaattgcaggatt
ca--gtgagtcatcgaaattttgaacgcatattg-cac-ttccgggttatcc-ct--gga
agtatgcctgtatcagtgtccgtacattaaacttggttttcttctttcc-gtgtagtcgg
tggaggatatgccagatatgaa-gtgtcttgtggc---tggttttcgaatcg-gctgtga
gtcctttgaaatgtatagaactg-att-ctcttt-gttcgaaaagcgtggcgttgctggt
t--gtgaaggctgtcagtgtgactagtc-ggcgaccg-gtttgtctgctatggcata-aa
tggaggagtgttcgattcgcggtatgattggcttc-ggctgaacaggc-gcttattagac
gttcttcctgctgtggcgg-tatgacct-ggtgaaccgtagtt-catgcac-gacttggc
tttt-gaat--tggctttgc-t-gt-gtgaagtaga-gtgaca-gtttcggct-gtcgag
g-a----tcgaccca-tttgggaaa-t-tgtgctgtgc--ga-cttcggttgtgtgg-ca
tctcaa------------------------------------------------------
----------------------------
>DQ643862
------------------------------------------------------------
------------------------------------------------------------
------------------------------------------------------------
------------------------------------------------------------
------------------------------------------------------------
------------------------------------------------------------
------------------------------------------------------------
---ccacacctaaaaaa-ctttccacg-tgaa-ccg-tatcaa------c------ccaa
t-aatttgggggtttaa-tt-tgcggct--------------------------------
------------------------------------------------------------
------------------------------------------------------------
------------------------------------------------------------
------------------------------------------------------------
------------------------------------------------------------
------------------------------------------------------------
------------------------------------------------------------
------------------------------------------------------------
------------------------------------------------------------
------------------------------------------------------------
------------------------------------------------------------
-------------------------------------g-ctgctggt-at----ct---t
ttta--ctggctg--gcggctgct--gagcgaaccctatc-----gtg-agcgttctgac
ct---tggttggagctagtaactta-aatttt--aaacccattcttaaatactgaatata
ctgtaggg-acgaaagtctctgcttttaactagatagcaactttcagcagtggatgtcta
ggctcgcacatcg-atgaagaacgctgcgaactgcgatacgtaatgcgaattgcaggatt
ca--gtgagtcatcgaaattttgaacgcatattg-cac-ttccgggttatcc-ct--gga
agtatgcctgtatcagtgtccgtacattaaacttggttttcttctttcc-gtgtagtcgg
tggaggatatgccagatatgaa-gtgtcttgtggc---tggttttcgaatcg-gctgtga
gtcctttgaaatgtatagaactg-att-ctcttt-gttcgaaaagcgtggcgttgctggt
t--gtgaaggctgtcagtgtgactagtc-ggcgaccg-gtttgtctgctatggcata-aa
tggaggagtgttcgattcgcggtatgattggcttc-ggctgaacaggc-gcttattagac
gttcttcctgctgtggcgg-tatgacct-ggtgaaccgtagtt-catgcac-gacttggc
tttt-gaat--tggctttgc-t-gt-gtgaagtaga-gtgaca-gtttcggct-gtcgag
g-a----tcgaccca-tttgggaaa-t-tgtgctgtgc--ga-cttcggttgtgtgg-ca
tctcaa------------------------------------------------------
----------------------------
>DQ643861
------------------------------------------------------------
------------------------------------------------------------
------------------------------------------------------------
------------------------------------------------------------
------------------------------------------------------------
------------------------------------------------------------
------------------------------------------------------------
---ccacacctaaaaaa-ctttccacg-tgaa-ccg-tatcaa------c------ccaa
t-aatttgggggtttaa-tt-tgcggct--------------------------------
------------------------------------------------------------
------------------------------------------------------------
------------------------------------------------------------
------------------------------------------------------------
------------------------------------------------------------
------------------------------------------------------------
------------------------------------------------------------
------------------------------------------------------------
------------------------------------------------------------
------------------------------------------------------------
------------------------------------------------------------
-------------------------------------g-ctgctggt-at----ct---t
ttta--ctggctg--gcggctgct--gagcgaaccctatc-----gtg-agcgttctgac
ct---tggttggagctagtaactta-aatttt--aaacccattcttaaatactgaatata
ctgtaggg-acgaaagtctctgcttttaactagatagcaactttcagcagtggatgtcta
ggctcgcacatcg-atgaagaacgctgcgaactgcgatacgtaatgcgaattgcaggatt
ca--gtgagtcatcgaaattttgaacgcatattg-cac-ttccgggttatcc-ct--gga
agtatgcctgtatcagtgtccgtacattaaacttggttttcttctttcc-gtgtagtcgg
tggaggatatgccagatatgaa-gtgtcttgtggc---tggttttcgaatcg-gctgtga
gtcctttgaaatgtatagaactg-att-ctcttt-gttcgaaaagcgtggcgttgctggt
t--gtgaaggctgtcagtgtgactagtc-ggcgaccg-gtttgtctgctatggcata-aa
tggaggagtgttcgattcgcggtatgattggcttc-ggctgaacaggc-gcttattagac
gttcttcctgctgtggcgg-tatgacct-ggtgaaccgtagtt-catgcac-gacttggc
tttt-gaat--tggctttgc-t-gt-gtgaagtaga-gtgaca-gtttcggct-gtcgag
g-a----tcgaccca-tttgggaaa-t-tgtgctgtgc--ga-cttcggttgtgtgg-ca
tctcaa------------------------------------------------------
----------------------------
>DQ643860
------------------------------------------------------------
------------------------------------------------------------
------------------------------------------------------------
------------------------------------------------------------
------------------------------------------------------------
------------------------------------------------------------
------------------------------------------------------------
---ccacacctaaaaaa-ctttccacg-tgaa-ccg-tatcaa------c------ccaa
t-aatttgggggtttaa-tt-ggcggct--------------------------------
------------------------------------------------------------
------------------------------------------------------------
------------------------------------------------------------
------------------------------------------------------------
------------------------------------------------------------
------------------------------------------------------------
------------------------------------------------------------
------------------------------------------------------------
------------------------------------------------------------
------------------------------------------------------------
------------------------------------------------------------
-------------------------------------g-ctgctggt-at----ct---t
ttta--ctggctg--gcggctgct--gagcgaaccctatc-----gtg-agcgttctgac
ct---tggttggagctagtaactta-aatttt--aaacccattcttaaatactgaatata
ctgtaggg-acgaaagtctctgcttttaactagatagcaactttcagcagtggatgtcta
ggctcgcacatcg-atgaagaacgctgcgaactgcgatacgtaatgcgaattgcaggatt
ca--gtgagtcatcgaaattttgaacgcatattg-cac-ttccgggttatcc-ct--gga
agtatgcctgtatcagtgtccgtacattaaacttggttttcttctttcc-gtgtagtcgg
tggaggatatgccagatatgaa-gtgtcttgtggc---tggttttcgaatcg-gctgtga
gtcctttgaaatgtatagaactg-att-ctcttt-gttcgaaaagcgtggcgttgctggt
t--gtgaaggctgtcagtgtgactagtc-ggcgaccg-gtttgtctgctatggcata-aa
tggaggagtgttcgattcgcggtatgattggcttc-ggctgaacaggc-gcttattagac
gttcttcctgctgtggcgg-tatgacct-ggtgaaccgtagtt-catgcac-gacttggc
tttt-gaat--tggctttgc-t-gt-gtgaagtaga-gtgaca-gtttcggct-gtcgag
g-a----tcgaccca-tttgggaaa-t-tgtgctgtgc--ga-cttcggttgtgtgg-ca
tctcaa------------------------------------------------------
----------------------------
>DQ643859
------------------------------------------------------------
------------------------------------------------------------
------------------------------------------------------------
------------------------------------------------------------
------------------------------------------------------------
------------------------------------------------------------
------------------------------------------------------------
---ccacacctaaaaaa-ctttccacg-tgaa-ccg-tatcaa------c------ccaa
t-aatttgggggtttaa-tt-ggcggct--------------------------------
------------------------------------------------------------
------------------------------------------------------------
------------------------------------------------------------
------------------------------------------------------------
------------------------------------------------------------
------------------------------------------------------------
------------------------------------------------------------
------------------------------------------------------------
------------------------------------------------------------
------------------------------------------------------------
------------------------------------------------------------
-------------------------------------g-ctgctggt-at----ct---t
ttta--ctggctg--gcggctgct--gagcgaaccctatc-----gtg-agcgttctgac
ct---tggttggagctagtaactta-aatttt--aaacccattcttaaatactgaatata
ctgtaggg-acgaaagtctctgcttttaactagatagcaactttcagcagtggatgtcta
ggctcgcacatcg-atgaagaacgctgcgaactgcgatacgtaatgcgaattgcaggatt
ca--gtgagtcatcgaaattttgaacgcatattg-cac-ttccgggttatcc-ct--gga
agtatgcctgtatcagtgtccgtacattaaacttggttttcttctttcc-gtgtagtcgg
tggaggatatgccagatatgaa-gtgtcttgtggc---tggttttcgaatcg-gctgtga
gtcctttgaaatgtatagaactg-att-ctcttt-gttcgaaaagcgtggcgttgctggt
t--gtgaaggctgtcagtgtgactagtc-ggcgaccg-gtttgtctgctatggcata-aa
tggaggagtgttcgattcgcggtatgattggcttc-ggctgaacaggc-gcttattagac
gttcttcctgctgtggcgg-tatgacct-ggtgaaccgtagtt-catgcac-gacttggc
tttt-gaat--tggctttgc-t-gt-gtgaagtaga-gtgaca-gtttcggct-gtcgag
g-a----tcgaccca-tttgggaaa-t-tgtgctgtgc--ga-cttcggttgtgtgg-ca
tctcaa------------------------------------------------------
----------------------------
>DQ643858
------------------------------------------------------------
------------------------------------------------------------
------------------------------------------------------------
------------------------------------------------------------
------------------------------------------------------------
------------------------------------------------------------
------------------------------------------------------------
---ccacacctaaaaaa-ctttccacg-tgaa-ccg-tatcaa------c------ccaa
t-aatttgggggtttaa-tt-ggcggct--------------------------------
------------------------------------------------------------
------------------------------------------------------------
------------------------------------------------------------
------------------------------------------------------------
------------------------------------------------------------
------------------------------------------------------------
------------------------------------------------------------
------------------------------------------------------------
------------------------------------------------------------
------------------------------------------------------------
------------------------------------------------------------
-------------------------------------g-ctgctggt-at----ct---t
ttta--ctggctg--gcggctgct--gagcgaaccctatc-----gtg-agcgttctgac
ct---tggttggagctagtaactta-aatttt--aaacccattcttaaatactgaatata
ctgtaggg-acgaaagtctctgcttttaactagatagcaactttcagcagtggatgtcta
ggctcgcacatcg-atgaagaacgctgcgaactgcgatacgtaatgcgaattgcaggatt
ca--gtgagtcatcgaaattttgaacgcatattg-cac-ttccgggttatcc-ct--gga
agtatgcctgtatcagtgtccgtacattaaacttggttttcttctttcc-gtgtagtcgg
tggaggatatgccagatatgaa-gtgtcttgtggc---tggttttcgaatcg-gctgtga
gtcctttgaaatgtatagaactg-att-ctcttt-gttcgaaaagcgtggcgttgctggt
t--gtgaaggctgtcagtgtgactagtc-ggcgaccg-gtttgtctgctatggcata-aa
tggaggagtgttcgattcgcggtatgattggcttc-ggctgaacaggc-gcttattagac
gttcttcctgctgtggcgg-tatgacct-ggtgaaccgtagtt-catgcac-gacttggc
tttt-gaat--tggctttgc-t-gt-gtgaagtaga-gtgaca-gtttcggct-gtcgag
g-a----tcgaccca-tttgggaaa-t-tgtgctgtgc--ga-cttcggttgtgtgg-ca
tctcaa------------------------------------------------------
----------------------------
>DQ643857
------------------------------------------------------------
------------------------------------------------------------
------------------------------------------------------------
------------------------------------------------------------
------------------------------------------------------------
------------------------------------------------------------
------------------------------------------------------------
---ccacacctaaaaaa-ctttccacg-tgaa-ccg-tatcaa------c------ccaa
t-aatttgggggtttaa-tt-ggcggct--------------------------------
------------------------------------------------------------
------------------------------------------------------------
------------------------------------------------------------
------------------------------------------------------------
------------------------------------------------------------
------------------------------------------------------------
------------------------------------------------------------
------------------------------------------------------------
------------------------------------------------------------
------------------------------------------------------------
------------------------------------------------------------
-------------------------------------g-ctgctggt-at----ct---t
ttta--ctggctg--gcggctgct--gagcgaaccctatc-----gtg-agcgttctgac
ct---tggttggagctagtaactta-aatttt--aaacccattcttaaatactgaatata
ctgtaggg-acgaaagtctctgcttttaactagatagcaactttcagcagtggatgtcta
ggctcgcacatcg-atgaagaacgctgcgaactgcgatacgtaatgcgaattgcaggatt
ca--gtgagtcatcgaaattttgaacgcatattg-cac-ttccgggttatcc-ct--gga
agtatgcctgtatcagtgtccgtacattaaacttggttttcttctttcc-gtgtagtcgg
tggaggatatgccagatatgaa-gtgtcttgtggc---tggttttcgaatcg-gctgtga
gtcctttgaaatgtatagaactg-att-ctcttt-gttcgaaaagcgtggcgttgctggt
t--gtgaaggctgtcagtgtgactagtc-ggcgaccg-gtttgtctgctatggcata-aa
tggaggagtgttcgattcgcggtatgattggcttc-ggctgaacaggc-gcttattagac
gttcttcctgctgtggcgg-tatgacct-ggtgaaccgtagtt-catgcac-gacttggc
tttt-gaat--tggctttgc-t-gt-gtgaagtaga-gtgaca-gtttcggct-gtcgag
g-a----tcgaccca-tttgggaaa-t-tgtgctgtgc--ga-cttcggttgtgtgg-ca
tctcaa------------------------------------------------------
----------------------------
>DQ643856
------------------------------------------------------------
------------------------------------------------------------
------------------------------------------------------------
------------------------------------------------------------
------------------------------------------------------------
------------------------------------------------------------
------------------------------------------------------------
---ccacacctaaaaaa-ctttccacg-tgaa-ccg-tatcaa------c------ccaa
t-aatttgggggtttaa-tt-ggcggct--------------------------------
------------------------------------------------------------
------------------------------------------------------------
------------------------------------------------------------
------------------------------------------------------------
------------------------------------------------------------
------------------------------------------------------------
------------------------------------------------------------
------------------------------------------------------------
------------------------------------------------------------
------------------------------------------------------------
------------------------------------------------------------
-------------------------------------g-ctgctggc-at----ct---t
ttta--ctggctg--gcggctgct--gagcgaaccctatc-----gtg-agcgttctgac
ct---tggttggagctagtaactta-aatttt--aaacccattcttaaatactgaatata
ctgtaggg-acgaaagtctctgcttttaactagatagcaactttcagcagtggatgtcta
ggctcgcacatcg-atgaagaacgctgcgaactgcgatacgtaatgcgaattgcaggatt
ca--gtgagtcatcgaaattttgaacgcatattg-cac-ttccgggttatcc-ct--gga
agtatgcctgtatcagtgtccgtacattaaacttggttttcttctttcc-gtgtagtcgg
tggaggatatgccagatatgaa-gtgtcttgtggc---tggttttcgaatcg-gctgtga
gtcctttgaaatgtatagaactg-att-ctcttt-gttcgaaaagcgtggcgttgctggt
t--gtgaaggctgtcagtgtgactagtc-ggcgaccg-gtttgtctgctatggcata-aa
tggaggagtgttcgattcgcggtatgattggcttc-ggctgaacaggc-gcttattagac
gttcttcctgctgtggcgg-tatgacct-ggtgaaccgtagtt-catgcac-gacttggc
tttt-gaat--tggctttgc-t-gt-gtgaagtaga-gtgaca-gtttcggct-gtcgag
g-a----tcgaccca-tttgggaaa-t-tgtgctgtgc--ga-cttcggttgtgtgg-ca
tctcaa------------------------------------------------------
----------------------------
>DQ643855
------------------------------------------------------------
------------------------------------------------------------
------------------------------------------------------------
------------------------------------------------------------
------------------------------------------------------------
------------------------------------------------------------
------------------------------------------------------------
---ccacacctaaaaaa-ctttccacg-tgaa-ccg-tatcaa------c------ccaa
t-aatttgggggtttaa-tt-ggcggct--------------------------------
------------------------------------------------------------
------------------------------------------------------------
------------------------------------------------------------
------------------------------------------------------------
------------------------------------------------------------
------------------------------------------------------------
------------------------------------------------------------
------------------------------------------------------------
------------------------------------------------------------
------------------------------------------------------------
------------------------------------------------------------
-------------------------------------g-ctgctggt-at----ct---t
ttta--ctggctg--gcggctgct--gagcgaaccctatc-----gtg-agcgttctgac
ct---tggttggagctagtaactta-aatttt--aaacccattcttaaatactgaatata
ctgtaggg-acgaaagtctctgcttttaactagatagcaactttcagcagtggatgtcta
ggctcgcacatcg-atgaagaacgctgcgaactgcgatacgtaatgcgaattgcaggatt
ca--gtgagtcatcgaaattttgaacgcatattg-cac-ttccgggttatcc-ct--gga
agtatgcctgtatcagtgtccgtacattaaacttggttttcttctttcc-gtgtagtcgg
tggaggatatgccagatatgaa-gtgtcttgtggc---tggttttcgaatcg-gctgtga
gtcctttgaaatgtatagaactg-att-ctcttt-gttcgaaaagcgtggcgttgctggt
t--gtgaaggctgtcagtgtgactagtc-ggcgaccg-gtttgtctgctatggcata-aa
tggaggagtgttcgattcgcggtatgattggcttc-ggctgaacaggc-gcttattagac
gttcttcctgctgtggcgg-tatgacct-ggtgaaccgtagtt-catgcac-gacttggc
tttt-gaat--tggctttgc-t-gt-gtgaagtaga-gtgaca-gtttcggct-gtcgag
g-a----tcgaccca-tttgggaaa-t-tgtgctgtgc--ga-cttcggttgtgtgg-ca
tctcaa------------------------------------------------------
----------------------------
>DQ643854
------------------------------------------------------------
------------------------------------------------------------
------------------------------------------------------------
------------------------------------------------------------
------------------------------------------------------------
------------------------------------------------------------
------------------------------------------------------------
---ccacacctaaaaa--ctttccacg-tgaa-ccg-tatcaa------c------ccaa
t-aatttgggggtttaa-tt-ggcggct--------------------------------
------------------------------------------------------------
------------------------------------------------------------
------------------------------------------------------------
------------------------------------------------------------
------------------------------------------------------------
------------------------------------------------------------
------------------------------------------------------------
------------------------------------------------------------
------------------------------------------------------------
------------------------------------------------------------
------------------------------------------------------------
-------------------------------------g-ctgctggt-at----ct---t
ttta--ctggctg--gcggctgct--gagcgaaccctatc-----gtg-agcgttctgac
ct---tggttggagctagtaactta-aatttt--aaacccattcttaaatactgaatata
ctgtaggg-acgaaagtctctgcttttaactagatagcaactttcagcagtggatgtcta
ggctcgcacatcg-atgaagaacgctgcgaactgcgatacgtaatgcgaattgcaggatt
ca--gtgagtcatcgaaattttgaacgcatattg-cac-ttccgggttatcc-ct--gga
agtatgcctgtatcagtgtccgtacattaaacttggttttcttctttcc-gtgtagtcgg
tggaggatatgccagatatgaa-gtgtcttgtggc---tggttttcgaatcg-gctgtga
gtcctttgaaatgtatagaactg-att-ctcttt-gttcgaaaagcgtggcgttgctggt
t--gtgaaggctgtcagtgtgactagtc-ggcgaccg-gtttgtctgctatggcata-aa
tggaggagtgttcgattcgcggtatgattggcttc-ggctgaacaggc-gcttattagac
gttcttcctgctgtggcgg-tatgacct-ggtgaaccgtagtt-catgcac-gacttggc
tttt-gaat--tggctttgc-t-gt-gtgaagtaga-gtgaca-gtttcggct-gtcgag
g-a----tcgaccca-tttgggaaa-t-tgtgctgtgc--ga-cttcggttgtgtgg-ca
tctcaa------------------------------------------------------
----------------------------
>DQ643853
------------------------------------------------------------
------------------------------------------------------------
------------------------------------------------------------
------------------------------------------------------------
------------------------------------------------------------
------------------------------------------------------------
------------------------------------------------------------
---ccacacctaaaaa--ctttccacg-tgaa-ccg-tatcaa------c------ccaa
t-aatttgggggtttaa-tt-ggcggct--------------------------------
------------------------------------------------------------
------------------------------------------------------------
------------------------------------------------------------
------------------------------------------------------------
------------------------------------------------------------
------------------------------------------------------------
------------------------------------------------------------
------------------------------------------------------------
------------------------------------------------------------
------------------------------------------------------------
------------------------------------------------------------
-------------------------------------g-ctgctggt-at----ct---t
ttta--ctggctg--gcggctgct--gagcgaaccctatc-----gtg-agcgttctgac
ct---tggttggagctagtaactta-aatttt--aaacccattcttaaatactgaatata
ctgtaggg-acgaaagtctctgcttttaactagatagcaactttcagcagtggatgtcta
ggctcgcacatcg-atgaagaacgctgcgaactgcgatacgtaatgcgaattgcaggatt
ca--gtgagtcatcgaaattttgaacgcatattg-cac-ttccgggttatcc-ct--gga
agtatgcctgtatcagtgtccgtacattaaacttggttttcttctttcc-gtgtagtcgg
tggaggatatgccagatatgaa-gtgtcttgtggc---tggttttcgaatcg-gctgtga
gtcctttgaaatgtatagaactg-att-ctcttt-gttcgaaaagcgtggcgttgctggt
t--gtgaaggctgtcagtgtgactagtc-ggcgaccg-gtttgtctgctatggcata-aa
tggaggagtgttcgattcgcggtatgattggcttc-ggctgaacaggc-gcttattagac
gttcttcctgctgtggcgg-tatgacct-ggtgaaccgtagtt-catgcac-gacttggc
tttt-gaat--tggctttgc-t-gt-gtgaagtaga-gtgaca-gtttcggct-gtcgag
g-a----tcgaccca-tttgggaaa-t-tgtgctgtgc--ga-cttcggttgtgtgg-ca
tctcaa------------------------------------------------------
----------------------------
>DQ643852
------------------------------------------------------------
------------------------------------------------------------
------------------------------------------------------------
------------------------------------------------------------
------------------------------------------------------------
------------------------------------------------------------
------------------------------------------------------------
---ccacacctaaaaaa-ctttccacg-tgaa-ccg-tatcaa------c------ccaa
t-aatttgggggtttaa-tt-ggcggct--------------------------------
------------------------------------------------------------
------------------------------------------------------------
------------------------------------------------------------
------------------------------------------------------------
------------------------------------------------------------
------------------------------------------------------------
------------------------------------------------------------
------------------------------------------------------------
------------------------------------------------------------
------------------------------------------------------------
------------------------------------------------------------
-------------------------------------g-ctgctggt-at----ct---t
ttta--ctggctg--gcggctgct--gagcgaaccctatc-----gtg-agcgttctgac
ct---tggttggagctagtaactta-aatttt--aaacccattcttaaatactgaatata
ctgtaggg-acgaaagtctctgcttttaactagatagcaactttcagcagtggatgtcta
ggctcgcacatcg-atgaagaacgctgcgaactgcgatacgtaatgcgaattgcaggatt
ca--gtgagtcatcgaaattttgaacgcatattg-cac-ttccgggttatcc-ct--gga
agtatgcctgtatcagtgtccgtacattaaacttggttttcttctttcc-gtgtagtcgg
tggaggatatgccagatatgaa-gtgtcttgtggc---tggttttcgaatcg-gctgtga
gtcctttgaaatgtatagaactg-att-ctcttt-gttcgaaaagcgtggcgttgctggt
t--gtgaaggctgtcagtgtgactagtc-ggcgaccg-gtttgtctgctatggcata-aa
tggaggagtgttcgattcgcggtatgattggcttc-ggctgaacaggc-gcttattagac
gttcttcctgctgtggcgg-tatgacct-ggtgaaccgtagtt-catgcac-gacttggc
tttt-gaat--tggctttgc-t-gt-gtgaagtaga-gtgaca-gtttcggct-gtcgag
g-a----tcgaccca-tttgggaaa-t-tgtgctgtgc--ga-cttcggttgtgtgg-ca
tctcaa------------------------------------------------------
----------------------------
>DQ643851
------------------------------------------------------------
------------------------------------------------------------
------------------------------------------------------------
------------------------------------------------------------
------------------------------------------------------------
------------------------------------------------------------
------------------------------------------------------------
---ccacacctaaaaa--ctttccacg-tgaa-ccg-tatcaa------c------ccaa
t-aatttgggggtttaa-tt-ggcggct--------------------------------
------------------------------------------------------------
------------------------------------------------------------
------------------------------------------------------------
------------------------------------------------------------
------------------------------------------------------------
------------------------------------------------------------
------------------------------------------------------------
------------------------------------------------------------
------------------------------------------------------------
------------------------------------------------------------
------------------------------------------------------------
-------------------------------------g-ctgctggt-at----ct---t
ttta--ctggctg--gcggctgct--gagcgaaccctatc-----gtg-agcgttctgac
ct---tggttggagctagtaactta-aatttt--aaacccattcttaaatactgaatata
ctgtaggg-acgaaagtctctgcttttaactagatagcaactttcagcagtggatgtcta
ggctcgcacatcg-atgaagaacgctgcgaactgcgatacgtaatgcgaattgcaggatt
ca--gtgagtcatcgaaattttgaacgcatattg-cac-ttccgggttatcc-ct--gga
agtatgcctgtatcagtgtccgtacattaaacttggttttcttctttcc-gtgtagtcgg
tggaggatatgccagatatgaa-gtgtcttgtggc---tggttttcgaatcg-gctgtga
gtcctttgaaatgtatagaactg-att-ctcttt-gttcgaaaagcgtggcgttgctggt
t--gtgaaggctgtcagtgtgactagtc-ggcgaccg-gtttgtctgctatggcata-aa
tggaggagtgttcgattcgcggtatgattggcttc-ggctgaacaggc-gcttattagac
gttcttcctgctgtggcgg-tatgacct-ggtgaaccgtagtt-catgcac-gacttggc
tttt-gaat--tggctttgc-t-gt-gtgaagtaga-gtgaca-gtttcggct-gtcgag
g-a----tcgaccca-tttgggaaa-t-tgtgctgtgc--ga-cttcggttgtgtgg-ca
tctcaa------------------------------------------------------
----------------------------
>DQ643850
------------------------------------------------------------
------------------------------------------------------------
------------------------------------------------------------
------------------------------------------------------------
------------------------------------------------------------
------------------------------------------------------------
------------------------------------------------------------
---ccacacctaaaaaa-ctttccacg-tgaa-ccg-tatcaa------c------ccaa
t-aatttgggggtttaa-tt-ggcggct--------------------------------
------------------------------------------------------------
------------------------------------------------------------
------------------------------------------------------------
------------------------------------------------------------
------------------------------------------------------------
------------------------------------------------------------
------------------------------------------------------------
------------------------------------------------------------
------------------------------------------------------------
------------------------------------------------------------
------------------------------------------------------------
-------------------------------------g-ctgctggt-at----ct---t
ttta--ctggctg--gcggctgct--gagcgaaccctatc-----gtg-agcgttctgac
ct---tggttggagctagtaactta-aatttt--aaacccattcttaaatactgaatata
ctgtaggg-acgaaagtctctgcttttaactagatagcaactttcagcagtggatgtcta
ggctcgcacatcg-atgaagaacgctgcgaactgcgatacgtaatgcgaattgcaggatt
ca--gtgagtcatcgaaattttgaacgcatattg-cac-ttccgggttatcc-ct--gga
agtatgcctgtatcagtgtccgtacattaaacttggttttcttctttcc-gtgtagtcgg
tggaggatatgccagatatgaa-gtgtcttgtggc---tggttttcgaatcg-gctgtga
gtcctttgaaatgtatagaactg-att-ctcttt-gttcgaaaagcgtggcgttgctggt
t--gtgaaggctgtcagtgtgactagtc-ggcgaccg-gtttgtctgctatggcata-aa
tggaggagtgttcgattcgcggtatgattggcttc-ggctgaacaggc-gcttattagac
gttcttcctgctgtggcgg-tatgacct-ggtgaaccgtagtt-catgcac-gacttggc
tttt-gaat--tggctttgc-t-gt-gtgaagtaga-gtgaca-gtttcggct-gtcgag
g-a----tcgaccca-tttgggaaa-t-tgtgctgtgc--ga-cttcggttgtgtgg-ca
tctcaa------------------------------------------------------
----------------------------
>DQ643849
------------------------------------------------------------
------------------------------------------------------------
------------------------------------------------------------
------------------------------------------------------------
------------------------------------------------------------
------------------------------------------------------------
------------------------------------------------------------
---ccacacctaaaaaa-ctttccacg-tgaa-ccg-tatcaa------c------ccaa
t-aatttgggggtttaa-tt-ggcggct--------------------------------
------------------------------------------------------------
------------------------------------------------------------
------------------------------------------------------------
------------------------------------------------------------
------------------------------------------------------------
------------------------------------------------------------
------------------------------------------------------------
------------------------------------------------------------
------------------------------------------------------------
------------------------------------------------------------
------------------------------------------------------------
-------------------------------------g-ctgctggt-at----ct---t
ttta--ctggctg--gcggctgct--gagcgaaccctatc-----gtg-agcgttctgac
ct---tggttggagctagtaactta-aatttt--aaacccattcttaaatactgaatata
ctgtaggg-acgaaagtctctgcttttaactagatagcaactttcagcagtggatgtcta
ggctcgcacatcg-atgaagaacgctgcgaactgcgatacgtaatgcgaattgcaggatt
ca--gtgagtcatcgaaattttgaacgcatattg-cac-ttccgggttatcc-ct--gga
agtatgcctgtatcagtgtccgtacattaaacttggttttcttctttcc-gtgtagtcgg
tggaggatatgccagatatgaa-gtgtcttgtggc---tggttttcgaatcg-gctgtga
gtcctttgaaatgtatagaactg-att-ctcttt-gttcgaaaagcgtggcgttgctggt
t--gtgaaggctgtcagtgtgactagtc-ggcgaccg-gtttgtctgctatggcata-aa
tggaggagtgttcgattcgcggtatgattggcttc-ggctgaacaggc-gcttattagac
gttcttcctgctgtggcgg-tatgacct-ggtgaaccgtagtt-catgcac-gacttggc
tttt-gaat--tggctttgc-t-gt-gtgaagtaga-gtgaca-gtttcggct-gtcgag
g-a----tcgaccca-tttgggaaa-t-tgtgctgtgc--ga-cttcggttgtgtgg-ca
tctcaa------------------------------------------------------
----------------------------
>DQ643848
------------------------------------------------------------
------------------------------------------------------------
------------------------------------------------------------
------------------------------------------------------------
------------------------------------------------------------
------------------------------------------------------------
------------------------------------------------------------
---ccacacctaaaaaa-ctttccacg-tgaa-ccg-tatcaa------c------ccaa
t-aatttgggggtttaa-tt-ggcggct--------------------------------
------------------------------------------------------------
------------------------------------------------------------
------------------------------------------------------------
------------------------------------------------------------
------------------------------------------------------------
------------------------------------------------------------
------------------------------------------------------------
------------------------------------------------------------
------------------------------------------------------------
------------------------------------------------------------
------------------------------------------------------------
-------------------------------------g-ctgctggt-at----ct---t
ttta--ctggctg--gcggctgct--gagcgaaccctatc-----gtg-agcgttctgac
ct---tggttggagctagtaactta-aatttt--aaacccattcttaaatactgaatata
ctgtaggg-acgaaagtctctgcttttaactagatagcaactttcagcagtggatgtcta
ggctcgcacatcg-atgaagaacgctgcgaactgcgatacgtaatgcgaattgcaggatt
ca--gtgagtcatcgaaattttgaacgcatattg-cac-ttccgggttatcc-ct--gga
agtatgcctgtatcagtgtccgtacattaaacttggttttcttctttcc-gtgtagtcgg
tggaggatatgccagatatgaa-gtgtcttgtggc---tggttttcgaatcg-gctgtga
gtcctttgaaatgtatagaactg-att-ctcttt-gttcgaaaagcgtggcgttgctggt
t--gtgaaggctgtcagtgtgactagtc-ggcgaccg-gtttgtctgctatggcata-aa
tggaggagtgttcgattcgcggtatgattggcttc-ggctgaacaggc-gcttattagac
gttcttcctgctgtggcgg-tatgacct-ggtgaaccgtagtt-catgcac-gacttggc
tttt-gaat--tggctttgc-t-gt-gtgaagtaga-gtgaca-gtttcggct-gtcgag
g-a----tcgaccca-tttgggaaa-t-tgtgctgtgc--ga-cttcggttgtgtgg-ca
tctcaa------------------------------------------------------
----------------------------
>DQ643847
------------------------------------------------------------
------------------------------------------------------------
------------------------------------------------------------
------------------------------------------------------------
------------------------------------------------------------
------------------------------------------------------------
------------------------------------------------------------
---ccacacctaaaaa--ctttccacg-tgaa-ccg-tatcaa------c------ccaa
t-aatttgggggtttaa-tt-ggcggct--------------------------------
------------------------------------------------------------
------------------------------------------------------------
------------------------------------------------------------
------------------------------------------------------------
------------------------------------------------------------
------------------------------------------------------------
------------------------------------------------------------
------------------------------------------------------------
------------------------------------------------------------
------------------------------------------------------------
------------------------------------------------------------
-------------------------------------g-ctgctggt-at----ct---t
ttta--ctggctg--gcggctgct--gagcgaaccctatc-----gtg-agcgttctgac
ct---tggttggagctagtaactta-aatttt--aaacccattcttaaatactgaatata
ctgtaggg-acgaaagtctctgcttttaactagatagcaactttcagcagtggatgtcta
ggctcgcacatcg-atgaagaacgctgcgaactgcgatacgtaatgcgaattgcaggatt
ca--gtgagtcatcgaaattttgaacgcatattg-cac-ttccgggttatcc-ct--gga
agtatgcctgtatcagtgtccgtacattaaacttggttttcttctttcc-gtgtagtcgg
tggaggatatgccagatatgaa-gtgtcttgtggc---tggttttcgaatcg-gctgtga
gtcctttgaaatgtatagaactg-att-ctcttt-gttcgaaaagcgtggcgttgctggt
t--gtgaaggctgtcagtgtgactagtc-ggcgaccg-gtttgtctgctatggcata-aa
tggaggagtgttcgattcgcggtatgattggcttc-ggctgaacaggc-gcttattagac
gttcttcctgctgtggcgg-tatgacct-ggtgaaccgtagtt-catgcac-gacttggc
tttt-gaat--tggctttgc-t-gt-gtgaagtaga-gtgaca-gtttcggct-gtcgag
g-a----tcgaccca-tttgggaaa-t-tgtgctgtgc--ga-cttcggttgtgtgg-ca
tctcaa------------------------------------------------------
----------------------------
>DQ643846
------------------------------------------------------------
------------------------------------------------------------
------------------------------------------------------------
------------------------------------------------------------
------------------------------------------------------------
------------------------------------------------------------
------------------------------------------------------------
---ccacacctaaaaaa-ctttccacg-tgaa-ccg-tatcaa------c------ccaa
t-aatttgggggtttaa-tt-ggcggct--------------------------------
------------------------------------------------------------
------------------------------------------------------------
------------------------------------------------------------
------------------------------------------------------------
------------------------------------------------------------
------------------------------------------------------------
------------------------------------------------------------
------------------------------------------------------------
------------------------------------------------------------
------------------------------------------------------------
------------------------------------------------------------
-------------------------------------g-ctgctggt-at----ct---t
ttta--ctggctg--gcggctgct--gagcgaaccctatc-----gtg-agcgttctgac
ct---tggttggagctagtaactta-aatttt--aaacccattcttaaatactgaatata
ctgtaggg-acgaaagtctctgcttttaactagatagcaactttcagcagtggatgtcta
ggctcgcacatcg-atgaagaacgctgcgaactgcgatacgtaatgcgaattgcaggatt
ca--gtgagtcatcgaaattttgaacgcatattg-cac-ttccgggttatcc-ct--gga
agtatgcctgtatcagtgtccgtacattaaacttggttttcttctttcc-gtgtagtcgg
tggaggatatgccagatatgaa-gtgtcttgtggc---tggttttcgaatcg-gctgtga
gtcctttgaaatgtatagaactg-att-ctcttt-gttcgaaaagcgtggcgttgctggt
t--gtgaaggctgtcagtgtgactagtc-ggcgaccg-gtttgtctgctatggcata-aa
tggaggagtgttcgattcgcggtatgattggcttc-ggctgaacaggc-gcttattagac
gttcttcctgctgtggcgg-tatgacct-ggtgaaccgtagtt-catgcac-gacttggc
tttt-gaat--tggctttgc-t-gt-gtgaagtaga-gtgaca-gtttcggct-gtcgag
g-a----tcgaccca-tttgggaaa-t-tgtgctgtgc--ga-cttcggttgtgtgg-ca
tctcaa------------------------------------------------------
----------------------------
>DQ643845
------------------------------------------------------------
------------------------------------------------------------
------------------------------------------------------------
------------------------------------------------------------
------------------------------------------------------------
------------------------------------------------------------
------------------------------------------------------------
---ccacacctaaaaaa-ctttccacg-tgaa-ccg-tatcaa------c------ccaa
t-gaatagggggtttat-tt-ggcggcg--------------------------------
------------------------------------------------------------
------------------------------------------------------------
------------------------------------------------------------
------------------------------------------------------------
------------------------------------------------------------
------------------------------------------------------------
------------------------------------------------------------
------------------------------------------------------------
------------------------------------------------------------
------------------------------------------------------------
------------------------------------------------------------
-------------------------------------g-ctgctggc-at----tt---t
tttg--ctggctg--gctactgct--gagcgaaccctgaga-ag-gtg-aatgttccgac
tt---tggttggaattagtagcttg-aattgc--aaaccctttcttaaatactgaatata
ctgtgggg-acgaaagtctctgcttttaactagatagcaactttcagcagtggatgtcta
ggctcgcacatcg-atgaagaacgctgcgaactgcgatacgtaatgcgaattgcaggatt
ca--gtgagtcatcgaaattttgaacgcatattg-cac-tctcggggtattc-ct--ggg
agtatgcctgtatcagtgtccgtacatcaaacttggttttcttctttcc-gtgtagtcgg
tggaggatatgccagatataaa-gtgtcttgtagc---tggttttcgaatcg-gcagcga
gtcctttgaaatgtatagaactg-act-ctcttt-gttcgaaaagcgtggcgttgctggt
t--gtgaaggctgtccgtgtggctagtc-ggcgaccg-gtttgtctgctatgg--ta-aa
tggaggagtgtttgattcgcggtaggattggcttc-ggctgaactgac-gcttattggac
gttctttctactatggcgg-tatgaact-ggtgaaccgtagtt-catgcgt-gacttggc
tttt-gaat--cagctttgc-t-gctgcgaagtaga-gtgaca-gtttcggct-gtcgag
t-g----tcgaccca-tttggaaaa-actgtgctgtgt--ga-cttcggtcgcgtgg-ca
tcccaa------------------------------------------------------
----------------------------
>DQ643844
------------------------------------------------------------
------------------------------------------------------------
------------------------------------------------------------
------------------------------------------------------------
------------------------------------------------------------
------------------------------------------------------------
------------------------------------------------------------
---ccacacctaaaaa--ctttcc-cg-tgaa-ccg-tatcaa------c------ccaa
t-aatttgggggtttaa-tt-ggcggct--------------------------------
------------------------------------------------------------
------------------------------------------------------------
------------------------------------------------------------
------------------------------------------------------------
------------------------------------------------------------
------------------------------------------------------------
------------------------------------------------------------
------------------------------------------------------------
------------------------------------------------------------
------------------------------------------------------------
------------------------------------------------------------
-------------------------------------g-ctgctggt-at----ct---t
ttta--ctggctg--gcggctgct--gagcgaaccctatc-----gtg-agcgttctgac
ct---tggttggagctagtaactta-aatttt--aaacccattcttaaatactgaatata
ctgtaggg-acgaaagtctctgcttttaactagatagcaactttcagcagtggatgtcta
ggctcgcacctcg-atgaagaacgctgcgaactgcgatacgtaatgcgaattgcaggatt
ca--gtgagtcatcgaaattttgaacgcatattg-cac-ttccgggttatcc-ct--gga
agtatgcctgtatcagtgtccgtacattaaacttggttttcttctttcc-gtgtagtcgg
tggaggatatgccagatatgaa-gtgtcttgtggc---tggttttcgaatcg-gctgtga
gtcctttgaaatgtatagaactg-att-ctcttt-gttcgaaaagcgtggcgttgctggt
t--gtgaaggctgtcagtgtgactagtc-ggcgaccg-gtttgtctgctatggcata-aa
tggaggagtgttcgattcgcggtatgattggcttc-ggctgaacaggc-gcttattagac
gttcttcctgctgtggcgg-tatgacct-ggtgaaccgtagtt-catgcac-gacttggc
tttt-gaat--tggctttgc-t-gt-gtgaagtaga-gtgaca-gtttcggct-gtcgag
g-a----tcgaccca-tttgggaaa-t-tgtgctgtgc--ga-cttcggttgcgtgg-ca
tctcaa------------------------------------------------------
----------------------------
>DQ643843
------------------------------------------------------------
------------------------------------------------------------
------------------------------------------------------------
------------------------------------------------------------
------------------------------------------------------------
------------------------------------------------------------
------------------------------------------------------------
---ccacacctaaaaa--ctttcc-cg-tgaa-ccg-tatcaa------c------ccaa
t-aatttgggggtttaa-tt-ggcggct--------------------------------
------------------------------------------------------------
------------------------------------------------------------
------------------------------------------------------------
------------------------------------------------------------
------------------------------------------------------------
------------------------------------------------------------
------------------------------------------------------------
------------------------------------------------------------
------------------------------------------------------------
------------------------------------------------------------
------------------------------------------------------------
-------------------------------------g-ctgctggt-at----ct---t
ttta--ctggctg--gcggctgct--gagcgaaccctatc-----gtg-agcgttctgac
ct---tggttggagctagtaactta-aatttt--aaacccattcttaaatactgaatata
ctgtaggg-acgaaagtctctgcttttaactagatagcaactttcagcagtggatgtcta
ggctcgcacctcg-atgaagaacgctgcgaactgcgatacgtaatgcgaattgcaggatt
ca--gtgagtcatcgaaattttgaacgcatattg-cac-ttccgggttatcc-ct--gga
agtatgcctgtatcagtgtccgtacattaaacttggttttcttctttcc-gtgtagtcgg
tggaggatatgccagatatgaa-gtgtcttgtggc---tggttttcgaatcg-gctgtga
gtcctttgaaatgtatagaactg-att-ctcttt-gttcgaaaagcgtggcgttgctggt
t--gtgaaggctgtcagtgtgactagtc-ggcgaccg-gtttgtctgctatggcata-aa
tggaggagtgttcgattcgcggtatgattggcttc-ggctgaacaggc-gcttattagac
gttcttcctgctgtggcgg-tatgacct-ggtgaaccgtagtt-catgcac-gacttggc
tttt-gaat--tggctttgc-t-gt-gtgaagtaga-gtgaca-gtttcggct-gtcgag
g-a----tcgaccca-tttgggaaa-t-tgtgctgtgc--ga-cttcggttgcgtgg-ca
tctcaa------------------------------------------------------
----------------------------
>DQ643842
------------------------------------------------------------
------------------------------------------------------------
------------------------------------------------------------
------------------------------------------------------------
------------------------------------------------------------
------------------------------------------------------------
------------------------------------------------------------
---ccacacctaaaaaa-ctttccacg-tgaa-ccg-tatcaa------c------ccaa
t-aaattgggggtttaa-tt-ggcggct--------------------------------
------------------------------------------------------------
------------------------------------------------------------
------------------------------------------------------------
------------------------------------------------------------
------------------------------------------------------------
------------------------------------------------------------
------------------------------------------------------------
------------------------------------------------------------
------------------------------------------------------------
------------------------------------------------------------
------------------------------------------------------------
-------------------------------------g-ctgctggt-aa----cttttt
t--g--ctggctg--gcggctgct--gagcgaatcctatc-----gtg-agcgttctgac
ct---tggttggagctagtaactta-aatttt--aaacccattcttaaatactgaatata
ctgtgggg-acgaaagtctctgcttttaactagatagcaactttcagcagtggatgtcta
ggctcgcacatcg-atgaagaacgctgcgaactgcgatacgtaatgcgaattgcaggatt
ca--gtgagtcatcgaaattttgaacgcatattg-cac-ttccgggttatcc-ct--gga
agtatgcctgtatcagtgtccgtacattaaacttggttttcttctttcc-gtgtagtcgg
tggaggatatgccagatatgaa-gtgtcttgtggc---tggttttcgaatcg-gctgtga
gtcctttgaaatgtatagaactg-att-ctcttt-gttcgaaaagcgtggcgttgctggt
t--gtgaaggctgtcagtgtgactagtc-ggcgaccg-gtttgtctgctatggcata-aa
tggaggagtgttcgattcgcggtatgattggcttccggctgaacaggc-gcttattagac
gttcttcctgctgtggcgg-tatgacct-ggtgaaccgtagtt-catgcac-gacttggc
tttt-gaat--tggctttgc-t-gt-gtgaagtaga-gtgaca-gtttcggct-gtcgag
g-a----tcgaccca-tttgggaaa-t-tgtgctgtgc--ga-cttcggttgcgtgg-ca
tctcaa------------------------------------------------------
----------------------------
>DQ643841
------------------------------------------------------------
------------------------------------------------------------
------------------------------------------------------------
------------------------------------------------------------
------------------------------------------------------------
------------------------------------------------------------
------------------------------------------------------------
---ccacacctaaaaaa-ctttccacg-tgaa-ccg-tatcaa------c------ccaa
t-aaattgggggtttaa-tt-ggcggct--------------------------------
------------------------------------------------------------
------------------------------------------------------------
------------------------------------------------------------
------------------------------------------------------------
------------------------------------------------------------
------------------------------------------------------------
------------------------------------------------------------
------------------------------------------------------------
------------------------------------------------------------
------------------------------------------------------------
------------------------------------------------------------
-------------------------------------g-ctgctggt-at----ct---t
ttta--ctggctg--gcggctgct--gagcgaaccctatc-----gtg-agcgttctgac
ct---cggttggagctagtaactta-aatttt--aaacccattcttaaatactgaatata
ctgtgggg-acgaaagtctctgcttttaactagatagcaactttcagcagtggatgtcta
ggctcgcacatcg-atgaagaacgctgcgaactgcgatacgtaatgcgaattgcaggatt
ca--gtgagtcatcgaaattttgaacgcatattg-cac-ttccgggttattc-ct--gga
agtatgcctgtatcagtgtccgtacattaaacttggttttcttctttcc-gtgtagtcgg
tggaggatatgccagatatgaa-gtgtcttgtggc---tggttttcgaatcg-gctgtga
gtcctttgaaatgtatagaactg-att-ctcttt-gttcgaaaagcgtggcgttgctggt
t--gtgaaggctgtcagtatgactagtc-ggcgaccg-gtttgtctgctatggcata-aa
tggaggagtgttcgattcgcggtatgattggcttc-ggctgaacaggc-gcttattagac
gttcttcctgctgtggcgg-tatgaact-ggtgaaccgtagtt-catgcac-gacttggc
tttt-gaat--tggctttgc-t-gt-gtgaagtaga-gtgaca-gtttcggct-gtcgag
g-a----tcgaccca-tttgggaaa-t-tgtgctgtgc--ga-cttcggttgcgtgg-ca
tctcaa------------------------------------------------------
----------------------------
>DQ643840
------------------------------------------------------------
------------------------------------------------------------
------------------------------------------------------------
------------------------------------------------------------
------------------------------------------------------------
------------------------------------------------------------
------------------------------------------------------------
---ccacacctaaaaaa-ctttccacg-tgaa-ccg-tatcaa------c------ccaa
t-aaattgggggtttaa-tt-ggcgact--------------------------------
------------------------------------------------------------
------------------------------------------------------------
------------------------------------------------------------
------------------------------------------------------------
------------------------------------------------------------
------------------------------------------------------------
------------------------------------------------------------
------------------------------------------------------------
------------------------------------------------------------
------------------------------------------------------------
------------------------------------------------------------
-------------------------------------g-ctgctggt-aa----cttttt
t--g--ctggctg--gcggctgct--gagcgaatcctatc-----gtg-agcgttctgac
ct---tggttggagctagtaactta-aatttt--aaacccattcttaaatactgaatata
ctgtgggg-acgaaagtctctgcttttaactagatagcaactttcagcagtggatgtcta
agctcgcacatcg-atgaagaacgctgcgaactgcgatacgtaatgcgaattgcaggatt
ca--gtgagtcatcgaaattttgaacgcatattg-cac-ttccgggttatcc-ct--gga
agtatgcctgtatcagtgtccgtacattaaacttggttttcttctttcc-gtgtagtcgg
tggaggatatgccagatatgaa-gtgtcttgtggc---tggttttcgaatcg-gctgtga
gtcctttgaaatgtatagaactg-att-ctcttt-gttcgaaaagcgtggcgttgctggt
t--gtgaaggctgtcagtgtgactagtc-ggcgaccg-gtttgtctgctatggcata-aa
tggaggagtgttcgattcgcggtatgattggcttccggctgaacaggc-gcttattagac
gttcttcctgctgtggcgg-tatgacct-ggtgaaccgtagtt-catgcac-gacttggc
tttt-gaat--tggctttgc-t-gt-gtgaagtaga-gtgaca-gtttcggct-gtcgag
g-a----tcgaccca-tttgggaaa-t-tgtgctgtgc--ga-cttcggttgcgtgg-ca
tctcaa------------------------------------------------------
----------------------------
>DQ643839
------------------------------------------------------------
------------------------------------------------------------
------------------------------------------------------------
------------------------------------------------------------
------------------------------------------------------------
------------------------------------------------------------
------------------------------------------------------------
---ccacacctaaaaa--ctttccacg-tgaa-ccg-tatcaa------c------caca
t-ttattgggggtttca-tt-ggcggct--------------------------------
------------------------------------------------------------
------------------------------------------------------------
------------------------------------------------------------
------------------------------------------------------------
------------------------------------------------------------
------------------------------------------------------------
------------------------------------------------------------
------------------------------------------------------------
------------------------------------------------------------
------------------------------------------------------------
------------------------------------------------------------
-------------------------------------g-ctgctggc-at----ct---t
tttg--ctgactg--gcgactgct--gagcgaaccctatca-tg-gcg-agcgttctaac
ct---cggttggagctagtagcttg-catttt--aaacccattcttaaatactgaacata
ctgtgggg-acgaaagtctctgcttttaactagatagcaactttcagcagtggatgtcta
ggctcgcacatcg-atgaagaacgctgcgaactgcgatacgtaatgcgaattgcaggatt
ca--gtgagtcatcgaaattttgaacgcatattg-cac-ttccgggttatcc-ct--ggg
agtatgcctgtatcagtgtccgtacatcaaacttggttttcttctttcc-gtgtagtcgg
tggaggatatgccagatgtgaa-gtgtcttgcggc---tggttttcggatcg-gctgtga
gtcctttgaaatgtacagaactg-act-ctcttt-gttcgaaaagcgtggcgttgctggt
t--gtggaggctgtccgtatggctagtc-ggtgaccg-gtttgtctgctatggcatg-aa
tggaggagtgttcgattcgcggtatggttggcttc-ggctgaacaggc-gcttattgaac
gttcttcctgctatggcgg-tatgaact-ggtgaaccgtagtt-catgcat-gacttggc
tttt-gaat--tggctttgc-t-gt-gcaaagtaga-gtgaca-gtttcggct-gtcgag
g-g----tcgaccca-tttgggaaa-t-tgtgctgtgc--aa-cttcggttgcgtgg-ca
tctcaa------------------------------------------------------
----------------------------
>AF528560
--aaccaaaggaagttggaggcaataacaggtctgtga-tgcccttaga-tgttctgggc
c-gcacgcgcgct-acact-gatgcgttcaacgagtatacaaccttgatcgataggtctg
ggtaatcttttgaatgcgcatcgtgctagggatagactgttgcaattttcagtcttgaac
gaggaattcctagtaaacgcaagtcatcagcttgcattgattacgtccctgccctttgta
cacaccgcccgtcgcacctaccgattgaatgactcggtgaaaaattgggactgtgacccc
gcttgaagtaattgcgagcggattaatgggaacttttttaaacctcgccatttagaggaa
ggtgaagtcgtaacaaggtttcc-gt-aggtgaacctg-----cgga-aggat--catt-
a--ccacacctaaaaaa-ctttccacg-tgaa-ccg-tatcaa------c------ccaa
t-aatttgggggtttaa-tt-ggcggct--------------------------------
------------------------------------------------------------
------------------------------------------------------------
------------------------------------------------------------
------------------------------------------------------------
------------------------------------------------------------
------------------------------------------------------------
------------------------------------------------------------
------------------------------------------------------------
------------------------------------------------------------
------------------------------------------------------------
------------------------------------------------------------
-------------------------------------g-ctgctggt-at----ct---t
ttta--ctggctg--gcggctgct--gagcgaaccctatc-----gtg-agcgttctgac
ct---tggttggagctagtaactta-aatttt--aaacccattcttaaatactgaatata
ctgtaggg-acgaaggtctctgcttttaactagatagcaactttcagcagtggatgtcta
ggctcgcacatcg-atgaagaacgctgcgaactgcgatacgtaatgcgaattgcaggatt
ca--gtgagtcatcgaaattttgaacgcatattg-cac-ttccgggttatcc-ct--gga
agtatgcctgtatcagtgtccgtacattaaacttggttttcttctttcc-gtgtagtcgg
tggaggatatgccagatatgaa-gtgtcttgtggc---tggttttcgaatcg-gctgtga
gtcctttgaaatgtatagaactg-att-ctcttt-gttcgaaaagcgtggcgttgctggt
t--gtgaaggctgtcagtgtgactagtc-ggcgaccg-gtttgtctgctatggcata-aa
tggaggagtgttcgattcgcggtatgattggcttc-ggctgaacaggc-gcttattagac
gttcttcctgctgtggcgg-tatgacct-ggtgaaccgtagtt-catgcac-gacttggc
tttt-gaat--tggctttgc-t-gt-gtgaagtaga-gtgaca-gtttcggct-gtcgag
g-a----tcgaccca-tttgggaaa-t-tgtgctgtgc--ga-cttcggttgtgtgg-ca
tctcaa------------------------------------------------------
----------------------------
>AF528559
--aaccaaaggaagttggaggcaataacaggtctgtga-tgcccttaga-tgttctgggc
c-gcacgcgcgct-acact-gatgcgttcaacgagtatacaaccttgatcgataggtctg
ggtaatcttttgaatgcgcatcgtgctagggatagactgttgcaattttcagtcttgaac
gaggaattcctagtaaacgcaagtcatcagcttgcattgattacgtccctgccctttgta
cacaccgcccgtcgcacctaccgattgaatgactcggtgaaaaattgggactgtgacccc
gcttgaagtaattgcgagcggattaatgggaacttttttaaacctcgccatttagaggaa
ggtgaagtcgtaacaaggtttcc-gt-aggtgaacctg-----cgga-aggat--catt-
a--ccacacctaaaaaa-ctttccacg-tgaa-ccg-tatcaa------c------ccaa
t-aacttgggggtttaa-tt-ggcggct--------------------------------
------------------------------------------------------------
------------------------------------------------------------
------------------------------------------------------------
------------------------------------------------------------
------------------------------------------------------------
------------------------------------------------------------
------------------------------------------------------------
------------------------------------------------------------
------------------------------------------------------------
------------------------------------------------------------
------------------------------------------------------------
-------------------------------------g-ctgctggt-at----ct---t
ttta--ctggctg--gcggctgct--gagcgaaccctatc-----gtg-agcgttctgac
ct---tggttggagctagtaactta-aatttt--aaacccattcttaaatactgaatata
ctgtaggg-acgaaagtctctgcttttaactagatagcaactttcagcagtggatgtcta
ggctcgcacatcg-atgaagaacgctgcgaactgcgatacgtaatgcgaattgcaggatt
ca--gtgagtcatcgaaattttgaacgcatattg-cac-ttccgggttatcc-ct--gga
agtatgcctgtatcagtgtccgtacattaaacttggttttcttctttcc-gtgtagtcgg
tggaggatatgccagatatgaa-gtgtcttgtggc---tggttttcgaatcg-gctgtga
gtcctttgaaatgtatagaactg-att-ctcttt-gttcgaaaagcgtggcgttgctggt
t--gtgaaggctgtcagtgtgactagtc-ggcgaccg-gtttgtctgctatggcata-aa
tggaggagtgttcgattcgcggtatgattggcttc-ggatgaacaggc-gcttattagac
gttcttcctgctgtggcgg-tatgacct-ggtgaaccgtagtt-catgcac-gacttggc
tttt-gaat--tggctttgc-t-gt-gtgaagtaga-gtgaca-gtttcggct-gtcgag
g-a----tcgaccca-tttgggaaa-t-tgtgctgtgc--ga-cttcggttgtgtgg-ca
tctcaa------------------------------------------------------
----------------------------
>EF614968
------------------------------------------------------------
------------------------------------------------------------
------------------------------------------------------------
------------------------------------------------------------
------------------------------------------------------------
------------------------------------------------------------
------------------------------------------------------------
---ccacacctaaaaa--caatccacg-tgaa-ccg-tatcaa------c------ccaa
t--aattgggggtttac-tt-ggcggcg--------------------------------
------------------------------------------------------------
------------------------------------------------------------
------------------------------------------------------------
------------------------------------------------------------
------------------------------------------------------------
------------------------------------------------------------
------------------------------------------------------------
------------------------------------------------------------
------------------------------------------------------------
------------------------------------------------------------
------------------------------------------------------------
-------------------------------------g-ctgctagc-at----ct---t
tttg--ctggctg--gctactgct--gagtgaatcctatc-----gcg-agcgttctgac
tt---cggttggagctagtagctta-acttat--aaaccctttcttaaatactgaatata
ctgtgggg-acgaaagtctctgcttttaactagatagcaactttcagcagtggatgtcta
ggctcgcacatcg-atgaagaacgctgcgaactgcgatacgtaatgcgaattgcaggatt
ca--gtgagtcatcgaaattttgaacgcatattg-cac-ttccgggttatcc-ct--gga
agtatgcctgtatcagtgtccgtacatcaaacttggttttcttctttcc-gtgtagtcgg
tggaggatatgccagatatgaa-gtgtcttgcggc---tggttttcgaatcg-gctacga
gtcctttgaaatgtatagaactg-act-ctcttt-gttcgaaaagcgtggcgttgctggt
t--gtgaaggctgtttgtatggcttgtc-ggcgaccg-gtttgtctgctatgacatt-aa
tggaggaatgtttgattcgcggtatggttggcttc-ggctgaacaggc-gcttattggac
gttattcctgttgtagtgg-tatgaact-ggtgaaccgtagct-aatgcgt-gacttggc
tttt-gaac--cggctttgc-t-gt-gcgaagtaga-gtgaca-gtttcggct-gtcgag
t-g----tcgaccca-tttgggaaa-t-tgtgctgtgt--ga-cttcggttgcgtag-ca
tctcaa------------------------------------------------------
----------------------------
>EF614967
------------------------------------------------------------
------------------------------------------------------------
------------------------------------------------------------
------------------------------------------------------------
------------------------------------------------------------
------------------------------------------------------------
------------------------------------------------------------
---ccacacctaaaaa--caatccacg-tgaa-ccg-tatcaa------c------ccaa
t--aattgggggtttac-tt-ggcggcg--------------------------------
------------------------------------------------------------
------------------------------------------------------------
------------------------------------------------------------
------------------------------------------------------------
------------------------------------------------------------
------------------------------------------------------------
------------------------------------------------------------
------------------------------------------------------------
------------------------------------------------------------
------------------------------------------------------------
------------------------------------------------------------
-------------------------------------g-ctgctagc-at----ct---t
tttg--ctggctg--gctactgct--gagtgaatcctatc-----gcg-agcgttctgac
tt---cggttggagctagtagctta-acttat--aaaccctttcttaaatactgaatata
ctgtgggg-acgaaagtctctgcttttaactagatagcaactttcagcagtggatgtcta
ggctcgcacatcg-atgaagaacgctgcgaactgcgatacgtaatgcgaattgcaggatt
ca--gtgagtcatcgaaattttgaacgcatattg-cac-ttccgggttatcc-ct--gga
agtatgcctgtatcagtgtccgtacatcaaacttggttttcttctttcc-gtgtagtcgg
tggaggatatgccagatatgaa-gtgtcttgcggc---tggttttcgaatcg-gctacga
gtcctttgaaatgtatagaactg-act-ctcttt-gttcgaaaagcgtggcgttgctggt
t--gtgaaggctgtttgtatggcttgtc-ggcgaccg-gtttgtctgctatgacatt-aa
tggaggaatgtttgattcgcggtatggttggcttc-ggctgaacaggc-gcttattggac
gttattcctgttgtagtgg-tatgaact-ggtgaaccgtagct-aatgcgt-gacttggc
tttt-gaac--cggctttgc-t-gt-gcgaagtaga-gtgaca-gtttcggct-gtcgag
t-g----tcgaccca-tttgggaaa-t-tgtgctgtgt--ga-cttcggttgcgtag-ca
tctcaa------------------------------------------------------
----------------------------
>EF614966
------------------------------------------------------------
------------------------------------------------------------
------------------------------------------------------------
------------------------------------------------------------
------------------------------------------------------------
------------------------------------------------------------
------------------------------------------------------------
---ccacacctaaaaa--caatccacg-tgaa-ccg-tatcaa------c------ccaa
t--aattgggggtttac-tt-ggcggcg--------------------------------
------------------------------------------------------------
------------------------------------------------------------
------------------------------------------------------------
------------------------------------------------------------
------------------------------------------------------------
------------------------------------------------------------
------------------------------------------------------------
------------------------------------------------------------
------------------------------------------------------------
------------------------------------------------------------
------------------------------------------------------------
-------------------------------------g-ctgctagc-at----ct---t
tttg--ctggctg--gctactgct--gagtgaatcctatc-----gcg-agcgttctgac
tt---cggttggagctagtagctta-acttat--aaaccctttcttaaatactgaatata
ctgtgggg-acgaaagtctctgcttttaactagatagcaactttcagcagtggatgtcta
ggctcgcacatcg-atgaagaacgctgcgaactgcgatacgtaatgcgaattgcaggatt
ca--gtgagtcatcgaaattttgaacgcatattg-cac-ttccgggttatcc-ct--gga
agtatgcctgtatcagtgtccgtacatcaaacttggttttcttctttcc-gtgtagtcgg
tggaggatatgccagatatgaa-gtgtcttgcggc---tggttttcgaatcg-gctacga
gtcctttgaaatgtatagaactg-act-ctcttt-gttcgaaaagcgtggcgttgctggt
t--gtgaaggctgtttgtatggcttgtc-ggcgaccg-gtttgtctgctatgacatt-aa
tggaggaatgtttgattcgcggtatggttggcttc-ggctgaacaggc-gcttattggac
gttattcctgttgtagtgg-tatgaact-ggtgaaccgtagct-aatgcgt-gacttggc
tttt-gaac--cggctttgc-t-gt-gcgaagtaga-gtgaca-gtttcggct-gtcgag
t-g----tcgaccca-tttgggaaa-t-tgtgctgtgt--ga-cttcggttgcgtag-ca
tctcaa------------------------------------------------------
----------------------------
>EF614965
------------------------------------------------------------
------------------------------------------------------------
------------------------------------------------------------
------------------------------------------------------------
------------------------------------------------------------
------------------------------------------------------------
------------------------------------------------------------
---ccacacctaaaaa--caatccacg-tgaa-ccg-tatcaa------c------ccaa
t--aattgggggtttac-tt-ggcggcg--------------------------------
------------------------------------------------------------
------------------------------------------------------------
------------------------------------------------------------
------------------------------------------------------------
------------------------------------------------------------
------------------------------------------------------------
------------------------------------------------------------
------------------------------------------------------------
------------------------------------------------------------
------------------------------------------------------------
------------------------------------------------------------
-------------------------------------g-ctgctagc-at----ct---t
tttg--ctggctg--gctactgct--gagtgaatcctatc-----gcg-agcgttctgac
tt---cggttggagctagtagctta-acttat--aaaccctttcttaaatactgaatata
ctgtgggg-acgaaagtctctgcttttaactagatagcaactttcagcagtggatgtcta
ggctcgcacatcg-atgaagaacgctgcgaactgcgatacgtaatgcgaattgcaggatt
ca--gtgagtcatcgaaattttgaacgcatattg-cac-ttccgggttatcc-ct--gga
agtatgcctgtatcagtgtccgtacatcaaacttggttttcttctttcc-gtgtagtcgg
tggaggatatgccagatatgaa-gtgtcttgcggc---tggttttcgaatcg-gctacga
gtcctttgaaatgtatagaactg-act-ctcttt-gttcgaaaagcgtggcgttgctggt
t--gtgaaggctgtttgtatggcttgtc-ggcgaccg-gtttgtctgctatgacatt-aa
tggaggaatgtttgattcgcggtatggttggcttc-ggctgaacaggc-gcttattggac
gttattcctgttgtagtgg-tatgaact-ggtgaaccgtagct-aatgcgt-gacttggc
tttt-gaac--cggctttgc-t-gt-gcgaagtaga-gtgaca-gtttcggct-gtcgag
t-g----tcgaccca-tttgggaaa-t-tgtgctgtgt--ga-cttcggttgcgtag-ca
tctcaa------------------------------------------------------
----------------------------
>EF614964
------------------------------------------------------------
------------------------------------------------------------
------------------------------------------------------------
------------------------------------------------------------
------------------------------------------------------------
------------------------------------------------------------
------------------------------------------------------------
---ccacacctaaaac---aatccacg-tgaa-ccg-tatcaa------c------ccaa
t--aattgggggtttac-tt-ggcggcg--------------------------------
------------------------------------------------------------
------------------------------------------------------------
------------------------------------------------------------
------------------------------------------------------------
------------------------------------------------------------
------------------------------------------------------------
------------------------------------------------------------
------------------------------------------------------------
------------------------------------------------------------
------------------------------------------------------------
------------------------------------------------------------
-------------------------------------g-ctgctagc-at----ct---t
tttg--ctggctg--gctactgct--gagtgaatcctatc-----gcg-agcgttctgac
tt---cggttggagctagtagctta-acttat--aaaccctttcttaaatactgaatata
ctgtgggg-acgaaagtctctgcttttaactagatagcaactttcagcagtggatgtcta
ggctcgcacatcg-atgaagaacgctgcgaactgcgatacgtaatgcgaattgcaggatt
ca--gtgagtcatcgaaattttgaacgcatattg-cac-ttccgggttatcc-ct--gga
agtatgcctgtatcagtgtccgtacatcaaacttggttttcttctttcc-gtgtagtcgg
tggaggatatgccagatatgaa-gtgtcttgcggc---tggttttcgaatcg-gccacga
gtcctttgaaatgtatagaactg-act-ctcttt-gttcgaaaggcgtggcgttgctggt
t--gtgaaggctgtttgtatggcttgtc-ggcgaccg-gtttgtctgctatgacatt-aa
tggaggaatgtttgattcgcggtatggttggcttc-ggctgaacaggc-gcttattggac
gttattcctgttgtagtgg-tatgaact-ggtgaaccgtagct-aatgcgt-gacttggc
tttt-gaac--cggctttgc-t-gt-gcgaagtaga-gtgaca-gtttcggct-gtcgag
t-g----tcgaccca-tttgggaaa-t-tgtgctgtgt--ga-cttcggttgcgtag-ca
tctcaa------------------------------------------------------
----------------------------
>EF614963
------------------------------------------------------------
------------------------------------------------------------
------------------------------------------------------------
------------------------------------------------------------
------------------------------------------------------------
------------------------------------------------------------
------------------------------------------------------------
---ccacacctaaaaa--caatccacg-tgaa-ccg-tatcaa------c------ccaa
t--aattgggggtttac-tt-ggcggcg--------------------------------
------------------------------------------------------------
------------------------------------------------------------
------------------------------------------------------------
------------------------------------------------------------
------------------------------------------------------------
------------------------------------------------------------
------------------------------------------------------------
------------------------------------------------------------
------------------------------------------------------------
------------------------------------------------------------
------------------------------------------------------------
-------------------------------------g-ctgctagc-at----ct---t
tttg--ctggctg--gctactgct--gagtgaatcctatc-----gcg-agcgttctgac
tt---cggttggagctagtagctta-acttat--aaaccctttcttaaatactgaatata
ctgtgggg-acgaaagtctctgcttttaactagatagcaactttcagcagtggatgtcta
ggctcgcacatcg-atgaagaacgctgcgaactgcgatacgtaatgcgaattgcaggatt
ca--gtgagtcatcgaaattttgaacgcatattg-cac-ttccgggttatcc-ct--gga
agtatgcctgtatcagtgtccgtacatcaaacttggttttcttctttcc-gtgtagtcgg
tggaggatatgccagatatgaa-gtgtcttgcggc---tggttttcgaatcg-gctacga
gtcctttgaaatgtatagaactg-act-ctcttt-gttcgaaaagcgtggcgttgctggt
t--gtgaaggctgtttgtatggcttgtc-ggcgaccg-gtttgtctgctatgacatt-aa
tggaggaatgtttgattcgcggtatggttggcttc-ggctgaacaggc-gcttattggac
gttattcctgttgtagtgg-tatgaact-ggtgaaccgtagct-aatgcgt-gacttggc
tttt-gaac--cggctttgc-t-gt-gcgaagtaga-gtgaca-gtttcggct-gtcgag
t-g----tcgaccca-tttgggaaa-t-tgtgctgtgt--ga-cttcggttgcgtag-ca
tctcaa------------------------------------------------------
----------------------------
>EF614962
------------------------------------------------------------
------------------------------------------------------------
------------------------------------------------------------
------------------------------------------------------------
------------------------------------------------------------
------------------------------------------------------------
------------------------------------------------------------
---ccacacctaaaaa--caatccacg-tgaa-ccg-tatcaa------c------ccaa
t--aattgggggtttac-tt-ggcggcg--------------------------------
------------------------------------------------------------
------------------------------------------------------------
------------------------------------------------------------
------------------------------------------------------------
------------------------------------------------------------
------------------------------------------------------------
------------------------------------------------------------
------------------------------------------------------------
------------------------------------------------------------
------------------------------------------------------------
------------------------------------------------------------
-------------------------------------g-ctgctagc-at----ct---t
tttg--ctggctg--gctactgct--gagtgaatcctatc-----gcg-agcgttctgac
tt---cggttggagctagtagctta-acttat--aaaccctttcttaaatactgaatata
ctgtgggg-acgaaagtctctgcttttaactagatagcaactttcagcagtggatgtcta
ggctcgcacatcg-atgaagaacgctgcgaactgcgatacgtaatgcgaattgcaggatt
ca--gtgagtcatcgaaattttgaacgcatattg-cac-ttccgggttatcc-ct--gga
agtatgcctgtatcagtgtccgtacatcaaacttggttttcttctttcc-gtgtagtcgg
tggaggatatgccagatatgaa-gtgtcttgcggc---tggttttcgaatcg-gctacga
gtcctttgaaatgtatagaactg-act-ctcttt-gttcgaaaagcgtggcgttgctggt
t--gtgaaggctgtttgtatggcttgtc-ggcgaccg-gtttgtctgctatgacatt-aa
tggaggaatgtttgattcgcggtatggttggcttc-ggctgaacaggc-gcttattggac
gttattcctgttgtagtgg-tatgaact-ggtgaaccgtagct-aatgcgt-gacttggc
tttt-gaac--cggctttgc-t-gt-gcgaagtaga-gtgaca-gtttcggct-gtcgag
t-g----tcgaccca-tttgggaaa-t-tgtgctgtgt--ga-cttcggttgcgtag-ca
tctcaa------------------------------------------------------
----------------------------
>EF614961
------------------------------------------------------------
------------------------------------------------------------
------------------------------------------------------------
------------------------------------------------------------
------------------------------------------------------------
------------------------------------------------------------
------------------------------------------------------------
---ccacacctaaaaa--caatccacg-tgaa-ccg-tatcaa------c------ccaa
t--aattgggggtttac-tt-ggcggcg--------------------------------
------------------------------------------------------------
------------------------------------------------------------
------------------------------------------------------------
------------------------------------------------------------
------------------------------------------------------------
------------------------------------------------------------
------------------------------------------------------------
------------------------------------------------------------
------------------------------------------------------------
------------------------------------------------------------
------------------------------------------------------------
-------------------------------------g-ctgctagc-at----ct---t
tttg--ctggctg--gctactgct--gagtgaatcctatc-----gcg-agcgttctgac
tt---cggttggagctagtagctta-acttat--aaaccctttcttaaatactgaatata
ctgtgggg-acgaaagtctctgcttttaactagatagcaactttcagcagtggatgtcta
ggctcgcacatcg-atgaagaacgctgcgaactgcgatacgtaatgcgaattgcaggatt
ca--gtgagtcatcgaaattttgaacgcatattg-cac-ttccgggttatcc-ct--gga
agtatgcctgtatcagtgtccgtacatcaaacttggttttcttctttcc-gtgtagtcgg
tggaggatatgccagatatgaa-gtgtcttgcggc---tggttttcgaatcg-gctacga
gtcctttgaaatgtatagaactg-act-ctcttt-gttcgaaaagcgtggcgttgctggt
t--gtgaaggctgtttgtatggcttgtc-ggcgaccg-gtttgtctgctatgacatt-aa
tggaggaatgtttgattcgcggtatggttggcttc-ggctgaacaggc-gcttattggac
gttattcctgttgtagtgg-tatgaact-ggtgaaccgtagct-aatgcgt-gacttggc
tttt-gaac--cggctttgc-t-gt-gcgaagtaga-gtgaca-gtttcggct-gtcgag
t-g----tcgaccca-tttgggaaa-t-tgtgctgtgt--ga-cttcggttgcgtag-ca
tctcaa------------------------------------------------------
----------------------------
>EF614960
------------------------------------------------------------
------------------------------------------------------------
------------------------------------------------------------
------------------------------------------------------------
------------------------------------------------------------
------------------------------------------------------------
------------------------------------------------------------
---ccacacctaaaaa--caatccacg-tgaa-ccg-tatcaa------c------ccaa
t--aattgggggtttac-tt-ggcggcg--------------------------------
------------------------------------------------------------
------------------------------------------------------------
------------------------------------------------------------
------------------------------------------------------------
------------------------------------------------------------
------------------------------------------------------------
------------------------------------------------------------
------------------------------------------------------------
------------------------------------------------------------
------------------------------------------------------------
------------------------------------------------------------
-------------------------------------g-ctgctagc-at----ct---t
tttg--ctggctg--gctactgct--gagtgaatcctatc-----gcg-agcgttctgac
tt---cggttggagctagtagctta-acttat--aaaccctttcttaaatactgaatata
ctgtgggg-acgaaagtctctgcttttaactagatagcaactttcagcagtggatgtcta
ggctcgcacatcg-atgaagaacgctgcgaactgcgatacgtaatgcgaattgcaggatt
ca--gtgagtcatcgaaattttgaacgcatattg-cac-ttccgggttatcc-ct--gga
agtatgcctgtatcagtgtccgtacatcaaacttggttttcttctttcc-gtgtagtcgg
tggaggatatgccagatgtgaa-gtgtcttgcggc---tggttttcgaatcg-gctacga
gtcctttgaaatgtatagaactg-act-ctcttt-gtttgaaaagcgtggcgttgctggt
t--gtgaaggctgtttgtatggcttgtc-ggcgaccg-gtttgtctgctatgacatt-aa
tggaggaatgtttgattcgcggtatggttggcttc-ggctgaacaggc-gcttattggac
gttattcctgttgtagtgg-tatgaact-ggtgaaccgtagct-aatgcgt-gacttggc
tttt-gaac--cggctttgc-t-gt-gcgaagtaga-gtgaca-gtttcggct-gtcgag
t-g----tcgaccca-tttgggaaa-t-tgtgctgtgt--ga-cttccgttgcgtag-ca
tctcaa------------------------------------------------------
----------------------------
>EF614959
------------------------------------------------------------
------------------------------------------------------------
------------------------------------------------------------
------------------------------------------------------------
------------------------------------------------------------
------------------------------------------------------------
------------------------------------------------------------
---ccacacctaaaaa--caatccacg-tgaa-ccg-tatcaa------c------ccaa
t--aattgggggtttac-tt-ggcggcg--------------------------------
------------------------------------------------------------
------------------------------------------------------------
------------------------------------------------------------
------------------------------------------------------------
------------------------------------------------------------
------------------------------------------------------------
------------------------------------------------------------
------------------------------------------------------------
------------------------------------------------------------
------------------------------------------------------------
------------------------------------------------------------
-------------------------------------g-ctgctagc-at----ct---t
tttg--ctggctg--gctactgct--gagtgaatcctatc-----gcg-agcgttctgac
tt---cggttggagctagtagctta-acttat--aaaccctttcttaaatactgaatata
ctgtgggg-acgaaagtctctgcttttaactagatagcaactttcagcagtggatgtcta
ggctcgcacatcg-atgaagaacgctgcgaactgcgatacgtaatgcgaattgcaggatt
ca--gtgagtcatcgaaattttgaacgcatattg-cac-ttccgggttatcc-ct--gga
agtatgcctgtatcagtgtccgtacatcaaacttggttttcttctttcc-gtgtagtcgg
tggaggatatgccagatatgaa-gtgtcttgcggc---tggttttcgaatcg-gctacga
gtcctttgaaatgtatagaactg-act-ctcttt-gttcgaaaagcgtggcgttgctggt
t--gtgaaggctgtttgtatggcttgtc-ggcgaccg-gtttgtctgctatgacatt-aa
tggaggaatgtttgattcgcggtatggttggcttc-ggctgaacaggc-gcttattggac
gttattcctgttgtagtgg-tatgaact-ggtgaaccgtagct-aatgcgt-gacttggc
tttt-gaac--cggctttgc-t-gt-gcgaagtaga-gtgaca-gtttcggct-gtcgag
t-g----tcgaccca-tttgggaaa-t-tgtgctgtgt--ga-cttcggttgcgtag-ca
tctcaa------------------------------------------------------
----------------------------
>EF614958
------------------------------------------------------------
------------------------------------------------------------
------------------------------------------------------------
------------------------------------------------------------
------------------------------------------------------------
------------------------------------------------------------
------------------------------------------------------------
---ccacacctaaaaa--cattccacg-tgaa-ccg-tatcaa------c------ccca
---agttgggggttcga-tt-ggcggcg--------------------------------
------------------------------------------------------------
------------------------------------------------------------
------------------------------------------------------------
------------------------------------------------------------
------------------------------------------------------------
------------------------------------------------------------
------------------------------------------------------------
------------------------------------------------------------
------------------------------------------------------------
------------------------------------------------------------
------------------------------------------------------------
-------------------------------------g-ctgctggc-at----ct---t
tttg--ctggctg--gctactgcc--gagagaaccctatc-----gtg-agcgttctgac
ct---tggttggagctagtaacttt--attat--aaacccattcctaat-actgattata
ctgtgggg-acgaaagtctctgcttttaactagatagcaactttcagcagtggatgtcta
ggctcgcacatcg-atgaagaacgctgcgaactgcgatacgtaatgcgaattgcggaatt
ca--gtgagtcatcgaaattttgaacgcatattg-cac-ttccgggttatcc-ct--gga
agtatgcctgtatcagtgtccatacatcaaacttggttttcttctttcc-gtgtagtcgg
tggaggatatgccagatatgag-gtgtcttgcggc---tggttttcgaatcg-gctgcga
gtcctttgaaatgtatggaactggact-ctcttt-gttcgaaaagcgtggcgttgctggt
t--gtgaaggctgctagtatgactagtc-ggcgaccg-gtttgtctgctatggcatg-aa
tggaagagtgttcgattcgcggtatggttggcttc-ggctgaacaggc-gcttattggac
gttcttcctgctgtggcgg-tat-aact-ggtgaaccgtagtt-catgcat-ggcttggc
tttt-gaat--cggctttgc-t-gctgcgaagtaga-gtgacc-gcttcggct-gtcgag
g-g----tcgaccca-tttgggaac-t-tgtgctgtgc--ga-cttcggttgcgtggaca
tctcaa------------------------------------------------------
----------------------------
>EF614957
------------------------------------------------------------
------------------------------------------------------------
------------------------------------------------------------
------------------------------------------------------------
------------------------------------------------------------
------------------------------------------------------------
------------------------------------------------------------
---ccacacctaaaaa--cattccacg-tgaa-ccg-tatcaa------c------ccca
---agttgggggttcga-tt-ggcggcg--------------------------------
------------------------------------------------------------
------------------------------------------------------------
------------------------------------------------------------
------------------------------------------------------------
------------------------------------------------------------
------------------------------------------------------------
------------------------------------------------------------
------------------------------------------------------------
------------------------------------------------------------
------------------------------------------------------------
------------------------------------------------------------
-------------------------------------g-ctgctggc-at----ct---t
tttg--ctggctg--gctactgcc--gagagaaccctatc-----gtg-agcgttccgac
ct---tggttggagctagtaacttt--attat--aaacccattcctaat-actgattata
ctgtgggg-acgaaagtctctgcttttaactagatagcaactttcagcagtggatgtcta
ggctcgcacatcg-atgaagaacgctgcgaactgcgatacgtaatgcgaattgcgggatt
ca--gtgagtcatcgaaattttgaacgcatattg-cac-ttccgggttatcc-ct--gga
agtatgcctgtatcagtgtccatacatcaaacttggttttcttctttcc-gtgtagtcgg
tggaggatatgccagatgtgaa-gtgtcttgcggc---tggttttcgaatcg-gctgcga
gtcctttgaaatgtatggaactg-gct-ctcttt-gttcgaaaagcgtggcgttgctggt
t--gtgaaggctgctagtatgactagtc-ggcgaccg-gtttgtctgctatggcatg-aa
tggaggagtgttcgattcgcggtatggttggcttc-ggctgaacaggc-gcttattggac
gttcttcctgctgtggcgg-tat-aact-ggtgaaccgtagtt-catacat-ggcttggc
tttt-gaat--cggctttgc-t-gctgcgaagtaga-gtgacc-gcttcggct-gtcgag
g-g----tcgaccca-tttgggaac-t-tgtgctgtgc--ga-cttcggttgcgtggaca
tctcaa------------------------------------------------------
----------------------------
>EF614956
------------------------------------------------------------
------------------------------------------------------------
------------------------------------------------------------
------------------------------------------------------------
------------------------------------------------------------
------------------------------------------------------------
------------------------------------------------------------
---ccacaccaaaaaaa-ctttccacg-tgaa-ccg-tatcaa------c------ccaa
t-aaattgggggtttaa-tt-ggcggcg--------------------------------
------------------------------------------------------------
------------------------------------------------------------
------------------------------------------------------------
------------------------------------------------------------
------------------------------------------------------------
------------------------------------------------------------
------------------------------------------------------------
------------------------------------------------------------
------------------------------------------------------------
------------------------------------------------------------
------------------------------------------------------------
-------------------------------------g-ctgctggc-at----ct---t
tttg--ctggctg--gctaatgct--gagcggaccctatc-----gcg-agcgttctgac
ct---tggttggagctagtagcttacagttat--aaacccattcctaat-actgaacata
ctgtgggg-acgaaagtctctgcttttaactagatagcaactttcagcagtggatgtcta
ggctcgcacatcg-atgaagaacgctgcgaactgcgatacgtaatgcgaattgcaggatt
ca--gtgagtcatcgaaattttgaacgcatattg-cac-ttccgggttatcc-ct--gga
agtatgcctgtatcagtgtccgtacaacaaacttggttttcttctttcc-gtgtagtcgg
tggaggatatgccagatatgaaagtgtcttgcggc---tgattttcggatcg-gctacga
gtcctttgaaatgtatagaactg-acc-ttcttt-gttcgaaaagcgtggcgttgctggt
t--gtggaggctgtccgtgcgactagtc-ggcgaccg-gtttgtctgttatggcgta-aa
tggaggagtgtttgattcgcggtatggttggcttc-ggctgaacaggc-gcttattggac
gttctttctgctgtggcgg-tat-gact-ggtgaaccgtagtt-catgcgt-gacttggc
tttt-gaac--tggctttgc-t-gctgcgaagtaga-gtgaca-gtttcggct-gtcgag
g-g----tcgaccca-tttgggaaa-t-agtgctgtgc--ga-ctttg-tcgtgtgg-ca
tctcaa------------------------------------------------------
----------------------------
>EF614955
------------------------------------------------------------
------------------------------------------------------------
------------------------------------------------------------
------------------------------------------------------------
------------------------------------------------------------
------------------------------------------------------------
------------------------------------------------------------
---ccacacctaaaaa--ctttccacg-tgaa-ccg-tatcaa------c------ccaa
t-aaattgggggtttaa-tt-ggcggct--------------------------------
------------------------------------------------------------
------------------------------------------------------------
------------------------------------------------------------
------------------------------------------------------------
------------------------------------------------------------
------------------------------------------------------------
------------------------------------------------------------
------------------------------------------------------------
------------------------------------------------------------
------------------------------------------------------------
------------------------------------------------------------
-------------------------------------g-ctgccggc-at----ct---t
tttg--ctggctg--gctactgct--gagcgaaccctatc-----gtg-agcgttctgac
ct---cggttggagctagtaacttg-aatttt--aaaccctttcttaaatactgaatata
ctgtgggg-acgaaagtctctgcttttaactagatagcaactttcagcagtggatgtcta
ggctcgcacatcg-atgaagaacgctgcgaactgcgatacgtaatgcgaattgcaggatt
ca--gtgagtcatcgaaattttgaacgcatattg-cac-ttccgggttatcc-ct--ggg
agtatgcctgtatcagtgtccgtacatcaaacttggttttcttctttcc-gtgtagtcgg
tggaggatatgccagatgtgaa-gtgtcttgcggc---tggttttcggatcg-gctgcga
gtcctttgaaatgtacagaactg-act-ctcttt-gttcgaaaagcgtggcgttgctggt
t--gtggaggctgtcagtatggctagtc-ggcgaccg-gtttgtctgctatggcatg-aa
tggaggaatgtttgattcgcggtatggttggcttc-ggctgaacaggc-gcttattggac
gttcttcctgctatggcgg-tatgaact-ggtgaaccgtagtt-catgcat-gacttggc
tttt-gaat--cggctttgc-t-gttgcgaagtaga-gtgaca-gtttcggct-gtcgag
g-g----tcgaccca-tttgggaaa-t-tgtgctgtgc--ga-cttcggtcgcgtgg-ca
tctcaa------------------------------------------------------
----------------------------
>EF614954
------------------------------------------------------------
------------------------------------------------------------
------------------------------------------------------------
------------------------------------------------------------
------------------------------------------------------------
------------------------------------------------------------
------------------------------------------------------------
---ccacacctaaaaa--ctttccacg-tgaa-ccg-tatcaa------c------ccaa
t-aatttgggggtttaa-tt-ggcggct--------------------------------
------------------------------------------------------------
------------------------------------------------------------
------------------------------------------------------------
------------------------------------------------------------
------------------------------------------------------------
------------------------------------------------------------
------------------------------------------------------------
------------------------------------------------------------
------------------------------------------------------------
------------------------------------------------------------
------------------------------------------------------------
-------------------------------------g-ctgctggc-at----ct---t
tttg--ctggctg--gctactgct--gagcgaaccctatc-----gtg-agcgttctgac
ct---cggttggagctagtaactta-aatttt--aaacccattcttaaatactgaatata
ctgtgggg-acgaaagtctctgcttttaactagatagcaactttcagcagtggatgtcta
ggctcgcacatcg-atgaagaacgctgcgaactgcgatacgtaatgcgaattgcaggatt
ca--gtgagtcatcgaaattttgaacgcayattg-cac-ttccgggttatcc-ct--gga
agtatgcctgtatcagtgtccgtacatcaaacttggttttcttctttcc-gtgtagtcgg
tggaggatatgccagatatgaa-gtgtcttgcggc---tagttttcgaaccg-gctgtga
gtcctttgaaatgtacagaactg-act-ctcttt-gttcgaaaagcgtggcgttgctggt
t--gtgaaggctgtcaatatgactagtc-ggcgaccg-gtttgtctgctatggcatg-aa
tggaggagtgttcgattcgcggtatggttagcttc-ggctgaacaggc-gcttattggac
gttcttcttgctatggcgg-tat-gact-ggtgaaccgtagtt-catgcgt-gacttggc
tttt-gaat--cggctttgc-t-gt-gcgaagtaga-gtgaca-gtttcggct-gtcgag
g-g----tcgaccca-tttgggaaa-t-tgtgctgtgc--ga-cttcggtcacgtag-ca
tctcaa------------------------------------------------------
----------------------------
>EF614953
------------------------------------------------------------
------------------------------------------------------------
------------------------------------------------------------
------------------------------------------------------------
------------------------------------------------------------
------------------------------------------------------------
------------------------------------------------------------
---ccacacctaaaaa--ctttccacg-tgaa-ccg-tatcaa------c------ccaa
t-aatttgggggtttaa-tt-ggcggct--------------------------------
------------------------------------------------------------
------------------------------------------------------------
------------------------------------------------------------
------------------------------------------------------------
------------------------------------------------------------
------------------------------------------------------------
------------------------------------------------------------
------------------------------------------------------------
------------------------------------------------------------
------------------------------------------------------------
------------------------------------------------------------
-------------------------------------g-ctgctggc-at----ct---t
tttg--ctggctg--gctactgct--gagcgaaccctatc-----gtg-agcgttctgac
ct---cggttggagctagtaactta-aatttt--aaacccattcttaaatactgaatata
ctgtgggg-acgaaagtctctgcttttaactagatagcaactttcagcagtggatgtcta
ggctcgcacatcg-atgaagaacgctgcgaactgcgatacgtaatgcgaattgcaggatt
ca--gtgagtcatcgaaattttgaacgcatattg-cac-ttccgggttatcc-ct--gga
agtatgcctgtatcagtgtccgtacatcaaacttggttttcttctttcc-gtgtagtcgg
tggaggatatgccagatatgaa-gtgtcttgcggc---tagttttcgaaccg-gctgtga
gtcctttgaaatgtacagaactg-act-ctcttt-gttcgaaaagcgtggcgttgctggt
t--gtgaaggctgtcaatatgactagtc-ggcgaccg-gtttgtctgctatggcatg-aa
tggaggagtgttcgattcgcggtatggttagcttc-ggctgaacaggc-gcttattggac
gttcttcttgctatggcgg-tat-gact-ggtgaaccgtagtt-catgcgt-gacttggc
tttt-gaat--cggctttgc-t-gt-gcgaagtaga-gtgaca-gtttcggct-gtcgag
g-g----tcgaccca-tttgggaaa-t-tgtgctgtgc--ga-cttcggtcacgtag-ca
tctcaa------------------------------------------------------
----------------------------
>EF614952
------------------------------------------------------------
------------------------------------------------------------
------------------------------------------------------------
------------------------------------------------------------
------------------------------------------------------------
------------------------------------------------------------
------------------------------------------------------------
---ccacacctaaaaa--ctttccacg-tgaa-ccg-tatcaa------c------ccaa
t-aatttgggggtttaa-tt-ggcggct--------------------------------
------------------------------------------------------------
------------------------------------------------------------
------------------------------------------------------------
------------------------------------------------------------
------------------------------------------------------------
------------------------------------------------------------
------------------------------------------------------------
------------------------------------------------------------
------------------------------------------------------------
------------------------------------------------------------
------------------------------------------------------------
-------------------------------------g-ctgctggc-at----ct---t
tttg--ctggctg--gctactgct--gagcgaaccctatc-----gtg-agcgttctgac
ct---cggttggagctagtaactta-aatttt--aaacccattcttaaatactgaatata
ctgtgggg-acgaaagtctctgcttttaactagatagcaactttcagcagtggatgtcta
ggctcgcacatcg-atgaagaacgctgcgaactgcgatacgtaatgcgaattgcaggatt
ca--gtgagtcatcgaaattttgaacgcatattg-cac-ttccgggttatcc-ct--gga
agtatgcctgtatcagtgtccgtacatcaaacttggttttcttctttcc-gtgtagtcgg
tggaggatatgccagatatgaa-gtgtcttgcggc---tagttttcgaaccg-gctgtga
gtcctttgaaatgtacagaactg-act-ctcttt-gttcgaaaagcgtggcgttgctggt
t--gtgaaggctgtcaatatgactagtc-ggcgaccg-gtttgtctgctatggcatg-aa
tggaggagtgttcgattcgcggtatggttagcttc-ggctgaacaggc-gcttattggac
gttcttcttgctatggcgg-tat-gact-ggtgaaccgtagtt-catgcgt-gacttggc
tttt-gaat--cggctttgc-t-gt-gcgaagtaga-gtgaca-gtttcggct-gtcgag
g-g----tcgaccca-tttgggaaa-t-tgtgctgtgc--ga-cttcggtcacgtag-ca
tctcaa------------------------------------------------------
----------------------------
>EF174972
------------------------------------------------------------
------------------------------------------------------------
------------------------------------------------------------
------------------------------------------------------------
------------------------------------------------------------
------------------------------------------------------------
------------------------------------------------------------
---taccacacctaaaa-ctttccacg-tgaa-ccg-tatcaa------a------caat
t--aattgggggcttat-tt-ggcggt-agcagctagcatattgtatt-tttttgctggc
tactgctgctgtgtaagca-----------------------------------------
------------------------------------------------------------
------------------------------------------------------------
------------------------------------------tttatttggtggcagcgg
ctagcatatc--------------------------------------------------
------------------------------------------------------------
------------------------------------------------------------
------------------------------------------------------------
------------------------------------------------------------
------------------------------------------------------------
-----------------------------------gta-tt--tttttgctggctactgc
tgctgtgtaagcatttatttggtggc---aactgctag-catattgt-at----tttttt
t--g--ctggcaa---ctgctact--gggtataccctgtca-tg-gca-agcgctcggac
ct---tggtttgagc-aggagcatg-aatttt--aaaccatttactaattactgaatata
ctgtgggg-acgaaagtctctgcttttaactagatagcaactttcagcagtggatgtcta
ggctcgcacatcg-atgaagaacgctgcgaactgcgatacgtaatgcgaattgcaggatt
ca--gtgagtcatcgaaattttgaacgcatattg-cac-ttccgggctctctact-cggg
agtatgcctgtatcagtgtccgtacaacaaacttggttttcttccttcc-gtgtagtcgg
tggaagatataccagatgtgaa-gtgtcttgcggc---tgattttcggatcg-gctgcga
gtcctttgaaatgtacagaactgtacttctcttt-gctcgaaaagcgtggtgttactggt
t--gtaaagactgaccgtgtggcaaaacaggcgactgtgattgtctgctggggcatt-aa
tggaggagtgttcaattcgcggtatggttggcttc-ggctaaacaggc-gcttactggac
attctttcagctgtggcgg-tat-atct-ggtgaaccgtag-t-cacgtg--gtcttgg-
tttt-gaat--cggtttcgc-t-ggtgcgaagtaga-gtgaca-gtttcggct-gtcgag
g-g----tcgatcca-tttgggaaa-tttgtgcggtgc--gg-cttcggtcgcgctg-ca
tctcaattggacctgatatcaggc------------------------------------
----------------------------
>EF174971
------------------------------------------------------------
------------------------------------------------------------
------------------------------------------------------------
------------------------------------------------------------
------------------------------------------------------------
------------------------------------------------------------
------------------------------------------------------------
---cc-----taaaac---tttccacg-tgaa-ccg-tatcaa------a------caat
t--aattgggggcttat-tt-ggcggt-agcagctagcatattgtatt-tttttgctggc
tactgctgctgtgtaagca-----------------------------------------
------------------------------------------------------------
------------------------------------------------------------
------------------------------------------tttatttggtggcagcgg
ctagcatatc--------------------------------------------------
------------------------------------------------------------
------------------------------------------------------------
------------------------------------------------------------
------------------------------------------------------------
------------------------------------------------------------
-----------------------------------gta-tt--tttttgctggctactgc
tgctgtgtaagcatttatttggtggc---aactgctag-catattgt-at----tttttt
t--g--ctggcaa---ctgctact--gggtataccctgtca-tg-gca-agcgctcggac
ct---tggtttgagc-aggagcatg-aatttt--aaaccatttactaattactgaatata
ctgtgggg-acgaaagtctctgcttttaactagatagcaactttcagcagtggatgtcta
ggctcgcacatcg-atgaagaacgctgcgaactgcgatacgtaatgcgaattgcaggatt
ca--gtgagtcatcgaaattttgaacgcatattg-cac-ttccgggctctctact-cggg
agtatgcctgtatcagtgtccgtacaacaaacttggttttcttccttcc-gtgtagtcgg
tggaagatataccagatgtgaa-gtgtcttgcggc---tgattttcggatcg-gctgcga
gtcctttgaaatgtacagaactgtacttctcttt-gctcgaaaagcgtggtgttactggt
t--gtaaagactgaccgtgtggcaaaacaggcgactgtgattgtctgctggggcatt-aa
tggaggagtgttcaattcgcggtatggttggcttc-ggctaaacaggc-gcttactggac
attctttcagctgtggcgg-tat-atct-ggtgaaccgtag-t-cacgtg--gtcttgg-
tttt-gaat--cggtttcgc-t-ggtgcgaagtaga-gtgaca-gtttcggct-gtcgag
g-g----tcgatcca-tttgggaaa-tttgtgcggtgc--gg-cttcggtcgcgctg-ca
tctcaattggacctgatatcaggcaagattacccgctga---------------------
----------------------------
>EF174970
------------------------------------------------------------
------------------------------------------------------------
------------------------------------------------------------
------------------------------------------------------------
------------------------------------------------------------
------------------------------------------------------------
------------------------------------------------------------
---taccacacctaaaa-ctttccacg-tgaa-ccg-tatcaa------a------caat
t--aattgggggcttat-tt-ggcggt-agcagctagcatattgtatt-tttttgctggc
tactgctgctgtgtaagca-----------------------------------------
------------------------------------------------------------
------------------------------------------------------------
------------------------------------------tttatttggtggcagcgg
ctagcatatc--------------------------------------------------
------------------------------------------------------------
------------------------------------------------------------
------------------------------------------------------------
------------------------------------------------------------
------------------------------------------------------------
-----------------------------------gta-tt--tttttgctggctactgc
tgctgtgtaagcatttatttggtggc---aactgctag-catattgt-at----tttttt
t--g--ctggcaa---ctgctact--gggtataccctgtca-tg-gca-agcgctcggac
ct---tggtttgagc-aggagcatg-aatttt--aaaccatttactaattactgaatata
ctgtgggg-acgaaagtctctgcttttaactagatagcaactttcagcagtggatgtcta
ggctcgcacatcg-atgaagaacgctgcgaactgcgatacgtaatgcgaattgcaggatt
ca--gtgagtcatcgaaattttgaacgcatattg-cac-ttccgggctctctact-cggg
agtatgcctgtatcagtgtccgtacaacaaacttggttttcttccttcc-gtgtagtcgg
tggaagatataccagatgtgaa-gtgtcttgcggc---tgattttcggatcg-gctgcga
gtcctttgaaatgtacagaactgtacttctcttt-gctcgaaaagcgtggtgttactggt
t--gtaaagactgaccgtgtggcaaaacaggcgactgtgattgtctgctggggcatt-aa
tggaggagtgttcaattcgcggtatggttggcttc-ggctaaacaggc-gcttactggac
attctttcagctgtggcgg-tat-atct-ggtgaaccgtag-t-cacgtg--gtcttgg-
tttt-gaat--cggtttcgc-t-ggtgcgaagtaga-gtgaca-gtttcggct-gtcgag
g-g----tcgatcca-tttgggaaa-tttgtgcggtgc--gg-cttcggtcgcgctg-ca
tctcaa---------------------------------ttgg-----------------
----------------------------
>EF174969
------------------------------------------------------------
------------------------------------------------------------
------------------------------------------------------------
------------------------------------------------------------
------------------------------------------------------------
------------------------------------------------------------
--------------------------------------t----cgga-aggat--catt-
a--ccacacctaaaaa--ctttccacg-tgaa-ccg-tatcaa------a------caac
a--aattgggggtttgt-tt-ggcggcg--------------------------------
------------------------------------------------------------
------------------------------------------------------------
------------------------------------------------------------
------------------------------------------------------------
------------------------------------------------------------
------------------------------------------------------------
------------------------------------------------------------
------------------------------------------------------------
------------------------------------------------------------
------------------------------------------------------------
------------------------------------------------------------
-------------------------------------g-ctgctggc-at----cttttt
t--g--ctagc-g--gctgctgct--aagcaagccctatca-tg-gcg-agcgttcggac
ct---cggtcggagccagtagcttt-cattgt--aaacccattcttaattactgaatata
ctgtaggg-acgaaagtctctacttttaactagatagcaactttcagcagtggatgtcta
ggctcgcacatcg-atgaagaacgctgcgaactgcgatacgtaatgcgaattgcaggatt
ca--gtgagtcatcgaaattttgaacgcatattg-cac-tcctgggttcagc-ct-cagg
agtatgcctgtatcagtgtccgtacaccaaacttggttttcctctttcc-gtgtagtcgg
tggaggatatgccagatgtgaa-gtgtcttgcggc---tggttttcggatcg-gctgcga
gtcctttgaaatgtacagaactgtacttctcttt-gctcgaaaagcgtggcgttgctggt
t--gtgaaggctgtccgtgtgaccagtc-ggcgatca-gtttgtctgctgtagtgtt-aa
tggaggaatgttcgattcgcggtatgattggcttc-ggctgagcagac-gcttattggac
gtttttcctgctgtagcgg-tatgaact-ggtgaaccgtag-t-catgtgt-gacttggc
tttt-gaat--cggcattgc-t-ggtgcgaagtaga-gtggca-gtctcggct-gtcgag
g-g----tcgatcca-tttgggaaa-tttgcgcagtgc--ga-cttcggtcacgcgg-cg
tctcaa---------------------------------ttg------------------
----------------------------
>EF174968
------------------------------------------------------------
------------------------------------------------------------
------------------------------------------------------------
------------------------------------------------------------
------------------------------------------------------------
------------------------------------------------------------
--------------------------------------cg-g-cggg-akwat--cayy-
a--ccacscctaaaac---tttccacg-tgar-cmg-yatcma------a------caat
t--cattgggggcttat-tt-ggcggc-agcaactagcatatcgtattatttttgctggc
tactgctgctgtgtaagc-tctatcatgggtatacttagcggcaacagctagcatattgt
atttttt-----------------------------------------------------
------------------------------------------------------------
-----------------gctggctactgctgctatgtaagtgtttatttggcggcagcag
ctagcatatc--------------------------------------------------
------------------------------------------------------------
------------------------------------------------------------
------------------------------------------------------------
------------------------------------------------------------
------------------------------------------------------------
-----------------------------------gta-ttattttttgctggctacttc
tgctgtgtaagcatttattcggcggc---agcagctag-catatcgt-at----tatttt
t--g--ctgac-g--actgctact--aggtataccctgtca-tg-gca-agcgctcggac
ct---tgatttgagc-aggagcatg-aatttt--aaaccatttactaattactgaatata
ctgcgggg-acgaaagtctctgcttttaactagataacaactttcagcagtggatgtcta
ggctcgcacatcg-atgaagaacgctgcgaactgcgatacgtaatgcgaattgcaggatt
ca--gtgagtcatcgaaattttgaacgcatattg-cac-ttccgggctctctact-cggg
agtatgcctgtatcagtgtccgtacaacaaacttggttttcttccttcc-gtgtagtcgg
tggaagatatgccagatgtgaa-gtgtcttgcgac---tgattttcggatcg-gctgcga
gtcctttgaaatgtacagaactgtacttctcttt-gctcgaaaagcgtggtgttactggt
t--gtaaagactgaccgtgtggccaaacaggcgactgtgattgtctgctggggcatt-aa
tggaggagtgttcaattcgcggtatggttggcttc-ggctaaacagac-gcttactggac
attctttcagttgtggcgg-tat-atct-ggtgaaccgtag-t-cacgtg--gtcttgg-
tttt-gaat--cggtttcgc-t-ggtgcgaagtaga-gtgaca-gtttcggct-gtcgag
g-g----tcgatcca-tttgggaaa-tttgtgcggtgc--gg-cttcggtcgcgctg-ca
tctcaattggacctgatatcaggcaagattacccgctga----acttaagca--------
----------------------------
>EF174967
------------------------------------------------------------
------------------------------------------------------------
------------------------------------------------------------
------------------------------------------------------------
------------------------------------------------------------
------------------------------------------------------------
--------------------------------------t----cgga-aggat--catt-
a--ccacacctaaaac---tttccacg-tgaa-ccg-tatcaa------a------caat
t--aattgggggcttat-tt-ggcggt-agcagctagcatattgtatt-tttttgctggc
tactgctgctgtgtaagca-----------------------------------------
------------------------------------------------------------
------------------------------------------------------------
------------------------------------------tttatttggtggca----
------------------------------------------------------------
------------------------------------------------------------
------------------------------------------------------------
------------------------------------------------------------
------------------------------------------------------------
------------------------------------------------------------
------------------------------------------------------------
------------------------------actgctag-catattgt-at----tttttt
t--g--ctggcaa---ctgctact--gggtataccctgtca-tg-gca-agcgctcggac
ct---tggtttgagc-aggagcatg-aatttt--aaaccatttactaattactgaatata
ctgtgggg-acgaaagtctctgcttttaactagatagcaactttcagcagtggatgtcta
ggctcgcacatcg-atgaagaacgctgcgaactgcgatacgtaatgcgaattgcaggatt
ca--gtgagtcatcgaaattttgaacgcatattg-cac-ttccgggctctctact-cggg
agtatgcctgtatcagtgtccgtacaacaaacttggttttcttccttcc-gtgtagtcgg
tggaagatataccagatgtgaa-gtgtcttgcggc---tgattttcggatcg-gctgcga
gtcctttgaaatgtacagaactgtacttctcttt-gctcgaaaagcgtggtgttactggt
t--gtaaagactgaccgtgtggcaaaacaggcgactgtgattgtctgctggggcatt-aa
tggaggagtgttcaattcgcggtatggttggcttc-ggctaaacaggc-gcttactggac
attctttcagctgtggcgg-tat-atct-ggtgaaccgtag-t-cacgtg--gtcttgg-
tttt-gaat--cggtttcgc-t-ggtgcgaagtaga-gtgaca-gtttcggct-gtcgag
g-g----tcgatcca-tttgggaaa-tttgtgcggtgc--gg-cttcggtcgcgctg-ca
tctcaattggacctgatatcaggcaagattacccgctga---------------------
----------------------------
>EF174966
------------------------------------------------------------
------------------------------------------------------------
------------------------------------------------------------
------------------------------------------------------------
------------------------------------------------------------
------------------------------------------------------------
--------------------------------------t----cgga-aggat--catt-
s--ccmcmcctaaaac---tttccacg-tgaa-ccg-tatcaa------a------caat
t--aattgggggcttat-tt-ggcggc-agcagctagcatattgtatt-cttttgctggc
tactgctgctgtgtaagc-tctatcatgggtatacttggcggcagcagctagcatattgt
atttttttgctggctactgttgctgtgtaagtgtttatttagcagcagcaggcagcatat
tgtattttttt-gctggttactgctgctatgtaagkgtttatttggcggcagtagctagc
atattgtatt-ttttt-gctggctactgctgctgtgtaagcatttatt-ggcggcagcgg
ttagcatatc--------------------------------------------------
------------------------------------------------------------
------------------------------------------------------------
------------------------------------------------------------
------------------------------------------------------------
------------------------------------------------------------
-----------------------------------gtaatt--tttttgctggctacttc
tgctgtgtaagcatttatttggcggc---agcggctag-catatcgt-at----tt---t
cttg--ctggcaa---ctgctact--gggtataccctgtca-tg-gca-aacgctcggac
ct---tggtttgagc-aggagcatg-aatttt--aaaccatttactaattactgaatata
ctgtgggg-acgaaagtctctgcttttaactagataacaactttcagcagtggatgtcta
ggctcgcacatcg-atgaagaacgctgcgaactgcgatacgtaatgcgaattgcaggatt
ca--gtgagtcatcgaaattttgaacgcatattg-cac-ttccgggctctctact-cggg
agtatgcctgtatcagtgtccgtacaacaaacttggttttcttccttcc-gtgtagtcgg
tggaagatatgccagatgtgaa-gtgtcttgcggc---tgattttcggatcg-gctgcga
gtcctttgaaatgtacagaactgtacttctcttt-gctcgaaaagcgtggtgttactggt
t--gtaaagactgaccgtgtgacaaaacaggcgactgtgattgtctgctggggcatt-aa
tggaggagtgttcaattcgcggtatggttggcttc-ggctaaacaggc-gcttactggac
attctttcagctgtggcgg-tat-atct-ggtgaaccgtag-t-cacgtg--gtcttgg-
tttt-gaat--cggtttcgc-t-ggtgcgaagtaga-gtgaca-gtttcggct-gtcgag
g-g----tcgatcca-tttgggaaa-tttgtgcggtgc--gg-cttcggtcgcgctg-ca
tctcaattggacctgatatcaggc----------------------------a-------
----------------------------
>EF174965
------------------------------------------------------------
------------------------------------------------------------
------------------------------------------------------------
------------------------------------------------------------
------------------------------------------------------------
------------------------------------------------------------
--------------------------------------------gga-aggat--catt-
a--ccacacctaaaac---tttccacg-tgaa-ccg-tatcaa------a------caat
t--aattgggggcttat-tt-ggcggc-agcagctagcatattgtatt-tttttgctggc
tactgctgctgtgtaagc-tctatcatgggtatacttggcggcagcagctagcatat---
------------------------------------------------------------
------------------------------------------------------------
------------------------------------------------------------
------------------------------------------------------------
------------------------------------------------------------
------------------------------------------------------------
------------------------------------------------------------
------------------------------------------------------------
------------------------------------------------------------
------------------------------------------------------------
--------------------------------------------cgt-at----tt---t
tttg--ctggcaa---ctgctact--gggtataccctgtca-tg-gca-agcgctcggac
ct---tggtttgagc-aggagcatg-aatttt--aaaccatttactaattactgaatata
ctgtgggg-acgaaagtctctgcttttaactagatagcaactttcagcagtggatgtcta
ggctcgcacatcg-atgaagaacgctgcgaactgcgatacgtaatgcgaattgcaggatt
ca--gtgagtcatcgaaattttgaacgcatattg-cac-ttccgggctctctacc-cggg
agtatgcctgtatcagtgtccgtacaacaaacttggttttcttccttcc-gtgtagtcgg
tggaagatatgtcagatgtgaa-gtgtcttgcggc---tgattttcggatcg-gctgcga
gtcctttgaaatgtacagaactgtacttctcttt-gctcgaaaagcgtggtgttactggt
t--gtaaagactgaccgtgtggcaaaacaggcgactgtgattgtctgctggggcatt-aa
tggaggagtgttcaattcgcggtatggttggcttc-ggctaaacaggc-gcttactggac
attctttcagctgtggcgg-tat-atct-ggtgaaccgtag-t-cacgtg--gtcttgg-
tttt-gaat--cggtttcgc-t-ggtgcgaagtaga-gtgaca-gtttcggct-gtcgag
g-g----tcgatcca-tttgggaaa-tttgtgcggtgc--gg-cttcggtcgcgctg-ca
tctcaattggacctgatatcaggcaagattacccgctga----acttaagca-tattaat
aa--------------------------
>EF174964
------------------------------------------------------------
------------------------------------------------------------
------------------------------------------------------------
------------------------------------------------------------
------------------------------------------------------------
------------------------------------------------------------
--------------------------------------t----cgga-aggat--catt-
a--ccacacctaaaac---tttccacg-tgaa-ccg-tatcaa------a------caat
t--aattgggggcttat-tt-ggcggc-agcagctagcatattgtatt-tttttgctggc
tactgctgctgtgtaagc-tctatcatgggtatacttggcggcagcagctagcatat---
------------------------------------------------------------
------------------------------------------------------------
------------------------------------------------------------
------------------------------------------------------------
------------------------------------------------------------
------------------------------------------------------------
------------------------------------------------------------
------------------------------------------------------------
------------------------------------------------------------
------------------------------------------------------------
--------------------------------------------cgt-at----tt---t
tttg--ctggcaa---ctgctact--gggtataccctgtca-tg-gca-agcgctcggac
ct---tggtttgagc-aggagcatg-aatttt--aaaccatttactaattactgaatata
ctgtgggg-acgaaagtctctgcttttaactagatagcaactttcagcagtggatgtcta
ggctcgcacatcg-atgaagaacgctgcgaactgcgatacgtaatgcgaattgcaggatt
ca--gtgagtcatcgaaattttgaacgcatattg-cac-ttccgggctctctacc-cggg
agtatgcctgtatcagtgtccgtacaacaaacttggttttcttccttcc-gtgtagtcgg
tggaagatatgtcagatgtgaa-gtgtcttgcggc---tgattttcggatcg-gttgcga
gtcctttgaaatgtacagaactgtacttctcttt-gctcgaaaagcgtggtgttactggt
t--gtaaagactgaccgtgtggcaaaacaggcgactgtgattgtctgctggggcatt-aa
tggaggagtgttcaattcgcggtatggttggcttc-ggctaaacaggc-gcttactggac
attctttcagctgtggcgg-tat-atct-ggtgaaccgtag-t-cacgtg--gtcttgg-
tttt-gagt--cggtttcgc-t-ggtgcgaagtaga-gtgaca-gtttcggct-gtcgag
g-g----tcgatcca-tttgggaaa-tttgtgcggtgc--gg-cttcggtcgcgctg-ca
tctcaattggacctgatatcaggcaagattacccgctga----acttaagca--------
----------------------------
>EF174963
------------------------------------------------------------
------------------------------------------------------------
------------------------------------------------------------
------------------------------------------------------------
------------------------------------------------------------
------------------------------------------------------------
------------------------------------------------------------
---ccacacctaaaaa--ctttccacg-tgaa-ccg-tatcaa------c-------aat
t--aattgggggcttat-tt-ggcggt-agcagctagcatattgtatt-tttttgctggc
tactgctgctgtgtaagca-----------------------------------------
------------------------------------------------------------
------------------------------------------------------------
------------------------------------------tttatttggtggcagcgg
ctagcatatc--------------------------------------------------
------------------------------------------------------------
------------------------------------------------------------
------------------------------------------------------------
------------------------------------------------------------
------------------------------------------------------------
-----------------------------------gta-tt--tttttgctggctactgc
tgctgtgtaagcatttatttggtggc---aactgctag-catattgt-at----tttttt
t--g--ctggcaa---ctgctact--gggtataccctgtca-tg-gca-agcgctcggac
ct---tggtttgagc-aggagcatg-aatttt--aaaccatttactaattactgaatata
ctgtgggg-acgaaagtctctgcttttaactagatagcaactttcagcagtggatgtcta
ggctcgcacatcg-atgaagaacgctgcgaactgcgatacgtaatgcgaattgcaggatt
ca--gtgagtcatcgaaattttgaacgcatattg-cac-ttccgggctctctact-cggg
agtatgcctgtatcagtgtccgtacaacaaacttggttttcttccttcc-gtgtagtcgg
tggaagatataccagatgtgaa-gtgtcttgcggc---tgattttcggatcg-gctgcga
gtcctttgaaatgtacagaactgtacttctcttt-gctcgaaaagcgtggtgttactggt
t--gtaaagactgaccgtgtggcaaaacaggcgactgtgattgtctgctggggcatt-aa
tggaggagtgttcaattcgcggtatggttggcttc-ggctaaacaggc-gcttactggac
attctttcagctgtggcgg-tat-atct-ggtgaaccgtag-t-cacgtg--gtcttgg-
tttt-gaat--cggtttcgc-t-ggtgcgaagtaga-gtgaca-gtttcggct-gtcgag
g-g----tcgatcca-tttgggaaa-tttgtgcggtgc--gg-cttcggtcgcgctg-ca
tctcaa---------------------------------ttgg-----------------
--ac------------------------
>EF174962
------------------------------------------------------------
------------------------------------------------------------
------------------------------------------------------------
------------------------------------------------------------
------------------------------------------------------------
------------------------------------------------------------
------------------------------------------------------------
-------------------------------------------------a------caat
t--cattgggggcttat-tt-ggcggc-agcaactagcatatcgtattatttttgctggc
tactgctgctgtgtaagc-tctatcatgggtatacttagcggcaacagctagcatattgt
atttttt-----------------------------------------------------
------------------------------------------------------------
-----------------gctggctactgctgctatgtaagtgtttatttggcggcagcag
ctagcatatc--------------------------------------------------
------------------------------------------------------------
------------------------------------------------------------
------------------------------------------------------------
------------------------------------------------------------
------------------------------------------------------------
-----------------------------------gta-ttattttttgctggctacttc
tgctgtgtaagcatttattcggcggc---agcagctag-catatcgt-at----tatttt
t--g--ctgac-g--actgctact--aggtataccctgtca-tg-gca-agcgctcggac
ct---tgatttgagc-aggagcatg-aatttt--aaaccatttactaattactgaatata
ctgcgggg-acgaaagtctctgcttttaactagataacaactttcagcagtggatgtcta
ggctcgcacatcg-atgaagaacgctgcgaactgcgatacgtaatgcgaattgcaggatt
ca--gtgagtcatcgaaattttgaacgcatattg-cac-ttccgggctctctact-cggg
agtatgcctgtatcagtgtccgtacaacaaacttggttttcttccttcc-gtgtagtcgg
tggaagatatgccagatgtgaa-gtgtcttgcgac---tgattttcggatcg-gctgcga
gtcctttgaaatgtacagaactgtacttctcttt-gctcgaaaagcgtggtgttactggt
t--gtaaagactgaccgtgtggccaaacaggcgactgtgattgtctgctggggcatt-aa
tggaggagtgttcaattcgcggtatggttggcttc-ggctaaacagac-gcttactggac
attctttcagttgtggcgg-tat-atct-ggtgaaccgtag-t-cacgtg--gtcttgg-
tttt-gaat--cggtttcgc-t-ggtgcgaagtaga-gtgaca-gtttcggct-gtcgag
g-g----tcgatcca-tttgggaaa-tttgtgcggtgc--gg-cttcggtcgcgctg-ca
tctcaattggacctgatatca---------------------------------------
----------------------------
>EF174961
------------------------------------------------------------
------------------------------------------------------------
------------------------------------------------------------
------------------------------------------------------------
------------------------------------------------------------
------------------------------------------------------------
------------------------------------------------------------
---ccacacctaaaaa--ctttccacg-tgaa-ccg-tatcaa------a------ccaa
t-taattgggggtttgc-tt-gacggca--------------------------------
------------------------------------------------------------
------------------------------------------------------------
------------------------------------------------------------
------------------------------------------------------------
------------------------------------------------------------
------------------------------------------------------------
------------------------------------------------------------
------------------------------------------------------------
------------------------------------------------------------
------------------------------------------------------------
------------------------------------------------------------
-------------------------------------a-ctgcaggc-at----cttttt
gttg--ctggt-g--gttgctgcc--gaaaaagccctatca-tg-gcg-agcgttcggac
ct---cggtcggagcgagtagcttt--attgt--aaacccattcctaattactgaatata
ctgtgggg-acgaaagtctctgcttttaactagatagcaactttcagcagtggatgtcta
ggctcgcacatcg-atgaagaacgctgcgaactgcgatacgtaatgcgaattgcaggatt
ca--gtgagtcatcgaaattttgaacgcatattg-cac-tcccgggttcagc-ct-cggg
agtatgcctgtatcagtgtccgtacaccaaccttggttttcttctttcc-gtgtagtcgg
tggaggatatgccagatatgaa-gtgtcttgcggc---tgattttcggatcg-gctgcga
gtccttttaaatgtacagaactgtacttctcttt-gctcgaaaagcgtggcgttgctggt
t--gtgaagactgtccatgtggctagtc-ggcgatcg-gtttgtctactgtggcatt-aa
tggaggaatgttcgattcgcggtatgattggcttc-ggctaaacagac-gtttattggat
gtttttcctgctatggtgg-tctgaact-ggtgaaccgtat-t-catgtg--tacttgg-
tttttgaat--cggctttgc-t-ggtgcgaagtaga-gtggca-gtttaggct-gtcgag
g-g----tcgatcca-tttgggaaa-ttttcgtagtgc--ga-cctcggttgcgctg-cg
tctcagttggacctgatatcaggcaagattacccgctga----acttaagca-tatta--
----------------------------
>EF174960
------------------------------------------------------------
------------------------------------------------------------
------------------------------------------------------------
------------------------------------------------------------
------------------------------------------------------------
------------------------------------------------------------
--------------------------------------t----cgga-aggat--catt-
a--ccacacctaaaac---tttccacg-tgaa-ccg-tatcaa------a------caat
t--aattgggggcttat-tt-ggcggc-agcagctagcatattgtatt-tttttgctggc
tactgctgctgtgtaagc-tctatcatgggtatacttggcggcagcagctagcatat---
------------------------------------------------------------
------------------------------------------------------------
------------------------------------------------------------
------------------------------------------------------------
------------------------------------------------------------
------------------------------------------------------------
------------------------------------------------------------
------------------------------------------------------------
------------------------------------------------------------
------------------------------------------------------------
--------------------------------------------cgt-at----tt---t
tttg--ctggcaa---ctgctact--gggtataccctgtca-tg-gca-agcgctcggac
ct---tggtttgagc-aggagcatg-aatttt--aaaccatttactaattactgaatata
ctgtgggg-acgaaagtctctgcttttaactagatagcaactttcagcagtggatgtcta
ggctcgcacatcg-atgaagaacgctgcgaactgcgatacgtaatgcgaattgcaggatt
ca--gtgagtcatcgaaattttgaacgcatattg-cac-ttccgggctctctacc-cggg
agtatgcctgtatcagtgtccgtacaacaaacttggttttcttccttcc-gtgtagtcgg
tggaagatatgtcagatgtgaa-gtgtcttgcggc---tgattttcggatcg-gctgcga
gtcctttgaaatgtacagaactgtacttctcttt-gctcgaaaagcgtggtgttactggt
t--gtaaagactgaccgtgtggcaaaacaggcgactgtgattgtctgctggggcatt-aa
tggaggagtgttcaattcgcggtatggttggcttc-ggctaaacaggc-gcttactggac
attctttcagctgtggcgg-tat-atct-ggtgaaccgtag-t-cacgtg--gtcttgg-
tttt-gaat--cggtttcgc-t-ggtgcgaagtaga-gtgaca-gtttcggct-gtcgag
g-g----tcgatcca-tttgggaaa-tttgtgcggtgc--gg-cttcggtcgcgctg-ca
tctcaattggacctgatatcaggcaagattacccgctga----acttaagca-tattaat
----------------------------
>EF174959
------------------------------------------------------------
------------------------------------------------------------
------------------------------------------------------------
------------------------------------------------------------
------------------------------------------------------------
------------------------------------------------------------
------------------------------------------------------------
-------------------------------------------------a------caat
t--aattgggggcttat-tt-ggtggca--------------------------------
------------------------------------------------------------
------------------------------------------------------------
------------------------------------------------------------
------------------------------------------------------------
------------------------------------------------------------
------------------------------------------------------------
------------------------------------------------------------
------------------------------------------------------------
------------------------------------------------------------
------------------------------------------------------------
------------------------------------------------------------
-------------------------------------g-ctgctagc-atattgtatttt
tctttgctggcaa---ctgctact--gggtataccctgtca-tg-gca-agcgctcggac
ct---tggtttgagc-aggagcatg-aatttt--aaaccatttactaattactgaatata
ctgtgggg-acgaaagtctctgcttttaactagatagcaactttcagcagtggatgtcta
ggctcgcacatcg-atgaagaacgctgcgaactgcgatacgtaatgcgaattgcaggatt
ca--gtgagtcatcgaaattttgaacgcatattg-cac-ttccgggctctctacc-cggg
agtatgcctgtatcagtgtccgtacaacaaacttggttttcttgcttcc-gtgtagtcgg
tggaagatatgccagatgtgaa-gtgtcttgcggc---tgactttcggatcg-gctgcga
gtcctttgaaatgtacagaactgtacttctcttt-gctcgaaaagcgtggtgttactggt
t--gtaaagactgaccgtatggcaaaacaggcgactgtgattgtctgctggggcatt-aa
tggaggagtgttcaattcgcggtatggttggcttc-ggctaaacaggc-gcttactagac
attctttcagctgtggcgg-tat-atct-ggtgaaccgtag-t-cacgtg--gtcttgg-
tttt-gaat--cggtttcgc-t-ggtgtgaagtaga-gtgaca-gtttcggct-gtcgag
g-g----tcgatcca-tttgggaaa-tttgtgcggtgc--gg-cttcggtcgctctg-ca
tctcaattggacctgatatcaggcaagattacccgctga----acttaagca-tatta--
----------------------------
>EF174958
------------------------------------------------------------
------------------------------------------------------------
------------------------------------------------------------
------------------------------------------------------------
------------------------------------------------------------
------------------------------------------------------------
------------------------------------------------------------
--acc-----taaaac---tttccacg-tgaa-ccg-tatcaa------a------caat
t--aattgggggcttat-tt-ggcggt-agcagctagcatattgtatt-tttttgctggc
tactgctgctgtgtaagca-----------------------------------------
------------------------------------------------------------
------------------------------------------------------------
------------------------------------------tttatttggtggcagcgg
ctagcatatc--------------------------------------------------
------------------------------------------------------------
------------------------------------------------------------
------------------------------------------------------------
------------------------------------------------------------
------------------------------------------------------------
-----------------------------------gta-tt--tttttgctggctactgc
tgctgtgtaagcatttatttggtggc---aactgctag-catattgt-at----tttttt
t--g--ctggcaa---ctgctact--gggtataccctgtca-tg-gca-agcgctcggac
ct---tggtttgagc-aggagcatg-aatttt--aaaccatttactaattactgaatata
ctgtgggg-acgaaagtctctgcttttaactagatagcaactttcagcagtggatgtcta
ggctcgcacatcg-atgaagaacgctgcgaactgcgatacgtaatgcgaattgcaggatt
ca--gtgagtcatcgaaattttgaacgcatattg-cac-ttccgggctctctact-cggg
agtatgcctgtatcagtgtccgtacaacaaacttggttttcttccttcc-gtgtagtcgg
tggaagatataccagatgtgaa-gtgtcttgcggc---tgattttcggatcg-gctgcga
gtcctttgaaatgtacagaactgtacttctcttt-gctcgaaaagcgtggtgttactggt
t--gtaaagactgaccgtgtggcaaaacaggcgactgtgattgtctgctggggcatt-aa
tggaggagtgttcaattcgcggtatggttggcttc-ggctaaacaggc-gcttactggac
attctttcagctgtggcgg-tat-atct-ggtgaaccgtag-t-cacgtg--gtcttgg-
tttt-gaat--cggtttcgc-t-ggtgcgaagtaga-gtgaca-gtttcggct-gtcgag
g-g----tcgatcca-tttgggaaa-tttgtgcggtgc--gg-cttcggtcgcgctg-ca
tctcaattggacctgatatca---------------------------------------
----------------------------
>EF174957
------------------------------------------------------------
------------------------------------------------------------
------------------------------------------------------------
------------------------------------------------------------
------------------------------------------------------------
------------------------------------------------------------
------------------------------------------------------------
--------------------------------------------------------caat
t--aattgggggcttat-tt-ggcggc-agcagctagcatattgtattatttttgctggc
tactgctgctgtgtaagc-tctatcatgggtatacttggcggcagcagctagcatattgt
atttttttgctggctactgttgctgtgtaagtgtttatttggcagcagcagctagcatat
tgtattttttt-gctggctactgctgctgtgtaagtgtttatttggcggcagcagctagc
atattgtatt-ttttt-gctggctactgctgctgtgtaagtgtttatttggcggcagcag
ctagcatat-tgtatt--------------------------------------------
------------------------------------------------------------
------------------------------------------------------------
------------------------------------------------------------
--------------------------------ttttt-gctggctactgctgctgtgtaa
gcatttattggtggt-agcggctagcatatcgtattttttttgctggctacttctactgt
gtaagcatttatttggcggcattggctagcatattgta-tt--tttttgctggctacttc
tgctgtgtaagcatttatttggtgac---agcggcaag-catattat-at----tt---g
tttttgctggcta---ctgctact--gggtataccctgtca-tg-gta-agcgctcggac
ct---tggtttgagc-aggagcatg-aatttt--aaaccatttactaattactgaatata
ctgtgggg-acgaaagtctctgcttttaactagatagcaactttcagcagtggatgtcta
ggctcgcacatcg-atgaagaacgctgcgaactgcgatacgtaatgcgaattgcaggatt
ca--gtgagtcatcgaaattttgaacgcatattg-cac-ttctgggctctctact-cagg
agtatgcctgtatcagtgtccgtacaacaaacttggttttcttccttcc-gtgtagtcgg
tggaagatatgccagatgtgaa-gtgtcttgcggc---tgattttcggatcg-gctgcga
gtcctttgaaatgtacagaactgtacttctcttt-gctcgaaaagcgtggtgttactggt
t--gtaaagactgaccgtgtggccaaacaggcgactgtgattgtctgctggggcatt-aa
tggaggagtgttcaattcgcggtatggttggcttc-ggctaaacagac-gcttactggac
attctttcagctgtggcgg-tat-atct-ggtgaaccgtag-t-cacgtg--gtcttgg-
tttt-gaat--cggtttcgc-t-ggtgcgaagtaga-gtgaca-gtttcggct-gtcgag
g-g----tcgatcca-tttgggaaa-tttgtgcggtgc--gg-cttcggtcgtgctg-ca
tctcaattggacctgatatca---------------------------------------
----------------------------
>EF174956
------------------------------------------------------------
------------------------------------------------------------
------------------------------------------------------------
------------------------------------------------------------
------------------------------------------------------------
------------------------------------------------------------
------------------------------------------------------------
---ccacacctaaaaa--ctttccacg-tgaa-ccg-tatcaa------c------ccaa
t-taattgggggtttac-tt-ggcggcg--------------------------------
------------------------------------------------------------
------------------------------------------------------------
------------------------------------------------------------
------------------------------------------------------------
------------------------------------------------------------
------------------------------------------------------------
------------------------------------------------------------
------------------------------------------------------------
------------------------------------------------------------
------------------------------------------------------------
------------------------------------------------------------
-------------------------------------g-ctgctggc-at----cg---t
tttg--ctggctgctgctgctgcc--gagtgagccctatca-tg-gcg-agtgttcggac
ct---cggtctgagctagtagcttt-aatttt--aaacccattcttaattactgaatata
ctgtgggg-acgaaagtctctgcttttaactagatagcaactttcagcagtggatgtcta
ggctcgcacatcg-atgaagaacgctgcgaactgcgatacgtaatgcgaattgcaggatt
ca--gtgagtcatcgaaattttgaacgcatattg-cac-taccgggttacag-cc-cggg
agtatgcctgtatcagtgtccgtacatcaaacttggttttcttctttcc-gtgtagtcgg
tggaggatatgccagatgtgaa-gtgtcttgcgac---tggttttcggatcg-gttgtga
gtcctttgaaatgtatagaactgtacttctcttt-gctcgaaaagcgtggcattgctggt
t--gtggaggctgtccgtgtggccagtc-ggcgatcg-gtttgtctgctgtggcatt-aa
tggaggagtgttcgattcgcggtatggttggcttc-ggctaaacagac-gcttattggac
tctcttcctgctgtggcgg-tatgaact-ggtgaaccgtag-t-catgtgt-gacttggc
tttt-gaat--cggctttgc-t-ggtgcgaagtaga-gtgaca-gtttcggct-gtcgag
g-g----tcgaccca-tttgggaaa-tttatgcggtgc--gg-cttcggtcgcgcag-ca
tctcaattggacctgatatcaggcaagattacccgctga----acttaagca-tatta--
----------------------------
>EF174955
------------------------------------------------------------
------------------------------------------------------------
------------------------------------------------------------
------------------------------------------------------------
------------------------------------------------------------
------------------------------------------------------------
------------------------------------------------------------
---taccacacctaaaa-ctttccacg-tgaa-ccg-tatcaa------a------caat
t--aattgggggcttat-tt-ggcggc-agcagctagcatatcgtattatttttgctggc
tactgctgctgtgtaagc-tctatcatgggtatacttaacggcaacagctagcatat---
------------------------------------------------------------
------------------------------------------------------------
------------------------------------------------------------
------------------------------------------------------------
------------------------------------------------------------
------------------------------------------------------------
------------------------------------------------------------
------------------------------------------------------------
------------------------------------------------------------
------------------------------------------------------------
--------------------------------------------tgt-at----tatttt
t--g--ctgac-g--actgctact--aggtataccctgtca-tg-gca-agcgctcggac
ct---tgatttgagc-aggagcatg-aatttt--aaaccatttactaattactgaatata
ctgcgggg-acgaaagtctctgcttttaactagataacaactttcagcagtggatgtcta
ggctcgcacatcg-atgaagaacgctgcgaactgcgatacgtaatgcgaattgcaggatt
ca--gtgagtcatcgaaattttgaacgcatattg-cac-ttccgggctctctact-cggg
agtatgcctgtatcagtgtccgtacaacaaacttggttttcttccttcc-gtgtagtcgg
tggaagatatgccagatgtgaa-gtgtcttgcgac---tgattttcggatcg-gctgcga
gtcctttgaaatgtacagaactgtacttctcttt-gctcgaaaagcgtggtgttactggt
t--gtaaagactgaccgtgtggccaaacaggcgactgtgattgtctgctggggcatt-aa
tggaggagtgttcaattcgcggtatggttggcttc-ggctaaacagac-gcttactggac
attctttcagttgtggcgg-tat-atct-ggtgaaccgtag-t-cacgtg--gtcttgg-
tttt-gaat--cggtttcgc-t-ggtgcgaagtaga-gtgaca-gtttcggct-gtcgag
g-g----tcgatcca-tttgggaaa-tttgtgcggtgc--gg-cttcggtcgcgctg-ca
tctcaattggacctgatatcaggc------------------------------------
----------------------------
>EF174954
------------------------------------------------------------
------------------------------------------------------------
------------------------------------------------------------
------------------------------------------------------------
------------------------------------------------------------
------------------------------------------------------------
--------------------------------------c----ggga-aggat--cattt
a--ccacacctaaaaa--ctttccacg-tgaa-ccg-tatcaa------a------ccaa
t-taattgggggtttgc-tt-gacggca--------------------------------
------------------------------------------------------------
------------------------------------------------------------
------------------------------------------------------------
------------------------------------------------------------
------------------------------------------------------------
------------------------------------------------------------
------------------------------------------------------------
------------------------------------------------------------
------------------------------------------------------------
------------------------------------------------------------
------------------------------------------------------------
-------------------------------------a-ctgcaggc-at----cttttt
gttg--ctggt-g--gttgctgcc--gaaaaagccctatca-tg-gcg-agcgttcggac
ct---cggtcggagcgagtagcttt--attgt--aaacccattcctaattactgaatata
ctgtgggg-acgaaagtctctgcttttaactagatagcaactttcagcagtggatgtcta
ggctcgcacatcg-atgaagaacgctgcgaactgcgatacgtaatgcgaattgcaggatt
ca--gtgagtcatcgaaattttgaacgcatattg-cac-tcccgggttcagc-ct-cggg
agtatgcctgtatcagtgtccgtacaccaaccttggttttcttctttcc-gtgtagtcgg
tggaggatatgccagatatgaa-gtgtcttgcggc---tgattttcggatcg-gctgcga
gtccttttaaatgtacagaactgtacttctcttt-gctcgaaaagcgtggcgttgctggt
t--gtgaagactgtccatgtggctagtc-ggcgatcg-gtttgtctactgtggcatt-aa
tggaggaatgttcgattcgcggtatgattggcttc-ggctaaacagac-gtttattggat
gtttttcctgctatggtgg-tctgaact-ggtgaaccgtat-t-catgtg--tacttgg-
tttttgaat--cggctttgc-t-ggtgcgaagtaga-gtggca-gtttaggct-gtcgag
g-g----tcgatcca-tttgggaaa-ttttcgtagtgc--ga-cctcggttgcgctg-cg
tctcagttggacctgatatcaggcaagattacccgctga----acttaagca-tatta--
----------------------------
>EF174953
------------------------------------------------------------
------------------------------------------------------------
------------------------------------------------------------
------------------------------------------------------------
------------------------------------------------------------
------------------------------------------------------------
------------------------------------------------------------
-taccacacctaaaaa--ctttccacg-tgaa-ccg-tatcaa------c------ccaa
t-taattgggggtttac-tt-ggcggcg--------------------------------
------------------------------------------------------------
------------------------------------------------------------
------------------------------------------------------------
------------------------------------------------------------
------------------------------------------------------------
------------------------------------------------------------
------------------------------------------------------------
------------------------------------------------------------
------------------------------------------------------------
------------------------------------------------------------
------------------------------------------------------------
-------------------------------------g-ctgctggc-at----ag---t
tttg--ctggc-t--gctgctgcc--gagtgagccctatca-tg-gtg-agtgtttggac
ct---cggtctgagctagtagcttt-aatttc--aaacccattcttaattactgaatata
ctgtgggg-acgaaagtctctgcttttaactagatagcaactttcagcagtggatgtcta
ggctcgcacatcg-atgaagaacgctgcgaactgcgatacgtaatgcgaattgcaggatt
ca--gtgagtcatcgaaattttgaacgcatattg-cac-gaccggggaccat-cc-cggg
agtatgcctgtatcagtgtccgtacaccaaacttggttttcttctttcc-gtgtagtcgg
tggaagatatgccagatgtgaa-gtgtctttcgac---tggttttcgaatcg-gttgtga
gtcctttgaaatgtatagaactgtacttctcttt-gctcgaaaagcgtggcattgctggt
t--gtggaggctgttcgtgtgaccagtc-ggcgatcg-gtttgtctgctgtagcatt-aa
tggaggagtgttcgattcgcggtatggttggcttc-ggctaaacagac-gcttattgggc
tctctttctgctgtggcgg-tatgaact-ggtgaaccgtag-t-catgtgt-gacttggc
tttt-gaat--tggctttgc-t-ggtgcgaagtaga-gtgaca-gtttcggct-gtcgag
g-g----tcgaccca-tttgggaaa-tttatgcggtgc--gg-cttcggtcgcgcag-ta
tctcaattggacctgatatcaggcaagattacccgctga----acttaagca-tat----
----------------------------
>EF174952
------------------------------------------------------------
------------------------------------------------------------
------------------------------------------------------------
------------------------------------------------------------
------------------------------------------------------------
------------------------------------------------------------
--------------------------------------------tcc-attac--cac--
a--cc-----taaaaa--ctttccacg-tgaa-ccg-tatcaa------c------ccaa
t-taattgggggtttac-tt-ggcggcg--------------------------------
------------------------------------------------------------
------------------------------------------------------------
------------------------------------------------------------
------------------------------------------------------------
------------------------------------------------------------
------------------------------------------------------------
------------------------------------------------------------
------------------------------------------------------------
------------------------------------------------------------
------------------------------------------------------------
------------------------------------------------------------
-------------------------------------g-ctgctggc-at----ag---t
tttg--ctggc-t--gctgctgcc--gagtgagccctatca-tg-gcg-agtgtttggac
ct---cggtctgagctagtagcttt-aatttt--aaacccattcttaattactgaatata
ctgtgggg-acgaaagtctctgcttttaactagatagcaactttcagcagtggatgtcta
ggctcgcacatcg-atgaagaacgctgcgaactgcgatacgtaatgcgaattgcaggatt
ca--gtgagtcatcgaaattttgaacgcatattg-cac-aaccggggaccat-cc-cggg
agtatgcctgtatcagtgtccgtacatcaaacttggttttcttctttcc-gtgtagtcgg
tggaagatatgccagatgtgaa-gtgtctttcgac---tggttttcgaatcg-gttgtga
gtcctttgaaatgtatagaactgtacttctcttt-gctcgaaaagcgtggcattgctggt
t--gtggaggctgttcgtgtgaccagtc-ggcgatcg-gtttgtctgctgtagcatt-aa
tggaggagtgttcgattcgcggtatggttggcttc-ggctaaacagac-gcttattgggc
tctctttctgctgtggcgg-tatgaact-ggtgaaccgtag-t-catgtgt-gacttggc
tttt-gaat--tggctttgc-t-ggtgcgaagtaga-gtgaca-gtttcggct-gtcgag
g-g----tcgaccca-tttgggaaa-tttatgcggtgc--gg-cttcggtcgcgcag-ta
tctcaattggacctgatatcaggcaagattacccgctga----acttaagca-tattaa-
----------------------------
>EF174951
------------------------------------------------------------
------------------------------------------------------------
------------------------------------------------------------
------------------------------------------------------------
------------------------------------------------------------
------------------------------------------------------------
------------------------------------------------------------
---ccacacctaaaaa--ctttccacg-tgaa-ccg-tatcaa------c------ccaa
t-taattgggggtttac-tt-ggcggcg--------------------------------
------------------------------------------------------------
------------------------------------------------------------
------------------------------------------------------------
------------------------------------------------------------
------------------------------------------------------------
------------------------------------------------------------
------------------------------------------------------------
------------------------------------------------------------
------------------------------------------------------------
------------------------------------------------------------
------------------------------------------------------------
-------------------------------------g-ctgctggc-at----ag---t
tttg--ctggc-t--gctgctgcc--gagtgagccctatca-tg-gcg-agtgtttggac
ct---cggtctgagctagtagcttt-aatttc--aaacccattcttaattactgaatata
ctgtgggg-acgaaagtctctgcttttaactagatagcaactttcagcagtggatgtcta
ggctcgcacatcg-atgaagaacgctgcgaactgcgatacgtaatgcgaattgcaggatt
ca--gtgagtcatcgaaattttgaacgcatattg-cac-aaccggggaccat-cc-cggg
agtatgcctgtatcagtgtccgtacatcaaacttggttttcttctttcc-gtgtagtcgg
tggaagatatgccagatgtgaa-gtgtctttcgac---tggttttcgaatcg-gttgtga
gtcctttgaaatgtatagaactgtacttctcttt-gctcgaaaagcgtggcattgctggt
t--gtggaggctgttcgtgtgaccagtc-ggcgatcg-gtttgtctgccgtagcatt-aa
tggaggagtgttcgattcgcggtatggttggcttc-ggctaaacagac-gcttattgggc
tctctttctgctgtggcgg-tatgaact-ggtgaaccgtag-t-catgtgt-gacttggc
tttt-gaat--tggctttgc-t-ggtgcgaagtaga-gtgaca-gtttcggct-gtcgag
g-g----tcgaccca-tttgggaaa-tttatgcggtgc--gg-cttcggtcgcgcag-ta
tctcaa------------------------------------------------------
----t-----------------------
>EF174950
------------------------------------------------------------
------------------------------------------------------------
------------------------------------------------------------
------------------------------------------------------------
------------------------------------------------------------
------------------------------------------------------------
------------------------------------------------------------
-------------------------------------------------atcaac-ccaa
t-taattgggggtttac-tt-ggcggcg--------------------------------
------------------------------------------------------------
------------------------------------------------------------
------------------------------------------------------------
------------------------------------------------------------
------------------------------------------------------------
------------------------------------------------------------
------------------------------------------------------------
------------------------------------------------------------
------------------------------------------------------------
------------------------------------------------------------
------------------------------------------------------------
-------------------------------------g-ctgctggc-at----ag---t
tttg--ctggc-t--gctgctgcc--gagtgagccctatca-tg-gtg-agtgtttggac
ct---cggtctgagctagtagcttt-aatttc--aaacccattcttaattactgaatata
ctgtgggg-acgaaagtctctgcttttaactagatagcaactttcagcagtggatgtcta
ggctcgcacatcg-atgaagaacgctgcgaactgcgatacgtaatgcgaattgcaggatt
ca--gtgagtcatcgaaattttgaacgcatattg-cac-gaccggggaccat-cc-cggg
agtatgcctgtatcagtgtccgtacaccaaacttggttttcttctttcc-gtgtagtcgg
tggaagatatgccagatgtgaa-gtgtctttcgac---tggttttcgaatcg-gttgtga
gtcctttgaaatgtatagaactgtacttctcttt-gctcgaaaagcgtggcattgctggt
t--gtggaggctgttcgtgtgaccagtc-ggcgatcg-gtttgtctgctgtagcatt-aa
tggaggagtgttcgattcgcggtatggttggcttc-ggctaaacagac-gcttattgggc
tctctttctgctgtggcgg-tatgaact-ggtgaaccgtag-t-catgtgt-gacttggc
tttt-gaat--tggctttgc-t-ggtgcgaagtaga-gtgaca-gtttcggct-gtcgag
g-g----tcgaccca-tttgggaaa-tttatgcggtgc--gg-cttcggtcgcgcag-ta
tctcaa---------------------------------ttgg-----------------
--ac-c----------------------
>EF174949
------------------------------------------------------------
------------------------------------------------------------
------------------------------------------------------------
------------------------------------------------------------
------------------------------------------------------------
------------------------------------------------------------
------------------------------------------------------------
-taccacacctaaaaa--ctttccacg-tgaa-ccg-tatcaa------a------caac
a--aattgggggtttgt-tt-ggcggcg--------------------------------
------------------------------------------------------------
------------------------------------------------------------
------------------------------------------------------------
------------------------------------------------------------
------------------------------------------------------------
------------------------------------------------------------
------------------------------------------------------------
------------------------------------------------------------
------------------------------------------------------------
------------------------------------------------------------
------------------------------------------------------------
-------------------------------------g-ctgctggc-at----cttttt
t--g--ctagc-g--gctgctgct--aagcaagccctatca-tg-gcg-agcgttcggac
ct---cggtcggagccagtagcttt-cattgt--aaacccattcttaattactgaatata
ctgtaggg-acgaaagtctctacttttaactagatagcaactttcagcagtggatgtcta
ggctcgcacatcg-atgaagaacgctgcgaactgcgatacgtaatgcgaattgcaggatt
ca--gtgagtcatcgaaattttgaacgcatattg-cac-tcctgggttcagc-ct-cagg
agtatgcctgtatcagtgtccgtacaccaaacttggttttcctctttcc-gtgtagtcgg
tggaggatatgccagatgtgaa-gtgtcttgcggc---tggttttcggatcg-gctgcga
gtcctttgaaatgtacagaactgtacttctcttt-gctcgaaaagcgtggcgttgctggt
t--gtgaaggctgtccgtgtgaccagtc-ggcgatca-gtttgtctgctgtagtgtt-aa
tggaggaatgttcgattcgcggtatgattggcttc-ggctgagcagac-gcttattggac
gtttttcctgctgtagcgg-tatgaact-ggtgaaccgtag-t-catgtgt-gacttggc
tttt-gaat--cggcattgc-t-ggtgcgaagtaga-gtggca-gtctcggct-gtcgag
g-g----tcgatcca-tttgggaaa-tttgcgcagtgc--ga-cttcggtcacgcgg-cg
tctcaattggacctgatatcaggcaagattacccgct-----------------------
----------------------------
>EF174948
------------------------------------------------------------
------------------------------------------------------------
------------------------------------------------------------
------------------------------------------------------------
------------------------------------------------------------
------------------------------------------------------------
------------------------------------------------------------
----------------------------------------------cgtatcaaa-ccaa
t-taattgggggtttgc-tt-gacggca--------------------------------
------------------------------------------------------------
------------------------------------------------------------
------------------------------------------------------------
------------------------------------------------------------
------------------------------------------------------------
------------------------------------------------------------
------------------------------------------------------------
------------------------------------------------------------
------------------------------------------------------------
------------------------------------------------------------
------------------------------------------------------------
-------------------------------------a-ctgcaggc-at----cttttt
gttg--ctggt-g--gttgctgcc--gaaaaagccctatca-tg-gcg-agcgttcggac
ct---cggtcggagcgagtagcttt--attgt--aaacccattcctaattactgaatata
ctgtgggg-acgaaagtctctgcttttaactagatagcaactttcagcagtggatgtcta
ggctcgcacatcg-atgaagaacgctgcgaactgcgatacgtaatgcgaattgcaggatt
ca--gtgagtcatcgaaattttgaacgcatattg-cac-tcccgggttcagc-ct-cggg
agtatgcctgtatcagtgtccgtacaccaaccttggttttcttctttcc-gtgtagtcgg
tggaggatatgccagatatgaa-gtgtcttgcggc---tgattttcggatcg-gctgcga
gtccttttaaatgtacagaactgtacttctcttt-gctcgaaaagcgtggcgttgctggt
t--gtgaagactgtccatgtggctagtc-ggcgatcg-gtttgtctactgtggcatt-aa
tggaggaatgttcgattcgcggtatgattggcttc-ggctaaacagac-gtttattggat
gtttttcctgctatggtgg-tctgaact-ggtgaaccgtat-t-catgtg--tacttgg-
tttttgaat--cggctttgc-t-ggtgcgaagtaga-gtggca-gtttaggct-gtcgag
g-g----tcgatcca-tttgggaaa-ttttcgtagtgc--ga-cctcggttgcgctg-c-
------------------------------------------------------------
----------------------------
>EF174947
------------------------------------------------------------
------------------------------------------------------------
------------------------------------------------------------
------------------------------------------------------------
------------------------------------------------------------
------------------------------------------------------------
------------------------------------------------------------
-------------------------------------------------a------ccaa
t-acattgggggattgt-tt-ggcggca--------------------------------
------------------------------------------------------------
------------------------------------------------------------
------------------------------------------------------------
------------------------------------------------------------
------------------------------------------------------------
------------------------------------------------------------
------------------------------------------------------------
------------------------------------------------------------
------------------------------------------------------------
------------------------------------------------------------
------------------------------------------------------------
-------------------------------------g-ttgctggc-at----ct---t
tttg--ctggc-t--gctgctgct--gagcaatctctatcaatg-gtg-agcgttcggac
ct---cgatctgaaccagtagcttc--attgt--aaacccatttctaattactgaatata
ctgtgggg-acgaaagtctctgcttttaactagatagcaactttcagcagtggatgtcta
ggctcgcacatcg-atgaagaacgctgcgaactgcgatacgtaatgcgaattgcaggatt
ca--gtgagtcatcgaaattttgaacgcatattg-cac-tcccgggttcggc-ct-cggg
agtatgcctgtatcagtgtccgtacaccaaacttggttttcttctttcc-gtgtagtcgg
tggaggatctgccagatgtgaa-gtgtcttttggc---tggttttcgaatcg-gctgtga
gtcctttgaaatgtacagaactgtacttctcttt-gctcgaaaagcatggcattgctggt
t--gtgaaggctgtccgtgtgaccagtc-ggcgatcg-gtttgtctgctgtggcgta-a-
tggaggagtgttcgattcgcggtatggttggcttc-ggctgaacagac-gcttattggac
attcttcctgctgtagtgg-tatgaact-ggtgaaccgtag-t-tatatgt-gacttggc
tttt-gaat--cgactttac-t-gttgcgaagtaga-gtgaca-gtttcggct-gtcgag
g-g----tcgatcca-tttgggaaa-tttgtgtcgtgc--gg-cttcggtcgtgcag-ca
tctcaa---------------------------------ctgg-----------------
--ac-c----------------------
>EF174946
------------------------------------------------------------
------------------------------------------------------------
------------------------------------------------------------
------------------------------------------------------------
------------------------------------------------------------
------------------------------------------------------------
------------------------------------------------------------
---c-acatctaaaaa--ctttccacg-tgaa-ccg-tatcaa------a------ccaa
t-acattgggggattgt-tt-ggcggca--------------------------------
------------------------------------------------------------
------------------------------------------------------------
------------------------------------------------------------
------------------------------------------------------------
------------------------------------------------------------
------------------------------------------------------------
------------------------------------------------------------
------------------------------------------------------------
------------------------------------------------------------
------------------------------------------------------------
------------------------------------------------------------
-------------------------------------g-ttgctggc-at----ct---t
tttg--ctggc-t--gctgctgct--gagcaatctctatcaatg-gtg-agcgttcggac
ct---cgatctgaaccagtagcttc--attgt--aaacccatttctaattactgaatata
ctgtgggg-acgaaagtctctgcttttaactagatagcaactttcagcagtggatgtcta
ggctcgcacatcg-atgaagaacgctgcgaactgcgatacgtaatgcgaattgcaggatt
ca--gtgagtcatcgaaattttgaacgcatattg-cac-tcccgggttcggc-ct-cggg
agtatgcctgtatcagtgtccgtacaccaaacttggttttcttctttcc-gtgtagtcgg
tggaggatctgccagatgtgaa-gtgtcttttggc---tggttttcgaatcg-gctgtga
gtcctttgaaatgtacagaactgtacttctcttt-gctcgaaaagcatggcattgctggt
t--gtgaaggctgtccgtgtgaccagtc-ggcgatcg-gtttgtctgctgtggcgta-a-
tggaggagtgttcgattcgcggtatggttggcttc-ggctgaacagac-gcttattggac
attcttcctgctgtagtgg-tatgaact-ggtgaaccgtag-t-tatatgt-gacttggc
tttt-gaat--cgactttac-t-gttgcgaagtaga-gtgaca-gtttcggct-gtcgag
g-g----tcgatcca-tttgggaaa-tttgtgtcgtgc--gg-cttcggtcgtgcag-ca
tctcaa------------------------------------------------------
----c-----------------------
>EF174945
------------------------------------------------------------
------------------------------------------------------------
------------------------------------------------------------
------------------------------------------------------------
------------------------------------------------------------
------------------------------------------------------------
------------------------------------------------------------
------------------------------------------------------------
-----ttgggggtttac-tt-ggcggcg--------------------------------
------------------------------------------------------------
------------------------------------------------------------
------------------------------------------------------------
------------------------------------------------------------
------------------------------------------------------------
------------------------------------------------------------
------------------------------------------------------------
------------------------------------------------------------
------------------------------------------------------------
------------------------------------------------------------
------------------------------------------------------------
-------------------------------------g-ctgctggc-at----ag---t
tttg--ctggctgctgctgctgcc--gagtgagccctatca-tg-gcg-agtgttcggac
ct---cggtctgagctagtagcttt-aatttt--aaacccattcttaattactgaatata
ctgtgggg-acgaaagtctctgcttttaactagatagcaactttcagcagtggatgtcta
ggctcgcacatcg-atgaagaacgctgcgaactgcgatacgtaatgcgaattgcaggatt
ca--gtgagtcatcgaaattttgaacgcatattg-cac-taccgggttacag-ct-cggg
agtatgcctgtatcagtgtccgtacatcaaacttggttttcttctttcc-gtgtagtcgg
tggaggatatgccagatgtgaa-gtgtcttgcgac---tggttttcggatcg-gttgtga
gtcctttgaaatgtatagaactgtacttctcttt-gctcgaaaagcgtggcattgctggt
t--gtggaggctgtccgtgtggccagtc-ggcgatcg-gtttgtctgctgtggcatt-aa
tggaggagtgttcgattcgcggtatggttggcttc-ggctaaacagac-gcttattggac
tctcttcctgctgtggcgg-tatgaact-ggtgaaccgtag-t-catgtgt-gacttggc
tttt-gaat--cggctttgc-t-ggtgcgaagtaga-gtgaca-gtttcggct-gtcgag
g-g----tcgaccca-tttgggaaa-tttatgcggtgc--gg-cttcggtcgcgcag-ca
tctcaa---------------------------------ttgg-----------------
--a-------------------------
>EF174944
------------------------------------------------------------
------------------------------------------------------------
------------------------------------------------------------
------------------------------------------------------------
------------------------------------------------------------
------------------------------------------------------------
------------------------------------------------------------
-------------------------------------------------a------ccca
aataattgggggtttac-tt-ggcggcg--------------------------------
------------------------------------------------------------
------------------------------------------------------------
------------------------------------------------------------
------------------------------------------------------------
------------------------------------------------------------
------------------------------------------------------------
------------------------------------------------------------
------------------------------------------------------------
------------------------------------------------------------
------------------------------------------------------------
------------------------------------------------------------
-------------------------------------g-ctgctggc-at----ag---t
tttg--ctggc-t--gctgctgcc--gagtgagccctatca-tg-gcg-agtgtttggac
ct---cgktctgagctagtagcttt-aatttt--aaacccattcttaattactgaatata
ctgtgggg-acgaaagtctctgcttttaactagatagcaactttcagcagtggatgtcta
ggctcgcacatcg-atgaagaacgctgcgaactgcgatacgtaatgcgaattgcaggatt
ca--gtgagtcatcgaaattttgaacgcatattg-cac-aaccggggatcat-cc-cggg
agtatgcctgtatcagtgtccgtacatcaaacttggttttcttctttcc-gtgtagtcgg
tggaagatatgccagatgtgaa-gtgtctttcgac---tggttttcgaatcg-gttgtga
gtcctttgaaatgtatagaactgtacttctcttt-gctcgaaaagcgtggcattgctggt
t--gtggaggctgttcgtgtgaccagtc-ggcgatcg-gtttgtctgctgtagcatt-aa
tggaggagtgttcgattcgcggtatggttggcttc-ggctaaacagac-gcttattgggc
tctctttctgctgtggcgg-tatgaact-ggtgaaccgtag-t-catgtgt-gacttggc
tttt-gaat--tggctttgc-t-ggtgcgaagtaga-gtgaca-gtttcggct-gtcgag
g-g----tcgaccca-tttgggaaa-tttatgcggtgc--gg-cttcggtcgcgcag-ta
tctcaattggacctgatatcaggcaagattacccgctga----acttaagca-tatta--
----------------------------
>EF174943
------------------------------------------------------------
------------------------------------------------------------
------------------------------------------------------------
------------------------------------------------------------
------------------------------------------------------------
------------------------------------------------------------
--------------------------------------c----ggaa-ggatc--catt-
a--ccacacctaaaaa--ctttccacg-tgaa-ccg-tatcaa------a------ccaa
c--tattgggggtttgt-tc-ggcggcg--------------------------------
------------------------------------------------------------
------------------------------------------------------------
------------------------------------------------------------
------------------------------------------------------------
------------------------------------------------------------
------------------------------------------------------------
------------------------------------------------------------
------------------------------------------------------------
------------------------------------------------------------
------------------------------------------------------------
------------------------------------------------------------
-------------------------------------g-ctgcaggc-at----cg---t
tttg--ctggc-g--gctgctgcg--gagcaatccctatca-ag-gcg-agcactcggat
tt---cggtcggagttagtagcata-catttt--aaacccattcctaattactgaatata
ctgtgggg-acgaaagtctctgcttttaactagatagcaactttcagcagtggatgtcta
ggctcgcacatcg-atgaagaacgctgcgaactgcgatacgtaatgcgaattgcaggatt
ca--gtgagtcatcgaaattttgaacgcatattg-cac-ttccgggttagtc-ct--gga
agtatgcctgtatcagtgtccgtacaacaaccttggttttcttccttcc-gtgtagtcgg
tggaggatatgccagatgtgaa-gtgtctagcagc---tgattttcgaatcg-actgtga
gtcctttgaaatgtacagaactg-acttctcatt-gtacgaaaagcgtagcgttgctggt
t--gtggaggctgtccgtgtgacaagtc-ggcgatcg-gtttgtctgctgtggcgtt-a-
aggaggagtgttcgtttcgcggtatggttagcttc-ggctgaacaggc-gcttatcggat
attctttctgctgtggtgg-tat-gact-ggtgaaccgtag-t-cgtatgt-gacttggc
ttct-gaat--cggctttgc-t-aaagtgaagtaga-ttgaca-gtttaggct-gtcgag
a-gaag-tcgatcca-tttgggaa--t-tgtgcggtgt--gg-cttcggtcgcgcgg-ca
tctcaattggacctga--------------------------------------------
----------------------------
>EF174942
------------------------------------------------------------
------------------------------------------------------------
------------------------------------------------------------
------------------------------------------------------------
------------------------------------------------------------
------------------------------------------------------------
------------------------------------------------------------
-----------------------------------------------gtatcaaa-caat
t--aattgggggcttat-tt-ggcggc-agcagctagcatattgtatt-tttt-gctggc
tactgctgctgtgtaagc-tctatcatgggtatacttggcggcagcagctagcatattgt
atttttt-----------------------------------------------------
------------------------------------------------------------
----------------tgctggctactgctgctgtgtaagcatttatttggtggca----
------------------------------------------------------------
------------------------------------------------------------
------------------------------------------------------------
------------------------------------------------------------
------------------------------------------------------------
------------------------------------------------------------
------------------------------------------------------------
------------------------------gctgctag-catattgt-at----tt---t
tctttgctggcaa---ctgctact--gggtataccctgtca-tg-gca-agcgctcggac
ct---tggtttgagc-aggagcatg-aatttt--aaaccatttactaattactgaatata
ctgtgggg-acgaaagtctctgcttttaactagatagcaactttcagcagtggatgtcta
ggctcgcacatcg-atgaagaacgctgcgaactgcgatacgtaatgcgaattgcaggatt
ca--gtgagtcatcgaaattttgaacgcatattg-cac-ttccgggctctctacc-cggg
agtatgcctgtatcagtgtccgtacaacaaacttggttttcttgcttcc-gtgtagtcgg
tggaagatatgccagatgtgaa-gtgtcttgcggc---tgactttcggatcg-gctgcga
gtcctttgaaatgtacagaactgtacttctcttt-gctcgaaaagcgtggtgttactggt
t--gtaaagactgaccgtatggcaaaacaggcgactgtgattgtctgctggggcatt-aa
tggaggagtgttcaattcgcggtatggttggcttc-ggctaaacaggc-gcttactagac
attctttcagctgtggcgg-tat-atct-ggtgaaccgtag-t-cacgtg--gtcttgg-
tttt-gaat--cggtttcgc-t-ggtgtgaagtaga-gtgaca-gtttcggct-gtcgag
g-g----tcgatcca-tttgggaaa-tttgtgcggtgc--gg-cttcggtcgctctg-ca
tctcaa------------------------------------------------------
----------------------------
>EF174941
------------------------------------------------------------
------------------------------------------------------------
------------------------------------------------------------
------------------------------------------------------------
------------------------------------------------------------
------------------------------------------------------------
------------------------------------------------------------
-taccacacctaaaaa--ctttccacg-tgaa-ccg-tatcaa------a------ccaa
t-taattgggggtttgc-tt-ggcggaa--------------------------------
------------------------------------------------------------
------------------------------------------------------------
------------------------------------------------------------
------------------------------------------------------------
------------------------------------------------------------
------------------------------------------------------------
------------------------------------------------------------
------------------------------------------------------------
------------------------------------------------------------
------------------------------------------------------------
------------------------------------------------------------
-------------------------------------a-ctgcaggc-at----cttttt
gttg--ccggt-g--gttgctgcc--gaaaaagccctatca-tg-gcg-agcgttcggac
ct---cggtcggagccagtagcttg---ttgt--aaacccattcctaattactgaatata
ctgtgggg-acgaaagtctctgcttttaactagatagcaactttcagcagtggatgtcta
ggctcgcacatcg-atgaagaacgctgcgaactgcgatacgtaatgcgaattgcaagatt
ca--gtgagtcatcgaaattttgaacgcatattg-cac-tcccgggttcagc-ct-cggg
agtatgcctgtatcagtgtccgtacaccaaccttggttttcttctttcc-gtgtagtcgg
tggaggatatgccagatgtgaa-gtgtcttgcggc---tggttttcggatcg-gctgcga
gtccttttaaatgtacagaactgtacttctctt--gctcgaaaagcgtggcgttgctggt
t--gtgaagactgtccatgtggctagtc-ggcgatca-gtttgtctattgtggcatt-aa
tggaggaatgttcgattcgcggtatgattggcttc-ggctaagcagac-gtttattggat
gtttttcctgctatggtgg-tattaact-gatgaaccgtat-t-catgtg--tacttgg-
tttttgaat--cggctttgc-t-ggtgcgaagtaga-gtgaca-gtttaggct-gtcgag
g-g---gtcgatcca-tttgggaaa-tttgcgtagtgc--gg-ctttggtcgcgttg-cg
tctctattggacctgatatc----------------------------------------
----------------------------
>EF174940
------------------------------------------------------------
------------------------------------------------------------
------------------------------------------------------------
------------------------------------------------------------
------------------------------------------------------------
------------------------------------------------------------
------------------------------------------------------------
-----------------------------------------------------------t
t--aattgggggcttat-tt-ggcggc-agcagctagcatattgtatttcttttgctggc
tactgctgttgtgtaagc-tctatcatgggtatacttggcggcagcagctagcatattgt
atttttttgctggctactgttgctgtctaagtgtttatttggcggcagcagctagcatat
tgtattttttttgctggctactgttgctgtgtaagtgtttatttggcggcagcagctagc
atattgtattattttt-gctggctactgctgctgtgtaagtgtttatttggcggcagcag
ctagcatat-tgtattatttttgctggctactgctgctatgtaagcgtttatttggcgga
accggctagcatattgtattatttttgctggctactgctgctatgtaagcgtttatttgg
cggaaccggctagcatattgtattatttttgctggcttcttctactatgtaagcgtttat
ttggtggcagcggctagcatatcgtattttttttgctggcttcttctactatgtaagcat
ttatttggcggcagtggctagcatatcgtattttttt-gctggctactgcttctgtgtaa
gcatttattggtggc-agcggctagcatatcgtattttttttgctggcttcttctactat
gtaagcatttatttggcggcagtggctagcatatcgta-tt--tttttgctggctacttc
tgctgtgtaagcatttatttggtgac---agcggctag-catattgt-at----tt---g
tttttgctggcta---ctgctact--gggtataccctgtca-tg-gta-agcgctcggac
ct---tggtttgagc-aggagcatg-aatttt--aaaccatttactaattactgaatata
ctgtgggg-acgaaagtctctgcttttaactagatagcaactttcagcagtggatgtcta
ggctcgcacatcg-atgaagaacgctgcgaactgcgatacgtaatgcgaattgcaggatt
ca--gtgagtcatcgaaattttgaacgcatattg-cac-ttctgggctctctact-cagg
agtatgcctgtatcagtgtccgtacaacaaacttggttttcttccttcc-gtgtagtcgg
tggaagatatgccagatgtgaa-gtgtcttgcggc---tgattttcggatcg-gctgcga
gtcctttgaaatgtacagaactgtacttctcttt-gctcgaaaagcgtggtgttactggt
t--gtaaagactgaccgtgtgaccaaacaggcgactgtgattgtctgctggggcatt-aa
tggaggagtgttcaattcgcggtatggttggcttc-ggctaaacagac-gcttactggac
attctttcagctgtggcgg-tat-atct-ggtgaaccgtag-t-cacgtg--gtcttgg-
tttt-gaat--cggtttcgc-t-ggtgcgaagtaga-gtgaca-gtttcggct-gtcgag
g-g----tcgatcca-tttgggaaa-tttgtgcggtgc--gg-cttcggtcgcgctg-ca
tctcaattggacctgatatca---------------------------------------
----------------------------
>EF174939
------------------------------------------------------------
------------------------------------------------------------
------------------------------------------------------------
------------------------------------------------------------
------------------------------------------------------------
------------------------------------------------------------
------------------------------------------------------------
-----------------------------------------------------------t
t--aattgggggcttat-tt-ggcggc-agcagctagcatattgtatt-tttttgctggc
tactgctgctgtgtaagc-tctatcatgggtatacttggcggcagcagctagcatattgt
atttttt-----------------------------------------------------
------------------------------------------------------------
----------------tgctggctactgttgctgtgtaagtgtttatttggcggcagcag
ctagcatatt--------------------------------------------------
------------------------------------------------------------
------------------------------------------------------------
------------------------------------------------------------
------------------------------------------------------------
------------------------------------------------------------
-----------------------------------gta-tt--tttttgctggctacttc
tgctgtgtaagcatttatttggtggc---agctgctag-catattgt-at----tt---t
tttttgctagtaa---ctgctact--gagtatatcctgtca-tg-gca-agcgctcggat
ct---tggtttgagc-aggagcatg-aatttt-taaaccatttactaattactgaatata
ctgtgggg-acgaaagtctctgcttttaactagatagcaactttcagcagtggatgtcta
ggctcgcacatcg-atgaagaacgctgcgaactgcgatacgtaatgcgaattgcaggatt
ca--gtgagtcatcgaaattttgaacgcatattg-cac-ttccgggctctctacc-cggg
agtatgcctgtatcagtgtccgtacaacaaacttggttttcttccttcc-gtgtagtcgg
tggaagatatgccagatgtgaa-gtgtcttgcggc---tgattttcggatcg-gctgcga
gtcctttgaaatgtacagaactgtacttctcttt-gctcgaaaagcgtggtgttactggt
t--gtaaagactgactgtgtggcaaaacaggcgactgtgattgtctgctggggcatt-aa
tggagaagtgttcaattcgcggtatggttggcttc-ggctaaacaggc-gcttactggac
attctttcagctgtggcgg-tat-atct-ggtgaaccgtag-t-cacgtg--gtcttgg-
tttt-gaat--cggtttcgc-t-ggtgcgaagtaga-gtgaca-gtttcggct-gtcgag
g-g----tcgatcca-tttgggaaa-tttgtgcggtgc--gg-cttcggtcgcgctg-ca
tctcaattggacctgatatc----------------------------------------
----------------------------
>EF174938
------------------------------------------------------------
------------------------------------------------------------
------------------------------------------------------------
------------------------------------------------------------
------------------------------------------------------------
------------------------------------------------------------
------------------------------------------------------------
------------------------------------------------------------
-----tt-------tgt-tt-ggcggcg--------------------------------
------------------------------------------------------------
------------------------------------------------------------
------------------------------------------------------------
------------------------------------------------------------
------------------------------------------------------------
------------------------------------------------------------
------------------------------------------------------------
------------------------------------------------------------
------------------------------------------------------------
------------------------------------------------------------
------------------------------------------------------------
-------------------------------------g-ctgcaggc-at----ca---t
tttg--ctggc-g--gctgctgct--gagcaatccctatca-ag-gcg-agcactcggat
tt---cggtctgagttagtagcata-catttt--aaacccattcctaattactgaatata
ctgtgggg-acgaaagtctctgcttttaactagatagcaactttcagcagtggatgtcta
ggctcgcacatcg-atgaagaacgctgcgaactgcgatacgtaatgcgaattgcaggatt
ca--gtgagtcatcgaaattttgaacgcatattg-cac-ttccgggttagtc-ct--gga
agtatgcctgtatcagtgtccgtacaacaaacttggttttcttccttcc-gtgtagtcgg
tggaggatatgccagatgtgaa-gtgtcttgcggc---tgattttcgaatcg-actgtga
gtcctttgaaatgtacagaactg-acttctcatt-gttcgaaaagcgtagcgttgctggt
t--gtggaggctgtccgtgtgacaagtc-ggcgatcg-gtttgtctgctgtggcatt-a-
aggaggagtgttcgtttcgcggtatggttagcttc-ggctgaacaggc-gcttatcggat
attctttctgctgtggtgg-tat-gact-ggtgaaccgtag-t-cgtatgt-gacttggc
ttct-gaat--cggctttgc-t-aaagtgaagtaga-ttgaca-gtttaggct-gtcgag
a-a---gtcgatcca-tttgggaa--t-tgtgcggtgt--gg-cttcggtcgcgcgg-ca
tctcaa---------------------------------ttgg-----------------
--a-------------------------
>EF174937
------------------------------------------------------------
------------------------------------------------------------
------------------------------------------------------------
------------------------------------------------------------
------------------------------------------------------------
------------------------------------------------------------
------------------------------------------------------------
-taccacacctaaaaa--ctttccacg-tgaa-ccg-tatcaa------a------ccaa
c--tattgggggtttgt-tt-ggcggcg--------------------------------
------------------------------------------------------------
------------------------------------------------------------
------------------------------------------------------------
------------------------------------------------------------
------------------------------------------------------------
------------------------------------------------------------
------------------------------------------------------------
------------------------------------------------------------
------------------------------------------------------------
------------------------------------------------------------
------------------------------------------------------------
-------------------------------------g-ctgcaggc-at----ca---t
tttg--ctggc-g--gctgctgct--gagcaatccctatca-ag-gcg-agcactcggat
tt---cggtctgagttagtagcata-catttt--aaacccattcctaattactgaatata
ctgtgggg-acgaaagtctctgcttttaactagatagcaactttcagcagtggatgtcta
ggctcgcacatcg-atgaagaacgctgcgaactgcgatacgtaatgcgaattgcaggatt
ca--gtgagtcatcgaaattttgaacgcatattg-cac-ttccgggttagtc-ct--gga
agtatgcctgtatcagtgtccgtacaacaaacttggttttcttccttcc-gtgtagtcgg
tggaggatatgccagatgtgaa-gtgtcttgcggc---tgattttcgaatcg-actgtga
gtcctttgaaatgtacagaactg-acttctcatt-gttcgaaaagcgtagcgttgctggt
t--gtggaggctgtccgtgtgacaagtc-ggcgatcg-gtttgtctgctgtggcgtt-a-
aggaggagtgttcgtttcgcggtatggttagcttc-ggctgaacaggc-gcttatcggat
attctttctgctgtggtgg-tat-gact-ggtgaaccgtag-t-cgtatgt-gacttggc
ttct-gaat--cggctttgc-t-aaagtgaagtaga-ttgaca-gtttaggct-gtcgag
a-a---gtcgatcca-tttgggaa--t-tgtgcggtgt--gg-cttcggtcgcgcgg-ca
tctcaattggacctga--------------------------------------------
----------------------------
>EF174936
------------------------------------------------------------
------------------------------------------------------------
------------------------------------------------------------
------------------------------------------------------------
------------------------------------------------------------
------------------------------------------------------------
------------------------------------------------------------
-------------------------------------------a-ccgtatcaaa-ccaa
c--tattgggggtttgt-tt-ggcggcg--------------------------------
------------------------------------------------------------
------------------------------------------------------------
------------------------------------------------------------
------------------------------------------------------------
------------------------------------------------------------
------------------------------------------------------------
------------------------------------------------------------
------------------------------------------------------------
------------------------------------------------------------
------------------------------------------------------------
------------------------------------------------------------
-------------------------------------g-ctgcaggc-at----ca---t
tttg--ctggc-g--gctgctgct--gagcaatccctatca-ag-gcg-agcactcggat
tt---cggtctgagttagtagcata-catttc--aaacccattcctaattactgaatata
ctgtgggg-acgaaagtctctgcttttaactagatagcaactttcagcagtggatgtcta
ggctcgcacatcg-atgaagaacgctgcgaactgcgatacgtaatgcgaattgcaggatt
ca--gtgagtcatcgaaattttgaacgcatattg-cac-ttccgggttagtc-ct--gga
agtatgcctgtatcagtgtccgtacaacaaacttggttttcttccttcc-gtgtagtcgg
tggaggatatgccagatgtgaa-gtgtcttgcggc---tgattttcgaatcg-actgtga
gtccttttaaatgtatagaactg-acttctcatt-gtacgaaaagcgtagcgttgctggt
t--gtggaggctgtccgtgtgacaagtc-ggcgatcg-gtttgtctgctgtggcgtt-a-
aggaggagtgttcgtttcgcggtatggttagcttc-ggctgaacaggc-gcttatcggat
attctttctgctgtggtgg-tat-gact-ggtgaaccgtag-t-cgtatgt-gacttggc
ttct-gaat--cggctttgc-t-aaagtgaagtaga-ttgaca-gtttaggct-gtcgag
gagaag-tcgatcca-tttgggaa--t-tgtgcggtgt--gg-cttcggtcgcgcgg-ca
tctcaa---------------------------------ttgg-----------------
--ac-c----------------------
>EF174935
------------------------------------------------------------
------------------------------------------------------------
------------------------------------------------------------
------------------------------------------------------------
------------------------------------------------------------
------------------------------------------------------------
------------------------------------------------------------
---c-acacctaaaaa--ctttccacg-tgaa-ccg-tatcaa------c------ccaa
t-taattgggggtttac-tt-ggcggcg--------------------------------
------------------------------------------------------------
------------------------------------------------------------
------------------------------------------------------------
------------------------------------------------------------
------------------------------------------------------------
------------------------------------------------------------
------------------------------------------------------------
------------------------------------------------------------
------------------------------------------------------------
------------------------------------------------------------
------------------------------------------------------------
-------------------------------------g-ctgctggc-at----ag---t
tttg--ctggc-t--gctgctgcc--gagtaagccctatca-tg-gcg-agtgtttggac
ct---cggtctgagctagtagcttt-aatttc--aaacccattcttaattactgaatata
ctgtgggg-acgaaagtctctgcttttaactagatagcaactttcagcagtggatgtcta
ggctcgcacatcg-atgaagaacgctgcgaactgcgatacgtaatgcgaattgcaggatt
ca--gtgagtcatcgaaattttgaacgcatattg-cac-aaccggggaccat-cc-cggg
agtatgcctgtatcagtgtccgtacatcaaacttggttttcttctttcc-gtgtagtcgg
tggaagatatgccagatgtgaa-gtgtctttcgac---tggttttcgaatcg-gttgtga
gtcctttgaaatgtatagaactgtacttctcttt-gctcgaaaagcgtggcattgctggt
t--gtggaggctgttcgtgtgaccagtc-ggcgatcg-gtttgtctgctgtagcatt-aa
tggaggagtgttcgattcgcggtatggttggcttc-ggctaaacagac-gcttattgggc
tctctttctgctgtggcgg-tatgaact-ggtgaaccgtag-t-catgtgt-gacttggc
tttt-gaat--tggctttgc-t-ggtgcgaagtaga-gtgaca-gtttcggct-gtcgag
g-g----tcgaccca-tttgggaaa-tttatgcggtgc--gg-cttcggtcgcgcag-ta
tctcaattggacctgatatc----------------------------------------
----------------------------
>EF174934
------------------------------------------------------------
------------------------------------------------------------
------------------------------------------------------------
------------------------------------------------------------
------------------------------------------------------------
------------------------------------------------------------
------------------------------------------------------------
-----------------------------------------------gtatcaac-ccaa
t-taattgggggtttac-tt-ggcggcg--------------------------------
------------------------------------------------------------
------------------------------------------------------------
------------------------------------------------------------
------------------------------------------------------------
------------------------------------------------------------
------------------------------------------------------------
------------------------------------------------------------
------------------------------------------------------------
------------------------------------------------------------
------------------------------------------------------------
------------------------------------------------------------
-------------------------------------g-ctgctggc-at----ag---t
tttg--ctggc-t--gctgctgcc--gagtgagccctatca-tg-gtg-agtgtttggac
ct---cggtctgagctagtagcttt-aatttc--aaacccattcttaattactgaatata
ctgtgggg-acgaaagtctctgcttttaactagatagcaactttcagcagtggatgtcta
ggctcgcacatcg-atgaagaacgctgcgaactgcgatacgtaatgcgaattgcaggatt
ca--gtgagtcatcgaaattttgaacgcatattg-cac-gaccggggaccat-cc-cggg
agtatgcctgtatcagtgtccgtacaccaaacttggttttcttctttcc-gtgtagtcgg
tggaagatatgccagatgtgaa-gtgtctttcgac---tggttttcgaatcg-gttgtga
gtcctttgaaatgtatagaactgtacttctcttt-gctcgaaaagcgtggcattgctggt
t--gtggaggctgttcgtgtgaccagtc-ggcgatcg-gtttgtctgctgtagcatt-aa
tggaggagtgttcgattcgcggtatggttggcttc-ggctaaacagac-gcttattgggc
tctctttctgctgtggcgg-tatgaact-ggtgaaccgtag-t-catgtgt-gacttggc
tttt-gaat--tggctttgc-t-ggtgcgaagtaga-gtgaca-gtttcggct-gtcgag
g-g----tcgaccca-tttgggaaa-tttatgcggtgc--gg-cttcggtcgcgcag-ta
tctcaattggacctgatatcaggcaagattacccgctga----acttaagca-tat----
----------------------------
>EF174933
------------------------------------------------------------
------------------------------------------------------------
------------------------------------------------------------
------------------------------------------------------------
------------------------------------------------------------
------------------------------------------------------------
----------------------------------------------c-attac--cac--
a--cc-----taaaaa--ctttccacg-tgaa-ccg-tatcaa------a------ccaa
t-taattgggggtttgc-tt-gacggca--------------------------------
------------------------------------------------------------
------------------------------------------------------------
------------------------------------------------------------
------------------------------------------------------------
------------------------------------------------------------
------------------------------------------------------------
------------------------------------------------------------
------------------------------------------------------------
------------------------------------------------------------
------------------------------------------------------------
------------------------------------------------------------
-------------------------------------a-ctgcaggc-at----cttttt
gttg--ctggt-g--gttgctgcc--gaaaaagccctatca-tg-gcg-agcgttcggac
ct---cggtcggagcgagtagcttt--attgt--aaacccattcctaattactgaatata
ctgtgggg-acgaaagtctctgcttttaactagatagcaactttcagcagtggatgtcta
ggctcgcacatcg-atgaagaacgctgcgaactgcgatacgtaatgcgaattgcaggatt
ca--gtgagtcatcgaaattttgaacgcatattg-cac-tcccgggttcagc-ct-cggg
agtatgcctgtatcagtgtccgtacaccaaccttggttttcttctttcc-gtgtagtcgg
tggaggatatgccagatatgaa-gtgtcttgcggc---tgattttcggatcg-gctgcga
gtccttttaaatgtacagaactgtacttctcttt-gctcgaaaagcgtggcgttgctggt
t--gtgaagactgtccatgtggctagtc-ggcgatcg-gtttgtctactgtggcatt-aa
tggaggaatgttcgattcgcggtatgattggcttc-ggctaaacagac-gtttattggat
gtttttcctgctatggtgg-tctgaact-ggtgaaccgtat-t-catgtg--tacttgg-
tttttgaat--cggctttgc-t-ggtgcgaagtaga-gtggca-gtttaggct-gtcgag
g-g----tcgatcca-tttgggaaa-ttttcgtagtgc--ga-cctcggttgcgctg-cg
tctcagttggacctgatatc----------------------------------------
----------------------------
>EF174932
------------------------------------------------------------
------------------------------------------------------------
------------------------------------------------------------
------------------------------------------------------------
------------------------------------------------------------
------------------------------------------------------------
------------------------------------------------------------
-----------------------------------------------gtatcaaa-caat
t--aattgggggcttat-tt-ggcggc-agcagctagcatatcgtattatttttgctggc
tactgctgctgtgtaagc-tctatcatgggtatacttaacggcaacagctagcatat---
------------------------------------------------------------
------------------------------------------------------------
------------------------------------------------------------
------------------------------------------------------------
------------------------------------------------------------
------------------------------------------------------------
------------------------------------------------------------
------------------------------------------------------------
------------------------------------------------------------
------------------------------------------------------------
--------------------------------------------tgt-at----tatttt
t--g--ctgac-g--actgctact--aggtataccctgtca-tg-gca-agcgctcggac
ct---tgatttgagc-aggagcatg-aatttt--aaaccatttactaattactgaatata
ctgcgggg-acgaaagtctctgcttttaactagataacaactttcagcagtggatgtcta
ggctcgcacatcg-atgaagaacgctgcgaactgcgatacgtaatgcgaattgcaggatt
ca--gtgagtcatcgaaattttgaacgcatattg-cac-ttccgggctctctact-cggg
agtatgcctgtatcagtgtccgtacaacaaacttggttttcttccttcc-gtgtagtcgg
tggaagatatgccagatgtgaa-gtgtcttgcgac---tgattttcggatcg-gctgcga
gtcctttgaaatgtacagaactgtacttctcttt-gctcgaaaagcgtggtgttactggt
t--gtaaagactgaccgtgtggccaaacaggcgactgtgattgtctgctggggcatt-aa
tggaggagtgttcaattcgcggtatggttggcttc-ggctaaacagac-gcttactggac
attctttcagttgtggcgg-tat-atct-ggtgaaccgtag-t-cacgtg--gtcttgg-
tttt-gaat--cggtttcgc-t-ggtgcgaagtaga-gtgaca-gtttcggct-gtcgag
g-g----tcgatcca-tttgggaaa-tttgtgcggtgc--gg-cttcggtcgcgctg-ca
tctcaattggacctgatatcaggcaagattacccgctga----acttaagca-tat----
----------------------------
>EF174931
------------------------------------------------------------
------------------------------------------------------------
------------------------------------------------------------
------------------------------------------------------------
------------------------------------------------------------
------------------------------------------------------------
------------------------------------------------------------
-----------------------------------------------------------a
t-taattgggggcttat-tt-ggcggc-agcagctagcatattgtattatttttgctggc
tactgctgctgtgtaagc-tctatcatgggtatacttggcggcagcagctagcatattgt
atttttttgctggctactgttgctgtgtaagtgtttatttggcagcagcagctagcatat
tgtattttttt-gctggctactgctgctgtgtaagtgtttatttggcggcagcagctagc
atattgtatt-ttttt-gctggctactgctgctgtgtaagtgtttatttggcggcagcag
ctagcatat-tgtatt--------------------------------------------
------------------------------------------------------------
------------------------------------------------------------
------------------------------------------------------------
--------------------------------ttttt-gctggctactgctgctgtgtaa
gcatttattggtggt-agcggctagcatatcgtattttttttgctggctacttctactgt
gtaagcatttatttggcggcattggctagcatattgta-tt--tttttgctggctacttc
tgctgtgtaagcatttatttggtgac---agcggcaag-catattat-at----tt---g
tttttgctggcta---ctgctact--gggtataccctgtca-tg-gta-agcgctcggac
ct---tggtttgagc-aggagcatg-aatttt--aaaccatttactaattactgaatata
ctgtgggg-acgaaagtctctgcttttaactagatagcaactttcagcagtggatgtcta
ggctcgcacatcg-atgaagaacgctgcgaactgcgatacgtaatgcgaattgcaggatt
ca--gtgagtcatcgaaattttgaacgcatattg-cac-ttctgggctctctact-cagg
agtatgcctgtatcagtgtccgtacaacaaacttggttttcttccttcc-gtgtagtcgg
tggaagatatgccagatgtgaa-gtgtcttgcggc---tgattttcggatcg-gctgcga
gtcctttgaaatgtacagaactgtacttctcttt-gctcgaaaagcgtggtgttactggt
t--gtaaagactgaccgtgtggccaaacaggcgactgtgattgtctgctggggcatt-aa
tggaggagtgttcaattcgcggtatggttggcttc-ggctaaacagac-gcttactggac
attctttcagctgtggcgg-tat-atct-ggtgaaccgtag-t-cacgtg--gtcttgg-
tttt-gaat--cggtttcgc-t-ggtgcgaagtaga-gtgaca-gtttcggct-gtcgag
g-g----tcgatcca-tttgggaaa-tttgtgcggtgc--gg-cttcggtcgtgctg-ca
tctcaattggacctgatatcaggc----------------------------a-------
------agat------------------
>EF174930
------------------------------------------------------------
------------------------------------------------------------
------------------------------------------------------------
------------------------------------------------------------
------------------------------------------------------------
------------------------------------------------------------
------------------------------------------------------------
-------------------------------------------------atcaaa-caat
t--aattgggggcttat-tt-ggcggc-agcagctagcatattgtattatttttgctggc
tactgctgctgtgtaagc-tctatcatgggtatacttggcggcagcagctagcatattgt
atttttttgctggctactgttgctgtgtaagtgtttatttggcagcagcagctagcatat
tgtattttttt-gctggctactgctgctgtgtaagtgtttatttggcggcagcagctagc
atattgtatt-ttttt-gctggctactgctgctgtgtaagtgtttatttggcggcagcag
ctagcatat-tgtatt--------------------------------------------
------------------------------------------------------------
------------------------------------------------------------
------------------------------------------------------------
--------------------------------ttttt-gctggctactgctgctgtgtaa
gcatttattggtggt-agcggctagcatatcgtattttttttgctggctacttctactgt
gtaagcatttatttggcggcattggctagcatattgta-tt--tttttgctggctacttc
tgctgtgtaagcatttatttggtgac---agcggcaag-catattat-at----tt---g
tttttgctggcta---ctgctact--gggtataccctgtca-tg-gta-agcgctcggac
ct---tggtttgagc-aggagcatg-aatttt--aaaccatttactaattactgaatata
ctgtgggg-acgaaagtctctgcttttaactagatagcaactttcagcagtggatgtcta
ggctcgcacatcg-atgaagaacgctgcgaactgcgatacgtaatgcgaattgcaggatt
ca--gtgagtcatcgaaattttgaacgcatattg-cac-ttctgggctctctact-cagg
agtatgcctgtatcagtgtccgtacaacaaacttggttttcttccttcc-gtgtagtcgg
tggaagatatgccagatgtgaa-gtgtcttgcggc---tgattttcggatcg-gctgcga
gtcctttgaaatgtacagaactgtacttctcttt-gctcgaaaagcgtggtgttactggt
t--gtaaagactgaccgtgtggccaaacaggcgactgtgattgtctgctggggcatt-aa
tggaggagtgttcaattcgcggtatggttggcttc-ggctaaacagac-gcttactggac
attctttcagctgtggcgg-tat-atct-ggtgaaccgtag-t-cacgtg--gtcttgg-
tttt-gaat--cggtttcgc-t-ggtgcgaagtaga-gtgaca-gtttcggct-gtcgag
g-g----tcgatcca-tttgggaaa-tttgtgcggtgc--gg-cttcggtcgtgctg-ca
tctcaattggacctgatatc----------------------------------------
----------------------------
>EF174929
------------------------------------------------------------
------------------------------------------------------------
------------------------------------------------------------
------------------------------------------------------------
------------------------------------------------------------
------------------------------------------------------------
------------------------------------------------------------
-------------------------------------------------atcaaa-caat
t--aattgggggcttat-tt-ggcggc-agcagctagcatattgtattatttttgctggc
tactgctgctgtgtaagc-tctatcatgggtatacttggcggcagcagctagcatattgt
atttttttgctggctactgttgctgtgtaagtgtttatttggcagcagcagctagcatat
tgtattttttt-gctggctactgctgctgtgtaagtgtttatttggcggcagcagctagc
atattgtatt-ttttt-gctggctactgctgctgtgtaagtgtttatttggcggcagcag
ctagcatat-tgtatt--------------------------------------------
------------------------------------------------------------
------------------------------------------------------------
------------------------------------------------------------
--------------------------------ttttt-gctggctactgctgctgtgtaa
gcatttattggtggt-agcggctagcatatygtattttttttgctggctacttctactgt
gtaagcatttatttggcggcattggctagcatattgta-tt--tttttgctggctacttc
tgctgtgtaagcatttatttggtgac---agcggcaag-catattat-at----tt---g
tttttgctggcta---ctgctact--gggtataccctgtca-tg-gta-agcgctcggac
ct---tggtttgagc-aggagcatg-aatttt--aaaccatttactaattactgaatata
ctgtgggg-acgaaagtctctgcttttaactagatagcaactttcagcagtggatgtcta
ggctcgcacatcg-atgaagaacgctgcgaactgcgatacgtaatgcgaattgcaggatt
ca--gtgagtcatcgaaattttgaacgcatattg-cac-ttctgggctctctact-cagg
agtatgcctgtatcagtgtccgtacaacaaacttggttttcttccttcc-gtgtagtcgg
tggaagatatgccagatgtgaa-gtgtcttgcggc---tgattttcggatcg-gctgcga
gtcctttgaaatgtacagaactgtacttctcttt-gctcgaaaagcgtggtgttactggt
t--gtaaagactgaccgtgtggccaaacaggcgactgtgattgtctgctggggcatt-aa
tggaggagtgttcaattcgcggtatggttggcttc-ggctaaacagac-gcttactggac
attctttcagctgtggcgg-tat-atct-ggtgaaccgtag-t-cacgtg--gtcttgg-
tttt-gaat--cggtttcgc-t-ggtgcgaagtaga-gtgaca-gtttcggct-gtcgag
g-g----tcgatcca-tttgggaaa-tttgtgcggtgc--gg-cttcggtcgtgctg-ca
tctcaattggacctgatatcaggc----------------------------a-------
----------a-----------------
>EF174928
------------------------------------------------------------
------------------------------------------------------------
------------------------------------------------------------
------------------------------------------------------------
------------------------------------------------------------
------------------------------------------------------------
------------------------------------------------------------
-------------------------------------------a-ccgtatcaaa-caat
t--aattgggggcttat-tt-ggcggt-agcagctagcatattgtatt-tttttgctggc
tactgctgctgtgtaagca-----------------------------------------
------------------------------------------------------------
------------------------------------------------------------
------------------------------------------tttatttggtggcagcgg
ctagcatatc--------------------------------------------------
------------------------------------------------------------
------------------------------------------------------------
------------------------------------------------------------
------------------------------------------------------------
------------------------------------------------------------
-----------------------------------gta-tt--tttttgctggctactgc
tgctgtgtaagcatttatttggtggc---aactgctag-catattgt-at----tttttt
t--g--ctggcaa---ctgctact--gggtataccctgtca-tg-gca-agcgctcggac
ct---tggtttgagc-aggagcatg-aatttt--aaaccatttactaattactgaatata
ctgtgggg-acgaaagtctctgcttttaactagatagcaactttcagcagtggatgtcta
ggctcgcacatcg-atgaagaacgctgcgaactgcgatacgtaatgcgaattgcaggatt
ca--gtgagtcatcgaaattttgaacgcatattg-cac-ttccgggctctctact-cggg
agtatgcctgtatcagtgtccgtacaacaaacttggttttcttccttcc-gtgtagtcgg
tggaagatataccagatgtgaa-gtgtcttgcggc---tgattttcggatcg-gctgcga
gtcctttgaaatgtacagaactgtacttctcttt-gctcgaaaagcgtggtgttactggt
t--gtaaagactgaccgtgtggcaaaacaggcgactgtgattgtctgctggggcatt-aa
tggaggagtgttcaattcgcggtatggttggcttc-ggctaaacaggc-gcttactggac
attctttcagctgtggcgg-tat-atct-ggtgaaccgtag-t-cacgtg--gtcttgg-
tttt-gaat--cggtttcgc-t-ggtgcgaagtaga-gtgaca-gtttcggct-gtcgag
g-g----tcgatcca-tttgggaaa-tttgtgcggtgc--gg-cttcggtcgcgctg-ca
tctcaa------------------------------------------------------
----------------------------
>EF174927
------------------------------------------------------------
------------------------------------------------------------
------------------------------------------------------------
------------------------------------------------------------
------------------------------------------------------------
------------------------------------------------------------
------------------------------------------------------------
-------------------------------------------a-ccgtatcaaa-caat
t--aattgggggcttat-tt-ggcggt-agcagctagcatattgtatt-tttttgctggc
tactgctgctgtgtaagca-----------------------------------------
------------------------------------------------------------
------------------------------------------------------------
------------------------------------------tttatttggtggcagcgg
ctagcatatc--------------------------------------------------
------------------------------------------------------------
------------------------------------------------------------
------------------------------------------------------------
------------------------------------------------------------
------------------------------------------------------------
-----------------------------------gta-tt--tttttgctggctactgc
tgctgtgtaagcatttatttggtggc---aactgctag-catattgt-at----tttttt
t--g--ctggcaa---ctgctact--gggtataccctgtca-tg-gca-agcgctcggac
ct---tggtttgagc-aggagcatg-aatttt--aaaccatttactaattactgaatata
ctgtgggg-acgaaagtctctgcttttaactagatagcaactttcagcagtggatgtcta
ggctcgcacatcg-atgaagaacgctgcgaactgcgatacgtaatgcgaattgcaggatt
ca--gtgagtcatcgaaattttgaacgcatattg-cac-ttccgggctctctact-cggg
agtatgcctgtatcagtgtccgtacaacaaacttggttttcttccttcc-gtgtagtcgg
tggaagatataccagatgtgaa-gtgtcttgcggc---tgattttcggatcg-gctgcga
gtcctttgaaatgtacagaactgtacttctcttt-gctcgaaaagcgtggtgttactggt
t--gtaaagactgaccgtgtggcaaaacaggcgactgtgattgtctgctggggcatt-aa
tggaggagtgttcaattcgcggtatggttggcttc-ggctaaacaggc-gcttactggac
attctttcagctgtggcgg-tat-atct-ggtgaaccgtag-t-cacgtg--gtcttgg-
tttt-gaat--cggtttcgc-t-ggtgcgaagtaga-gtgaca-gtttcggct-gtcgag
g-g----tcgatcca-tttgggaaa-tttgtgcggtgc--gg-cttcggtcgcgctg-ca
tctc--------------------------------------------------------
----------------------------
>EF174926
------------------------------------------------------------
------------------------------------------------------------
------------------------------------------------------------
------------------------------------------------------------
------------------------------------------------------------
------------------------------------------------------------
------------------------------------------------------------
------------aaac---tttccacg-tgaa-ccg-tatcaa------a------caat
t--aattgggggcttat-tt-ggcggt-agcagctagcatattgtatt-tttttgctggc
tactgctgctgtgtaagca-----------------------------------------
------------------------------------------------------------
------------------------------------------------------------
------------------------------------------tttatttggtggcagcgg
ctagcatatc--------------------------------------------------
------------------------------------------------------------
------------------------------------------------------------
------------------------------------------------------------
------------------------------------------------------------
------------------------------------------------------------
-----------------------------------gta-tt--tttttgctggctactgc
tgctgtgtaagcatttatttggtggc---aactgctag-catattgt-at----tttttt
t--g--ctggcaa---ctgctact--gggtataccctgtca-tg-gca-agcgctcggac
ct---tggtttgagc-aggagcatg-aatttt--aaaccatttactaattactgaatata
ctgtgggg-acgaaagtctctgcttttaactagatagcaactttcagcagtggatgtcta
ggctcgcacatcg-atgaagaacgctgcgaactgcgatacgtaatgcgaattgcaggatt
ca--gtgagtcatcgaaattttgaacgcatattg-cac-ttccgggctctctact-cggg
agtatgcctgtatcagtgtccgtacaacaaacttggttttcttccttcc-gtgtagtcgg
tggaagatataccagatgtgaa-gtgtcttgcggc---tgattttcggatcg-gctgcga
gtcctttgaaatgtacagaactgtacttctcttt-gctcgaaaagcgtggtgttactggt
t--gtaaagactgaccgtgtggcaaaacaggcgactgtgattgtctgctggggcatt-aa
tggaggagtgttcaattcgcggtatggttggcttc-ggctaaacaggc-gcttactggac
attctttcagctgtggcgg-tat-atct-ggtgaaccgtag-t-cacgtg--gtcttgg-
tttt-gaat--cggtttcgc-t-ggtgcgaagtaga-gtgaca-gtttcggct-gtcgag
g-g----tcgatcca-tttgggaaa-tttgtgcggtgc--gg-cttcggtcgcgctg-ca
tctcaattggacctgatatcaggcaagattacccgctga---------------------
----------------------------
>EF174925
------------------------------------------------------------
------------------------------------------------------------
------------------------------------------------------------
------------------------------------------------------------
------------------------------------------------------------
------------------------------------------------------------
------------------------------------------------------------
--------------------ttccacg-tgaa-ccg-tatcaa------a------caat
t--cattgggggcttat-tt-ggcggc-agcaactagcatatcgtattatttttgctggc
tactgctgctgtgtaagc-tctatcatgggtatacttagcggcaacagctagcatattgt
atttttt-----------------------------------------------------
------------------------------------------------------------
-----------------gctggctactgctgctatgtaagtgtttatttggcggcagcag
ctagcatatc--------------------------------------------------
------------------------------------------------------------
------------------------------------------------------------
------------------------------------------------------------
------------------------------------------------------------
------------------------------------------------------------
-----------------------------------gta-ttattttttgctggctacttc
tgctgtgtaagcatttattcggcggc---agcagctag-catatcgt-at----tatttt
t--g--ctgac-g--actgctact--aggtataccctgtca-tg-gca-agcgctcggac
ct---tgatttgagc-aggagcatg-aatttt--aaaccatttactaattactgaatata
ctgcgggg-acgaaagtctctgcttttaactagataacaactttcagcagtggatgtcta
ggctcgcacatcg-atgaagaacgctgcgaactgcgatacgtaatgcgaattgcaggatt
ca--gtgagtcatcgaaattttgaacgcatattg-cac-ttccgggctctctact-cggg
agtatgcctgtatcagtgtccgtacaacaaacttggttttcttccttcc-gtgtagtcgg
tggaagatatgccagatgtgaa-gtgtcttgcgac---tgattttcggatcg-gctgcga
gtcctttgaaatgtacagaactgtacttctcttt-gctcgaaaagcgtggtgttactggt
t--gtaaagactgaccgtgtggccaaacaggcgactgtgattgtctgctggggcatt-aa
tggaggagtgttcaattcgcggtatggttggcttc-ggctaaacagac-gcttactggac
attctttcagttgtggcgg-tat-atct-ggtgaaccgtag-t-cacgtg--gtcttgg-
tttt-gaat--cggtttcgc-t-ggtgcgaagtaga-gtgaca-gtttcggct-gtcgag
g-g----tcgatcca-tttgggaaa-tttgtgcggtgc--gg-cttcggtcgcgntg-ca
tctcaattggacctgatmtcaggcaagattacccgc------------------------
----------------------------
>EF174924
------------------------------------------------------------
------------------------------------------------------------
------------------------------------------------------------
------------------------------------------------------------
------------------------------------------------------------
------------------------------------------------------------
------------------------------------------------------------
----------------------------------------------cgtatcaaa-caat
t--aattgggggcttac-tt-ggcggc-agcagctagcatatcgtattatttttgctggc
tactgctgctgtgtaagc-tctatcatgggtatacttaacggcaacagctagcatattgt
atttttttgctggctactgctgctatgtaagtgtttatttggcggcagcagctagcatat
cgtattatttttgctggctactgcttctatgtaagtgtttatttggcggcagcagctagc
atatcgtattgctttt-gctggctacttctgctgtgtaagtgtttatttggcggcagcag
ctagcatatc--------------------------------------------------
------------------------------------------------------------
------------------------------------------------------------
------------------------------------------------------------
------------------------------------------------------------
------------------------------------------------------------
-----------------------------------gta-ttattttt-gctggctacttc
tgctgtgtaagcatttattcggcggc---agcagctag-catatcgt-at----tatttt
t--g--ctgac-g--actgctatt--aggtataccctgtca-tg-gca-agcgctcggac
ct---tgatttgagc-aggagcatg-aatttt--aaaccatttactaattactgaatata
ctgtgggg-acgaaagtctctgcttttaactagataacaactttcagcagtggatgtcta
ggctcgcacatcg-atgaagaacgctgcgaactgcgatacgtaatgcgaattgcaggatt
ca--gtgagtcatcgaaattttgaacgcatattg-cac-ttccgggctctctact-cggg
agtatgcctgtatcagtgtccgtacaacaaacttggctttcttccttcc-gtgtagtcgg
tggaagatatgccagatgtgaa-gtgtcttgcggc---tgattttcggatcg-gctgcga
gtcctttgaaatgtacagaactgtacttctcttt-gctcgaaaagcgtggtgttactggt
t--gtaaagactgaccgtgtggccaaacaggcgactgtgattgtctgctggggcatt-aa
tggaggagtgttcaattcgcggtatggttggcttc-ggctaaacagac-gcttactggat
attctttcagttgtggcgg-tat-atct-ggtgaaccgtag-t-cacgtg--gtcttgg-
tttt-gaat--cggtttcgc-t-ggtgcgaagtaga-gtgaca-gtttcggct-gtcgag
g-g----tcgatcca-tttgggaaa-tttgtgcggtgc--gg-cttcggtcgcgctg-ca
tctcaattggacctgatatcaggc----------------------------a-------
----------ag----------------
>EF174923
------------------------------------------------------------
------------------------------------------------------------
------------------------------------------------------------
------------------------------------------------------------
------------------------------------------------------------
------------------------------------------------------------
------------------------------------------------------------
-------------------------------------------------atcaaa-caat
t--aattgggggcttat-tt-ggcggc-agcagctagcatattgtatt-tttt-gctggc
tactgctgctgtgtaagc-tctatcatgggtatacttggcggcagcagctagcatattgt
atttttt-----------------------------------------------------
------------------------------------------------------------
----------------tgctggctactgctgctgtgtaagcatttayttggtggca----
------------------------------------------------------------
------------------------------------------------------------
------------------------------------------------------------
------------------------------------------------------------
------------------------------------------------------------
------------------------------------------------------------
------------------------------------------------------------
------------------------------gctgctag-catattgt-at----tt---t
tctttgctggcaa---ctgctact--gggtataccctgtca-tg-gca-agcgctcggac
ct---tggtttgagc-aggagcatg-aatttt--aaaccatttactaattactgaatata
ctgtgggg-acgaaagtctctgcttttaactagatagcaactttcagcagtggatgtcta
ggctcgcacatcg-atgaagaacgctgcgaactgcgatacgtaatgcgaattgcaggatt
ca--gtgagtcatcgaaattttgaacgcatattg-cac-ttccgggctctctacc-cggg
agtatgcctgtatcagtgtccgtacaacaaacttggttttcttgcttcc-gtgtagtcgg
tggaagatatgccagatgtgaa-gtgtcttgcggc---tgactttcggatcg-gctgcga
gtcctttgaaatgtacagaactgtacttctcttt-gctcgaaaagcgtggtgttactggt
t--gtaaagactgaccgtatggcaaaacaggcgactgtgattgtctgctggggcatt-aa
tggaggagtgttcaattcgcggtatggttggcttc-ggctaaacaggc-gcttactagac
attctttcagctgtggcgg-tat-atct-ggtgaaccgtag-t-cacgtg--gtcttgg-
tttt-gaat--cggtttcgc-t-ggtgtgaagtaga-gtgaca-gtttcggct-gtcgag
g-g----tcgatcca-tttgggaaa-tttgtgcggtgc--gg-cttc-------------
------------------------------------------------------------
----------------------------
>EF174922
------------------------------------------------------------
------------------------------------------------------------
------------------------------------------------------------
------------------------------------------------------------
------------------------------------------------------------
------------------------------------------------------------
------------------------------------------------------------
------------aaac---tttccacg-tgaa-ccg-tatcaa------a------caat
t--aattgggggcttat-tt-ggcggt-agcagctagcatattgtatt-tttttgctggc
tactgctgctgtgtaagca-----------------------------------------
------------------------------------------------------------
------------------------------------------------------------
------------------------------------------tttatttggtggcagcgg
ctagcatatc--------------------------------------------------
------------------------------------------------------------
------------------------------------------------------------
------------------------------------------------------------
------------------------------------------------------------
------------------------------------------------------------
-----------------------------------gta-tt--tttttgctggctactgc
tgctgtgtaagcatttatttggtggc---aactgctag-catattgt-at----tttttt
t--g--ctggcaa---ctgctact--gggtataccctgtca-tg-gca-agcgctcggac
ct---tggtttgagc-aggagcatg-aatttt--aaaccatttactaattactgaatata
ctgtgggg-acgaaagtctctgcttttaactagatagcaactttcagcagtggatgtcta
ggctcgcacatcg-atgaagaacgctgcgaactgcgatacgtaatgcgaattgcaggatt
ca--gtgagtcatcgaaattttgaacgcatattg-cac-ttccgggctctctact-cggg
agtatgcctgtatcagtgtccgtacaacaaacttggttttcttccttcc-gtgtagtcgg
tggaagatataccagatgtgaa-gtgtcttgcggc---tgattttcggatcg-gctgcga
gtcctttgaaatgtacagaactgtacttctcttt-gctcgaaaagcgtggtgttactggt
t--gtaaagactgaccgtgtggcaaaacaggcgactgtgattgtctgctggggcatt-aa
tggaggagtgttcaattcgcggtatggttggcttc-ggctaaacaggc-gcttactggac
attctttcagctgtggcgg-tat-atct-ggtgaaccgtag-t-cacgtg--gtcttgg-
tttt-gaat--cggtttcgc-t-ggtgcgaagtaga-gtgaca-gtttcggct-gtcgag
g-g----tcgatcca-tttgggaaa-tttgtgcggtgc--gg-cttcggtcgcgctg-ca
tctcaattggacctgatatcaggcaagattacccgctga---------------------
----------------------------
>EF174921
------------------------------------------------------------
------------------------------------------------------------
------------------------------------------------------------
------------------------------------------------------------
------------------------------------------------------------
------------------------------------------------------------
--------------------------------------t----cgga-aggat--catt-
s--ccacmcctaaaac---tttccacg-tgaa-ccg-tatcaa------a------caat
t--aattgggggcttat-tt-ggcggc-agcagctagcatattgtatt-cttttgctggc
tactgctgctgtgtaagc-tctatcatgggtatacttggcggcagcagctagcatattgt
atttttttgctggctactgttgctgtgtaagtgtttatttagcagcagcaggcagcatat
tgtattttttt-gctggttactgctgctatgtaagtgtttatttggcggcagtagctagc
atattgtatt-ttttt-gctggctactgctgctgtgtaagcatttatt-ggcggcagcgg
ttagcatatc--------------------------------------------------
------------------------------------------------------------
------------------------------------------------------------
------------------------------------------------------------
------------------------------------------------------------
------------------------------------------------------------
-----------------------------------gtaatt--tttttgctggctacttc
tgctgtgtaagcatttatttggcggc---agcggctag-catatcgt-at----tt---t
cttg--ctggcaa---ctgctact--gggtataccctgtca-tg-gca-aacgctcggac
ct---tggtttgagc-aggagcatg-aatttt--aaaccatttactaattactgaatata
ctgtgggg-acgaaagtctctgcttttaactagataacaactttcagcagtggatgtcta
ggctcgcacatcg-atgaagaacgctgcgaactgcgatacgtaatgcgaattgcaggatt
ca--gtgagtcatcgaaattttgaacgcatattg-cac-ttccgggctctctact-cggg
agtatgcctgtatcagtgtccgtacaacaaacttggttttcttccttcc-gtgtagtcgg
tggaagatatgccagatgtgaa-gtgtcttgcggc---tgattttcggatcg-gctgcga
gtcctttgaaatgtacagaactgtacttctcttt-gctcgaaaagcgtggtgttactggt
t--gtaaagactgaccgtgtgacaaaacaggcgactgtgattgtctgctggggcatt-aa
tggaggagtgttcaattcgcggtatggttggcttc-ggctaaacaggc-gcttactggac
attctttcagctgtggcgg-tat-atct-ggtgaaccgtag-t-cacgtg--gtcttgg-
tttt-gaat--cggtttcgc-t-ggtgcgaagtaga-gtgaca-gtttcggct-gtcgag
g-g----tcgatcca-tttgggaaa-tttgtgcggtgc--gg------------------
------------------------------------------------------------
----------------------------
>EF174920
------------------------------------------------------------
------------------------------------------------------------
------------------------------------------------------------
------------------------------------------------------------
------------------------------------------------------------
------------------------------------------------------------
------------------------------------------------------------
---taccacacctaaaa-ctttccacg-tgaa-ccg-tatcaa------a------caat
t--aattgggggcttat-tt-ggtggca--------------------------------
------------------------------------------------------------
------------------------------------------------------------
------------------------------------------------------------
------------------------------------------------------------
------------------------------------------------------------
------------------------------------------------------------
------------------------------------------------------------
------------------------------------------------------------
------------------------------------------------------------
------------------------------------------------------------
------------------------------------------------------------
-------------------------------------g-ctgctagc-atattgtatttt
tctttgctggcaa---ctgctact--gggtataccctgtca-tg-gca-agcgctcggac
ct---tggtttgagc-aggagcatg-aatttt--aaaccatttactaattactgaatata
ctgtgggg-acgaaagtctctgcttttaactagatagcaactttcagcagtggatgtcta
ggctcgcacatcg-atgaagaacgctgcgaactgcgatacgtaatgcgaattgcaggatt
ca--gtgagtcatcgaaattttgaacgcatattg-cac-ttccgggctctctacc-cggg
agtatgcctgtatcagtgtccgtacaacaaacttggttttcttgcttcc-gtgtagtcgg
tggaagatatgccagatgtgaa-gtgtcttgcggc---tgactttcggatcg-gctgcga
gtcctttgaaatgtacagaactgtacttctcttt-gctcgaaaagcgtggtgttactggt
t--gtaaagactgaccgtatggcaaaacaggcgactgtgattgtctgctggggcatt-aa
tggaggagtgttcaattcgcggtatggttggcttc-ggctaaacaggc-gcttactagac
attctttcagctgtggcgg-tat-atct-ggtgaaccgtag-t-cacgtg--gtcttgg-
tttt-gaat--cggtttcgc-t-ggtgygaagtaga-gtgaca-gtttcggct-gtcgag
g-g----tcgatcca-tttgggaaa-tttgtgcggtgc--gg-cttcggtcgctctg-ca
tctcaattggacctgatatcaggcaagattacccgctga----acttaagca-tatta--
----------------------------
>EF174919
------------------------------------------------------------
------------------------------------------------------------
------------------------------------------------------------
------------------------------------------------------------
------------------------------------------------------------
------------------------------------------------------------
------------------------------------------------------------
-------------------------------------------------atcaaa-caat
t--aattgggggcttat-tt-ggcggc-agcagctagcatattgtatt-tttttgctggc
tactgctgctgtgtaagc-tctatcatgggtatacttggcggcagcagctagcatat---
------------------------------------------------------------
------------------------------------------------------------
------------------------------------------------------------
------------------------------------------------------------
------------------------------------------------------------
------------------------------------------------------------
------------------------------------------------------------
------------------------------------------------------------
------------------------------------------------------------
------------------------------------------------------------
--------------------------------------------cgt-at----tt---t
tttg--ctggcaa---ctgctact--gggtataccctgtca-tg-gca-agcgctcggac
ct---tggtttgagc-aggagcatg-aatttt--aaaccatttactaattactgaatata
ctgtgggg-acgaaagtctctgcttttaactagatagcaactttcagcagtggatgtcta
ggctcgcacatcg-atgaagaacgctgcgaactgcgatacgtaatgcgaattgcaggatt
ca--gtgagtcatcgaaattttgaacgcatattg-cac-ttccgggctctctacc-cggg
agtatgcctgtatcagtgtccgtacaacaaacttggttttcttccttcc-gtgtagtcgg
tggaagatatgtcagatgtgaa-gtgtcttgcggc---tgattttcggatcg-gctgcga
gtcctttgaaatgtacagaactgtacttctcttt-gctcgaaaagcgtggtgttactggt
t--gtaaagactgaccgtgtggcaaaacaggcgactgtgattgtctgctggggcatt-aa
tggaggagtgttcaattcgcggtatggttggcttc-ggctaaacaggc-gcytactggac
attctttcagctgtggcgg-tat-atct-ggtgaaccgtag-t-cacgtg--gtcttgg-
tttt-gaat--cggtttcgc-t-ggtgcgaagtaga-gtgaca-gtttcggct-gtcgag
g-g----tcgatcca-tttgggaaa-tttgtgcggtgc--gg-cttcggtcgcgctg-ca
tctcaa---------------------------------ttg------------------
----------------------------
>EF174918
------------------------------------------------------------
------------------------------------------------------------
------------------------------------------------------------
------------------------------------------------------------
------------------------------------------------------------
------------------------------------------------------------
------------------------------------------------------------
-------------------------------------------------atcaaa-caat
t--aattgggggcttat-tt-ggcggc-agcagctagcatattgtatt-tttttgctggc
tactgctgctgtgtaagc-tctatcatgggtatacttggcggcagcagctagcatat---
------------------------------------------------------------
------------------------------------------------------------
------------------------------------------------------------
------------------------------------------------------------
------------------------------------------------------------
------------------------------------------------------------
------------------------------------------------------------
------------------------------------------------------------
------------------------------------------------------------
------------------------------------------------------------
--------------------------------------------cgt-at----tt---t
tttg--ctggcaa---ctgctact--gggtataccctgtca-tg-gca-agcgctcggac
ct---tggtttgagc-aggagcatg-aatttt--aaaccatttactaattactgaatata
ctgtgggg-acgaaagtctctgcttttaactagatagcaactttcagcagtggatgtcta
ggctcgcacatcg-atgaagaacgctgcgaactgcgatacgtaatgcgaattgcaggatt
ca--gtgagtcatcgaaattttgaacgcatattg-cac-ttccgggctctctacc-cggg
agtatgcctgtatcagtgtccgtacaacaaacttggttttcttccttcc-gtgtagtcgg
tggaagatatgtcagatgtgaa-gtgtcttgcggc---tgattttcggatcg-gctgcga
gtcctttgaaatgtacagaactgtacttctcttt-gctcgaaaagcgtggtgttactggt
t--gtaaagactgaccgtgtggcaaaacaggcgactgtgattgtctgctggggcatt-aa
tggaggagtgttcaattcgcggtatggttggcttc-ggctaaacaggc-gcytactggac
attctttcagctgtggcgg-tat-atct-ggtgaaccgtag-t-cacgtg--gtcttgg-
tttt-gaat--cggtttcgc-t-ggtgcgaagtaga-gtgaca-gtttcggct-gtcgag
g-g----tcgatcca-tttgggaaa-tttgtgcggtgc--gg-cttcggtcgcgctg-ca
tctcaa---------------------------------ttg------------------
----------------------------
>EF174917
------------------------------------------------------------
------------------------------------------------------------
------------------------------------------------------------
------------------------------------------------------------
------------------------------------------------------------
------------------------------------------------------------
------------------------------------------------------------
-------------------------------------------------atcaaa-caat
t--aattgggggcttat-tt-ggcggc-agcagctagcatattgtatt-tttttgctggc
tactgctgctgtgtaagc-tctatcatgggtatacttggcggcagcagctagcatattgt
-tttttttgctggctactgttgctgtgtaagtgtttatttggcggcagcagctagcatat
tgtattttttt-gctggctactgttgctgtgtaagtgtttatttggcggcagcagctagc
atattgtattattttt-gctggctactgctgctatgtaagcgtttatttggcgg------
------------------------------------------------------------
------------------------------------------------------------
------------------------------------------------------------
------------------------------------------------------------
------------------------------------------------------------
---------------aaccggctagcatatcgtattttttttgctggcttcttctactat
gtaagcatttatttggcggcattggctagcatatcgtattt--tttttgctggctacttc
tgctgtgtaagcatttatttggtgac---agcggctag-catattgt-at----tt---g
tttttgctggcta---ctgctact--gggtataccctgtca-tg-gta-agcgctcggac
ct---tggtttgagc-aggagcatg-aatttt--aaaccatttactaattactgaatata
ctgtgggggacgaaagtctctgcttttaactagatagcaactttcagcagtggatgtcta
ggctcgcacatcg-atgaagaacgctgcgaactgcgatacgtaatgcgaattgcaggatt
ca--gtgagtcatcgaaattttgaacgcatattg-cac-ttctgggctctctact-cagg
agtatgcctgtatcagtgtccgtacaacaaacttggttttcttccttcc-gtgtagtcgg
tggaagatatgccagatgtgaa-gtgtcttgcggc---tgattttcggatcg-gctgcga
gtcctttgaaatgtacagaactgtacttctcttt-gctcgaaaagcgtggtgttactggt
t--gtaaagactgaccgtgtggccaaacaggcgactgtgattgtctgctggggcatt-aa
tggaggagtgttcaattcgcggtatggttggcttc-ggctaaacagac-gcttactggac
attctttcagctgtggcgg-tat-atct-ggtgaaccgtag-t-cacgtg--gtcttgg-
tttt-gaat--cggtttcgc-t-ggtgcgaagtaga-gtgaca-gtttcggct-gtcgag
g-g----tcgatcca-tttgggaaa-tttgtgcggtgc--gg-cttcggtcgcgctg-ca
tctcaa------------------------------------------------------
----------------------------
>EF174916
------------------------------------------------------------
------------------------------------------------------------
------------------------------------------------------------
------------------------------------------------------------
------------------------------------------------------------
------------------------------------------------------------
------------------------------------------------------------
------------------------------------------------------------
-------gggggcttat-tt-ggcggc-agcaactagcatatcgtattatttttgctggc
tactgctgctgtgtaagc-tctatcatgggtatacttagcggcaacagctagcatattgt
atttttt-----------------------------------------------------
------------------------------------------------------------
-----------------gctggctactgctgctatgtaagtgtttatttggcggcagcag
ctagcatatc--------------------------------------------------
------------------------------------------------------------
------------------------------------------------------------
------------------------------------------------------------
------------------------------------------------------------
------------------------------------------------------------
-----------------------------------gta-ttattttttgctggctacttc
tgctgtgtaagcatttattcggcggc---agcagctag-catatcgt-at----tatttt
t--g--ctgac-g--actgctact--aggtataccctgtca-tg-gca-agcgctcggac
ct---tgatttgagc-aggagcatg-aatttt--aaaccatttactaattactgaatata
ctgcgggg-acgaaagtctctgcttttaactagataacaactttcagcagtggatgtcta
ggctcgcacatcg-atgaagaacgctgcgaactgcgatacgtaatgcgaattgcaggatt
ca--gtgagtcatcgaaattttgaacgcatattg-cac-ttccgggctctctact-cggg
agtatgcctgtatcagtgtccgtacaacaaacttggttttcttccttcc-gtgtagtcgg
tggaagatatgccagatgtgaa-gtgtcttgcgac---tgattttcggatcg-gctgcga
gtcctttgaaatgtacagaactgtacttctcttt-gctcgaaaagcgtggtgttactggt
t--gtaaagactgaccgtgtggccaaacaggcgactgtgattgtctgctggggcatt-aa
tggaggagtgttcaattcgcggtatggttggcttc-ggctaaacagac-gcttactggac
attctttcagttgtggcgg-tat-atct-ggtgaaccgtag-t-cacgtg--gtcttgg-
tttt-gaat--cggtttcgc-t-ggtgcgaagtaga-gtgaca-gtttcggct-gtcgag
g-g----tcgatcca-tttgggaaa-tttgtgcggtgc--gg-cttcggtcgcgctg-c-
------------------------------------------------------------
----------------------------
>EF174915
------------------------------------------------------------
------------------------------------------------------------
------------------------------------------------------------
------------------------------------------------------------
------------------------------------------------------------
------------------------------------------------------------
------------------------------------------------------------
------------------------------------------------------------
-----tt--------at-tt-ggcggc-agcaactagcatatcgtattatttttgctggc
tactgctgctgtgtaagc-tctatcatgggtatacttagcggcaacagctagcatattgt
atttttt-----------------------------------------------------
------------------------------------------------------------
-----------------gctggctactgctgctatgtaagtgtttatttggcggcagcag
ctagcatatc--------------------------------------------------
------------------------------------------------------------
------------------------------------------------------------
------------------------------------------------------------
------------------------------------------------------------
------------------------------------------------------------
-----------------------------------gta-ttattttttgctggctacttc
tgctgtgtaagcatttattcggcggcggcagcagctag-catatcgt-at----tatttt
t--g--ctgac-g--actgctact--aggtataccctgtca-tg-gca-agcgctcggac
ct---tgatttgagc-aggagcatg-aatttt--aaaccatttactaattactgaatata
ctgcgggg-acgaaagtctctgcttttaactagataacaactttcagcagtggatgtcta
ggctcgcacatcg-atgaagaacgctgcgaactgcgatacgtaatgcgaattgcaggatt
ca--gtgagtcatcgaaattttgaacgcatattg-cac-ttccgggctctctact-cggg
agtatgcctgtatcagtgtccgtacaacaaacttggttttcttccttcc-gtgtagtcgg
tggaagatatgccagatgtgaa-gtgtcttgcgac---tgattttcggatcg-gctgcga
gtcctttgaaatgtacagaactgtacttctcttt-gctcgaaaagcgtggtgttactggt
t--gtaaagactgaccgtgtggccaaacaggcgactgtgattgtctgctggggcatt-aa
tggaggagtgttcaattcgcggtatggttggcttc-ggctaaacagac-gcttactggac
attctttcagttgtggcgg-tat-atct-ggtgaaccgtag-t-cacgtg--gtcttgg-
tttt-gaat--cggtttcgc-t-ggtgcgaagtaga-gtgaca-gtttcggct-gtcgag
g-g----tcgatcca-tttgggaaa-tttgtgcggtgc--gg-cttcggtcgc-------
------------------------------------------------------------
----------------------------
>EF174914
------------------------------------------------------------
------------------------------------------------------------
------------------------------------------------------------
------------------------------------------------------------
------------------------------------------------------------
------------------------------------------------------------
------------------------------------------------------------
------------------------------------------------------------
-----tt------------t-ggcggc-agcaactagcatatcgtattatttttgctggc
tactgctgctgtgtaagc-tctatcatgggtatacttagcggcaacagctagcatattgt
atttttt-----------------------------------------------------
------------------------------------------------------------
-----------------gctggctactgctgctatgtaagtgtttatttggcggcagcag
ctagcatatc--------------------------------------------------
------------------------------------------------------------
------------------------------------------------------------
------------------------------------------------------------
------------------------------------------------------------
------------------------------------------------------------
-----------------------------------gta-ttattttttgctggctacttc
tgctgtgtaagcatttattcggcggcggcagcagctag-catatcgt-at----tatttt
t--g--ctgac-g--actgctact--aggtataccctgtca-tg-gca-agcgctcggac
ct---tgatttgagc-aggagcatg-aatttt--aaaccatttactaattactgaatata
ctgcgggg-acgaaagtctctgcttttaactagataacaactttcagcagtggatgtcta
ggctcgcacatcg-atgaagaacgctgcgaactgcgatacgtaatgcgaattgcaggatt
ca--gtgagtcatcgaaattttgaacgcatattg-cac-ttccgggctctctact-cggg
agtatgcctgtatcagtgtccgtacaacaaacttggttttcttccttcc-gtgtagtcgg
tggaagatatgccagatgtgaa-gtgtcttgcgac---tgattttcggatcg-gctgcga
gtcctttgaaatgtacagaactgtacttctcttt-gctcgaaaagcgtggtgttactggt
t--gtaaagactgaccgtgtggccaaacaggcgactgtgattgtctgctggggcatt-aa
tggaggagtgttcaattcgcggtatggttggcttc-ggctaaacagac-gcttactggac
attctttcagttgtggcgg-tat-atct-ggtgaaccgtag-t-cacgtg--gtcttgg-
tttt-gaat--cggtttcgc-t-ggtgcgaagtaga-gtgaca-gtttcggct-gtcgag
g-g----tcgatcca-tttgggaaa-tttgtgcggtgc--gg-cttcggtcgc-------
------------------------------------------------------------
----------------------------
>EF174913
------------------------------------------------------------
------------------------------------------------------------
------------------------------------------------------------
------------------------------------------------------------
------------------------------------------------------------
------------------------------------------------------------
------------------------------------------------------------
------------taaaa-ctttccacg-tgaa-ccg-tatcaa------a------caat
t--aattgggggcttat-tt-ggcggc-agcagctagcatattgtatt-tttttgctggc
tactgctgctgtgtaagc-tctatcatgggtatacttggcggcagcagctagcatattgt
atttttt-----------------------------------------------------
------------------------------------------------------------
----------------tgctggctactgctgctgtgtaagcatttatttggtggca----
------------------------------------------------------------
------------------------------------------------------------
------------------------------------------------------------
------------------------------------------------------------
------------------------------------------------------------
------------------------------------------------------------
------------------------------------------------------------
------------------------------gctgctag-catattgt-at----tt---t
tctttgctggcaa---ctgctact--gggtataccctgtca-tg-gca-agcgctcggac
ct---tggtttgagc-aggagcatg-aatttt--aaaccatttactaattactgaatata
ctgtgggg-acgaaagtctctgcttttaactagatagcaactttcagcagtggatgtcta
ggctcgcacatcg-atgaagaacgctgcgaactgcgatacgtaatgcgaattgcaggatt
ca--gtgagtcatcgaaattttgaacgcatattg-cac-ttccgggctctctacc-cggg
agtatgcctgtatcagtgtccgtacaacaaacttggttttcttgcttcc-gtgtagtcgg
tggaagatatgccagatgtgaa-gtgtcttgcggc---tgactttcggatcg-gctgcga
gtcctttgaaatgtacagaactgtacttctcttt-gctcgaaaagcgtggtgttactggt
t--gtaaagactgaccgtatagcaaaacaggcgactgtgattgtctgctggggcatt-aa
tggaggagtgttcaattcgcggtatggttggcttc-ggctaaacaggc-gcttactagac
attctttcagctgtggcgg-tat-atct-ggtgaaccgtag-t-cacgtg--gtcttgg-
tttt-gaat--cggtttcgc-t-ggtgtgaagtaga-gtgaca-gtttcggct-gtcgag
g-g----tcgatcca-tttgggaaa-tttgtgcggtgc--gg-cttcggtcgctctg-ca
tctcaattggacctgatatcaggcaagattacccgctga----acttaagca-tatta--
----------------------------
>EF174912
------------------------------------------------------------
------------------------------------------------------------
------------------------------------------------------------
------------------------------------------------------------
------------------------------------------------------------
------------------------------------------------------------
--------------------------------------t----cgga-aggat--catt-
a--ccacacctaaaac---tttccacg-tgaa-ccg-tatcaa------a------caat
t--aattgggggcttat-tt-ggcggc-agcagctagcatattgtatt-tttt-------
------------------------------------------------------------
------ttgctggctactgttgctgtgtaagtgtttatttagcagcagcagacagcatat
tgtattttttt-gctggctactgctgctatgtaagtgtttatttggcggcagcagctagc
atattgtatt-ttttt-gctggctacttctgctgtgtaagcatttatttggcggcagcgg
ctagcatatc--------------------------------------------------
------------------------------------------------------------
------------------------------------------------------------
------------------------------------------------------------
------------------------------------------------------------
------------------------------------------------------------
-----------------------------------gta-tt--tttttgctggctactgc
tgctgtgtaagcatttatttggtggc---agttgctag-cattttgt-at----tt---t
cttg--ctggcaa---ctgctact--gggtataccctgtca-tg-gca-aacgctcggac
ct---tggtttgagc-aggagcatg-aatttt--aaaccatttactaattactgaatata
ctgtgggg-acgaaagtctctgcttttaactagataacaactttcagcagtggatgtcta
ggctcgcacatcg-atgaagaacgctgcgaactgcgatacgtaatgcgaattgcaggatt
ca--gtgagtcatcgaaattttgaacgcatattg-cac-ttccgggctctctact-cggg
agtatgcctgtatcagtgtccgtacaacaaacttggttttcttccttcc-gtgtagtcgg
tggaagatatgccagatgtgaa-gtgtcttgcggc---tgattttcggatcg-gctgcga
gtcctttgaaatgtacagaactgtacttctcttt-gctcgaaaagcgtggtgttactggt
t--gtaaagactgaccgtgtggcaaaacaggcgactgtgattgtctgctggggcatt-aa
tggaggagtgttcaattcgcggtatggttggcttc-ggctaaacaggc-gcttactggac
attctttcagctgtggcgg-tat-atct-ggtgaaccgtag-t-cacgtg--gtcttgg-
tttt-gaat--cggtttcgc-t-ggtgcgaagtaga-gtgaca-gtttcggct-gtcgag
g-g----tcgatcca-tttgggaaa-tttgtgcggtgc--gg------------------
------------------------------------------------------------
------------c---------------
>EF174911
------------------------------------------------------------
------------------------------------------------------------
------------------------------------------------------------
------------------------------------------------------------
------------------------------------------------------------
------------------------------------------------------------
--------------------------------------c----ggaa-ggatc---att-
a--ccacacctaaaaa--ctttccacg-tgaa-ccg-tatcaa------a------ccaa
t-taattgggggtttgc-tt-ggcggaa--------------------------------
------------------------------------------------------------
------------------------------------------------------------
------------------------------------------------------------
------------------------------------------------------------
------------------------------------------------------------
------------------------------------------------------------
------------------------------------------------------------
------------------------------------------------------------
------------------------------------------------------------
------------------------------------------------------------
------------------------------------------------------------
-------------------------------------a-ctgcaggc-at----cttttt
gttg--ccggt-g--gttgctgcc--gaaaaagccctatca-tg-gcg-agcgttcggac
ct---cggtcggagccagtagcttg---ttgt--aaacccattcctaattactgaatata
ctgtgggg-acgaaagtctctgcttttaactagatagcaactttcagcagtggatgtcta
ggctcgcacatcg-atgaagaacgctgcgaactgcgatacgtaatgcgaattgcaagatt
ca--gtgagtcatcgaaattttgaacgcatattg-cac-tcccgggttcagc-ct-cggg
agtatgcctgtatcagtgtccgtacaccaaccttggttttcttctttcc-gtgtagtcgg
tggaggatatgccagatgtgaa-gtgtcttgcggc---tggttttcggatcg-gctgcga
gtccttttaaatgtacagaactgtacttctctt--gctcgaaaagcgtggcgttgctggt
t--gtgaagactgtccatgtggctagtc-ggcgatca-gtttgtctattgtggcatt-aa
tggaggaatgttcgattcgcggtatgattggcttc-ggctaagcagac-gtttattggat
gtttttcctgctatggtgg-tattaact-gatgaaccgtat-t-catgtg--tacttgg-
tttttgaat--cggctttgc-t-ggtgcgaagtaga-gtgaca-gtttaggct-gtcgag
g-g---gtcgatcca-tttgggaaa-tttgcgtagtgc--gg-ctttggtcgcgttg-cg
tctctattggacctgatatcaggcaagattacccgctga----acttaagca-tatta--
----------------------------
>EF174910
------------------------------------------------------------
------------------------------------------------------------
------------------------------------------------------------
------------------------------------------------------------
------------------------------------------------------------
------------------------------------------------------------
------------------------------------------------------------
---------------c---tttccacg-tgaa-ccg-tatcaa------a------ccaa
c--tattgggggtttgt-tt-ggcggcg--------------------------------
------------------------------------------------------------
------------------------------------------------------------
------------------------------------------------------------
------------------------------------------------------------
------------------------------------------------------------
------------------------------------------------------------
------------------------------------------------------------
------------------------------------------------------------
------------------------------------------------------------
------------------------------------------------------------
------------------------------------------------------------
-------------------------------------g-ctgcaggc-at----ca---t
tttg--ctggc-g--gctgctgct--gagcaatccctatca-ag-gcg-agcactcggat
tt---cggtctgagttagtagcata-catttt--aaacccattcctaattactgaatata
ctgtgggg-acgaaagtctctgcttttaactagatagcaactttcagcagtggatgtcta
ggctcgcacatcg-atgaagaacgctgcgaactgcgatacgtaatgcgaattgcaggatt
ca--gtgagtcatcgaaattttgaacgcatattg-cac-ttccgggttagtc-ct--gga
agtatgcctgtatcagtgtccgtacaacaaacttggttttcttccttcc-gtgtagtcgg
tggaggatatgccagatgtgaa-gtgtcttgcggc---tgattttcgaatcg-actgtga
gtcctttgaaatgtacagaactg-acttctcatt-gttcgaaaagcgtagcgttgctggt
t--gtggaggctgtccgtgtgacaagtc-ggcgatcg-gtttgtctgctgtggcgtt-a-
aggaggagtgttcgtttcgcggtatggttagcttc-ggctgaacaggc-gcttatcggat
attctttctgctgtggtgg-tat-gact-ggtgaaccgtag-t-cgtatgt-gacttggc
ttct-gaat--cggctttgc-t-aaagtgaagtaga-ttgaca-gtttaggct-gtcgag
a-a---gtcgatcca-tttgggaa--t-tgtgcggtgt--gg-cttcggtcgcgcgg-ca
tctcaattggacctgatatcaggcaagattacccgctga----actta------------
----------------------------
>EF174909
------------------------------------------------------------
------------------------------------------------------------
------------------------------------------------------------
------------------------------------------------------------
------------------------------------------------------------
------------------------------------------------------------
------------------------------------------------------------
---------------c---tttccacg-tgaa-ccg-tatcaa------a------ccaa
c--tattgggggtttgt-tt-ggcggcg--------------------------------
------------------------------------------------------------
------------------------------------------------------------
------------------------------------------------------------
------------------------------------------------------------
------------------------------------------------------------
------------------------------------------------------------
------------------------------------------------------------
------------------------------------------------------------
------------------------------------------------------------
------------------------------------------------------------
------------------------------------------------------------
-------------------------------------g-ctgcaggc-at----ca---t
tttg--ctggc-g--gctgctgct--gagcaatccctatca-ag-gcg-agcactcggat
tt---cggtctgagttagtagcata-cattty--aaacccattcctaattactgaatata
ctgtgggg-acgaaagtctctgcttttaactagatagcaactttcagcagtggatgtcta
ggctcgcacatcg-atgaagaacgctgcgaactgcgatacgtaatgcgaattgcaggatt
ca--gtgagtcatcgaaattttgaacgcatattg-cac-ttccgggttagtc-ct--gga
agtatgcctgtatcagtgtccgtacaacaaacttggttttcttccttcc-gtgtagtcgg
tggaggatatgccagatgtgaa-gtgtcttgcggc---tgattttcgaatcg-actgyga
gtccttttaaatgtatagaactg-acttctcatt-gtacgaaaagcgtagcgttgctggt
t--gtggaggctgtccgtgtgacaagtc-ggcgatcg-gtttgtctgctgtggcgtt-a-
aggaggagtgttcgtttcgcggtatggttagcttc-ggctgaacaggc-gcttatcggat
attctttctgctgtggtgg-tat-gact-ggtgaaccgtag-t-cgtatgt-gacttggc
ttct-gaat--cggctttgc-t-aaagtgaagtaga-ttgaca-gtttaggct-gtcgag
gagaag-tcgatcca-tttgggaa--t-tgtgcggtgt--gg-cttcggtcgcgcgg-ca
tctcaattggacctgatatcaggcaagattacccgctga----acttaagca-tatta--
----------------------------
>EF174908
------------------------------------------------------------
------------------------------------------------------------
------------------------------------------------------------
------------------------------------------------------------
------------------------------------------------------------
------------------------------------------------------------
------------------------------------------------------------
--accacacctaaaaa--ctttccacg-tgaa-ccg-tatcaa------a------ccaa
c--tattgggggtttgt-tt-ggcggcg--------------------------------
------------------------------------------------------------
------------------------------------------------------------
------------------------------------------------------------
------------------------------------------------------------
------------------------------------------------------------
------------------------------------------------------------
------------------------------------------------------------
------------------------------------------------------------
------------------------------------------------------------
------------------------------------------------------------
------------------------------------------------------------
-------------------------------------g-ctgcaggc-at----ca---t
tttg--ctggc-g--gctgctgct--gagcaatccctatca-ag-gcg-agcactcggat
tt---cggtctgagttagtagcata-catttc--aaacccattcctaattactgaatata
ctgtgggg-acgaaagtctctgcttttaactagatagcaactttcagcagtggatgtcta
ggctcgcacatcg-atgaagaacgctgcgaactgcgatacgtaatgcgaattgcaggatt
ca--gtgagtcatcgaaattttgaacgcatattg-cac-ttccgggttagtc-ct--gga
agtatgcctgtatcagtgtccgtacaacaaacttggttttcttccttcc-gtgtagtcgg
tggaggatatgccagatgtgaa-gtgtcttgcggc---tgattttcgaatcg-actgtga
gtccttttaaatgtatagaactg-acttctcatt-gtacgaaaagcgtagcgttgctggt
t--gtggaggctgtccgtgtgacaagtc-ggcgatcg-gtttgtctgctgtggcgtt-a-
aggaggagtgttcgtttcgcggtatggttagcttc-ggctgaacaggc-gcttatcggat
attctttctgctgtggtgg-tat-gact-ggtgaaccgtag-t-cgtatgt-gacttggc
ttct-gaat--cggctttgc-t-aaagtgaagtaga-ttgaca-gtttaggct-gtcgag
gagaag-tcgatcca-tttgggaa--t-tgtgcggtgt--gg-cttcggtcgcgcgg-ca
tctcaattggacctgatatcaggcaagattacccgctga----acttaagca-tat----
----------------------------
>EF174907
------------------------------------------------------------
------------------------------------------------------------
------------------------------------------------------------
------------------------------------------------------------
------------------------------------------------------------
------------------------------------------------------------
------------------------------------------------------------
---------------c---tttccacg-tgaa-ccg-tatcaa------a------ccaa
c--tattgggggtttgt-tt-ggcggcg--------------------------------
------------------------------------------------------------
------------------------------------------------------------
------------------------------------------------------------
------------------------------------------------------------
------------------------------------------------------------
------------------------------------------------------------
------------------------------------------------------------
------------------------------------------------------------
------------------------------------------------------------
------------------------------------------------------------
------------------------------------------------------------
-------------------------------------g-ctgcaggc-at----ca---t
tttg--ctggc-g--gctgctgct--gagcaatccctatca-ag-gcg-agcactcggat
tt---cggtctgagttagtagcata-catttt--aaacccattcctaattactgaatata
ctgtgggg-acgaaagtctctgcttttaactagatagcaactttcagcagtggatgtcta
ggctcgcacatcg-atgaagaacgctgcgaactgcgatacgtaatgcgaattgcaggatt
ca--gtgagtcatcgaaattttgaacgcatattg-cac-ttccgggttagtc-ct--gga
agtatgcctgtatcagtgtccgtacaacaaacttggttttcttccttcc-gtgtagtcgg
tggaggatatgccagatgtgaa-gtgtcttgcggc---tgattttcgaatcg-actgtga
gtcctttgaaatgtacagaactg-acttcttatt-gttcgaaaagcgtagcgttgctggt
t--gtggaggctgtccgtgtgacaagtc-ggcgatcg-gtttgtctgctgtggcgtt-a-
aggaggagtgttcgtttcgcggtatggttagcttc-ggctgaacaggc-gcttatcggat
attctttctgctgtggtgg-tat-gact-ggtgaaccgtag-t-cgtatgt-gacttggc
ttct-gaat--cggctttgc-t-aaagtgaagtaga-ttgaca-gtttaggct-gtcgag
a-a---gtcgatcca-tttgggaa--t-tgtgcggtgt--gg-cttcggtcgcgcgg-ca
tctcaattggacctgatatcaggcaagattacccgctga----actta------------
----------------------------
>EF174906
------------------------------------------------------------
------------------------------------------------------------
------------------------------------------------------------
------------------------------------------------------------
------------------------------------------------------------
------------------------------------------------------------
------------------------------------------------------------
---------------c---tttccacg-tgaa-ccg-tatcaa------a------caac
a--aattgggggtttgt-tt-ggcggcg--------------------------------
------------------------------------------------------------
------------------------------------------------------------
------------------------------------------------------------
------------------------------------------------------------
------------------------------------------------------------
------------------------------------------------------------
------------------------------------------------------------
------------------------------------------------------------
------------------------------------------------------------
------------------------------------------------------------
------------------------------------------------------------
-------------------------------------g-ctgctggc-at----cttttt
t--g--ctagc-g--gctgctgct--gagcaagccctatca-tg-gcg-agcgttcggac
ct---cggtcggagccagtagcttt-cattgt--aaacccattcttaattactgaatata
ctgtaggg-acgaaagtctctacttttaactagatagcaactttcagcagtggatgtcta
ggctcgcacatcg-atgaagaacgctgcgaactgcgatacgtaatgcgaattgcaggatt
ca--gtgagtcatcgaaattttgaacgcatattg-cac-tcctgggttcagc-ct-cagg
agtatgcctgtatcagtgtccgtacaccaaacttggttttcctctttcc-gtgtagtcgg
tggaggatatgccagatgtgaa-gtgtcttgcggc---tggttttcggatcg-gctgcga
gtcctttgaaatgtacagaactgtacttctcttt-gctcgaaaagcgtggcgttgttggt
t--gtgaaggctgtccgtgtgaccagtc-ggcgatca-gtttgtctgctgtagtgtt-aa
tggaggaatgttcgattcgcggtatgattggcttc-ggctgagcagac-gcttattggac
gtttttcctgctgtagcgg-tatgaact-ggtgaaccgtag-t-catgtgt-gacttggc
tttt-gaat--cggcattgc-t-ggtgcgaagtaga-gtggca-gtctcggct-gtcgag
g-g----tcgatcca-tttgggaaa-tttgcgcagtgc--ga-cttcggtcacgcgg-cg
tctcaattggacctgatatcaggcaagattacccgctga----acttaagca-tatta--
----------------------------
>EF174905
------------------------------------------------------------
------------------------------------------------------------
------------------------------------------------------------
------------------------------------------------------------
------------------------------------------------------------
------------------------------------------------------------
--------------------------------------------gga-aggat--catt-
a--ccacacctaaaaa--ctttccacg-tgaa-ccg-tatcaa------a------ccaa
t-taattgggggtttgc-tt-gacggca--------------------------------
------------------------------------------------------------
------------------------------------------------------------
------------------------------------------------------------
------------------------------------------------------------
------------------------------------------------------------
------------------------------------------------------------
------------------------------------------------------------
------------------------------------------------------------
------------------------------------------------------------
------------------------------------------------------------
------------------------------------------------------------
-------------------------------------a-ctgcaggc-at----cttttt
gttg--ctggt-g--gttgctgcc--gaaaaagccctatca-tg-gcg-agcgttcggac
ct---cggtcggagcgagtagcttt--attgt--aaacccattcctaattactgaatata
ctgtgggg-acgaaagtctctgcttttaactagatagcaactttcagcagtggatgtcta
ggctcgcacatcg-atgaagaacgctgcgaactgcgatacgtaatgcgaattgcaggatt
ca--gtgagtcatcgaaattttgaacgcatattg-cac-tcccgggttcagc-ct-cggg
agtatgcctgtatcagtgtccgtacaccaaccttggttttcttctttcc-gtgtagtcgg
tggaggatatgccagatatgaa-gtgtcttgcggc---tgattttcggatcg-gctgcga
gtccttttaaatgtacagaactgtacttctcttt-gctcgaaaagcgtggcgttgctggt
t--gtgaagactgtccatgtggctagtc-ggcgatcg-gtttgtctactgtggcatt-aa
tggaggaatgttcgattcgcggtatgattggcttc-ggctaaacagac-gtttattggat
gtttttcctgctatggtgg-tctgaact-ggtgaaccgtat-t-catgtg--tacttgg-
tttttgaat--cggctttgc-t-ggtgcgaagtaga-gtggca-gtttaggct-gtcgag
g-g----tcgatcca-tttgggaaa-ttttcgtagtgc--aa-cctcggttgcgctg-cg
tctcarttggacctgatatcaggcaagattacccgctga----acttaagca-tattaat
aa-----------gcggaggaaa-----
>EF174904
------------------------------------------------------------
------------------------------------------------------------
------------------------------------------------------------
------------------------------------------------------------
------------------------------------------------------------
------------------------------------------------------------
--------------------------------------c----ggaa-ggatc---att-
a--ccacacctaaaaa--cattccacg-tgaa-ccg-tatcaa------c-------aaa
c-caatttggggatatg-tttggtggcg--------------------------------
------------------------------------------------------------
------------------------------------------------------------
------------------------------------------------------------
------------------------------------------------------------
------------------------------------------------------------
------------------------------------------------------------
------------------------------------------------------------
------------------------------------------------------------
------------------------------------------------------------
------------------------------------------------------------
------------------------------------------------------------
-------------------------------------g-ctactagcgaa----attatt
tttg--ctggctgctgctactg-----ggcaagtcctatca-tg-gcg-agcgtttggac
tt---cggtctgagctagtagcgct-aatttt--aaacccattcctaattactgat-ata
ctgtgggg-acgaaagtctctgcttttaactagatagcaactttcagcagtggatgtcta
ggctcgcacatcg-atgaagaacgctgcgaactgcgatacgtaatgcgaattgcaggatt
ca--gtgagtcatcgaaattttgaacgcatattg-cac-tctcgggttcagc-cc-cggg
agtatgcctgtatcagtgtccgtacaamaaacttggttttcttctttcc-gtgtagtcgg
tggaggatatgccagatgtgaa-gtgtcttgcgat---tggttttcgaatct-gctgcga
gtcctttgaaatgtacaacactgtacttctcttt-gctcaaaaagcgtggcgttgctggt
t--gtgaaggctgtctgtgtggcaagtc-ggcgatcg-gtttgtttgctgtggcatt-ca
aggaggaatatttgattcgcggtatggttggcttc-ggctgaacagac-gcttattagac
gttctacctgctatggcg--tatgaact-ggtgaaccgtag-t-catatgt-gacttggc
tttt-gaat--cggttttgc-t-gt-gcgaagtaga-gtgaca-gtttaggct-gtcgag
g-g----tcgatcca-tttgggaaa-ttagtgcggtgc--ga-tttcggtcgcgcag-ca
tcctaattggacctgatatcaggcaagattacccgctga----acttaagca-tatta--
----------------------------
>EF174903
------------------------------------------------------------
------------------------------------------------------------
------------------------------------------------------------
------------------------------------------------------------
------------------------------------------------------------
------------------------------------------------------------
--------------------------------------------gga-aggat--catt-
a--ccacacctaaaaa--ctttccacg-tgaa-ccg-tatcaa------a------ccaa
t-taattgggggtttgc-tt-ggcggaa--------------------------------
------------------------------------------------------------
------------------------------------------------------------
------------------------------------------------------------
------------------------------------------------------------
------------------------------------------------------------
------------------------------------------------------------
------------------------------------------------------------
------------------------------------------------------------
------------------------------------------------------------
------------------------------------------------------------
------------------------------------------------------------
-------------------------------------a-ctgcaggc-at----cttttt
gttg--ccggt-g--gttgctgcc--gaaaaagccctatca-tg-gcg-agcgttcggac
ct---cggtcggagccagtagcttg---ttgt--aaacccattcctaattactgaatata
ctgtgggg-acgaaagtctctgcttttaactagatagcaactttcagcagtggatgtcta
ggctcgcacatcg-atgaagaacgctgcgaactgcgatacgtaatgcgaattgcaagatt
ca--gtgagtcatcgaaattttgaacgcatattg-cac-tcccgggttcagc-ct-cggg
agtatgcctgtatcagtgtccgtacaccaaccttggttttcttctttcc-gtgtagtcgg
tggaggatatgccagatgtgaa-gtgtcttgcggc---tggttttcggatcg-gctgcga
gtccttttaaatgtacagaactgtacttctctt--gctcgaaaagcgtggcgttgctggt
t--gtgaagactgtccatgtggctagtc-ggcgatca-gtttgtctattgtggcatt-aa
tggaggaatgttcgattcgcggtatgattggcttc-ggctaagcagac-gtttattggat
gtttttcctgctatggtgg-tattaact-gatgaaccgtat-t-catgtg--tacttgg-
tttttgaat--cggctttgc-t-ggtgcgaagtaga-gtgaca-gtttaggct-gtcgag
g-g---gtcgatcca-tttgggaaa-tttgcgtagtgc--gg-ctttggtcgcgttg-cg
tctctattggacctgatatcaggcaagattacccgctga----acttaagca-tatta--
[truncated: 528,320 more chars]
