# Supplementary material for: Molecular Taxonomy of Phytopathogenic Fungi: A Case Study in Peronospora
Source: PLoS One. 2009 Jul 29;4(7):e6319. doi: 10.1371/journal.pone.0006319 (PMC2712678; doi:10.1371/journal.pone.0006319)
Supplement: File S1 — Includes the inferred alignments in FASTA, the trees in Newick and selected distance matrices in extended PHYLIP format. (0.60 MB ZIP) [file pone.0006319.s001.zip › Supplementary_File_S1/RAxML_bipartitions.Peronospora_ITS_22Oct08.clustalw]

((((EU113306:0.00000180980119648486,EU113308:0.00000180980119648486)24:0.00000180980119648486,(EU113305:0.00000180980119648486,EU113307:0.00000180980119648486)17:0.00000180980119648486)62:0.00000180980119648486,(((AF528556:0.00000180980119648486,AY211017:0.00000180980119648486)82:0.00000180980119648486,(AY211018:0.00169805126834556247,(AF528558:0.00084765139557860811,(((AF465762:0.00507928500755148050,EF614960:0.00508840929882017727)31:0.00000180980119648486,EU113309:0.00000180980119648486)28:0.00000180980119648486,((((AF528564:0.00424337805701069642,(((AF528561:0.00338862488366821956,(AF528562:0.00000180980119648486,AY211015:0.00000180980119648486)89:0.00169063179469685515)34:0.00000180980119648486,AY211016:0.00000180980119648486)33:0.00000180980119648486,AF528563:0.00084542268682046375)97:0.00254394753145448065)95:0.00000180980119648486,AY198275:0.02851588920558967635)100:0.00659790388367888832,(((((AY198271:0.00000180980119648486,AY198270:0.00000180980119648486)100:0.00512665845205095578,(AY198269:0.01814188357162769757,(AY198268:0.01549518057730969213,AY198267:0.01033181806352656031)35:0.00000180980119648486)97:0.01044687258521033620)99:0.01572463002144095998,((AY198272:0.00000180980119648486,AY198273:0.01031681244238455246)40:0.00000180980119648486,(DQ643839:0.01036364456003595683,AY198274:0.00246590277175614972)97:0.00780321637062320311)89:0.00517436592622992110)85:0.01027859157970529604,((AY225469:0.07020944787691320299,(((EF614955:0.01454842562480401259,(((AY198285:0.01287643007272630882,((EF614952:0.00000180980119648486,(EF614953:0.00000180980119648486,AY198286:0.00000180980119648486)20:0.00000180980119648486)18:0.00000180980119648486,EF614954:0.00000180980119648486)99:0.00486224842999513629)100:0.01809793022218555286,((DQ643841:0.00023745884780700972,(((DQ069296:0.00000180980119648486,(((DQ364471:0.00000180980119648486,(DQ643844:0.00000180980119648486,DQ643843:0.00000180980119648486)55:0.00000180980119648486)62:0.00249957211876670592,(AY198288:0.00000180980119648486,((((DQ643890:0.00000180980119648486,(DQ643857:0.00000180980119648486,(((DQ643868:0.00000180980119648486,(((DQ643894:0.00000180980119648486,(DQ643852:0.00000180980119648486,(DQ643876:0.00000180980119648486,(DQ643877:0.00250070261673013966,(DQ643873:0.00000180980119648486,((DQ643880:0.00000180980119648486,(DQ643884:0.00000180980119648486,((DQ643889:0.00000180980119648486,(DQ643886:0.00000180980119648486,((((DQ643892:0.00000180980119648486,((DQ643862:0.00000180980119648486,DQ643861:0.00000180980119648486)66:0.00250391113332083543,(DQ643847:0.00000180980119648486,((DQ643853:0.00000180980119648486,(DQ643851:0.00000180980119648486,(DQ643899:0.00000180980119648486,(DQ643849:0.00000180980119648486,((DQ643865:0.00000180980119648486,(DQ643846:0.00000180980119648486,(DQ643895:0.00000180980119648486,(DQ643887:0.00000180980119648486,(((DQ643871:0.00000180980119648486,((DQ643900:0.00000180980119648486,((((DQ643885:0.00000180980119648486,(DQ643874:0.00000180980119648486,(DQ643870:0.00000180980119648486,(DQ643875:0.00000180980119648486,(DQ643883:0.00000180980119648486,((((DQ643872:0.00000180980119648486,(DQ643893:0.00000180980119648486,((DQ643856:0.00000180980119648486,DQ643882:0.00000180980119648486)69:0.00249994374824706340,(AF528559:0.00167945569068618842,AF528560:0.00083970533430963905)100:0.00000180980119648486)23:0.00000180980119648486)4:0.00000180980119648486)0:0.00000180980119648486,DQ643867:0.00000180980119648486)0:0.00000180980119648486,DQ643888:0.00000180980119648486)0:0.00000180980119648486,DQ643891:0.00000180980119648486)0:0.00000180980119648486)0:0.00000180980119648486)0:0.00000180980119648486)0:0.00000180980119648486)0:0.00000180980119648486)0:0.00000180980119648486,DQ643901:0.00000180980119648486)0:0.00000180980119648486,DQ643896:0.00000180980119648486)0:0.00000180980119648486,DQ643850:0.00000180980119648486)0:0.00000180980119648486)0:0.00000180980119648486,DQ643858:0.00000180980119648486)0:0.00000180980119648486)0:0.00000180980119648486,DQ643855:0.00000180980119648486)0:0.00000180980119648486,DQ643863:0.00000180980119648486)0:0.00000180980119648486)0:0.00000180980119648486)0:0.00000180980119648486)0:0.00000180980119648486)0:0.00000180980119648486,DQ643860:0.00000180980119648486)0:0.00000180980119648486)0:0.00000180980119648486)0:0.00000180980119648486)0:0.00000180980119648486)0:0.00000180980119648486,DQ643854:0.00000180980119648486)0:0.00000180980119648486)0:0.00000180980119648486)0:0.00000180980119648486)0:0.00000180980119648486,DQ643866:0.00000180980119648486)0:0.00000180980119648486,DQ643897:0.00000180980119648486)0:0.00000180980119648486,DQ643878:0.00000180980119648486)0:0.00000180980119648486)0:0.00000180980119648486)0:0.00000180980119648486,DQ643881:0.00000180980119648486)0:0.00000180980119648486)0:0.00000180980119648486)0:0.00000180980119648486,DQ643898:0.00000180980119648486)0:0.00000180980119648486)0:0.00000180980119648486)0:0.00000180980119648486)0:0.00000180980119648486)0:0.00000180980119648486)0:0.00000180980119648486,DQ643848:0.00000180980119648486)0:0.00000180980119648486,DQ643869:0.00000180980119648486)0:0.00000180980119648486)0:0.00000180980119648486,DQ643864:0.00000180980119648486)0:0.00000180980119648486,DQ643859:0.00000180980119648486)0:0.00000180980119648486)24:0.00000180980119648486)11:0.00000180980119648486,DQ643879:0.00000180980119648486)40:0.00680664745046170340,DQ643904:0.00746616897216941661)17:0.00000180980119648486,AF465758:0.00755474295935493201)16:0.00000180980119648486)1:0.00000180980119648486)3:0.00000180980119648486,AY198287:0.00000180980119648486)16:0.00000180980119648486)23:0.00000180980119648486,DQ643903:0.00250291440115515181)92:0.01408024056743377266,(DQ643842:0.00000180980119648486,DQ643840:0.00497030705446694417)100:0.00742643011366676906)83:0.02751271977650087894)100:0.16977489283906532780,(((EF614958:0.00540613268333369184,EF614957:0.01046570229742103952)100:0.03880358260018306610,(((((DQ665672:0.03149047232409716429,DQ067898:0.02419240165367163298)69:0.02510432456278478136,(DQ067900:0.02236194661752229085,DQ067899:0.00000180980119648486)60:0.02790093702337004267)29:0.01531731076258247698,DQ067896:0.00000180980119648486)10:0.00197591677501323575,DQ067897:0.00000180980119648486)12:0.00000180980119648486,AY198289:0.00000180980119648486)100:0.03310926409288572625)100:0.03467261889184620333,(((((((((EF174959:0.00000180980119648486,EF174920:0.00000180980119648486)100:0.03276495871088472983,(((EF174912:0.00302564430828693208,((((EF174939:0.02911413909331178607,((EF174915:0.00000180980119648486,(EF174916:0.00000180980119648486,(EF174968:0.00000180980119648486,(((EF174900:0.00000180980119648486,AY198235:0.00000180980119648486)85:0.00258068562560854553,EF174925:0.00000180980119648486)51:0.00000180980119648486,EF174962:0.00000180980119648486)29:0.00000180980119648486)64:0.00000180980119648486)66:0.00000180980119648486)69:0.00000180980119648486,EF174914:0.00000180980119648486)100:0.03787819352165721493)40:0.04829204254822131587,EF174924:0.01437948694272775385)25:0.00901493800573043014,((((EF174931:0.00000180980119648486,EF174957:0.00000180980119648486)99:0.00000180980119648486,(EF174930:0.00000180980119648486,EF174929:0.00000180980119648486)99:0.00000180980119648486)98:0.00000180980119648486,AY198236:0.00000180980119648486)100:0.00646409858843198515,(EF174917:0.00289844176435923332,(AY198237:0.00237642659182194871,EF174940:0.04711115758528576503)97:0.00935318043074154226)93:0.00324689157411357874)100:0.07157408979132429128)50:0.02089855551442024867,(EF174921:0.00000180980119648486,EF174966:0.00000180980119648486)100:0.00711351797058277970)32:0.00478002523597851649)85:0.07113283207040921319,((((EF174964:0.00358094400655474326,((((EF174919:0.00000180980119648486,EF174918:0.00000180980119648486)100:0.00000180980119648486,AY198233:0.00000180980119648486)100:0.00000180980119648486,EF174965:0.00000180980119648486)74:0.00000180980119648486,EF174960:0.00000180980119648486)78:0.00000180980119648486)99:0.00701123295363877998,(EF174932:0.00000180980119648486,(EF174955:0.00000180980119648486,AY198234:0.00000180980119648486)58:0.00000180980119648486)100:0.02614140560474930916)99:0.01138583681372962002,EF174967:0.00236484368200878814)100:0.09936001148583381570,(EF174963:0.00486993943872144133,((EF174928:0.00000180980119648486,((EF174926:0.00000180980119648486,(((EF174972:0.00000180980119648486,EF174970:0.00000180980119648486)100:0.00000180980119648486,EF174971:0.00000180980119648486)1:0.00000180980119648486,EF174922:0.00000180980119648486)0:0.00000180980119648486)0:0.00000180980119648486,EF174927:0.00000180980119648486)1:0.00000180980119648486)1:0.00000180980119648486,EF174958:0.00000180980119648486)79:0.00717916830950634643)92:0.00594095744163174264)55:0.00357676164421920134)92:0.02120080266871416860,((EF174923:0.00000180980119648486,EF174942:0.00000180980119648486)86:0.00000180980119648486,EF174913:0.00156087955954609722)86:0.00000180980119648486)93:0.08735561911239132782)100:0.50110819515297233551,(AY608611:0.16480357909306295183,((AY198262:0.00738217123475475370,AY608608:0.00967448444448568493)74:0.00240355935093469709,EF174904:0.00454270224574720907)100:0.08792230503594675173)98:0.04222264647581971952)25:0.03099316975526142381,((((EF174946:0.00000180980119648486,(EF174899:0.00000180980119648486,AY198229:0.00000180980119648486)25:0.00000180980119648486)61:0.00000180980119648486,EF174947:0.00000180980119648486)100:0.10215494854868925612,((EF174906:0.00251933975059350683,((EF174949:0.00000180980119648486,AY198227:0.00000180980119648486)65:0.00000180980119648486,EF174969:0.00000180980119648486)68:0.00228731411476595535)100:0.04570871236210542754,((((EF174911:0.00000180980119648486,EF174903:0.00000180980119648486)75:0.00000180980119648486,EF174941:0.00000180980119648486)100:0.00829944522136386378,EF174888:0.00699237771921254903)100:0.02259935357147047422,(EF174905:0.00226002945671837730,(EF174933:0.00000180980119648486,((AY198228:0.00000180980119648486,(EF174948:0.00000180980119648486,(EF174892:0.00000180980119648486,EF174954:0.01676543019058186063)71:0.00000180980119648486)72:0.00000180980119648486)69:0.00000180980119648486,EF174961:0.00000180980119648486)80:0.00000180980119648486)96:0.00000180980119648486)100:0.02431331307944649758)100:0.07123916809988740939)100:0.02460871008150275832)42:0.01006356107914123561,(AY198232:0.06191956787890535302,((EF174956:0.00000180980119648486,(EF174945:0.00000180980119648486,(((EF174898:0.00000180980119648486,EF174893:0.00249498774819547926)100:0.01874633451797419123,((EF174894:0.00219998862663166317,EF174944:0.00000180980119648486)90:0.00441647011302905360,((EF174952:0.00000180980119648486,((EF174889:0.00000180980119648486,(((((EF174935:0.00246782339263428539,((EF174950:0.00000180980119648486,((EF174902:0.00000180980119648486,EF174953:0.00000180980119648486)97:0.00000180980119648486,EF174934:0.00000180980119648486)83:0.00000180980119648486)81:0.00000180980119648486,AY198230:0.00501374972212303115)94:0.02544123669676704239)47:0.00000180980119648486,AY198231:0.01004454187592843280)20:0.00000180980119648486,EF174951:0.00249250268787631728)6:0.00000180980119648486,AY225471:0.01006823464142043642)97:0.00000180980119648486,EF174890:0.00681064519492474707)54:0.00000180980119648486)54:0.00217226659627744621,EF174887:0.00217185824376749798)53:0.00000180980119648486)37:0.00000180980119648486,EF174895:0.00219750412238188964)66:0.00000180980119648486)95:0.01911712932104013898)94:0.01864733122496965365,EF174891:0.00000180980119648486)62:0.00234629327439780672)70:0.00471628033325645867)87:0.02420058198297093260,EF174896:0.06755801551804309357)66:0.01856603620242872760)81:0.05417698352248572630)58:0.01743703217559689975)12:0.01238524063946776048,AY198240:0.18547447010982889837)3:0.00538718672217446386,((((((AY198239:0.00507087615184177026,AY198238:0.00000180980119648486)100:0.22143603462110772462,(AY225470:0.08207376826214470011,((AY608610:0.00505077058031138879,AY198303:0.00000180980119648486)96:0.00000180980119648486,(AF266783:0.00000180980119648486,EU391654:0.00209832055112913612)94:0.00696002804583196067)100:0.01594370564036738658)98:0.03686498277295258835)59:0.00643659635135629665,AY198293:0.14644533360845546355)28:0.01086476535300247466,(AY608612:0.07466963956906119693,((AY198307:0.03197992319119394300,AY608613:0.01162786766068461819)54:0.01362846951772042452,((((AY608622:0.00000180980119648486,AY608624:0.00000180980119648486)79:0.00248222198504532065,(((EF126356:0.00000180980119648486,AY198304:0.00000180980119648486)75:0.00000180980119648486,AY198305:0.00246893198954765795)87:0.00239216703676201200,AF448225:0.15807683455693422037)68:0.00253062898170547997)50:0.00245969981533150509,((DQ409815:0.00000180980119648486,(AY608619:0.00000180980119648486,(AY608620:0.00494756594959328867,((((AY608615:0.00497736679820431037,(AY608618:0.00000180980119648486,AY608614:0.00000180980119648486)77:0.00000180980119648486)83:0.00494967912429060408,((AY744946:0.00496462353759116130,((EU876590:0.00997501894186941969,((EU876598:0.00247616875987905849,(EU876596:0.00247672182202083365,(EU876601:0.00247607024829236272,((EU876603:0.00000180980119648486,((EU876599:0.00247654112784915451,((EU876589:0.00000180980119648486,(((EU876584:0.00000180980119648486,(EU876591:0.00247608715623926553,(EU876593:0.00000180980119648486,(EU876594:0.00247689109244169639,(EU876592:0.00746464515730283201,(EU876602:0.01507537522791606126,(EU876597:0.00496251608435162219,EF050035:0.02677263002776928899)30:0.00000180980119648486)11:0.00000180980119648486)5:0.00000180980119648486)2:0.00000180980119648486)0:0.00000180980119648486)0:0.00000180980119648486)0:0.00000180980119648486,EU876588:0.00247870332037046070)0:0.00000180980119648486,EU876595:0.00000180980119648486)0:0.00000180980119648486)0:0.00000180980119648486,EU876587:0.00000180980119648486)0:0.00000180980119648486)0:0.00000180980119648486,AY198306:0.00000180980119648486)0:0.00000180980119648486)0:0.00000180980119648486,EU876586:0.00000180980119648486)0:0.00000180980119648486)0:0.00000180980119648486)0:0.00000180980119648486)0:0.00000180980119648486,EU876604:0.00496456048268381286)0:0.00000180980119648486)3:0.00000180980119648486,EU876600:0.00746066042189510396)7:0.00000180980119648486)16:0.00000180980119648486,EU876585:0.02797294194043049506)53:0.00271094454224149635)9:0.00000180980119648486,AY608617:0.00000180980119648486)1:0.00000180980119648486,AY608616:0.00000180980119648486)0:0.00000180980119648486)0:0.00000180980119648486)1:0.00000180980119648486)4:0.00000180980119648486,AY608621:0.00247256739692365340)19:0.00000180980119648486)21:0.00000180980119648486,AY608623:0.00744673539207310782)98:0.03802021203124108378)68:0.01921609882871307823)100:0.09562443445937604536)43:0.00913369057539685329,(((AY198297:0.04478169143996547918,((AY198295:0.00760369907516816185,AY198294:0.01792843862302970909)83:0.00479837804929725970,AY198296:0.02857455377573096811)88:0.01352358193079120086)76:0.01153065128146233374,AY198302:0.04379007139319404662)77:0.00830471704898747345,(AY198301:0.01802502611707874208,((AY198299:0.00252344290591990103,AY198298:0.00000180980119648486)99:0.01019999049247591501,AY198300:0.00766038736885171594)85:0.00238821187369751700)99:0.01489706185657375080)98:0.04002261842066817676)42:0.01343461909149137705,(((AY211019:0.00320727611149287896,(DQ202400:0.01893216639722639094,AY742740:0.00243140951613575115)50:0.00000180980119648486)100:0.08197830453598310696,(AY198265:0.01459412325044834660,((((((EF174897:0.00000180980119648486,EF174901:0.00000180980119648486)61:0.00215494510058318427,(((EF174936:0.00000180980119648486,EF174908:0.00000180980119648486)53:0.00000180980119648486,EF174909:0.00000180980119648486)94:0.00715305527801952511,(AY198266:0.00000180980119648486,EF174943:0.00000180980119648486)100:0.01590805817405618883)3:0.00000180980119648486)64:0.00264079018098125522,EF174910:0.00000180980119648486)2:0.00000180980119648486,EF174907:0.00245155545311151728)4:0.00000180980119648486,EF174938:0.00272365674400562672)2:0.00000180980119648486,EF174937:0.00000180980119648486)90:0.01469776299173945582)100:0.09506465921604111136)54:0.01481829354225878276,(AY198263:0.01791209077196584051,AY198264:0.04720036773635154226)100:0.07224670556062418036)37:0.01983532181617679579)4:0.01740070247462633876)9:0.01003256792248421146,((AY198248:0.46869594038578255013,((((AY919302:0.00000180980119648486,AY198247:0.00000180980119648486)99:0.00947174596007761826,DQ069294:0.01029461104526502649)100:0.04542030209025767901,((AY198246:0.00244988419209431858,AY919304:0.00000180980119648486)100:0.06653310094733849711,(AY831722:0.00000180980119648486,((((EF141305:0.00000180980119648486,(DQ500134:0.00000180980119648486,(((EF141307:0.00000180980119648486,(EF141309:0.00000180980119648486,((EF141306:0.00000180980119648486,(EF141303:0.00000180980119648486,(EF141314:0.00000180980119648486,(DQ523582:0.00000180980119648486,(EF141310:0.00000180980119648486,((EF141313:0.00000180980119648486,((EF141315:0.00000180980119648486,(EF141312:0.00000180980119648486,(((DQ500138:0.00000180980119648486,((DQ523581:0.00000180980119648486,DQ523580:0.00000180980119648486)96:0.00987799653334983825,(((DQ500140:0.00244548503474060000,(DQ500144:0.00000180980119648486,(DQ523579:0.00000180980119648486,(DQ523571:0.00000180980119648486,((DQ523585:0.00000180980119648486,((DQ523573:0.00000180980119648486,(DQ523572:0.00000180980119648486,((DQ523576:0.00000180980119648486,DQ500142:0.00490164915162682405)1:0.00000180980119648486,DQ523578:0.00000180980119648486)1:0.00000180980119648486)0:0.00000180980119648486)0:0.00000180980119648486,DQ523577:0.00000180980119648486)1:0.00000180980119648486)0:0.00000180980119648486,DQ523584:0.00000180980119648486)0:0.00000180980119648486)0:0.00000180980119648486)0:0.00000180980119648486)0:0.00000180980119648486)0:0.00000180980119648486,DQ523574:0.00000180980119648486)0:0.00000180980119648486,DQ523583:0.00000180980119648486)0:0.00000180980119648486)0:0.00000180980119648486)0:0.00000180980119648486,DQ403793:0.00000180980119648486)1:0.00000180980119648486,EF141311:0.00000180980119648486)5:0.00000180980119648486)1:0.00000180980119648486)0:0.00000180980119648486,DQ980194:0.00000180980119648486)0:0.00000180980119648486)0:0.00000180980119648486,EF141308:0.00000180980119648486)0:0.00000180980119648486)6:0.00000180980119648486)6:0.00000180980119648486)5:0.00000180980119648486)6:0.00000180980119648486)2:0.00000180980119648486,EF141301:0.00000180980119648486)0:0.00000180980119648486)0:0.00000180980119648486)0:0.00000180980119648486,EF141302:0.00000180980119648486)1:0.00000180980119648486,EF141304:0.00000180980119648486)15:0.00000180980119648486)21:0.00000180980119648486)19:0.00000180980119648486,(DQ500137:0.00000180980119648486,((DQ523586:0.00000180980119648486,DQ523570:0.00000180980119648486)23:0.00000180980119648486,DQ523575:0.00000180980119648486)69:0.00000180980119648486)64:0.00000180980119648486)29:0.00231731681862250858,(DQ500136:0.00241952644396941936,DQ500135:0.00000180980119648486)44:0.00000180980119648486)77:0.00702890352019841340,(((AY884606:0.00000180980119648486,(AY884605:0.00000180980119648486,((EF153670:0.00000180980119648486,(EF153666:0.00000180980119648486,(EF153669:0.00000180980119648486,EF153668:0.00000180980119648486)96:0.00000180980119648486)100:0.00000180980119648486)88:0.00000180980119648486,EF153667:0.00000180980119648486)100:0.00430496400086640991)44:0.00214764320098409555)11:0.00000180980119648486,AY884603:0.00000180980119648486)37:0.00000180980119648486,(DQ500133:0.00492064246134449323,(((AY919301:0.00000180980119648486,AY831719:0.00000180980119648486)12:0.00000180980119648486,((AY831720:0.00000180980119648486,AY831721:0.00000180980119648486)7:0.00000180980119648486,DQ500143:0.00000180980119648486)2:0.00000180980119648486)14:0.00000180980119648486,DQ479408:0.00000180980119648486)62:0.00000180980119648486)26:0.00000180980119648486)44:0.00435070458328094822)73:0.00433545850906690271)100:0.07854007749827877916)39:0.02281999411388121318)20:0.00399035225886796002,(AY198245:0.17424126649183954707,(AY198244:0.01343820132974279762,(AY198243:0.00816637776458214483,(AY198242:0.00508426588986069308,AY198241:0.00000180980119648486)100:0.01559194578923484183)100:0.03665962847484210280)100:0.15268755512804155217)59:0.03950423903115297952)12:0.00000180980119648486)42:0.01408981376396282667,(DQ500139:0.00241798599775234525,((AY198261:0.00000180980119648486,AY919303:0.00000180980119648486)99:0.00243957937741613078,(DQ643902:0.00971196193433344034,DQ500141:0.00239157713942616265)90:0.00735011700040041471)89:0.01747627356597829598)100:0.19030215786635229502)65:0.02488435701204416012)97:0.07516131879057484644,(EF614956:0.00000180980119648486,AY198291:0.00000180980119648486)100:0.05909506310135920898)28:0.00674545544378474856,(DQ643845:0.00000180980119648486,AY198290:0.00000180980119648486)100:0.12456573540924625876)18:0.01356640133545290207)8:0.00822398133497144815)11:0.01882697866037405521)9:0.01624152864468492857,AY198283:0.06879724730330878668)4:0.01532276447257965336)4:0.01371897939891706525,((((AY608609:0.04488517169153915382,(AY198276:0.00000180980119648486,AY198277:0.00248588457309619447)100:0.01219382285593276737)69:0.00481428695032777316,AY198278:0.07358561087326953576)84:0.01311559959020212190,AY198279:0.03757065705028653224)99:0.03160067232017908095,(AY198280:0.01875277825091206663,AY198281:0.07875168688192897559)56:0.01078893905671014786)9:0.00266123861795138387)1:0.00000180980119648486,AY198282:0.02364949839805653015)5:0.01307672668425233393)6:0.00433264305105419880,AY198284:0.03829899136863423176)23:0.01517359952325927561)15:0.01753329327889025305,((AY374984:0.00513138653546299159,(DQ885374:0.00000180980119648486,DQ885375:0.00000180980119648486)94:0.00000180980119648486)94:0.00254713390325845331,(((AY225479:0.00000180980119648486,(AY225482:0.00000180980119648486,AY225481:0.00249009349311674153)66:0.00249174828560910994)0:0.00000180980119648486,(AY225478:0.00000180980119648486,AY225480:0.00000180980119648486)7:0.00000180980119648486)0:0.00000180980119648486,((AY225472:0.00000180980119648486,((AY225473:0.00000180980119648486,(AY225474:0.00000180980119648486,AY225476:0.00000180980119648486)26:0.00000180980119648486)19:0.00000180980119648486,AY225475:0.00000180980119648486)99:0.00498859441851455532)1:0.00000180980119648486,AY225477:0.00000180980119648486)0:0.00000180980119648486)47:0.00000180980119648486)100:0.02135336433157262320)25:0.02960364120758480697)45:0.00690669697289554487,(EU295529:0.00000180980119648486,(((DQ885370:0.00000180980119648486,((DQ885372:0.00000180980119648486,(((DQ885379:0.00000180980119648486,((DQ885367:0.00000180980119648486,(DQ885384:0.00000180980119648486,(((DQ885365:0.00000180980119648486,(DQ885376:0.00000180980119648486,(DQ885364:0.00000180980119648486,((DQ885368:0.00000180980119648486,(((AY695805:0.00000180980119648486,AY695804:0.00000180980119648486)99:0.00000180980119648486,(AY695807:0.00000180980119648486,AY695806:0.00000180980119648486)100:0.00000180980119648486)67:0.00000180980119648486,DQ885363:0.00000180980119648486)3:0.00000180980119648486)0:0.00000180980119648486,(((DQ885381:0.00000180980119648486,(DQ885382:0.00000180980119648486,DQ885369:0.00000180980119648486)21:0.00000180980119648486)29:0.00000180980119648486,(DQ885361DQ886488:0.00251413156188936551,DQ885366:0.00251490468445822457)11:0.00000180980119648486)29:0.00000180980119648486,DQ885378:0.00251639603041603922)68:0.00251429383718606344)0:0.00000180980119648486)0:0.00000180980119648486)0:0.00000180980119648486)0:0.00000180980119648486,DQ885362:0.00000180980119648486)0:0.00000180980119648486,DQ885383:0.00000180980119648486)0:0.00000180980119648486)0:0.00000180980119648486)0:0.00000180980119648486,DQ886487:0.00251718572442233843)0:0.00000180980119648486)0:0.00000180980119648486,(AF465761:0.00511397288370398287,AY198292:0.00248975913835794644)82:0.00506239850974959417)0:0.00000180980119648486,DQ885371:0.00000180980119648486)0:0.00000180980119648486)0:0.00000180980119648486,DQ885377:0.00000180980119648486)0:0.00000180980119648486)0:0.00000180980119648486,DQ885380:0.00000180980119648486)36:0.00261811096480904894,DQ885373:0.00000180980119648486)45:0.00262191106067561448)100:0.03000808761599364077)100:0.03281534121952768557)19:0.00000180980119648486)11:0.00000180980119648486)30:0.00084682162874934153)24:0.00000180980119648486,((EF614959:0.00000180980119648486,((EF614967:0.00000180980119648486,((EF614968:0.00000180980119648486,((EF614961:0.00000180980119648486,(AF528557:0.00082800607748118277,EF614966:0.00000180980119648486)1:0.00000180980119648486)0:0.00000180980119648486,EF614964:0.00506818606228497982)0:0.00000180980119648486)0:0.00000180980119648486,EF614962:0.00000180980119648486)0:0.00000180980119648486)0:0.00000180980119648486,EF614963:0.00000180980119648486)0:0.00000180980119648486)0:0.00000180980119648486,EF614965:0.00000180980119648486)7:0.00000180980119648486)52:0.00252448851114908928)57:0.00252635502794020667,(EU113310:0.00000180980119648486,EU113304:0.00000180980119648486)16:0.00000180980119648486,EU113303:0.00000180980119648486);
