# Supplementary material for: Molecular Taxonomy of Phytopathogenic Fungi: A Case Study in Peronospora
Source: PLoS One. 2009 Jul 29;4(7):e6319. doi: 10.1371/journal.pone.0006319 (PMC2712678; doi:10.1371/journal.pone.0006319)
Supplement: File S1 — Includes the inferred alignments in FASTA, the trees in Newick and selected distance matrices in extended PHYLIP format. (0.60 MB ZIP) [file pone.0006319.s001.zip › Supplementary_File_S1/Full_optimization_hosts_poa_P_F00.csv]

Threshold	No._Clusters	MRI
0.00000000	190.00000000	0.73513570
0.00010000	190.00000000	0.73513570
0.00020000	190.00000000	0.73513570
0.00030000	190.00000000	0.73513570
0.00040000	190.00000000	0.73513570
0.00050000	190.00000000	0.73513570
0.00060000	190.00000000	0.73513570
0.00070000	190.00000000	0.73513570
0.00080000	190.00000000	0.73513570
0.00090000	189.00000000	0.73537338
0.00100000	189.00000000	0.73537338
0.00110000	187.00000000	0.73721788
0.00120000	186.00000000	0.73672838
0.00130000	153.00000000	0.78709270
0.00140000	151.00000000	0.78721488
0.00150000	151.00000000	0.78721488
0.00160000	151.00000000	0.78721488
0.00170000	150.00000000	0.78670726
0.00180000	150.00000000	0.78670726
0.00190000	150.00000000	0.78670726
0.00200000	150.00000000	0.78670726
0.00210000	150.00000000	0.78670726
0.00220000	149.00000000	0.78607356
0.00230000	148.00000000	0.78569377
0.00240000	147.00000000	0.78518790
0.00250000	133.00000000	0.79599198
0.00260000	124.00000000	0.79426655
0.00270000	123.00000000	0.79462256
0.00280000	123.00000000	0.79462256
0.00290000	123.00000000	0.79462256
0.00300000	123.00000000	0.79462256
0.00310000	123.00000000	0.79462256
0.00320000	123.00000000	0.79462256
0.00330000	123.00000000	0.79462256
0.00340000	121.00000000	0.79206271
0.00350000	120.00000000	0.79133677
0.00360000	119.00000000	0.78712561
0.00370000	116.00000000	0.78218199
0.00380000	108.00000000	0.76015032
0.00390000	108.00000000	0.76015032
0.00400000	108.00000000	0.76015032
0.00410000	108.00000000	0.76015032
0.00420000	108.00000000	0.76015032
0.00430000	108.00000000	0.76015032
0.00440000	108.00000000	0.76015032
0.00450000	108.00000000	0.76015032
0.00460000	108.00000000	0.76015032
0.00470000	108.00000000	0.76015032
0.00480000	108.00000000	0.76015032
0.00490000	107.00000000	0.76535540
0.00500000	99.00000000	0.71456615
0.00510000	99.00000000	0.71456615
0.00520000	99.00000000	0.71456615
0.00530000	98.00000000	0.71447084
0.00540000	98.00000000	0.71447084
0.00550000	98.00000000	0.71447084
0.00560000	98.00000000	0.71447084
0.00570000	97.00000000	0.70879299
0.00580000	97.00000000	0.70879299
0.00590000	97.00000000	0.70879299
0.00600000	97.00000000	0.70879299
0.00610000	96.00000000	0.70710507
0.00620000	95.00000000	0.70726672
0.00630000	92.00000000	0.69455591
0.00640000	92.00000000	0.69455591
0.00650000	92.00000000	0.69455591
0.00660000	92.00000000	0.69455591
0.00670000	92.00000000	0.69455591
0.00680000	92.00000000	0.69455591
0.00690000	92.00000000	0.69455591
0.00700000	91.00000000	0.69446527
0.00710000	91.00000000	0.69446527
0.00720000	91.00000000	0.69446527
0.00730000	90.00000000	0.69437465
0.00740000	89.00000000	0.69292751
0.00750000	87.00000000	0.69261664
0.00760000	85.00000000	0.68617849
0.00770000	84.00000000	0.68589621
0.00780000	84.00000000	0.68589621
0.00790000	84.00000000	0.68589621
0.00800000	83.00000000	0.68492591
0.00810000	83.00000000	0.68492591
0.00820000	83.00000000	0.68492591
0.00830000	83.00000000	0.68492591
0.00840000	83.00000000	0.68492591
0.00850000	83.00000000	0.68492591
0.00860000	83.00000000	0.68492591
0.00870000	83.00000000	0.68492591
0.00880000	80.00000000	0.68422174
0.00890000	79.00000000	0.68438067
0.00900000	79.00000000	0.68438067
0.00910000	78.00000000	0.68434673
0.00920000	78.00000000	0.68434673
0.00930000	78.00000000	0.68434673
0.00940000	78.00000000	0.68434673
0.00950000	77.00000000	0.68346885
0.00960000	77.00000000	0.68346885
0.00970000	77.00000000	0.68346885
0.00980000	77.00000000	0.68346885
0.00990000	77.00000000	0.68346885
0.01000000	77.00000000	0.68346885
0.01010000	76.00000000	0.68329351
0.01020000	76.00000000	0.68329351
0.01030000	76.00000000	0.68329351
0.01040000	76.00000000	0.68329351
0.01050000	76.00000000	0.68329351
0.01060000	76.00000000	0.68329351
0.01070000	76.00000000	0.68329351
0.01080000	76.00000000	0.68329351
0.01090000	75.00000000	0.67505453
0.01100000	74.00000000	0.67351301
0.01110000	74.00000000	0.67351301
0.01120000	73.00000000	0.67317128
0.01130000	72.00000000	0.67308590
0.01140000	72.00000000	0.67308590
0.01150000	72.00000000	0.67308590
0.01160000	72.00000000	0.67308590
0.01170000	71.00000000	0.67104233
0.01180000	71.00000000	0.67104233
0.01190000	71.00000000	0.67104233
0.01200000	71.00000000	0.67104233
0.01210000	71.00000000	0.67104233
0.01220000	71.00000000	0.67104233
0.01230000	71.00000000	0.67104233
0.01240000	71.00000000	0.67104233
0.01250000	70.00000000	0.67095742
0.01260000	69.00000000	0.67078765
0.01270000	69.00000000	0.67078765
0.01280000	69.00000000	0.67078765
0.01290000	69.00000000	0.67078765
0.01300000	67.00000000	0.65384977
0.01310000	67.00000000	0.65384977
0.01320000	67.00000000	0.65384977
0.01330000	67.00000000	0.65384977
0.01340000	67.00000000	0.65384977
0.01350000	67.00000000	0.65384977
0.01360000	67.00000000	0.65384977
0.01370000	67.00000000	0.65384977
0.01380000	67.00000000	0.65384977
0.01390000	66.00000000	0.65360642
0.01400000	66.00000000	0.65360642
0.01410000	66.00000000	0.65360642
0.01420000	66.00000000	0.65360642
0.01430000	66.00000000	0.65360642
0.01440000	66.00000000	0.65360642
0.01450000	66.00000000	0.65360642
0.01460000	66.00000000	0.65360642
0.01470000	66.00000000	0.65360642
0.01480000	66.00000000	0.65360642
0.01490000	66.00000000	0.65360642
0.01500000	66.00000000	0.65360642
0.01510000	64.00000000	0.65255373
0.01520000	64.00000000	0.65255373
0.01530000	64.00000000	0.65255373
0.01540000	64.00000000	0.65255373
0.01550000	64.00000000	0.65255373
0.01560000	64.00000000	0.65255373
0.01570000	64.00000000	0.65255373
0.01580000	64.00000000	0.65255373
0.01590000	64.00000000	0.65255373
0.01600000	64.00000000	0.65255373
0.01610000	64.00000000	0.65255373
0.01620000	64.00000000	0.65255373
0.01630000	63.00000000	0.62184248
0.01640000	62.00000000	0.62124793
0.01650000	62.00000000	0.62124793
0.01660000	62.00000000	0.62124793
0.01670000	62.00000000	0.62124793
0.01680000	62.00000000	0.62124793
0.01690000	62.00000000	0.62124793
0.01700000	62.00000000	0.62124793
0.01710000	62.00000000	0.62124793
0.01720000	62.00000000	0.62124793
0.01730000	62.00000000	0.62124793
0.01740000	62.00000000	0.62124793
0.01750000	62.00000000	0.62124793
0.01760000	61.00000000	0.61991378
0.01770000	61.00000000	0.61991378
0.01780000	61.00000000	0.61991378
0.01790000	61.00000000	0.61991378
0.01800000	61.00000000	0.61991378
0.01810000	61.00000000	0.61991378
0.01820000	61.00000000	0.61991378
0.01830000	61.00000000	0.61991378
0.01840000	61.00000000	0.61991378
0.01850000	61.00000000	0.61991378
0.01860000	61.00000000	0.61991378
0.01870000	61.00000000	0.61991378
0.01880000	59.00000000	0.61056739
0.01890000	59.00000000	0.61056739
0.01900000	59.00000000	0.61056739
0.01910000	59.00000000	0.61056739
0.01920000	59.00000000	0.61056739
0.01930000	59.00000000	0.61056739
0.01940000	59.00000000	0.61056739
0.01950000	59.00000000	0.61056739
0.01960000	59.00000000	0.61056739
0.01970000	59.00000000	0.61056739
0.01980000	59.00000000	0.61056739
0.01990000	59.00000000	0.61056739
0.02000000	59.00000000	0.61056739
0.02010000	59.00000000	0.61056739
0.02020000	59.00000000	0.61056739
0.02030000	59.00000000	0.61056739
0.02040000	59.00000000	0.61056739
0.02050000	59.00000000	0.61056739
0.02060000	59.00000000	0.61056739
0.02070000	59.00000000	0.61056739
0.02080000	58.00000000	0.60712494
0.02090000	58.00000000	0.60712494
0.02100000	58.00000000	0.60712494
0.02110000	58.00000000	0.60712494
0.02120000	58.00000000	0.60712494
0.02130000	57.00000000	0.59741167
0.02140000	55.00000000	0.59334009
0.02150000	54.00000000	0.59121983
0.02160000	54.00000000	0.59121983
0.02170000	54.00000000	0.59121983
0.02180000	54.00000000	0.59121983
0.02190000	54.00000000	0.59121983
0.02200000	54.00000000	0.59121983
0.02210000	54.00000000	0.59121983
0.02220000	54.00000000	0.59121983
0.02230000	54.00000000	0.59121983
0.02240000	54.00000000	0.59121983
0.02250000	54.00000000	0.59121983
0.02260000	54.00000000	0.59121983
0.02270000	53.00000000	0.59123254
0.02280000	53.00000000	0.59123254
0.02290000	53.00000000	0.59123254
0.02300000	53.00000000	0.59123254
0.02310000	53.00000000	0.59123254
0.02320000	53.00000000	0.59123254
0.02330000	53.00000000	0.59123254
0.02340000	53.00000000	0.59123254
0.02350000	53.00000000	0.59123254
0.02360000	53.00000000	0.59123254
0.02370000	53.00000000	0.59123254
0.02380000	53.00000000	0.59123254
0.02390000	53.00000000	0.59123254
0.02400000	53.00000000	0.59123254
0.02410000	53.00000000	0.59123254
0.02420000	53.00000000	0.59123254
0.02430000	53.00000000	0.59123254
0.02440000	53.00000000	0.59123254
0.02450000	53.00000000	0.59123254
0.02460000	53.00000000	0.59123254
0.02470000	53.00000000	0.59123254
0.02480000	53.00000000	0.59123254
0.02490000	53.00000000	0.59123254
0.02500000	53.00000000	0.59123254
0.02510000	51.00000000	0.58716667
0.02520000	51.00000000	0.58716667
0.02530000	51.00000000	0.58716667
0.02540000	51.00000000	0.58716667
0.02550000	51.00000000	0.58716667
0.02560000	51.00000000	0.58716667
0.02570000	51.00000000	0.58716667
0.02580000	51.00000000	0.58716667
0.02590000	51.00000000	0.58716667
0.02600000	51.00000000	0.58716667
0.02610000	51.00000000	0.58716667
0.02620000	51.00000000	0.58716667
0.02630000	50.00000000	0.58709931
0.02640000	49.00000000	0.57616374
0.02650000	49.00000000	0.57616374
0.02660000	49.00000000	0.57616374
0.02670000	49.00000000	0.57616374
0.02680000	49.00000000	0.57616374
0.02690000	49.00000000	0.57616374
0.02700000	49.00000000	0.57616374
0.02710000	49.00000000	0.57616374
0.02720000	49.00000000	0.57616374
0.02730000	49.00000000	0.57616374
0.02740000	49.00000000	0.57616374
0.02750000	48.00000000	0.57408320
0.02760000	48.00000000	0.57408320
0.02770000	46.00000000	0.57143621
0.02780000	46.00000000	0.57143621
0.02790000	46.00000000	0.57143621
0.02800000	46.00000000	0.57143621
0.02810000	46.00000000	0.57143621
0.02820000	46.00000000	0.57143621
0.02830000	46.00000000	0.57143621
0.02840000	46.00000000	0.57143621
0.02850000	46.00000000	0.57143621
0.02860000	46.00000000	0.57143621
0.02870000	46.00000000	0.57143621
0.02880000	46.00000000	0.57143621
0.02890000	46.00000000	0.57143621
0.02900000	46.00000000	0.57143621
0.02910000	45.00000000	0.57130762
0.02920000	44.00000000	0.57105059
0.02930000	44.00000000	0.57105059
0.02940000	44.00000000	0.57105059
0.02950000	44.00000000	0.57105059
0.02960000	44.00000000	0.57105059
0.02970000	44.00000000	0.57105059
0.02980000	44.00000000	0.57105059
0.02990000	44.00000000	0.57105059
0.03000000	44.00000000	0.57105059
0.03010000	44.00000000	0.57105059
0.03020000	44.00000000	0.57105059
0.03030000	44.00000000	0.57105059
0.03040000	44.00000000	0.57105059
0.03050000	44.00000000	0.57105059
0.03060000	44.00000000	0.57105059
0.03070000	44.00000000	0.57105059
0.03080000	44.00000000	0.57105059
0.03090000	44.00000000	0.57105059
0.03100000	44.00000000	0.57105059
0.03110000	44.00000000	0.57105059
0.03120000	44.00000000	0.57105059
0.03130000	43.00000000	0.57085795
0.03140000	42.00000000	0.57079376
0.03150000	41.00000000	0.56336772
0.03160000	41.00000000	0.56336772
0.03170000	41.00000000	0.56336772
0.03180000	41.00000000	0.56336772
0.03190000	41.00000000	0.56336772
0.03200000	41.00000000	0.56336772
0.03210000	41.00000000	0.56336772
0.03220000	41.00000000	0.56336772
0.03230000	41.00000000	0.56336772
0.03240000	41.00000000	0.56336772
0.03250000	41.00000000	0.56336772
0.03260000	41.00000000	0.56336772
0.03270000	40.00000000	0.56074203
0.03280000	40.00000000	0.56074203
0.03290000	40.00000000	0.56074203
0.03300000	40.00000000	0.56074203
0.03310000	40.00000000	0.56074203
0.03320000	40.00000000	0.56074203
0.03330000	40.00000000	0.56074203
0.03340000	40.00000000	0.56074203
0.03350000	40.00000000	0.56074203
0.03360000	40.00000000	0.56074203
0.03370000	40.00000000	0.56074203
0.03380000	40.00000000	0.56074203
0.03390000	40.00000000	0.56074203
0.03400000	39.00000000	0.55974724
0.03410000	39.00000000	0.55974724
0.03420000	39.00000000	0.55974724
0.03430000	39.00000000	0.55974724
0.03440000	39.00000000	0.55974724
0.03450000	39.00000000	0.55974724
0.03460000	39.00000000	0.55974724
0.03470000	39.00000000	0.55974724
0.03480000	39.00000000	0.55974724
0.03490000	39.00000000	0.55974724
0.03500000	39.00000000	0.55974724
0.03510000	39.00000000	0.55974724
0.03520000	38.00000000	0.41423096
0.03530000	38.00000000	0.41423096
0.03540000	38.00000000	0.41423096
0.03550000	38.00000000	0.41423096
0.03560000	38.00000000	0.41423096
0.03570000	38.00000000	0.41423096
0.03580000	38.00000000	0.41423096
0.03590000	38.00000000	0.41423096
0.03600000	38.00000000	0.41423096
0.03610000	38.00000000	0.41423096
0.03620000	38.00000000	0.41423096
0.03630000	38.00000000	0.41423096
0.03640000	38.00000000	0.41423096
0.03650000	38.00000000	0.41423096
0.03660000	38.00000000	0.41423096
0.03670000	38.00000000	0.41423096
0.03680000	38.00000000	0.41423096
0.03690000	38.00000000	0.41423096
0.03700000	38.00000000	0.41423096
0.03710000	38.00000000	0.41423096
0.03720000	38.00000000	0.41423096
0.03730000	38.00000000	0.41423096
0.03740000	38.00000000	0.41423096
0.03750000	38.00000000	0.41423096
0.03760000	38.00000000	0.41423096
0.03770000	38.00000000	0.41423096
0.03780000	38.00000000	0.41423096
0.03790000	38.00000000	0.41423096
0.03800000	38.00000000	0.41423096
0.03810000	38.00000000	0.41423096
0.03820000	38.00000000	0.41423096
0.03830000	38.00000000	0.41423096
0.03840000	38.00000000	0.41423096
0.03850000	38.00000000	0.41423096
0.03860000	38.00000000	0.41423096
0.03870000	38.00000000	0.41423096
0.03880000	38.00000000	0.41423096
0.03890000	38.00000000	0.41423096
0.03900000	37.00000000	0.41001183
0.03910000	37.00000000	0.41001183
0.03920000	37.00000000	0.41001183
0.03930000	37.00000000	0.41001183
0.03940000	37.00000000	0.41001183
0.03950000	37.00000000	0.41001183
0.03960000	37.00000000	0.41001183
0.03970000	37.00000000	0.41001183
0.03980000	37.00000000	0.41001183
0.03990000	37.00000000	0.41001183
0.04000000	37.00000000	0.41001183
0.04010000	37.00000000	0.41001183
0.04020000	36.00000000	0.40971577
0.04030000	36.00000000	0.40971577
0.04040000	36.00000000	0.40971577
0.04050000	36.00000000	0.40971577
0.04060000	36.00000000	0.40971577
0.04070000	36.00000000	0.40971577
0.04080000	36.00000000	0.40971577
0.04090000	36.00000000	0.40971577
0.04100000	36.00000000	0.40971577
0.04110000	36.00000000	0.40971577
0.04120000	35.00000000	0.40553402
0.04130000	35.00000000	0.40553402
0.04140000	35.00000000	0.40553402
0.04150000	35.00000000	0.40553402
0.04160000	35.00000000	0.40553402
0.04170000	35.00000000	0.40553402
0.04180000	35.00000000	0.40553402
0.04190000	35.00000000	0.40553402
0.04200000	35.00000000	0.40553402
0.04210000	35.00000000	0.40553402
0.04220000	35.00000000	0.40553402
0.04230000	35.00000000	0.40553402
0.04240000	35.00000000	0.40553402
0.04250000	35.00000000	0.40553402
0.04260000	35.00000000	0.40553402
0.04270000	35.00000000	0.40553402
0.04280000	34.00000000	0.40154218
0.04290000	34.00000000	0.40154218
0.04300000	34.00000000	0.40154218
0.04310000	34.00000000	0.40154218
0.04320000	34.00000000	0.40154218
0.04330000	34.00000000	0.40154218
0.04340000	34.00000000	0.40154218
0.04350000	33.00000000	0.32030335
0.04360000	33.00000000	0.32030335
0.04370000	33.00000000	0.32030335
0.04380000	33.00000000	0.32030335
0.04390000	33.00000000	0.32030335
0.04400000	33.00000000	0.32030335
0.04410000	33.00000000	0.32030335
0.04420000	32.00000000	0.31683423
0.04430000	32.00000000	0.31683423
0.04440000	32.00000000	0.31683423
0.04450000	32.00000000	0.31683423
0.04460000	32.00000000	0.31683423
0.04470000	32.00000000	0.31683423
0.04480000	32.00000000	0.31683423
0.04490000	31.00000000	0.31636785
0.04500000	31.00000000	0.31636785
0.04510000	31.00000000	0.31636785
0.04520000	31.00000000	0.31636785
0.04530000	31.00000000	0.31636785
0.04540000	31.00000000	0.31636785
0.04550000	31.00000000	0.31636785
0.04560000	31.00000000	0.31636785
0.04570000	31.00000000	0.31636785
0.04580000	31.00000000	0.31636785
0.04590000	31.00000000	0.31636785
0.04600000	31.00000000	0.31636785
0.04610000	31.00000000	0.31636785
0.04620000	31.00000000	0.31636785
0.04630000	31.00000000	0.31636785
0.04640000	31.00000000	0.31636785
0.04650000	31.00000000	0.31636785
0.04660000	31.00000000	0.31636785
0.04670000	31.00000000	0.31636785
0.04680000	31.00000000	0.31636785
0.04690000	31.00000000	0.31636785
0.04700000	31.00000000	0.31636785
0.04710000	31.00000000	0.31636785
0.04720000	31.00000000	0.31636785
0.04730000	31.00000000	0.31636785
0.04740000	31.00000000	0.31636785
0.04750000	31.00000000	0.31636785
0.04760000	31.00000000	0.31636785
0.04770000	31.00000000	0.31636785
0.04780000	31.00000000	0.31636785
0.04790000	31.00000000	0.31636785
0.04800000	30.00000000	0.30298598
0.04810000	30.00000000	0.30298598
0.04820000	30.00000000	0.30298598
0.04830000	30.00000000	0.30298598
0.04840000	30.00000000	0.30298598
0.04850000	30.00000000	0.30298598
0.04860000	30.00000000	0.30298598
0.04870000	30.00000000	0.30298598
0.04880000	30.00000000	0.30298598
0.04890000	28.00000000	0.30211538
0.04900000	28.00000000	0.30211538
0.04910000	28.00000000	0.30211538
0.04920000	28.00000000	0.30211538
0.04930000	28.00000000	0.30211538
0.04940000	28.00000000	0.30211538
0.04950000	28.00000000	0.30211538
0.04960000	28.00000000	0.30211538
0.04970000	28.00000000	0.30211538
0.04980000	28.00000000	0.30211538
0.04990000	28.00000000	0.30211538
0.05000000	28.00000000	0.30211538
0.05010000	28.00000000	0.30211538
0.05020000	28.00000000	0.30211538
0.05030000	28.00000000	0.30211538
0.05040000	28.00000000	0.30211538
0.05050000	28.00000000	0.30211538
0.05060000	28.00000000	0.30211538
0.05070000	28.00000000	0.30211538
0.05080000	28.00000000	0.30211538
0.05090000	28.00000000	0.30211538
0.05100000	28.00000000	0.30211538
0.05110000	28.00000000	0.30211538
0.05120000	28.00000000	0.30211538
0.05130000	28.00000000	0.30211538
0.05140000	28.00000000	0.30211538
0.05150000	28.00000000	0.30211538
0.05160000	27.00000000	0.29559385
0.05170000	27.00000000	0.29559385
0.05180000	27.00000000	0.29559385
0.05190000	27.00000000	0.29559385
0.05200000	27.00000000	0.29559385
0.05210000	27.00000000	0.29559385
0.05220000	27.00000000	0.29559385
0.05230000	27.00000000	0.29559385
0.05240000	27.00000000	0.29559385
0.05250000	27.00000000	0.29559385
0.05260000	27.00000000	0.29559385
0.05270000	27.00000000	0.29559385
0.05280000	27.00000000	0.29559385
0.05290000	27.00000000	0.29559385
0.05300000	26.00000000	0.25282319
0.05310000	26.00000000	0.25282319
0.05320000	26.00000000	0.25282319
0.05330000	26.00000000	0.25282319
0.05340000	26.00000000	0.25282319
0.05350000	26.00000000	0.25282319
0.05360000	25.00000000	0.25214285
0.05370000	25.00000000	0.25214285
0.05380000	25.00000000	0.25214285
0.05390000	25.00000000	0.25214285
0.05400000	25.00000000	0.25214285
0.05410000	25.00000000	0.25214285
0.05420000	25.00000000	0.25214285
0.05430000	25.00000000	0.25214285
0.05440000	24.00000000	0.24663702
0.05450000	23.00000000	0.24607409
0.05460000	23.00000000	0.24607409
0.05470000	23.00000000	0.24607409
0.05480000	23.00000000	0.24607409
0.05490000	23.00000000	0.24607409
0.05500000	23.00000000	0.24607409
0.05510000	23.00000000	0.24607409
0.05520000	23.00000000	0.24607409
0.05530000	23.00000000	0.24607409
0.05540000	23.00000000	0.24607409
0.05550000	23.00000000	0.24607409
0.05560000	23.00000000	0.24607409
0.05570000	23.00000000	0.24607409
0.05580000	23.00000000	0.24607409
0.05590000	23.00000000	0.24607409
0.05600000	23.00000000	0.24607409
0.05610000	23.00000000	0.24607409
0.05620000	23.00000000	0.24607409
0.05630000	23.00000000	0.24607409
0.05640000	23.00000000	0.24607409
0.05650000	23.00000000	0.24607409
0.05660000	23.00000000	0.24607409
0.05670000	23.00000000	0.24607409
0.05680000	23.00000000	0.24607409
0.05690000	23.00000000	0.24607409
0.05700000	23.00000000	0.24607409
0.05710000	23.00000000	0.24607409
0.05720000	23.00000000	0.24607409
0.05730000	23.00000000	0.24607409
0.05740000	23.00000000	0.24607409
0.05750000	23.00000000	0.24607409
0.05760000	23.00000000	0.24607409
0.05770000	23.00000000	0.24607409
0.05780000	23.00000000	0.24607409
0.05790000	23.00000000	0.24607409
0.05800000	23.00000000	0.24607409
0.05810000	23.00000000	0.24607409
0.05820000	23.00000000	0.24607409
0.05830000	23.00000000	0.24607409
0.05840000	23.00000000	0.24607409
0.05850000	23.00000000	0.24607409
0.05860000	23.00000000	0.24607409
0.05870000	23.00000000	0.24607409
0.05880000	23.00000000	0.24607409
0.05890000	23.00000000	0.24607409
0.05900000	23.00000000	0.24607409
0.05910000	22.00000000	0.24146877
0.05920000	22.00000000	0.24146877
0.05930000	22.00000000	0.24146877
0.05940000	22.00000000	0.24146877
0.05950000	22.00000000	0.24146877
0.05960000	22.00000000	0.24146877
0.05970000	22.00000000	0.24146877
0.05980000	22.00000000	0.24146877
0.05990000	22.00000000	0.24146877
0.06000000	21.00000000	0.16679655
0.06010000	21.00000000	0.16679655
0.06020000	21.00000000	0.16679655
0.06030000	21.00000000	0.16679655
0.06040000	21.00000000	0.16679655
0.06050000	21.00000000	0.16679655
0.06060000	21.00000000	0.16679655
0.06070000	21.00000000	0.16679655
0.06080000	21.00000000	0.16679655
0.06090000	21.00000000	0.16679655
0.06100000	21.00000000	0.16679655
0.06110000	21.00000000	0.16679655
0.06120000	21.00000000	0.16679655
0.06130000	21.00000000	0.16679655
0.06140000	21.00000000	0.16679655
0.06150000	21.00000000	0.16679655
0.06160000	20.00000000	0.16733510
0.06170000	20.00000000	0.16733510
0.06180000	20.00000000	0.16733510
0.06190000	20.00000000	0.16733510
0.06200000	20.00000000	0.16733510
0.06210000	20.00000000	0.16733510
0.06220000	20.00000000	0.16733510
0.06230000	20.00000000	0.16733510
0.06240000	20.00000000	0.16733510
0.06250000	20.00000000	0.16733510
0.06260000	20.00000000	0.16733510
0.06270000	20.00000000	0.16733510
0.06280000	20.00000000	0.16733510
0.06290000	20.00000000	0.16733510
0.06300000	20.00000000	0.16733510
0.06310000	20.00000000	0.16733510
0.06320000	20.00000000	0.16733510
0.06330000	20.00000000	0.16733510
0.06340000	20.00000000	0.16733510
0.06350000	20.00000000	0.16733510
0.06360000	20.00000000	0.16733510
0.06370000	20.00000000	0.16733510
0.06380000	20.00000000	0.16733510
0.06390000	20.00000000	0.16733510
0.06400000	20.00000000	0.16733510
0.06410000	19.00000000	0.16350227
0.06420000	19.00000000	0.16350227
0.06430000	19.00000000	0.16350227
0.06440000	19.00000000	0.16350227
0.06450000	19.00000000	0.16350227
0.06460000	19.00000000	0.16350227
0.06470000	19.00000000	0.16350227
0.06480000	19.00000000	0.16350227
0.06490000	19.00000000	0.16350227
0.06500000	18.00000000	0.16346681
0.06510000	18.00000000	0.16346681
0.06520000	18.00000000	0.16346681
0.06530000	18.00000000	0.16346681
0.06540000	18.00000000	0.16346681
0.06550000	18.00000000	0.16346681
0.06560000	18.00000000	0.16346681
0.06570000	18.00000000	0.16346681
0.06580000	18.00000000	0.16346681
0.06590000	18.00000000	0.16346681
0.06600000	18.00000000	0.16346681
0.06610000	18.00000000	0.16346681
0.06620000	18.00000000	0.16346681
0.06630000	18.00000000	0.16346681
0.06640000	18.00000000	0.16346681
0.06650000	18.00000000	0.16346681
0.06660000	18.00000000	0.16346681
0.06670000	18.00000000	0.16346681
0.06680000	18.00000000	0.16346681
0.06690000	18.00000000	0.16346681
0.06700000	18.00000000	0.16346681
0.06710000	18.00000000	0.16346681
0.06720000	17.00000000	0.16307734
0.06730000	17.00000000	0.16307734
0.06740000	17.00000000	0.16307734
0.06750000	17.00000000	0.16307734
0.06760000	17.00000000	0.16307734
0.06770000	17.00000000	0.16307734
0.06780000	17.00000000	0.16307734
0.06790000	17.00000000	0.16307734
0.06800000	16.00000000	0.13135991
0.06810000	16.00000000	0.13135991
0.06820000	16.00000000	0.13135991
0.06830000	16.00000000	0.13135991
0.06840000	16.00000000	0.13135991
0.06850000	16.00000000	0.13135991
0.06860000	15.00000000	0.12514858
0.06870000	15.00000000	0.12514858
0.06880000	15.00000000	0.12514858
0.06890000	15.00000000	0.12514858
0.06900000	15.00000000	0.12514858
0.06910000	14.00000000	0.11916704
0.06920000	14.00000000	0.11916704
0.06930000	14.00000000	0.11916704
0.06940000	14.00000000	0.11916704
0.06950000	14.00000000	0.11916704
0.06960000	14.00000000	0.11916704
0.06970000	14.00000000	0.11916704
0.06980000	14.00000000	0.11916704
0.06990000	14.00000000	0.11916704
0.07000000	14.00000000	0.11916704
0.07010000	14.00000000	0.11916704
0.07020000	14.00000000	0.11916704
0.07030000	14.00000000	0.11916704
0.07040000	13.00000000	0.09902979
0.07050000	13.00000000	0.09902979
0.07060000	13.00000000	0.09902979
0.07070000	13.00000000	0.09902979
0.07080000	13.00000000	0.09902979
0.07090000	13.00000000	0.09902979
0.07100000	13.00000000	0.09902979
0.07110000	12.00000000	0.04676763
0.07120000	12.00000000	0.04676763
0.07130000	12.00000000	0.04676763
0.07140000	12.00000000	0.04676763
0.07150000	12.00000000	0.04676763
0.07160000	12.00000000	0.04676763
0.07170000	12.00000000	0.04676763
0.07180000	12.00000000	0.04676763
0.07190000	12.00000000	0.04676763
0.07200000	12.00000000	0.04676763
0.07210000	12.00000000	0.04676763
0.07220000	12.00000000	0.04676763
0.07230000	12.00000000	0.04676763
0.07240000	12.00000000	0.04676763
0.07250000	12.00000000	0.04676763
0.07260000	12.00000000	0.04676763
0.07270000	12.00000000	0.04676763
0.07280000	12.00000000	0.04676763
0.07290000	12.00000000	0.04676763
0.07300000	12.00000000	0.04676763
0.07310000	12.00000000	0.04676763
0.07320000	12.00000000	0.04676763
0.07330000	12.00000000	0.04676763
0.07340000	11.00000000	0.03726587
0.07350000	11.00000000	0.03726587
0.07360000	11.00000000	0.03726587
0.07370000	11.00000000	0.03726587
0.07380000	11.00000000	0.03726587
0.07390000	11.00000000	0.03726587
0.07400000	11.00000000	0.03726587
0.07410000	11.00000000	0.03726587
0.07420000	11.00000000	0.03726587
0.07430000	11.00000000	0.03726587
0.07440000	11.00000000	0.03726587
0.07450000	11.00000000	0.03726587
0.07460000	11.00000000	0.03726587
0.07470000	11.00000000	0.03726587
0.07480000	11.00000000	0.03726587
0.07490000	11.00000000	0.03726587
0.07500000	11.00000000	0.03726587
0.07510000	11.00000000	0.03726587
0.07520000	11.00000000	0.03726587
0.07530000	11.00000000	0.03726587
0.07540000	11.00000000	0.03726587
0.07550000	11.00000000	0.03726587
0.07560000	11.00000000	0.03726587
0.07570000	11.00000000	0.03726587
0.07580000	11.00000000	0.03726587
0.07590000	11.00000000	0.03726587
0.07600000	11.00000000	0.03726587
0.07610000	11.00000000	0.03726587
0.07620000	11.00000000	0.03726587
0.07630000	11.00000000	0.03726587
0.07640000	11.00000000	0.03726587
0.07650000	11.00000000	0.03726587
0.07660000	11.00000000	0.03726587
0.07670000	11.00000000	0.03726587
0.07680000	11.00000000	0.03726587
0.07690000	11.00000000	0.03726587
0.07700000	11.00000000	0.03726587
0.07710000	11.00000000	0.03726587
0.07720000	11.00000000	0.03726587
0.07730000	11.00000000	0.03726587
0.07740000	11.00000000	0.03726587
0.07750000	11.00000000	0.03726587
0.07760000	11.00000000	0.03726587
0.07770000	11.00000000	0.03726587
0.07780000	11.00000000	0.03726587
0.07790000	11.00000000	0.03726587
0.07800000	11.00000000	0.03726587
0.07810000	11.00000000	0.03726587
0.07820000	11.00000000	0.03726587
0.07830000	11.00000000	0.03726587
0.07840000	11.00000000	0.03726587
0.07850000	11.00000000	0.03726587
0.07860000	11.00000000	0.03726587
0.07870000	11.00000000	0.03726587
0.07880000	11.00000000	0.03726587
0.07890000	11.00000000	0.03726587
0.07900000	11.00000000	0.03726587
0.07910000	11.00000000	0.03726587
0.07920000	11.00000000	0.03726587
0.07930000	11.00000000	0.03726587
0.07940000	11.00000000	0.03726587
0.07950000	11.00000000	0.03726587
0.07960000	11.00000000	0.03726587
0.07970000	11.00000000	0.03726587
0.07980000	11.00000000	0.03726587
0.07990000	11.00000000	0.03726587
0.08000000	11.00000000	0.03726587
0.08010000	11.00000000	0.03726587
0.08020000	11.00000000	0.03726587
0.08030000	11.00000000	0.03726587
0.08040000	11.00000000	0.03726587
0.08050000	11.00000000	0.03726587
0.08060000	11.00000000	0.03726587
0.08070000	11.00000000	0.03726587
0.08080000	11.00000000	0.03726587
0.08090000	10.00000000	0.03650195
0.08100000	10.00000000	0.03650195
0.08110000	10.00000000	0.03650195
0.08120000	10.00000000	0.03650195
0.08130000	10.00000000	0.03650195
0.08140000	10.00000000	0.03650195
0.08150000	10.00000000	0.03650195
0.08160000	10.00000000	0.03650195
0.08170000	10.00000000	0.03650195
0.08180000	10.00000000	0.03650195
0.08190000	10.00000000	0.03650195
0.08200000	10.00000000	0.03650195
0.08210000	10.00000000	0.03650195
0.08220000	10.00000000	0.03650195
0.08230000	10.00000000	0.03650195
0.08240000	10.00000000	0.03650195
0.08250000	10.00000000	0.03650195
0.08260000	10.00000000	0.03650195
0.08270000	10.00000000	0.03650195
0.08280000	10.00000000	0.03650195
0.08290000	10.00000000	0.03650195
0.08300000	10.00000000	0.03650195
0.08310000	10.00000000	0.03650195
0.08320000	10.00000000	0.03650195
0.08330000	10.00000000	0.03650195
0.08340000	10.00000000	0.03650195
0.08350000	10.00000000	0.03650195
0.08360000	10.00000000	0.03650195
0.08370000	10.00000000	0.03650195
0.08380000	10.00000000	0.03650195
0.08390000	10.00000000	0.03650195
0.08400000	10.00000000	0.03650195
0.08410000	10.00000000	0.03650195
0.08420000	10.00000000	0.03650195
0.08430000	10.00000000	0.03650195
0.08440000	10.00000000	0.03650195
0.08450000	10.00000000	0.03650195
0.08460000	10.00000000	0.03650195
0.08470000	10.00000000	0.03650195
0.08480000	10.00000000	0.03650195
0.08490000	10.00000000	0.03650195
0.08500000	10.00000000	0.03650195
0.08510000	10.00000000	0.03650195
0.08520000	10.00000000	0.03650195
0.08530000	9.00000000	0.03425430
0.08540000	9.00000000	0.03425430
0.08550000	9.00000000	0.03425430
0.08560000	9.00000000	0.03425430
0.08570000	9.00000000	0.03425430
0.08580000	9.00000000	0.03425430
0.08590000	9.00000000	0.03425430
0.08600000	9.00000000	0.03425430
0.08610000	9.00000000	0.03425430
0.08620000	9.00000000	0.03425430
0.08630000	9.00000000	0.03425430
0.08640000	9.00000000	0.03425430
0.08650000	9.00000000	0.03425430
0.08660000	9.00000000	0.03425430
0.08670000	9.00000000	0.03425430
0.08680000	9.00000000	0.03425430
0.08690000	9.00000000	0.03425430
0.08700000	9.00000000	0.03425430
0.08710000	9.00000000	0.03425430
0.08720000	9.00000000	0.03425430
0.08730000	9.00000000	0.03425430
0.08740000	9.00000000	0.03425430
0.08750000	9.00000000	0.03425430
0.08760000	9.00000000	0.03425430
0.08770000	9.00000000	0.03425430
0.08780000	9.00000000	0.03425430
0.08790000	9.00000000	0.03425430
0.08800000	8.00000000	0.03071182
0.08810000	8.00000000	0.03071182
0.08820000	8.00000000	0.03071182
0.08830000	8.00000000	0.03071182
0.08840000	8.00000000	0.03071182
0.08850000	8.00000000	0.03071182
0.08860000	8.00000000	0.03071182
0.08870000	8.00000000	0.03071182
0.08880000	8.00000000	0.03071182
0.08890000	8.00000000	0.03071182
0.08900000	8.00000000	0.03071182
0.08910000	8.00000000	0.03071182
0.08920000	8.00000000	0.03071182
0.08930000	8.00000000	0.03071182
0.08940000	8.00000000	0.03071182
0.08950000	8.00000000	0.03071182
0.08960000	8.00000000	0.03071182
0.08970000	7.00000000	0.00498907
0.08980000	7.00000000	0.00498907
0.08990000	7.00000000	0.00498907
0.09000000	7.00000000	0.00498907
0.09010000	7.00000000	0.00498907
0.09020000	7.00000000	0.00498907
0.09030000	7.00000000	0.00498907
0.09040000	7.00000000	0.00498907
0.09050000	7.00000000	0.00498907
0.09060000	7.00000000	0.00498907
0.09070000	7.00000000	0.00498907
0.09080000	7.00000000	0.00498907
0.09090000	7.00000000	0.00498907
0.09100000	7.00000000	0.00498907
0.09110000	7.00000000	0.00498907
0.09120000	7.00000000	0.00498907
0.09130000	7.00000000	0.00498907
0.09140000	7.00000000	0.00498907
0.09150000	7.00000000	0.00498907
0.09160000	7.00000000	0.00498907
0.09170000	7.00000000	0.00498907
0.09180000	7.00000000	0.00498907
0.09190000	7.00000000	0.00498907
0.09200000	7.00000000	0.00498907
0.09210000	7.00000000	0.00498907
0.09220000	7.00000000	0.00498907
0.09230000	7.00000000	0.00498907
0.09240000	7.00000000	0.00498907
0.09250000	7.00000000	0.00498907
0.09260000	7.00000000	0.00498907
0.09270000	7.00000000	0.00498907
0.09280000	7.00000000	0.00498907
0.09290000	7.00000000	0.00498907
0.09300000	7.00000000	0.00498907
0.09310000	7.00000000	0.00498907
0.09320000	7.00000000	0.00498907
0.09330000	7.00000000	0.00498907
0.09340000	7.00000000	0.00498907
0.09350000	7.00000000	0.00498907
0.09360000	7.00000000	0.00498907
0.09370000	7.00000000	0.00498907
0.09380000	7.00000000	0.00498907
0.09390000	7.00000000	0.00498907
0.09400000	7.00000000	0.00498907
0.09410000	7.00000000	0.00498907
0.09420000	7.00000000	0.00498907
0.09430000	7.00000000	0.00498907
0.09440000	7.00000000	0.00498907
0.09450000	7.00000000	0.00498907
0.09460000	7.00000000	0.00498907
0.09470000	7.00000000	0.00498907
0.09480000	7.00000000	0.00498907
0.09490000	7.00000000	0.00498907
0.09500000	7.00000000	0.00498907
0.09510000	7.00000000	0.00498907
0.09520000	7.00000000	0.00498907
0.09530000	7.00000000	0.00498907
0.09540000	7.00000000	0.00498907
0.09550000	7.00000000	0.00498907
0.09560000	7.00000000	0.00498907
0.09570000	7.00000000	0.00498907
0.09580000	7.00000000	0.00498907
0.09590000	7.00000000	0.00498907
0.09600000	7.00000000	0.00498907
0.09610000	7.00000000	0.00498907
0.09620000	7.00000000	0.00498907
0.09630000	7.00000000	0.00498907
0.09640000	7.00000000	0.00498907
0.09650000	7.00000000	0.00498907
0.09660000	7.00000000	0.00498907
0.09670000	7.00000000	0.00498907
0.09680000	7.00000000	0.00498907
0.09690000	7.00000000	0.00498907
0.09700000	7.00000000	0.00498907
0.09710000	7.00000000	0.00498907
0.09720000	6.00000000	0.00447257
0.09730000	6.00000000	0.00447257
0.09740000	6.00000000	0.00447257
0.09750000	5.00000000	0.00395988
0.09760000	5.00000000	0.00395988
0.09770000	5.00000000	0.00395988
0.09780000	5.00000000	0.00395988
0.09790000	5.00000000	0.00395988
0.09800000	5.00000000	0.00395988
0.09810000	5.00000000	0.00395988
0.09820000	5.00000000	0.00395988
0.09830000	5.00000000	0.00395988
0.09840000	5.00000000	0.00395988
0.09850000	5.00000000	0.00395988
0.09860000	5.00000000	0.00395988
0.09870000	5.00000000	0.00395988
0.09880000	5.00000000	0.00395988
0.09890000	5.00000000	0.00395988
0.09900000	5.00000000	0.00395988
0.09910000	5.00000000	0.00395988
0.09920000	5.00000000	0.00395988
0.09930000	5.00000000	0.00395988
0.09940000	5.00000000	0.00395988
0.09950000	5.00000000	0.00395988
0.09960000	5.00000000	0.00395988
0.09970000	5.00000000	0.00395988
0.09980000	5.00000000	0.00395988
0.09990000	5.00000000	0.00395988
0.10000000	5.00000000	0.00395988
0.10010000	5.00000000	0.00395988
0.10020000	5.00000000	0.00395988
0.10030000	5.00000000	0.00395988
0.10040000	5.00000000	0.00395988
0.10050000	5.00000000	0.00395988
0.10060000	5.00000000	0.00395988
0.10070000	5.00000000	0.00395988
0.10080000	4.00000000	0.00195428
0.10090000	4.00000000	0.00195428
0.10100000	4.00000000	0.00195428
0.10110000	4.00000000	0.00195428
0.10120000	4.00000000	0.00195428
0.10130000	4.00000000	0.00195428
0.10140000	4.00000000	0.00195428
0.10150000	4.00000000	0.00195428
0.10160000	4.00000000	0.00195428
0.10170000	4.00000000	0.00195428
0.10180000	3.00000000	0.00097066
0.10190000	3.00000000	0.00097066
0.10200000	3.00000000	0.00097066
0.10210000	3.00000000	0.00097066
0.10220000	3.00000000	0.00097066
0.10230000	3.00000000	0.00097066
0.10240000	3.00000000	0.00097066
0.10250000	3.00000000	0.00097066
0.10260000	3.00000000	0.00097066
0.10270000	3.00000000	0.00097066
0.10280000	3.00000000	0.00097066
0.10290000	3.00000000	0.00097066
0.10300000	3.00000000	0.00097066
0.10310000	3.00000000	0.00097066
0.10320000	3.00000000	0.00097066
0.10330000	3.00000000	0.00097066
0.10340000	3.00000000	0.00097066
0.10350000	3.00000000	0.00097066
0.10360000	3.00000000	0.00097066
0.10370000	3.00000000	0.00097066
0.10380000	3.00000000	0.00097066
0.10390000	3.00000000	0.00097066
0.10400000	3.00000000	0.00097066
0.10410000	3.00000000	0.00097066
0.10420000	3.00000000	0.00097066
0.10430000	3.00000000	0.00097066
0.10440000	3.00000000	0.00097066
0.10450000	3.00000000	0.00097066
0.10460000	3.00000000	0.00097066
0.10470000	3.00000000	0.00097066
0.10480000	3.00000000	0.00097066
0.10490000	3.00000000	0.00097066
0.10500000	3.00000000	0.00097066
0.10510000	3.00000000	0.00097066
0.10520000	3.00000000	0.00097066
0.10530000	3.00000000	0.00097066
0.10540000	3.00000000	0.00097066
0.10550000	3.00000000	0.00097066
0.10560000	3.00000000	0.00097066
0.10570000	3.00000000	0.00097066
0.10580000	3.00000000	0.00097066
0.10590000	3.00000000	0.00097066
0.10600000	3.00000000	0.00097066
0.10610000	3.00000000	0.00097066
0.10620000	3.00000000	0.00097066
0.10630000	3.00000000	0.00097066
0.10640000	3.00000000	0.00097066
0.10650000	3.00000000	0.00097066
0.10660000	3.00000000	0.00097066
0.10670000	3.00000000	0.00097066
0.10680000	3.00000000	0.00097066
0.10690000	3.00000000	0.00097066
0.10700000	3.00000000	0.00097066
0.10710000	3.00000000	0.00097066
0.10720000	3.00000000	0.00097066
0.10730000	3.00000000	0.00097066
0.10740000	3.00000000	0.00097066
0.10750000	3.00000000	0.00097066
0.10760000	3.00000000	0.00097066
0.10770000	3.00000000	0.00097066
0.10780000	3.00000000	0.00097066
0.10790000	3.00000000	0.00097066
0.10800000	3.00000000	0.00097066
0.10810000	3.00000000	0.00097066
0.10820000	3.00000000	0.00097066
0.10830000	3.00000000	0.00097066
0.10840000	3.00000000	0.00097066
0.10850000	3.00000000	0.00097066
0.10860000	3.00000000	0.00097066
0.10870000	3.00000000	0.00097066
0.10880000	3.00000000	0.00097066
0.10890000	3.00000000	0.00097066
0.10900000	3.00000000	0.00097066
0.10910000	3.00000000	0.00097066
0.10920000	3.00000000	0.00097066
0.10930000	3.00000000	0.00097066
0.10940000	3.00000000	0.00097066
0.10950000	3.00000000	0.00097066
0.10960000	3.00000000	0.00097066
0.10970000	3.00000000	0.00097066
0.10980000	3.00000000	0.00097066
0.10990000	2.00000000	0.00048356
0.11000000	2.00000000	0.00048356
0.11010000	2.00000000	0.00048356
0.11020000	2.00000000	0.00048356
0.11030000	2.00000000	0.00048356
0.11040000	2.00000000	0.00048356
0.11050000	2.00000000	0.00048356
0.11060000	2.00000000	0.00048356
0.11070000	2.00000000	0.00048356
0.11080000	2.00000000	0.00048356
0.11090000	2.00000000	0.00048356
0.11100000	2.00000000	0.00048356
0.11110000	2.00000000	0.00048356
0.11120000	2.00000000	0.00048356
0.11130000	2.00000000	0.00048356
0.11140000	2.00000000	0.00048356
0.11150000	2.00000000	0.00048356
0.11160000	2.00000000	0.00048356
0.11170000	2.00000000	0.00048356
0.11180000	2.00000000	0.00048356
0.11190000	2.00000000	0.00048356
0.11200000	2.00000000	0.00048356
0.11210000	2.00000000	0.00048356
0.11220000	2.00000000	0.00048356
0.11230000	2.00000000	0.00048356
0.11240000	2.00000000	0.00048356
0.11250000	2.00000000	0.00048356
0.11260000	2.00000000	0.00048356
0.11270000	2.00000000	0.00048356
0.11280000	2.00000000	0.00048356
0.11290000	2.00000000	0.00048356
0.11300000	2.00000000	0.00048356
0.11310000	2.00000000	0.00048356
0.11320000	2.00000000	0.00048356
0.11330000	2.00000000	0.00048356
0.11340000	2.00000000	0.00048356
0.11350000	2.00000000	0.00048356
0.11360000	2.00000000	0.00048356
0.11370000	2.00000000	0.00048356
0.11380000	2.00000000	0.00048356
0.11390000	2.00000000	0.00048356
0.11400000	2.00000000	0.00048356
0.11410000	2.00000000	0.00048356
0.11420000	2.00000000	0.00048356
0.11430000	2.00000000	0.00048356
0.11440000	2.00000000	0.00048356
0.11450000	2.00000000	0.00048356
0.11460000	2.00000000	0.00048356
0.11470000	2.00000000	0.00048356
0.11480000	2.00000000	0.00048356
0.11490000	2.00000000	0.00048356
0.11500000	2.00000000	0.00048356
0.11510000	2.00000000	0.00048356
0.11520000	2.00000000	0.00048356
0.11530000	2.00000000	0.00048356
0.11540000	2.00000000	0.00048356
0.11550000	2.00000000	0.00048356
0.11560000	2.00000000	0.00048356
0.11570000	2.00000000	0.00048356
0.11580000	2.00000000	0.00048356
0.11590000	2.00000000	0.00048356
0.11600000	2.00000000	0.00048356
0.11610000	2.00000000	0.00048356
0.11620000	2.00000000	0.00048356
0.11630000	2.00000000	0.00048356
0.11640000	2.00000000	0.00048356
0.11650000	2.00000000	0.00048356
0.11660000	2.00000000	0.00048356
0.11670000	2.00000000	0.00048356
0.11680000	2.00000000	0.00048356
0.11690000	2.00000000	0.00048356
0.11700000	2.00000000	0.00048356
0.11710000	2.00000000	0.00048356
0.11720000	2.00000000	0.00048356
0.11730000	2.00000000	0.00048356
0.11740000	2.00000000	0.00048356
0.11750000	2.00000000	0.00048356
0.11760000	2.00000000	0.00048356
0.11770000	2.00000000	0.00048356
0.11780000	2.00000000	0.00048356
0.11790000	2.00000000	0.00048356
0.11800000	2.00000000	0.00048356
0.11810000	2.00000000	0.00048356
0.11820000	2.00000000	0.00048356
0.11830000	2.00000000	0.00048356
0.11840000	2.00000000	0.00048356
0.11850000	2.00000000	0.00048356
0.11860000	2.00000000	0.00048356
0.11870000	2.00000000	0.00048356
0.11880000	2.00000000	0.00048356
0.11890000	2.00000000	0.00048356
0.11900000	2.00000000	0.00048356
0.11910000	2.00000000	0.00048356
0.11920000	2.00000000	0.00048356
0.11930000	2.00000000	0.00048356
0.11940000	2.00000000	0.00048356
0.11950000	2.00000000	0.00048356
0.11960000	2.00000000	0.00048356
0.11970000	2.00000000	0.00048356
0.11980000	2.00000000	0.00048356
0.11990000	2.00000000	0.00048356
0.12000000	2.00000000	0.00048356
0.12010000	2.00000000	0.00048356
0.12020000	2.00000000	0.00048356
0.12030000	2.00000000	0.00048356
0.12040000	2.00000000	0.00048356
0.12050000	2.00000000	0.00048356
0.12060000	2.00000000	0.00048356
0.12070000	2.00000000	0.00048356
0.12080000	2.00000000	0.00048356
0.12090000	2.00000000	0.00048356
0.12100000	2.00000000	0.00048356
0.12110000	2.00000000	0.00048356
0.12120000	2.00000000	0.00048356
0.12130000	2.00000000	0.00048356
0.12140000	2.00000000	0.00048356
0.12150000	2.00000000	0.00048356
0.12160000	2.00000000	0.00048356
0.12170000	2.00000000	0.00048356
0.12180000	2.00000000	0.00048356
0.12190000	2.00000000	0.00048356
0.12200000	2.00000000	0.00048356
0.12210000	2.00000000	0.00048356
0.12220000	2.00000000	0.00048356
0.12230000	2.00000000	0.00048356
0.12240000	1.00000000	-0.00000000
0.12250000	1.00000000	-0.00000000
0.12260000	1.00000000	-0.00000000
0.12270000	1.00000000	-0.00000000
0.12280000	1.00000000	-0.00000000
0.12290000	1.00000000	-0.00000000
0.12300000	1.00000000	-0.00000000
0.12310000	1.00000000	-0.00000000
0.12320000	1.00000000	-0.00000000
0.12330000	1.00000000	-0.00000000
0.12340000	1.00000000	-0.00000000
0.12350000	1.00000000	-0.00000000
0.12360000	1.00000000	-0.00000000
0.12370000	1.00000000	-0.00000000
0.12380000	1.00000000	-0.00000000
0.12390000	1.00000000	-0.00000000
0.12400000	1.00000000	-0.00000000
0.12410000	1.00000000	-0.00000000
0.12420000	1.00000000	-0.00000000
0.12430000	1.00000000	-0.00000000
0.12440000	1.00000000	-0.00000000
0.12450000	1.00000000	-0.00000000
0.12460000	1.00000000	-0.00000000
0.12470000	1.00000000	-0.00000000
0.12480000	1.00000000	-0.00000000
0.12490000	1.00000000	-0.00000000
0.12500000	1.00000000	-0.00000000
0.12510000	1.00000000	-0.00000000
0.12520000	1.00000000	-0.00000000
0.12530000	1.00000000	-0.00000000
0.12540000	1.00000000	-0.00000000
0.12550000	1.00000000	-0.00000000
0.12560000	1.00000000	-0.00000000
0.12570000	1.00000000	-0.00000000
0.12580000	1.00000000	-0.00000000
0.12590000	1.00000000	-0.00000000
0.12600000	1.00000000	-0.00000000
0.12610000	1.00000000	-0.00000000
0.12620000	1.00000000	-0.00000000
0.12630000	1.00000000	-0.00000000
0.12640000	1.00000000	-0.00000000
0.12650000	1.00000000	-0.00000000
0.12660000	1.00000000	-0.00000000
0.12670000	1.00000000	-0.00000000
0.12680000	1.00000000	-0.00000000
0.12690000	1.00000000	-0.00000000
0.12700000	1.00000000	-0.00000000
0.12710000	1.00000000	-0.00000000
0.12720000	1.00000000	-0.00000000
0.12730000	1.00000000	-0.00000000
0.12740000	1.00000000	-0.00000000
0.12750000	1.00000000	-0.00000000
0.12760000	1.00000000	-0.00000000
0.12770000	1.00000000	-0.00000000
0.12780000	1.00000000	-0.00000000
0.12790000	1.00000000	-0.00000000
0.12800000	1.00000000	-0.00000000
0.12810000	1.00000000	-0.00000000
0.12820000	1.00000000	-0.00000000
0.12830000	1.00000000	-0.00000000
0.12840000	1.00000000	-0.00000000
0.12850000	1.00000000	-0.00000000
0.12860000	1.00000000	-0.00000000
0.12870000	1.00000000	-0.00000000
0.12880000	1.00000000	-0.00000000
0.12890000	1.00000000	-0.00000000
0.12900000	1.00000000	-0.00000000
0.12910000	1.00000000	-0.00000000
0.12920000	1.00000000	-0.00000000
0.12930000	1.00000000	-0.00000000
0.12940000	1.00000000	-0.00000000
0.12950000	1.00000000	-0.00000000
0.12960000	1.00000000	-0.00000000
0.12970000	1.00000000	-0.00000000
0.12980000	1.00000000	-0.00000000
0.12990000	1.00000000	-0.00000000
0.13000000	1.00000000	-0.00000000
0.13010000	1.00000000	-0.00000000
0.13020000	1.00000000	-0.00000000
0.13030000	1.00000000	-0.00000000
0.13040000	1.00000000	-0.00000000
0.13050000	1.00000000	-0.00000000
0.13060000	1.00000000	-0.00000000
0.13070000	1.00000000	-0.00000000
0.13080000	1.00000000	-0.00000000
0.13090000	1.00000000	-0.00000000
0.13100000	1.00000000	-0.00000000
0.13110000	1.00000000	-0.00000000
0.13120000	1.00000000	-0.00000000
0.13130000	1.00000000	-0.00000000
0.13140000	1.00000000	-0.00000000
0.13150000	1.00000000	-0.00000000
0.13160000	1.00000000	-0.00000000
0.13170000	1.00000000	-0.00000000
0.13180000	1.00000000	-0.00000000
0.13190000	1.00000000	-0.00000000
0.13200000	1.00000000	-0.00000000
0.13210000	1.00000000	-0.00000000
0.13220000	1.00000000	-0.00000000
0.13230000	1.00000000	-0.00000000
0.13240000	1.00000000	-0.00000000
0.13250000	1.00000000	-0.00000000
0.13260000	1.00000000	-0.00000000
0.13270000	1.00000000	-0.00000000
0.13280000	1.00000000	-0.00000000
0.13290000	1.00000000	-0.00000000
0.13300000	1.00000000	-0.00000000
0.13310000	1.00000000	-0.00000000
0.13320000	1.00000000	-0.00000000
0.13330000	1.00000000	-0.00000000
0.13340000	1.00000000	-0.00000000
0.13350000	1.00000000	-0.00000000
0.13360000	1.00000000	-0.00000000
0.13370000	1.00000000	-0.00000000
0.13380000	1.00000000	-0.00000000
0.13390000	1.00000000	-0.00000000
0.13400000	1.00000000	-0.00000000
0.13410000	1.00000000	-0.00000000
0.13420000	1.00000000	-0.00000000
0.13430000	1.00000000	-0.00000000
0.13440000	1.00000000	-0.00000000
0.13450000	1.00000000	-0.00000000
0.13460000	1.00000000	-0.00000000
0.13470000	1.00000000	-0.00000000
0.13480000	1.00000000	-0.00000000
0.13490000	1.00000000	-0.00000000
0.13500000	1.00000000	-0.00000000
0.13510000	1.00000000	-0.00000000
0.13520000	1.00000000	-0.00000000
0.13530000	1.00000000	-0.00000000
0.13540000	1.00000000	-0.00000000
0.13550000	1.00000000	-0.00000000
0.13560000	1.00000000	-0.00000000
0.13570000	1.00000000	-0.00000000
0.13580000	1.00000000	-0.00000000
0.13590000	1.00000000	-0.00000000
0.13600000	1.00000000	-0.00000000
0.13610000	1.00000000	-0.00000000
0.13620000	1.00000000	-0.00000000
0.13630000	1.00000000	-0.00000000
0.13640000	1.00000000	-0.00000000
0.13650000	1.00000000	-0.00000000
0.13660000	1.00000000	-0.00000000
0.13670000	1.00000000	-0.00000000
0.13680000	1.00000000	-0.00000000
0.13690000	1.00000000	-0.00000000
0.13700000	1.00000000	-0.00000000
0.13710000	1.00000000	-0.00000000
0.13720000	1.00000000	-0.00000000
0.13730000	1.00000000	-0.00000000
0.13740000	1.00000000	-0.00000000
0.13750000	1.00000000	-0.00000000
0.13760000	1.00000000	-0.00000000
0.13770000	1.00000000	-0.00000000
0.13780000	1.00000000	-0.00000000
0.13790000	1.00000000	-0.00000000
0.13800000	1.00000000	-0.00000000
0.13810000	1.00000000	-0.00000000
0.13820000	1.00000000	-0.00000000
0.13830000	1.00000000	-0.00000000
0.13840000	1.00000000	-0.00000000
0.13850000	1.00000000	-0.00000000
0.13860000	1.00000000	-0.00000000
0.13870000	1.00000000	-0.00000000
0.13880000	1.00000000	-0.00000000
0.13890000	1.00000000	-0.00000000
0.13900000	1.00000000	-0.00000000
0.13910000	1.00000000	-0.00000000
0.13920000	1.00000000	-0.00000000
0.13930000	1.00000000	-0.00000000
0.13940000	1.00000000	-0.00000000
0.13950000	1.00000000	-0.00000000
0.13960000	1.00000000	-0.00000000
0.13970000	1.00000000	-0.00000000
0.13980000	1.00000000	-0.00000000
0.13990000	1.00000000	-0.00000000
0.14000000	1.00000000	-0.00000000
0.14010000	1.00000000	-0.00000000
0.14020000	1.00000000	-0.00000000
0.14030000	1.00000000	-0.00000000
0.14040000	1.00000000	-0.00000000
0.14050000	1.00000000	-0.00000000
0.14060000	1.00000000	-0.00000000
0.14070000	1.00000000	-0.00000000
0.14080000	1.00000000	-0.00000000
0.14090000	1.00000000	-0.00000000
0.14100000	1.00000000	-0.00000000
0.14110000	1.00000000	-0.00000000
0.14120000	1.00000000	-0.00000000
0.14130000	1.00000000	-0.00000000
0.14140000	1.00000000	-0.00000000
0.14150000	1.00000000	-0.00000000
0.14160000	1.00000000	-0.00000000
0.14170000	1.00000000	-0.00000000
0.14180000	1.00000000	-0.00000000
0.14190000	1.00000000	-0.00000000
0.14200000	1.00000000	-0.00000000
0.14210000	1.00000000	-0.00000000
0.14220000	1.00000000	-0.00000000
0.14230000	1.00000000	-0.00000000
0.14240000	1.00000000	-0.00000000
0.14250000	1.00000000	-0.00000000
0.14260000	1.00000000	-0.00000000
0.14270000	1.00000000	-0.00000000
0.14280000	1.00000000	-0.00000000
0.14290000	1.00000000	-0.00000000
0.14300000	1.00000000	-0.00000000
0.14310000	1.00000000	-0.00000000
0.14320000	1.00000000	-0.00000000
0.14330000	1.00000000	-0.00000000
0.14340000	1.00000000	-0.00000000
0.14350000	1.00000000	-0.00000000
0.14360000	1.00000000	-0.00000000
0.14370000	1.00000000	-0.00000000
0.14380000	1.00000000	-0.00000000
0.14390000	1.00000000	-0.00000000
0.14400000	1.00000000	-0.00000000
0.14410000	1.00000000	-0.00000000
0.14420000	1.00000000	-0.00000000
0.14430000	1.00000000	-0.00000000
0.14440000	1.00000000	-0.00000000
0.14450000	1.00000000	-0.00000000
0.14460000	1.00000000	-0.00000000
0.14470000	1.00000000	-0.00000000
0.14480000	1.00000000	-0.00000000
0.14490000	1.00000000	-0.00000000
0.14500000	1.00000000	-0.00000000
0.14510000	1.00000000	-0.00000000
0.14520000	1.00000000	-0.00000000
0.14530000	1.00000000	-0.00000000
0.14540000	1.00000000	-0.00000000
0.14550000	1.00000000	-0.00000000
0.14560000	1.00000000	-0.00000000
0.14570000	1.00000000	-0.00000000
0.14580000	1.00000000	-0.00000000
0.14590000	1.00000000	-0.00000000
0.14600000	1.00000000	-0.00000000
0.14610000	1.00000000	-0.00000000
0.14620000	1.00000000	-0.00000000
0.14630000	1.00000000	-0.00000000
0.14640000	1.00000000	-0.00000000
0.14650000	1.00000000	-0.00000000
0.14660000	1.00000000	-0.00000000
0.14670000	1.00000000	-0.00000000
0.14680000	1.00000000	-0.00000000
0.14690000	1.00000000	-0.00000000
0.14700000	1.00000000	-0.00000000
0.14710000	1.00000000	-0.00000000
0.14720000	1.00000000	-0.00000000
0.14730000	1.00000000	-0.00000000
0.14740000	1.00000000	-0.00000000
0.14750000	1.00000000	-0.00000000
0.14760000	1.00000000	-0.00000000
0.14770000	1.00000000	-0.00000000
0.14780000	1.00000000	-0.00000000
0.14790000	1.00000000	-0.00000000
0.14800000	1.00000000	-0.00000000
0.14810000	1.00000000	-0.00000000
0.14820000	1.00000000	-0.00000000
0.14830000	1.00000000	-0.00000000
0.14840000	1.00000000	-0.00000000
0.14850000	1.00000000	-0.00000000
0.14860000	1.00000000	-0.00000000
0.14870000	1.00000000	-0.00000000
0.14880000	1.00000000	-0.00000000
0.14890000	1.00000000	-0.00000000
0.14900000	1.00000000	-0.00000000
0.14910000	1.00000000	-0.00000000
0.14920000	1.00000000	-0.00000000
0.14930000	1.00000000	-0.00000000
0.14940000	1.00000000	-0.00000000
0.14950000	1.00000000	-0.00000000
0.14960000	1.00000000	-0.00000000
0.14970000	1.00000000	-0.00000000
0.14980000	1.00000000	-0.00000000
0.14990000	1.00000000	-0.00000000
0.15000000	1.00000000	-0.00000000
0.15010000	1.00000000	-0.00000000
0.15020000	1.00000000	-0.00000000
0.15030000	1.00000000	-0.00000000
0.15040000	1.00000000	-0.00000000
0.15050000	1.00000000	-0.00000000
0.15060000	1.00000000	-0.00000000
0.15070000	1.00000000	-0.00000000
0.15080000	1.00000000	-0.00000000
0.15090000	1.00000000	-0.00000000
0.15100000	1.00000000	-0.00000000
0.15110000	1.00000000	-0.00000000
0.15120000	1.00000000	-0.00000000
0.15130000	1.00000000	-0.00000000
0.15140000	1.00000000	-0.00000000
0.15150000	1.00000000	-0.00000000
0.15160000	1.00000000	-0.00000000
0.15170000	1.00000000	-0.00000000
0.15180000	1.00000000	-0.00000000
0.15190000	1.00000000	-0.00000000
0.15200000	1.00000000	-0.00000000
0.15210000	1.00000000	-0.00000000
0.15220000	1.00000000	-0.00000000
0.15230000	1.00000000	-0.00000000
0.15240000	1.00000000	-0.00000000
0.15250000	1.00000000	-0.00000000
0.15260000	1.00000000	-0.00000000
0.15270000	1.00000000	-0.00000000
0.15280000	1.00000000	-0.00000000
0.15290000	1.00000000	-0.00000000
0.15300000	1.00000000	-0.00000000
0.15310000	1.00000000	-0.00000000
0.15320000	1.00000000	-0.00000000
0.15330000	1.00000000	-0.00000000
0.15340000	1.00000000	-0.00000000
0.15350000	1.00000000	-0.00000000
0.15360000	1.00000000	-0.00000000
0.15370000	1.00000000	-0.00000000
0.15380000	1.00000000	-0.00000000
0.15390000	1.00000000	-0.00000000
0.15400000	1.00000000	-0.00000000
0.15410000	1.00000000	-0.00000000
0.15420000	1.00000000	-0.00000000
0.15430000	1.00000000	-0.00000000
0.15440000	1.00000000	-0.00000000
0.15450000	1.00000000	-0.00000000
0.15460000	1.00000000	-0.00000000
0.15470000	1.00000000	-0.00000000
0.15480000	1.00000000	-0.00000000
0.15490000	1.00000000	-0.00000000
0.15500000	1.00000000	-0.00000000
0.15510000	1.00000000	-0.00000000
0.15520000	1.00000000	-0.00000000
0.15530000	1.00000000	-0.00000000
0.15540000	1.00000000	-0.00000000
0.15550000	1.00000000	-0.00000000
0.15560000	1.00000000	-0.00000000
0.15570000	1.00000000	-0.00000000
0.15580000	1.00000000	-0.00000000
0.15590000	1.00000000	-0.00000000
0.15600000	1.00000000	-0.00000000
0.15610000	1.00000000	-0.00000000
0.15620000	1.00000000	-0.00000000
0.15630000	1.00000000	-0.00000000
0.15640000	1.00000000	-0.00000000
0.15650000	1.00000000	-0.00000000
0.15660000	1.00000000	-0.00000000
0.15670000	1.00000000	-0.00000000
0.15680000	1.00000000	-0.00000000
0.15690000	1.00000000	-0.00000000
0.15700000	1.00000000	-0.00000000
0.15710000	1.00000000	-0.00000000
0.15720000	1.00000000	-0.00000000
0.15730000	1.00000000	-0.00000000
0.15740000	1.00000000	-0.00000000
0.15750000	1.00000000	-0.00000000
0.15760000	1.00000000	-0.00000000
0.15770000	1.00000000	-0.00000000
0.15780000	1.00000000	-0.00000000
0.15790000	1.00000000	-0.00000000
0.15800000	1.00000000	-0.00000000
0.15810000	1.00000000	-0.00000000
0.15820000	1.00000000	-0.00000000
0.15830000	1.00000000	-0.00000000
0.15840000	1.00000000	-0.00000000
0.15850000	1.00000000	-0.00000000
0.15860000	1.00000000	-0.00000000
0.15870000	1.00000000	-0.00000000
0.15880000	1.00000000	-0.00000000
0.15890000	1.00000000	-0.00000000
0.15900000	1.00000000	-0.00000000
0.15910000	1.00000000	-0.00000000
0.15920000	1.00000000	-0.00000000
0.15930000	1.00000000	-0.00000000
0.15940000	1.00000000	-0.00000000
0.15950000	1.00000000	-0.00000000
0.15960000	1.00000000	-0.00000000
0.15970000	1.00000000	-0.00000000
0.15980000	1.00000000	-0.00000000
0.15990000	1.00000000	-0.00000000
0.16000000	1.00000000	-0.00000000
0.16010000	1.00000000	-0.00000000
0.16020000	1.00000000	-0.00000000
0.16030000	1.00000000	-0.00000000
0.16040000	1.00000000	-0.00000000
0.16050000	1.00000000	-0.00000000
0.16060000	1.00000000	-0.00000000
0.16070000	1.00000000	-0.00000000
0.16080000	1.00000000	-0.00000000
0.16090000	1.00000000	-0.00000000
0.16100000	1.00000000	-0.00000000
0.16110000	1.00000000	-0.00000000
0.16120000	1.00000000	-0.00000000
0.16130000	1.00000000	-0.00000000
0.16140000	1.00000000	-0.00000000
0.16150000	1.00000000	-0.00000000
0.16160000	1.00000000	-0.00000000
0.16170000	1.00000000	-0.00000000
0.16180000	1.00000000	-0.00000000
0.16190000	1.00000000	-0.00000000
0.16200000	1.00000000	-0.00000000
0.16210000	1.00000000	-0.00000000
0.16220000	1.00000000	-0.00000000
0.16230000	1.00000000	-0.00000000
0.16240000	1.00000000	-0.00000000
0.16250000	1.00000000	-0.00000000
0.16260000	1.00000000	-0.00000000
0.16270000	1.00000000	-0.00000000
0.16280000	1.00000000	-0.00000000
0.16290000	1.00000000	-0.00000000
0.16300000	1.00000000	-0.00000000
0.16310000	1.00000000	-0.00000000
0.16320000	1.00000000	-0.00000000
0.16330000	1.00000000	-0.00000000
0.16340000	1.00000000	-0.00000000
0.16350000	1.00000000	-0.00000000
0.16360000	1.00000000	-0.00000000
0.16370000	1.00000000	-0.00000000
0.16380000	1.00000000	-0.00000000
0.16390000	1.00000000	-0.00000000
0.16400000	1.00000000	-0.00000000
0.16410000	1.00000000	-0.00000000
0.16420000	1.00000000	-0.00000000
0.16430000	1.00000000	-0.00000000
0.16440000	1.00000000	-0.00000000
0.16450000	1.00000000	-0.00000000
0.16460000	1.00000000	-0.00000000
0.16470000	1.00000000	-0.00000000
0.16480000	1.00000000	-0.00000000
0.16490000	1.00000000	-0.00000000
0.16500000	1.00000000	-0.00000000
0.16510000	1.00000000	-0.00000000
0.16520000	1.00000000	-0.00000000
0.16530000	1.00000000	-0.00000000
0.16540000	1.00000000	-0.00000000
0.16550000	1.00000000	-0.00000000
0.16560000	1.00000000	-0.00000000
0.16570000	1.00000000	-0.00000000
0.16580000	1.00000000	-0.00000000
0.16590000	1.00000000	-0.00000000
0.16600000	1.00000000	-0.00000000
0.16610000	1.00000000	-0.00000000
0.16620000	1.00000000	-0.00000000
0.16630000	1.00000000	-0.00000000
0.16640000	1.00000000	-0.00000000
0.16650000	1.00000000	-0.00000000
0.16660000	1.00000000	-0.00000000
0.16670000	1.00000000	-0.00000000
0.16680000	1.00000000	-0.00000000
0.16690000	1.00000000	-0.00000000
0.16700000	1.00000000	-0.00000000
0.16710000	1.00000000	-0.00000000
0.16720000	1.00000000	-0.00000000
0.16730000	1.00000000	-0.00000000
0.16740000	1.00000000	-0.00000000
0.16750000	1.00000000	-0.00000000
0.16760000	1.00000000	-0.00000000
0.16770000	1.00000000	-0.00000000
0.16780000	1.00000000	-0.00000000
0.16790000	1.00000000	-0.00000000
0.16800000	1.00000000	-0.00000000
0.16810000	1.00000000	-0.00000000
0.16820000	1.00000000	-0.00000000
0.16830000	1.00000000	-0.00000000
0.16840000	1.00000000	-0.00000000
0.16850000	1.00000000	-0.00000000
0.16860000	1.00000000	-0.00000000
0.16870000	1.00000000	-0.00000000
0.16880000	1.00000000	-0.00000000
0.16890000	1.00000000	-0.00000000
0.16900000	1.00000000	-0.00000000
0.16910000	1.00000000	-0.00000000
0.16920000	1.00000000	-0.00000000
0.16930000	1.00000000	-0.00000000
0.16940000	1.00000000	-0.00000000
0.16950000	1.00000000	-0.00000000
0.16960000	1.00000000	-0.00000000
0.16970000	1.00000000	-0.00000000
0.16980000	1.00000000	-0.00000000
0.16990000	1.00000000	-0.00000000
0.17000000	1.00000000	-0.00000000
0.17010000	1.00000000	-0.00000000
0.17020000	1.00000000	-0.00000000
0.17030000	1.00000000	-0.00000000
0.17040000	1.00000000	-0.00000000
0.17050000	1.00000000	-0.00000000
0.17060000	1.00000000	-0.00000000
0.17070000	1.00000000	-0.00000000
0.17080000	1.00000000	-0.00000000
0.17090000	1.00000000	-0.00000000
0.17100000	1.00000000	-0.00000000
0.17110000	1.00000000	-0.00000000
0.17120000	1.00000000	-0.00000000
0.17130000	1.00000000	-0.00000000
0.17140000	1.00000000	-0.00000000
0.17150000	1.00000000	-0.00000000
0.17160000	1.00000000	-0.00000000
0.17170000	1.00000000	-0.00000000
0.17180000	1.00000000	-0.00000000
0.17190000	1.00000000	-0.00000000
0.17200000	1.00000000	-0.00000000
0.17210000	1.00000000	-0.00000000
0.17220000	1.00000000	-0.00000000
0.17230000	1.00000000	-0.00000000
0.17240000	1.00000000	-0.00000000
0.17250000	1.00000000	-0.00000000
0.17260000	1.00000000	-0.00000000
0.17270000	1.00000000	-0.00000000
0.17280000	1.00000000	-0.00000000
0.17290000	1.00000000	-0.00000000
0.17300000	1.00000000	-0.00000000
0.17310000	1.00000000	-0.00000000
0.17320000	1.00000000	-0.00000000
0.17330000	1.00000000	-0.00000000
0.17340000	1.00000000	-0.00000000
0.17350000	1.00000000	-0.00000000
0.17360000	1.00000000	-0.00000000
0.17370000	1.00000000	-0.00000000
0.17380000	1.00000000	-0.00000000
0.17390000	1.00000000	-0.00000000
0.17400000	1.00000000	-0.00000000
0.17410000	1.00000000	-0.00000000
0.17420000	1.00000000	-0.00000000
0.17430000	1.00000000	-0.00000000
0.17440000	1.00000000	-0.00000000
0.17450000	1.00000000	-0.00000000
0.17460000	1.00000000	-0.00000000
0.17470000	1.00000000	-0.00000000
0.17480000	1.00000000	-0.00000000
0.17490000	1.00000000	-0.00000000
0.17500000	1.00000000	-0.00000000
0.17510000	1.00000000	-0.00000000
0.17520000	1.00000000	-0.00000000
0.17530000	1.00000000	-0.00000000
0.17540000	1.00000000	-0.00000000
0.17550000	1.00000000	-0.00000000
0.17560000	1.00000000	-0.00000000
0.17570000	1.00000000	-0.00000000
0.17580000	1.00000000	-0.00000000
0.17590000	1.00000000	-0.00000000
0.17600000	1.00000000	-0.00000000
0.17610000	1.00000000	-0.00000000
0.17620000	1.00000000	-0.00000000
0.17630000	1.00000000	-0.00000000
0.17640000	1.00000000	-0.00000000
0.17650000	1.00000000	-0.00000000
0.17660000	1.00000000	-0.00000000
0.17670000	1.00000000	-0.00000000
0.17680000	1.00000000	-0.00000000
0.17690000	1.00000000	-0.00000000
0.17700000	1.00000000	-0.00000000
0.17710000	1.00000000	-0.00000000
0.17720000	1.00000000	-0.00000000
0.17730000	1.00000000	-0.00000000
0.17740000	1.00000000	-0.00000000
0.17750000	1.00000000	-0.00000000
0.17760000	1.00000000	-0.00000000
0.17770000	1.00000000	-0.00000000
0.17780000	1.00000000	-0.00000000
0.17790000	1.00000000	-0.00000000
0.17800000	1.00000000	-0.00000000
0.17810000	1.00000000	-0.00000000
0.17820000	1.00000000	-0.00000000
0.17830000	1.00000000	-0.00000000
0.17840000	1.00000000	-0.00000000
0.17850000	1.00000000	-0.00000000
0.17860000	1.00000000	-0.00000000
0.17870000	1.00000000	-0.00000000
0.17880000	1.00000000	-0.00000000
0.17890000	1.00000000	-0.00000000
0.17900000	1.00000000	-0.00000000
0.17910000	1.00000000	-0.00000000
0.17920000	1.00000000	-0.00000000
0.17930000	1.00000000	-0.00000000
0.17940000	1.00000000	-0.00000000
0.17950000	1.00000000	-0.00000000
0.17960000	1.00000000	-0.00000000
0.17970000	1.00000000	-0.00000000
0.17980000	1.00000000	-0.00000000
0.17990000	1.00000000	-0.00000000
0.18000000	1.00000000	-0.00000000
0.18010000	1.00000000	-0.00000000
0.18020000	1.00000000	-0.00000000
0.18030000	1.00000000	-0.00000000
0.18040000	1.00000000	-0.00000000
0.18050000	1.00000000	-0.00000000
0.18060000	1.00000000	-0.00000000
0.18070000	1.00000000	-0.00000000
0.18080000	1.00000000	-0.00000000
0.18090000	1.00000000	-0.00000000
0.18100000	1.00000000	-0.00000000
0.18110000	1.00000000	-0.00000000
0.18120000	1.00000000	-0.00000000
0.18130000	1.00000000	-0.00000000
0.18140000	1.00000000	-0.00000000
0.18150000	1.00000000	-0.00000000
0.18160000	1.00000000	-0.00000000
0.18170000	1.00000000	-0.00000000
0.18180000	1.00000000	-0.00000000
0.18190000	1.00000000	-0.00000000
0.18200000	1.00000000	-0.00000000
0.18210000	1.00000000	-0.00000000
0.18220000	1.00000000	-0.00000000
0.18230000	1.00000000	-0.00000000
0.18240000	1.00000000	-0.00000000
0.18250000	1.00000000	-0.00000000
0.18260000	1.00000000	-0.00000000
0.18270000	1.00000000	-0.00000000
0.18280000	1.00000000	-0.00000000
0.18290000	1.00000000	-0.00000000
0.18300000	1.00000000	-0.00000000
0.18310000	1.00000000	-0.00000000
0.18320000	1.00000000	-0.00000000
0.18330000	1.00000000	-0.00000000
0.18340000	1.00000000	-0.00000000
0.18350000	1.00000000	-0.00000000
0.18360000	1.00000000	-0.00000000
0.18370000	1.00000000	-0.00000000
0.18380000	1.00000000	-0.00000000
0.18390000	1.00000000	-0.00000000
0.18400000	1.00000000	-0.00000000
0.18410000	1.00000000	-0.00000000
0.18420000	1.00000000	-0.00000000
0.18430000	1.00000000	-0.00000000
0.18440000	1.00000000	-0.00000000
0.18450000	1.00000000	-0.00000000
0.18460000	1.00000000	-0.00000000
0.18470000	1.00000000	-0.00000000
0.18480000	1.00000000	-0.00000000
0.18490000	1.00000000	-0.00000000
0.18500000	1.00000000	-0.00000000
0.18510000	1.00000000	-0.00000000
0.18520000	1.00000000	-0.00000000
0.18530000	1.00000000	-0.00000000
0.18540000	1.00000000	-0.00000000
0.18550000	1.00000000	-0.00000000
0.18560000	1.00000000	-0.00000000
0.18570000	1.00000000	-0.00000000
0.18580000	1.00000000	-0.00000000
0.18590000	1.00000000	-0.00000000
0.18600000	1.00000000	-0.00000000
0.18610000	1.00000000	-0.00000000
0.18620000	1.00000000	-0.00000000
0.18630000	1.00000000	-0.00000000
0.18640000	1.00000000	-0.00000000
0.18650000	1.00000000	-0.00000000
0.18660000	1.00000000	-0.00000000
0.18670000	1.00000000	-0.00000000
0.18680000	1.00000000	-0.00000000
0.18690000	1.00000000	-0.00000000
0.18700000	1.00000000	-0.00000000
0.18710000	1.00000000	-0.00000000
0.18720000	1.00000000	-0.00000000
0.18730000	1.00000000	-0.00000000
0.18740000	1.00000000	-0.00000000
0.18750000	1.00000000	-0.00000000
0.18760000	1.00000000	-0.00000000
0.18770000	1.00000000	-0.00000000
0.18780000	1.00000000	-0.00000000
0.18790000	1.00000000	-0.00000000
0.18800000	1.00000000	-0.00000000
0.18810000	1.00000000	-0.00000000
0.18820000	1.00000000	-0.00000000
0.18830000	1.00000000	-0.00000000
0.18840000	1.00000000	-0.00000000
0.18850000	1.00000000	-0.00000000
0.18860000	1.00000000	-0.00000000
0.18870000	1.00000000	-0.00000000
0.18880000	1.00000000	-0.00000000
0.18890000	1.00000000	-0.00000000
0.18900000	1.00000000	-0.00000000
0.18910000	1.00000000	-0.00000000
0.18920000	1.00000000	-0.00000000
0.18930000	1.00000000	-0.00000000
0.18940000	1.00000000	-0.00000000
0.18950000	1.00000000	-0.00000000
0.18960000	1.00000000	-0.00000000
0.18970000	1.00000000	-0.00000000
0.18980000	1.00000000	-0.00000000
0.18990000	1.00000000	-0.00000000
0.19000000	1.00000000	-0.00000000
0.19010000	1.00000000	-0.00000000
0.19020000	1.00000000	-0.00000000
0.19030000	1.00000000	-0.00000000
0.19040000	1.00000000	-0.00000000
0.19050000	1.00000000	-0.00000000
0.19060000	1.00000000	-0.00000000
0.19070000	1.00000000	-0.00000000
0.19080000	1.00000000	-0.00000000
0.19090000	1.00000000	-0.00000000
0.19100000	1.00000000	-0.00000000
0.19110000	1.00000000	-0.00000000
0.19120000	1.00000000	-0.00000000
0.19130000	1.00000000	-0.00000000
0.19140000	1.00000000	-0.00000000
0.19150000	1.00000000	-0.00000000
0.19160000	1.00000000	-0.00000000
0.19170000	1.00000000	-0.00000000
0.19180000	1.00000000	-0.00000000
0.19190000	1.00000000	-0.00000000
0.19200000	1.00000000	-0.00000000
0.19210000	1.00000000	-0.00000000
0.19220000	1.00000000	-0.00000000
0.19230000	1.00000000	-0.00000000
0.19240000	1.00000000	-0.00000000
0.19250000	1.00000000	-0.00000000
0.19260000	1.00000000	-0.00000000
0.19270000	1.00000000	-0.00000000
0.19280000	1.00000000	-0.00000000
0.19290000	1.00000000	-0.00000000
0.19300000	1.00000000	-0.00000000
0.19310000	1.00000000	-0.00000000
0.19320000	1.00000000	-0.00000000
0.19330000	1.00000000	-0.00000000
0.19340000	1.00000000	-0.00000000
0.19350000	1.00000000	-0.00000000
0.19360000	1.00000000	-0.00000000
0.19370000	1.00000000	-0.00000000
0.19380000	1.00000000	-0.00000000
0.19390000	1.00000000	-0.00000000
0.19400000	1.00000000	-0.00000000
0.19410000	1.00000000	-0.00000000
0.19420000	1.00000000	-0.00000000
0.19430000	1.00000000	-0.00000000
0.19440000	1.00000000	-0.00000000
0.19450000	1.00000000	-0.00000000
0.19460000	1.00000000	-0.00000000
0.19470000	1.00000000	-0.00000000
0.19480000	1.00000000	-0.00000000
0.19490000	1.00000000	-0.00000000
0.19500000	1.00000000	-0.00000000
0.19510000	1.00000000	-0.00000000
0.19520000	1.00000000	-0.00000000
0.19530000	1.00000000	-0.00000000
0.19540000	1.00000000	-0.00000000
0.19550000	1.00000000	-0.00000000
0.19560000	1.00000000	-0.00000000
0.19570000	1.00000000	-0.00000000
0.19580000	1.00000000	-0.00000000
0.19590000	1.00000000	-0.00000000
0.19600000	1.00000000	-0.00000000
0.19610000	1.00000000	-0.00000000
0.19620000	1.00000000	-0.00000000
0.19630000	1.00000000	-0.00000000
0.19640000	1.00000000	-0.00000000
0.19650000	1.00000000	-0.00000000
0.19660000	1.00000000	-0.00000000
0.19670000	1.00000000	-0.00000000
0.19680000	1.00000000	-0.00000000
0.19690000	1.00000000	-0.00000000
0.19700000	1.00000000	-0.00000000
0.19710000	1.00000000	-0.00000000
0.19720000	1.00000000	-0.00000000
0.19730000	1.00000000	-0.00000000
0.19740000	1.00000000	-0.00000000
0.19750000	1.00000000	-0.00000000
0.19760000	1.00000000	-0.00000000
0.19770000	1.00000000	-0.00000000
0.19780000	1.00000000	-0.00000000
0.19790000	1.00000000	-0.00000000
0.19800000	1.00000000	-0.00000000
0.19810000	1.00000000	-0.00000000
0.19820000	1.00000000	-0.00000000
0.19830000	1.00000000	-0.00000000
0.19840000	1.00000000	-0.00000000
0.19850000	1.00000000	-0.00000000
0.19860000	1.00000000	-0.00000000
0.19870000	1.00000000	-0.00000000
0.19880000	1.00000000	-0.00000000
0.19890000	1.00000000	-0.00000000
0.19900000	1.00000000	-0.00000000
0.19910000	1.00000000	-0.00000000
0.19920000	1.00000000	-0.00000000
0.19930000	1.00000000	-0.00000000
0.19940000	1.00000000	-0.00000000
0.19950000	1.00000000	-0.00000000
0.19960000	1.00000000	-0.00000000
0.19970000	1.00000000	-0.00000000
0.19980000	1.00000000	-0.00000000
[truncated: 502 more rows]
