# Supplementary material for: Molecular Taxonomy of Phytopathogenic Fungi: A Case Study in Peronospora
Source: PLoS One. 2009 Jul 29;4(7):e6319. doi: 10.1371/journal.pone.0006319 (PMC2712678; doi:10.1371/journal.pone.0006319)
Supplement: File S1 — Includes the inferred alignments in FASTA, the trees in Newick and selected distance matrices in extended PHYLIP format. (0.60 MB ZIP) [file pone.0006319.s001.zip › Supplementary_File_S1/RAxML_bipartitions.Peronospora_ITS_22Oct08.kalign]

(EU113310:0.00000188984257294203,(EU113304:0.00000188984257294203,((((EU113306:0.00000188984257294203,(EU113308:0.00000188984257294203,EU113305:0.00000188984257294203)19:0.00000188984257294203)12:0.00000188984257294203,EU113307:0.00000188984257294203)54:0.00000188984257294203,(EF614964:0.00387747434915597811,((((EF614965:0.00000188984257294203,EF614962:0.00000188984257294203)6:0.00000188984257294203,EF614963:0.00000188984257294203)2:0.00000188984257294203,(EF614959:0.00000188984257294203,EF614961:0.00000188984257294203)9:0.00000188984257294203)5:0.00000188984257294203,((EF614968:0.00000188984257294203,EF614967:0.00000188984257294203)7:0.00000188984257294203,EF614966:0.00000188984257294203)0:0.00000188984257294203)28:0.00000188984257294203)18:0.00193349254222411216)30:0.00193437208774456331,((EU113309:0.00000188984257294203,(EF614960:0.00389371840538140163,((AF528558:0.00089912140384086083,((AF528557:0.00089775677254953789,(AY211017:0.00000188984257294203,AF528556:0.00000188984257294203)73:0.00000188984257294203)33:0.00089845634020430045,AY211018:0.00180291127517716592)7:0.00000188984257294203)41:0.00097948509596662938,(((((DQ067899:0.02270583970626848316,(DQ665672:0.01071660688326870996,DQ067898:0.01763200503927906185)61:0.01466940028232507041)10:0.00312054244090416997,AY198289:0.00000188984257294203)18:0.00000188984257294203,((DQ067900:0.00955020811906208064,DQ067896:0.00146279132841348734)0:0.00000188984257294203,DQ067897:0.00000188984257294203)6:0.00214316659648507808)100:0.02559014444032053220,(EF614958:0.00521708660140198215,EF614957:0.00659878286153136109)92:0.01708103336900078373)100:0.03353198522525922820,((AY225469:0.04921287539205288636,((AY198284:0.02756161304284066721,((AY198279:0.02986602601432441356,(AY198278:0.05780959131273686463,((AY198276:0.00000188984257294203,AY198277:0.00190194736289237866)100:0.00899074328269399391,AY608609:0.04515561863763166428)69:0.00208307316861018740)77:0.00984643127172609572)100:0.02385342505128440135,((((AY198270:0.00000188984257294203,AY198271:0.00000188984257294203)100:0.00392680187112241612,(AY198268:0.01178308632057145124,(AY198267:0.00784798377829504061,AY198269:0.01389202967833860422)63:0.00000188984257294203)98:0.00795793426513735636)100:0.01198375939384073614,(AY198272:0.00000188984257294203,(AY198273:0.00786270102998093759,(DQ643839:0.00787413184254473660,AY198274:0.00190038792683368523)95:0.00592125725339784012)37:0.00000188984257294203)89:0.00396457247974503491)93:0.00770671901669129321,((((DQ885375:0.00000188984257294203,DQ885374:0.00000188984257294203)89:0.00000188984257294203,AY374984:0.00392304447381662796)91:0.00193312737848831944,((AY225474:0.00000188984257294203,((AY225476:0.00000188984257294203,AY225473:0.00000188984257294203)22:0.00000188984257294203,AY225475:0.00000188984257294203)13:0.00000188984257294203)92:0.00376892645202415565,((AY225478:0.00000188984257294203,((AY225479:0.00000188984257294203,AY225472:0.00000188984257294203)4:0.00000188984257294203,(AY225480:0.00000188984257294203,AY225477:0.00000188984257294203)11:0.00000188984257294203)18:0.00000188984257294203)62:0.00000188984257294203,(AY225482:0.00000188984257294203,AY225481:0.00188134090916590772)66:0.00188251196728550637)57:0.00000188984257294203)98:0.00194703000772660732)100:0.01668123846308278146,(((((AF528561:0.00359504801663769122,AF528563:0.00089695070905005303)25:0.00000188984257294203,AY211016:0.00000188984257294203)35:0.00000188984257294203,(AY211015:0.00000188984257294203,AF528562:0.00000188984257294203)91:0.00179366276835002218)97:0.00270410557642684728,AF528564:0.00451665932622300533)98:0.00086767823342519300,AY198275:0.02206027861468175949)100:0.00817005622820066689)57:0.00269662512438189998)57:0.00247226672220388554)21:0.00099658627405016672)2:0.00072753042375300761,((((AY198283:0.05777658979425413788,((DQ643841:0.00107503633678029888,((((((AY198288:0.00000188984257294203,(AF465758:0.00580634262941131032,(DQ069296:0.00919670107624608220,DQ643903:0.00192309653754257058)29:0.00000188984257294203)14:0.00000188984257294203)1:0.00000188984257294203,AY198287:0.00000188984257294203)5:0.00000188984257294203,(DQ364471:0.00000188984257294203,(DQ643843:0.00000188984257294203,DQ643844:0.00000188984257294203)56:0.00000188984257294203)62:0.00192142106549110839)14:0.00000188984257294203,DQ643904:0.00577610673914560023)43:0.00000188984257294203,(((DQ643890:0.00000188984257294203,(DQ643883:0.00000188984257294203,(DQ643900:0.00000188984257294203,((DQ643889:0.00000188984257294203,(DQ643898:0.00000188984257294203,((DQ643884:0.00000188984257294203,(DQ643887:0.00000188984257294203,(((DQ643892:0.00000188984257294203,(DQ643876:0.00000188984257294203,(DQ643891:0.00000188984257294203,((DQ643863:0.00000188984257294203,(DQ643858:0.00000188984257294203,((DQ643868:0.00000188984257294203,(DQ643871:0.00000188984257294203,(DQ643877:0.00192322627558562972,((DQ643852:0.00000188984257294203,(DQ643846:0.00000188984257294203,(DQ643859:0.00000188984257294203,(DQ643860:0.00000188984257294203,(((DQ643854:0.00000188984257294203,(DQ643847:0.00000188984257294203,(DQ643853:0.00000188984257294203,(DQ643850:0.00000188984257294203,((((DQ643885:0.00000188984257294203,((DQ643864:0.00000188984257294203,(DQ643855:0.00000188984257294203,(((DQ643872:0.00000188984257294203,(DQ643866:0.00000188984257294203,((DQ643888:0.00000188984257294203,((((((DQ643870:0.00000188984257294203,((AF528560:0.00089549100363748495,AF528559:0.00178250186747717595)96:0.00368117856126693593,(DQ643882:0.00000188984257294203,DQ643856:0.00000188984257294203)44:0.00192254171368656432)6:0.00000188984257294203)1:0.00000188984257294203,DQ643881:0.00000188984257294203)0:0.00000188984257294203,DQ643901:0.00000188984257294203)0:0.00000188984257294203,DQ643895:0.00000188984257294203)0:0.00000188984257294203,DQ643896:0.00000188984257294203)0:0.00000188984257294203,DQ643865:0.00000188984257294203)0:0.00000188984257294203)0:0.00000188984257294203,DQ643886:0.00000188984257294203)0:0.00000188984257294203)0:0.00000188984257294203)0:0.00000188984257294203,DQ643894:0.00000188984257294203)0:0.00000188984257294203,DQ643873:0.00000188984257294203)0:0.00000188984257294203)0:0.00000188984257294203)0:0.00000188984257294203,DQ643869:0.00000188984257294203)0:0.00000188984257294203)0:0.00000188984257294203,DQ643849:0.00000188984257294203)0:0.00000188984257294203,DQ643897:0.00000188984257294203)0:0.00000188984257294203,DQ643878:0.00000188984257294203)0:0.00000188984257294203)0:0.00000188984257294203)0:0.00000188984257294203)0:0.00000188984257294203)0:0.00000188984257294203,DQ643851:0.00000188984257294203)0:0.00000188984257294203,DQ643848:0.00000188984257294203)0:0.00000188984257294203)0:0.00000188984257294203)0:0.00000188984257294203)0:0.00000188984257294203)0:0.00000188984257294203,DQ643857:0.00000188984257294203)0:0.00000188984257294203)0:0.00000188984257294203)0:0.00000188984257294203)0:0.00000188984257294203,DQ643874:0.00000188984257294203)0:0.00000188984257294203)0:0.00000188984257294203)0:0.00000188984257294203,DQ643867:0.00000188984257294203)0:0.00000188984257294203)0:0.00000188984257294203)0:0.00000188984257294203)0:0.00000188984257294203,DQ643893:0.00000188984257294203)0:0.00000188984257294203,DQ643899:0.00000188984257294203)0:0.00000188984257294203)0:0.00000188984257294203)0:0.00000188984257294203,DQ643875:0.00000188984257294203)0:0.00000188984257294203)0:0.00000188984257294203)0:0.00000188984257294203,DQ643880:0.00000188984257294203)0:0.00000188984257294203)0:0.00000188984257294203)0:0.00000188984257294203)0:0.00000188984257294203,DQ643879:0.00000188984257294203)0:0.00000188984257294203,(DQ643862:0.00000188984257294203,DQ643861:0.00000188984257294203)60:0.00192544548833549749)34:0.00363637507574785445)86:0.00693064159947849156,(DQ643842:0.00000188984257294203,DQ643840:0.00382925003348840625)100:0.00576104709061083398)94:0.01190200995330147581)100:0.06754331003796529287,(AY198285:0.00982452132405430695,(((EF614952:0.00000188984257294203,EF614953:0.00000188984257294203)41:0.00000188984257294203,AY198286:0.00000188984257294203)17:0.00000188984257294203,EF614954:0.00000188984257294203)100:0.00373349932989925672)100:0.01438397278177972610)28:0.00618165279901872547)26:0.01123310857031565961,EF614955:0.01156531454047931597)13:0.00445832562764576345,(AY198281:0.06452222792834526321,AY198280:0.01271854461785815703)30:0.00607235660519949393)5:0.00319036118302931399,AY198282:0.01809933369727911162)4:0.00822423096370455443)6:0.00347463913832164999)25:0.00465513453329423343,((((EU295529:0.00440487423177419839,DQ885373:0.00000188984257294203)34:0.00000188984257294203,((((AY198292:0.00192358353131467322,AF465761:0.00396429211639443869)86:0.00391948107313478018,DQ886487:0.00195380831001974514)6:0.00000188984257294203,(((((DQ885366:0.00195247961444143460,(((DQ885381:0.00000188984257294203,DQ885382:0.00000188984257294203)39:0.00000188984257294203,DQ885369:0.00000188984257294203)46:0.00000188984257294203,(DQ885361DQ886488:0.00195167786314732160,DQ885378:0.00195334060711455830)11:0.00000188984257294203)13:0.00000188984257294203)65:0.00195182866462675583,(((DQ885372:0.00000188984257294203,DQ885383:0.00000188984257294203)0:0.00000188984257294203,DQ885379:0.00000188984257294203)0:0.00000188984257294203,(DQ885370:0.00000188984257294203,(DQ885363:0.00000188984257294203,DQ885368:0.00000188984257294203)7:0.00000188984257294203)0:0.00000188984257294203)0:0.00000188984257294203)0:0.00000188984257294203,DQ885367:0.00000188984257294203)0:0.00000188984257294203,DQ885365:0.00000188984257294203)0:0.00000188984257294203,((((DQ885362:0.00000188984257294203,DQ885371:0.00000188984257294203)6:0.00000188984257294203,(DQ885380:0.00000188984257294203,DQ885377:0.00000188984257294203)0:0.00000188984257294203)0:0.00000188984257294203,DQ885376:0.00000188984257294203)0:0.00000188984257294203,DQ885364:0.00000188984257294203)0:0.00000188984257294203)5:0.00000188984257294203)3:0.00000188984257294203,(((AY695807:0.00000188984257294203,AY695806:0.00000188984257294203)100:0.00156989202697811248,(AY695804:0.00000188984257294203,AY695805:0.00000188984257294203)99:0.00000188984257294203)60:0.00156020062238161356,DQ885384:0.00198753284676802611)1:0.00000188984257294203)32:0.00155820267677792869)100:0.04287024529375367543,((((DQ202400:0.01318746859549101494,AY742740:0.00181237583815940600)81:0.00000188984257294203,AY211019:0.00352996924383308349)100:0.04573299198765040652,(((EF174899:0.00170373816924220228,(AY198229:0.00000188984257294203,(EF174947:0.00196707260149292865,EF174946:0.00000188984257294203)61:0.00189628691919693413)50:0.00000188984257294203)100:0.06034667107216672849,(((EF174888:0.00940926674660649137,(EF174911:0.00000188984257294203,(EF174903:0.00168972221314204270,EF174941:0.00372157111163111355)54:0.00000188984257294203)95:0.00618610142715530185)100:0.01653674695319807750,((EF174948:0.00000188984257294203,EF174933:0.00000188984257294203)60:0.00183274481681259117,(((EF174954:0.00168600031306312122,(AY198228:0.00000188984257294203,EF174892:0.00000188984257294203)60:0.00190514322590854966)16:0.00001266251418718539,EF174961:0.00000188984257294203)44:0.00000188984257294203,EF174905:0.00329003028182569667)16:0.00000188984257294203)100:0.01717827332746001481)100:0.05239793369783852378,(((EF174969:0.00038263568007097473,EF174949:0.00359425110236420752)83:0.00316125437176876167,AY198227:0.00000188984257294203)73:0.00173415820922204872,EF174906:0.00188235080295796062)100:0.03450408386144800110)95:0.01503930850974583878)64:0.00973111183408193609,(AY608611:0.12154659177057375308,(EF174904:0.00348484760077587318,(AY608608:0.00754254355716005211,AY198262:0.00570541450288573285)84:0.00175797154306231483)100:0.06787032049903946040)83:0.02959978055751668127)21:0.00670658908458248229)10:0.00322401695758818682,((((((AY608612:0.05551289409963220539,(((((AF448225:0.14028291157227748553,(AY198305:0.00192599734189673449,(EF126356:0.00000188984257294203,AY198304:0.00000188984257294203)72:0.00000188984257294203)88:0.00170544184851789704)46:0.00212581869179385074,(AY608624:0.00000188984257294203,AY608622:0.00000188984257294203)90:0.00194100728446287949)42:0.00191166623001734286,(AY608619:0.00000188984257294203,(DQ409815:0.00000188984257294203,(AY608617:0.00000188984257294203,(AY608616:0.00000188984257294203,((AY608615:0.00389444232760220027,(AY608614:0.00000188984257294203,AY608618:0.00000188984257294203)91:0.00000188984257294203)92:0.00386134372536164807,(AY608620:0.00385966314173530594,(AY608623:0.00580795128849356541,(EU876585:0.02173269515730635523,(AY744946:0.00387191146755913465,(EU876596:0.00193443923416040464,(((((EU876604:0.00387707395901297231,((((EU876603:0.00000188984257294203,(((EU876589:0.00000188984257294203,(EU876598:0.00193396561725030116,(((EU876594:0.00193461810722361728,(EU876600:0.00582642746274405782,(EU876592:0.00582810748856234240,(EU876602:0.01179403154587127869,(EU876597:0.00387589208841908816,EF050035:0.02144909602041643673)53:0.00000188984257294203)12:0.00000188984257294203)2:0.00000188984257294203)1:0.00000188984257294203)0:0.00000188984257294203,EU876586:0.00000188984257294203)0:0.00000188984257294203,EU876587:0.00000188984257294203)0:0.00000188984257294203)0:0.00000188984257294203)0:0.00000188984257294203,EU876584:0.00000188984257294203)0:0.00000188984257294203,AY198306:0.00000188984257294203)0:0.00000188984257294203)0:0.00000188984257294203,EU876588:0.00193599372779111969)0:0.00000188984257294203,EU876601:0.00193392529917481792)0:0.00000188984257294203,EU876591:0.00193388171825991696)0:0.00000188984257294203)0:0.00000188984257294203,EU876590:0.00778999353469918450)0:0.00000188984257294203,EU876593:0.00000188984257294203)0:0.00000188984257294203,EU876595:0.00000188984257294203)0:0.00000188984257294203,EU876599:0.00193431906622280902)0:0.00000188984257294203)6:0.00000188984257294203)35:0.00000188984257294203)37:0.00196047518585036953)4:0.00000188984257294203)3:0.00000188984257294203)0:0.00000188984257294203)0:0.00000188984257294203)0:0.00000188984257294203)0:0.00000188984257294203)4:0.00000188984257294203)4:0.00000188984257294203,AY608621:0.00192826798287109051)99:0.02979240546636303943,(AY608613:0.00876976436112024589,AY198307:0.02541012944593565304)59:0.00839994681527345653)76:0.01560491787024998779)100:0.06665117060856763642,(((((AF266783:0.00000188984257294203,EU391654:0.00392758297439104852)86:0.00408705984653075314,AY225470:0.02661596332731599665)68:0.00182077205492838824,(AY608610:0.00396935528277308092,AY198303:0.00000188984257294203)71:0.00000188984257294203)100:0.04321734064331257674,(AY198239:0.00390958945625514195,AY198238:0.00000188984257294203)100:0.16420493311678210913)40:0.00568631109032042420,AY198293:0.10039309977266595852)22:0.00772680758831064633)34:0.00996748542187788668,((AY198265:0.01126903717031842514,(EF174907:0.00184223579972060767,(EF174910:0.00000188984257294203,((EF174938:0.00208416488242783903,EF174937:0.00000188984257294203)68:0.00189319076370025744,(((EF174897:0.00168760089149609009,EF174901:0.00174818931326356313)60:0.00164113650125016406,((EF174936:0.00105603330851363917,EF174908:0.00088945009782759213)95:0.00440002150091196604,EF174909:0.00178112438273363692)81:0.00445347711443630327)8:0.00000188984257294203,(AY198266:0.00000188984257294203,EF174943:0.00000188984257294203)100:0.01275069899397668002)59:0.00195211074557835704)20:0.00000188984257294203)11:0.00000188984257294203)93:0.01119919473524230019)100:0.08484023233703412437,((AY198301:0.01392678957398219702,(AY198300:0.00591388628181400804,(AY198298:0.00000188984257294203,AY198299:0.00195555906578986265)100:0.00790433709517547947)81:0.00188932754605352542)99:0.01110726184280968511,(AY198302:0.04260081740113103727,(AY198297:0.03454648106125918217,((AY198295:0.00594679119391036681,AY198294:0.01397052156870626227)94:0.00376065544136393792,AY198296:0.02227783060283367728)90:0.01081096600822093433)75:0.00887657009725122993)77:0.00664354383559086908)89:0.02214389725256304606)23:0.00891295541087275961)15:0.00669299556708422526,(AY198264:0.03502009976159679155,AY198263:0.01579889119664305841)100:0.05433871090155127648)13:0.00518133298453789509,(AY198240:0.13648882288919642058,(((AY198248:0.22769711420369778687,AY198245:0.14965876735699318312)98:0.04650082666670159182,((DQ069294:0.01351348170738977082,(AY919302:0.00000188984257294203,AY198247:0.00000188984257294203)100:0.00536214055303985398)100:0.03637939159513602083,((AY919304:0.00000188984257294203,AY198246:0.00191634706758333595)100:0.05754793121465966860,((AY198244:0.01079317458690699609,(AY198243:0.00610970934872845720,(AY198241:0.00000188984257294203,AY198242:0.00389293684038915502)100:0.01206145535118724119)100:0.02756126848217372444)100:0.12569860676807745326,(((DQ500133:0.00380507050882494813,(AY831721:0.00000188984257294203,((DQ479408:0.00000188984257294203,(((((AY884606:0.00000188984257294203,((((EF153670:0.00000188984257294203,EF153669:0.00329389051831780648)48:0.00162359497733651696,(EF153667:0.00000188984257294203,EF153666:0.00000188984257294203)42:0.00000188984257294203)25:0.00000188984257294203,EF153668:0.00166573156916378223)100:0.00598084193735602329,AY884605:0.00000188984257294203)45:0.00198095783989641391)14:0.00000188984257294203,AY884603:0.00000188984257294203)36:0.00000188984257294203,AY831720:0.00000188984257294203)0:0.00000188984257294203,AY919301:0.00000188984257294203)0:0.00000188984257294203,AY831719:0.00000188984257294203)0:0.00000188984257294203)0:0.00000188984257294203,DQ500143:0.00000188984257294203)1:0.00000188984257294203)30:0.00000188984257294203)46:0.00401232362903657450,(DQ500135:0.00000188984257294203,(DQ500136:0.00188145975916067121,(EF141311:0.00000188984257294203,(DQ500142:0.00248261682467618670,((((DQ523575:0.00000188984257294203,((DQ500140:0.00189207322861073492,(DQ523576:0.00000188984257294203,(DQ523578:0.00000188984257294203,(DQ523574:0.00000188984257294203,(((DQ523572:0.00000188984257294203,((DQ500144:0.00000188984257294203,(DQ523583:0.00000188984257294203,((DQ523577:0.00000188984257294203,(DQ403793:0.00000188984257294203,(DQ523573:0.00000188984257294203,(EF141309:0.00000188984257294203,(EF141304:0.00000188984257294203,(DQ523584:0.00000188984257294203,(DQ523579:0.00000188984257294203,(EF141302:0.00000188984257294203,(((DQ500137:0.00000188984257294203,(EF141305:0.00506320965289844011,((((DQ980194:0.00000188984257294203,(((EF141315:0.00000188984257294203,EF141303:0.00000188984257294203)32:0.00000188984257294203,EF141308:0.00000188984257294203)0:0.00000188984257294203,EF141310:0.00000188984257294203)1:0.00000188984257294203)2:0.00000188984257294203,EF141313:0.00000188984257294203)9:0.00000188984257294203,EF141312:0.00376192515468029478)20:0.00238647863643075492,(EF141314:0.00777963208944700869,EF141306:0.00000188984257294203)23:0.00000188984257294203)18:0.00196112849348071411)23:0.00300515504058593156)8:0.00561806018718768053,EF141307:0.00000188984257294203)0:0.00000188984257294203,EF141301:0.00000188984257294203)0:0.00000188984257294203)0:0.00000188984257294203)0:0.00000188984257294203)0:0.00000188984257294203)0:0.00000188984257294203)0:0.00000188984257294203)0:0.00000188984257294203)0:0.00000188984257294203)0:0.00000188984257294203,DQ523585:0.00000188984257294203)0:0.00000188984257294203)0:0.00000188984257294203)0:0.00000188984257294203,DQ523570:0.00000188984257294203)0:0.00000188984257294203)0:0.00000188984257294203,DQ500138:0.00000188984257294203)0:0.00000188984257294203,DQ523571:0.00000188984257294203)0:0.00000188984257294203)0:0.00000188984257294203)0:0.00000188984257294203)0:0.00000188984257294203)0:0.00000188984257294203,DQ523586:0.00000188984257294203)0:0.00000188984257294203)0:0.00000188984257294203,(DQ523581:0.00000188984257294203,DQ523580:0.00000188984257294203)100:0.00764119223586915905)0:0.00000188984257294203,DQ500134:0.00000188984257294203)0:0.00000188984257294203,DQ523582:0.00000188984257294203)2:0.00000188984257294203)5:0.00000188984257294203)27:0.00201501632443182440)9:0.00000188984257294203)67:0.00621379041829460237)63:0.00351581690899115031,AY831722:0.00000188984257294203)100:0.05924716135424681202)37:0.01494517183403097464)23:0.01013212282925210830)15:0.00509791107236250672)57:0.01442062921087264998,(DQ500139:0.00163324837817763646,((AY198261:0.00000188984257294203,AY919303:0.00000188984257294203)99:0.00191502331186556470,(DQ500141:0.00187387766220024270,DQ643902:0.00761017057340847205)94:0.00566100941749866308)85:0.01374753304058013055)100:0.10760666432979543172)72:0.01712238878644219142)28:0.00895808730977798451)6:0.00229606330502648073,(AY198232:0.04423633152014854603,((EF174956:0.00000188984257294203,((((EF174893:0.00197723993701425481,EF174898:0.00179659401798645596)100:0.01491024647685754677,((EF174894:0.00009273012367795275,EF174944:0.00357411131058721788)72:0.00331108489356573285,((EF174895:0.00165232919548178475,(((EF174890:0.00534307053385232444,((EF174935:0.00187878649808407390,(EF174950:0.00000188984257294203,(EF174953:0.00146810122506123492,(EF174934:0.00000188984257294203,(AY198230:0.00385620070685203193,EF174902:0.00000188984257294203)50:0.00285579078049983878)20:0.00125650393366566904)29:0.00494141023055141588)95:0.01154097007364855883)36:0.00000188984257294203,(EF174887:0.00328203781141872802,EF174889:0.00000188984257294203)42:0.00000188984257294203)8:0.00000188984257294203)9:0.00000188984257294203,EF174951:0.00384148403082948528)12:0.00166835175163242014,(AY225471:0.00771970138100155738,AY198231:0.00771998345385381361)30:0.00000188984257294203)50:0.00166548304816339031)16:0.00000188984257294203,EF174952:0.00171818426139589602)55:0.00000188984257294203)99:0.01380807135664733828)95:0.01364066537737332156,EF174891:0.00000188984257294203)48:0.00170860747725249838,(((((AY198233:0.00152298632024336312,((((EF174924:0.02737067378643086996,((AY198236:0.00000188984257294203,(EF174957:0.00094534611094898016,((EF174931:0.00066666897463835660,EF174930:0.00039670237047478390)60:0.00085289241905774158,EF174929:0.00000188984257294203)79:0.00287918730988257149)16:0.00000188984257294203)94:0.00662085400220759762,((EF174940:0.02642351786453434395,AY198237:0.00248647449509168750)100:0.01254308745794772278,EF174917:0.00723842851032571646)95:0.00434001360197177211)100:0.01736016915134530256)98:0.05158390549845096734,(((EF174968:0.00460553559664008284,((((EF174915:0.00000188984257294203,EF174925:0.00000188984257294203)69:0.00000188984257294203,EF174914:0.00000188984257294203)72:0.00943198446732859165,EF174900:0.00410808023178093305)16:0.00525869602831147143,AY198235:0.00000188984257294203)21:0.00376142479131252178)68:0.00330581294371403789,(EF174962:0.00000188984257294203,EF174916:0.00267133599768335384)15:0.00034857455036364971)98:0.02226794043499037007,EF174939:0.02388095937775766564)80:0.01189343815507465200)31:0.00834677574936034707,((EF174966:0.00000188984257294203,EF174921:0.00105037906597103261)100:0.01452196696595062751,EF174912:0.01789814183337521888)52:0.00285377871563236929)75:0.07432142865429408607,(EF174960:0.00138031848176726449,((EF174918:0.00000188984257294203,EF174919:0.00000188984257294203)82:0.00311222375212004063,EF174965:0.00028872447239250496)8:0.00134267098091165877)56:0.00000188984257294203)5:0.00000188984257294203)6:0.02675869081395274365,EF174964:0.00348860640200543025)5:0.00687858118974256100,(AY198234:0.00000188984257294203,(EF174955:0.00000188984257294203,EF174932:0.00349970733009514817)61:0.00159776686274075669)99:0.02193528169321909763)4:0.00591140069947377386,(EF174967:0.00000188984257294203,(EF174971:0.00000188984257294203,((EF174928:0.00000188984257294203,(EF174958:0.00000188984257294203,(((EF174959:0.00000188984257294203,EF174920:0.00162505803998879653)92:0.00331750646014985313,((EF174913:0.00791651962290801717,EF174942:0.00000188984257294203)69:0.00391055944131640972,EF174923:0.00157026560769142078)86:0.00511205820330467350)99:0.02427217748457699553,((EF174963:0.01018089799658834955,(EF174972:0.00000188984257294203,EF174970:0.00143143809924288967)58:0.00000188984257294203)11:0.00140935975129715101,EF174927:0.00000188984257294203)34:0.00140841685860187992)1:0.00000188984257294203)0:0.00000188984257294203)1:0.00000188984257294203,(EF174926:0.00000188984257294203,EF174922:0.00000188984257294203)81:0.00142092801211774486)0:0.00240005649344171438)2:0.00454394030122166632)25:0.00976881162741004630)100:0.41387815005304018356,EF174945:0.00000188984257294203)15:0.00295560690015875434)28:0.00426569032412339125)60:0.02070843608386849916,EF174896:0.05197516748187393926)69:0.02189894168983999578)83:0.05979868140128685033)9:0.00428466595410856646)94:0.02181256480031839098)99:0.03544919819484963763,((DQ643845:0.00000188984257294203,AY198290:0.00000188984257294203)100:0.09001789076102566234,(EF614956:0.00000188984257294203,AY198291:0.00000188984257294203)100:0.05357143305068842037)28:0.00212382196035212868)20:0.00893112907896560261)29:0.00342667260125885343)100:0.02737293110671963625)35:0.00000188984257294203)9:0.00000188984257294203)2:0.00000188984257294203,AF465762:0.00388901686285180207)10:0.00193811072911776947)53:0.00000188984257294203)11:0.00000188984257294203,EU113303:0.00000188984257294203);
