# Supplementary material for: Molecular Taxonomy of Phytopathogenic Fungi: A Case Study in Peronospora
Source: PLoS One. 2009 Jul 29;4(7):e6319. doi: 10.1371/journal.pone.0006319 (PMC2712678; doi:10.1371/journal.pone.0006319)
Supplement: File S1 — Includes the inferred alignments in FASTA, the trees in Newick and selected distance matrices in extended PHYLIP format. (0.60 MB ZIP) [file pone.0006319.s001.zip › Supplementary_File_S1/Peronospora_ITS_22Oct08.poa.P.equal.dst]

427
EU113310    0.00000000  0.00125628  0.00125628  0.00125628  0.00125628  0.00125628  0.00000000  0.00000000  0.09595960  0.09595960  0.10113780  0.09722222  0.09974747  0.09722222  0.09722222  0.09848485  0.09722222  0.09595960  0.09722222  0.09595960  0.09974747  0.09722222  0.09848485  0.09595960  0.09722222  0.09595960  0.09595960  0.10732323  0.09595960  0.07160804  0.06909548  0.11446541  0.06909548  0.06909548  0.06909548  0.06909548  0.06783920  0.06909548  0.06909548  0.06909548  0.06909548  0.06909548  0.06909548  0.06909548  0.06909548  0.06909548  0.06909548  0.06909548  0.06909548  0.06909548  0.06909548  0.06783920  0.06909548  0.06909548  0.06909548  0.06783920  0.07035176  0.06909548  0.06909548  0.06909548  0.06909548  0.06909548  0.06909548  0.06909548  0.06909548  0.06909548  0.06909548  0.06909548  0.06909548  0.06909548  0.06909548  0.07035176  0.07035176  0.06909548  0.06909548  0.06909548  0.06909548  0.06783920  0.06909548  0.06909548  0.06909548  0.06909548  0.06909548  0.06909548  0.06909548  0.06909548  0.06909548  0.06909548  0.07808565  0.06918239  0.06918239  0.06423174  0.06281407  0.06675063  0.06532663  0.07035176  0.07035176  0.00251256  0.00251256  0.00251256  0.00251256  0.00628931  0.00251256  0.00251256  0.00251256  0.00376884  0.00251256  0.06691919  0.06565657  0.06557377  0.04773869  0.05667506  0.05660377  0.05660377  0.12468193  0.12548016  0.12468193  0.09848485  0.13188221  0.12468193  0.12722646  0.12148338  0.12404092  0.12213740  0.13297872  0.10619469  0.12148338  0.12980132  0.12531969  0.13147411  0.07672956  0.12692308  0.10619469  0.09697733  0.09319899  0.09571788  0.09816754  0.09848485  0.10568032  0.10039630  0.09987358  0.07845744  0.09736842  0.10998736  0.13140604  0.10899873  0.12933333  0.12533334  0.10391363  0.10493047  0.10704961  0.09583858  0.09791122  0.10619469  0.12749004  0.13049267  0.13175231  0.13175231  0.12467191  0.12500000  0.12483913  0.12970169  0.13026316  0.12955466  0.12483913  0.12679739  0.12690355  0.12234043  0.12234043  0.12911727  0.13061224  0.12845305  0.12898752  0.13316262  0.12516297  0.10899873  0.10668381  0.10567010  0.10619469  0.10796915  0.10012837  0.10632911  0.10632911  0.10899873  0.09697733  0.10586735  0.13231552  0.09974747  0.12229300  0.10493047  0.10466582  0.09445844  0.09445844  0.12340967  0.10344828  0.07798743  0.09697733  0.09445844  0.10397946  0.09445844  0.09709962  0.09595960  0.07808565  0.07790549  0.07808565  0.07934508  0.07934508  0.07808565  0.07808565  0.08060453  0.07808565  0.07808565  0.06045340  0.06045340  0.07682620  0.07808565  0.07808565  0.07808565  0.07934508  0.07808565  0.07808565  0.08060453  0.07808565  0.07808565  0.07808565  0.07808565  0.08060453  0.07934508  0.11320755  0.11410256  0.11823899  0.11320755  0.11320755  0.11320755  0.11320755  0.11320755  0.11320755  0.11320755  0.11320755  0.11320755  0.11320755  0.11320755  0.11320755  0.11320755  0.11320755  0.11194968  0.11335012  0.11698113  0.11712846  0.11698113  0.11698113  0.11698113  0.10088272  0.11363637  0.10568032  0.07470511  0.11335012  0.11335012  0.11320755  0.11335012  0.11823899  0.11823899  0.11335012  0.11335012  0.11335012  0.11335012  0.11320755  0.11320755  0.11335012  0.11335012  0.11335012  0.11320755  0.11460957  0.11320755  0.11320755  0.11572327  0.11320755  0.11446541  0.10831235  0.11320755  0.11446541  0.11335012  0.07621551  0.07397959  0.07373868  0.07124682  0.07242694  0.11320755  0.06666667  0.06289309  0.06540880  0.06792453  0.00377358  0.00251256  0.00251256  0.09079445  0.09595960  0.06909548  0.09709962  0.11586902  0.08301887  0.11320755  0.11335012  0.11446541  0.11335012  0.11069182  0.11320755  0.11320755  0.11320755  0.07808565  0.07808565  0.07808565  0.07808565  0.09962169  0.09583858  0.09962169  0.09848485  0.09962169  0.09709962  0.09709962  0.09709962  0.09709962  0.09962169  0.09709962  0.09974747  0.11111111  0.11294416  0.09848485  0.08322825  0.10872313  0.09090909  0.00251256  0.06540880  0.09620253  0.06783920  0.08176101  0.09709962  0.00376884  0.07808565  0.07035176  0.00630517  0.06289309  0.06045340  0.06045340  0.05919395  0.05919395  0.05919395  0.05919395  0.06171285  0.06171285  0.06171285  0.06171285  0.05919395  0.09949622  0.08838384  0.06407035  0.10088272  0.09595960  0.10214376  0.10088272  0.09595960  0.09848485  0.08491762  0.08101266  0.08111534  0.07984791  0.09457755  0.09481668  0.08585858  0.08596713  0.10759494  0.07682620  0.06683481  0.07944515  0.07097592  0.06783920  0.06783920  0.05660377  0.06037736  0.05926860  0.06809584  0.05402010  0.08679245  0.05808081  0.06463879  0.07702021  0.06313131  0.06439394  0.07682620  0.06030151  0.06281407  0.05778895  0.05926860  0.05926860  0.06675063  0.06658292  0.06281407  0.10998736  0.10619469  0.10466582  0.09583858  0.10619469  0.11586902  0.14901961  0.08301887  0.09962169  0.13832487  0.11645570  0.12563452  0.13214740  0.12960610  0.10705290  0.12182741  0.12309644  0.12690355  0.12944162  0.13121019  0.12708601  0.12148338  0.09355246  0.09949622  0.09962169  0.09974747  0.10619469  0.09848485  0.06329114  0.15228426
EU113309    0.00125628  0.00000000  0.00251256  0.00251256  0.00251256  0.00251256  0.00125628  0.00125628  0.09469697  0.09469697  0.09987358  0.09595960  0.09848485  0.09595960  0.09595960  0.09722222  0.09595960  0.09469697  0.09595960  0.09469697  0.09848485  0.09595960  0.09722222  0.09469697  0.09595960  0.09469697  0.09469697  0.10606061  0.09469697  0.07035176  0.06783920  0.11446541  0.06783920  0.06783920  0.06783920  0.06783920  0.06658292  0.06783920  0.06783920  0.06783920  0.06783920  0.06783920  0.06783920  0.06783920  0.06783920  0.06783920  0.06783920  0.06783920  0.06783920  0.06783920  0.06783920  0.06658292  0.06783920  0.06783920  0.06783920  0.06658292  0.06909548  0.06783920  0.06783920  0.06783920  0.06783920  0.06783920  0.06783920  0.06783920  0.06783920  0.06783920  0.06783920  0.06783920  0.06783920  0.06783920  0.06783920  0.06909548  0.06909548  0.06783920  0.06783920  0.06783920  0.06783920  0.06658292  0.06783920  0.06783920  0.06783920  0.06783920  0.06783920  0.06783920  0.06783920  0.06783920  0.06783920  0.06783920  0.07682620  0.06792453  0.06792453  0.06297229  0.06155779  0.06549118  0.06407035  0.06909548  0.06909548  0.00125628  0.00125628  0.00125628  0.00125628  0.00503145  0.00125628  0.00125628  0.00125628  0.00251256  0.00125628  0.06565657  0.06439394  0.06431273  0.04648241  0.05541562  0.05534591  0.05534591  0.12468193  0.12548016  0.12468193  0.09848485  0.13188221  0.12468193  0.12722646  0.12148338  0.12404092  0.12213740  0.13297872  0.10619469  0.12148338  0.12980132  0.12531969  0.13147411  0.07672956  0.12692308  0.10619469  0.09697733  0.09319899  0.09571788  0.09816754  0.09848485  0.10568032  0.10171731  0.10113780  0.07845744  0.09736842  0.10998736  0.13140604  0.10899873  0.12933333  0.12533334  0.10391363  0.10493047  0.10704961  0.09583858  0.09791122  0.10619469  0.12749004  0.13049267  0.13175231  0.13175231  0.12467191  0.12500000  0.12483913  0.12970169  0.13026316  0.12955466  0.12483913  0.12679739  0.12690355  0.12234043  0.12234043  0.12911727  0.13061224  0.12845305  0.12898752  0.13316262  0.12516297  0.10899873  0.10668381  0.10567010  0.10619469  0.10796915  0.10012837  0.10632911  0.10632911  0.10899873  0.09697733  0.10586735  0.13231552  0.10101010  0.12229300  0.10493047  0.10466582  0.09445844  0.09445844  0.12340967  0.10344828  0.07798743  0.09697733  0.09445844  0.10397946  0.09445844  0.09583858  0.09469697  0.07682620  0.07662835  0.07682620  0.07808565  0.07808565  0.07682620  0.07682620  0.07934508  0.07682620  0.07682620  0.05919395  0.05919395  0.07556675  0.07682620  0.07682620  0.07682620  0.07808565  0.07682620  0.07682620  0.07934508  0.07682620  0.07682620  0.07682620  0.07682620  0.07934508  0.07808565  0.11320755  0.11410256  0.11823899  0.11320755  0.11320755  0.11320755  0.11320755  0.11320755  0.11320755  0.11320755  0.11320755  0.11320755  0.11320755  0.11320755  0.11320755  0.11320755  0.11320755  0.11194968  0.11335012  0.11698113  0.11712846  0.11698113  0.11698113  0.11698113  0.09962169  0.11363637  0.10568032  0.07339449  0.11335012  0.11335012  0.11320755  0.11335012  0.11823899  0.11823899  0.11335012  0.11335012  0.11335012  0.11335012  0.11320755  0.11320755  0.11335012  0.11335012  0.11335012  0.11320755  0.11460957  0.11320755  0.11320755  0.11572327  0.11320755  0.11446541  0.10831235  0.11320755  0.11446541  0.11335012  0.07490145  0.07270408  0.07244502  0.06997456  0.07115629  0.11320755  0.06540880  0.06163522  0.06415094  0.06666667  0.00251572  0.00125628  0.00125628  0.09079445  0.09469697  0.06783920  0.09709962  0.11586902  0.08301887  0.11320755  0.11335012  0.11446541  0.11335012  0.11069182  0.11320755  0.11320755  0.11320755  0.07682620  0.07682620  0.07682620  0.07682620  0.09836066  0.09457755  0.09836066  0.09722222  0.09836066  0.09583858  0.09583858  0.09583858  0.09583858  0.09836066  0.09583858  0.09848485  0.11237374  0.11294416  0.09722222  0.08196721  0.10872313  0.09090909  0.00125628  0.06415094  0.09620253  0.06658292  0.08301887  0.09583858  0.00251256  0.07682620  0.06909548  0.00504414  0.06163522  0.05919395  0.05919395  0.05793451  0.05793451  0.05793451  0.05793451  0.06045340  0.06045340  0.06045340  0.06045340  0.05793451  0.09949622  0.08712121  0.06532663  0.09962169  0.09469697  0.10088272  0.09962169  0.09469697  0.09974747  0.08491762  0.08101266  0.08111534  0.07984791  0.09331652  0.09355246  0.08459596  0.08470291  0.10759494  0.07556675  0.06557377  0.07818411  0.06970849  0.06658292  0.06658292  0.05534591  0.05911950  0.05800756  0.06683481  0.05276382  0.08553459  0.05681818  0.06337135  0.07575758  0.06186869  0.06313131  0.07556675  0.05904523  0.06155779  0.05653266  0.05800756  0.05800756  0.06549118  0.06532663  0.06407035  0.10998736  0.10619469  0.10466582  0.09583858  0.10619469  0.11586902  0.14901961  0.08301887  0.09962169  0.13705584  0.11645570  0.12436548  0.13087675  0.12833545  0.10705290  0.12182741  0.12309644  0.12690355  0.12944162  0.13121019  0.12708601  0.12148338  0.09355246  0.09949622  0.09962169  0.10101010  0.10619469  0.09848485  0.06202532  0.15228426
EU113308    0.00125628  0.00251256  0.00000000  0.00000000  0.00000000  0.00000000  0.00125628  0.00125628  0.09722222  0.09722222  0.10240202  0.09848485  0.10101010  0.09848485  0.09848485  0.09974747  0.09848485  0.09722222  0.09848485  0.09722222  0.10101010  0.09848485  0.09974747  0.09722222  0.09848485  0.09722222  0.09722222  0.10858586  0.09722222  0.07035176  0.06783920  0.11572327  0.06783920  0.06783920  0.06783920  0.06783920  0.06658292  0.06783920  0.06783920  0.06783920  0.06783920  0.06783920  0.06783920  0.06783920  0.06783920  0.06783920  0.06783920  0.06783920  0.06783920  0.06783920  0.06783920  0.06658292  0.06783920  0.06783920  0.06783920  0.06658292  0.06909548  0.06783920  0.06783920  0.06783920  0.06783920  0.06783920  0.06783920  0.06783920  0.06783920  0.06783920  0.06783920  0.06783920  0.06783920  0.06783920  0.06783920  0.06909548  0.06909548  0.06783920  0.06783920  0.06783920  0.06783920  0.06658292  0.06783920  0.06783920  0.06783920  0.06783920  0.06783920  0.06783920  0.06783920  0.06783920  0.06783920  0.06783920  0.07682620  0.06792453  0.06792453  0.06297229  0.06155779  0.06549118  0.06658292  0.06909548  0.06909548  0.00125628  0.00125628  0.00125628  0.00125628  0.00503145  0.00125628  0.00125628  0.00125628  0.00502513  0.00125628  0.06565657  0.06691919  0.06431273  0.04899497  0.05541562  0.05534591  0.05534591  0.12595420  0.12676056  0.12595420  0.09974747  0.13316262  0.12595420  0.12849873  0.12276215  0.12531969  0.12340967  0.13430852  0.10493047  0.12276215  0.13112582  0.12659846  0.13280213  0.07798743  0.12820514  0.10493047  0.09823678  0.09445844  0.09697733  0.09947644  0.09974747  0.10435931  0.10171731  0.10113780  0.07978723  0.09868421  0.11125158  0.13272010  0.11026616  0.13066667  0.12666667  0.10526316  0.10619469  0.10835509  0.09709962  0.09921671  0.10493047  0.12881806  0.13182424  0.13306983  0.13306983  0.12598425  0.12631579  0.12612613  0.13099870  0.13157895  0.13090418  0.12612613  0.12810458  0.12817259  0.12367021  0.12367021  0.13043478  0.13197279  0.12983425  0.13037448  0.13444301  0.12646675  0.11026616  0.10796915  0.10695876  0.10745891  0.10925450  0.10141207  0.10506329  0.10759494  0.11026616  0.09823678  0.10714286  0.13358779  0.10101010  0.12356688  0.10619469  0.10592686  0.09571788  0.09571788  0.12468193  0.10212202  0.07924528  0.09823678  0.09571788  0.10526316  0.09571788  0.09836066  0.09722222  0.07934508  0.07918263  0.07934508  0.08060453  0.08060453  0.07934508  0.07934508  0.08186398  0.07934508  0.07934508  0.06171285  0.06171285  0.07808565  0.07934508  0.07934508  0.07934508  0.08060453  0.07934508  0.07934508  0.08186398  0.07934508  0.07934508  0.07934508  0.07934508  0.08186398  0.08060453  0.11446541  0.11538462  0.11949685  0.11446541  0.11446541  0.11446541  0.11446541  0.11446541  0.11446541  0.11446541  0.11446541  0.11446541  0.11446541  0.11446541  0.11446541  0.11446541  0.11446541  0.11320755  0.11460957  0.11572327  0.11586902  0.11572327  0.11572327  0.11572327  0.10214376  0.11489899  0.10700132  0.07601573  0.11460957  0.11460957  0.11446541  0.11460957  0.11949685  0.11949685  0.11460957  0.11460957  0.11460957  0.11460957  0.11446541  0.11446541  0.11460957  0.11460957  0.11460957  0.11446541  0.11335012  0.11446541  0.11194968  0.11698113  0.11446541  0.11572327  0.10957178  0.11446541  0.11572327  0.11460957  0.07752956  0.07525510  0.07503234  0.07251909  0.07369759  0.11446541  0.06792453  0.06415094  0.06666667  0.06918239  0.00503145  0.00125628  0.00125628  0.09205548  0.09722222  0.06783920  0.09836066  0.11712846  0.08176101  0.11194968  0.11209068  0.11320755  0.11209068  0.10943396  0.11194968  0.11194968  0.11194968  0.07934508  0.07934508  0.07934508  0.07934508  0.10088272  0.09709962  0.10088272  0.09974747  0.10088272  0.09836066  0.09836066  0.09836066  0.09836066  0.10088272  0.09836066  0.10101010  0.11237374  0.11421320  0.09974747  0.08448928  0.10998736  0.09217171  0.00125628  0.06666667  0.09746835  0.06658292  0.08050314  0.09836066  0.00502513  0.07934508  0.06909548  0.00756620  0.06415094  0.06171285  0.06171285  0.06045340  0.06045340  0.06045340  0.06045340  0.06297229  0.06297229  0.06297229  0.06297229  0.06045340  0.10075567  0.08964647  0.06532663  0.10214376  0.09722222  0.10340479  0.10214376  0.09722222  0.09974747  0.08618505  0.08227848  0.08238276  0.08111534  0.09583858  0.09355246  0.08712121  0.08723135  0.10886076  0.07808565  0.06557377  0.07818411  0.07224335  0.06658292  0.06658292  0.05534591  0.05911950  0.06052963  0.06683481  0.05527638  0.08805031  0.05681818  0.06590621  0.07828283  0.06439394  0.06565657  0.07808565  0.06155779  0.06407035  0.05904523  0.06052963  0.06052963  0.06801008  0.06783920  0.06407035  0.11125158  0.10745891  0.10592686  0.09709962  0.10745891  0.11712846  0.14771242  0.08176101  0.10088272  0.13959391  0.11645570  0.12563452  0.13214740  0.12960610  0.10831235  0.12309644  0.12436548  0.12817259  0.13071066  0.13248408  0.12836970  0.12276215  0.09481668  0.10075567  0.10088272  0.10101010  0.10493047  0.09974747  0.06455696  0.15355329
EU113307    0.00125628  0.00251256  0.00000000  0.00000000  0.00000000  0.00000000  0.00125628  0.00125628  0.09722222  0.09722222  0.10240202  0.09848485  0.10101010  0.09848485  0.09848485  0.09974747  0.09848485  0.09722222  0.09848485  0.09722222  0.10101010  0.09848485  0.09974747  0.09722222  0.09848485  0.09722222  0.09722222  0.10858586  0.09722222  0.07035176  0.06783920  0.11572327  0.06783920  0.06783920  0.06783920  0.06783920  0.06658292  0.06783920  0.06783920  0.06783920  0.06783920  0.06783920  0.06783920  0.06783920  0.06783920  0.06783920  0.06783920  0.06783920  0.06783920  0.06783920  0.06783920  0.06658292  0.06783920  0.06783920  0.06783920  0.06658292  0.06909548  0.06783920  0.06783920  0.06783920  0.06783920  0.06783920  0.06783920  0.06783920  0.06783920  0.06783920  0.06783920  0.06783920  0.06783920  0.06783920  0.06783920  0.06909548  0.06909548  0.06783920  0.06783920  0.06783920  0.06783920  0.06658292  0.06783920  0.06783920  0.06783920  0.06783920  0.06783920  0.06783920  0.06783920  0.06783920  0.06783920  0.06783920  0.07682620  0.06792453  0.06792453  0.06297229  0.06155779  0.06549118  0.06658292  0.06909548  0.06909548  0.00125628  0.00125628  0.00125628  0.00125628  0.00503145  0.00125628  0.00125628  0.00125628  0.00502513  0.00125628  0.06565657  0.06691919  0.06431273  0.04899497  0.05541562  0.05534591  0.05534591  0.12595420  0.12676056  0.12595420  0.09974747  0.13316262  0.12595420  0.12849873  0.12276215  0.12531969  0.12340967  0.13430852  0.10493047  0.12276215  0.13112582  0.12659846  0.13280213  0.07798743  0.12820514  0.10493047  0.09823678  0.09445844  0.09697733  0.09947644  0.09974747  0.10435931  0.10171731  0.10113780  0.07978723  0.09868421  0.11125158  0.13272010  0.11026616  0.13066667  0.12666667  0.10526316  0.10619469  0.10835509  0.09709962  0.09921671  0.10493047  0.12881806  0.13182424  0.13306983  0.13306983  0.12598425  0.12631579  0.12612613  0.13099870  0.13157895  0.13090418  0.12612613  0.12810458  0.12817259  0.12367021  0.12367021  0.13043478  0.13197279  0.12983425  0.13037448  0.13444301  0.12646675  0.11026616  0.10796915  0.10695876  0.10745891  0.10925450  0.10141207  0.10506329  0.10759494  0.11026616  0.09823678  0.10714286  0.13358779  0.10101010  0.12356688  0.10619469  0.10592686  0.09571788  0.09571788  0.12468193  0.10212202  0.07924528  0.09823678  0.09571788  0.10526316  0.09571788  0.09836066  0.09722222  0.07934508  0.07918263  0.07934508  0.08060453  0.08060453  0.07934508  0.07934508  0.08186398  0.07934508  0.07934508  0.06171285  0.06171285  0.07808565  0.07934508  0.07934508  0.07934508  0.08060453  0.07934508  0.07934508  0.08186398  0.07934508  0.07934508  0.07934508  0.07934508  0.08186398  0.08060453  0.11446541  0.11538462  0.11949685  0.11446541  0.11446541  0.11446541  0.11446541  0.11446541  0.11446541  0.11446541  0.11446541  0.11446541  0.11446541  0.11446541  0.11446541  0.11446541  0.11446541  0.11320755  0.11460957  0.11572327  0.11586902  0.11572327  0.11572327  0.11572327  0.10214376  0.11489899  0.10700132  0.07601573  0.11460957  0.11460957  0.11446541  0.11460957  0.11949685  0.11949685  0.11460957  0.11460957  0.11460957  0.11460957  0.11446541  0.11446541  0.11460957  0.11460957  0.11460957  0.11446541  0.11335012  0.11446541  0.11194968  0.11698113  0.11446541  0.11572327  0.10957178  0.11446541  0.11572327  0.11460957  0.07752956  0.07525510  0.07503234  0.07251909  0.07369759  0.11446541  0.06792453  0.06415094  0.06666667  0.06918239  0.00503145  0.00125628  0.00125628  0.09205548  0.09722222  0.06783920  0.09836066  0.11712846  0.08176101  0.11194968  0.11209068  0.11320755  0.11209068  0.10943396  0.11194968  0.11194968  0.11194968  0.07934508  0.07934508  0.07934508  0.07934508  0.10088272  0.09709962  0.10088272  0.09974747  0.10088272  0.09836066  0.09836066  0.09836066  0.09836066  0.10088272  0.09836066  0.10101010  0.11237374  0.11421320  0.09974747  0.08448928  0.10998736  0.09217171  0.00125628  0.06666667  0.09746835  0.06658292  0.08050314  0.09836066  0.00502513  0.07934508  0.06909548  0.00756620  0.06415094  0.06171285  0.06171285  0.06045340  0.06045340  0.06045340  0.06045340  0.06297229  0.06297229  0.06297229  0.06297229  0.06045340  0.10075567  0.08964647  0.06532663  0.10214376  0.09722222  0.10340479  0.10214376  0.09722222  0.09974747  0.08618505  0.08227848  0.08238276  0.08111534  0.09583858  0.09355246  0.08712121  0.08723135  0.10886076  0.07808565  0.06557377  0.07818411  0.07224335  0.06658292  0.06658292  0.05534591  0.05911950  0.06052963  0.06683481  0.05527638  0.08805031  0.05681818  0.06590621  0.07828283  0.06439394  0.06565657  0.07808565  0.06155779  0.06407035  0.05904523  0.06052963  0.06052963  0.06801008  0.06783920  0.06407035  0.11125158  0.10745891  0.10592686  0.09709962  0.10745891  0.11712846  0.14771242  0.08176101  0.10088272  0.13959391  0.11645570  0.12563452  0.13214740  0.12960610  0.10831235  0.12309644  0.12436548  0.12817259  0.13071066  0.13248408  0.12836970  0.12276215  0.09481668  0.10075567  0.10088272  0.10101010  0.10493047  0.09974747  0.06455696  0.15355329
EU113306    0.00125628  0.00251256  0.00000000  0.00000000  0.00000000  0.00000000  0.00125628  0.00125628  0.09722222  0.09722222  0.10240202  0.09848485  0.10101010  0.09848485  0.09848485  0.09974747  0.09848485  0.09722222  0.09848485  0.09722222  0.10101010  0.09848485  0.09974747  0.09722222  0.09848485  0.09722222  0.09722222  0.10858586  0.09722222  0.07035176  0.06783920  0.11572327  0.06783920  0.06783920  0.06783920  0.06783920  0.06658292  0.06783920  0.06783920  0.06783920  0.06783920  0.06783920  0.06783920  0.06783920  0.06783920  0.06783920  0.06783920  0.06783920  0.06783920  0.06783920  0.06783920  0.06658292  0.06783920  0.06783920  0.06783920  0.06658292  0.06909548  0.06783920  0.06783920  0.06783920  0.06783920  0.06783920  0.06783920  0.06783920  0.06783920  0.06783920  0.06783920  0.06783920  0.06783920  0.06783920  0.06783920  0.06909548  0.06909548  0.06783920  0.06783920  0.06783920  0.06783920  0.06658292  0.06783920  0.06783920  0.06783920  0.06783920  0.06783920  0.06783920  0.06783920  0.06783920  0.06783920  0.06783920  0.07682620  0.06792453  0.06792453  0.06297229  0.06155779  0.06549118  0.06658292  0.06909548  0.06909548  0.00125628  0.00125628  0.00125628  0.00125628  0.00503145  0.00125628  0.00125628  0.00125628  0.00502513  0.00125628  0.06565657  0.06691919  0.06431273  0.04899497  0.05541562  0.05534591  0.05534591  0.12595420  0.12676056  0.12595420  0.09974747  0.13316262  0.12595420  0.12849873  0.12276215  0.12531969  0.12340967  0.13430852  0.10493047  0.12276215  0.13112582  0.12659846  0.13280213  0.07798743  0.12820514  0.10493047  0.09823678  0.09445844  0.09697733  0.09947644  0.09974747  0.10435931  0.10171731  0.10113780  0.07978723  0.09868421  0.11125158  0.13272010  0.11026616  0.13066667  0.12666667  0.10526316  0.10619469  0.10835509  0.09709962  0.09921671  0.10493047  0.12881806  0.13182424  0.13306983  0.13306983  0.12598425  0.12631579  0.12612613  0.13099870  0.13157895  0.13090418  0.12612613  0.12810458  0.12817259  0.12367021  0.12367021  0.13043478  0.13197279  0.12983425  0.13037448  0.13444301  0.12646675  0.11026616  0.10796915  0.10695876  0.10745891  0.10925450  0.10141207  0.10506329  0.10759494  0.11026616  0.09823678  0.10714286  0.13358779  0.10101010  0.12356688  0.10619469  0.10592686  0.09571788  0.09571788  0.12468193  0.10212202  0.07924528  0.09823678  0.09571788  0.10526316  0.09571788  0.09836066  0.09722222  0.07934508  0.07918263  0.07934508  0.08060453  0.08060453  0.07934508  0.07934508  0.08186398  0.07934508  0.07934508  0.06171285  0.06171285  0.07808565  0.07934508  0.07934508  0.07934508  0.08060453  0.07934508  0.07934508  0.08186398  0.07934508  0.07934508  0.07934508  0.07934508  0.08186398  0.08060453  0.11446541  0.11538462  0.11949685  0.11446541  0.11446541  0.11446541  0.11446541  0.11446541  0.11446541  0.11446541  0.11446541  0.11446541  0.11446541  0.11446541  0.11446541  0.11446541  0.11446541  0.11320755  0.11460957  0.11572327  0.11586902  0.11572327  0.11572327  0.11572327  0.10214376  0.11489899  0.10700132  0.07601573  0.11460957  0.11460957  0.11446541  0.11460957  0.11949685  0.11949685  0.11460957  0.11460957  0.11460957  0.11460957  0.11446541  0.11446541  0.11460957  0.11460957  0.11460957  0.11446541  0.11335012  0.11446541  0.11194968  0.11698113  0.11446541  0.11572327  0.10957178  0.11446541  0.11572327  0.11460957  0.07752956  0.07525510  0.07503234  0.07251909  0.07369759  0.11446541  0.06792453  0.06415094  0.06666667  0.06918239  0.00503145  0.00125628  0.00125628  0.09205548  0.09722222  0.06783920  0.09836066  0.11712846  0.08176101  0.11194968  0.11209068  0.11320755  0.11209068  0.10943396  0.11194968  0.11194968  0.11194968  0.07934508  0.07934508  0.07934508  0.07934508  0.10088272  0.09709962  0.10088272  0.09974747  0.10088272  0.09836066  0.09836066  0.09836066  0.09836066  0.10088272  0.09836066  0.10101010  0.11237374  0.11421320  0.09974747  0.08448928  0.10998736  0.09217171  0.00125628  0.06666667  0.09746835  0.06658292  0.08050314  0.09836066  0.00502513  0.07934508  0.06909548  0.00756620  0.06415094  0.06171285  0.06171285  0.06045340  0.06045340  0.06045340  0.06045340  0.06297229  0.06297229  0.06297229  0.06297229  0.06045340  0.10075567  0.08964647  0.06532663  0.10214376  0.09722222  0.10340479  0.10214376  0.09722222  0.09974747  0.08618505  0.08227848  0.08238276  0.08111534  0.09583858  0.09355246  0.08712121  0.08723135  0.10886076  0.07808565  0.06557377  0.07818411  0.07224335  0.06658292  0.06658292  0.05534591  0.05911950  0.06052963  0.06683481  0.05527638  0.08805031  0.05681818  0.06590621  0.07828283  0.06439394  0.06565657  0.07808565  0.06155779  0.06407035  0.05904523  0.06052963  0.06052963  0.06801008  0.06783920  0.06407035  0.11125158  0.10745891  0.10592686  0.09709962  0.10745891  0.11712846  0.14771242  0.08176101  0.10088272  0.13959391  0.11645570  0.12563452  0.13214740  0.12960610  0.10831235  0.12309644  0.12436548  0.12817259  0.13071066  0.13248408  0.12836970  0.12276215  0.09481668  0.10075567  0.10088272  0.10101010  0.10493047  0.09974747  0.06455696  0.15355329
EU113305    0.00125628  0.00251256  0.00000000  0.00000000  0.00000000  0.00000000  0.00125628  0.00125628  0.09722222  0.09722222  0.10240202  0.09848485  0.10101010  0.09848485  0.09848485  0.09974747  0.09848485  0.09722222  0.09848485  0.09722222  0.10101010  0.09848485  0.09974747  0.09722222  0.09848485  0.09722222  0.09722222  0.10858586  0.09722222  0.07035176  0.06783920  0.11572327  0.06783920  0.06783920  0.06783920  0.06783920  0.06658292  0.06783920  0.06783920  0.06783920  0.06783920  0.06783920  0.06783920  0.06783920  0.06783920  0.06783920  0.06783920  0.06783920  0.06783920  0.06783920  0.06783920  0.06658292  0.06783920  0.06783920  0.06783920  0.06658292  0.06909548  0.06783920  0.06783920  0.06783920  0.06783920  0.06783920  0.06783920  0.06783920  0.06783920  0.06783920  0.06783920  0.06783920  0.06783920  0.06783920  0.06783920  0.06909548  0.06909548  0.06783920  0.06783920  0.06783920  0.06783920  0.06658292  0.06783920  0.06783920  0.06783920  0.06783920  0.06783920  0.06783920  0.06783920  0.06783920  0.06783920  0.06783920  0.07682620  0.06792453  0.06792453  0.06297229  0.06155779  0.06549118  0.06658292  0.06909548  0.06909548  0.00125628  0.00125628  0.00125628  0.00125628  0.00503145  0.00125628  0.00125628  0.00125628  0.00502513  0.00125628  0.06565657  0.06691919  0.06431273  0.04899497  0.05541562  0.05534591  0.05534591  0.12595420  0.12676056  0.12595420  0.09974747  0.13316262  0.12595420  0.12849873  0.12276215  0.12531969  0.12340967  0.13430852  0.10493047  0.12276215  0.13112582  0.12659846  0.13280213  0.07798743  0.12820514  0.10493047  0.09823678  0.09445844  0.09697733  0.09947644  0.09974747  0.10435931  0.10171731  0.10113780  0.07978723  0.09868421  0.11125158  0.13272010  0.11026616  0.13066667  0.12666667  0.10526316  0.10619469  0.10835509  0.09709962  0.09921671  0.10493047  0.12881806  0.13182424  0.13306983  0.13306983  0.12598425  0.12631579  0.12612613  0.13099870  0.13157895  0.13090418  0.12612613  0.12810458  0.12817259  0.12367021  0.12367021  0.13043478  0.13197279  0.12983425  0.13037448  0.13444301  0.12646675  0.11026616  0.10796915  0.10695876  0.10745891  0.10925450  0.10141207  0.10506329  0.10759494  0.11026616  0.09823678  0.10714286  0.13358779  0.10101010  0.12356688  0.10619469  0.10592686  0.09571788  0.09571788  0.12468193  0.10212202  0.07924528  0.09823678  0.09571788  0.10526316  0.09571788  0.09836066  0.09722222  0.07934508  0.07918263  0.07934508  0.08060453  0.08060453  0.07934508  0.07934508  0.08186398  0.07934508  0.07934508  0.06171285  0.06171285  0.07808565  0.07934508  0.07934508  0.07934508  0.08060453  0.07934508  0.07934508  0.08186398  0.07934508  0.07934508  0.07934508  0.07934508  0.08186398  0.08060453  0.11446541  0.11538462  0.11949685  0.11446541  0.11446541  0.11446541  0.11446541  0.11446541  0.11446541  0.11446541  0.11446541  0.11446541  0.11446541  0.11446541  0.11446541  0.11446541  0.11446541  0.11320755  0.11460957  0.11572327  0.11586902  0.11572327  0.11572327  0.11572327  0.10214376  0.11489899  0.10700132  0.07601573  0.11460957  0.11460957  0.11446541  0.11460957  0.11949685  0.11949685  0.11460957  0.11460957  0.11460957  0.11460957  0.11446541  0.11446541  0.11460957  0.11460957  0.11460957  0.11446541  0.11335012  0.11446541  0.11194968  0.11698113  0.11446541  0.11572327  0.10957178  0.11446541  0.11572327  0.11460957  0.07752956  0.07525510  0.07503234  0.07251909  0.07369759  0.11446541  0.06792453  0.06415094  0.06666667  0.06918239  0.00503145  0.00125628  0.00125628  0.09205548  0.09722222  0.06783920  0.09836066  0.11712846  0.08176101  0.11194968  0.11209068  0.11320755  0.11209068  0.10943396  0.11194968  0.11194968  0.11194968  0.07934508  0.07934508  0.07934508  0.07934508  0.10088272  0.09709962  0.10088272  0.09974747  0.10088272  0.09836066  0.09836066  0.09836066  0.09836066  0.10088272  0.09836066  0.10101010  0.11237374  0.11421320  0.09974747  0.08448928  0.10998736  0.09217171  0.00125628  0.06666667  0.09746835  0.06658292  0.08050314  0.09836066  0.00502513  0.07934508  0.06909548  0.00756620  0.06415094  0.06171285  0.06171285  0.06045340  0.06045340  0.06045340  0.06045340  0.06297229  0.06297229  0.06297229  0.06297229  0.06045340  0.10075567  0.08964647  0.06532663  0.10214376  0.09722222  0.10340479  0.10214376  0.09722222  0.09974747  0.08618505  0.08227848  0.08238276  0.08111534  0.09583858  0.09355246  0.08712121  0.08723135  0.10886076  0.07808565  0.06557377  0.07818411  0.07224335  0.06658292  0.06658292  0.05534591  0.05911950  0.06052963  0.06683481  0.05527638  0.08805031  0.05681818  0.06590621  0.07828283  0.06439394  0.06565657  0.07808565  0.06155779  0.06407035  0.05904523  0.06052963  0.06052963  0.06801008  0.06783920  0.06407035  0.11125158  0.10745891  0.10592686  0.09709962  0.10745891  0.11712846  0.14771242  0.08176101  0.10088272  0.13959391  0.11645570  0.12563452  0.13214740  0.12960610  0.10831235  0.12309644  0.12436548  0.12817259  0.13071066  0.13248408  0.12836970  0.12276215  0.09481668  0.10075567  0.10088272  0.10101010  0.10493047  0.09974747  0.06455696  0.15355329
EU113304    0.00000000  0.00125628  0.00125628  0.00125628  0.00125628  0.00125628  0.00000000  0.00000000  0.09595960  0.09595960  0.10113780  0.09722222  0.09974747  0.09722222  0.09722222  0.09848485  0.09722222  0.09595960  0.09722222  0.09595960  0.09974747  0.09722222  0.09848485  0.09595960  0.09722222  0.09595960  0.09595960  0.10732323  0.09595960  0.07160804  0.06909548  0.11446541  0.06909548  0.06909548  0.06909548  0.06909548  0.06783920  0.06909548  0.06909548  0.06909548  0.06909548  0.06909548  0.06909548  0.06909548  0.06909548  0.06909548  0.06909548  0.06909548  0.06909548  0.06909548  0.06909548  0.06783920  0.06909548  0.06909548  0.06909548  0.06783920  0.07035176  0.06909548  0.06909548  0.06909548  0.06909548  0.06909548  0.06909548  0.06909548  0.06909548  0.06909548  0.06909548  0.06909548  0.06909548  0.06909548  0.06909548  0.07035176  0.07035176  0.06909548  0.06909548  0.06909548  0.06909548  0.06783920  0.06909548  0.06909548  0.06909548  0.06909548  0.06909548  0.06909548  0.06909548  0.06909548  0.06909548  0.06909548  0.07808565  0.06918239  0.06918239  0.06423174  0.06281407  0.06675063  0.06532663  0.07035176  0.07035176  0.00251256  0.00251256  0.00251256  0.00251256  0.00628931  0.00251256  0.00251256  0.00251256  0.00376884  0.00251256  0.06691919  0.06565657  0.06557377  0.04773869  0.05667506  0.05660377  0.05660377  0.12468193  0.12548016  0.12468193  0.09848485  0.13188221  0.12468193  0.12722646  0.12148338  0.12404092  0.12213740  0.13297872  0.10619469  0.12148338  0.12980132  0.12531969  0.13147411  0.07672956  0.12692308  0.10619469  0.09697733  0.09319899  0.09571788  0.09816754  0.09848485  0.10568032  0.10039630  0.09987358  0.07845744  0.09736842  0.10998736  0.13140604  0.10899873  0.12933333  0.12533334  0.10391363  0.10493047  0.10704961  0.09583858  0.09791122  0.10619469  0.12749004  0.13049267  0.13175231  0.13175231  0.12467191  0.12500000  0.12483913  0.12970169  0.13026316  0.12955466  0.12483913  0.12679739  0.12690355  0.12234043  0.12234043  0.12911727  0.13061224  0.12845305  0.12898752  0.13316262  0.12516297  0.10899873  0.10668381  0.10567010  0.10619469  0.10796915  0.10012837  0.10632911  0.10632911  0.10899873  0.09697733  0.10586735  0.13231552  0.09974747  0.12229300  0.10493047  0.10466582  0.09445844  0.09445844  0.12340967  0.10344828  0.07798743  0.09697733  0.09445844  0.10397946  0.09445844  0.09709962  0.09595960  0.07808565  0.07790549  0.07808565  0.07934508  0.07934508  0.07808565  0.07808565  0.08060453  0.07808565  0.07808565  0.06045340  0.06045340  0.07682620  0.07808565  0.07808565  0.07808565  0.07934508  0.07808565  0.07808565  0.08060453  0.07808565  0.07808565  0.07808565  0.07808565  0.08060453  0.07934508  0.11320755  0.11410256  0.11823899  0.11320755  0.11320755  0.11320755  0.11320755  0.11320755  0.11320755  0.11320755  0.11320755  0.11320755  0.11320755  0.11320755  0.11320755  0.11320755  0.11320755  0.11194968  0.11335012  0.11698113  0.11712846  0.11698113  0.11698113  0.11698113  0.10088272  0.11363637  0.10568032  0.07470511  0.11335012  0.11335012  0.11320755  0.11335012  0.11823899  0.11823899  0.11335012  0.11335012  0.11335012  0.11335012  0.11320755  0.11320755  0.11335012  0.11335012  0.11335012  0.11320755  0.11460957  0.11320755  0.11320755  0.11572327  0.11320755  0.11446541  0.10831235  0.11320755  0.11446541  0.11335012  0.07621551  0.07397959  0.07373868  0.07124682  0.07242694  0.11320755  0.06666667  0.06289309  0.06540880  0.06792453  0.00377358  0.00251256  0.00251256  0.09079445  0.09595960  0.06909548  0.09709962  0.11586902  0.08301887  0.11320755  0.11335012  0.11446541  0.11335012  0.11069182  0.11320755  0.11320755  0.11320755  0.07808565  0.07808565  0.07808565  0.07808565  0.09962169  0.09583858  0.09962169  0.09848485  0.09962169  0.09709962  0.09709962  0.09709962  0.09709962  0.09962169  0.09709962  0.09974747  0.11111111  0.11294416  0.09848485  0.08322825  0.10872313  0.09090909  0.00251256  0.06540880  0.09620253  0.06783920  0.08176101  0.09709962  0.00376884  0.07808565  0.07035176  0.00630517  0.06289309  0.06045340  0.06045340  0.05919395  0.05919395  0.05919395  0.05919395  0.06171285  0.06171285  0.06171285  0.06171285  0.05919395  0.09949622  0.08838384  0.06407035  0.10088272  0.09595960  0.10214376  0.10088272  0.09595960  0.09848485  0.08491762  0.08101266  0.08111534  0.07984791  0.09457755  0.09481668  0.08585858  0.08596713  0.10759494  0.07682620  0.06683481  0.07944515  0.07097592  0.06783920  0.06783920  0.05660377  0.06037736  0.05926860  0.06809584  0.05402010  0.08679245  0.05808081  0.06463879  0.07702021  0.06313131  0.06439394  0.07682620  0.06030151  0.06281407  0.05778895  0.05926860  0.05926860  0.06675063  0.06658292  0.06281407  0.10998736  0.10619469  0.10466582  0.09583858  0.10619469  0.11586902  0.14901961  0.08301887  0.09962169  0.13832487  0.11645570  0.12563452  0.13214740  0.12960610  0.10705290  0.12182741  0.12309644  0.12690355  0.12944162  0.13121019  0.12708601  0.12148338  0.09355246  0.09949622  0.09962169  0.09974747  0.10619469  0.09848485  0.06329114  0.15228426
EU113303    0.00000000  0.00125628  0.00125628  0.00125628  0.00125628  0.00125628  0.00000000  0.00000000  0.09595960  0.09595960  0.10113780  0.09722222  0.09974747  0.09722222  0.09722222  0.09848485  0.09722222  0.09595960  0.09722222  0.09595960  0.09974747  0.09722222  0.09848485  0.09595960  0.09722222  0.09595960  0.09595960  0.10732323  0.09595960  0.07160804  0.06909548  0.11446541  0.06909548  0.06909548  0.06909548  0.06909548  0.06783920  0.06909548  0.06909548  0.06909548  0.06909548  0.06909548  0.06909548  0.06909548  0.06909548  0.06909548  0.06909548  0.06909548  0.06909548  0.06909548  0.06909548  0.06783920  0.06909548  0.06909548  0.06909548  0.06783920  0.07035176  0.06909548  0.06909548  0.06909548  0.06909548  0.06909548  0.06909548  0.06909548  0.06909548  0.06909548  0.06909548  0.06909548  0.06909548  0.06909548  0.06909548  0.07035176  0.07035176  0.06909548  0.06909548  0.06909548  0.06909548  0.06783920  0.06909548  0.06909548  0.06909548  0.06909548  0.06909548  0.06909548  0.06909548  0.06909548  0.06909548  0.06909548  0.07808565  0.06918239  0.06918239  0.06423174  0.06281407  0.06675063  0.06532663  0.07035176  0.07035176  0.00251256  0.00251256  0.00251256  0.00251256  0.00628931  0.00251256  0.00251256  0.00251256  0.00376884  0.00251256  0.06691919  0.06565657  0.06557377  0.04773869  0.05667506  0.05660377  0.05660377  0.12468193  0.12548016  0.12468193  0.09848485  0.13188221  0.12468193  0.12722646  0.12148338  0.12404092  0.12213740  0.13297872  0.10619469  0.12148338  0.12980132  0.12531969  0.13147411  0.07672956  0.12692308  0.10619469  0.09697733  0.09319899  0.09571788  0.09816754  0.09848485  0.10568032  0.10039630  0.09987358  0.07845744  0.09736842  0.10998736  0.13140604  0.10899873  0.12933333  0.12533334  0.10391363  0.10493047  0.10704961  0.09583858  0.09791122  0.10619469  0.12749004  0.13049267  0.13175231  0.13175231  0.12467191  0.12500000  0.12483913  0.12970169  0.13026316  0.12955466  0.12483913  0.12679739  0.12690355  0.12234043  0.12234043  0.12911727  0.13061224  0.12845305  0.12898752  0.13316262  0.12516297  0.10899873  0.10668381  0.10567010  0.10619469  0.10796915  0.10012837  0.10632911  0.10632911  0.10899873  0.09697733  0.10586735  0.13231552  0.09974747  0.12229300  0.10493047  0.10466582  0.09445844  0.09445844  0.12340967  0.10344828  0.07798743  0.09697733  0.09445844  0.10397946  0.09445844  0.09709962  0.09595960  0.07808565  0.07790549  0.07808565  0.07934508  0.07934508  0.07808565  0.07808565  0.08060453  0.07808565  0.07808565  0.06045340  0.06045340  0.07682620  0.07808565  0.07808565  0.07808565  0.07934508  0.07808565  0.07808565  0.08060453  0.07808565  0.07808565  0.07808565  0.07808565  0.08060453  0.07934508  0.11320755  0.11410256  0.11823899  0.11320755  0.11320755  0.11320755  0.11320755  0.11320755  0.11320755  0.11320755  0.11320755  0.11320755  0.11320755  0.11320755  0.11320755  0.11320755  0.11320755  0.11194968  0.11335012  0.11698113  0.11712846  0.11698113  0.11698113  0.11698113  0.10088272  0.11363637  0.10568032  0.07470511  0.11335012  0.11335012  0.11320755  0.11335012  0.11823899  0.11823899  0.11335012  0.11335012  0.11335012  0.11335012  0.11320755  0.11320755  0.11335012  0.11335012  0.11335012  0.11320755  0.11460957  0.11320755  0.11320755  0.11572327  0.11320755  0.11446541  0.10831235  0.11320755  0.11446541  0.11335012  0.07621551  0.07397959  0.07373868  0.07124682  0.07242694  0.11320755  0.06666667  0.06289309  0.06540880  0.06792453  0.00377358  0.00251256  0.00251256  0.09079445  0.09595960  0.06909548  0.09709962  0.11586902  0.08301887  0.11320755  0.11335012  0.11446541  0.11335012  0.11069182  0.11320755  0.11320755  0.11320755  0.07808565  0.07808565  0.07808565  0.07808565  0.09962169  0.09583858  0.09962169  0.09848485  0.09962169  0.09709962  0.09709962  0.09709962  0.09709962  0.09962169  0.09709962  0.09974747  0.11111111  0.11294416  0.09848485  0.08322825  0.10872313  0.09090909  0.00251256  0.06540880  0.09620253  0.06783920  0.08176101  0.09709962  0.00376884  0.07808565  0.07035176  0.00630517  0.06289309  0.06045340  0.06045340  0.05919395  0.05919395  0.05919395  0.05919395  0.06171285  0.06171285  0.06171285  0.06171285  0.05919395  0.09949622  0.08838384  0.06407035  0.10088272  0.09595960  0.10214376  0.10088272  0.09595960  0.09848485  0.08491762  0.08101266  0.08111534  0.07984791  0.09457755  0.09481668  0.08585858  0.08596713  0.10759494  0.07682620  0.06683481  0.07944515  0.07097592  0.06783920  0.06783920  0.05660377  0.06037736  0.05926860  0.06809584  0.05402010  0.08679245  0.05808081  0.06463879  0.07702021  0.06313131  0.06439394  0.07682620  0.06030151  0.06281407  0.05778895  0.05926860  0.05926860  0.06675063  0.06658292  0.06281407  0.10998736  0.10619469  0.10466582  0.09583858  0.10619469  0.11586902  0.14901961  0.08301887  0.09962169  0.13832487  0.11645570  0.12563452  0.13214740  0.12960610  0.10705290  0.12182741  0.12309644  0.12690355  0.12944162  0.13121019  0.12708601  0.12148338  0.09355246  0.09949622  0.09962169  0.09974747  0.10619469  0.09848485  0.06329114  0.15228426
EU876604    0.09595960  0.09469697  0.09722222  0.09722222  0.09722222  0.09722222  0.09595960  0.09595960  0.00000000  0.00249688  0.01000000  0.00374532  0.00624220  0.00374532  0.00374532  0.00499376  0.00374532  0.00249688  0.00374532  0.00249688  0.00624220  0.00374532  0.00749064  0.00249688  0.00374532  0.00249688  0.00249688  0.01622971  0.00249688  0.10844893  0.10718790  0.11292347  0.10844893  0.10844893  0.10844893  0.10844893  0.10844893  0.10844893  0.10844893  0.10844893  0.10844893  0.10844893  0.10844893  0.10844893  0.10844893  0.10844893  0.10844893  0.10844893  0.10844893  0.10844893  0.10844893  0.10718790  0.10844893  0.10844893  0.10844893  0.10844893  0.10970996  0.10844893  0.10844893  0.10844893  0.10844893  0.10844893  0.10844893  0.10844893  0.10844893  0.10844893  0.10844893  0.10844893  0.10844893  0.10844893  0.10844893  0.10970996  0.10970996  0.10844893  0.10844893  0.10844893  0.10844893  0.10718790  0.10844893  0.10844893  0.10844893  0.10844893  0.10844893  0.10844893  0.10844893  0.10844893  0.10844893  0.10844893  0.11306532  0.10858586  0.10858586  0.10592686  0.10214376  0.10844893  0.09798995  0.10970996  0.10970996  0.09595960  0.09595960  0.09595960  0.09595960  0.09987358  0.09595960  0.09595960  0.09595960  0.09722222  0.09595960  0.10759494  0.10392902  0.10745891  0.08816121  0.09355246  0.09343434  0.09343434  0.13383839  0.13468869  0.13383839  0.10025062  0.13468869  0.13383839  0.13670886  0.13104326  0.13358779  0.13131313  0.13852243  0.10552764  0.13104326  0.14361002  0.13451776  0.14398943  0.09125000  0.12849873  0.10552764  0.10387985  0.10012516  0.10262828  0.10663199  0.10025062  0.10878113  0.11023622  0.10804020  0.09126984  0.10602094  0.11349306  0.14640523  0.11083123  0.13793103  0.14323607  0.10363392  0.10466582  0.11067709  0.10275690  0.10635538  0.10552764  0.13043478  0.14304636  0.14416777  0.14416777  0.13671875  0.13689700  0.13409962  0.13642214  0.13838120  0.14745308  0.13409962  0.13896103  0.13888890  0.13359788  0.13359788  0.14154653  0.13477089  0.13406293  0.13324176  0.14649682  0.13989638  0.11083123  0.10641026  0.10668381  0.10718790  0.10769231  0.10445860  0.10678392  0.11194968  0.11083123  0.10387985  0.10559797  0.13383839  0.10790464  0.13054499  0.10466582  0.10790464  0.09887359  0.10137672  0.13037975  0.10789473  0.09000000  0.10137672  0.10137672  0.10573249  0.10137672  0.00374532  0.08060453  0.09147870  0.09137056  0.09147870  0.09273183  0.09273183  0.09147870  0.09147870  0.09398496  0.09147870  0.09147870  0.09697733  0.09697733  0.09022556  0.09147870  0.09147870  0.09147870  0.09273183  0.09147870  0.09147870  0.09398496  0.09147870  0.09147870  0.09147870  0.09147870  0.09398496  0.09273183  0.10375000  0.10178117  0.10763454  0.10375000  0.10375000  0.10375000  0.10375000  0.10375000  0.10375000  0.10375000  0.10375000  0.10375000  0.10375000  0.10375000  0.10375000  0.10375000  0.10362048  0.10250000  0.10387985  0.10750000  0.10763454  0.10750000  0.10750000  0.10750000  0.00749064  0.10414053  0.01566580  0.12236842  0.10387985  0.10387985  0.10375000  0.10387985  0.10875000  0.10875000  0.10387985  0.10387985  0.10387985  0.10387985  0.10375000  0.10375000  0.10387985  0.10387985  0.10387985  0.10375000  0.10513142  0.10375000  0.10375000  0.10625000  0.11292347  0.10500000  0.11417817  0.10375000  0.10237204  0.10387985  0.12516469  0.11779770  0.11688311  0.11494253  0.11607143  0.10375000  0.09296482  0.08919598  0.09170854  0.09170854  0.09734514  0.09595960  0.09595960  0.09273183  0.08060453  0.10844893  0.10037641  0.11543287  0.09261577  0.10375000  0.10387985  0.10500000  0.10387985  0.10125000  0.10375000  0.10375000  0.10375000  0.09147870  0.09147870  0.09147870  0.09147870  0.00624220  0.00749064  0.00624220  0.00500000  0.00624220  0.00374532  0.00624220  0.00374532  0.00374532  0.00873908  0.00624220  0.03125000  0.06007509  0.11712846  0.07944515  0.12216625  0.11432160  0.09284818  0.09595960  0.09170854  0.09811321  0.10718790  0.09762203  0.00499376  0.09722222  0.09649123  0.11097100  0.09885932  0.08919598  0.09697733  0.09697733  0.09571788  0.09571788  0.09571788  0.09571788  0.09823678  0.09823678  0.09823678  0.09823678  0.09571788  0.10638298  0.08196721  0.10790464  0.03875000  0.00249688  0.00873908  0.00749064  0.07692308  0.08668341  0.07808565  0.06918239  0.06926952  0.07052897  0.08030113  0.07430731  0.07044026  0.07547170  0.11069182  0.09523810  0.10619469  0.11446541  0.11450382  0.10718790  0.10718790  0.09343434  0.09343434  0.09823678  0.10745891  0.09535759  0.12232030  0.10101010  0.10844893  0.12232030  0.10088272  0.10088272  0.09308176  0.09170854  0.09673367  0.09170854  0.09331652  0.09331652  0.09949622  0.09924623  0.10050251  0.11349306  0.11097100  0.09571788  0.09193955  0.11180905  0.11543287  0.15404700  0.09261577  0.10288582  0.13906448  0.12594458  0.12610340  0.13114753  0.12862547  0.11543287  0.12944162  0.13071066  0.13762626  0.14015152  0.13400759  0.12866242  0.13104326  0.10440251  0.10638298  0.10651629  0.10790464  0.10552764  0.10025062  0.09746835  0.07286432
EU876603    0.09595960  0.09469697  0.09722222  0.09722222  0.09722222  0.09722222  0.09595960  0.09595960  0.00249688  0.00000000  0.00750000  0.00124844  0.00374532  0.00124844  0.00124844  0.00249688  0.00124844  0.00000000  0.00124844  0.00000000  0.00374532  0.00124844  0.00499376  0.00000000  0.00124844  0.00000000  0.00000000  0.01373283  0.00000000  0.10844893  0.10718790  0.11292347  0.10844893  0.10844893  0.10844893  0.10844893  0.10844893  0.10844893  0.10844893  0.10844893  0.10844893  0.10844893  0.10844893  0.10844893  0.10844893  0.10844893  0.10844893  0.10844893  0.10844893  0.10844893  0.10844893  0.10718790  0.10844893  0.10844893  0.10844893  0.10844893  0.10970996  0.10844893  0.10844893  0.10844893  0.10844893  0.10844893  0.10844893  0.10844893  0.10844893  0.10844893  0.10844893  0.10844893  0.10844893  0.10844893  0.10844893  0.10970996  0.10970996  0.10844893  0.10844893  0.10844893  0.10844893  0.10718790  0.10844893  0.10844893  0.10844893  0.10844893  0.10844893  0.10844893  0.10844893  0.10844893  0.10844893  0.10844893  0.11306532  0.10858586  0.10858586  0.10592686  0.10214376  0.10844893  0.09798995  0.10970996  0.10970996  0.09595960  0.09595960  0.09595960  0.09595960  0.09987358  0.09595960  0.09595960  0.09595960  0.09722222  0.09595960  0.10759494  0.10392902  0.10745891  0.08816121  0.09355246  0.09343434  0.09343434  0.13383839  0.13468869  0.13383839  0.10025062  0.13468869  0.13383839  0.13670886  0.13104326  0.13358779  0.13131313  0.13852243  0.10552764  0.13104326  0.14361002  0.13451776  0.14398943  0.09125000  0.12849873  0.10552764  0.10387985  0.10012516  0.10262828  0.10663199  0.10025062  0.10878113  0.11023622  0.10804020  0.09126984  0.10602094  0.11475410  0.14640523  0.11083123  0.13793103  0.14323607  0.10497981  0.10592686  0.11197916  0.10275690  0.10635538  0.10552764  0.13043478  0.14304636  0.14416777  0.14416777  0.13671875  0.13689700  0.13409962  0.13642214  0.13838120  0.14745308  0.13409962  0.13896103  0.13888890  0.13359788  0.13359788  0.14154653  0.13477089  0.13406293  0.13324176  0.14649682  0.13989638  0.11083123  0.10769231  0.10796915  0.10844893  0.10897436  0.10445860  0.10678392  0.11194968  0.11083123  0.10387985  0.10687023  0.13383839  0.10790464  0.13054499  0.10592686  0.10790464  0.09887359  0.10137672  0.13037975  0.10789473  0.09000000  0.10137672  0.10137672  0.10573249  0.10137672  0.00124844  0.08060453  0.09147870  0.09137056  0.09147870  0.09273183  0.09273183  0.09147870  0.09147870  0.09398496  0.09147870  0.09147870  0.09697733  0.09697733  0.09022556  0.09147870  0.09147870  0.09147870  0.09273183  0.09147870  0.09147870  0.09398496  0.09147870  0.09147870  0.09147870  0.09147870  0.09398496  0.09273183  0.10375000  0.10178117  0.10763454  0.10375000  0.10375000  0.10375000  0.10375000  0.10375000  0.10375000  0.10375000  0.10375000  0.10375000  0.10375000  0.10375000  0.10375000  0.10375000  0.10362048  0.10250000  0.10387985  0.10750000  0.10763454  0.10750000  0.10750000  0.10750000  0.00499376  0.10414053  0.01305483  0.12236842  0.10387985  0.10387985  0.10375000  0.10387985  0.10875000  0.10875000  0.10387985  0.10387985  0.10387985  0.10387985  0.10375000  0.10375000  0.10387985  0.10387985  0.10387985  0.10375000  0.10513142  0.10375000  0.10375000  0.10625000  0.11292347  0.10500000  0.11417817  0.10375000  0.10237204  0.10387985  0.12516469  0.11779770  0.11688311  0.11494253  0.11607143  0.10375000  0.09296482  0.08919598  0.09170854  0.09422111  0.09734514  0.09595960  0.09595960  0.09273183  0.08060453  0.10844893  0.10037641  0.11543287  0.09261577  0.10375000  0.10387985  0.10500000  0.10387985  0.10125000  0.10375000  0.10375000  0.10375000  0.09147870  0.09147870  0.09147870  0.09147870  0.00374532  0.00499376  0.00374532  0.00250000  0.00374532  0.00124844  0.00374532  0.00124844  0.00124844  0.00624220  0.00374532  0.02875000  0.05757197  0.11712846  0.07944515  0.11964735  0.11432160  0.09284818  0.09595960  0.09170854  0.09811321  0.10718790  0.09762203  0.00249688  0.09722222  0.09649123  0.11097100  0.09885932  0.08919598  0.09697733  0.09697733  0.09571788  0.09571788  0.09571788  0.09571788  0.09823678  0.09823678  0.09823678  0.09823678  0.09571788  0.10638298  0.08196721  0.10790464  0.03625000  0.00000000  0.00624220  0.00499376  0.07692308  0.08668341  0.07808565  0.06918239  0.06926952  0.07052897  0.08030113  0.07430731  0.07044026  0.07547170  0.11069182  0.09523810  0.10619469  0.11446541  0.11450382  0.10718790  0.10718790  0.09343434  0.09343434  0.09823678  0.10745891  0.09535759  0.12232030  0.10101010  0.10844893  0.12232030  0.10088272  0.10088272  0.09308176  0.09170854  0.09673367  0.09170854  0.09331652  0.09331652  0.09949622  0.09924623  0.10050251  0.11475410  0.11097100  0.09571788  0.09193955  0.11180905  0.11543287  0.15274152  0.09261577  0.10288582  0.13906448  0.12594458  0.12610340  0.13114753  0.12862547  0.11543287  0.12944162  0.13071066  0.13762626  0.14015152  0.13400759  0.12866242  0.13104326  0.10440251  0.10638298  0.10651629  0.10790464  0.10552764  0.10025062  0.09746835  0.07035176
EU876602    0.10113780  0.09987358  0.10240202  0.10240202  0.10240202  0.10240202  0.10113780  0.10113780  0.01000000  0.00750000  0.00000000  0.00875000  0.01125000  0.00875000  0.00875000  0.01000000  0.00875000  0.00750000  0.00875000  0.00750000  0.01125000  0.00875000  0.01250000  0.00750000  0.00875000  0.00750000  0.00750000  0.02125000  0.00750000  0.11363637  0.11237374  0.11557789  0.11363637  0.11363637  0.11363637  0.11363637  0.11363637  0.11363637  0.11363637  0.11363637  0.11363637  0.11363637  0.11363637  0.11363637  0.11363637  0.11363637  0.11363637  0.11363637  0.11363637  0.11363637  0.11363637  0.11237374  0.11363637  0.11363637  0.11363637  0.11363637  0.11489899  0.11363637  0.11363637  0.11363637  0.11363637  0.11363637  0.11363637  0.11363637  0.11363637  0.11363637  0.11363637  0.11363637  0.11363637  0.11363637  0.11363637  0.11489899  0.11489899  0.11363637  0.11363637  0.11363637  0.11363637  0.11237374  0.11363637  0.11363637  0.11363637  0.11363637  0.11363637  0.11363637  0.11363637  0.11363637  0.11363637  0.11363637  0.11949685  0.11378002  0.11378002  0.11111111  0.10732323  0.11363637  0.10314465  0.11489899  0.11489899  0.10113780  0.10113780  0.10113780  0.10113780  0.10506329  0.10113780  0.10113780  0.10113780  0.10240202  0.10113780  0.11406844  0.11040609  0.11392405  0.09457755  0.09873418  0.09860936  0.09860936  0.14159292  0.14249364  0.14159292  0.10664994  0.14249364  0.14159292  0.14448670  0.13885351  0.14140128  0.13906448  0.14663143  0.11320755  0.13885351  0.15171504  0.14231259  0.15211640  0.09887359  0.13630573  0.11320755  0.10902256  0.10526316  0.10776942  0.11197916  0.10664994  0.11548556  0.11826544  0.11572327  0.09933775  0.11140236  0.11994950  0.15445027  0.11727617  0.14608234  0.15139443  0.11051213  0.11111111  0.11734029  0.10790464  0.11168831  0.11320755  0.13852243  0.15119363  0.15223098  0.15223098  0.14471969  0.14490862  0.14194374  0.14304124  0.14640523  0.15167785  0.14194374  0.14304291  0.14664981  0.14172186  0.14172186  0.14960630  0.14170040  0.13835616  0.13755158  0.15433674  0.14396887  0.11727617  0.11296534  0.11325611  0.11363637  0.11424904  0.11096939  0.11446541  0.11586902  0.11727617  0.10902256  0.11210191  0.14159292  0.11557789  0.13324873  0.11111111  0.11432160  0.10401002  0.10651629  0.13307984  0.11198946  0.09762203  0.10651629  0.10651629  0.10969388  0.10651629  0.00875000  0.08701135  0.09786700  0.09529860  0.09786700  0.09912170  0.09912170  0.09786700  0.09786700  0.10037641  0.09786700  0.09786700  0.10214376  0.10214376  0.09661230  0.09786700  0.09786700  0.09786700  0.09912170  0.09786700  0.09786700  0.10037641  0.09786700  0.09786700  0.09786700  0.09786700  0.10037641  0.09912170  0.11013767  0.10573249  0.11403508  0.11013767  0.11013767  0.11013767  0.11013767  0.11013767  0.11013767  0.11013767  0.11013767  0.11013767  0.11013767  0.11013767  0.11013767  0.11013767  0.11000000  0.10888611  0.11027569  0.11389237  0.11403508  0.11389237  0.11389237  0.11389237  0.01250000  0.11055277  0.01699346  0.12911727  0.11027569  0.11027569  0.11013767  0.11027569  0.11514393  0.11514393  0.11027569  0.11027569  0.11027569  0.11027569  0.11013767  0.11013767  0.11027569  0.11027569  0.11027569  0.11013767  0.11152882  0.11013767  0.11013767  0.11264080  0.11557789  0.11138923  0.11683417  0.11013767  0.10875000  0.11027569  0.13060686  0.12307692  0.12093628  0.12148338  0.12260536  0.11013767  0.09811321  0.09433962  0.09685534  0.09937107  0.10253165  0.10113780  0.10113780  0.10037641  0.08701135  0.11363637  0.10678392  0.11809045  0.09899750  0.11013767  0.11027569  0.11138923  0.11027569  0.10763454  0.11013767  0.11013767  0.11013767  0.09786700  0.09786700  0.09786700  0.09786700  0.01125000  0.01250000  0.01125000  0.01001252  0.01125000  0.00875000  0.01125000  0.00875000  0.00875000  0.01375000  0.01125000  0.03629537  0.06390978  0.12484237  0.08585858  0.12358133  0.11823899  0.10050251  0.10113780  0.09685534  0.10579345  0.11237374  0.10401002  0.01000000  0.10240202  0.10288582  0.11616161  0.10406091  0.09433962  0.10214376  0.10214376  0.10088272  0.10088272  0.10088272  0.10088272  0.10340479  0.10340479  0.10340479  0.10340479  0.10088272  0.11152882  0.08712121  0.11432160  0.04380476  0.00750000  0.01375000  0.01250000  0.08333334  0.09308176  0.08448928  0.07556675  0.07566204  0.07692308  0.08793970  0.08070618  0.07682620  0.08186398  0.11838791  0.10163112  0.11265822  0.12090680  0.12101911  0.11237374  0.11237374  0.09860936  0.09860936  0.10466582  0.11392405  0.10175879  0.12878788  0.10619469  0.11489899  0.12626262  0.10479798  0.10479798  0.09697733  0.09685534  0.10188679  0.09685534  0.09848485  0.09848485  0.10466582  0.10440251  0.10566038  0.11994950  0.11616161  0.10214376  0.09836066  0.11446541  0.11809045  0.15816994  0.09899750  0.10929649  0.14556962  0.13240857  0.13257575  0.13762626  0.13510101  0.12060302  0.13595934  0.13722999  0.14538559  0.14791404  0.14177215  0.13647959  0.13885351  0.11209068  0.11152882  0.11166876  0.11557789  0.11320755  0.10664994  0.10266159  0.07798743
EU876601    0.09722222  0.09595960  0.09848485  0.09848485  0.09848485  0.09848485  0.09722222  0.09722222  0.00374532  0.00124844  0.00875000  0.00000000  0.00499376  0.00249688  0.00249688  0.00374532  0.00249688  0.00124844  0.00249688  0.00124844  0.00499376  0.00249688  0.00624220  0.00124844  0.00249688  0.00124844  0.00124844  0.01498127  0.00124844  0.10970996  0.10844893  0.11417817  0.10970996  0.10970996  0.10970996  0.10970996  0.10970996  0.10970996  0.10970996  0.10970996  0.10970996  0.10970996  0.10970996  0.10970996  0.10970996  0.10970996  0.10970996  0.10970996  0.10970996  0.10970996  0.10970996  0.10844893  0.10970996  0.10970996  0.10970996  0.10970996  0.11097100  0.10970996  0.10970996  0.10970996  0.10970996  0.10970996  0.10970996  0.10970996  0.10970996  0.10970996  0.10970996  0.10970996  0.10970996  0.10970996  0.10970996  0.11097100  0.11097100  0.10970996  0.10970996  0.10970996  0.10970996  0.10844893  0.10970996  0.10970996  0.10970996  0.10970996  0.10970996  0.10970996  0.10970996  0.10970996  0.10970996  0.10970996  0.11432160  0.10984848  0.10984848  0.10718790  0.10340479  0.10970996  0.09924623  0.11097100  0.11097100  0.09722222  0.09722222  0.09722222  0.09722222  0.10113780  0.09722222  0.09722222  0.09722222  0.09848485  0.09722222  0.10886076  0.10519645  0.10872313  0.08942065  0.09481668  0.09469697  0.09469697  0.13510101  0.13595934  0.13510101  0.10150376  0.13595934  0.13510101  0.13797468  0.13231552  0.13486005  0.13257575  0.13984169  0.10678392  0.13231552  0.14492753  0.13578680  0.14531043  0.09250000  0.12977099  0.10678392  0.10513142  0.10137672  0.10387985  0.10793238  0.10150376  0.11009175  0.11154856  0.10929649  0.09259259  0.10732985  0.11601513  0.14771242  0.11209068  0.13925730  0.14456233  0.10632571  0.10718790  0.11328125  0.10401002  0.10765240  0.10678392  0.13175231  0.14437085  0.14547837  0.14547837  0.13802083  0.13820079  0.13537675  0.13770914  0.13968669  0.14879356  0.13537675  0.14025974  0.14015152  0.13492064  0.13492064  0.14285715  0.13611861  0.13543092  0.13461539  0.14777070  0.14119171  0.11209068  0.10897436  0.10925450  0.10970996  0.11025641  0.10573249  0.10804020  0.11320755  0.11209068  0.10513142  0.10814250  0.13510101  0.10915935  0.13054499  0.10718790  0.10915935  0.10012516  0.10262828  0.13037975  0.10921053  0.09125000  0.10262828  0.10262828  0.10700637  0.10262828  0.00249688  0.08186398  0.09273183  0.09263960  0.09273183  0.09398496  0.09398496  0.09273183  0.09273183  0.09523810  0.09273183  0.09273183  0.09823678  0.09823678  0.09147870  0.09273183  0.09273183  0.09273183  0.09398496  0.09273183  0.09273183  0.09523810  0.09273183  0.09273183  0.09273183  0.09273183  0.09523810  0.09398496  0.10500000  0.10305344  0.10888611  0.10500000  0.10500000  0.10500000  0.10500000  0.10500000  0.10500000  0.10500000  0.10500000  0.10500000  0.10500000  0.10500000  0.10500000  0.10500000  0.10486891  0.10375000  0.10513142  0.10875000  0.10888611  0.10875000  0.10875000  0.10875000  0.00624220  0.10539524  0.01436031  0.12368421  0.10513142  0.10513142  0.10500000  0.10513142  0.11000000  0.11000000  0.10513142  0.10513142  0.10513142  0.10513142  0.10500000  0.10500000  0.10513142  0.10513142  0.10513142  0.10500000  0.10638298  0.10500000  0.10500000  0.10750000  0.11417817  0.10625000  0.11543287  0.10500000  0.10362048  0.10513142  0.12648222  0.11907811  0.11818182  0.11621967  0.11734694  0.10500000  0.09422111  0.09045226  0.09296482  0.09547739  0.09860936  0.09722222  0.09722222  0.09398496  0.08186398  0.10970996  0.10163112  0.11668758  0.09386733  0.10500000  0.10513142  0.10625000  0.10513142  0.10250000  0.10500000  0.10500000  0.10500000  0.09273183  0.09273183  0.09273183  0.09273183  0.00499376  0.00624220  0.00499376  0.00375000  0.00499376  0.00249688  0.00499376  0.00249688  0.00249688  0.00749064  0.00499376  0.03000000  0.05882353  0.11838791  0.08070618  0.12090680  0.11557789  0.09410289  0.09722222  0.09296482  0.09937107  0.10844893  0.09887359  0.00374532  0.09848485  0.09774436  0.11223203  0.10012674  0.09045226  0.09823678  0.09823678  0.09697733  0.09697733  0.09697733  0.09697733  0.09949622  0.09949622  0.09949622  0.09949622  0.09697733  0.10763454  0.08322825  0.10915935  0.03750000  0.00124844  0.00749064  0.00624220  0.07818411  0.08793970  0.07934508  0.07044026  0.07052897  0.07178842  0.08155584  0.07556675  0.07169811  0.07672956  0.11194968  0.09649123  0.10745891  0.11572327  0.11577608  0.10844893  0.10844893  0.09469697  0.09469697  0.09949622  0.10872313  0.09661230  0.12358133  0.10227273  0.10970996  0.12358133  0.10214376  0.10214376  0.09433962  0.09296482  0.09798995  0.09296482  0.09457755  0.09457755  0.10075567  0.10050251  0.10175879  0.11601513  0.11223203  0.09697733  0.09319899  0.11306532  0.11668758  0.15404700  0.09386733  0.10414053  0.14032869  0.12720403  0.12736444  0.13240857  0.12988651  0.11668758  0.13071066  0.13197969  0.13888890  0.14141414  0.13527180  0.12993631  0.13231552  0.10566038  0.10763454  0.10776942  0.10915935  0.10678392  0.10150376  0.09873418  0.07160804
EU876600    0.09974747  0.09848485  0.10101010  0.10101010  0.10101010  0.10101010  0.09974747  0.09974747  0.00624220  0.00374532  0.01125000  0.00499376  0.00000000  0.00499376  0.00499376  0.00624220  0.00499376  0.00374532  0.00499376  0.00374532  0.00749064  0.00499376  0.00873908  0.00374532  0.00499376  0.00374532  0.00374532  0.01747815  0.00374532  0.11223203  0.11097100  0.11668758  0.11223203  0.11223203  0.11223203  0.11223203  0.11223203  0.11223203  0.11223203  0.11223203  0.11223203  0.11223203  0.11223203  0.11223203  0.11223203  0.11223203  0.11223203  0.11223203  0.11223203  0.11223203  0.11223203  0.11097100  0.11223203  0.11223203  0.11223203  0.11223203  0.11349306  0.11223203  0.11223203  0.11223203  0.11223203  0.11223203  0.11223203  0.11223203  0.11223203  0.11223203  0.11223203  0.11223203  0.11223203  0.11223203  0.11223203  0.11349306  0.11349306  0.11223203  0.11223203  0.11223203  0.11223203  0.11097100  0.11223203  0.11223203  0.11223203  0.11223203  0.11223203  0.11223203  0.11223203  0.11223203  0.11223203  0.11223203  0.11683417  0.11237374  0.11237374  0.10970996  0.10592686  0.11223203  0.10175879  0.11349306  0.11349306  0.09974747  0.09974747  0.09974747  0.09974747  0.10366625  0.09974747  0.09974747  0.09974747  0.10101010  0.09974747  0.11139241  0.10773131  0.11125158  0.09193955  0.09734514  0.09722222  0.09722222  0.13762626  0.13850063  0.13762626  0.10401002  0.13850063  0.13762626  0.14050633  0.13486005  0.13740458  0.13510101  0.14248021  0.10929649  0.13486005  0.14756258  0.13832487  0.14795244  0.09500000  0.13231552  0.10929649  0.10763454  0.10387985  0.10638298  0.11053316  0.10401002  0.11271297  0.11417323  0.11180905  0.09523810  0.10994764  0.11853720  0.15032680  0.11460957  0.14190981  0.14721486  0.10901750  0.10970996  0.11588541  0.10651629  0.11024643  0.10929649  0.13438736  0.14701986  0.14809960  0.14809960  0.14062500  0.14080834  0.13793103  0.14028314  0.14229766  0.15147454  0.13793103  0.14285715  0.14267677  0.13756613  0.13756613  0.14547837  0.13881402  0.13816689  0.13736264  0.15031847  0.14378238  0.11460957  0.11153846  0.11182519  0.11223203  0.11282051  0.10828026  0.11055277  0.11572327  0.11460957  0.10763454  0.11068702  0.13762626  0.11166876  0.13434727  0.10970996  0.11166876  0.10262828  0.10513142  0.13417721  0.11184210  0.09375000  0.10513142  0.10513142  0.10955414  0.10513142  0.00499376  0.08438287  0.09523810  0.09517767  0.09523810  0.09649123  0.09649123  0.09523810  0.09523810  0.09774436  0.09523810  0.09523810  0.10075567  0.10075567  0.09398496  0.09523810  0.09523810  0.09523810  0.09649123  0.09523810  0.09523810  0.09774436  0.09523810  0.09523810  0.09523810  0.09523810  0.09774436  0.09649123  0.10750000  0.10559797  0.11138923  0.10750000  0.10750000  0.10750000  0.10750000  0.10750000  0.10750000  0.10750000  0.10750000  0.10750000  0.10750000  0.10750000  0.10750000  0.10750000  0.10736579  0.10625000  0.10763454  0.11125000  0.11138923  0.11125000  0.11125000  0.11125000  0.00873908  0.10790464  0.01697128  0.12631579  0.10763454  0.10763454  0.10750000  0.10763454  0.11250000  0.11250000  0.10763454  0.10763454  0.10763454  0.10763454  0.10750000  0.10750000  0.10763454  0.10763454  0.10763454  0.10750000  0.10888611  0.10750000  0.10750000  0.11000000  0.11668758  0.10875000  0.11794228  0.10750000  0.10611735  0.10763454  0.12911727  0.12163892  0.12077922  0.11877394  0.11989796  0.10750000  0.09673367  0.09296482  0.09547739  0.09798995  0.10113780  0.09974747  0.09974747  0.09649123  0.08438287  0.11223203  0.10414053  0.11919699  0.09637047  0.10750000  0.10763454  0.10875000  0.10763454  0.10500000  0.10750000  0.10750000  0.10750000  0.09523810  0.09523810  0.09523810  0.09523810  0.00749064  0.00873908  0.00749064  0.00625000  0.00624220  0.00499376  0.00749064  0.00499376  0.00499376  0.00998752  0.00749064  0.03250000  0.06132666  0.12090680  0.08322825  0.12342569  0.11809045  0.09661230  0.09974747  0.09547739  0.10188679  0.11097100  0.10137672  0.00624220  0.10101010  0.10025062  0.11475410  0.10266159  0.09296482  0.10075567  0.10075567  0.09949622  0.09949622  0.09949622  0.09949622  0.10201512  0.10201512  0.10201512  0.10201512  0.09949622  0.11013767  0.08575031  0.11166876  0.04000000  0.00374532  0.00998752  0.00873908  0.08070618  0.09045226  0.08186398  0.07295597  0.07304786  0.07430731  0.08406524  0.07808565  0.07421384  0.07924528  0.11446541  0.09899750  0.10998736  0.11823899  0.11832061  0.11097100  0.11097100  0.09722222  0.09722222  0.10201512  0.11125158  0.09912170  0.12610340  0.10479798  0.11223203  0.12610340  0.10466582  0.10466582  0.09685534  0.09547739  0.10050251  0.09547739  0.09709962  0.09709962  0.10327456  0.10301507  0.10427136  0.11853720  0.11475410  0.09949622  0.09571788  0.11557789  0.11919699  0.15665796  0.09637047  0.10664994  0.14285715  0.12972292  0.12988651  0.13493064  0.13240857  0.11919699  0.13324873  0.13451776  0.14141414  0.14393939  0.13780025  0.13248408  0.13486005  0.10817610  0.11013767  0.11027569  0.11166876  0.10929649  0.10401002  0.10126583  0.07412060
EU876599    0.09722222  0.09595960  0.09848485  0.09848485  0.09848485  0.09848485  0.09722222  0.09722222  0.00374532  0.00124844  0.00875000  0.00249688  0.00499376  0.00000000  0.00249688  0.00374532  0.00249688  0.00124844  0.00249688  0.00124844  0.00499376  0.00249688  0.00624220  0.00124844  0.00249688  0.00124844  0.00124844  0.01498127  0.00124844  0.10970996  0.10844893  0.11417817  0.10970996  0.10970996  0.10970996  0.10970996  0.10970996  0.10970996  0.10970996  0.10970996  0.10970996  0.10970996  0.10970996  0.10970996  0.10970996  0.10970996  0.10970996  0.10970996  0.10970996  0.10970996  0.10970996  0.10844893  0.10970996  0.10970996  0.10970996  0.10970996  0.11097100  0.10970996  0.10970996  0.10970996  0.10970996  0.10970996  0.10970996  0.10970996  0.10970996  0.10970996  0.10970996  0.10970996  0.10970996  0.10970996  0.10970996  0.11097100  0.11097100  0.10970996  0.10970996  0.10970996  0.10970996  0.10844893  0.10970996  0.10970996  0.10970996  0.10970996  0.10970996  0.10970996  0.10970996  0.10970996  0.10970996  0.10970996  0.11432160  0.10984848  0.10984848  0.10718790  0.10340479  0.10970996  0.09924623  0.11097100  0.11097100  0.09722222  0.09722222  0.09722222  0.09722222  0.10113780  0.09722222  0.09722222  0.09722222  0.09848485  0.09722222  0.10886076  0.10519645  0.10872313  0.08942065  0.09481668  0.09469697  0.09469697  0.13510101  0.13595934  0.13510101  0.10150376  0.13595934  0.13510101  0.13797468  0.13231552  0.13486005  0.13257575  0.13984169  0.10678392  0.13231552  0.14492753  0.13578680  0.14531043  0.09250000  0.12977099  0.10678392  0.10513142  0.10137672  0.10387985  0.10793238  0.10150376  0.11009175  0.11154856  0.10929649  0.09259259  0.10732985  0.11601513  0.14771242  0.11209068  0.13925730  0.14456233  0.10632571  0.10718790  0.11328125  0.10401002  0.10765240  0.10678392  0.13175231  0.14437085  0.14547837  0.14547837  0.13802083  0.13820079  0.13537675  0.13770914  0.13968669  0.14879356  0.13537675  0.14025974  0.14015152  0.13492064  0.13492064  0.14285715  0.13611861  0.13543092  0.13461539  0.14777070  0.14119171  0.11209068  0.10897436  0.10925450  0.10970996  0.11025641  0.10573249  0.10804020  0.11320755  0.11209068  0.10513142  0.10814250  0.13510101  0.10915935  0.13181242  0.10718790  0.10915935  0.10012516  0.10262828  0.13164558  0.10921053  0.09125000  0.10262828  0.10262828  0.10700637  0.10262828  0.00249688  0.08186398  0.09273183  0.09263960  0.09273183  0.09398496  0.09398496  0.09273183  0.09273183  0.09523810  0.09273183  0.09273183  0.09823678  0.09823678  0.09147870  0.09273183  0.09273183  0.09273183  0.09398496  0.09273183  0.09273183  0.09523810  0.09273183  0.09273183  0.09273183  0.09273183  0.09523810  0.09398496  0.10500000  0.10305344  0.10888611  0.10500000  0.10500000  0.10500000  0.10500000  0.10500000  0.10500000  0.10500000  0.10500000  0.10500000  0.10500000  0.10500000  0.10500000  0.10500000  0.10486891  0.10375000  0.10513142  0.10875000  0.10888611  0.10875000  0.10875000  0.10875000  0.00624220  0.10539524  0.01436031  0.12368421  0.10513142  0.10513142  0.10500000  0.10513142  0.11000000  0.11000000  0.10513142  0.10513142  0.10513142  0.10513142  0.10500000  0.10500000  0.10513142  0.10513142  0.10513142  0.10500000  0.10638298  0.10500000  0.10500000  0.10750000  0.11417817  0.10625000  0.11543287  0.10500000  0.10362048  0.10513142  0.12648222  0.11907811  0.11818182  0.11621967  0.11734694  0.10500000  0.09422111  0.09045226  0.09296482  0.09547739  0.09860936  0.09722222  0.09722222  0.09398496  0.08186398  0.10970996  0.10163112  0.11668758  0.09386733  0.10500000  0.10513142  0.10625000  0.10513142  0.10250000  0.10500000  0.10500000  0.10500000  0.09273183  0.09273183  0.09273183  0.09273183  0.00499376  0.00624220  0.00499376  0.00375000  0.00499376  0.00249688  0.00499376  0.00249688  0.00249688  0.00749064  0.00499376  0.03000000  0.05882353  0.11838791  0.08070618  0.12090680  0.11557789  0.09410289  0.09722222  0.09296482  0.09937107  0.10844893  0.09887359  0.00374532  0.09848485  0.09774436  0.11223203  0.10012674  0.09045226  0.09823678  0.09823678  0.09697733  0.09697733  0.09697733  0.09697733  0.09949622  0.09949622  0.09949622  0.09949622  0.09697733  0.10763454  0.08322825  0.10915935  0.03750000  0.00124844  0.00749064  0.00624220  0.07818411  0.08793970  0.07934508  0.07044026  0.07052897  0.07178842  0.08155584  0.07556675  0.07169811  0.07672956  0.11194968  0.09649123  0.10745891  0.11572327  0.11577608  0.10844893  0.10844893  0.09469697  0.09469697  0.09949622  0.10872313  0.09661230  0.12358133  0.10227273  0.10970996  0.12358133  0.10214376  0.10214376  0.09433962  0.09296482  0.09798995  0.09296482  0.09457755  0.09457755  0.10075567  0.10050251  0.10175879  0.11601513  0.11223203  0.09697733  0.09319899  0.11306532  0.11668758  0.15404700  0.09386733  0.10414053  0.14032869  0.12720403  0.12736444  0.13240857  0.12988651  0.11668758  0.13071066  0.13197969  0.13888890  0.14141414  0.13527180  0.12993631  0.13231552  0.10566038  0.10763454  0.10776942  0.10915935  0.10678392  0.10150376  0.09873418  0.07160804
EU876598    0.09722222  0.09595960  0.09848485  0.09848485  0.09848485  0.09848485  0.09722222  0.09722222  0.00374532  0.00124844  0.00875000  0.00249688  0.00499376  0.00249688  0.00000000  0.00374532  0.00249688  0.00124844  0.00249688  0.00124844  0.00499376  0.00249688  0.00624220  0.00124844  0.00249688  0.00124844  0.00124844  0.01498127  0.00124844  0.10970996  0.10844893  0.11417817  0.10970996  0.10970996  0.10970996  0.10970996  0.10970996  0.10970996  0.10970996  0.10970996  0.10970996  0.10970996  0.10970996  0.10970996  0.10970996  0.10970996  0.10970996  0.10970996  0.10970996  0.10970996  0.10970996  0.10844893  0.10970996  0.10970996  0.10970996  0.10970996  0.11097100  0.10970996  0.10970996  0.10970996  0.10970996  0.10970996  0.10970996  0.10970996  0.10970996  0.10970996  0.10970996  0.10970996  0.10970996  0.10970996  0.10970996  0.11097100  0.11097100  0.10970996  0.10970996  0.10970996  0.10970996  0.10844893  0.10970996  0.10970996  0.10970996  0.10970996  0.10970996  0.10970996  0.10970996  0.10970996  0.10970996  0.10970996  0.11432160  0.10984848  0.10984848  0.10718790  0.10340479  0.10970996  0.09924623  0.11097100  0.11097100  0.09722222  0.09722222  0.09722222  0.09722222  0.10113780  0.09722222  0.09722222  0.09722222  0.09848485  0.09722222  0.10886076  0.10519645  0.10872313  0.08942065  0.09481668  0.09469697  0.09469697  0.13510101  0.13595934  0.13510101  0.10150376  0.13595934  0.13510101  0.13797468  0.13231552  0.13486005  0.13257575  0.13984169  0.10678392  0.13231552  0.14492753  0.13578680  0.14531043  0.09250000  0.12977099  0.10678392  0.10513142  0.10137672  0.10387985  0.10793238  0.10150376  0.11009175  0.11154856  0.10929649  0.09259259  0.10732985  0.11475410  0.14771242  0.11209068  0.13925730  0.14456233  0.10497981  0.10592686  0.11197916  0.10401002  0.10765240  0.10678392  0.13175231  0.14437085  0.14547837  0.14547837  0.13802083  0.13820079  0.13537675  0.13770914  0.13968669  0.14879356  0.13537675  0.14025974  0.14015152  0.13492064  0.13492064  0.14285715  0.13611861  0.13543092  0.13461539  0.14777070  0.14119171  0.11209068  0.10769231  0.10796915  0.10844893  0.10897436  0.10573249  0.10804020  0.11320755  0.11209068  0.10513142  0.10687023  0.13510101  0.10915935  0.13181242  0.10592686  0.10915935  0.10012516  0.10262828  0.13164558  0.10921053  0.09125000  0.10262828  0.10262828  0.10700637  0.10262828  0.00249688  0.08186398  0.09273183  0.09263960  0.09273183  0.09398496  0.09398496  0.09273183  0.09273183  0.09523810  0.09273183  0.09273183  0.09823678  0.09823678  0.09147870  0.09273183  0.09273183  0.09273183  0.09398496  0.09273183  0.09273183  0.09523810  0.09273183  0.09273183  0.09273183  0.09273183  0.09523810  0.09398496  0.10500000  0.10305344  0.10888611  0.10500000  0.10500000  0.10500000  0.10500000  0.10500000  0.10500000  0.10500000  0.10500000  0.10500000  0.10500000  0.10500000  0.10500000  0.10500000  0.10486891  0.10375000  0.10513142  0.10875000  0.10888611  0.10875000  0.10875000  0.10875000  0.00624220  0.10539524  0.01436031  0.12368421  0.10513142  0.10513142  0.10500000  0.10513142  0.11000000  0.11000000  0.10513142  0.10513142  0.10513142  0.10513142  0.10500000  0.10500000  0.10513142  0.10513142  0.10513142  0.10500000  0.10638298  0.10500000  0.10500000  0.10750000  0.11417817  0.10625000  0.11543287  0.10500000  0.10362048  0.10513142  0.12648222  0.11907811  0.11818182  0.11621967  0.11734694  0.10500000  0.09422111  0.09045226  0.09296482  0.09547739  0.09860936  0.09722222  0.09722222  0.09398496  0.08186398  0.10970996  0.10163112  0.11668758  0.09386733  0.10500000  0.10513142  0.10625000  0.10513142  0.10250000  0.10500000  0.10500000  0.10500000  0.09273183  0.09273183  0.09273183  0.09273183  0.00499376  0.00624220  0.00499376  0.00375000  0.00499376  0.00249688  0.00499376  0.00249688  0.00249688  0.00749064  0.00499376  0.03000000  0.05882353  0.11838791  0.08070618  0.12090680  0.11557789  0.09410289  0.09722222  0.09296482  0.09937107  0.10844893  0.09887359  0.00374532  0.09848485  0.09774436  0.11223203  0.10012674  0.09045226  0.09823678  0.09823678  0.09697733  0.09697733  0.09697733  0.09697733  0.09949622  0.09949622  0.09949622  0.09949622  0.09697733  0.10763454  0.08322825  0.10915935  0.03750000  0.00124844  0.00749064  0.00624220  0.07818411  0.08668341  0.07808565  0.06918239  0.06926952  0.07052897  0.08030113  0.07430731  0.07044026  0.07547170  0.11194968  0.09649123  0.10745891  0.11572327  0.11577608  0.10844893  0.10844893  0.09469697  0.09469697  0.09949622  0.10872313  0.09661230  0.12358133  0.10227273  0.10970996  0.12358133  0.10214376  0.10214376  0.09433962  0.09296482  0.09798995  0.09296482  0.09457755  0.09457755  0.10075567  0.10050251  0.10175879  0.11475410  0.11097100  0.09697733  0.09319899  0.11306532  0.11668758  0.15404700  0.09386733  0.10414053  0.14032869  0.12720403  0.12736444  0.13240857  0.12988651  0.11668758  0.13071066  0.13197969  0.13888890  0.14141414  0.13527180  0.12993631  0.13231552  0.10566038  0.10763454  0.10776942  0.10915935  0.10678392  0.10150376  0.09873418  0.07160804
EU876597    0.09848485  0.09722222  0.09974747  0.09974747  0.09974747  0.09974747  0.09848485  0.09848485  0.00499376  0.00249688  0.01000000  0.00374532  0.00624220  0.00374532  0.00374532  0.00000000  0.00374532  0.00249688  0.00374532  0.00249688  0.00624220  0.00374532  0.00749064  0.00249688  0.00374532  0.00249688  0.00249688  0.01622971  0.00249688  0.11097100  0.10970996  0.11543287  0.11097100  0.11097100  0.11097100  0.11097100  0.11097100  0.11097100  0.11097100  0.11097100  0.11097100  0.11097100  0.11097100  0.11097100  0.11097100  0.11097100  0.11097100  0.11097100  0.11097100  0.11097100  0.11097100  0.10970996  0.11097100  0.11097100  0.11097100  0.11097100  0.11223203  0.11097100  0.11097100  0.11097100  0.11097100  0.11097100  0.11097100  0.11097100  0.11097100  0.11097100  0.11097100  0.11097100  0.11097100  0.11097100  0.11097100  0.11223203  0.11223203  0.11097100  0.11097100  0.11097100  0.11097100  0.10970996  0.11097100  0.11097100  0.11097100  0.11097100  0.11097100  0.11097100  0.11097100  0.11097100  0.11097100  0.11097100  0.11557789  0.11111111  0.11111111  0.10844893  0.10466582  0.11097100  0.10050251  0.11223203  0.11223203  0.09848485  0.09848485  0.09848485  0.09848485  0.10240202  0.09848485  0.09848485  0.09848485  0.09974747  0.09848485  0.11012658  0.10646388  0.10872313  0.09068010  0.09608091  0.09595960  0.09595960  0.13636364  0.13722999  0.13636364  0.10275690  0.13722999  0.13636364  0.13924050  0.13358779  0.13613231  0.13383839  0.14116095  0.10804020  0.13358779  0.14624506  0.13705584  0.14663143  0.09375000  0.13104326  0.10804020  0.10638298  0.10262828  0.10513142  0.10923277  0.10275690  0.11140236  0.11286090  0.11055277  0.09391534  0.10863874  0.11727617  0.14901961  0.11335012  0.14058356  0.14588860  0.10767160  0.10844893  0.11458334  0.10526316  0.10894942  0.10804020  0.13306983  0.14569536  0.14678898  0.14678898  0.13932292  0.13950457  0.13665390  0.13899614  0.14099216  0.15013404  0.13665390  0.14155844  0.14141414  0.13624339  0.13624339  0.14416777  0.13746631  0.13679890  0.13598901  0.14904459  0.14248705  0.11335012  0.11025641  0.11053985  0.11097100  0.11153846  0.10700637  0.10929649  0.11446541  0.11335012  0.10638298  0.10941476  0.13636364  0.11041405  0.13307984  0.10844893  0.11041405  0.10137672  0.10387985  0.13291140  0.11052632  0.09250000  0.10387985  0.10387985  0.10828026  0.10387985  0.00374532  0.08312342  0.09398496  0.09390863  0.09398496  0.09523810  0.09523810  0.09398496  0.09398496  0.09649123  0.09398496  0.09398496  0.09949622  0.09949622  0.09273183  0.09398496  0.09398496  0.09398496  0.09523810  0.09398496  0.09398496  0.09649123  0.09398496  0.09398496  0.09398496  0.09398496  0.09649123  0.09523810  0.10375000  0.10178117  0.10763454  0.10375000  0.10375000  0.10375000  0.10375000  0.10375000  0.10375000  0.10375000  0.10375000  0.10375000  0.10375000  0.10375000  0.10375000  0.10375000  0.10362048  0.10250000  0.10387985  0.10750000  0.10763454  0.10750000  0.10750000  0.10750000  0.00749064  0.10414053  0.01436031  0.12500000  0.10387985  0.10387985  0.10375000  0.10387985  0.10875000  0.10875000  0.10387985  0.10387985  0.10387985  0.10387985  0.10375000  0.10375000  0.10387985  0.10387985  0.10387985  0.10375000  0.10513142  0.10375000  0.10375000  0.10625000  0.11543287  0.10500000  0.11668758  0.10375000  0.10237204  0.10387985  0.12779973  0.12035851  0.11948052  0.11749681  0.11862245  0.10375000  0.09547739  0.09170854  0.09422111  0.09673367  0.09987358  0.09848485  0.09848485  0.09523810  0.08312342  0.11097100  0.10288582  0.11794228  0.09511890  0.10375000  0.10387985  0.10500000  0.10387985  0.10125000  0.10375000  0.10375000  0.10375000  0.09398496  0.09398496  0.09398496  0.09398496  0.00624220  0.00749064  0.00624220  0.00500000  0.00624220  0.00374532  0.00624220  0.00374532  0.00374532  0.00873908  0.00624220  0.03125000  0.06007509  0.11964735  0.08196721  0.12216625  0.11683417  0.09535759  0.09848485  0.09422111  0.10062893  0.10970996  0.10012516  0.00499376  0.09974747  0.09899750  0.11349306  0.10139417  0.09170854  0.09949622  0.09949622  0.09823678  0.09823678  0.09823678  0.09823678  0.10075567  0.10075567  0.10075567  0.10075567  0.09823678  0.10888611  0.08448928  0.11041405  0.03875000  0.00249688  0.00873908  0.00749064  0.07944515  0.08919598  0.08060453  0.07169811  0.07178842  0.07304786  0.08281054  0.07430731  0.07295597  0.07798743  0.11069182  0.09774436  0.10745891  0.11698113  0.11704835  0.10970996  0.10970996  0.09595960  0.09595960  0.10075567  0.10745891  0.09786700  0.12484237  0.10353535  0.11097100  0.12484237  0.10340479  0.10340479  0.09559748  0.09422111  0.09924623  0.09422111  0.09583858  0.09583858  0.10201512  0.10175879  0.10301507  0.11727617  0.11349306  0.09571788  0.09445844  0.11432160  0.11794228  0.15535247  0.09511890  0.10539524  0.14159292  0.12594458  0.12610340  0.13114753  0.12862547  0.11417817  0.13197969  0.13324873  0.14015152  0.14267677  0.13653603  0.13121019  0.13358779  0.10691824  0.10888611  0.10902256  0.11041405  0.10804020  0.10275690  0.10000000  0.07286432
EU876596    0.09722222  0.09595960  0.09848485  0.09848485  0.09848485  0.09848485  0.09722222  0.09722222  0.00374532  0.00124844  0.00875000  0.00249688  0.00499376  0.00249688  0.00249688  0.00374532  0.00000000  0.00124844  0.00249688  0.00124844  0.00499376  0.00249688  0.00624220  0.00124844  0.00249688  0.00124844  0.00124844  0.01498127  0.00124844  0.10970996  0.10844893  0.11417817  0.10970996  0.10970996  0.10970996  0.10970996  0.10970996  0.10970996  0.10970996  0.10970996  0.10970996  0.10970996  0.10970996  0.10970996  0.10970996  0.10970996  0.10970996  0.10970996  0.10970996  0.10970996  0.10970996  0.10844893  0.10970996  0.10970996  0.10970996  0.10970996  0.11097100  0.10970996  0.10970996  0.10970996  0.10970996  0.10970996  0.10970996  0.10970996  0.10970996  0.10970996  0.10970996  0.10970996  0.10970996  0.10970996  0.10970996  0.11097100  0.11097100  0.10970996  0.10970996  0.10970996  0.10970996  0.10844893  0.10970996  0.10970996  0.10970996  0.10970996  0.10970996  0.10970996  0.10970996  0.10970996  0.10970996  0.10970996  0.11432160  0.10984848  0.10984848  0.10718790  0.10340479  0.10970996  0.09924623  0.11097100  0.11097100  0.09722222  0.09722222  0.09722222  0.09722222  0.10113780  0.09722222  0.09722222  0.09722222  0.09848485  0.09722222  0.10886076  0.10519645  0.10872313  0.08942065  0.09481668  0.09469697  0.09469697  0.13510101  0.13595934  0.13510101  0.10150376  0.13595934  0.13510101  0.13797468  0.13231552  0.13486005  0.13257575  0.13984169  0.10678392  0.13231552  0.14492753  0.13578680  0.14531043  0.09250000  0.12977099  0.10678392  0.10513142  0.10137672  0.10387985  0.10793238  0.10150376  0.11009175  0.11154856  0.10929649  0.09259259  0.10732985  0.11601513  0.14771242  0.11209068  0.13925730  0.14456233  0.10632571  0.10718790  0.11328125  0.10401002  0.10765240  0.10678392  0.13175231  0.14437085  0.14547837  0.14547837  0.13802083  0.13820079  0.13537675  0.13770914  0.13968669  0.14879356  0.13537675  0.14025974  0.14015152  0.13492064  0.13492064  0.14285715  0.13611861  0.13543092  0.13461539  0.14777070  0.14119171  0.11209068  0.10897436  0.10925450  0.10970996  0.11025641  0.10573249  0.10804020  0.11320755  0.11209068  0.10513142  0.10814250  0.13510101  0.10915935  0.13181242  0.10718790  0.10915935  0.10012516  0.10262828  0.13164558  0.10921053  0.09125000  0.10262828  0.10262828  0.10700637  0.10262828  0.00249688  0.08186398  0.09273183  0.09263960  0.09273183  0.09398496  0.09398496  0.09273183  0.09273183  0.09523810  0.09273183  0.09273183  0.09823678  0.09823678  0.09147870  0.09273183  0.09273183  0.09273183  0.09398496  0.09273183  0.09273183  0.09523810  0.09273183  0.09273183  0.09273183  0.09273183  0.09523810  0.09398496  0.10500000  0.10305344  0.10888611  0.10500000  0.10500000  0.10500000  0.10500000  0.10500000  0.10500000  0.10500000  0.10500000  0.10500000  0.10500000  0.10500000  0.10500000  0.10500000  0.10486891  0.10375000  0.10513142  0.10875000  0.10888611  0.10875000  0.10875000  0.10875000  0.00624220  0.10539524  0.01436031  0.12368421  0.10513142  0.10513142  0.10500000  0.10513142  0.11000000  0.11000000  0.10513142  0.10513142  0.10513142  0.10513142  0.10500000  0.10500000  0.10513142  0.10513142  0.10513142  0.10500000  0.10638298  0.10500000  0.10500000  0.10750000  0.11417817  0.10625000  0.11543287  0.10500000  0.10362048  0.10513142  0.12648222  0.11907811  0.11818182  0.11621967  0.11734694  0.10500000  0.09422111  0.09045226  0.09296482  0.09547739  0.09860936  0.09722222  0.09722222  0.09398496  0.08186398  0.10970996  0.10163112  0.11668758  0.09386733  0.10500000  0.10513142  0.10625000  0.10513142  0.10250000  0.10500000  0.10500000  0.10500000  0.09273183  0.09273183  0.09273183  0.09273183  0.00499376  0.00624220  0.00499376  0.00375000  0.00499376  0.00249688  0.00499376  0.00249688  0.00249688  0.00749064  0.00499376  0.03000000  0.05882353  0.11838791  0.08070618  0.12090680  0.11557789  0.09410289  0.09722222  0.09296482  0.09937107  0.10844893  0.09887359  0.00374532  0.09848485  0.09774436  0.11223203  0.10012674  0.09045226  0.09823678  0.09823678  0.09697733  0.09697733  0.09697733  0.09697733  0.09949622  0.09949622  0.09949622  0.09949622  0.09697733  0.10763454  0.08322825  0.10915935  0.03750000  0.00124844  0.00749064  0.00624220  0.07818411  0.08793970  0.07934508  0.07044026  0.07052897  0.07178842  0.08155584  0.07556675  0.07169811  0.07672956  0.11194968  0.09649123  0.10745891  0.11572327  0.11577608  0.10844893  0.10844893  0.09469697  0.09469697  0.09949622  0.10872313  0.09661230  0.12358133  0.10227273  0.10970996  0.12358133  0.10214376  0.10214376  0.09433962  0.09296482  0.09798995  0.09296482  0.09457755  0.09457755  0.10075567  0.10050251  0.10175879  0.11601513  0.11223203  0.09697733  0.09319899  0.11306532  0.11668758  0.15404700  0.09386733  0.10414053  0.14032869  0.12720403  0.12736444  0.13240857  0.12988651  0.11668758  0.13071066  0.13197969  0.13888890  0.14141414  0.13527180  0.12993631  0.13231552  0.10566038  0.10763454  0.10776942  0.10915935  0.10678392  0.10150376  0.09873418  0.07160804
EU876595    0.09595960  0.09469697  0.09722222  0.09722222  0.09722222  0.09722222  0.09595960  0.09595960  0.00249688  0.00000000  0.00750000  0.00124844  0.00374532  0.00124844  0.00124844  0.00249688  0.00124844  0.00000000  0.00124844  0.00000000  0.00374532  0.00124844  0.00499376  0.00000000  0.00124844  0.00000000  0.00000000  0.01373283  0.00000000  0.10844893  0.10718790  0.11292347  0.10844893  0.10844893  0.10844893  0.10844893  0.10844893  0.10844893  0.10844893  0.10844893  0.10844893  0.10844893  0.10844893  0.10844893  0.10844893  0.10844893  0.10844893  0.10844893  0.10844893  0.10844893  0.10844893  0.10718790  0.10844893  0.10844893  0.10844893  0.10844893  0.10970996  0.10844893  0.10844893  0.10844893  0.10844893  0.10844893  0.10844893  0.10844893  0.10844893  0.10844893  0.10844893  0.10844893  0.10844893  0.10844893  0.10844893  0.10970996  0.10970996  0.10844893  0.10844893  0.10844893  0.10844893  0.10718790  0.10844893  0.10844893  0.10844893  0.10844893  0.10844893  0.10844893  0.10844893  0.10844893  0.10844893  0.10844893  0.11306532  0.10858586  0.10858586  0.10592686  0.10214376  0.10844893  0.09798995  0.10970996  0.10970996  0.09595960  0.09595960  0.09595960  0.09595960  0.09987358  0.09595960  0.09595960  0.09595960  0.09722222  0.09595960  0.10759494  0.10392902  0.10745891  0.08816121  0.09355246  0.09343434  0.09343434  0.13383839  0.13468869  0.13383839  0.10025062  0.13468869  0.13383839  0.13670886  0.13104326  0.13358779  0.13131313  0.13852243  0.10552764  0.13104326  0.14361002  0.13451776  0.14398943  0.09125000  0.12849873  0.10552764  0.10387985  0.10012516  0.10262828  0.10663199  0.10025062  0.10878113  0.11023622  0.10804020  0.09126984  0.10602094  0.11475410  0.14640523  0.11083123  0.13793103  0.14323607  0.10497981  0.10592686  0.11197916  0.10275690  0.10635538  0.10552764  0.13043478  0.14304636  0.14416777  0.14416777  0.13671875  0.13689700  0.13409962  0.13642214  0.13838120  0.14745308  0.13409962  0.13896103  0.13888890  0.13359788  0.13359788  0.14154653  0.13477089  0.13406293  0.13324176  0.14649682  0.13989638  0.11083123  0.10769231  0.10796915  0.10844893  0.10897436  0.10445860  0.10678392  0.11194968  0.11083123  0.10387985  0.10687023  0.13383839  0.10790464  0.13054499  0.10592686  0.10790464  0.09887359  0.10137672  0.13037975  0.10789473  0.09000000  0.10137672  0.10137672  0.10573249  0.10137672  0.00124844  0.08060453  0.09147870  0.09137056  0.09147870  0.09273183  0.09273183  0.09147870  0.09147870  0.09398496  0.09147870  0.09147870  0.09697733  0.09697733  0.09022556  0.09147870  0.09147870  0.09147870  0.09273183  0.09147870  0.09147870  0.09398496  0.09147870  0.09147870  0.09147870  0.09147870  0.09398496  0.09273183  0.10375000  0.10178117  0.10763454  0.10375000  0.10375000  0.10375000  0.10375000  0.10375000  0.10375000  0.10375000  0.10375000  0.10375000  0.10375000  0.10375000  0.10375000  0.10375000  0.10362048  0.10250000  0.10387985  0.10750000  0.10763454  0.10750000  0.10750000  0.10750000  0.00499376  0.10414053  0.01305483  0.12236842  0.10387985  0.10387985  0.10375000  0.10387985  0.10875000  0.10875000  0.10387985  0.10387985  0.10387985  0.10387985  0.10375000  0.10375000  0.10387985  0.10387985  0.10387985  0.10375000  0.10513142  0.10375000  0.10375000  0.10625000  0.11292347  0.10500000  0.11417817  0.10375000  0.10237204  0.10387985  0.12516469  0.11779770  0.11688311  0.11494253  0.11607143  0.10375000  0.09296482  0.08919598  0.09170854  0.09422111  0.09734514  0.09595960  0.09595960  0.09273183  0.08060453  0.10844893  0.10037641  0.11543287  0.09261577  0.10375000  0.10387985  0.10500000  0.10387985  0.10125000  0.10375000  0.10375000  0.10375000  0.09147870  0.09147870  0.09147870  0.09147870  0.00374532  0.00499376  0.00374532  0.00250000  0.00374532  0.00124844  0.00374532  0.00124844  0.00124844  0.00624220  0.00374532  0.02875000  0.05757197  0.11712846  0.07944515  0.11964735  0.11432160  0.09284818  0.09595960  0.09170854  0.09811321  0.10718790  0.09762203  0.00249688  0.09722222  0.09649123  0.11097100  0.09885932  0.08919598  0.09697733  0.09697733  0.09571788  0.09571788  0.09571788  0.09571788  0.09823678  0.09823678  0.09823678  0.09823678  0.09571788  0.10638298  0.08196721  0.10790464  0.03625000  0.00000000  0.00624220  0.00499376  0.07692308  0.08668341  0.07808565  0.06918239  0.06926952  0.07052897  0.08030113  0.07430731  0.07044026  0.07547170  0.11069182  0.09523810  0.10619469  0.11446541  0.11450382  0.10718790  0.10718790  0.09343434  0.09343434  0.09823678  0.10745891  0.09535759  0.12232030  0.10101010  0.10844893  0.12232030  0.10088272  0.10088272  0.09308176  0.09170854  0.09673367  0.09170854  0.09331652  0.09331652  0.09949622  0.09924623  0.10050251  0.11475410  0.11097100  0.09571788  0.09193955  0.11180905  0.11543287  0.15274152  0.09261577  0.10288582  0.13906448  0.12594458  0.12610340  0.13114753  0.12862547  0.11543287  0.12944162  0.13071066  0.13762626  0.14015152  0.13400759  0.12866242  0.13104326  0.10440251  0.10638298  0.10651629  0.10790464  0.10552764  0.10025062  0.09746835  0.07035176
EU876594    0.09722222  0.09595960  0.09848485  0.09848485  0.09848485  0.09848485  0.09722222  0.09722222  0.00374532  0.00124844  0.00875000  0.00249688  0.00499376  0.00249688  0.00249688  0.00374532  0.00249688  0.00124844  0.00000000  0.00124844  0.00499376  0.00249688  0.00624220  0.00124844  0.00249688  0.00124844  0.00124844  0.01498127  0.00124844  0.10970996  0.10844893  0.11417817  0.10970996  0.10970996  0.10970996  0.10970996  0.10970996  0.10970996  0.10970996  0.10970996  0.10970996  0.10970996  0.10970996  0.10970996  0.10970996  0.10970996  0.10970996  0.10970996  0.10970996  0.10970996  0.10970996  0.10844893  0.10970996  0.10970996  0.10970996  0.10970996  0.11097100  0.10970996  0.10970996  0.10970996  0.10970996  0.10970996  0.10970996  0.10970996  0.10970996  0.10970996  0.10970996  0.10970996  0.10970996  0.10970996  0.10970996  0.11097100  0.11097100  0.10970996  0.10970996  0.10970996  0.10970996  0.10844893  0.10970996  0.10970996  0.10970996  0.10970996  0.10970996  0.10970996  0.10970996  0.10970996  0.10970996  0.10970996  0.11432160  0.10984848  0.10984848  0.10718790  0.10340479  0.10970996  0.09924623  0.11097100  0.11097100  0.09722222  0.09722222  0.09722222  0.09722222  0.10113780  0.09722222  0.09722222  0.09722222  0.09848485  0.09722222  0.10886076  0.10519645  0.10872313  0.08942065  0.09481668  0.09469697  0.09469697  0.13510101  0.13595934  0.13510101  0.10150376  0.13595934  0.13510101  0.13797468  0.13231552  0.13486005  0.13257575  0.13984169  0.10678392  0.13231552  0.14492753  0.13578680  0.14531043  0.09250000  0.12977099  0.10678392  0.10513142  0.10137672  0.10387985  0.10793238  0.10150376  0.11009175  0.11154856  0.10929649  0.09259259  0.10732985  0.11601513  0.14771242  0.11209068  0.13925730  0.14456233  0.10632571  0.10718790  0.11328125  0.10401002  0.10765240  0.10678392  0.13175231  0.14437085  0.14547837  0.14547837  0.13802083  0.13820079  0.13537675  0.13770914  0.13968669  0.14879356  0.13537675  0.14025974  0.14015152  0.13492064  0.13492064  0.14285715  0.13611861  0.13543092  0.13461539  0.14777070  0.14119171  0.11209068  0.10897436  0.10925450  0.10970996  0.11025641  0.10573249  0.10804020  0.11320755  0.11209068  0.10513142  0.10814250  0.13510101  0.10915935  0.13181242  0.10718790  0.10915935  0.10012516  0.10262828  0.13164558  0.10921053  0.09125000  0.10262828  0.10262828  0.10700637  0.10262828  0.00249688  0.08186398  0.09273183  0.09263960  0.09273183  0.09398496  0.09398496  0.09273183  0.09273183  0.09523810  0.09273183  0.09273183  0.09823678  0.09823678  0.09147870  0.09273183  0.09273183  0.09273183  0.09398496  0.09273183  0.09273183  0.09523810  0.09273183  0.09273183  0.09273183  0.09273183  0.09523810  0.09398496  0.10500000  0.10305344  0.10888611  0.10500000  0.10500000  0.10500000  0.10500000  0.10500000  0.10500000  0.10500000  0.10500000  0.10500000  0.10500000  0.10500000  0.10500000  0.10500000  0.10486891  0.10375000  0.10513142  0.10875000  0.10888611  0.10875000  0.10875000  0.10875000  0.00624220  0.10539524  0.01436031  0.12368421  0.10513142  0.10513142  0.10500000  0.10513142  0.11000000  0.11000000  0.10513142  0.10513142  0.10513142  0.10513142  0.10500000  0.10500000  0.10513142  0.10513142  0.10513142  0.10500000  0.10638298  0.10500000  0.10500000  0.10750000  0.11417817  0.10625000  0.11543287  0.10500000  0.10362048  0.10513142  0.12648222  0.11907811  0.11818182  0.11621967  0.11734694  0.10500000  0.09422111  0.09045226  0.09296482  0.09547739  0.09860936  0.09722222  0.09722222  0.09398496  0.08186398  0.10970996  0.10037641  0.11668758  0.09261577  0.10500000  0.10513142  0.10625000  0.10513142  0.10250000  0.10500000  0.10500000  0.10500000  0.09273183  0.09273183  0.09273183  0.09273183  0.00499376  0.00624220  0.00499376  0.00375000  0.00499376  0.00249688  0.00499376  0.00249688  0.00249688  0.00749064  0.00499376  0.03000000  0.05882353  0.11838791  0.08070618  0.12090680  0.11557789  0.09410289  0.09722222  0.09296482  0.09937107  0.10844893  0.09762203  0.00374532  0.09848485  0.09774436  0.11223203  0.10012674  0.09045226  0.09823678  0.09823678  0.09697733  0.09697733  0.09697733  0.09697733  0.09949622  0.09949622  0.09949622  0.09949622  0.09697733  0.10763454  0.08322825  0.10915935  0.03750000  0.00124844  0.00749064  0.00624220  0.07818411  0.08793970  0.07934508  0.07044026  0.07052897  0.07178842  0.08155584  0.07556675  0.07169811  0.07672956  0.11194968  0.09649123  0.10745891  0.11572327  0.11577608  0.10844893  0.10844893  0.09469697  0.09469697  0.09949622  0.10872313  0.09661230  0.12358133  0.10227273  0.10970996  0.12358133  0.10214376  0.10214376  0.09433962  0.09296482  0.09798995  0.09296482  0.09457755  0.09457755  0.10075567  0.10050251  0.10175879  0.11601513  0.11223203  0.09697733  0.09319899  0.11306532  0.11668758  0.15404700  0.09261577  0.10288582  0.14032869  0.12594458  0.12610340  0.13114753  0.12862547  0.11668758  0.13071066  0.13197969  0.13888890  0.14141414  0.13527180  0.12993631  0.13231552  0.10566038  0.10763454  0.10776942  0.10915935  0.10678392  0.10150376  0.09873418  0.07160804
EU876593    0.09595960  0.09469697  0.09722222  0.09722222  0.09722222  0.09722222  0.09595960  0.09595960  0.00249688  0.00000000  0.00750000  0.00124844  0.00374532  0.00124844  0.00124844  0.00249688  0.00124844  0.00000000  0.00124844  0.00000000  0.00374532  0.00124844  0.00499376  0.00000000  0.00124844  0.00000000  0.00000000  0.01373283  0.00000000  0.10844893  0.10718790  0.11292347  0.10844893  0.10844893  0.10844893  0.10844893  0.10844893  0.10844893  0.10844893  0.10844893  0.10844893  0.10844893  0.10844893  0.10844893  0.10844893  0.10844893  0.10844893  0.10844893  0.10844893  0.10844893  0.10844893  0.10718790  0.10844893  0.10844893  0.10844893  0.10844893  0.10970996  0.10844893  0.10844893  0.10844893  0.10844893  0.10844893  0.10844893  0.10844893  0.10844893  0.10844893  0.10844893  0.10844893  0.10844893  0.10844893  0.10844893  0.10970996  0.10970996  0.10844893  0.10844893  0.10844893  0.10844893  0.10718790  0.10844893  0.10844893  0.10844893  0.10844893  0.10844893  0.10844893  0.10844893  0.10844893  0.10844893  0.10844893  0.11306532  0.10858586  0.10858586  0.10592686  0.10214376  0.10844893  0.09798995  0.10970996  0.10970996  0.09595960  0.09595960  0.09595960  0.09595960  0.09987358  0.09595960  0.09595960  0.09595960  0.09722222  0.09595960  0.10759494  0.10392902  0.10745891  0.08816121  0.09355246  0.09343434  0.09343434  0.13383839  0.13468869  0.13383839  0.10025062  0.13468869  0.13383839  0.13670886  0.13104326  0.13358779  0.13131313  0.13852243  0.10552764  0.13104326  0.14361002  0.13451776  0.14398943  0.09125000  0.12849873  0.10552764  0.10387985  0.10012516  0.10262828  0.10663199  0.10025062  0.10878113  0.11023622  0.10804020  0.09126984  0.10602094  0.11475410  0.14640523  0.11083123  0.13793103  0.14323607  0.10497981  0.10592686  0.11197916  0.10275690  0.10635538  0.10552764  0.13043478  0.14304636  0.14416777  0.14416777  0.13671875  0.13689700  0.13409962  0.13642214  0.13838120  0.14745308  0.13409962  0.13896103  0.13888890  0.13359788  0.13359788  0.14154653  0.13477089  0.13406293  0.13324176  0.14649682  0.13989638  0.11083123  0.10769231  0.10796915  0.10844893  0.10897436  0.10445860  0.10678392  0.11194968  0.11083123  0.10387985  0.10687023  0.13383839  0.10790464  0.13054499  0.10592686  0.10790464  0.09887359  0.10137672  0.13037975  0.10789473  0.09000000  0.10137672  0.10137672  0.10573249  0.10137672  0.00124844  0.08060453  0.09147870  0.09137056  0.09147870  0.09273183  0.09273183  0.09147870  0.09147870  0.09398496  0.09147870  0.09147870  0.09697733  0.09697733  0.09022556  0.09147870  0.09147870  0.09147870  0.09273183  0.09147870  0.09147870  0.09398496  0.09147870  0.09147870  0.09147870  0.09147870  0.09398496  0.09273183  0.10375000  0.10178117  0.10763454  0.10375000  0.10375000  0.10375000  0.10375000  0.10375000  0.10375000  0.10375000  0.10375000  0.10375000  0.10375000  0.10375000  0.10375000  0.10375000  0.10362048  0.10250000  0.10387985  0.10750000  0.10763454  0.10750000  0.10750000  0.10750000  0.00499376  0.10414053  0.01305483  0.12236842  0.10387985  0.10387985  0.10375000  0.10387985  0.10875000  0.10875000  0.10387985  0.10387985  0.10387985  0.10387985  0.10375000  0.10375000  0.10387985  0.10387985  0.10387985  0.10375000  0.10513142  0.10375000  0.10375000  0.10625000  0.11292347  0.10500000  0.11417817  0.10375000  0.10237204  0.10387985  0.12516469  0.11779770  0.11688311  0.11494253  0.11607143  0.10375000  0.09296482  0.08919598  0.09170854  0.09422111  0.09734514  0.09595960  0.09595960  0.09273183  0.08060453  0.10844893  0.10037641  0.11543287  0.09261577  0.10375000  0.10387985  0.10500000  0.10387985  0.10125000  0.10375000  0.10375000  0.10375000  0.09147870  0.09147870  0.09147870  0.09147870  0.00374532  0.00499376  0.00374532  0.00250000  0.00374532  0.00124844  0.00374532  0.00124844  0.00124844  0.00624220  0.00374532  0.02875000  0.05757197  0.11712846  0.07944515  0.11964735  0.11432160  0.09284818  0.09595960  0.09170854  0.09811321  0.10718790  0.09762203  0.00249688  0.09722222  0.09649123  0.11097100  0.09885932  0.08919598  0.09697733  0.09697733  0.09571788  0.09571788  0.09571788  0.09571788  0.09823678  0.09823678  0.09823678  0.09823678  0.09571788  0.10638298  0.08196721  0.10790464  0.03625000  0.00000000  0.00624220  0.00499376  0.07692308  0.08668341  0.07808565  0.06918239  0.06926952  0.07052897  0.08030113  0.07430731  0.07044026  0.07547170  0.11069182  0.09523810  0.10619469  0.11446541  0.11450382  0.10718790  0.10718790  0.09343434  0.09343434  0.09823678  0.10745891  0.09535759  0.12232030  0.10101010  0.10844893  0.12232030  0.10088272  0.10088272  0.09308176  0.09170854  0.09673367  0.09170854  0.09331652  0.09331652  0.09949622  0.09924623  0.10050251  0.11475410  0.11097100  0.09571788  0.09193955  0.11180905  0.11543287  0.15274152  0.09261577  0.10288582  0.13906448  0.12594458  0.12610340  0.13114753  0.12862547  0.11543287  0.12944162  0.13071066  0.13762626  0.14015152  0.13400759  0.12866242  0.13104326  0.10440251  0.10638298  0.10651629  0.10790464  0.10552764  0.10025062  0.09746835  0.07035176
EU876592    0.09974747  0.09848485  0.10101010  0.10101010  0.10101010  0.10101010  0.09974747  0.09974747  0.00624220  0.00374532  0.01125000  0.00499376  0.00749064  0.00499376  0.00499376  0.00624220  0.00499376  0.00374532  0.00499376  0.00374532  0.00000000  0.00499376  0.00873908  0.00374532  0.00499376  0.00374532  0.00374532  0.01747815  0.00374532  0.11223203  0.11097100  0.11543287  0.11223203  0.11223203  0.11223203  0.11223203  0.11223203  0.11223203  0.11223203  0.11223203  0.11223203  0.11223203  0.11223203  0.11223203  0.11223203  0.11223203  0.11223203  0.11223203  0.11223203  0.11223203  0.11223203  0.11097100  0.11223203  0.11223203  0.11223203  0.11223203  0.11349306  0.11223203  0.11223203  0.11223203  0.11223203  0.11223203  0.11223203  0.11223203  0.11223203  0.11223203  0.11223203  0.11223203  0.11223203  0.11223203  0.11223203  0.11349306  0.11349306  0.11223203  0.11223203  0.11223203  0.11223203  0.11097100  0.11223203  0.11223203  0.11223203  0.11223203  0.11223203  0.11223203  0.11223203  0.11223203  0.11223203  0.11223203  0.11683417  0.11237374  0.11237374  0.10970996  0.10592686  0.11223203  0.10175879  0.11349306  0.11349306  0.09974747  0.09974747  0.09974747  0.09974747  0.10366625  0.09974747  0.09974747  0.09974747  0.10101010  0.09974747  0.11139241  0.10773131  0.11125158  0.09193955  0.09734514  0.09722222  0.09722222  0.13762626  0.13850063  0.13762626  0.10150376  0.13850063  0.13762626  0.14050633  0.13486005  0.13740458  0.13510101  0.14248021  0.10929649  0.13486005  0.14756258  0.13832487  0.14531043  0.09500000  0.13231552  0.10929649  0.10763454  0.10387985  0.10638298  0.11053316  0.10150376  0.11271297  0.11417323  0.11180905  0.09523810  0.10994764  0.11853720  0.15032680  0.11209068  0.14190981  0.14721486  0.10901750  0.10970996  0.11588541  0.10651629  0.11024643  0.10929649  0.13438736  0.14437085  0.14547837  0.14547837  0.14062500  0.14080834  0.13793103  0.14028314  0.14229766  0.15147454  0.13793103  0.14285715  0.14267677  0.13756613  0.13756613  0.14547837  0.13881402  0.13816689  0.13736264  0.15031847  0.14378238  0.11209068  0.11153846  0.11182519  0.11223203  0.11282051  0.10573249  0.11055277  0.11572327  0.11209068  0.10763454  0.11068702  0.13762626  0.11166876  0.13434727  0.10970996  0.11166876  0.10262828  0.10513142  0.13417721  0.11184210  0.09375000  0.10513142  0.10513142  0.10955414  0.10513142  0.00499376  0.08438287  0.09523810  0.09517767  0.09523810  0.09649123  0.09649123  0.09523810  0.09523810  0.09774436  0.09523810  0.09523810  0.10075567  0.10075567  0.09398496  0.09523810  0.09523810  0.09523810  0.09649123  0.09523810  0.09523810  0.09774436  0.09523810  0.09523810  0.09523810  0.09523810  0.09774436  0.09649123  0.10750000  0.10559797  0.11138923  0.10750000  0.10750000  0.10750000  0.10750000  0.10750000  0.10750000  0.10750000  0.10750000  0.10750000  0.10750000  0.10750000  0.10750000  0.10750000  0.10736579  0.10625000  0.10763454  0.11125000  0.11138923  0.11125000  0.11125000  0.11125000  0.00873908  0.10790464  0.01566580  0.12631579  0.10763454  0.10763454  0.10750000  0.10763454  0.11250000  0.11250000  0.10763454  0.10763454  0.10763454  0.10763454  0.10750000  0.10750000  0.10763454  0.10763454  0.10763454  0.10750000  0.10888611  0.10750000  0.10750000  0.11000000  0.11543287  0.10875000  0.11794228  0.10750000  0.10611735  0.10763454  0.12911727  0.12163892  0.12077922  0.11877394  0.11989796  0.10750000  0.09673367  0.09296482  0.09547739  0.09798995  0.10113780  0.09974747  0.09974747  0.09649123  0.08438287  0.11223203  0.10414053  0.11794228  0.09637047  0.10750000  0.10763454  0.10875000  0.10763454  0.10500000  0.10750000  0.10750000  0.10750000  0.09523810  0.09523810  0.09523810  0.09523810  0.00749064  0.00873908  0.00749064  0.00625000  0.00749064  0.00499376  0.00749064  0.00499376  0.00499376  0.00998752  0.00749064  0.03250000  0.06132666  0.12090680  0.08322825  0.12342569  0.11809045  0.09661230  0.09974747  0.09547739  0.10188679  0.11097100  0.10137672  0.00624220  0.10101010  0.10025062  0.11475410  0.10266159  0.09296482  0.09823678  0.09823678  0.09949622  0.09949622  0.09949622  0.09949622  0.10201512  0.10201512  0.10201512  0.10201512  0.09949622  0.11013767  0.08575031  0.11166876  0.04000000  0.00374532  0.00998752  0.00873908  0.08070618  0.09045226  0.08186398  0.07295597  0.07304786  0.07430731  0.08406524  0.07808565  0.07421384  0.07672956  0.11446541  0.09899750  0.10998736  0.11823899  0.11832061  0.11097100  0.11097100  0.09722222  0.09722222  0.10201512  0.11125158  0.09912170  0.12610340  0.10479798  0.10970996  0.12484237  0.10466582  0.10466582  0.09559748  0.09547739  0.10050251  0.09547739  0.09709962  0.09709962  0.10327456  0.10301507  0.10427136  0.11853720  0.11475410  0.09697733  0.09319899  0.11557789  0.11794228  0.15404700  0.09637047  0.10664994  0.14285715  0.12972292  0.12988651  0.13493064  0.13240857  0.11919699  0.13324873  0.13451776  0.14141414  0.14141414  0.13780025  0.13248408  0.13486005  0.10817610  0.11013767  0.11027569  0.11166876  0.10929649  0.10150376  0.10126583  0.07412060
EU876591    0.09722222  0.09595960  0.09848485  0.09848485  0.09848485  0.09848485  0.09722222  0.09722222  0.00374532  0.00124844  0.00875000  0.00249688  0.00499376  0.00249688  0.00249688  0.00374532  0.00249688  0.00124844  0.00249688  0.00124844  0.00499376  0.00000000  0.00624220  0.00124844  0.00249688  0.00124844  0.00124844  0.01498127  0.00124844  0.10970996  0.10844893  0.11417817  0.10970996  0.10970996  0.10970996  0.10970996  0.10970996  0.10970996  0.10970996  0.10970996  0.10970996  0.10970996  0.10970996  0.10970996  0.10970996  0.10970996  0.10970996  0.10970996  0.10970996  0.10970996  0.10970996  0.10844893  0.10970996  0.10970996  0.10970996  0.10970996  0.11097100  0.10970996  0.10970996  0.10970996  0.10970996  0.10970996  0.10970996  0.10970996  0.10970996  0.10970996  0.10970996  0.10970996  0.10970996  0.10970996  0.10970996  0.11097100  0.11097100  0.10970996  0.10970996  0.10970996  0.10970996  0.10844893  0.10970996  0.10970996  0.10970996  0.10970996  0.10970996  0.10970996  0.10970996  0.10970996  0.10970996  0.10970996  0.11432160  0.10984848  0.10984848  0.10718790  0.10340479  0.10970996  0.09924623  0.11097100  0.11097100  0.09722222  0.09722222  0.09722222  0.09722222  0.10113780  0.09722222  0.09722222  0.09722222  0.09848485  0.09722222  0.10886076  0.10519645  0.10872313  0.08942065  0.09481668  0.09469697  0.09469697  0.13510101  0.13595934  0.13510101  0.10150376  0.13595934  0.13510101  0.13797468  0.13231552  0.13486005  0.13257575  0.13984169  0.10678392  0.13231552  0.14492753  0.13578680  0.14531043  0.09250000  0.12977099  0.10678392  0.10513142  0.10137672  0.10387985  0.10793238  0.10150376  0.11009175  0.11154856  0.10929649  0.09259259  0.10732985  0.11601513  0.14771242  0.11209068  0.13925730  0.14456233  0.10632571  0.10718790  0.11328125  0.10401002  0.10765240  0.10678392  0.13175231  0.14437085  0.14547837  0.14547837  0.13802083  0.13820079  0.13537675  0.13770914  0.13968669  0.14879356  0.13537675  0.14025974  0.14015152  0.13492064  0.13492064  0.14285715  0.13611861  0.13543092  0.13461539  0.14777070  0.14119171  0.11209068  0.10897436  0.10925450  0.10970996  0.11025641  0.10573249  0.10804020  0.11320755  0.11209068  0.10513142  0.10814250  0.13510101  0.10915935  0.13181242  0.10718790  0.10915935  0.10012516  0.10262828  0.13164558  0.10921053  0.09125000  0.10262828  0.10262828  0.10700637  0.10262828  0.00249688  0.08186398  0.09273183  0.09263960  0.09273183  0.09398496  0.09398496  0.09273183  0.09273183  0.09523810  0.09273183  0.09273183  0.09823678  0.09823678  0.09147870  0.09273183  0.09273183  0.09273183  0.09398496  0.09273183  0.09273183  0.09523810  0.09273183  0.09273183  0.09273183  0.09273183  0.09523810  0.09398496  0.10500000  0.10305344  0.10888611  0.10500000  0.10500000  0.10500000  0.10500000  0.10500000  0.10500000  0.10500000  0.10500000  0.10500000  0.10500000  0.10500000  0.10500000  0.10500000  0.10486891  0.10375000  0.10513142  0.10875000  0.10888611  0.10875000  0.10875000  0.10875000  0.00624220  0.10539524  0.01436031  0.12368421  0.10513142  0.10513142  0.10500000  0.10513142  0.11000000  0.11000000  0.10513142  0.10513142  0.10513142  0.10513142  0.10500000  0.10500000  0.10513142  0.10513142  0.10513142  0.10500000  0.10638298  0.10500000  0.10500000  0.10750000  0.11417817  0.10625000  0.11543287  0.10500000  0.10362048  0.10513142  0.12648222  0.11907811  0.11818182  0.11621967  0.11734694  0.10500000  0.09422111  0.09045226  0.09296482  0.09547739  0.09860936  0.09722222  0.09722222  0.09398496  0.08186398  0.10970996  0.10163112  0.11668758  0.09386733  0.10500000  0.10513142  0.10625000  0.10513142  0.10250000  0.10500000  0.10500000  0.10500000  0.09273183  0.09273183  0.09273183  0.09273183  0.00499376  0.00624220  0.00499376  0.00375000  0.00499376  0.00249688  0.00499376  0.00249688  0.00249688  0.00749064  0.00499376  0.03000000  0.05632040  0.11838791  0.08070618  0.12090680  0.11557789  0.09410289  0.09722222  0.09296482  0.09937107  0.10844893  0.09887359  0.00374532  0.09848485  0.09774436  0.11223203  0.10012674  0.09045226  0.09823678  0.09823678  0.09697733  0.09697733  0.09697733  0.09697733  0.09949622  0.09949622  0.09949622  0.09949622  0.09697733  0.10763454  0.08322825  0.10915935  0.03750000  0.00124844  0.00749064  0.00624220  0.07818411  0.08793970  0.07934508  0.07044026  0.07052897  0.07178842  0.08155584  0.07556675  0.07169811  0.07672956  0.10943396  0.09649123  0.10745891  0.11572327  0.11577608  0.10844893  0.10844893  0.09469697  0.09469697  0.09949622  0.10872313  0.09661230  0.12232030  0.10227273  0.10970996  0.12358133  0.10214376  0.10214376  0.09433962  0.09296482  0.09798995  0.09296482  0.09457755  0.09457755  0.10075567  0.10050251  0.10175879  0.11601513  0.11223203  0.09697733  0.09319899  0.11306532  0.11668758  0.15143603  0.09386733  0.10414053  0.14032869  0.12720403  0.12736444  0.13240857  0.12988651  0.11668758  0.13071066  0.13197969  0.13888890  0.14141414  0.13527180  0.12993631  0.13231552  0.10566038  0.10763454  0.10776942  0.10915935  0.10678392  0.10150376  0.09873418  0.07160804
EU876590    0.09848485  0.09722222  0.09974747  0.09974747  0.09974747  0.09974747  0.09848485  0.09848485  0.00749064  0.00499376  0.01250000  0.00624220  0.00873908  0.00624220  0.00624220  0.00749064  0.00624220  0.00499376  0.00624220  0.00499376  0.00873908  0.00624220  0.00000000  0.00499376  0.00624220  0.00499376  0.00499376  0.01872659  0.00499376  0.11349306  0.11223203  0.11794228  0.11349306  0.11349306  0.11349306  0.11349306  0.11349306  0.11349306  0.11349306  0.11349306  0.11349306  0.11349306  0.11349306  0.11349306  0.11349306  0.11349306  0.11349306  0.11349306  0.11349306  0.11349306  0.11349306  0.11223203  0.11349306  0.11349306  0.11349306  0.11349306  0.11475410  0.11349306  0.11349306  0.11349306  0.11349306  0.11349306  0.11349306  0.11349306  0.11349306  0.11349306  0.11349306  0.11349306  0.11349306  0.11349306  0.11349306  0.11475410  0.11475410  0.11349306  0.11349306  0.11349306  0.11349306  0.11223203  0.11349306  0.11349306  0.11349306  0.11349306  0.11349306  0.11349306  0.11349306  0.11349306  0.11349306  0.11349306  0.11809045  0.11363637  0.11363637  0.11097100  0.10718790  0.11349306  0.10301507  0.11475410  0.11475410  0.09848485  0.09848485  0.09848485  0.09848485  0.10240202  0.09848485  0.09848485  0.09848485  0.09974747  0.09848485  0.11265822  0.10899873  0.11251580  0.09319899  0.09860936  0.09848485  0.09848485  0.13888890  0.13977128  0.13888890  0.10526316  0.13977128  0.13888890  0.14177215  0.13613231  0.13867685  0.13636364  0.14379947  0.10804020  0.13613231  0.14888011  0.13959391  0.14927346  0.09625000  0.13358779  0.10804020  0.10888611  0.10513142  0.10763454  0.11183355  0.10526316  0.11140236  0.11286090  0.11055277  0.09656084  0.11125655  0.11727617  0.15163399  0.11335012  0.14323607  0.14854111  0.10767160  0.10844893  0.11458334  0.10776942  0.11154345  0.10804020  0.13570487  0.14834437  0.14941022  0.14941022  0.14192708  0.14211212  0.13920817  0.14157014  0.14360313  0.15281501  0.13920817  0.14415585  0.14393939  0.13888890  0.13888890  0.14678898  0.14016172  0.13953489  0.13873626  0.15159236  0.14507772  0.11335012  0.11025641  0.11053985  0.11097100  0.11153846  0.10955414  0.10929649  0.11698113  0.11335012  0.10888611  0.10941476  0.13888890  0.11041405  0.13307984  0.10844893  0.11292347  0.10387985  0.10638298  0.13291140  0.11052632  0.09500000  0.10638298  0.10638298  0.10828026  0.10638298  0.00624220  0.08564232  0.09649123  0.09644670  0.09649123  0.09774436  0.09774436  0.09649123  0.09649123  0.09899750  0.09649123  0.09649123  0.10201512  0.10201512  0.09523810  0.09649123  0.09649123  0.09649123  0.09774436  0.09649123  0.09649123  0.09899750  0.09649123  0.09649123  0.09649123  0.09649123  0.09899750  0.09774436  0.10875000  0.10687023  0.11264080  0.10875000  0.10875000  0.10875000  0.10875000  0.10875000  0.10875000  0.10875000  0.10875000  0.10875000  0.10875000  0.10875000  0.10875000  0.10875000  0.10861423  0.10750000  0.10888611  0.11250000  0.11264080  0.11250000  0.11250000  0.11250000  0.00998752  0.10915935  0.01827676  0.12763157  0.10888611  0.10888611  0.10875000  0.10888611  0.11375000  0.11375000  0.10888611  0.10888611  0.10888611  0.10888611  0.10875000  0.10875000  0.10888611  0.10888611  0.10888611  0.10875000  0.11013767  0.10875000  0.10875000  0.11125000  0.11794228  0.11000000  0.11919699  0.10875000  0.10736579  0.10888611  0.13043478  0.12291934  0.12207792  0.12005109  0.12117347  0.10875000  0.09798995  0.09422111  0.09673367  0.09924623  0.09987358  0.09848485  0.09848485  0.09523810  0.08564232  0.11349306  0.10539524  0.12045170  0.09762203  0.10875000  0.10888611  0.11000000  0.10888611  0.10625000  0.10875000  0.10875000  0.10875000  0.09649123  0.09649123  0.09649123  0.09649123  0.00873908  0.00998752  0.00873908  0.00750000  0.00873908  0.00624220  0.00873908  0.00624220  0.00624220  0.01123596  0.00873908  0.03375000  0.06257822  0.12216625  0.08448928  0.12468514  0.11934673  0.09535759  0.09848485  0.09673367  0.10062893  0.11223203  0.10262828  0.00749064  0.09974747  0.10150376  0.11601513  0.10139417  0.09422111  0.10201512  0.10201512  0.10075567  0.10075567  0.10075567  0.10075567  0.10327456  0.10327456  0.10327456  0.10327456  0.10075567  0.11138923  0.08701135  0.11292347  0.04125000  0.00499376  0.01123596  0.00998752  0.08196721  0.09170854  0.08312342  0.07421384  0.07430731  0.07556675  0.08531995  0.07934508  0.07547170  0.08050314  0.11320755  0.10025062  0.11125158  0.11949685  0.11959288  0.11223203  0.11223203  0.09848485  0.09848485  0.10327456  0.11251580  0.10037641  0.12736444  0.10353535  0.11349306  0.12736444  0.10592686  0.10592686  0.09811321  0.09673367  0.10175879  0.09673367  0.09836066  0.09836066  0.10453401  0.10427136  0.10552764  0.11727617  0.11349306  0.10075567  0.09697733  0.11683417  0.12045170  0.15535247  0.09762203  0.10790464  0.14412136  0.12972292  0.12988651  0.13493064  0.13240857  0.12045170  0.13451776  0.13578680  0.14267677  0.14520203  0.13906448  0.13375796  0.13613231  0.10943396  0.11138923  0.11152882  0.11041405  0.10804020  0.10526316  0.10253165  0.07537688
EU876589    0.09595960  0.09469697  0.09722222  0.09722222  0.09722222  0.09722222  0.09595960  0.09595960  0.00249688  0.00000000  0.00750000  0.00124844  0.00374532  0.00124844  0.00124844  0.00249688  0.00124844  0.00000000  0.00124844  0.00000000  0.00374532  0.00124844  0.00499376  0.00000000  0.00124844  0.00000000  0.00000000  0.01373283  0.00000000  0.10844893  0.10718790  0.11292347  0.10844893  0.10844893  0.10844893  0.10844893  0.10844893  0.10844893  0.10844893  0.10844893  0.10844893  0.10844893  0.10844893  0.10844893  0.10844893  0.10844893  0.10844893  0.10844893  0.10844893  0.10844893  0.10844893  0.10718790  0.10844893  0.10844893  0.10844893  0.10844893  0.10970996  0.10844893  0.10844893  0.10844893  0.10844893  0.10844893  0.10844893  0.10844893  0.10844893  0.10844893  0.10844893  0.10844893  0.10844893  0.10844893  0.10844893  0.10970996  0.10970996  0.10844893  0.10844893  0.10844893  0.10844893  0.10718790  0.10844893  0.10844893  0.10844893  0.10844893  0.10844893  0.10844893  0.10844893  0.10844893  0.10844893  0.10844893  0.11306532  0.10858586  0.10858586  0.10592686  0.10214376  0.10844893  0.09798995  0.10970996  0.10970996  0.09595960  0.09595960  0.09595960  0.09595960  0.09987358  0.09595960  0.09595960  0.09595960  0.09722222  0.09595960  0.10759494  0.10392902  0.10745891  0.08816121  0.09355246  0.09343434  0.09343434  0.13383839  0.13468869  0.13383839  0.10025062  0.13468869  0.13383839  0.13670886  0.13104326  0.13358779  0.13131313  0.13852243  0.10552764  0.13104326  0.14361002  0.13451776  0.14398943  0.09125000  0.12849873  0.10552764  0.10387985  0.10012516  0.10262828  0.10663199  0.10025062  0.10878113  0.11023622  0.10804020  0.09126984  0.10602094  0.11475410  0.14640523  0.11083123  0.13793103  0.14323607  0.10497981  0.10592686  0.11197916  0.10275690  0.10635538  0.10552764  0.13043478  0.14304636  0.14416777  0.14416777  0.13671875  0.13689700  0.13409962  0.13642214  0.13838120  0.14745308  0.13409962  0.13896103  0.13888890  0.13359788  0.13359788  0.14154653  0.13477089  0.13406293  0.13324176  0.14649682  0.13989638  0.11083123  0.10769231  0.10796915  0.10844893  0.10897436  0.10445860  0.10678392  0.11194968  0.11083123  0.10387985  0.10687023  0.13383839  0.10790464  0.13054499  0.10592686  0.10790464  0.09887359  0.10137672  0.13037975  0.10789473  0.09000000  0.10137672  0.10137672  0.10573249  0.10137672  0.00124844  0.08060453  0.09147870  0.09137056  0.09147870  0.09273183  0.09273183  0.09147870  0.09147870  0.09398496  0.09147870  0.09147870  0.09697733  0.09697733  0.09022556  0.09147870  0.09147870  0.09147870  0.09273183  0.09147870  0.09147870  0.09398496  0.09147870  0.09147870  0.09147870  0.09147870  0.09398496  0.09273183  0.10375000  0.10178117  0.10763454  0.10375000  0.10375000  0.10375000  0.10375000  0.10375000  0.10375000  0.10375000  0.10375000  0.10375000  0.10375000  0.10375000  0.10375000  0.10375000  0.10362048  0.10250000  0.10387985  0.10750000  0.10763454  0.10750000  0.10750000  0.10750000  0.00499376  0.10414053  0.01305483  0.12236842  0.10387985  0.10387985  0.10375000  0.10387985  0.10875000  0.10875000  0.10387985  0.10387985  0.10387985  0.10387985  0.10375000  0.10375000  0.10387985  0.10387985  0.10387985  0.10375000  0.10513142  0.10375000  0.10375000  0.10625000  0.11292347  0.10500000  0.11417817  0.10375000  0.10237204  0.10387985  0.12516469  0.11779770  0.11688311  0.11494253  0.11607143  0.10375000  0.09296482  0.08919598  0.09170854  0.09422111  0.09734514  0.09595960  0.09595960  0.09273183  0.08060453  0.10844893  0.10037641  0.11543287  0.09261577  0.10375000  0.10387985  0.10500000  0.10387985  0.10125000  0.10375000  0.10375000  0.10375000  0.09147870  0.09147870  0.09147870  0.09147870  0.00374532  0.00499376  0.00374532  0.00250000  0.00374532  0.00124844  0.00374532  0.00124844  0.00124844  0.00624220  0.00374532  0.02875000  0.05757197  0.11712846  0.07944515  0.11964735  0.11432160  0.09284818  0.09595960  0.09170854  0.09811321  0.10718790  0.09762203  0.00249688  0.09722222  0.09649123  0.11097100  0.09885932  0.08919598  0.09697733  0.09697733  0.09571788  0.09571788  0.09571788  0.09571788  0.09823678  0.09823678  0.09823678  0.09823678  0.09571788  0.10638298  0.08196721  0.10790464  0.03625000  0.00000000  0.00624220  0.00499376  0.07692308  0.08668341  0.07808565  0.06918239  0.06926952  0.07052897  0.08030113  0.07430731  0.07044026  0.07547170  0.11069182  0.09523810  0.10619469  0.11446541  0.11450382  0.10718790  0.10718790  0.09343434  0.09343434  0.09823678  0.10745891  0.09535759  0.12232030  0.10101010  0.10844893  0.12232030  0.10088272  0.10088272  0.09308176  0.09170854  0.09673367  0.09170854  0.09331652  0.09331652  0.09949622  0.09924623  0.10050251  0.11475410  0.11097100  0.09571788  0.09193955  0.11180905  0.11543287  0.15274152  0.09261577  0.10288582  0.13906448  0.12594458  0.12610340  0.13114753  0.12862547  0.11543287  0.12944162  0.13071066  0.13762626  0.14015152  0.13400759  0.12866242  0.13104326  0.10440251  0.10638298  0.10651629  0.10790464  0.10552764  0.10025062  0.09746835  0.07035176
EU876588    0.09722222  0.09595960  0.09848485  0.09848485  0.09848485  0.09848485  0.09722222  0.09722222  0.00374532  0.00124844  0.00875000  0.00249688  0.00499376  0.00249688  0.00249688  0.00374532  0.00249688  0.00124844  0.00249688  0.00124844  0.00499376  0.00249688  0.00624220  0.00124844  0.00000000  0.00124844  0.00124844  0.01498127  0.00124844  0.10970996  0.10844893  0.11417817  0.10970996  0.10970996  0.10970996  0.10970996  0.10970996  0.10970996  0.10970996  0.10970996  0.10970996  0.10970996  0.10970996  0.10970996  0.10970996  0.10970996  0.10970996  0.10970996  0.10970996  0.10970996  0.10970996  0.10844893  0.10970996  0.10970996  0.10970996  0.10970996  0.11097100  0.10970996  0.10970996  0.10970996  0.10970996  0.10970996  0.10970996  0.10970996  0.10970996  0.10970996  0.10970996  0.10970996  0.10970996  0.10970996  0.10970996  0.11097100  0.11097100  0.10970996  0.10970996  0.10970996  0.10970996  0.10844893  0.10970996  0.10970996  0.10970996  0.10970996  0.10970996  0.10970996  0.10970996  0.10970996  0.10970996  0.10970996  0.11432160  0.10984848  0.10984848  0.10718790  0.10340479  0.10970996  0.09924623  0.11097100  0.11097100  0.09722222  0.09722222  0.09722222  0.09722222  0.10113780  0.09722222  0.09722222  0.09722222  0.09848485  0.09722222  0.10886076  0.10519645  0.10872313  0.08942065  0.09481668  0.09469697  0.09469697  0.13510101  0.13595934  0.13510101  0.10150376  0.13595934  0.13510101  0.13797468  0.13231552  0.13486005  0.13257575  0.13984169  0.10678392  0.13231552  0.14492753  0.13578680  0.14531043  0.09250000  0.12977099  0.10678392  0.10513142  0.10137672  0.10387985  0.10793238  0.10150376  0.11009175  0.11154856  0.10929649  0.09259259  0.10732985  0.11601513  0.14771242  0.11209068  0.13925730  0.14456233  0.10632571  0.10718790  0.11328125  0.10401002  0.10765240  0.10678392  0.13175231  0.14437085  0.14547837  0.14547837  0.13802083  0.13820079  0.13537675  0.13770914  0.13968669  0.14879356  0.13537675  0.14025974  0.14015152  0.13492064  0.13492064  0.14285715  0.13611861  0.13543092  0.13461539  0.14777070  0.14119171  0.11209068  0.10897436  0.10925450  0.10970996  0.11025641  0.10573249  0.10804020  0.11320755  0.11209068  0.10513142  0.10814250  0.13510101  0.10915935  0.13181242  0.10718790  0.10915935  0.10012516  0.10262828  0.13164558  0.10921053  0.09125000  0.10262828  0.10262828  0.10700637  0.10262828  0.00249688  0.08186398  0.09273183  0.09263960  0.09273183  0.09398496  0.09398496  0.09273183  0.09273183  0.09523810  0.09273183  0.09273183  0.09823678  0.09823678  0.09147870  0.09273183  0.09273183  0.09273183  0.09398496  0.09273183  0.09273183  0.09523810  0.09273183  0.09273183  0.09273183  0.09273183  0.09523810  0.09398496  0.10500000  0.10305344  0.10888611  0.10500000  0.10500000  0.10500000  0.10500000  0.10500000  0.10500000  0.10500000  0.10500000  0.10500000  0.10500000  0.10500000  0.10500000  0.10500000  0.10486891  0.10375000  0.10513142  0.10875000  0.10888611  0.10875000  0.10875000  0.10875000  0.00624220  0.10539524  0.01436031  0.12368421  0.10513142  0.10513142  0.10500000  0.10513142  0.11000000  0.11000000  0.10513142  0.10513142  0.10513142  0.10513142  0.10500000  0.10500000  0.10513142  0.10513142  0.10513142  0.10500000  0.10638298  0.10500000  0.10500000  0.10750000  0.11417817  0.10625000  0.11543287  0.10500000  0.10362048  0.10513142  0.12648222  0.11907811  0.11818182  0.11621967  0.11734694  0.10500000  0.09422111  0.09045226  0.09296482  0.09547739  0.09860936  0.09722222  0.09722222  0.09398496  0.08186398  0.10970996  0.10163112  0.11668758  0.09386733  0.10500000  0.10513142  0.10625000  0.10513142  0.10250000  0.10500000  0.10500000  0.10500000  0.09273183  0.09273183  0.09273183  0.09273183  0.00499376  0.00624220  0.00499376  0.00375000  0.00499376  0.00249688  0.00499376  0.00249688  0.00249688  0.00749064  0.00499376  0.03000000  0.05882353  0.11838791  0.08070618  0.12090680  0.11557789  0.09410289  0.09722222  0.09296482  0.09937107  0.10844893  0.09887359  0.00374532  0.09848485  0.09774436  0.11223203  0.10012674  0.09045226  0.09823678  0.09823678  0.09697733  0.09697733  0.09697733  0.09697733  0.09949622  0.09949622  0.09949622  0.09949622  0.09697733  0.10763454  0.08322825  0.10915935  0.03750000  0.00124844  0.00749064  0.00624220  0.07818411  0.08793970  0.07934508  0.07044026  0.07052897  0.07178842  0.08155584  0.07556675  0.07169811  0.07672956  0.11194968  0.09649123  0.10745891  0.11572327  0.11577608  0.10844893  0.10844893  0.09469697  0.09469697  0.09949622  0.10872313  0.09661230  0.12358133  0.10227273  0.10970996  0.12358133  0.10214376  0.10214376  0.09433962  0.09296482  0.09798995  0.09296482  0.09457755  0.09457755  0.10075567  0.10050251  0.10175879  0.11601513  0.11223203  0.09697733  0.09319899  0.11306532  0.11668758  0.15404700  0.09386733  0.10414053  0.14032869  0.12720403  0.12736444  0.13240857  0.12988651  0.11668758  0.12944162  0.13071066  0.13888890  0.14141414  0.13527180  0.12993631  0.13231552  0.10566038  0.10763454  0.10776942  0.10915935  0.10678392  0.10150376  0.09873418  0.07160804
EU876587    0.09595960  0.09469697  0.09722222  0.09722222  0.09722222  0.09722222  0.09595960  0.09595960  0.00249688  0.00000000  0.00750000  0.00124844  0.00374532  0.00124844  0.00124844  0.00249688  0.00124844  0.00000000  0.00124844  0.00000000  0.00374532  0.00124844  0.00499376  0.00000000  0.00124844  0.00000000  0.00000000  0.01373283  0.00000000  0.10844893  0.10718790  0.11292347  0.10844893  0.10844893  0.10844893  0.10844893  0.10844893  0.10844893  0.10844893  0.10844893  0.10844893  0.10844893  0.10844893  0.10844893  0.10844893  0.10844893  0.10844893  0.10844893  0.10844893  0.10844893  0.10844893  0.10718790  0.10844893  0.10844893  0.10844893  0.10844893  0.10970996  0.10844893  0.10844893  0.10844893  0.10844893  0.10844893  0.10844893  0.10844893  0.10844893  0.10844893  0.10844893  0.10844893  0.10844893  0.10844893  0.10844893  0.10970996  0.10970996  0.10844893  0.10844893  0.10844893  0.10844893  0.10718790  0.10844893  0.10844893  0.10844893  0.10844893  0.10844893  0.10844893  0.10844893  0.10844893  0.10844893  0.10844893  0.11306532  0.10858586  0.10858586  0.10592686  0.10214376  0.10844893  0.09798995  0.10970996  0.10970996  0.09595960  0.09595960  0.09595960  0.09595960  0.09987358  0.09595960  0.09595960  0.09595960  0.09722222  0.09595960  0.10759494  0.10392902  0.10745891  0.08816121  0.09355246  0.09343434  0.09343434  0.13383839  0.13468869  0.13383839  0.10025062  0.13468869  0.13383839  0.13670886  0.13104326  0.13358779  0.13131313  0.13852243  0.10552764  0.13104326  0.14361002  0.13451776  0.14398943  0.09125000  0.12849873  0.10552764  0.10387985  0.10012516  0.10262828  0.10663199  0.10025062  0.10878113  0.11023622  0.10804020  0.09126984  0.10602094  0.11475410  0.14640523  0.11083123  0.13793103  0.14323607  0.10497981  0.10592686  0.11197916  0.10275690  0.10635538  0.10552764  0.13043478  0.14304636  0.14416777  0.14416777  0.13671875  0.13689700  0.13409962  0.13642214  0.13838120  0.14745308  0.13409962  0.13896103  0.13888890  0.13359788  0.13359788  0.14154653  0.13477089  0.13406293  0.13324176  0.14649682  0.13989638  0.11083123  0.10769231  0.10796915  0.10844893  0.10897436  0.10445860  0.10678392  0.11194968  0.11083123  0.10387985  0.10687023  0.13383839  0.10790464  0.13054499  0.10592686  0.10790464  0.09887359  0.10137672  0.13037975  0.10789473  0.09000000  0.10137672  0.10137672  0.10573249  0.10137672  0.00124844  0.08060453  0.09147870  0.09137056  0.09147870  0.09273183  0.09273183  0.09147870  0.09147870  0.09398496  0.09147870  0.09147870  0.09697733  0.09697733  0.09022556  0.09147870  0.09147870  0.09147870  0.09273183  0.09147870  0.09147870  0.09398496  0.09147870  0.09147870  0.09147870  0.09147870  0.09398496  0.09273183  0.10375000  0.10178117  0.10763454  0.10375000  0.10375000  0.10375000  0.10375000  0.10375000  0.10375000  0.10375000  0.10375000  0.10375000  0.10375000  0.10375000  0.10375000  0.10375000  0.10362048  0.10250000  0.10387985  0.10750000  0.10763454  0.10750000  0.10750000  0.10750000  0.00499376  0.10414053  0.01305483  0.12236842  0.10387985  0.10387985  0.10375000  0.10387985  0.10875000  0.10875000  0.10387985  0.10387985  0.10387985  0.10387985  0.10375000  0.10375000  0.10387985  0.10387985  0.10387985  0.10375000  0.10513142  0.10375000  0.10375000  0.10625000  0.11292347  0.10500000  0.11417817  0.10375000  0.10237204  0.10387985  0.12516469  0.11779770  0.11688311  0.11494253  0.11607143  0.10375000  0.09296482  0.08919598  0.09170854  0.09422111  0.09734514  0.09595960  0.09595960  0.09273183  0.08060453  0.10844893  0.10037641  0.11543287  0.09261577  0.10375000  0.10387985  0.10500000  0.10387985  0.10125000  0.10375000  0.10375000  0.10375000  0.09147870  0.09147870  0.09147870  0.09147870  0.00374532  0.00499376  0.00374532  0.00250000  0.00374532  0.00124844  0.00374532  0.00124844  0.00124844  0.00624220  0.00374532  0.02875000  0.05757197  0.11712846  0.07944515  0.11964735  0.11432160  0.09284818  0.09595960  0.09170854  0.09811321  0.10718790  0.09762203  0.00249688  0.09722222  0.09649123  0.11097100  0.09885932  0.08919598  0.09697733  0.09697733  0.09571788  0.09571788  0.09571788  0.09571788  0.09823678  0.09823678  0.09823678  0.09823678  0.09571788  0.10638298  0.08196721  0.10790464  0.03625000  0.00000000  0.00624220  0.00499376  0.07692308  0.08668341  0.07808565  0.06918239  0.06926952  0.07052897  0.08030113  0.07430731  0.07044026  0.07547170  0.11069182  0.09523810  0.10619469  0.11446541  0.11450382  0.10718790  0.10718790  0.09343434  0.09343434  0.09823678  0.10745891  0.09535759  0.12232030  0.10101010  0.10844893  0.12232030  0.10088272  0.10088272  0.09308176  0.09170854  0.09673367  0.09170854  0.09331652  0.09331652  0.09949622  0.09924623  0.10050251  0.11475410  0.11097100  0.09571788  0.09193955  0.11180905  0.11543287  0.15274152  0.09261577  0.10288582  0.13906448  0.12594458  0.12610340  0.13114753  0.12862547  0.11543287  0.12944162  0.13071066  0.13762626  0.14015152  0.13400759  0.12866242  0.13104326  0.10440251  0.10638298  0.10651629  0.10790464  0.10552764  0.10025062  0.09746835  0.07035176
EU876586    0.09595960  0.09469697  0.09722222  0.09722222  0.09722222  0.09722222  0.09595960  0.09595960  0.00249688  0.00000000  0.00750000  0.00124844  0.00374532  0.00124844  0.00124844  0.00249688  0.00124844  0.00000000  0.00124844  0.00000000  0.00374532  0.00124844  0.00499376  0.00000000  0.00124844  0.00000000  0.00000000  0.01373283  0.00000000  0.10844893  0.10718790  0.11292347  0.10844893  0.10844893  0.10844893  0.10844893  0.10844893  0.10844893  0.10844893  0.10844893  0.10844893  0.10844893  0.10844893  0.10844893  0.10844893  0.10844893  0.10844893  0.10844893  0.10844893  0.10844893  0.10844893  0.10718790  0.10844893  0.10844893  0.10844893  0.10844893  0.10970996  0.10844893  0.10844893  0.10844893  0.10844893  0.10844893  0.10844893  0.10844893  0.10844893  0.10844893  0.10844893  0.10844893  0.10844893  0.10844893  0.10844893  0.10970996  0.10970996  0.10844893  0.10844893  0.10844893  0.10844893  0.10718790  0.10844893  0.10844893  0.10844893  0.10844893  0.10844893  0.10844893  0.10844893  0.10844893  0.10844893  0.10844893  0.11306532  0.10858586  0.10858586  0.10592686  0.10214376  0.10844893  0.09798995  0.10970996  0.10970996  0.09595960  0.09595960  0.09595960  0.09595960  0.09987358  0.09595960  0.09595960  0.09595960  0.09722222  0.09595960  0.10759494  0.10392902  0.10745891  0.08816121  0.09355246  0.09343434  0.09343434  0.13383839  0.13468869  0.13383839  0.10025062  0.13468869  0.13383839  0.13670886  0.13104326  0.13358779  0.13131313  0.13852243  0.10552764  0.13104326  0.14361002  0.13451776  0.14398943  0.09125000  0.12849873  0.10552764  0.10387985  0.10012516  0.10262828  0.10663199  0.10025062  0.10878113  0.11023622  0.10804020  0.09126984  0.10602094  0.11475410  0.14640523  0.11083123  0.13793103  0.14323607  0.10497981  0.10592686  0.11197916  0.10275690  0.10635538  0.10552764  0.13043478  0.14304636  0.14416777  0.14416777  0.13671875  0.13689700  0.13409962  0.13642214  0.13838120  0.14745308  0.13409962  0.13896103  0.13888890  0.13359788  0.13359788  0.14154653  0.13477089  0.13406293  0.13324176  0.14649682  0.13989638  0.11083123  0.10769231  0.10796915  0.10844893  0.10897436  0.10445860  0.10678392  0.11194968  0.11083123  0.10387985  0.10687023  0.13383839  0.10790464  0.13054499  0.10592686  0.10790464  0.09887359  0.10137672  0.13037975  0.10789473  0.09000000  0.10137672  0.10137672  0.10573249  0.10137672  0.00124844  0.08060453  0.09147870  0.09137056  0.09147870  0.09273183  0.09273183  0.09147870  0.09147870  0.09398496  0.09147870  0.09147870  0.09697733  0.09697733  0.09022556  0.09147870  0.09147870  0.09147870  0.09273183  0.09147870  0.09147870  0.09398496  0.09147870  0.09147870  0.09147870  0.09147870  0.09398496  0.09273183  0.10375000  0.10178117  0.10763454  0.10375000  0.10375000  0.10375000  0.10375000  0.10375000  0.10375000  0.10375000  0.10375000  0.10375000  0.10375000  0.10375000  0.10375000  0.10375000  0.10362048  0.10250000  0.10387985  0.10750000  0.10763454  0.10750000  0.10750000  0.10750000  0.00499376  0.10414053  0.01305483  0.12236842  0.10387985  0.10387985  0.10375000  0.10387985  0.10875000  0.10875000  0.10387985  0.10387985  0.10387985  0.10387985  0.10375000  0.10375000  0.10387985  0.10387985  0.10387985  0.10375000  0.10513142  0.10375000  0.10375000  0.10625000  0.11292347  0.10500000  0.11417817  0.10375000  0.10237204  0.10387985  0.12516469  0.11779770  0.11688311  0.11494253  0.11607143  0.10375000  0.09296482  0.08919598  0.09170854  0.09422111  0.09734514  0.09595960  0.09595960  0.09273183  0.08060453  0.10844893  0.10037641  0.11543287  0.09261577  0.10375000  0.10387985  0.10500000  0.10387985  0.10125000  0.10375000  0.10375000  0.10375000  0.09147870  0.09147870  0.09147870  0.09147870  0.00374532  0.00499376  0.00374532  0.00250000  0.00374532  0.00124844  0.00374532  0.00124844  0.00124844  0.00624220  0.00374532  0.02875000  0.05757197  0.11712846  0.07944515  0.11964735  0.11432160  0.09284818  0.09595960  0.09170854  0.09811321  0.10718790  0.09762203  0.00249688  0.09722222  0.09649123  0.11097100  0.09885932  0.08919598  0.09697733  0.09697733  0.09571788  0.09571788  0.09571788  0.09571788  0.09823678  0.09823678  0.09823678  0.09823678  0.09571788  0.10638298  0.08196721  0.10790464  0.03625000  0.00000000  0.00624220  0.00499376  0.07692308  0.08668341  0.07808565  0.06918239  0.06926952  0.07052897  0.08030113  0.07430731  0.07044026  0.07547170  0.11069182  0.09523810  0.10619469  0.11446541  0.11450382  0.10718790  0.10718790  0.09343434  0.09343434  0.09823678  0.10745891  0.09535759  0.12232030  0.10101010  0.10844893  0.12232030  0.10088272  0.10088272  0.09308176  0.09170854  0.09673367  0.09170854  0.09331652  0.09331652  0.09949622  0.09924623  0.10050251  0.11475410  0.11097100  0.09571788  0.09193955  0.11180905  0.11543287  0.15274152  0.09261577  0.10288582  0.13906448  0.12594458  0.12610340  0.13114753  0.12862547  0.11543287  0.12944162  0.13071066  0.13762626  0.14015152  0.13400759  0.12866242  0.13104326  0.10440251  0.10638298  0.10651629  0.10790464  0.10552764  0.10025062  0.09746835  0.07035176
EU876585    0.10732323  0.10606061  0.10858586  0.10858586  0.10858586  0.10858586  0.10732323  0.10732323  0.01622971  0.01373283  0.02125000  0.01498127  0.01747815  0.01498127  0.01498127  0.01622971  0.01498127  0.01373283  0.01498127  0.01373283  0.01747815  0.01498127  0.01872659  0.01373283  0.01498127  0.01373283  0.01373283  0.00000000  0.01373283  0.11979824  0.11853720  0.12421581  0.11979824  0.11979824  0.11979824  0.11979824  0.11979824  0.11979824  0.11979824  0.11979824  0.11979824  0.11979824  0.11979824  0.11979824  0.11979824  0.11979824  0.11979824  0.11979824  0.11979824  0.11979824  0.11979824  0.11853720  0.11979824  0.11979824  0.11979824  0.11979824  0.12105927  0.11979824  0.11979824  0.11979824  0.11979824  0.11979824  0.11979824  0.11979824  0.11979824  0.11979824  0.11979824  0.11979824  0.11979824  0.11979824  0.11979824  0.12105927  0.12105927  0.11979824  0.11979824  0.11979824  0.11979824  0.11853720  0.11979824  0.11979824  0.11979824  0.11979824  0.11979824  0.11979824  0.11979824  0.11979824  0.11979824  0.11979824  0.12437186  0.11994950  0.11994950  0.11727617  0.11349306  0.11979824  0.10929649  0.12105927  0.12105927  0.10732323  0.10732323  0.10732323  0.10732323  0.10872313  0.10732323  0.10732323  0.10732323  0.10858586  0.10732323  0.11898734  0.11533587  0.11757270  0.09949622  0.10493047  0.10479798  0.10479798  0.14267677  0.14104193  0.14267677  0.11152882  0.14231259  0.14267677  0.14430380  0.13994911  0.14249364  0.14267677  0.13852243  0.11683417  0.13994911  0.14361002  0.14213198  0.14398943  0.10250000  0.13740458  0.11683417  0.11514393  0.11138923  0.11389237  0.10663199  0.11152882  0.10747051  0.11023622  0.11934673  0.09126984  0.10602094  0.12610340  0.14640523  0.12216625  0.13793103  0.14323607  0.10497981  0.11727617  0.11197916  0.11403508  0.10635538  0.11683417  0.13043478  0.14304636  0.14416777  0.14416777  0.13671875  0.13689700  0.14048532  0.14028314  0.13707572  0.14745308  0.14048532  0.14675325  0.14772727  0.13359788  0.13359788  0.14154653  0.13477089  0.13406293  0.13324176  0.15286624  0.14896373  0.12216625  0.11153846  0.11182519  0.11979824  0.11282051  0.10828026  0.11809045  0.12327044  0.12216625  0.11514393  0.11577608  0.14267677  0.11919699  0.14195184  0.11727617  0.11919699  0.11013767  0.11264080  0.14177215  0.10657895  0.10125000  0.11264080  0.11264080  0.11719745  0.11264080  0.01498127  0.09193955  0.10275690  0.10279188  0.10275690  0.10401002  0.10401002  0.10275690  0.10275690  0.10526316  0.10275690  0.10275690  0.10831235  0.10831235  0.10150376  0.10275690  0.10275690  0.10275690  0.10401002  0.10275690  0.10275690  0.10526316  0.10275690  0.10275690  0.10275690  0.10275690  0.10526316  0.10401002  0.11500000  0.11323155  0.11889862  0.11500000  0.11500000  0.11500000  0.11500000  0.11500000  0.11500000  0.11500000  0.11500000  0.11500000  0.11500000  0.11500000  0.11500000  0.11500000  0.11485643  0.11375000  0.11514393  0.11875000  0.11889862  0.11875000  0.11875000  0.11875000  0.01872659  0.11543287  0.02610966  0.12368421  0.11514393  0.11514393  0.11500000  0.11514393  0.12000000  0.12000000  0.11514393  0.11514393  0.11514393  0.11514393  0.11500000  0.11500000  0.11514393  0.11514393  0.11514393  0.11500000  0.11389237  0.11500000  0.11500000  0.11750000  0.12421581  0.11625000  0.12547052  0.11500000  0.11360799  0.11514393  0.13570487  0.12548016  0.12857144  0.12643678  0.12755102  0.11500000  0.10427136  0.10050251  0.10301507  0.10552764  0.10619469  0.10732323  0.10732323  0.10401002  0.09193955  0.11979824  0.11041405  0.12672523  0.10387985  0.11500000  0.11514393  0.11625000  0.11514393  0.11250000  0.11500000  0.11500000  0.11500000  0.10275690  0.10275690  0.10275690  0.10275690  0.01747815  0.01872659  0.01747815  0.01625000  0.01747815  0.01498127  0.01747815  0.01498127  0.01498127  0.01997503  0.01747815  0.04250000  0.07133918  0.12846348  0.09079445  0.13098237  0.12562814  0.10414053  0.10732323  0.10301507  0.10566038  0.11853720  0.10888611  0.01622971  0.10858586  0.10776942  0.12232030  0.10773131  0.10050251  0.10831235  0.10831235  0.10705290  0.10705290  0.10705290  0.10705290  0.10957178  0.10957178  0.10957178  0.10957178  0.10705290  0.11764706  0.09331652  0.11919699  0.05000000  0.01373283  0.01997503  0.01872659  0.08827239  0.09798995  0.08942065  0.08050314  0.08060453  0.08186398  0.09159347  0.08816121  0.08427673  0.08930817  0.12201258  0.10651629  0.11630847  0.12578617  0.12595420  0.11853720  0.11853720  0.10479798  0.10479798  0.10957178  0.11757270  0.10664994  0.13366961  0.11237374  0.11979824  0.13366961  0.11223203  0.11223203  0.10691824  0.10301507  0.10804020  0.10301507  0.10466582  0.10466582  0.11083123  0.11055277  0.11180905  0.12610340  0.12232030  0.10957178  0.10579345  0.12311558  0.12672523  0.16579634  0.10387985  0.11292347  0.15044248  0.13727960  0.13745271  0.14249685  0.13997477  0.12547052  0.14086294  0.14213198  0.14898990  0.15151516  0.14285715  0.13757962  0.13994911  0.11572327  0.11764706  0.11779448  0.11919699  0.11683417  0.11152882  0.10886076  0.07914573
EU876584    0.09595960  0.09469697  0.09722222  0.09722222  0.09722222  0.09722222  0.09595960  0.09595960  0.00249688  0.00000000  0.00750000  0.00124844  0.00374532  0.00124844  0.00124844  0.00249688  0.00124844  0.00000000  0.00124844  0.00000000  0.00374532  0.00124844  0.00499376  0.00000000  0.00124844  0.00000000  0.00000000  0.01373283  0.00000000  0.10844893  0.10718790  0.11292347  0.10844893  0.10844893  0.10844893  0.10844893  0.10844893  0.10844893  0.10844893  0.10844893  0.10844893  0.10844893  0.10844893  0.10844893  0.10844893  0.10844893  0.10844893  0.10844893  0.10844893  0.10844893  0.10844893  0.10718790  0.10844893  0.10844893  0.10844893  0.10844893  0.10970996  0.10844893  0.10844893  0.10844893  0.10844893  0.10844893  0.10844893  0.10844893  0.10844893  0.10844893  0.10844893  0.10844893  0.10844893  0.10844893  0.10844893  0.10970996  0.10970996  0.10844893  0.10844893  0.10844893  0.10844893  0.10718790  0.10844893  0.10844893  0.10844893  0.10844893  0.10844893  0.10844893  0.10844893  0.10844893  0.10844893  0.10844893  0.11306532  0.10858586  0.10858586  0.10592686  0.10214376  0.10844893  0.09798995  0.10970996  0.10970996  0.09595960  0.09595960  0.09595960  0.09595960  0.09987358  0.09595960  0.09595960  0.09595960  0.09722222  0.09595960  0.10759494  0.10392902  0.10745891  0.08816121  0.09355246  0.09343434  0.09343434  0.13383839  0.13468869  0.13383839  0.10025062  0.13468869  0.13383839  0.13670886  0.13104326  0.13358779  0.13131313  0.13852243  0.10552764  0.13104326  0.14361002  0.13451776  0.14398943  0.09125000  0.12849873  0.10552764  0.10387985  0.10012516  0.10262828  0.10663199  0.10025062  0.10878113  0.11023622  0.10804020  0.09126984  0.10602094  0.11475410  0.14640523  0.11083123  0.13793103  0.14323607  0.10497981  0.10592686  0.11197916  0.10275690  0.10635538  0.10552764  0.13043478  0.14304636  0.14416777  0.14416777  0.13671875  0.13689700  0.13409962  0.13642214  0.13838120  0.14745308  0.13409962  0.13896103  0.13888890  0.13359788  0.13359788  0.14154653  0.13477089  0.13406293  0.13324176  0.14649682  0.13989638  0.11083123  0.10769231  0.10796915  0.10844893  0.10897436  0.10445860  0.10678392  0.11194968  0.11083123  0.10387985  0.10687023  0.13383839  0.10790464  0.13054499  0.10592686  0.10790464  0.09887359  0.10137672  0.13037975  0.10789473  0.09000000  0.10137672  0.10137672  0.10573249  0.10137672  0.00124844  0.08060453  0.09147870  0.09137056  0.09147870  0.09273183  0.09273183  0.09147870  0.09147870  0.09398496  0.09147870  0.09147870  0.09697733  0.09697733  0.09022556  0.09147870  0.09147870  0.09147870  0.09273183  0.09147870  0.09147870  0.09398496  0.09147870  0.09147870  0.09147870  0.09147870  0.09398496  0.09273183  0.10375000  0.10178117  0.10763454  0.10375000  0.10375000  0.10375000  0.10375000  0.10375000  0.10375000  0.10375000  0.10375000  0.10375000  0.10375000  0.10375000  0.10375000  0.10375000  0.10362048  0.10250000  0.10387985  0.10750000  0.10763454  0.10750000  0.10750000  0.10750000  0.00499376  0.10414053  0.01305483  0.12236842  0.10387985  0.10387985  0.10375000  0.10387985  0.10875000  0.10875000  0.10387985  0.10387985  0.10387985  0.10387985  0.10375000  0.10375000  0.10387985  0.10387985  0.10387985  0.10375000  0.10513142  0.10375000  0.10375000  0.10625000  0.11292347  0.10500000  0.11417817  0.10375000  0.10237204  0.10387985  0.12516469  0.11779770  0.11688311  0.11494253  0.11607143  0.10375000  0.09296482  0.08919598  0.09170854  0.09422111  0.09734514  0.09595960  0.09595960  0.09273183  0.08060453  0.10844893  0.10037641  0.11543287  0.09261577  0.10375000  0.10387985  0.10500000  0.10387985  0.10125000  0.10375000  0.10375000  0.10375000  0.09147870  0.09147870  0.09147870  0.09147870  0.00374532  0.00499376  0.00374532  0.00250000  0.00374532  0.00124844  0.00374532  0.00124844  0.00124844  0.00624220  0.00374532  0.02875000  0.05757197  0.11712846  0.07944515  0.11964735  0.11432160  0.09284818  0.09595960  0.09170854  0.09811321  0.10718790  0.09762203  0.00249688  0.09722222  0.09649123  0.11097100  0.09885932  0.08919598  0.09697733  0.09697733  0.09571788  0.09571788  0.09571788  0.09571788  0.09823678  0.09823678  0.09823678  0.09823678  0.09571788  0.10638298  0.08196721  0.10790464  0.03625000  0.00000000  0.00624220  0.00499376  0.07692308  0.08668341  0.07808565  0.06918239  0.06926952  0.07052897  0.08030113  0.07430731  0.07044026  0.07547170  0.11069182  0.09523810  0.10619469  0.11446541  0.11450382  0.10718790  0.10718790  0.09343434  0.09343434  0.09823678  0.10745891  0.09535759  0.12232030  0.10101010  0.10844893  0.12232030  0.10088272  0.10088272  0.09308176  0.09170854  0.09673367  0.09170854  0.09331652  0.09331652  0.09949622  0.09924623  0.10050251  0.11475410  0.11097100  0.09571788  0.09193955  0.11180905  0.11543287  0.15274152  0.09261577  0.10288582  0.13906448  0.12594458  0.12610340  0.13114753  0.12862547  0.11543287  0.12944162  0.13071066  0.13762626  0.14015152  0.13400759  0.12866242  0.13104326  0.10440251  0.10638298  0.10651629  0.10790464  0.10552764  0.10025062  0.09746835  0.07035176
DQ643904    0.07160804  0.07035176  0.07035176  0.07035176  0.07035176  0.07035176  0.07160804  0.07160804  0.10844893  0.10844893  0.11363637  0.10970996  0.11223203  0.10970996  0.10970996  0.11097100  0.10970996  0.10844893  0.10970996  0.10844893  0.11223203  0.10970996  0.11349306  0.10844893  0.10970996  0.10844893  0.10844893  0.11979824  0.10844893  0.00000000  0.00501253  0.12327044  0.00501253  0.00501253  0.00501253  0.00501253  0.00626566  0.00501253  0.00501253  0.00501253  0.00501253  0.00501253  0.00501253  0.00500626  0.00501253  0.00501253  0.00501253  0.00501253  0.00501253  0.00501253  0.00501253  0.00626566  0.00501253  0.00501253  0.00500626  0.00626566  0.00626566  0.00501253  0.00501253  0.00501253  0.00501253  0.00501253  0.00501253  0.00501253  0.00501253  0.00501253  0.00501253  0.00501253  0.00501253  0.00501253  0.00501253  0.00626566  0.00626566  0.00501253  0.00501253  0.00501253  0.00501253  0.00626566  0.00501253  0.00501882  0.00501882  0.00501253  0.00501882  0.00501253  0.00501253  0.00501253  0.00501882  0.00501253  0.07914573  0.00502513  0.00502513  0.01005025  0.01127820  0.01256281  0.05520703  0.00626566  0.00751880  0.06909548  0.06909548  0.06909548  0.06909548  0.07295597  0.06909548  0.06909548  0.06909548  0.07286432  0.06909548  0.05934343  0.06060606  0.06415094  0.04516939  0.04150943  0.04145729  0.04145729  0.12213740  0.12291934  0.12213740  0.09722222  0.13188221  0.12213740  0.12213740  0.11892583  0.12148338  0.11959288  0.13563830  0.10984848  0.11892583  0.12980132  0.12276215  0.12749004  0.08291458  0.12692308  0.10984848  0.09811321  0.09685534  0.09937107  0.10196079  0.09722222  0.11213721  0.10158312  0.09848485  0.08510638  0.10263158  0.11251580  0.12746386  0.11898734  0.12266666  0.12800001  0.10526316  0.10493047  0.11096606  0.09949622  0.10169491  0.10984848  0.13014609  0.12649800  0.12779973  0.12779973  0.12467191  0.12500000  0.12226512  0.13099870  0.13421053  0.12550607  0.12226512  0.12156863  0.12563452  0.12234043  0.12234043  0.12516469  0.13197279  0.12983425  0.13037448  0.12676056  0.12255541  0.11898734  0.10668381  0.10824742  0.10745891  0.10796915  0.09884467  0.10998736  0.12389380  0.11898734  0.09811321  0.10586735  0.13231552  0.09836066  0.12340967  0.10493047  0.11586902  0.09811321  0.09811321  0.12579416  0.10993377  0.08417086  0.10062893  0.09811321  0.11666667  0.09811321  0.10957178  0.08816121  0.07044026  0.07142857  0.07044026  0.07169811  0.07169811  0.07044026  0.07044026  0.07044026  0.07044026  0.07044026  0.05031446  0.05031446  0.06918239  0.07044026  0.07044026  0.07044026  0.07169811  0.07044026  0.07044026  0.07295597  0.07044026  0.07044026  0.07044026  0.07044026  0.07295597  0.07169811  0.11557789  0.11651728  0.12075472  0.11557789  0.11557789  0.11557789  0.11557789  0.11557789  0.11557789  0.11557789  0.11557789  0.11557789  0.11557789  0.11557789  0.11557789  0.11557789  0.11417817  0.11432160  0.11320755  0.11432160  0.11446541  0.11432160  0.11432160  0.11432160  0.11335012  0.11601513  0.11989460  0.07077327  0.11572327  0.11572327  0.11557789  0.11572327  0.12060302  0.12060302  0.11572327  0.11572327  0.11572327  0.11572327  0.11557789  0.11557789  0.11572327  0.11572327  0.11572327  0.11557789  0.11194968  0.11557789  0.11055277  0.11919699  0.12201258  0.11683417  0.11586902  0.11557789  0.11668758  0.11557789  0.07490145  0.07015306  0.06985769  0.06743003  0.06861500  0.11557789  0.05018821  0.04522613  0.04773869  0.05025126  0.07295597  0.06909548  0.06909548  0.09445844  0.08816121  0.00501253  0.10327456  0.12216625  0.08417086  0.11055277  0.11069182  0.11180905  0.11069182  0.10804020  0.11055277  0.11055277  0.11055277  0.07044026  0.07044026  0.07044026  0.07044026  0.11083123  0.11083123  0.11083123  0.11097100  0.11209068  0.10957178  0.10957178  0.10957178  0.10957178  0.11209068  0.10957178  0.11349306  0.11727617  0.12801014  0.09068010  0.07187894  0.12752526  0.09457755  0.06909548  0.04773869  0.09987358  0.00375940  0.08417086  0.11083123  0.07286432  0.07169811  0.00751880  0.07566204  0.04522613  0.05031446  0.05157233  0.04905660  0.04905660  0.04905660  0.04905660  0.05157233  0.05157233  0.05157233  0.05157233  0.04905660  0.10314465  0.08176101  0.06273526  0.11838791  0.10844893  0.11460957  0.11335012  0.08816121  0.09583858  0.08860759  0.07964602  0.08481013  0.08354431  0.09068010  0.08964647  0.08575031  0.08585858  0.10240202  0.06918239  0.06415094  0.07924528  0.06717364  0.00375940  0.00375940  0.04145729  0.04522613  0.05667506  0.05911950  0.05144291  0.07537688  0.04413619  0.05822785  0.07187894  0.06052963  0.05926860  0.05911950  0.05018821  0.05018821  0.04642409  0.04911839  0.04911839  0.05527638  0.05395232  0.05269762  0.11251580  0.10619469  0.10075567  0.09823678  0.11994950  0.12216625  0.14640523  0.08417086  0.10579345  0.13037975  0.13291140  0.13197969  0.13850063  0.13595934  0.12704402  0.12927757  0.12927757  0.12055837  0.12309644  0.13121019  0.12708601  0.11892583  0.09608091  0.10314465  0.10075567  0.09836066  0.10984848  0.09722222  0.05309734  0.16096324
DQ643903    0.06909548  0.06783920  0.06783920  0.06783920  0.06783920  0.06783920  0.06909548  0.06909548  0.10718790  0.10718790  0.11237374  0.10844893  0.11097100  0.10844893  0.10844893  0.10970996  0.10844893  0.10718790  0.10844893  0.10718790  0.11097100  0.10844893  0.11223203  0.10718790  0.10844893  0.10718790  0.10718790  0.11853720  0.10718790  0.00501253  0.00000000  0.12075472  0.00250627  0.00250627  0.00250627  0.00250627  0.00375940  0.00250627  0.00250627  0.00250627  0.00250627  0.00250627  0.00250627  0.00250627  0.00250627  0.00250627  0.00250627  0.00250627  0.00250627  0.00250627  0.00250627  0.00375940  0.00250627  0.00250627  0.00250627  0.00375940  0.00375940  0.00250627  0.00250627  0.00250627  0.00250627  0.00250627  0.00250627  0.00250627  0.00250627  0.00250627  0.00250627  0.00250627  0.00250627  0.00250627  0.00250627  0.00375940  0.00375940  0.00250627  0.00250627  0.00250627  0.00250627  0.00375940  0.00250627  0.00250941  0.00250941  0.00250627  0.00250941  0.00250627  0.00250627  0.00250627  0.00250941  0.00250627  0.07663316  0.00251256  0.00251256  0.00753769  0.00877193  0.01005025  0.05144291  0.00375940  0.00501253  0.06658292  0.06658292  0.06658292  0.06658292  0.07044026  0.06658292  0.06658292  0.06658292  0.07035176  0.06658292  0.05429293  0.05555556  0.06163522  0.04265998  0.03899371  0.03894472  0.03894472  0.12213740  0.12291934  0.12213740  0.09469697  0.13188221  0.12213740  0.12213740  0.11892583  0.12148338  0.11959288  0.13563830  0.10732323  0.11892583  0.12980132  0.12276215  0.12749004  0.08040201  0.12692308  0.10732323  0.09559748  0.09433962  0.09685534  0.09934641  0.09469697  0.10949868  0.09630607  0.09343434  0.08244681  0.10000000  0.10745891  0.12746386  0.11392405  0.12266666  0.12800001  0.09986505  0.09987358  0.10574412  0.09697733  0.09908735  0.10732323  0.13014609  0.12649800  0.12779973  0.12779973  0.12467191  0.12500000  0.12226512  0.13099870  0.13421053  0.12550607  0.12226512  0.12156863  0.12563452  0.12234043  0.12234043  0.12516469  0.13197279  0.12983425  0.12898752  0.12676056  0.12255541  0.11392405  0.10154241  0.10309278  0.10240202  0.10282777  0.09627728  0.10745891  0.12010114  0.11392405  0.09559748  0.10076530  0.13231552  0.09331652  0.12086514  0.09987358  0.11335012  0.09559748  0.09559748  0.12325286  0.10728477  0.08165829  0.09811321  0.09559748  0.11153846  0.09559748  0.10831235  0.08816121  0.06918239  0.07015306  0.06918239  0.07044026  0.07044026  0.06918239  0.06918239  0.06918239  0.06918239  0.06918239  0.04779874  0.04779874  0.06792453  0.06918239  0.06918239  0.06918239  0.07044026  0.06918239  0.06918239  0.07169811  0.06918239  0.06918239  0.06918239  0.06918239  0.07169811  0.07044026  0.11306532  0.11395647  0.11823899  0.11306532  0.11306532  0.11306532  0.11306532  0.11306532  0.11306532  0.11306532  0.11306532  0.11306532  0.11306532  0.11306532  0.11306532  0.11306532  0.11166876  0.11180905  0.11069182  0.11180905  0.11194968  0.11180905  0.11180905  0.11180905  0.11209068  0.11349306  0.11873351  0.06684142  0.11320755  0.11320755  0.11306532  0.11320755  0.11809045  0.11809045  0.11320755  0.11320755  0.11320755  0.11320755  0.11306532  0.11306532  0.11320755  0.11320755  0.11320755  0.11306532  0.10943396  0.11306532  0.10804020  0.11557789  0.11949685  0.11432160  0.11335012  0.11306532  0.11306532  0.11306532  0.07095926  0.06632653  0.06597672  0.06361323  0.06480305  0.11306532  0.04893350  0.04396985  0.04648241  0.04899497  0.07044026  0.06658292  0.06658292  0.08942065  0.08816121  0.00250627  0.10075567  0.11964735  0.07914573  0.10804020  0.10817610  0.10929649  0.10817610  0.10552764  0.10804020  0.10804020  0.10804020  0.06918239  0.06918239  0.06918239  0.06918239  0.10957178  0.10957178  0.10957178  0.10970996  0.11083123  0.10831235  0.10831235  0.10831235  0.10831235  0.11083123  0.10831235  0.10970996  0.11601513  0.12674271  0.08816121  0.06809584  0.12373737  0.08953342  0.06658292  0.04648241  0.09481668  0.00125313  0.07914573  0.10957178  0.07035176  0.07044026  0.00501253  0.07313997  0.04396985  0.04779874  0.04905660  0.04654088  0.04654088  0.04654088  0.04654088  0.04905660  0.04905660  0.04905660  0.04905660  0.04654088  0.10062893  0.08060453  0.06022585  0.11335012  0.10718790  0.11335012  0.11209068  0.08564232  0.09583858  0.08860759  0.07964602  0.08481013  0.08354431  0.09068010  0.08964647  0.08575031  0.08585858  0.09987358  0.06792453  0.06163522  0.07672956  0.06337135  0.00125313  0.00125313  0.03894472  0.04271357  0.05289673  0.05911950  0.04893350  0.07160804  0.04161412  0.05569620  0.06935687  0.05800756  0.05674653  0.05786163  0.04642409  0.04642409  0.04265998  0.04659950  0.04659950  0.05025126  0.04893350  0.04767879  0.10745891  0.10113780  0.09823678  0.09571788  0.11616161  0.11964735  0.14248367  0.07914573  0.10327456  0.12531646  0.12784810  0.12690355  0.13341804  0.13087675  0.12578617  0.12420786  0.12420786  0.12055837  0.12309644  0.13121019  0.12708601  0.11892583  0.09355246  0.10062893  0.09823678  0.09331652  0.10732323  0.09469697  0.05056890  0.15969582
DQ643902    0.11446541  0.11446541  0.11572327  0.11572327  0.11572327  0.11572327  0.11446541  0.11446541  0.11292347  0.11292347  0.11557789  0.11417817  0.11668758  0.11417817  0.11417817  0.11543287  0.11417817  0.11292347  0.11417817  0.11292347  0.11543287  0.11417817  0.11794228  0.11292347  0.11417817  0.11292347  0.11292347  0.12421581  0.11292347  0.12327044  0.12075472  0.00000000  0.12075472  0.12075472  0.12075472  0.12075472  0.12075472  0.12075472  0.12075472  0.12075472  0.12075472  0.12075472  0.12075472  0.12075472  0.12075472  0.12075472  0.12075472  0.12075472  0.12075472  0.12075472  0.12075472  0.12201258  0.12075472  0.12075472  0.12075472  0.12075472  0.12201258  0.12075472  0.12075472  0.12075472  0.12075472  0.12075472  0.12075472  0.12075472  0.12075472  0.12075472  0.12075472  0.12075472  0.12075472  0.12075472  0.12075472  0.12201258  0.12201258  0.12075472  0.12075472  0.12075472  0.12075472  0.12201258  0.12075472  0.12075472  0.12075472  0.12075472  0.12075472  0.12075472  0.12075472  0.12075472  0.12075472  0.12075472  0.13550815  0.11838791  0.11838791  0.11934673  0.11446541  0.12185930  0.11152882  0.12201258  0.12201258  0.11572327  0.11572327  0.11572327  0.11572327  0.11964735  0.11572327  0.11572327  0.11572327  0.11698113  0.11572327  0.12262958  0.12010114  0.11868687  0.10691824  0.11349306  0.11335012  0.11335012  0.13350126  0.13434727  0.13350126  0.11125000  0.13307984  0.13350126  0.12895070  0.12960610  0.13214740  0.13350126  0.13552631  0.12500000  0.12960610  0.14509805  0.13417721  0.13947369  0.10500000  0.12944162  0.12500000  0.11764706  0.11389237  0.11639550  0.12093628  0.11125000  0.12663186  0.11023622  0.10804020  0.10303831  0.11764706  0.12578617  0.14453125  0.12781955  0.13474241  0.14266843  0.12214765  0.11949685  0.12597403  0.11403508  0.12062257  0.12500000  0.13140604  0.13984169  0.13838120  0.13838120  0.13506493  0.13541667  0.13375796  0.13222079  0.13411458  0.14304812  0.13375796  0.12857144  0.14035088  0.13210040  0.13210040  0.13577023  0.13458951  0.13387978  0.13305898  0.14467005  0.12953368  0.12781955  0.12148338  0.12307692  0.12327044  0.12276215  0.11308768  0.12515645  0.12531328  0.12781955  0.11764706  0.12309644  0.13098237  0.10790464  0.13688213  0.12201258  0.12170640  0.11514393  0.11639550  0.13924050  0.12450852  0.10625000  0.11639550  0.11514393  0.12436548  0.11514393  0.11403508  0.10214376  0.10401002  0.10292249  0.10401002  0.10526316  0.10526316  0.10401002  0.10401002  0.10651629  0.10401002  0.10401002  0.11180905  0.11180905  0.10275690  0.10401002  0.10401002  0.10401002  0.10526316  0.10401002  0.10401002  0.10651629  0.10401002  0.10401002  0.10401002  0.10401002  0.10651629  0.10526316  0.10625000  0.10573249  0.10750000  0.10625000  0.10625000  0.10625000  0.10625000  0.10625000  0.10625000  0.10625000  0.10625000  0.10625000  0.10625000  0.10625000  0.10625000  0.10625000  0.10625000  0.10500000  0.10763454  0.11125000  0.11138923  0.11125000  0.11125000  0.11125000  0.11654136  0.10664994  0.11942257  0.13594772  0.10638298  0.10638298  0.10625000  0.10638298  0.11125000  0.11125000  0.10638298  0.10638298  0.10638298  0.10638298  0.10625000  0.10625000  0.10638298  0.10638298  0.10638298  0.10625000  0.10888611  0.10625000  0.10750000  0.10750000  0.00616523  0.10750000  0.01975309  0.10625000  0.10625000  0.10638298  0.14005236  0.13486005  0.13548388  0.13197969  0.13307984  0.10625000  0.11403508  0.11027569  0.11027569  0.11528822  0.11712846  0.11572327  0.11572327  0.10526316  0.10214376  0.11823899  0.09284818  0.01111111  0.09762203  0.10750000  0.10763454  0.10875000  0.10763454  0.10500000  0.10750000  0.10750000  0.10750000  0.10401002  0.10401002  0.10401002  0.10401002  0.11654136  0.11403508  0.11654136  0.11543287  0.11654136  0.11403508  0.11278196  0.11403508  0.11403508  0.11528822  0.11278196  0.11041405  0.11557789  0.12201258  0.10353535  0.12704402  0.12640801  0.10414053  0.11572327  0.11027569  0.11069182  0.11949685  0.09762203  0.11528822  0.11698113  0.10401002  0.12327044  0.11868687  0.11027569  0.11180905  0.11180905  0.11180905  0.11180905  0.11180905  0.11180905  0.11432160  0.11432160  0.11432160  0.11432160  0.11180905  0.12015019  0.11194968  0.12406015  0.10902256  0.11292347  0.11779448  0.11654136  0.10101010  0.10037641  0.09331652  0.09193955  0.09583858  0.09457755  0.09410289  0.09433962  0.08919598  0.09547739  0.13584906  0.10526316  0.11742424  0.13567840  0.13147914  0.11949685  0.11949685  0.11335012  0.11586902  0.11320755  0.12232030  0.11152882  0.13476071  0.11586902  0.12704402  0.11964735  0.11460957  0.11712846  0.11875000  0.10526316  0.11027569  0.10526316  0.10440251  0.10440251  0.11557789  0.11027569  0.11027569  0.12578617  0.12075472  0.10427136  0.09547739  0.12515645  0.01111111  0.15796344  0.09762203  0.09535759  0.15297092  0.13333334  0.13619168  0.14141414  0.14015152  0.12406015  0.13797468  0.13670886  0.13207547  0.13459119  0.13114753  0.12960610  0.12960610  0.11180905  0.12015019  0.12030075  0.10790464  0.12500000  0.11125000  0.11489899  0.16015132
DQ643901    0.06909548  0.06783920  0.06783920  0.06783920  0.06783920  0.06783920  0.06909548  0.06909548  0.10844893  0.10844893  0.11363637  0.10970996  0.11223203  0.10970996  0.10970996  0.11097100  0.10970996  0.10844893  0.10970996  0.10844893  0.11223203  0.10970996  0.11349306  0.10844893  0.10970996  0.10844893  0.10844893  0.11979824  0.10844893  0.00501253  0.00250627  0.12075472  0.00000000  0.00000000  0.00000000  0.00000000  0.00125313  0.00000000  0.00000000  0.00000000  0.00000000  0.00000000  0.00000000  0.00000000  0.00000000  0.00000000  0.00000000  0.00000000  0.00000000  0.00000000  0.00000000  0.00125313  0.00000000  0.00000000  0.00000000  0.00125313  0.00125313  0.00000000  0.00000000  0.00000000  0.00000000  0.00000000  0.00000000  0.00000000  0.00000000  0.00000000  0.00000000  0.00000000  0.00000000  0.00000000  0.00000000  0.00125313  0.00125313  0.00000000  0.00000000  0.00000000  0.00000000  0.00125313  0.00000000  0.00000000  0.00000000  0.00000000  0.00000000  0.00000000  0.00000000  0.00000000  0.00000000  0.00000000  0.07663316  0.00251256  0.00251256  0.00753769  0.00877193  0.01005025  0.05269762  0.00125313  0.00250627  0.06658292  0.06658292  0.06658292  0.06658292  0.07044026  0.06658292  0.06658292  0.06658292  0.07035176  0.06658292  0.05681818  0.05808081  0.05911950  0.04265998  0.03899371  0.03894472  0.03894472  0.12213740  0.12291934  0.12213740  0.09722222  0.13188221  0.12213740  0.12213740  0.11892583  0.12148338  0.11959288  0.13563830  0.10984848  0.11892583  0.12980132  0.12276215  0.12483400  0.08040201  0.12692308  0.10984848  0.09559748  0.09433962  0.09685534  0.09934641  0.09722222  0.11213721  0.09630607  0.09343434  0.08244681  0.10000000  0.10998736  0.12746386  0.11645570  0.12266666  0.12800001  0.10256410  0.10240202  0.10835509  0.09697733  0.09908735  0.10984848  0.13014609  0.12383489  0.12516469  0.12516469  0.12467191  0.12500000  0.12226512  0.13099870  0.13421053  0.12415654  0.12226512  0.12026144  0.12563452  0.12234043  0.12234043  0.12516469  0.13197279  0.12983425  0.13037448  0.12676056  0.12125163  0.11645570  0.10411311  0.10567010  0.10493047  0.10539846  0.09884467  0.10998736  0.12136536  0.11645570  0.09559748  0.10331633  0.13231552  0.09331652  0.12086514  0.10240202  0.11335012  0.09559748  0.09559748  0.12325286  0.10993377  0.08165829  0.09811321  0.09559748  0.11410256  0.09559748  0.10957178  0.08564232  0.07044026  0.07142857  0.07044026  0.07169811  0.07169811  0.07044026  0.07044026  0.07044026  0.07044026  0.07044026  0.04779874  0.04779874  0.06918239  0.07044026  0.07044026  0.07044026  0.07169811  0.07044026  0.07044026  0.07295597  0.07044026  0.07044026  0.07044026  0.07044026  0.07295597  0.07169811  0.11306532  0.11267605  0.11823899  0.11306532  0.11306532  0.11306532  0.11306532  0.11306532  0.11306532  0.11306532  0.11306532  0.11306532  0.11306532  0.11306532  0.11306532  0.11306532  0.11166876  0.11180905  0.11069182  0.11180905  0.11194968  0.11180905  0.11180905  0.11180905  0.11335012  0.11349306  0.11873351  0.06815203  0.11320755  0.11320755  0.11306532  0.11320755  0.11809045  0.11809045  0.11320755  0.11320755  0.11320755  0.11320755  0.11306532  0.11306532  0.11320755  0.11320755  0.11320755  0.11306532  0.10943396  0.11306532  0.10804020  0.11557789  0.11949685  0.11432160  0.11335012  0.11306532  0.11306532  0.11306532  0.07227332  0.06760204  0.06727038  0.06488550  0.06607370  0.11306532  0.05018821  0.04522613  0.04773869  0.05025126  0.07044026  0.06658292  0.06658292  0.09193955  0.08564232  0.00250627  0.10327456  0.11964735  0.08165829  0.10804020  0.10817610  0.10929649  0.10817610  0.10552764  0.10804020  0.10804020  0.10804020  0.07044026  0.07044026  0.07044026  0.07044026  0.11083123  0.11083123  0.11083123  0.11097100  0.11209068  0.10957178  0.10957178  0.10957178  0.10957178  0.11083123  0.10957178  0.11097100  0.11727617  0.12674271  0.08816121  0.06935687  0.12500000  0.09205548  0.06658292  0.04773869  0.09734514  0.00125313  0.08165829  0.11083123  0.07035176  0.07169811  0.00501253  0.07313997  0.04522613  0.04779874  0.04905660  0.04654088  0.04654088  0.04654088  0.04654088  0.04905660  0.04905660  0.04905660  0.04905660  0.04654088  0.10062893  0.07934508  0.05897114  0.11586902  0.10844893  0.11460957  0.11335012  0.08564232  0.09331652  0.08860759  0.07964602  0.08481013  0.08354431  0.09068010  0.08712121  0.08322825  0.08333334  0.10240202  0.06918239  0.05911950  0.07672956  0.06463879  0.00125313  0.00125313  0.03894472  0.04271357  0.05415617  0.05911950  0.04893350  0.07286432  0.04161412  0.05569620  0.06935687  0.05800756  0.05674653  0.05911950  0.04767879  0.04767879  0.04391468  0.04659950  0.04659950  0.05276382  0.05144291  0.05018821  0.10998736  0.10366625  0.09571788  0.09571788  0.11742424  0.11964735  0.14509805  0.08165829  0.10579345  0.12784810  0.13037975  0.12944162  0.13595934  0.13341804  0.12704402  0.12674271  0.12674271  0.12055837  0.12055837  0.13121019  0.12708601  0.11892583  0.09355246  0.10062893  0.09823678  0.09331652  0.10984848  0.09722222  0.05056890  0.16096324
DQ643900    0.06909548  0.06783920  0.06783920  0.06783920  0.06783920  0.06783920  0.06909548  0.06909548  0.10844893  0.10844893  0.11363637  0.10970996  0.11223203  0.10970996  0.10970996  0.11097100  0.10970996  0.10844893  0.10970996  0.10844893  0.11223203  0.10970996  0.11349306  0.10844893  0.10970996  0.10844893  0.10844893  0.11979824  0.10844893  0.00501253  0.00250627  0.12075472  0.00000000  0.00000000  0.00000000  0.00000000  0.00125313  0.00000000  0.00000000  0.00000000  0.00000000  0.00000000  0.00000000  0.00000000  0.00000000  0.00000000  0.00000000  0.00000000  0.00000000  0.00000000  0.00000000  0.00125313  0.00000000  0.00000000  0.00000000  0.00125313  0.00125313  0.00000000  0.00000000  0.00000000  0.00000000  0.00000000  0.00000000  0.00000000  0.00000000  0.00000000  0.00000000  0.00000000  0.00000000  0.00000000  0.00000000  0.00125313  0.00125313  0.00000000  0.00000000  0.00000000  0.00000000  0.00125313  0.00000000  0.00000000  0.00000000  0.00000000  0.00000000  0.00000000  0.00000000  0.00000000  0.00000000  0.00000000  0.07663316  0.00251256  0.00251256  0.00753769  0.00877193  0.01005025  0.05269762  0.00125313  0.00250627  0.06658292  0.06658292  0.06658292  0.06658292  0.07044026  0.06658292  0.06658292  0.06658292  0.07035176  0.06658292  0.05681818  0.05808081  0.05911950  0.04265998  0.03899371  0.03894472  0.03894472  0.12213740  0.12291934  0.12213740  0.09722222  0.13188221  0.12213740  0.12213740  0.11892583  0.12148338  0.11959288  0.13563830  0.10984848  0.11892583  0.12980132  0.12276215  0.12483400  0.08040201  0.12692308  0.10984848  0.09559748  0.09433962  0.09685534  0.09934641  0.09722222  0.11213721  0.09630607  0.09343434  0.08244681  0.10000000  0.10998736  0.12746386  0.11645570  0.12266666  0.12800001  0.10256410  0.10240202  0.10835509  0.09697733  0.09908735  0.10984848  0.13014609  0.12383489  0.12516469  0.12516469  0.12467191  0.12500000  0.12226512  0.13099870  0.13421053  0.12415654  0.12226512  0.12026144  0.12563452  0.12234043  0.12234043  0.12516469  0.13197279  0.12983425  0.13037448  0.12676056  0.12125163  0.11645570  0.10411311  0.10567010  0.10493047  0.10539846  0.09884467  0.10998736  0.12136536  0.11645570  0.09559748  0.10331633  0.13231552  0.09331652  0.12086514  0.10240202  0.11335012  0.09559748  0.09559748  0.12325286  0.10993377  0.08165829  0.09811321  0.09559748  0.11410256  0.09559748  0.10957178  0.08564232  0.07044026  0.07142857  0.07044026  0.07169811  0.07169811  0.07044026  0.07044026  0.07044026  0.07044026  0.07044026  0.04779874  0.04779874  0.06918239  0.07044026  0.07044026  0.07044026  0.07169811  0.07044026  0.07044026  0.07295597  0.07044026  0.07044026  0.07044026  0.07044026  0.07295597  0.07169811  0.11306532  0.11267605  0.11823899  0.11306532  0.11306532  0.11306532  0.11306532  0.11306532  0.11306532  0.11306532  0.11306532  0.11306532  0.11306532  0.11306532  0.11306532  0.11306532  0.11166876  0.11180905  0.11069182  0.11180905  0.11194968  0.11180905  0.11180905  0.11180905  0.11335012  0.11349306  0.11873351  0.06815203  0.11320755  0.11320755  0.11306532  0.11320755  0.11809045  0.11809045  0.11320755  0.11320755  0.11320755  0.11320755  0.11306532  0.11306532  0.11320755  0.11320755  0.11320755  0.11306532  0.10943396  0.11306532  0.10804020  0.11557789  0.11949685  0.11432160  0.11335012  0.11306532  0.11306532  0.11306532  0.07227332  0.06760204  0.06727038  0.06488550  0.06607370  0.11306532  0.05018821  0.04522613  0.04773869  0.05025126  0.07044026  0.06658292  0.06658292  0.09193955  0.08564232  0.00250627  0.10327456  0.11964735  0.08165829  0.10804020  0.10817610  0.10929649  0.10817610  0.10552764  0.10804020  0.10804020  0.10804020  0.07044026  0.07044026  0.07044026  0.07044026  0.11083123  0.11083123  0.11083123  0.11097100  0.11209068  0.10957178  0.10957178  0.10957178  0.10957178  0.11083123  0.10957178  0.11097100  0.11727617  0.12674271  0.08816121  0.06935687  0.12500000  0.09205548  0.06658292  0.04773869  0.09734514  0.00125313  0.08165829  0.11083123  0.07035176  0.07169811  0.00501253  0.07313997  0.04522613  0.04779874  0.04905660  0.04654088  0.04654088  0.04654088  0.04654088  0.04905660  0.04905660  0.04905660  0.04905660  0.04654088  0.10062893  0.07934508  0.05897114  0.11586902  0.10844893  0.11460957  0.11335012  0.08564232  0.09331652  0.08860759  0.07964602  0.08481013  0.08354431  0.09068010  0.08712121  0.08322825  0.08333334  0.10240202  0.06918239  0.05911950  0.07672956  0.06463879  0.00125313  0.00125313  0.03894472  0.04271357  0.05415617  0.05911950  0.04893350  0.07286432  0.04161412  0.05569620  0.06935687  0.05800756  0.05674653  0.05911950  0.04767879  0.04767879  0.04391468  0.04659950  0.04659950  0.05276382  0.05144291  0.05018821  0.10998736  0.10366625  0.09571788  0.09571788  0.11742424  0.11964735  0.14509805  0.08165829  0.10579345  0.12784810  0.13037975  0.12944162  0.13595934  0.13341804  0.12704402  0.12674271  0.12674271  0.12055837  0.12055837  0.13121019  0.12708601  0.11892583  0.09355246  0.10062893  0.09823678  0.09331652  0.10984848  0.09722222  0.05056890  0.16096324
DQ643899    0.06909548  0.06783920  0.06783920  0.06783920  0.06783920  0.06783920  0.06909548  0.06909548  0.10844893  0.10844893  0.11363637  0.10970996  0.11223203  0.10970996  0.10970996  0.11097100  0.10970996  0.10844893  0.10970996  0.10844893  0.11223203  0.10970996  0.11349306  0.10844893  0.10970996  0.10844893  0.10844893  0.11979824  0.10844893  0.00501253  0.00250627  0.12075472  0.00000000  0.00000000  0.00000000  0.00000000  0.00125313  0.00000000  0.00000000  0.00000000  0.00000000  0.00000000  0.00000000  0.00000000  0.00000000  0.00000000  0.00000000  0.00000000  0.00000000  0.00000000  0.00000000  0.00125313  0.00000000  0.00000000  0.00000000  0.00125313  0.00125313  0.00000000  0.00000000  0.00000000  0.00000000  0.00000000  0.00000000  0.00000000  0.00000000  0.00000000  0.00000000  0.00000000  0.00000000  0.00000000  0.00000000  0.00125313  0.00125313  0.00000000  0.00000000  0.00000000  0.00000000  0.00125313  0.00000000  0.00000000  0.00000000  0.00000000  0.00000000  0.00000000  0.00000000  0.00000000  0.00000000  0.00000000  0.07663316  0.00251256  0.00251256  0.00753769  0.00877193  0.01005025  0.05269762  0.00125313  0.00250627  0.06658292  0.06658292  0.06658292  0.06658292  0.07044026  0.06658292  0.06658292  0.06658292  0.07035176  0.06658292  0.05681818  0.05808081  0.05911950  0.04265998  0.03899371  0.03894472  0.03894472  0.12213740  0.12291934  0.12213740  0.09722222  0.13188221  0.12213740  0.12213740  0.11892583  0.12148338  0.11959288  0.13563830  0.10984848  0.11892583  0.12980132  0.12276215  0.12483400  0.08040201  0.12692308  0.10984848  0.09559748  0.09433962  0.09685534  0.09934641  0.09722222  0.11213721  0.09630607  0.09343434  0.08244681  0.10000000  0.10998736  0.12746386  0.11645570  0.12266666  0.12800001  0.10256410  0.10240202  0.10835509  0.09697733  0.09908735  0.10984848  0.13014609  0.12383489  0.12516469  0.12516469  0.12467191  0.12500000  0.12226512  0.13099870  0.13421053  0.12415654  0.12226512  0.12026144  0.12563452  0.12234043  0.12234043  0.12516469  0.13197279  0.12983425  0.13037448  0.12676056  0.12125163  0.11645570  0.10411311  0.10567010  0.10493047  0.10539846  0.09884467  0.10998736  0.12136536  0.11645570  0.09559748  0.10331633  0.13231552  0.09331652  0.12086514  0.10240202  0.11335012  0.09559748  0.09559748  0.12325286  0.10993377  0.08165829  0.09811321  0.09559748  0.11410256  0.09559748  0.10957178  0.08564232  0.07044026  0.07142857  0.07044026  0.07169811  0.07169811  0.07044026  0.07044026  0.07044026  0.07044026  0.07044026  0.04779874  0.04779874  0.06918239  0.07044026  0.07044026  0.07044026  0.07169811  0.07044026  0.07044026  0.07295597  0.07044026  0.07044026  0.07044026  0.07044026  0.07295597  0.07169811  0.11306532  0.11267605  0.11823899  0.11306532  0.11306532  0.11306532  0.11306532  0.11306532  0.11306532  0.11306532  0.11306532  0.11306532  0.11306532  0.11306532  0.11306532  0.11306532  0.11166876  0.11180905  0.11069182  0.11180905  0.11194968  0.11180905  0.11180905  0.11180905  0.11335012  0.11349306  0.11873351  0.06815203  0.11320755  0.11320755  0.11306532  0.11320755  0.11809045  0.11809045  0.11320755  0.11320755  0.11320755  0.11320755  0.11306532  0.11306532  0.11320755  0.11320755  0.11320755  0.11306532  0.10943396  0.11306532  0.10804020  0.11557789  0.11949685  0.11432160  0.11335012  0.11306532  0.11306532  0.11306532  0.07227332  0.06760204  0.06727038  0.06488550  0.06607370  0.11306532  0.05018821  0.04522613  0.04773869  0.05025126  0.07044026  0.06658292  0.06658292  0.09193955  0.08564232  0.00250627  0.10327456  0.11964735  0.08165829  0.10804020  0.10817610  0.10929649  0.10817610  0.10552764  0.10804020  0.10804020  0.10804020  0.07044026  0.07044026  0.07044026  0.07044026  0.11083123  0.11083123  0.11083123  0.11097100  0.11209068  0.10957178  0.10957178  0.10957178  0.10957178  0.11083123  0.10957178  0.11097100  0.11727617  0.12674271  0.08816121  0.06935687  0.12500000  0.09205548  0.06658292  0.04773869  0.09734514  0.00125313  0.08165829  0.11083123  0.07035176  0.07169811  0.00501253  0.07313997  0.04522613  0.04779874  0.04905660  0.04654088  0.04654088  0.04654088  0.04654088  0.04905660  0.04905660  0.04905660  0.04905660  0.04654088  0.10062893  0.07934508  0.05897114  0.11586902  0.10844893  0.11460957  0.11335012  0.08564232  0.09331652  0.08860759  0.07964602  0.08481013  0.08354431  0.09068010  0.08712121  0.08322825  0.08333334  0.10240202  0.06918239  0.05911950  0.07672956  0.06463879  0.00125313  0.00125313  0.03894472  0.04271357  0.05415617  0.05911950  0.04893350  0.07286432  0.04161412  0.05569620  0.06935687  0.05800756  0.05674653  0.05911950  0.04767879  0.04767879  0.04391468  0.04659950  0.04659950  0.05276382  0.05144291  0.05018821  0.10998736  0.10366625  0.09571788  0.09571788  0.11742424  0.11964735  0.14509805  0.08165829  0.10579345  0.12784810  0.13037975  0.12944162  0.13595934  0.13341804  0.12704402  0.12674271  0.12674271  0.12055837  0.12055837  0.13121019  0.12708601  0.11892583  0.09355246  0.10062893  0.09823678  0.09331652  0.10984848  0.09722222  0.05056890  0.16096324
DQ643898    0.06909548  0.06783920  0.06783920  0.06783920  0.06783920  0.06783920  0.06909548  0.06909548  0.10844893  0.10844893  0.11363637  0.10970996  0.11223203  0.10970996  0.10970996  0.11097100  0.10970996  0.10844893  0.10970996  0.10844893  0.11223203  0.10970996  0.11349306  0.10844893  0.10970996  0.10844893  0.10844893  0.11979824  0.10844893  0.00501253  0.00250627  0.12075472  0.00000000  0.00000000  0.00000000  0.00000000  0.00125313  0.00000000  0.00000000  0.00000000  0.00000000  0.00000000  0.00000000  0.00000000  0.00000000  0.00000000  0.00000000  0.00000000  0.00000000  0.00000000  0.00000000  0.00125313  0.00000000  0.00000000  0.00000000  0.00125313  0.00125313  0.00000000  0.00000000  0.00000000  0.00000000  0.00000000  0.00000000  0.00000000  0.00000000  0.00000000  0.00000000  0.00000000  0.00000000  0.00000000  0.00000000  0.00125313  0.00125313  0.00000000  0.00000000  0.00000000  0.00000000  0.00125313  0.00000000  0.00000000  0.00000000  0.00000000  0.00000000  0.00000000  0.00000000  0.00000000  0.00000000  0.00000000  0.07663316  0.00251256  0.00251256  0.00753769  0.00877193  0.01005025  0.05269762  0.00125313  0.00250627  0.06658292  0.06658292  0.06658292  0.06658292  0.07044026  0.06658292  0.06658292  0.06658292  0.07035176  0.06658292  0.05681818  0.05808081  0.05911950  0.04265998  0.03899371  0.03894472  0.03894472  0.12213740  0.12291934  0.12213740  0.09722222  0.13188221  0.12213740  0.12213740  0.11892583  0.12148338  0.11959288  0.13563830  0.10984848  0.11892583  0.12980132  0.12276215  0.12483400  0.08040201  0.12692308  0.10984848  0.09559748  0.09433962  0.09685534  0.09934641  0.09722222  0.11213721  0.09630607  0.09343434  0.08244681  0.10000000  0.10998736  0.12746386  0.11645570  0.12266666  0.12800001  0.10256410  0.10240202  0.10835509  0.09697733  0.09908735  0.10984848  0.13014609  0.12383489  0.12516469  0.12516469  0.12467191  0.12500000  0.12226512  0.13099870  0.13421053  0.12415654  0.12226512  0.12026144  0.12563452  0.12234043  0.12234043  0.12516469  0.13197279  0.12983425  0.13037448  0.12676056  0.12125163  0.11645570  0.10411311  0.10567010  0.10493047  0.10539846  0.09884467  0.10998736  0.12136536  0.11645570  0.09559748  0.10331633  0.13231552  0.09331652  0.12086514  0.10240202  0.11335012  0.09559748  0.09559748  0.12325286  0.10993377  0.08165829  0.09811321  0.09559748  0.11410256  0.09559748  0.10957178  0.08564232  0.07044026  0.07142857  0.07044026  0.07169811  0.07169811  0.07044026  0.07044026  0.07044026  0.07044026  0.07044026  0.04779874  0.04779874  0.06918239  0.07044026  0.07044026  0.07044026  0.07169811  0.07044026  0.07044026  0.07295597  0.07044026  0.07044026  0.07044026  0.07044026  0.07295597  0.07169811  0.11306532  0.11267605  0.11823899  0.11306532  0.11306532  0.11306532  0.11306532  0.11306532  0.11306532  0.11306532  0.11306532  0.11306532  0.11306532  0.11306532  0.11306532  0.11306532  0.11166876  0.11180905  0.11069182  0.11180905  0.11194968  0.11180905  0.11180905  0.11180905  0.11335012  0.11349306  0.11873351  0.06815203  0.11320755  0.11320755  0.11306532  0.11320755  0.11809045  0.11809045  0.11320755  0.11320755  0.11320755  0.11320755  0.11306532  0.11306532  0.11320755  0.11320755  0.11320755  0.11306532  0.10943396  0.11306532  0.10804020  0.11557789  0.11949685  0.11432160  0.11335012  0.11306532  0.11306532  0.11306532  0.07227332  0.06760204  0.06727038  0.06488550  0.06607370  0.11306532  0.05018821  0.04522613  0.04773869  0.05025126  0.07044026  0.06658292  0.06658292  0.09193955  0.08564232  0.00250627  0.10327456  0.11964735  0.08165829  0.10804020  0.10817610  0.10929649  0.10817610  0.10552764  0.10804020  0.10804020  0.10804020  0.07044026  0.07044026  0.07044026  0.07044026  0.11083123  0.11083123  0.11083123  0.11097100  0.11209068  0.10957178  0.10957178  0.10957178  0.10957178  0.11083123  0.10957178  0.11097100  0.11727617  0.12674271  0.08816121  0.06935687  0.12500000  0.09205548  0.06658292  0.04773869  0.09734514  0.00125313  0.08165829  0.11083123  0.07035176  0.07169811  0.00501253  0.07313997  0.04522613  0.04779874  0.04905660  0.04654088  0.04654088  0.04654088  0.04654088  0.04905660  0.04905660  0.04905660  0.04905660  0.04654088  0.10062893  0.07934508  0.05897114  0.11586902  0.10844893  0.11460957  0.11335012  0.08564232  0.09331652  0.08860759  0.07964602  0.08481013  0.08354431  0.09068010  0.08712121  0.08322825  0.08333334  0.10240202  0.06918239  0.05911950  0.07672956  0.06463879  0.00125313  0.00125313  0.03894472  0.04271357  0.05415617  0.05911950  0.04893350  0.07286432  0.04161412  0.05569620  0.06935687  0.05800756  0.05674653  0.05911950  0.04767879  0.04767879  0.04391468  0.04659950  0.04659950  0.05276382  0.05144291  0.05018821  0.10998736  0.10366625  0.09571788  0.09571788  0.11742424  0.11964735  0.14509805  0.08165829  0.10579345  0.12784810  0.13037975  0.12944162  0.13595934  0.13341804  0.12704402  0.12674271  0.12674271  0.12055837  0.12055837  0.13121019  0.12708601  0.11892583  0.09355246  0.10062893  0.09823678  0.09331652  0.10984848  0.09722222  0.05056890  0.16096324
DQ643897    0.06783920  0.06658292  0.06658292  0.06658292  0.06658292  0.06658292  0.06783920  0.06783920  0.10844893  0.10844893  0.11363637  0.10970996  0.11223203  0.10970996  0.10970996  0.11097100  0.10970996  0.10844893  0.10970996  0.10844893  0.11223203  0.10970996  0.11349306  0.10844893  0.10970996  0.10844893  0.10844893  0.11979824  0.10844893  0.00626566  0.00375940  0.12075472  0.00125313  0.00125313  0.00125313  0.00125313  0.00000000  0.00125313  0.00125313  0.00125313  0.00125313  0.00125313  0.00125313  0.00125313  0.00125313  0.00125313  0.00125313  0.00125313  0.00125313  0.00125313  0.00125313  0.00250627  0.00125313  0.00125313  0.00125313  0.00000000  0.00250627  0.00125313  0.00125313  0.00125313  0.00125313  0.00125313  0.00125313  0.00125313  0.00125313  0.00125313  0.00125313  0.00125313  0.00125313  0.00125313  0.00125313  0.00250627  0.00250627  0.00125313  0.00125313  0.00125313  0.00125313  0.00250627  0.00125313  0.00125471  0.00125471  0.00125313  0.00125471  0.00125313  0.00125313  0.00125313  0.00125471  0.00125313  0.07788945  0.00376884  0.00376884  0.00879397  0.01002506  0.01130653  0.05395232  0.00250627  0.00375940  0.06532663  0.06532663  0.06532663  0.06532663  0.06918239  0.06532663  0.06532663  0.06532663  0.06909548  0.06532663  0.05808081  0.05934343  0.06037736  0.04391468  0.04025157  0.04020100  0.04020100  0.12213740  0.12291934  0.12213740  0.09722222  0.13188221  0.12213740  0.12213740  0.11892583  0.12148338  0.11959288  0.13563830  0.10984848  0.11892583  0.12980132  0.12276215  0.12483400  0.08040201  0.12692308  0.10984848  0.09559748  0.09433962  0.09685534  0.09934641  0.09722222  0.11213721  0.09630607  0.09343434  0.08244681  0.10000000  0.10998736  0.12746386  0.11645570  0.12266666  0.12800001  0.10256410  0.10240202  0.10835509  0.09697733  0.09908735  0.10984848  0.13014609  0.12383489  0.12516469  0.12516469  0.12467191  0.12500000  0.12226512  0.13099870  0.13421053  0.12415654  0.12226512  0.12026144  0.12563452  0.12234043  0.12234043  0.12516469  0.13197279  0.12983425  0.13037448  0.12676056  0.12125163  0.11645570  0.10411311  0.10567010  0.10493047  0.10539846  0.09884467  0.10998736  0.12136536  0.11645570  0.09559748  0.10331633  0.13231552  0.09331652  0.11959288  0.10240202  0.11335012  0.09559748  0.09559748  0.12198221  0.10993377  0.08165829  0.09811321  0.09559748  0.11410256  0.09559748  0.10957178  0.08564232  0.07044026  0.07142857  0.07044026  0.07169811  0.07169811  0.07044026  0.07044026  0.07044026  0.07044026  0.07044026  0.04905660  0.04905660  0.06918239  0.07044026  0.07044026  0.07044026  0.07169811  0.07044026  0.07044026  0.07295597  0.07044026  0.07044026  0.07044026  0.07044026  0.07295597  0.07169811  0.11306532  0.11267605  0.11823899  0.11306532  0.11306532  0.11306532  0.11306532  0.11306532  0.11306532  0.11306532  0.11306532  0.11306532  0.11306532  0.11306532  0.11306532  0.11306532  0.11166876  0.11180905  0.11069182  0.11180905  0.11194968  0.11180905  0.11180905  0.11180905  0.11335012  0.11349306  0.11873351  0.06946265  0.11320755  0.11320755  0.11306532  0.11320755  0.11809045  0.11809045  0.11320755  0.11320755  0.11320755  0.11320755  0.11306532  0.11306532  0.11320755  0.11320755  0.11320755  0.11306532  0.10943396  0.11306532  0.10804020  0.11557789  0.11949685  0.11432160  0.11335012  0.11306532  0.11306532  0.11306532  0.07227332  0.06887755  0.06856403  0.06615776  0.06734435  0.11306532  0.05018821  0.04522613  0.04773869  0.05025126  0.06918239  0.06532663  0.06532663  0.09193955  0.08564232  0.00375940  0.10327456  0.11964735  0.08165829  0.10804020  0.10817610  0.10929649  0.10817610  0.10552764  0.10804020  0.10804020  0.10804020  0.07044026  0.07044026  0.07044026  0.07044026  0.11083123  0.11083123  0.11083123  0.11097100  0.11209068  0.10957178  0.10957178  0.10957178  0.10957178  0.11083123  0.10957178  0.11097100  0.11727617  0.12674271  0.08690176  0.07061791  0.12500000  0.09205548  0.06532663  0.04773869  0.09734514  0.00250627  0.08165829  0.11083123  0.06909548  0.07169811  0.00626566  0.07187894  0.04522613  0.04905660  0.05031446  0.04779874  0.04779874  0.04779874  0.04779874  0.05031446  0.05031446  0.05031446  0.05031446  0.04779874  0.10062893  0.07934508  0.06022585  0.11586902  0.10844893  0.11460957  0.11335012  0.08438287  0.09331652  0.08860759  0.07964602  0.08481013  0.08354431  0.09068010  0.08712121  0.08322825  0.08333334  0.10240202  0.06918239  0.06037736  0.07798743  0.06590621  0.00250627  0.00250627  0.04020100  0.04396985  0.05541562  0.06037736  0.05018821  0.07412060  0.04287516  0.05569620  0.07061791  0.05926860  0.05800756  0.05911950  0.04893350  0.04893350  0.04516939  0.04785894  0.04785894  0.05402010  0.05269762  0.05144291  0.10998736  0.10366625  0.09571788  0.09571788  0.11742424  0.11964735  0.14509805  0.08165829  0.10579345  0.12784810  0.13037975  0.12944162  0.13595934  0.13341804  0.12704402  0.12674271  0.12674271  0.12055837  0.12055837  0.13121019  0.12708601  0.11892583  0.09355246  0.10062893  0.09823678  0.09331652  0.10984848  0.09722222  0.05183312  0.16096324
DQ643896    0.06909548  0.06783920  0.06783920  0.06783920  0.06783920  0.06783920  0.06909548  0.06909548  0.10844893  0.10844893  0.11363637  0.10970996  0.11223203  0.10970996  0.10970996  0.11097100  0.10970996  0.10844893  0.10970996  0.10844893  0.11223203  0.10970996  0.11349306  0.10844893  0.10970996  0.10844893  0.10844893  0.11979824  0.10844893  0.00501253  0.00250627  0.12075472  0.00000000  0.00000000  0.00000000  0.00000000  0.00125313  0.00000000  0.00000000  0.00000000  0.00000000  0.00000000  0.00000000  0.00000000  0.00000000  0.00000000  0.00000000  0.00000000  0.00000000  0.00000000  0.00000000  0.00125313  0.00000000  0.00000000  0.00000000  0.00125313  0.00125313  0.00000000  0.00000000  0.00000000  0.00000000  0.00000000  0.00000000  0.00000000  0.00000000  0.00000000  0.00000000  0.00000000  0.00000000  0.00000000  0.00000000  0.00125313  0.00125313  0.00000000  0.00000000  0.00000000  0.00000000  0.00125313  0.00000000  0.00000000  0.00000000  0.00000000  0.00000000  0.00000000  0.00000000  0.00000000  0.00000000  0.00000000  0.07663316  0.00251256  0.00251256  0.00753769  0.00877193  0.01005025  0.05269762  0.00125313  0.00250627  0.06658292  0.06658292  0.06658292  0.06658292  0.07044026  0.06658292  0.06658292  0.06658292  0.07035176  0.06658292  0.05681818  0.05808081  0.05911950  0.04265998  0.03899371  0.03894472  0.03894472  0.12213740  0.12291934  0.12213740  0.09722222  0.13188221  0.12213740  0.12213740  0.11892583  0.12148338  0.11959288  0.13563830  0.10984848  0.11892583  0.12980132  0.12276215  0.12483400  0.08040201  0.12692308  0.10984848  0.09559748  0.09433962  0.09685534  0.09934641  0.09722222  0.11213721  0.09630607  0.09343434  0.08244681  0.10000000  0.10998736  0.12746386  0.11645570  0.12266666  0.12800001  0.10256410  0.10240202  0.10835509  0.09697733  0.09908735  0.10984848  0.13014609  0.12383489  0.12516469  0.12516469  0.12467191  0.12500000  0.12226512  0.13099870  0.13421053  0.12415654  0.12226512  0.12026144  0.12563452  0.12234043  0.12234043  0.12516469  0.13197279  0.12983425  0.13037448  0.12676056  0.12125163  0.11645570  0.10411311  0.10567010  0.10493047  0.10539846  0.09884467  0.10998736  0.12136536  0.11645570  0.09559748  0.10331633  0.13231552  0.09331652  0.12086514  0.10240202  0.11335012  0.09559748  0.09559748  0.12325286  0.10993377  0.08165829  0.09811321  0.09559748  0.11410256  0.09559748  0.10957178  0.08564232  0.07044026  0.07142857  0.07044026  0.07169811  0.07169811  0.07044026  0.07044026  0.07044026  0.07044026  0.07044026  0.04779874  0.04779874  0.06918239  0.07044026  0.07044026  0.07044026  0.07169811  0.07044026  0.07044026  0.07295597  0.07044026  0.07044026  0.07044026  0.07044026  0.07295597  0.07169811  0.11306532  0.11267605  0.11823899  0.11306532  0.11306532  0.11306532  0.11306532  0.11306532  0.11306532  0.11306532  0.11306532  0.11306532  0.11306532  0.11306532  0.11306532  0.11306532  0.11166876  0.11180905  0.11069182  0.11180905  0.11194968  0.11180905  0.11180905  0.11180905  0.11335012  0.11349306  0.11873351  0.06815203  0.11320755  0.11320755  0.11306532  0.11320755  0.11809045  0.11809045  0.11320755  0.11320755  0.11320755  0.11320755  0.11306532  0.11306532  0.11320755  0.11320755  0.11320755  0.11306532  0.10943396  0.11306532  0.10804020  0.11557789  0.11949685  0.11432160  0.11335012  0.11306532  0.11306532  0.11306532  0.07227332  0.06760204  0.06727038  0.06488550  0.06607370  0.11306532  0.05018821  0.04522613  0.04773869  0.05025126  0.07044026  0.06658292  0.06658292  0.09193955  0.08564232  0.00250627  0.10327456  0.11964735  0.08165829  0.10804020  0.10817610  0.10929649  0.10817610  0.10552764  0.10804020  0.10804020  0.10804020  0.07044026  0.07044026  0.07044026  0.07044026  0.11083123  0.11083123  0.11083123  0.11097100  0.11209068  0.10957178  0.10957178  0.10957178  0.10957178  0.11083123  0.10957178  0.11097100  0.11727617  0.12674271  0.08816121  0.06935687  0.12500000  0.09205548  0.06658292  0.04773869  0.09734514  0.00125313  0.08165829  0.11083123  0.07035176  0.07169811  0.00501253  0.07313997  0.04522613  0.04779874  0.04905660  0.04654088  0.04654088  0.04654088  0.04654088  0.04905660  0.04905660  0.04905660  0.04905660  0.04654088  0.10062893  0.07934508  0.05897114  0.11586902  0.10844893  0.11460957  0.11335012  0.08564232  0.09331652  0.08860759  0.07964602  0.08481013  0.08354431  0.09068010  0.08712121  0.08322825  0.08333334  0.10240202  0.06918239  0.05911950  0.07672956  0.06463879  0.00125313  0.00125313  0.03894472  0.04271357  0.05415617  0.05911950  0.04893350  0.07286432  0.04161412  0.05569620  0.06935687  0.05800756  0.05674653  0.05911950  0.04767879  0.04767879  0.04391468  0.04659950  0.04659950  0.05276382  0.05144291  0.05018821  0.10998736  0.10366625  0.09571788  0.09571788  0.11742424  0.11964735  0.14509805  0.08165829  0.10579345  0.12784810  0.13037975  0.12944162  0.13595934  0.13341804  0.12704402  0.12674271  0.12674271  0.12055837  0.12055837  0.13121019  0.12708601  0.11892583  0.09355246  0.10062893  0.09823678  0.09331652  0.10984848  0.09722222  0.05056890  0.16096324
DQ643895    0.06909548  0.06783920  0.06783920  0.06783920  0.06783920  0.06783920  0.06909548  0.06909548  0.10844893  0.10844893  0.11363637  0.10970996  0.11223203  0.10970996  0.10970996  0.11097100  0.10970996  0.10844893  0.10970996  0.10844893  0.11223203  0.10970996  0.11349306  0.10844893  0.10970996  0.10844893  0.10844893  0.11979824  0.10844893  0.00501253  0.00250627  0.12075472  0.00000000  0.00000000  0.00000000  0.00000000  0.00125313  0.00000000  0.00000000  0.00000000  0.00000000  0.00000000  0.00000000  0.00000000  0.00000000  0.00000000  0.00000000  0.00000000  0.00000000  0.00000000  0.00000000  0.00125313  0.00000000  0.00000000  0.00000000  0.00125313  0.00125313  0.00000000  0.00000000  0.00000000  0.00000000  0.00000000  0.00000000  0.00000000  0.00000000  0.00000000  0.00000000  0.00000000  0.00000000  0.00000000  0.00000000  0.00125313  0.00125313  0.00000000  0.00000000  0.00000000  0.00000000  0.00125313  0.00000000  0.00000000  0.00000000  0.00000000  0.00000000  0.00000000  0.00000000  0.00000000  0.00000000  0.00000000  0.07663316  0.00251256  0.00251256  0.00753769  0.00877193  0.01005025  0.05269762  0.00125313  0.00250627  0.06658292  0.06658292  0.06658292  0.06658292  0.07044026  0.06658292  0.06658292  0.06658292  0.07035176  0.06658292  0.05681818  0.05808081  0.05911950  0.04265998  0.03899371  0.03894472  0.03894472  0.12213740  0.12291934  0.12213740  0.09722222  0.13188221  0.12213740  0.12213740  0.11892583  0.12148338  0.11959288  0.13563830  0.10984848  0.11892583  0.12980132  0.12276215  0.12483400  0.08040201  0.12692308  0.10984848  0.09559748  0.09433962  0.09685534  0.09934641  0.09722222  0.11213721  0.09630607  0.09343434  0.08244681  0.10000000  0.10998736  0.12746386  0.11645570  0.12266666  0.12800001  0.10256410  0.10240202  0.10835509  0.09697733  0.09908735  0.10984848  0.13014609  0.12383489  0.12516469  0.12516469  0.12467191  0.12500000  0.12226512  0.13099870  0.13421053  0.12415654  0.12226512  0.12026144  0.12563452  0.12234043  0.12234043  0.12516469  0.13197279  0.12983425  0.13037448  0.12676056  0.12125163  0.11645570  0.10411311  0.10567010  0.10493047  0.10539846  0.09884467  0.10998736  0.12136536  0.11645570  0.09559748  0.10331633  0.13231552  0.09331652  0.12086514  0.10240202  0.11335012  0.09559748  0.09559748  0.12325286  0.10993377  0.08165829  0.09811321  0.09559748  0.11410256  0.09559748  0.10957178  0.08564232  0.07044026  0.07142857  0.07044026  0.07169811  0.07169811  0.07044026  0.07044026  0.07044026  0.07044026  0.07044026  0.04779874  0.04779874  0.06918239  0.07044026  0.07044026  0.07044026  0.07169811  0.07044026  0.07044026  0.07295597  0.07044026  0.07044026  0.07044026  0.07044026  0.07295597  0.07169811  0.11306532  0.11267605  0.11823899  0.11306532  0.11306532  0.11306532  0.11306532  0.11306532  0.11306532  0.11306532  0.11306532  0.11306532  0.11306532  0.11306532  0.11306532  0.11306532  0.11166876  0.11180905  0.11069182  0.11180905  0.11194968  0.11180905  0.11180905  0.11180905  0.11335012  0.11349306  0.11873351  0.06815203  0.11320755  0.11320755  0.11306532  0.11320755  0.11809045  0.11809045  0.11320755  0.11320755  0.11320755  0.11320755  0.11306532  0.11306532  0.11320755  0.11320755  0.11320755  0.11306532  0.10943396  0.11306532  0.10804020  0.11557789  0.11949685  0.11432160  0.11335012  0.11306532  0.11306532  0.11306532  0.07227332  0.06760204  0.06727038  0.06488550  0.06607370  0.11306532  0.05018821  0.04522613  0.04773869  0.05025126  0.07044026  0.06658292  0.06658292  0.09193955  0.08564232  0.00250627  0.10327456  0.11964735  0.08165829  0.10804020  0.10817610  0.10929649  0.10817610  0.10552764  0.10804020  0.10804020  0.10804020  0.07044026  0.07044026  0.07044026  0.07044026  0.11083123  0.11083123  0.11083123  0.11097100  0.11209068  0.10957178  0.10957178  0.10957178  0.10957178  0.11083123  0.10957178  0.11097100  0.11727617  0.12674271  0.08816121  0.06935687  0.12500000  0.09205548  0.06658292  0.04773869  0.09734514  0.00125313  0.08165829  0.11083123  0.07035176  0.07169811  0.00501253  0.07313997  0.04522613  0.04779874  0.04905660  0.04654088  0.04654088  0.04654088  0.04654088  0.04905660  0.04905660  0.04905660  0.04905660  0.04654088  0.10062893  0.07934508  0.05897114  0.11586902  0.10844893  0.11460957  0.11335012  0.08564232  0.09331652  0.08860759  0.07964602  0.08481013  0.08354431  0.09068010  0.08712121  0.08322825  0.08333334  0.10240202  0.06918239  0.05911950  0.07672956  0.06463879  0.00125313  0.00125313  0.03894472  0.04271357  0.05415617  0.05911950  0.04893350  0.07286432  0.04161412  0.05569620  0.06935687  0.05800756  0.05674653  0.05911950  0.04767879  0.04767879  0.04391468  0.04659950  0.04659950  0.05276382  0.05144291  0.05018821  0.10998736  0.10366625  0.09571788  0.09571788  0.11742424  0.11964735  0.14509805  0.08165829  0.10579345  0.12784810  0.13037975  0.12944162  0.13595934  0.13341804  0.12704402  0.12674271  0.12674271  0.12055837  0.12055837  0.13121019  0.12708601  0.11892583  0.09355246  0.10062893  0.09823678  0.09331652  0.10984848  0.09722222  0.05056890  0.16096324
DQ643894    0.06909548  0.06783920  0.06783920  0.06783920  0.06783920  0.06783920  0.06909548  0.06909548  0.10844893  0.10844893  0.11363637  0.10970996  0.11223203  0.10970996  0.10970996  0.11097100  0.10970996  0.10844893  0.10970996  0.10844893  0.11223203  0.10970996  0.11349306  0.10844893  0.10970996  0.10844893  0.10844893  0.11979824  0.10844893  0.00501253  0.00250627  0.12075472  0.00000000  0.00000000  0.00000000  0.00000000  0.00125313  0.00000000  0.00000000  0.00000000  0.00000000  0.00000000  0.00000000  0.00000000  0.00000000  0.00000000  0.00000000  0.00000000  0.00000000  0.00000000  0.00000000  0.00125313  0.00000000  0.00000000  0.00000000  0.00125313  0.00125313  0.00000000  0.00000000  0.00000000  0.00000000  0.00000000  0.00000000  0.00000000  0.00000000  0.00000000  0.00000000  0.00000000  0.00000000  0.00000000  0.00000000  0.00125313  0.00125313  0.00000000  0.00000000  0.00000000  0.00000000  0.00125313  0.00000000  0.00000000  0.00000000  0.00000000  0.00000000  0.00000000  0.00000000  0.00000000  0.00000000  0.00000000  0.07663316  0.00251256  0.00251256  0.00753769  0.00877193  0.01005025  0.05269762  0.00125313  0.00250627  0.06658292  0.06658292  0.06658292  0.06658292  0.07044026  0.06658292  0.06658292  0.06658292  0.07035176  0.06658292  0.05681818  0.05808081  0.05911950  0.04265998  0.03899371  0.03894472  0.03894472  0.12213740  0.12291934  0.12213740  0.09722222  0.13188221  0.12213740  0.12213740  0.11892583  0.12148338  0.11959288  0.13563830  0.10984848  0.11892583  0.12980132  0.12276215  0.12483400  0.08040201  0.12692308  0.10984848  0.09559748  0.09433962  0.09685534  0.09934641  0.09722222  0.11213721  0.09630607  0.09343434  0.08244681  0.10000000  0.10998736  0.12746386  0.11645570  0.12266666  0.12800001  0.10256410  0.10240202  0.10835509  0.09697733  0.09908735  0.10984848  0.13014609  0.12383489  0.12516469  0.12516469  0.12467191  0.12500000  0.12226512  0.13099870  0.13421053  0.12415654  0.12226512  0.12026144  0.12563452  0.12234043  0.12234043  0.12516469  0.13197279  0.12983425  0.13037448  0.12676056  0.12125163  0.11645570  0.10411311  0.10567010  0.10493047  0.10539846  0.09884467  0.10998736  0.12136536  0.11645570  0.09559748  0.10331633  0.13231552  0.09331652  0.12086514  0.10240202  0.11335012  0.09559748  0.09559748  0.12325286  0.10993377  0.08165829  0.09811321  0.09559748  0.11410256  0.09559748  0.10957178  0.08564232  0.07044026  0.07142857  0.07044026  0.07169811  0.07169811  0.07044026  0.07044026  0.07044026  0.07044026  0.07044026  0.04779874  0.04779874  0.06918239  0.07044026  0.07044026  0.07044026  0.07169811  0.07044026  0.07044026  0.07295597  0.07044026  0.07044026  0.07044026  0.07044026  0.07295597  0.07169811  0.11306532  0.11267605  0.11823899  0.11306532  0.11306532  0.11306532  0.11306532  0.11306532  0.11306532  0.11306532  0.11306532  0.11306532  0.11306532  0.11306532  0.11306532  0.11306532  0.11166876  0.11180905  0.11069182  0.11180905  0.11194968  0.11180905  0.11180905  0.11180905  0.11335012  0.11349306  0.11873351  0.06815203  0.11320755  0.11320755  0.11306532  0.11320755  0.11809045  0.11809045  0.11320755  0.11320755  0.11320755  0.11320755  0.11306532  0.11306532  0.11320755  0.11320755  0.11320755  0.11306532  0.10943396  0.11306532  0.10804020  0.11557789  0.11949685  0.11432160  0.11335012  0.11306532  0.11306532  0.11306532  0.07227332  0.06760204  0.06727038  0.06488550  0.06607370  0.11306532  0.05018821  0.04522613  0.04773869  0.05025126  0.07044026  0.06658292  0.06658292  0.09193955  0.08564232  0.00250627  0.10327456  0.11964735  0.08165829  0.10804020  0.10817610  0.10929649  0.10817610  0.10552764  0.10804020  0.10804020  0.10804020  0.07044026  0.07044026  0.07044026  0.07044026  0.11083123  0.11083123  0.11083123  0.11097100  0.11209068  0.10957178  0.10957178  0.10957178  0.10957178  0.11083123  0.10957178  0.11097100  0.11727617  0.12674271  0.08816121  0.06935687  0.12500000  0.09205548  0.06658292  0.04773869  0.09734514  0.00125313  0.08165829  0.11083123  0.07035176  0.07169811  0.00501253  0.07313997  0.04522613  0.04779874  0.04905660  0.04654088  0.04654088  0.04654088  0.04654088  0.04905660  0.04905660  0.04905660  0.04905660  0.04654088  0.10062893  0.07934508  0.05897114  0.11586902  0.10844893  0.11460957  0.11335012  0.08564232  0.09331652  0.08860759  0.07964602  0.08481013  0.08354431  0.09068010  0.08712121  0.08322825  0.08333334  0.10240202  0.06918239  0.05911950  0.07672956  0.06463879  0.00125313  0.00125313  0.03894472  0.04271357  0.05415617  0.05911950  0.04893350  0.07286432  0.04161412  0.05569620  0.06935687  0.05800756  0.05674653  0.05911950  0.04767879  0.04767879  0.04391468  0.04659950  0.04659950  0.05276382  0.05144291  0.05018821  0.10998736  0.10366625  0.09571788  0.09571788  0.11742424  0.11964735  0.14509805  0.08165829  0.10579345  0.12784810  0.13037975  0.12944162  0.13595934  0.13341804  0.12704402  0.12674271  0.12674271  0.12055837  0.12055837  0.13121019  0.12708601  0.11892583  0.09355246  0.10062893  0.09823678  0.09331652  0.10984848  0.09722222  0.05056890  0.16096324
DQ643893    0.06909548  0.06783920  0.06783920  0.06783920  0.06783920  0.06783920  0.06909548  0.06909548  0.10844893  0.10844893  0.11363637  0.10970996  0.11223203  0.10970996  0.10970996  0.11097100  0.10970996  0.10844893  0.10970996  0.10844893  0.11223203  0.10970996  0.11349306  0.10844893  0.10970996  0.10844893  0.10844893  0.11979824  0.10844893  0.00501253  0.00250627  0.12075472  0.00000000  0.00000000  0.00000000  0.00000000  0.00125313  0.00000000  0.00000000  0.00000000  0.00000000  0.00000000  0.00000000  0.00000000  0.00000000  0.00000000  0.00000000  0.00000000  0.00000000  0.00000000  0.00000000  0.00125313  0.00000000  0.00000000  0.00000000  0.00125313  0.00125313  0.00000000  0.00000000  0.00000000  0.00000000  0.00000000  0.00000000  0.00000000  0.00000000  0.00000000  0.00000000  0.00000000  0.00000000  0.00000000  0.00000000  0.00125313  0.00125313  0.00000000  0.00000000  0.00000000  0.00000000  0.00125313  0.00000000  0.00000000  0.00000000  0.00000000  0.00000000  0.00000000  0.00000000  0.00000000  0.00000000  0.00000000  0.07663316  0.00251256  0.00251256  0.00753769  0.00877193  0.01005025  0.05269762  0.00125313  0.00250627  0.06658292  0.06658292  0.06658292  0.06658292  0.07044026  0.06658292  0.06658292  0.06658292  0.07035176  0.06658292  0.05681818  0.05808081  0.05911950  0.04265998  0.03899371  0.03894472  0.03894472  0.12213740  0.12291934  0.12213740  0.09722222  0.13188221  0.12213740  0.12213740  0.11892583  0.12148338  0.11959288  0.13563830  0.10984848  0.11892583  0.12980132  0.12276215  0.12483400  0.08040201  0.12692308  0.10984848  0.09559748  0.09433962  0.09685534  0.09934641  0.09722222  0.11213721  0.09630607  0.09343434  0.08244681  0.10000000  0.10998736  0.12746386  0.11645570  0.12266666  0.12800001  0.10256410  0.10240202  0.10835509  0.09697733  0.09908735  0.10984848  0.13014609  0.12383489  0.12516469  0.12516469  0.12467191  0.12500000  0.12226512  0.13099870  0.13421053  0.12415654  0.12226512  0.12026144  0.12563452  0.12234043  0.12234043  0.12516469  0.13197279  0.12983425  0.13037448  0.12676056  0.12125163  0.11645570  0.10411311  0.10567010  0.10493047  0.10539846  0.09884467  0.10998736  0.12136536  0.11645570  0.09559748  0.10331633  0.13231552  0.09331652  0.12086514  0.10240202  0.11335012  0.09559748  0.09559748  0.12325286  0.10993377  0.08165829  0.09811321  0.09559748  0.11410256  0.09559748  0.10957178  0.08564232  0.07044026  0.07142857  0.07044026  0.07169811  0.07169811  0.07044026  0.07044026  0.07044026  0.07044026  0.07044026  0.04779874  0.04779874  0.06918239  0.07044026  0.07044026  0.07044026  0.07169811  0.07044026  0.07044026  0.07295597  0.07044026  0.07044026  0.07044026  0.07044026  0.07295597  0.07169811  0.11306532  0.11267605  0.11823899  0.11306532  0.11306532  0.11306532  0.11306532  0.11306532  0.11306532  0.11306532  0.11306532  0.11306532  0.11306532  0.11306532  0.11306532  0.11306532  0.11166876  0.11180905  0.11069182  0.11180905  0.11194968  0.11180905  0.11180905  0.11180905  0.11335012  0.11349306  0.11873351  0.06815203  0.11320755  0.11320755  0.11306532  0.11320755  0.11809045  0.11809045  0.11320755  0.11320755  0.11320755  0.11320755  0.11306532  0.11306532  0.11320755  0.11320755  0.11320755  0.11306532  0.10943396  0.11306532  0.10804020  0.11557789  0.11949685  0.11432160  0.11335012  0.11306532  0.11306532  0.11306532  0.07227332  0.06760204  0.06727038  0.06488550  0.06607370  0.11306532  0.05018821  0.04522613  0.04773869  0.05025126  0.07044026  0.06658292  0.06658292  0.09193955  0.08564232  0.00250627  0.10327456  0.11964735  0.08165829  0.10804020  0.10817610  0.10929649  0.10817610  0.10552764  0.10804020  0.10804020  0.10804020  0.07044026  0.07044026  0.07044026  0.07044026  0.11083123  0.11083123  0.11083123  0.11097100  0.11209068  0.10957178  0.10957178  0.10957178  0.10957178  0.11083123  0.10957178  0.11097100  0.11727617  0.12674271  0.08816121  0.06935687  0.12500000  0.09205548  0.06658292  0.04773869  0.09734514  0.00125313  0.08165829  0.11083123  0.07035176  0.07169811  0.00501253  0.07313997  0.04522613  0.04779874  0.04905660  0.04654088  0.04654088  0.04654088  0.04654088  0.04905660  0.04905660  0.04905660  0.04905660  0.04654088  0.10062893  0.07934508  0.05897114  0.11586902  0.10844893  0.11460957  0.11335012  0.08564232  0.09331652  0.08860759  0.07964602  0.08481013  0.08354431  0.09068010  0.08712121  0.08322825  0.08333334  0.10240202  0.06918239  0.05911950  0.07672956  0.06463879  0.00125313  0.00125313  0.03894472  0.04271357  0.05415617  0.05911950  0.04893350  0.07286432  0.04161412  0.05569620  0.06935687  0.05800756  0.05674653  0.05911950  0.04767879  0.04767879  0.04391468  0.04659950  0.04659950  0.05276382  0.05144291  0.05018821  0.10998736  0.10366625  0.09571788  0.09571788  0.11742424  0.11964735  0.14509805  0.08165829  0.10579345  0.12784810  0.13037975  0.12944162  0.13595934  0.13341804  0.12704402  0.12674271  0.12674271  0.12055837  0.12055837  0.13121019  0.12708601  0.11892583  0.09355246  0.10062893  0.09823678  0.09331652  0.10984848  0.09722222  0.05056890  0.16096324
DQ643892    0.06909548  0.06783920  0.06783920  0.06783920  0.06783920  0.06783920  0.06909548  0.06909548  0.10844893  0.10844893  0.11363637  0.10970996  0.11223203  0.10970996  0.10970996  0.11097100  0.10970996  0.10844893  0.10970996  0.10844893  0.11223203  0.10970996  0.11349306  0.10844893  0.10970996  0.10844893  0.10844893  0.11979824  0.10844893  0.00501253  0.00250627  0.12075472  0.00000000  0.00000000  0.00000000  0.00000000  0.00125313  0.00000000  0.00000000  0.00000000  0.00000000  0.00000000  0.00000000  0.00000000  0.00000000  0.00000000  0.00000000  0.00000000  0.00000000  0.00000000  0.00000000  0.00125313  0.00000000  0.00000000  0.00000000  0.00125313  0.00125313  0.00000000  0.00000000  0.00000000  0.00000000  0.00000000  0.00000000  0.00000000  0.00000000  0.00000000  0.00000000  0.00000000  0.00000000  0.00000000  0.00000000  0.00125313  0.00125313  0.00000000  0.00000000  0.00000000  0.00000000  0.00125313  0.00000000  0.00000000  0.00000000  0.00000000  0.00000000  0.00000000  0.00000000  0.00000000  0.00000000  0.00000000  0.07663316  0.00251256  0.00251256  0.00753769  0.00877193  0.01005025  0.05269762  0.00125313  0.00250627  0.06658292  0.06658292  0.06658292  0.06658292  0.07044026  0.06658292  0.06658292  0.06658292  0.07035176  0.06658292  0.05681818  0.05808081  0.05911950  0.04265998  0.03899371  0.03894472  0.03894472  0.12213740  0.12291934  0.12213740  0.09722222  0.13188221  0.12213740  0.12213740  0.11892583  0.12148338  0.11959288  0.13563830  0.10984848  0.11892583  0.12980132  0.12276215  0.12483400  0.08040201  0.12692308  0.10984848  0.09559748  0.09433962  0.09685534  0.09934641  0.09722222  0.11213721  0.09630607  0.09343434  0.08244681  0.10000000  0.10998736  0.12746386  0.11645570  0.12266666  0.12800001  0.10256410  0.10240202  0.10835509  0.09697733  0.09908735  0.10984848  0.13014609  0.12383489  0.12516469  0.12516469  0.12467191  0.12500000  0.12226512  0.13099870  0.13421053  0.12415654  0.12226512  0.12026144  0.12563452  0.12234043  0.12234043  0.12516469  0.13197279  0.12983425  0.13037448  0.12676056  0.12125163  0.11645570  0.10411311  0.10567010  0.10493047  0.10539846  0.09884467  0.10998736  0.12136536  0.11645570  0.09559748  0.10331633  0.13231552  0.09331652  0.12086514  0.10240202  0.11335012  0.09559748  0.09559748  0.12325286  0.10993377  0.08165829  0.09811321  0.09559748  0.11410256  0.09559748  0.10957178  0.08564232  0.07044026  0.07142857  0.07044026  0.07169811  0.07169811  0.07044026  0.07044026  0.07044026  0.07044026  0.07044026  0.04779874  0.04779874  0.06918239  0.07044026  0.07044026  0.07044026  0.07169811  0.07044026  0.07044026  0.07295597  0.07044026  0.07044026  0.07044026  0.07044026  0.07295597  0.07169811  0.11306532  0.11267605  0.11823899  0.11306532  0.11306532  0.11306532  0.11306532  0.11306532  0.11306532  0.11306532  0.11306532  0.11306532  0.11306532  0.11306532  0.11306532  0.11306532  0.11166876  0.11180905  0.11069182  0.11180905  0.11194968  0.11180905  0.11180905  0.11180905  0.11335012  0.11349306  0.11873351  0.06815203  0.11320755  0.11320755  0.11306532  0.11320755  0.11809045  0.11809045  0.11320755  0.11320755  0.11320755  0.11320755  0.11306532  0.11306532  0.11320755  0.11320755  0.11320755  0.11306532  0.10943396  0.11306532  0.10804020  0.11557789  0.11949685  0.11432160  0.11335012  0.11306532  0.11306532  0.11306532  0.07227332  0.06760204  0.06727038  0.06488550  0.06607370  0.11306532  0.05018821  0.04522613  0.04773869  0.05025126  0.07044026  0.06658292  0.06658292  0.09193955  0.08564232  0.00250627  0.10327456  0.11964735  0.08165829  0.10804020  0.10817610  0.10929649  0.10817610  0.10552764  0.10804020  0.10804020  0.10804020  0.07044026  0.07044026  0.07044026  0.07044026  0.11083123  0.11083123  0.11083123  0.11097100  0.11209068  0.10957178  0.10957178  0.10957178  0.10957178  0.11083123  0.10957178  0.11097100  0.11727617  0.12674271  0.08816121  0.06935687  0.12500000  0.09205548  0.06658292  0.04773869  0.09734514  0.00125313  0.08165829  0.11083123  0.07035176  0.07169811  0.00501253  0.07313997  0.04522613  0.04779874  0.04905660  0.04654088  0.04654088  0.04654088  0.04654088  0.04905660  0.04905660  0.04905660  0.04905660  0.04654088  0.10062893  0.07934508  0.05897114  0.11586902  0.10844893  0.11460957  0.11335012  0.08564232  0.09331652  0.08860759  0.07964602  0.08481013  0.08354431  0.09068010  0.08712121  0.08322825  0.08333334  0.10240202  0.06918239  0.05911950  0.07672956  0.06463879  0.00125313  0.00125313  0.03894472  0.04271357  0.05415617  0.05911950  0.04893350  0.07286432  0.04161412  0.05569620  0.06935687  0.05800756  0.05674653  0.05911950  0.04767879  0.04767879  0.04391468  0.04659950  0.04659950  0.05276382  0.05144291  0.05018821  0.10998736  0.10366625  0.09571788  0.09571788  0.11742424  0.11964735  0.14509805  0.08165829  0.10579345  0.12784810  0.13037975  0.12944162  0.13595934  0.13341804  0.12704402  0.12674271  0.12674271  0.12055837  0.12055837  0.13121019  0.12708601  0.11892583  0.09355246  0.10062893  0.09823678  0.09331652  0.10984848  0.09722222  0.05056890  0.16096324
DQ643891    0.06909548  0.06783920  0.06783920  0.06783920  0.06783920  0.06783920  0.06909548  0.06909548  0.10844893  0.10844893  0.11363637  0.10970996  0.11223203  0.10970996  0.10970996  0.11097100  0.10970996  0.10844893  0.10970996  0.10844893  0.11223203  0.10970996  0.11349306  0.10844893  0.10970996  0.10844893  0.10844893  0.11979824  0.10844893  0.00501253  0.00250627  0.12075472  0.00000000  0.00000000  0.00000000  0.00000000  0.00125313  0.00000000  0.00000000  0.00000000  0.00000000  0.00000000  0.00000000  0.00000000  0.00000000  0.00000000  0.00000000  0.00000000  0.00000000  0.00000000  0.00000000  0.00125313  0.00000000  0.00000000  0.00000000  0.00125313  0.00125313  0.00000000  0.00000000  0.00000000  0.00000000  0.00000000  0.00000000  0.00000000  0.00000000  0.00000000  0.00000000  0.00000000  0.00000000  0.00000000  0.00000000  0.00125313  0.00125313  0.00000000  0.00000000  0.00000000  0.00000000  0.00125313  0.00000000  0.00000000  0.00000000  0.00000000  0.00000000  0.00000000  0.00000000  0.00000000  0.00000000  0.00000000  0.07663316  0.00251256  0.00251256  0.00753769  0.00877193  0.01005025  0.05269762  0.00125313  0.00250627  0.06658292  0.06658292  0.06658292  0.06658292  0.07044026  0.06658292  0.06658292  0.06658292  0.07035176  0.06658292  0.05681818  0.05808081  0.05911950  0.04265998  0.03899371  0.03894472  0.03894472  0.12213740  0.12291934  0.12213740  0.09722222  0.13188221  0.12213740  0.12213740  0.11892583  0.12148338  0.11959288  0.13563830  0.10984848  0.11892583  0.12980132  0.12276215  0.12483400  0.08040201  0.12692308  0.10984848  0.09559748  0.09433962  0.09685534  0.09934641  0.09722222  0.11213721  0.09630607  0.09343434  0.08244681  0.10000000  0.10998736  0.12746386  0.11645570  0.12266666  0.12800001  0.10256410  0.10240202  0.10835509  0.09697733  0.09908735  0.10984848  0.13014609  0.12383489  0.12516469  0.12516469  0.12467191  0.12500000  0.12226512  0.13099870  0.13421053  0.12415654  0.12226512  0.12026144  0.12563452  0.12234043  0.12234043  0.12516469  0.13197279  0.12983425  0.13037448  0.12676056  0.12125163  0.11645570  0.10411311  0.10567010  0.10493047  0.10539846  0.09884467  0.10998736  0.12136536  0.11645570  0.09559748  0.10331633  0.13231552  0.09331652  0.12086514  0.10240202  0.11335012  0.09559748  0.09559748  0.12325286  0.10993377  0.08165829  0.09811321  0.09559748  0.11410256  0.09559748  0.10957178  0.08564232  0.07044026  0.07142857  0.07044026  0.07169811  0.07169811  0.07044026  0.07044026  0.07044026  0.07044026  0.07044026  0.04779874  0.04779874  0.06918239  0.07044026  0.07044026  0.07044026  0.07169811  0.07044026  0.07044026  0.07295597  0.07044026  0.07044026  0.07044026  0.07044026  0.07295597  0.07169811  0.11306532  0.11267605  0.11823899  0.11306532  0.11306532  0.11306532  0.11306532  0.11306532  0.11306532  0.11306532  0.11306532  0.11306532  0.11306532  0.11306532  0.11306532  0.11306532  0.11166876  0.11180905  0.11069182  0.11180905  0.11194968  0.11180905  0.11180905  0.11180905  0.11335012  0.11349306  0.11873351  0.06815203  0.11320755  0.11320755  0.11306532  0.11320755  0.11809045  0.11809045  0.11320755  0.11320755  0.11320755  0.11320755  0.11306532  0.11306532  0.11320755  0.11320755  0.11320755  0.11306532  0.10943396  0.11306532  0.10804020  0.11557789  0.11949685  0.11432160  0.11335012  0.11306532  0.11306532  0.11306532  0.07227332  0.06760204  0.06727038  0.06488550  0.06607370  0.11306532  0.05018821  0.04522613  0.04773869  0.05025126  0.07044026  0.06658292  0.06658292  0.09193955  0.08564232  0.00250627  0.10327456  0.11964735  0.08165829  0.10804020  0.10817610  0.10929649  0.10817610  0.10552764  0.10804020  0.10804020  0.10804020  0.07044026  0.07044026  0.07044026  0.07044026  0.11083123  0.11083123  0.11083123  0.11097100  0.11209068  0.10957178  0.10957178  0.10957178  0.10957178  0.11083123  0.10957178  0.11097100  0.11727617  0.12674271  0.08816121  0.06935687  0.12500000  0.09205548  0.06658292  0.04773869  0.09734514  0.00125313  0.08165829  0.11083123  0.07035176  0.07169811  0.00501253  0.07313997  0.04522613  0.04779874  0.04905660  0.04654088  0.04654088  0.04654088  0.04654088  0.04905660  0.04905660  0.04905660  0.04905660  0.04654088  0.10062893  0.07934508  0.05897114  0.11586902  0.10844893  0.11460957  0.11335012  0.08564232  0.09331652  0.08860759  0.07964602  0.08481013  0.08354431  0.09068010  0.08712121  0.08322825  0.08333334  0.10240202  0.06918239  0.05911950  0.07672956  0.06463879  0.00125313  0.00125313  0.03894472  0.04271357  0.05415617  0.05911950  0.04893350  0.07286432  0.04161412  0.05569620  0.06935687  0.05800756  0.05674653  0.05911950  0.04767879  0.04767879  0.04391468  0.04659950  0.04659950  0.05276382  0.05144291  0.05018821  0.10998736  0.10366625  0.09571788  0.09571788  0.11742424  0.11964735  0.14509805  0.08165829  0.10579345  0.12784810  0.13037975  0.12944162  0.13595934  0.13341804  0.12704402  0.12674271  0.12674271  0.12055837  0.12055837  0.13121019  0.12708601  0.11892583  0.09355246  0.10062893  0.09823678  0.09331652  0.10984848  0.09722222  0.05056890  0.16096324
DQ643890    0.06909548  0.06783920  0.06783920  0.06783920  0.06783920  0.06783920  0.06909548  0.06909548  0.10844893  0.10844893  0.11363637  0.10970996  0.11223203  0.10970996  0.10970996  0.11097100  0.10970996  0.10844893  0.10970996  0.10844893  0.11223203  0.10970996  0.11349306  0.10844893  0.10970996  0.10844893  0.10844893  0.11979824  0.10844893  0.00500626  0.00250627  0.12075472  0.00000000  0.00000000  0.00000000  0.00000000  0.00125313  0.00000000  0.00000000  0.00000000  0.00000000  0.00000000  0.00000000  0.00000000  0.00000000  0.00000000  0.00000000  0.00000000  0.00000000  0.00000000  0.00000000  0.00125313  0.00000000  0.00000000  0.00000000  0.00125313  0.00125313  0.00000000  0.00000000  0.00000000  0.00000000  0.00000000  0.00000000  0.00000000  0.00000000  0.00000000  0.00000000  0.00000000  0.00000000  0.00000000  0.00000000  0.00125313  0.00125313  0.00000000  0.00000000  0.00000000  0.00000000  0.00125313  0.00000000  0.00000000  0.00000000  0.00000000  0.00000000  0.00000000  0.00000000  0.00000000  0.00000000  0.00000000  0.07663316  0.00251256  0.00251256  0.00753769  0.00877193  0.01005025  0.05269762  0.00125313  0.00250627  0.06658292  0.06658292  0.06658292  0.06658292  0.07044026  0.06658292  0.06658292  0.06658292  0.07035176  0.06658292  0.05681818  0.05808081  0.05911950  0.04265998  0.03899371  0.03894472  0.03894472  0.12213740  0.12291934  0.12213740  0.09722222  0.13188221  0.12213740  0.12213740  0.11892583  0.12148338  0.11959288  0.13563830  0.10984848  0.11892583  0.12980132  0.12276215  0.12483400  0.08040201  0.12692308  0.10984848  0.09559748  0.09433962  0.09685534  0.09934641  0.09722222  0.11213721  0.09630607  0.09343434  0.08244681  0.10000000  0.10998736  0.12746386  0.11645570  0.12266666  0.12800001  0.10256410  0.10240202  0.10835509  0.09697733  0.09908735  0.10984848  0.13014609  0.12383489  0.12516469  0.12516469  0.12467191  0.12500000  0.12226512  0.13099870  0.13421053  0.12415654  0.12226512  0.12026144  0.12563452  0.12234043  0.12234043  0.12516469  0.13197279  0.12983425  0.13037448  0.12676056  0.12125163  0.11645570  0.10411311  0.10567010  0.10493047  0.10539846  0.09884467  0.10998736  0.12136536  0.11645570  0.09559748  0.10331633  0.13231552  0.09331652  0.12086514  0.10240202  0.11335012  0.09559748  0.09559748  0.12325286  0.10993377  0.08165829  0.09811321  0.09559748  0.11410256  0.09559748  0.10957178  0.08564232  0.07044026  0.07142857  0.07044026  0.07169811  0.07169811  0.07044026  0.07044026  0.07044026  0.07044026  0.07044026  0.04779874  0.04779874  0.06918239  0.07044026  0.07044026  0.07044026  0.07169811  0.07044026  0.07044026  0.07295597  0.07044026  0.07044026  0.07044026  0.07044026  0.07295597  0.07169811  0.11306532  0.11267605  0.11823899  0.11306532  0.11306532  0.11306532  0.11306532  0.11306532  0.11306532  0.11306532  0.11306532  0.11306532  0.11306532  0.11306532  0.11306532  0.11306532  0.11166876  0.11180905  0.11069182  0.11180905  0.11194968  0.11180905  0.11180905  0.11180905  0.11335012  0.11349306  0.11857708  0.06815203  0.11320755  0.11320755  0.11306532  0.11320755  0.11809045  0.11809045  0.11320755  0.11320755  0.11320755  0.11320755  0.11306532  0.11306532  0.11320755  0.11320755  0.11320755  0.11306532  0.10943396  0.11306532  0.10804020  0.11668758  0.11949685  0.11432160  0.11335012  0.11306532  0.11417817  0.11306532  0.07227332  0.06760204  0.06727038  0.06488550  0.06607370  0.11306532  0.05018821  0.04522613  0.04773869  0.05025126  0.07044026  0.06658292  0.06658292  0.09193955  0.08564232  0.00250627  0.10327456  0.11964735  0.08165829  0.10804020  0.10817610  0.10929649  0.10817610  0.10552764  0.10804020  0.10804020  0.10804020  0.07044026  0.07044026  0.07044026  0.07044026  0.11083123  0.11083123  0.11083123  0.11097100  0.11209068  0.10957178  0.10957178  0.10957178  0.10957178  0.11083123  0.10957178  0.11097100  0.11727617  0.12674271  0.08816121  0.06935687  0.12500000  0.09205548  0.06658292  0.04773869  0.09734514  0.00125313  0.08165829  0.11083123  0.07035176  0.07169811  0.00501253  0.07313997  0.04522613  0.04779874  0.04905660  0.04654088  0.04654088  0.04654088  0.04654088  0.04905660  0.04905660  0.04905660  0.04905660  0.04654088  0.10062893  0.08050314  0.05897114  0.11586902  0.10844893  0.11460957  0.11335012  0.08564232  0.09331652  0.08860759  0.07964602  0.08481013  0.08354431  0.09068010  0.08712121  0.08322825  0.08333334  0.10240202  0.06918239  0.05911950  0.07672956  0.06463879  0.00125313  0.00125313  0.03894472  0.04271357  0.05415617  0.05911950  0.04893350  0.07286432  0.04161412  0.05569620  0.06935687  0.05800756  0.05674653  0.05911950  0.04767879  0.04767879  0.04391468  0.04659950  0.04659950  0.05276382  0.05144291  0.05018821  0.10998736  0.10366625  0.09571788  0.09571788  0.11742424  0.11964735  0.14509805  0.08165829  0.10579345  0.12784810  0.13037975  0.12944162  0.13595934  0.13341804  0.12704402  0.12674271  0.12674271  0.12055837  0.12055837  0.13121019  0.12708601  0.11892583  0.09355246  0.10062893  0.09823678  0.09331652  0.10984848  0.09722222  0.05056890  0.16096324
DQ643889    0.06909548  0.06783920  0.06783920  0.06783920  0.06783920  0.06783920  0.06909548  0.06909548  0.10844893  0.10844893  0.11363637  0.10970996  0.11223203  0.10970996  0.10970996  0.11097100  0.10970996  0.10844893  0.10970996  0.10844893  0.11223203  0.10970996  0.11349306  0.10844893  0.10970996  0.10844893  0.10844893  0.11979824  0.10844893  0.00501253  0.00250627  0.12075472  0.00000000  0.00000000  0.00000000  0.00000000  0.00125313  0.00000000  0.00000000  0.00000000  0.00000000  0.00000000  0.00000000  0.00000000  0.00000000  0.00000000  0.00000000  0.00000000  0.00000000  0.00000000  0.00000000  0.00125313  0.00000000  0.00000000  0.00000000  0.00125313  0.00125313  0.00000000  0.00000000  0.00000000  0.00000000  0.00000000  0.00000000  0.00000000  0.00000000  0.00000000  0.00000000  0.00000000  0.00000000  0.00000000  0.00000000  0.00125313  0.00125313  0.00000000  0.00000000  0.00000000  0.00000000  0.00125313  0.00000000  0.00000000  0.00000000  0.00000000  0.00000000  0.00000000  0.00000000  0.00000000  0.00000000  0.00000000  0.07663316  0.00251256  0.00251256  0.00753769  0.00877193  0.01005025  0.05269762  0.00125313  0.00250627  0.06658292  0.06658292  0.06658292  0.06658292  0.07044026  0.06658292  0.06658292  0.06658292  0.07035176  0.06658292  0.05681818  0.05808081  0.05911950  0.04265998  0.03899371  0.03894472  0.03894472  0.12213740  0.12291934  0.12213740  0.09722222  0.13188221  0.12213740  0.12213740  0.11892583  0.12148338  0.11959288  0.13563830  0.10984848  0.11892583  0.12980132  0.12276215  0.12483400  0.08040201  0.12692308  0.10984848  0.09559748  0.09433962  0.09685534  0.09934641  0.09722222  0.11213721  0.09630607  0.09343434  0.08244681  0.10000000  0.10998736  0.12746386  0.11645570  0.12266666  0.12800001  0.10256410  0.10240202  0.10835509  0.09697733  0.09908735  0.10984848  0.13014609  0.12383489  0.12516469  0.12516469  0.12467191  0.12500000  0.12226512  0.13099870  0.13421053  0.12415654  0.12226512  0.12026144  0.12563452  0.12234043  0.12234043  0.12516469  0.13197279  0.12983425  0.13037448  0.12676056  0.12125163  0.11645570  0.10411311  0.10567010  0.10493047  0.10539846  0.09884467  0.10998736  0.12136536  0.11645570  0.09559748  0.10331633  0.13231552  0.09331652  0.12086514  0.10240202  0.11335012  0.09559748  0.09559748  0.12325286  0.10993377  0.08165829  0.09811321  0.09559748  0.11410256  0.09559748  0.10957178  0.08564232  0.07044026  0.07142857  0.07044026  0.07169811  0.07169811  0.07044026  0.07044026  0.07044026  0.07044026  0.07044026  0.04779874  0.04779874  0.06918239  0.07044026  0.07044026  0.07044026  0.07169811  0.07044026  0.07044026  0.07295597  0.07044026  0.07044026  0.07044026  0.07044026  0.07295597  0.07169811  0.11306532  0.11267605  0.11823899  0.11306532  0.11306532  0.11306532  0.11306532  0.11306532  0.11306532  0.11306532  0.11306532  0.11306532  0.11306532  0.11306532  0.11306532  0.11306532  0.11166876  0.11180905  0.11069182  0.11180905  0.11194968  0.11180905  0.11180905  0.11180905  0.11335012  0.11349306  0.11873351  0.06815203  0.11320755  0.11320755  0.11306532  0.11320755  0.11809045  0.11809045  0.11320755  0.11320755  0.11320755  0.11320755  0.11306532  0.11306532  0.11320755  0.11320755  0.11320755  0.11306532  0.10943396  0.11306532  0.10804020  0.11557789  0.11949685  0.11432160  0.11335012  0.11306532  0.11306532  0.11306532  0.07227332  0.06760204  0.06727038  0.06488550  0.06607370  0.11306532  0.05018821  0.04522613  0.04773869  0.05025126  0.07044026  0.06658292  0.06658292  0.09193955  0.08564232  0.00250627  0.10327456  0.11964735  0.08165829  0.10804020  0.10817610  0.10929649  0.10817610  0.10552764  0.10804020  0.10804020  0.10804020  0.07044026  0.07044026  0.07044026  0.07044026  0.11083123  0.11083123  0.11083123  0.11097100  0.11209068  0.10957178  0.10957178  0.10957178  0.10957178  0.11083123  0.10957178  0.11097100  0.11727617  0.12674271  0.08816121  0.06935687  0.12500000  0.09205548  0.06658292  0.04773869  0.09734514  0.00125313  0.08165829  0.11083123  0.07035176  0.07169811  0.00501253  0.07313997  0.04522613  0.04779874  0.04905660  0.04654088  0.04654088  0.04654088  0.04654088  0.04905660  0.04905660  0.04905660  0.04905660  0.04654088  0.10062893  0.07934508  0.05897114  0.11586902  0.10844893  0.11460957  0.11335012  0.08564232  0.09331652  0.08860759  0.07964602  0.08481013  0.08354431  0.09068010  0.08712121  0.08322825  0.08333334  0.10240202  0.06918239  0.05911950  0.07672956  0.06463879  0.00125313  0.00125313  0.03894472  0.04271357  0.05415617  0.05911950  0.04893350  0.07286432  0.04161412  0.05569620  0.06935687  0.05800756  0.05674653  0.05911950  0.04767879  0.04767879  0.04391468  0.04659950  0.04659950  0.05276382  0.05144291  0.05018821  0.10998736  0.10366625  0.09571788  0.09571788  0.11742424  0.11964735  0.14509805  0.08165829  0.10579345  0.12784810  0.13037975  0.12944162  0.13595934  0.13341804  0.12704402  0.12674271  0.12674271  0.12055837  0.12055837  0.13121019  0.12708601  0.11892583  0.09355246  0.10062893  0.09823678  0.09331652  0.10984848  0.09722222  0.05056890  0.16096324
DQ643888    0.06909548  0.06783920  0.06783920  0.06783920  0.06783920  0.06783920  0.06909548  0.06909548  0.10844893  0.10844893  0.11363637  0.10970996  0.11223203  0.10970996  0.10970996  0.11097100  0.10970996  0.10844893  0.10970996  0.10844893  0.11223203  0.10970996  0.11349306  0.10844893  0.10970996  0.10844893  0.10844893  0.11979824  0.10844893  0.00501253  0.00250627  0.12075472  0.00000000  0.00000000  0.00000000  0.00000000  0.00125313  0.00000000  0.00000000  0.00000000  0.00000000  0.00000000  0.00000000  0.00000000  0.00000000  0.00000000  0.00000000  0.00000000  0.00000000  0.00000000  0.00000000  0.00125313  0.00000000  0.00000000  0.00000000  0.00125313  0.00125313  0.00000000  0.00000000  0.00000000  0.00000000  0.00000000  0.00000000  0.00000000  0.00000000  0.00000000  0.00000000  0.00000000  0.00000000  0.00000000  0.00000000  0.00125313  0.00125313  0.00000000  0.00000000  0.00000000  0.00000000  0.00125313  0.00000000  0.00000000  0.00000000  0.00000000  0.00000000  0.00000000  0.00000000  0.00000000  0.00000000  0.00000000  0.07663316  0.00251256  0.00251256  0.00753769  0.00877193  0.01005025  0.05269762  0.00125313  0.00250627  0.06658292  0.06658292  0.06658292  0.06658292  0.07044026  0.06658292  0.06658292  0.06658292  0.07035176  0.06658292  0.05681818  0.05808081  0.05911950  0.04265998  0.03899371  0.03894472  0.03894472  0.12213740  0.12291934  0.12213740  0.09722222  0.13188221  0.12213740  0.12213740  0.11892583  0.12148338  0.11959288  0.13563830  0.10984848  0.11892583  0.12980132  0.12276215  0.12483400  0.08040201  0.12692308  0.10984848  0.09559748  0.09433962  0.09685534  0.09934641  0.09722222  0.11213721  0.09630607  0.09343434  0.08244681  0.10000000  0.10998736  0.12746386  0.11645570  0.12266666  0.12800001  0.10256410  0.10240202  0.10835509  0.09697733  0.09908735  0.10984848  0.13014609  0.12383489  0.12516469  0.12516469  0.12467191  0.12500000  0.12226512  0.13099870  0.13421053  0.12415654  0.12226512  0.12026144  0.12563452  0.12234043  0.12234043  0.12516469  0.13197279  0.12983425  0.13037448  0.12676056  0.12125163  0.11645570  0.10411311  0.10567010  0.10493047  0.10539846  0.09884467  0.10998736  0.12136536  0.11645570  0.09559748  0.10331633  0.13231552  0.09331652  0.12086514  0.10240202  0.11335012  0.09559748  0.09559748  0.12325286  0.10993377  0.08165829  0.09811321  0.09559748  0.11410256  0.09559748  0.10957178  0.08564232  0.07044026  0.07142857  0.07044026  0.07169811  0.07169811  0.07044026  0.07044026  0.07044026  0.07044026  0.07044026  0.04779874  0.04779874  0.06918239  0.07044026  0.07044026  0.07044026  0.07169811  0.07044026  0.07044026  0.07295597  0.07044026  0.07044026  0.07044026  0.07044026  0.07295597  0.07169811  0.11306532  0.11267605  0.11823899  0.11306532  0.11306532  0.11306532  0.11306532  0.11306532  0.11306532  0.11306532  0.11306532  0.11306532  0.11306532  0.11306532  0.11306532  0.11306532  0.11166876  0.11180905  0.11069182  0.11180905  0.11194968  0.11180905  0.11180905  0.11180905  0.11335012  0.11349306  0.11873351  0.06815203  0.11320755  0.11320755  0.11306532  0.11320755  0.11809045  0.11809045  0.11320755  0.11320755  0.11320755  0.11320755  0.11306532  0.11306532  0.11320755  0.11320755  0.11320755  0.11306532  0.10943396  0.11306532  0.10804020  0.11557789  0.11949685  0.11432160  0.11335012  0.11306532  0.11306532  0.11306532  0.07227332  0.06760204  0.06727038  0.06488550  0.06607370  0.11306532  0.05018821  0.04522613  0.04773869  0.05025126  0.07044026  0.06658292  0.06658292  0.09193955  0.08564232  0.00250627  0.10327456  0.11964735  0.08165829  0.10804020  0.10817610  0.10929649  0.10817610  0.10552764  0.10804020  0.10804020  0.10804020  0.07044026  0.07044026  0.07044026  0.07044026  0.11083123  0.11083123  0.11083123  0.11097100  0.11209068  0.10957178  0.10957178  0.10957178  0.10957178  0.11083123  0.10957178  0.11097100  0.11727617  0.12674271  0.08816121  0.06935687  0.12500000  0.09205548  0.06658292  0.04773869  0.09734514  0.00125313  0.08165829  0.11083123  0.07035176  0.07169811  0.00501253  0.07313997  0.04522613  0.04779874  0.04905660  0.04654088  0.04654088  0.04654088  0.04654088  0.04905660  0.04905660  0.04905660  0.04905660  0.04654088  0.10062893  0.07934508  0.05897114  0.11586902  0.10844893  0.11460957  0.11335012  0.08564232  0.09331652  0.08860759  0.07964602  0.08481013  0.08354431  0.09068010  0.08712121  0.08322825  0.08333334  0.10240202  0.06918239  0.05911950  0.07672956  0.06463879  0.00125313  0.00125313  0.03894472  0.04271357  0.05415617  0.05911950  0.04893350  0.07286432  0.04161412  0.05569620  0.06935687  0.05800756  0.05674653  0.05911950  0.04767879  0.04767879  0.04391468  0.04659950  0.04659950  0.05276382  0.05144291  0.05018821  0.10998736  0.10366625  0.09571788  0.09571788  0.11742424  0.11964735  0.14509805  0.08165829  0.10579345  0.12784810  0.13037975  0.12944162  0.13595934  0.13341804  0.12704402  0.12674271  0.12674271  0.12055837  0.12055837  0.13121019  0.12708601  0.11892583  0.09355246  0.10062893  0.09823678  0.09331652  0.10984848  0.09722222  0.05056890  0.16096324
DQ643887    0.06909548  0.06783920  0.06783920  0.06783920  0.06783920  0.06783920  0.06909548  0.06909548  0.10844893  0.10844893  0.11363637  0.10970996  0.11223203  0.10970996  0.10970996  0.11097100  0.10970996  0.10844893  0.10970996  0.10844893  0.11223203  0.10970996  0.11349306  0.10844893  0.10970996  0.10844893  0.10844893  0.11979824  0.10844893  0.00501253  0.00250627  0.12075472  0.00000000  0.00000000  0.00000000  0.00000000  0.00125313  0.00000000  0.00000000  0.00000000  0.00000000  0.00000000  0.00000000  0.00000000  0.00000000  0.00000000  0.00000000  0.00000000  0.00000000  0.00000000  0.00000000  0.00125313  0.00000000  0.00000000  0.00000000  0.00125313  0.00125313  0.00000000  0.00000000  0.00000000  0.00000000  0.00000000  0.00000000  0.00000000  0.00000000  0.00000000  0.00000000  0.00000000  0.00000000  0.00000000  0.00000000  0.00125313  0.00125313  0.00000000  0.00000000  0.00000000  0.00000000  0.00125313  0.00000000  0.00000000  0.00000000  0.00000000  0.00000000  0.00000000  0.00000000  0.00000000  0.00000000  0.00000000  0.07663316  0.00251256  0.00251256  0.00753769  0.00877193  0.01005025  0.05269762  0.00125313  0.00250627  0.06658292  0.06658292  0.06658292  0.06658292  0.07044026  0.06658292  0.06658292  0.06658292  0.07035176  0.06658292  0.05681818  0.05808081  0.05911950  0.04265998  0.03899371  0.03894472  0.03894472  0.12213740  0.12291934  0.12213740  0.09722222  0.13188221  0.12213740  0.12213740  0.11892583  0.12148338  0.11959288  0.13563830  0.10984848  0.11892583  0.12980132  0.12276215  0.12483400  0.08040201  0.12692308  0.10984848  0.09559748  0.09433962  0.09685534  0.09934641  0.09722222  0.11213721  0.09630607  0.09343434  0.08244681  0.10000000  0.10998736  0.12746386  0.11645570  0.12266666  0.12800001  0.10256410  0.10240202  0.10835509  0.09697733  0.09908735  0.10984848  0.13014609  0.12383489  0.12516469  0.12516469  0.12467191  0.12500000  0.12226512  0.13099870  0.13421053  0.12415654  0.12226512  0.12026144  0.12563452  0.12234043  0.12234043  0.12516469  0.13197279  0.12983425  0.13037448  0.12676056  0.12125163  0.11645570  0.10411311  0.10567010  0.10493047  0.10539846  0.09884467  0.10998736  0.12136536  0.11645570  0.09559748  0.10331633  0.13231552  0.09331652  0.12086514  0.10240202  0.11335012  0.09559748  0.09559748  0.12325286  0.10993377  0.08165829  0.09811321  0.09559748  0.11410256  0.09559748  0.10957178  0.08564232  0.07044026  0.07142857  0.07044026  0.07169811  0.07169811  0.07044026  0.07044026  0.07044026  0.07044026  0.07044026  0.04779874  0.04779874  0.06918239  0.07044026  0.07044026  0.07044026  0.07169811  0.07044026  0.07044026  0.07295597  0.07044026  0.07044026  0.07044026  0.07044026  0.07295597  0.07169811  0.11306532  0.11267605  0.11823899  0.11306532  0.11306532  0.11306532  0.11306532  0.11306532  0.11306532  0.11306532  0.11306532  0.11306532  0.11306532  0.11306532  0.11306532  0.11306532  0.11166876  0.11180905  0.11069182  0.11180905  0.11194968  0.11180905  0.11180905  0.11180905  0.11335012  0.11349306  0.11873351  0.06815203  0.11320755  0.11320755  0.11306532  0.11320755  0.11809045  0.11809045  0.11320755  0.11320755  0.11320755  0.11320755  0.11306532  0.11306532  0.11320755  0.11320755  0.11320755  0.11306532  0.10943396  0.11306532  0.10804020  0.11557789  0.11949685  0.11432160  0.11335012  0.11306532  0.11306532  0.11306532  0.07227332  0.06760204  0.06727038  0.06488550  0.06607370  0.11306532  0.05018821  0.04522613  0.04773869  0.05025126  0.07044026  0.06658292  0.06658292  0.09193955  0.08564232  0.00250627  0.10327456  0.11964735  0.08165829  0.10804020  0.10817610  0.10929649  0.10817610  0.10552764  0.10804020  0.10804020  0.10804020  0.07044026  0.07044026  0.07044026  0.07044026  0.11083123  0.11083123  0.11083123  0.11097100  0.11209068  0.10957178  0.10957178  0.10957178  0.10957178  0.11083123  0.10957178  0.11097100  0.11727617  0.12674271  0.08816121  0.06935687  0.12500000  0.09205548  0.06658292  0.04773869  0.09734514  0.00125313  0.08165829  0.11083123  0.07035176  0.07169811  0.00501253  0.07313997  0.04522613  0.04779874  0.04905660  0.04654088  0.04654088  0.04654088  0.04654088  0.04905660  0.04905660  0.04905660  0.04905660  0.04654088  0.10062893  0.07934508  0.05897114  0.11586902  0.10844893  0.11460957  0.11335012  0.08564232  0.09331652  0.08860759  0.07964602  0.08481013  0.08354431  0.09068010  0.08712121  0.08322825  0.08333334  0.10240202  0.06918239  0.05911950  0.07672956  0.06463879  0.00125313  0.00125313  0.03894472  0.04271357  0.05415617  0.05911950  0.04893350  0.07286432  0.04161412  0.05569620  0.06935687  0.05800756  0.05674653  0.05911950  0.04767879  0.04767879  0.04391468  0.04659950  0.04659950  0.05276382  0.05144291  0.05018821  0.10998736  0.10366625  0.09571788  0.09571788  0.11742424  0.11964735  0.14509805  0.08165829  0.10579345  0.12784810  0.13037975  0.12944162  0.13595934  0.13341804  0.12704402  0.12674271  0.12674271  0.12055837  0.12055837  0.13121019  0.12708601  0.11892583  0.09355246  0.10062893  0.09823678  0.09331652  0.10984848  0.09722222  0.05056890  0.16096324
DQ643886    0.06909548  0.06783920  0.06783920  0.06783920  0.06783920  0.06783920  0.06909548  0.06909548  0.10844893  0.10844893  0.11363637  0.10970996  0.11223203  0.10970996  0.10970996  0.11097100  0.10970996  0.10844893  0.10970996  0.10844893  0.11223203  0.10970996  0.11349306  0.10844893  0.10970996  0.10844893  0.10844893  0.11979824  0.10844893  0.00501253  0.00250627  0.12075472  0.00000000  0.00000000  0.00000000  0.00000000  0.00125313  0.00000000  0.00000000  0.00000000  0.00000000  0.00000000  0.00000000  0.00000000  0.00000000  0.00000000  0.00000000  0.00000000  0.00000000  0.00000000  0.00000000  0.00125313  0.00000000  0.00000000  0.00000000  0.00125313  0.00125313  0.00000000  0.00000000  0.00000000  0.00000000  0.00000000  0.00000000  0.00000000  0.00000000  0.00000000  0.00000000  0.00000000  0.00000000  0.00000000  0.00000000  0.00125313  0.00125313  0.00000000  0.00000000  0.00000000  0.00000000  0.00125313  0.00000000  0.00000000  0.00000000  0.00000000  0.00000000  0.00000000  0.00000000  0.00000000  0.00000000  0.00000000  0.07663316  0.00251256  0.00251256  0.00753769  0.00877193  0.01005025  0.05269762  0.00125313  0.00250627  0.06658292  0.06658292  0.06658292  0.06658292  0.07044026  0.06658292  0.06658292  0.06658292  0.07035176  0.06658292  0.05681818  0.05808081  0.05911950  0.04265998  0.03899371  0.03894472  0.03894472  0.12213740  0.12291934  0.12213740  0.09722222  0.13188221  0.12213740  0.12213740  0.11892583  0.12148338  0.11959288  0.13563830  0.10984848  0.11892583  0.12980132  0.12276215  0.12483400  0.08040201  0.12692308  0.10984848  0.09559748  0.09433962  0.09685534  0.09934641  0.09722222  0.11213721  0.09630607  0.09343434  0.08244681  0.10000000  0.10998736  0.12746386  0.11645570  0.12266666  0.12800001  0.10256410  0.10240202  0.10835509  0.09697733  0.09908735  0.10984848  0.13014609  0.12383489  0.12516469  0.12516469  0.12467191  0.12500000  0.12226512  0.13099870  0.13421053  0.12415654  0.12226512  0.12026144  0.12563452  0.12234043  0.12234043  0.12516469  0.13197279  0.12983425  0.13037448  0.12676056  0.12125163  0.11645570  0.10411311  0.10567010  0.10493047  0.10539846  0.09884467  0.10998736  0.12136536  0.11645570  0.09559748  0.10331633  0.13231552  0.09331652  0.12086514  0.10240202  0.11335012  0.09559748  0.09559748  0.12325286  0.10993377  0.08165829  0.09811321  0.09559748  0.11410256  0.09559748  0.10957178  0.08564232  0.07044026  0.07142857  0.07044026  0.07169811  0.07169811  0.07044026  0.07044026  0.07044026  0.07044026  0.07044026  0.04779874  0.04779874  0.06918239  0.07044026  0.07044026  0.07044026  0.07169811  0.07044026  0.07044026  0.07295597  0.07044026  0.07044026  0.07044026  0.07044026  0.07295597  0.07169811  0.11306532  0.11267605  0.11823899  0.11306532  0.11306532  0.11306532  0.11306532  0.11306532  0.11306532  0.11306532  0.11306532  0.11306532  0.11306532  0.11306532  0.11306532  0.11306532  0.11166876  0.11180905  0.11069182  0.11180905  0.11194968  0.11180905  0.11180905  0.11180905  0.11335012  0.11349306  0.11873351  0.06815203  0.11320755  0.11320755  0.11306532  0.11320755  0.11809045  0.11809045  0.11320755  0.11320755  0.11320755  0.11320755  0.11306532  0.11306532  0.11320755  0.11320755  0.11320755  0.11306532  0.10943396  0.11306532  0.10804020  0.11557789  0.11949685  0.11432160  0.11335012  0.11306532  0.11306532  0.11306532  0.07227332  0.06760204  0.06727038  0.06488550  0.06607370  0.11306532  0.05018821  0.04522613  0.04773869  0.05025126  0.07044026  0.06658292  0.06658292  0.09193955  0.08564232  0.00250627  0.10327456  0.11964735  0.08165829  0.10804020  0.10817610  0.10929649  0.10817610  0.10552764  0.10804020  0.10804020  0.10804020  0.07044026  0.07044026  0.07044026  0.07044026  0.11083123  0.11083123  0.11083123  0.11097100  0.11209068  0.10957178  0.10957178  0.10957178  0.10957178  0.11083123  0.10957178  0.11097100  0.11727617  0.12674271  0.08816121  0.06935687  0.12500000  0.09205548  0.06658292  0.04773869  0.09734514  0.00125313  0.08165829  0.11083123  0.07035176  0.07169811  0.00501253  0.07313997  0.04522613  0.04779874  0.04905660  0.04654088  0.04654088  0.04654088  0.04654088  0.04905660  0.04905660  0.04905660  0.04905660  0.04654088  0.10062893  0.07934508  0.05897114  0.11586902  0.10844893  0.11460957  0.11335012  0.08564232  0.09331652  0.08860759  0.07964602  0.08481013  0.08354431  0.09068010  0.08712121  0.08322825  0.08333334  0.10240202  0.06918239  0.05911950  0.07672956  0.06463879  0.00125313  0.00125313  0.03894472  0.04271357  0.05415617  0.05911950  0.04893350  0.07286432  0.04161412  0.05569620  0.06935687  0.05800756  0.05674653  0.05911950  0.04767879  0.04767879  0.04391468  0.04659950  0.04659950  0.05276382  0.05144291  0.05018821  0.10998736  0.10366625  0.09571788  0.09571788  0.11742424  0.11964735  0.14509805  0.08165829  0.10579345  0.12784810  0.13037975  0.12944162  0.13595934  0.13341804  0.12704402  0.12674271  0.12674271  0.12055837  0.12055837  0.13121019  0.12708601  0.11892583  0.09355246  0.10062893  0.09823678  0.09331652  0.10984848  0.09722222  0.05056890  0.16096324
DQ643885    0.06909548  0.06783920  0.06783920  0.06783920  0.06783920  0.06783920  0.06909548  0.06909548  0.10844893  0.10844893  0.11363637  0.10970996  0.11223203  0.10970996  0.10970996  0.11097100  0.10970996  0.10844893  0.10970996  0.10844893  0.11223203  0.10970996  0.11349306  0.10844893  0.10970996  0.10844893  0.10844893  0.11979824  0.10844893  0.00501253  0.00250627  0.12075472  0.00000000  0.00000000  0.00000000  0.00000000  0.00125313  0.00000000  0.00000000  0.00000000  0.00000000  0.00000000  0.00000000  0.00000000  0.00000000  0.00000000  0.00000000  0.00000000  0.00000000  0.00000000  0.00000000  0.00125313  0.00000000  0.00000000  0.00000000  0.00125313  0.00125313  0.00000000  0.00000000  0.00000000  0.00000000  0.00000000  0.00000000  0.00000000  0.00000000  0.00000000  0.00000000  0.00000000  0.00000000  0.00000000  0.00000000  0.00125313  0.00125313  0.00000000  0.00000000  0.00000000  0.00000000  0.00125313  0.00000000  0.00000000  0.00000000  0.00000000  0.00000000  0.00000000  0.00000000  0.00000000  0.00000000  0.00000000  0.07663316  0.00251256  0.00251256  0.00753769  0.00877193  0.01005025  0.05269762  0.00125313  0.00250627  0.06658292  0.06658292  0.06658292  0.06658292  0.07044026  0.06658292  0.06658292  0.06658292  0.07035176  0.06658292  0.05681818  0.05808081  0.05911950  0.04265998  0.03899371  0.03894472  0.03894472  0.12213740  0.12291934  0.12213740  0.09722222  0.13188221  0.12213740  0.12213740  0.11892583  0.12148338  0.11959288  0.13563830  0.10984848  0.11892583  0.12980132  0.12276215  0.12483400  0.08040201  0.12692308  0.10984848  0.09559748  0.09433962  0.09685534  0.09934641  0.09722222  0.11213721  0.09630607  0.09343434  0.08244681  0.10000000  0.10998736  0.12746386  0.11645570  0.12266666  0.12800001  0.10256410  0.10240202  0.10835509  0.09697733  0.09908735  0.10984848  0.13014609  0.12383489  0.12516469  0.12516469  0.12467191  0.12500000  0.12226512  0.13099870  0.13421053  0.12415654  0.12226512  0.12026144  0.12563452  0.12234043  0.12234043  0.12516469  0.13197279  0.12983425  0.13037448  0.12676056  0.12125163  0.11645570  0.10411311  0.10567010  0.10493047  0.10539846  0.09884467  0.10998736  0.12136536  0.11645570  0.09559748  0.10331633  0.13231552  0.09331652  0.12086514  0.10240202  0.11335012  0.09559748  0.09559748  0.12325286  0.10993377  0.08165829  0.09811321  0.09559748  0.11410256  0.09559748  0.10957178  0.08564232  0.07044026  0.07142857  0.07044026  0.07169811  0.07169811  0.07044026  0.07044026  0.07044026  0.07044026  0.07044026  0.04779874  0.04779874  0.06918239  0.07044026  0.07044026  0.07044026  0.07169811  0.07044026  0.07044026  0.07295597  0.07044026  0.07044026  0.07044026  0.07044026  0.07295597  0.07169811  0.11306532  0.11267605  0.11823899  0.11306532  0.11306532  0.11306532  0.11306532  0.11306532  0.11306532  0.11306532  0.11306532  0.11306532  0.11306532  0.11306532  0.11306532  0.11306532  0.11166876  0.11180905  0.11069182  0.11180905  0.11194968  0.11180905  0.11180905  0.11180905  0.11335012  0.11349306  0.11873351  0.06815203  0.11320755  0.11320755  0.11306532  0.11320755  0.11809045  0.11809045  0.11320755  0.11320755  0.11320755  0.11320755  0.11306532  0.11306532  0.11320755  0.11320755  0.11320755  0.11306532  0.10943396  0.11306532  0.10804020  0.11557789  0.11949685  0.11432160  0.11335012  0.11306532  0.11306532  0.11306532  0.07227332  0.06760204  0.06727038  0.06488550  0.06607370  0.11306532  0.05018821  0.04522613  0.04773869  0.05025126  0.07044026  0.06658292  0.06658292  0.09193955  0.08564232  0.00250627  0.10327456  0.11964735  0.08165829  0.10804020  0.10817610  0.10929649  0.10817610  0.10552764  0.10804020  0.10804020  0.10804020  0.07044026  0.07044026  0.07044026  0.07044026  0.11083123  0.11083123  0.11083123  0.11097100  0.11209068  0.10957178  0.10957178  0.10957178  0.10957178  0.11083123  0.10957178  0.11097100  0.11727617  0.12674271  0.08816121  0.06935687  0.12500000  0.09205548  0.06658292  0.04773869  0.09734514  0.00125313  0.08165829  0.11083123  0.07035176  0.07169811  0.00501253  0.07313997  0.04522613  0.04779874  0.04905660  0.04654088  0.04654088  0.04654088  0.04654088  0.04905660  0.04905660  0.04905660  0.04905660  0.04654088  0.10062893  0.07934508  0.05897114  0.11586902  0.10844893  0.11460957  0.11335012  0.08564232  0.09331652  0.08860759  0.07964602  0.08481013  0.08354431  0.09068010  0.08712121  0.08322825  0.08333334  0.10240202  0.06918239  0.05911950  0.07672956  0.06463879  0.00125313  0.00125313  0.03894472  0.04271357  0.05415617  0.05911950  0.04893350  0.07286432  0.04161412  0.05569620  0.06935687  0.05800756  0.05674653  0.05911950  0.04767879  0.04767879  0.04391468  0.04659950  0.04659950  0.05276382  0.05144291  0.05018821  0.10998736  0.10366625  0.09571788  0.09571788  0.11742424  0.11964735  0.14509805  0.08165829  0.10579345  0.12784810  0.13037975  0.12944162  0.13595934  0.13341804  0.12704402  0.12674271  0.12674271  0.12055837  0.12055837  0.13121019  0.12708601  0.11892583  0.09355246  0.10062893  0.09823678  0.09331652  0.10984848  0.09722222  0.05056890  0.16096324
DQ643884    0.06909548  0.06783920  0.06783920  0.06783920  0.06783920  0.06783920  0.06909548  0.06909548  0.10844893  0.10844893  0.11363637  0.10970996  0.11223203  0.10970996  0.10970996  0.11097100  0.10970996  0.10844893  0.10970996  0.10844893  0.11223203  0.10970996  0.11349306  0.10844893  0.10970996  0.10844893  0.10844893  0.11979824  0.10844893  0.00501253  0.00250627  0.12075472  0.00000000  0.00000000  0.00000000  0.00000000  0.00125313  0.00000000  0.00000000  0.00000000  0.00000000  0.00000000  0.00000000  0.00000000  0.00000000  0.00000000  0.00000000  0.00000000  0.00000000  0.00000000  0.00000000  0.00125313  0.00000000  0.00000000  0.00000000  0.00125313  0.00125313  0.00000000  0.00000000  0.00000000  0.00000000  0.00000000  0.00000000  0.00000000  0.00000000  0.00000000  0.00000000  0.00000000  0.00000000  0.00000000  0.00000000  0.00125313  0.00125313  0.00000000  0.00000000  0.00000000  0.00000000  0.00125313  0.00000000  0.00000000  0.00000000  0.00000000  0.00000000  0.00000000  0.00000000  0.00000000  0.00000000  0.00000000  0.07663316  0.00251256  0.00251256  0.00753769  0.00877193  0.01005025  0.05269762  0.00125313  0.00250627  0.06658292  0.06658292  0.06658292  0.06658292  0.07044026  0.06658292  0.06658292  0.06658292  0.07035176  0.06658292  0.05681818  0.05808081  0.05911950  0.04265998  0.03899371  0.03894472  0.03894472  0.12213740  0.12291934  0.12213740  0.09722222  0.13188221  0.12213740  0.12213740  0.11892583  0.12148338  0.11959288  0.13563830  0.10984848  0.11892583  0.12980132  0.12276215  0.12483400  0.08040201  0.12692308  0.10984848  0.09559748  0.09433962  0.09685534  0.09934641  0.09722222  0.11213721  0.09630607  0.09343434  0.08244681  0.10000000  0.10998736  0.12746386  0.11645570  0.12266666  0.12800001  0.10256410  0.10240202  0.10835509  0.09697733  0.09908735  0.10984848  0.13014609  0.12383489  0.12516469  0.12516469  0.12467191  0.12500000  0.12226512  0.13099870  0.13421053  0.12415654  0.12226512  0.12026144  0.12563452  0.12234043  0.12234043  0.12516469  0.13197279  0.12983425  0.13037448  0.12676056  0.12125163  0.11645570  0.10411311  0.10567010  0.10493047  0.10539846  0.09884467  0.10998736  0.12136536  0.11645570  0.09559748  0.10331633  0.13231552  0.09331652  0.12086514  0.10240202  0.11335012  0.09559748  0.09559748  0.12325286  0.10993377  0.08165829  0.09811321  0.09559748  0.11410256  0.09559748  0.10957178  0.08564232  0.07044026  0.07142857  0.07044026  0.07169811  0.07169811  0.07044026  0.07044026  0.07044026  0.07044026  0.07044026  0.04779874  0.04779874  0.06918239  0.07044026  0.07044026  0.07044026  0.07169811  0.07044026  0.07044026  0.07295597  0.07044026  0.07044026  0.07044026  0.07044026  0.07295597  0.07169811  0.11306532  0.11267605  0.11823899  0.11306532  0.11306532  0.11306532  0.11306532  0.11306532  0.11306532  0.11306532  0.11306532  0.11306532  0.11306532  0.11306532  0.11306532  0.11306532  0.11166876  0.11180905  0.11069182  0.11180905  0.11194968  0.11180905  0.11180905  0.11180905  0.11335012  0.11349306  0.11873351  0.06815203  0.11320755  0.11320755  0.11306532  0.11320755  0.11809045  0.11809045  0.11320755  0.11320755  0.11320755  0.11320755  0.11306532  0.11306532  0.11320755  0.11320755  0.11320755  0.11306532  0.10943396  0.11306532  0.10804020  0.11557789  0.11949685  0.11432160  0.11335012  0.11306532  0.11306532  0.11306532  0.07227332  0.06760204  0.06727038  0.06488550  0.06607370  0.11306532  0.05018821  0.04522613  0.04773869  0.05025126  0.07044026  0.06658292  0.06658292  0.09193955  0.08564232  0.00250627  0.10327456  0.11964735  0.08165829  0.10804020  0.10817610  0.10929649  0.10817610  0.10552764  0.10804020  0.10804020  0.10804020  0.07044026  0.07044026  0.07044026  0.07044026  0.11083123  0.11083123  0.11083123  0.11097100  0.11209068  0.10957178  0.10957178  0.10957178  0.10957178  0.11083123  0.10957178  0.11097100  0.11727617  0.12674271  0.08816121  0.06935687  0.12500000  0.09205548  0.06658292  0.04773869  0.09734514  0.00125313  0.08165829  0.11083123  0.07035176  0.07169811  0.00501253  0.07313997  0.04522613  0.04779874  0.04905660  0.04654088  0.04654088  0.04654088  0.04654088  0.04905660  0.04905660  0.04905660  0.04905660  0.04654088  0.10062893  0.07934508  0.05897114  0.11586902  0.10844893  0.11460957  0.11335012  0.08564232  0.09331652  0.08860759  0.07964602  0.08481013  0.08354431  0.09068010  0.08712121  0.08322825  0.08333334  0.10240202  0.06918239  0.05911950  0.07672956  0.06463879  0.00125313  0.00125313  0.03894472  0.04271357  0.05415617  0.05911950  0.04893350  0.07286432  0.04161412  0.05569620  0.06935687  0.05800756  0.05674653  0.05911950  0.04767879  0.04767879  0.04391468  0.04659950  0.04659950  0.05276382  0.05144291  0.05018821  0.10998736  0.10366625  0.09571788  0.09571788  0.11742424  0.11964735  0.14509805  0.08165829  0.10579345  0.12784810  0.13037975  0.12944162  0.13595934  0.13341804  0.12704402  0.12674271  0.12674271  0.12055837  0.12055837  0.13121019  0.12708601  0.11892583  0.09355246  0.10062893  0.09823678  0.09331652  0.10984848  0.09722222  0.05056890  0.16096324
DQ643883    0.06909548  0.06783920  0.06783920  0.06783920  0.06783920  0.06783920  0.06909548  0.06909548  0.10844893  0.10844893  0.11363637  0.10970996  0.11223203  0.10970996  0.10970996  0.11097100  0.10970996  0.10844893  0.10970996  0.10844893  0.11223203  0.10970996  0.11349306  0.10844893  0.10970996  0.10844893  0.10844893  0.11979824  0.10844893  0.00501253  0.00250627  0.12075472  0.00000000  0.00000000  0.00000000  0.00000000  0.00125313  0.00000000  0.00000000  0.00000000  0.00000000  0.00000000  0.00000000  0.00000000  0.00000000  0.00000000  0.00000000  0.00000000  0.00000000  0.00000000  0.00000000  0.00125313  0.00000000  0.00000000  0.00000000  0.00125313  0.00125313  0.00000000  0.00000000  0.00000000  0.00000000  0.00000000  0.00000000  0.00000000  0.00000000  0.00000000  0.00000000  0.00000000  0.00000000  0.00000000  0.00000000  0.00125313  0.00125313  0.00000000  0.00000000  0.00000000  0.00000000  0.00125313  0.00000000  0.00000000  0.00000000  0.00000000  0.00000000  0.00000000  0.00000000  0.00000000  0.00000000  0.00000000  0.07663316  0.00251256  0.00251256  0.00753769  0.00877193  0.01005025  0.05269762  0.00125313  0.00250627  0.06658292  0.06658292  0.06658292  0.06658292  0.07044026  0.06658292  0.06658292  0.06658292  0.07035176  0.06658292  0.05681818  0.05808081  0.05911950  0.04265998  0.03899371  0.03894472  0.03894472  0.12213740  0.12291934  0.12213740  0.09722222  0.13188221  0.12213740  0.12213740  0.11892583  0.12148338  0.11959288  0.13563830  0.10984848  0.11892583  0.12980132  0.12276215  0.12483400  0.08040201  0.12692308  0.10984848  0.09559748  0.09433962  0.09685534  0.09934641  0.09722222  0.11213721  0.09630607  0.09343434  0.08244681  0.10000000  0.10998736  0.12746386  0.11645570  0.12266666  0.12800001  0.10256410  0.10240202  0.10835509  0.09697733  0.09908735  0.10984848  0.13014609  0.12383489  0.12516469  0.12516469  0.12467191  0.12500000  0.12226512  0.13099870  0.13421053  0.12415654  0.12226512  0.12026144  0.12563452  0.12234043  0.12234043  0.12516469  0.13197279  0.12983425  0.13037448  0.12676056  0.12125163  0.11645570  0.10411311  0.10567010  0.10493047  0.10539846  0.09884467  0.10998736  0.12136536  0.11645570  0.09559748  0.10331633  0.13231552  0.09331652  0.12086514  0.10240202  0.11335012  0.09559748  0.09559748  0.12325286  0.10993377  0.08165829  0.09811321  0.09559748  0.11410256  0.09559748  0.10957178  0.08564232  0.07044026  0.07142857  0.07044026  0.07169811  0.07169811  0.07044026  0.07044026  0.07044026  0.07044026  0.07044026  0.04779874  0.04779874  0.06918239  0.07044026  0.07044026  0.07044026  0.07169811  0.07044026  0.07044026  0.07295597  0.07044026  0.07044026  0.07044026  0.07044026  0.07295597  0.07169811  0.11306532  0.11267605  0.11823899  0.11306532  0.11306532  0.11306532  0.11306532  0.11306532  0.11306532  0.11306532  0.11306532  0.11306532  0.11306532  0.11306532  0.11306532  0.11306532  0.11166876  0.11180905  0.11069182  0.11180905  0.11194968  0.11180905  0.11180905  0.11180905  0.11335012  0.11349306  0.11873351  0.06815203  0.11320755  0.11320755  0.11306532  0.11320755  0.11809045  0.11809045  0.11320755  0.11320755  0.11320755  0.11320755  0.11306532  0.11306532  0.11320755  0.11320755  0.11320755  0.11306532  0.10943396  0.11306532  0.10804020  0.11557789  0.11949685  0.11432160  0.11335012  0.11306532  0.11306532  0.11306532  0.07227332  0.06760204  0.06727038  0.06488550  0.06607370  0.11306532  0.05018821  0.04522613  0.04773869  0.05025126  0.07044026  0.06658292  0.06658292  0.09193955  0.08564232  0.00250627  0.10327456  0.11964735  0.08165829  0.10804020  0.10817610  0.10929649  0.10817610  0.10552764  0.10804020  0.10804020  0.10804020  0.07044026  0.07044026  0.07044026  0.07044026  0.11083123  0.11083123  0.11083123  0.11097100  0.11209068  0.10957178  0.10957178  0.10957178  0.10957178  0.11083123  0.10957178  0.11097100  0.11727617  0.12674271  0.08816121  0.06935687  0.12500000  0.09205548  0.06658292  0.04773869  0.09734514  0.00125313  0.08165829  0.11083123  0.07035176  0.07169811  0.00501253  0.07313997  0.04522613  0.04779874  0.04905660  0.04654088  0.04654088  0.04654088  0.04654088  0.04905660  0.04905660  0.04905660  0.04905660  0.04654088  0.10062893  0.07934508  0.05897114  0.11586902  0.10844893  0.11460957  0.11335012  0.08564232  0.09331652  0.08860759  0.07964602  0.08481013  0.08354431  0.09068010  0.08712121  0.08322825  0.08333334  0.10240202  0.06918239  0.05911950  0.07672956  0.06463879  0.00125313  0.00125313  0.03894472  0.04271357  0.05415617  0.05911950  0.04893350  0.07286432  0.04161412  0.05569620  0.06935687  0.05800756  0.05674653  0.05911950  0.04767879  0.04767879  0.04391468  0.04659950  0.04659950  0.05276382  0.05144291  0.05018821  0.10998736  0.10366625  0.09571788  0.09571788  0.11742424  0.11964735  0.14509805  0.08165829  0.10579345  0.12784810  0.13037975  0.12944162  0.13595934  0.13341804  0.12704402  0.12674271  0.12674271  0.12055837  0.12055837  0.13121019  0.12708601  0.11892583  0.09355246  0.10062893  0.09823678  0.09331652  0.10984848  0.09722222  0.05056890  0.16096324
DQ643882    0.06783920  0.06658292  0.06658292  0.06658292  0.06658292  0.06658292  0.06783920  0.06783920  0.10718790  0.10718790  0.11237374  0.10844893  0.11097100  0.10844893  0.10844893  0.10970996  0.10844893  0.10718790  0.10844893  0.10718790  0.11097100  0.10844893  0.11223203  0.10718790  0.10844893  0.10718790  0.10718790  0.11853720  0.10718790  0.00626566  0.00375940  0.12201258  0.00125313  0.00125313  0.00125313  0.00125313  0.00250627  0.00125313  0.00125313  0.00125313  0.00125313  0.00125313  0.00125313  0.00125313  0.00125313  0.00125313  0.00125313  0.00125313  0.00125313  0.00125313  0.00125313  0.00000000  0.00125313  0.00125313  0.00125313  0.00250627  0.00250627  0.00125313  0.00125313  0.00125313  0.00125313  0.00125313  0.00125313  0.00125313  0.00125313  0.00125313  0.00125313  0.00125313  0.00125313  0.00125313  0.00125313  0.00250627  0.00250627  0.00125313  0.00125313  0.00125313  0.00125313  0.00000000  0.00125313  0.00125471  0.00125471  0.00125313  0.00125471  0.00125313  0.00125313  0.00125313  0.00125471  0.00125313  0.07537688  0.00376884  0.00376884  0.00879397  0.01002506  0.01130653  0.05144291  0.00250627  0.00375940  0.06532663  0.06532663  0.06532663  0.06532663  0.06918239  0.06532663  0.06532663  0.06532663  0.06909548  0.06532663  0.05555556  0.05681818  0.05786163  0.04140527  0.03773585  0.03768844  0.03768844  0.12340967  0.12419974  0.12340967  0.09595960  0.13316262  0.12340967  0.12340967  0.12020461  0.12276215  0.12086514  0.13696809  0.10858586  0.12020461  0.12847683  0.12404092  0.12616202  0.07914573  0.12820514  0.10858586  0.09433962  0.09308176  0.09559748  0.09803922  0.09595960  0.11081794  0.09498680  0.09217171  0.08111702  0.09868421  0.10872313  0.12877792  0.11518987  0.12400000  0.12933333  0.10121457  0.10113780  0.10704961  0.09571788  0.09778357  0.10858586  0.13147411  0.12516645  0.12648222  0.12648222  0.12598425  0.12631579  0.12355212  0.13229571  0.13552631  0.12550607  0.12355212  0.12156863  0.12436548  0.12367021  0.12367021  0.12648222  0.13333334  0.13121547  0.13176145  0.12804097  0.12255541  0.11518987  0.10282777  0.10438144  0.10366625  0.10411311  0.09756097  0.10872313  0.12010114  0.11518987  0.09433962  0.10204082  0.13358779  0.09205548  0.11959288  0.10113780  0.11209068  0.09433962  0.09433962  0.12198221  0.10860927  0.08040201  0.09685534  0.09433962  0.11282051  0.09433962  0.10831235  0.08438287  0.06918239  0.07015306  0.06918239  0.07044026  0.07044026  0.06918239  0.06918239  0.06918239  0.06918239  0.06918239  0.04654088  0.04654088  0.06792453  0.06918239  0.06918239  0.06918239  0.07044026  0.06918239  0.06918239  0.07169811  0.06918239  0.06918239  0.06918239  0.06918239  0.07169811  0.07044026  0.11180905  0.11139565  0.11698113  0.11180905  0.11180905  0.11180905  0.11180905  0.11180905  0.11180905  0.11180905  0.11180905  0.11180905  0.11180905  0.11180905  0.11180905  0.11180905  0.11041405  0.11055277  0.10943396  0.11055277  0.11069182  0.11055277  0.11055277  0.11055277  0.11209068  0.11223203  0.11741425  0.06684142  0.11194968  0.11194968  0.11180905  0.11194968  0.11683417  0.11683417  0.11194968  0.11194968  0.11194968  0.11194968  0.11180905  0.11180905  0.11194968  0.11194968  0.11194968  0.11180905  0.10817610  0.11180905  0.10678392  0.11432160  0.12075472  0.11306532  0.11460957  0.11180905  0.11180905  0.11180905  0.07095926  0.06632653  0.06597672  0.06361323  0.06480305  0.11180905  0.04893350  0.04396985  0.04648241  0.04899497  0.06918239  0.06532663  0.06532663  0.09068010  0.08438287  0.00375940  0.10201512  0.12090680  0.08040201  0.10678392  0.10691824  0.10804020  0.10691824  0.10427136  0.10678392  0.10678392  0.10678392  0.06918239  0.06918239  0.06918239  0.06918239  0.10957178  0.10957178  0.10957178  0.10970996  0.11083123  0.10831235  0.10831235  0.10831235  0.10831235  0.10957178  0.10831235  0.10970996  0.11601513  0.12547529  0.08690176  0.06809584  0.12373737  0.09079445  0.06532663  0.04648241  0.09608091  0.00250627  0.08040201  0.10957178  0.06909548  0.07044026  0.00626566  0.07187894  0.04396985  0.04654088  0.04779874  0.04528302  0.04528302  0.04528302  0.04528302  0.04779874  0.04779874  0.04779874  0.04779874  0.04528302  0.09937107  0.07808565  0.05771644  0.11460957  0.10718790  0.11335012  0.11209068  0.08438287  0.09205548  0.08734177  0.07838179  0.08354431  0.08227848  0.08942065  0.08585858  0.08196721  0.08207071  0.10113780  0.06792453  0.05786163  0.07547170  0.06337135  0.00250627  0.00250627  0.03768844  0.04145729  0.05289673  0.05786163  0.04767879  0.07160804  0.04035309  0.05696202  0.06809584  0.05674653  0.05548550  0.06037736  0.04642409  0.04642409  0.04265998  0.04534005  0.04534005  0.05150754  0.05018821  0.04893350  0.10872313  0.10240202  0.09445844  0.09445844  0.11616161  0.12090680  0.14640523  0.08040201  0.10453401  0.12658228  0.12911393  0.12817259  0.13468869  0.13214740  0.12578617  0.12547529  0.12547529  0.12182741  0.12182741  0.13248408  0.12836970  0.12020461  0.09228824  0.09937107  0.09697733  0.09205548  0.10858586  0.09595960  0.04930468  0.15969582
DQ643881    0.06909548  0.06783920  0.06783920  0.06783920  0.06783920  0.06783920  0.06909548  0.06909548  0.10844893  0.10844893  0.11363637  0.10970996  0.11223203  0.10970996  0.10970996  0.11097100  0.10970996  0.10844893  0.10970996  0.10844893  0.11223203  0.10970996  0.11349306  0.10844893  0.10970996  0.10844893  0.10844893  0.11979824  0.10844893  0.00501253  0.00250627  0.12075472  0.00000000  0.00000000  0.00000000  0.00000000  0.00125313  0.00000000  0.00000000  0.00000000  0.00000000  0.00000000  0.00000000  0.00000000  0.00000000  0.00000000  0.00000000  0.00000000  0.00000000  0.00000000  0.00000000  0.00125313  0.00000000  0.00000000  0.00000000  0.00125313  0.00125313  0.00000000  0.00000000  0.00000000  0.00000000  0.00000000  0.00000000  0.00000000  0.00000000  0.00000000  0.00000000  0.00000000  0.00000000  0.00000000  0.00000000  0.00125313  0.00125313  0.00000000  0.00000000  0.00000000  0.00000000  0.00125313  0.00000000  0.00000000  0.00000000  0.00000000  0.00000000  0.00000000  0.00000000  0.00000000  0.00000000  0.00000000  0.07663316  0.00251256  0.00251256  0.00753769  0.00877193  0.01005025  0.05269762  0.00125313  0.00250627  0.06658292  0.06658292  0.06658292  0.06658292  0.07044026  0.06658292  0.06658292  0.06658292  0.07035176  0.06658292  0.05681818  0.05808081  0.05911950  0.04265998  0.03899371  0.03894472  0.03894472  0.12213740  0.12291934  0.12213740  0.09722222  0.13188221  0.12213740  0.12213740  0.11892583  0.12148338  0.11959288  0.13563830  0.10984848  0.11892583  0.12980132  0.12276215  0.12483400  0.08040201  0.12692308  0.10984848  0.09559748  0.09433962  0.09685534  0.09934641  0.09722222  0.11213721  0.09630607  0.09343434  0.08244681  0.10000000  0.10998736  0.12746386  0.11645570  0.12266666  0.12800001  0.10256410  0.10240202  0.10835509  0.09697733  0.09908735  0.10984848  0.13014609  0.12383489  0.12516469  0.12516469  0.12467191  0.12500000  0.12226512  0.13099870  0.13421053  0.12415654  0.12226512  0.12026144  0.12563452  0.12234043  0.12234043  0.12516469  0.13197279  0.12983425  0.13037448  0.12676056  0.12125163  0.11645570  0.10411311  0.10567010  0.10493047  0.10539846  0.09884467  0.10998736  0.12136536  0.11645570  0.09559748  0.10331633  0.13231552  0.09331652  0.12086514  0.10240202  0.11335012  0.09559748  0.09559748  0.12325286  0.10993377  0.08165829  0.09811321  0.09559748  0.11410256  0.09559748  0.10957178  0.08564232  0.07044026  0.07142857  0.07044026  0.07169811  0.07169811  0.07044026  0.07044026  0.07044026  0.07044026  0.07044026  0.04779874  0.04779874  0.06918239  0.07044026  0.07044026  0.07044026  0.07169811  0.07044026  0.07044026  0.07295597  0.07044026  0.07044026  0.07044026  0.07044026  0.07295597  0.07169811  0.11306532  0.11267605  0.11823899  0.11306532  0.11306532  0.11306532  0.11306532  0.11306532  0.11306532  0.11306532  0.11306532  0.11306532  0.11306532  0.11306532  0.11306532  0.11306532  0.11166876  0.11180905  0.11069182  0.11180905  0.11194968  0.11180905  0.11180905  0.11180905  0.11335012  0.11349306  0.11873351  0.06815203  0.11320755  0.11320755  0.11306532  0.11320755  0.11809045  0.11809045  0.11320755  0.11320755  0.11320755  0.11320755  0.11306532  0.11306532  0.11320755  0.11320755  0.11320755  0.11306532  0.10943396  0.11306532  0.10804020  0.11557789  0.11949685  0.11432160  0.11335012  0.11306532  0.11306532  0.11306532  0.07227332  0.06760204  0.06727038  0.06488550  0.06607370  0.11306532  0.05018821  0.04522613  0.04773869  0.05025126  0.07044026  0.06658292  0.06658292  0.09193955  0.08564232  0.00250627  0.10327456  0.11964735  0.08165829  0.10804020  0.10817610  0.10929649  0.10817610  0.10552764  0.10804020  0.10804020  0.10804020  0.07044026  0.07044026  0.07044026  0.07044026  0.11083123  0.11083123  0.11083123  0.11097100  0.11209068  0.10957178  0.10957178  0.10957178  0.10957178  0.11083123  0.10957178  0.11097100  0.11727617  0.12674271  0.08816121  0.06935687  0.12500000  0.09205548  0.06658292  0.04773869  0.09734514  0.00125313  0.08165829  0.11083123  0.07035176  0.07169811  0.00501253  0.07313997  0.04522613  0.04779874  0.04905660  0.04654088  0.04654088  0.04654088  0.04654088  0.04905660  0.04905660  0.04905660  0.04905660  0.04654088  0.10062893  0.07934508  0.05897114  0.11586902  0.10844893  0.11460957  0.11335012  0.08564232  0.09331652  0.08860759  0.07964602  0.08481013  0.08354431  0.09068010  0.08712121  0.08322825  0.08333334  0.10240202  0.06918239  0.05911950  0.07672956  0.06463879  0.00125313  0.00125313  0.03894472  0.04271357  0.05415617  0.05911950  0.04893350  0.07286432  0.04161412  0.05569620  0.06935687  0.05800756  0.05674653  0.05911950  0.04767879  0.04767879  0.04391468  0.04659950  0.04659950  0.05276382  0.05144291  0.05018821  0.10998736  0.10366625  0.09571788  0.09571788  0.11742424  0.11964735  0.14509805  0.08165829  0.10579345  0.12784810  0.13037975  0.12944162  0.13595934  0.13341804  0.12704402  0.12674271  0.12674271  0.12055837  0.12055837  0.13121019  0.12708601  0.11892583  0.09355246  0.10062893  0.09823678  0.09331652  0.10984848  0.09722222  0.05056890  0.16096324
DQ643880    0.06909548  0.06783920  0.06783920  0.06783920  0.06783920  0.06783920  0.06909548  0.06909548  0.10844893  0.10844893  0.11363637  0.10970996  0.11223203  0.10970996  0.10970996  0.11097100  0.10970996  0.10844893  0.10970996  0.10844893  0.11223203  0.10970996  0.11349306  0.10844893  0.10970996  0.10844893  0.10844893  0.11979824  0.10844893  0.00501253  0.00250627  0.12075472  0.00000000  0.00000000  0.00000000  0.00000000  0.00125313  0.00000000  0.00000000  0.00000000  0.00000000  0.00000000  0.00000000  0.00000000  0.00000000  0.00000000  0.00000000  0.00000000  0.00000000  0.00000000  0.00000000  0.00125313  0.00000000  0.00000000  0.00000000  0.00125313  0.00125313  0.00000000  0.00000000  0.00000000  0.00000000  0.00000000  0.00000000  0.00000000  0.00000000  0.00000000  0.00000000  0.00000000  0.00000000  0.00000000  0.00000000  0.00125313  0.00125313  0.00000000  0.00000000  0.00000000  0.00000000  0.00125313  0.00000000  0.00000000  0.00000000  0.00000000  0.00000000  0.00000000  0.00000000  0.00000000  0.00000000  0.00000000  0.07663316  0.00251256  0.00251256  0.00753769  0.00877193  0.01005025  0.05269762  0.00125313  0.00250627  0.06658292  0.06658292  0.06658292  0.06658292  0.07044026  0.06658292  0.06658292  0.06658292  0.07035176  0.06658292  0.05681818  0.05808081  0.05911950  0.04265998  0.03899371  0.03894472  0.03894472  0.12213740  0.12291934  0.12213740  0.09722222  0.13188221  0.12213740  0.12213740  0.11892583  0.12148338  0.11959288  0.13563830  0.10984848  0.11892583  0.12980132  0.12276215  0.12483400  0.08040201  0.12692308  0.10984848  0.09559748  0.09433962  0.09685534  0.09934641  0.09722222  0.11213721  0.09630607  0.09343434  0.08244681  0.10000000  0.10998736  0.12746386  0.11645570  0.12266666  0.12800001  0.10256410  0.10240202  0.10835509  0.09697733  0.09908735  0.10984848  0.13014609  0.12383489  0.12516469  0.12516469  0.12467191  0.12500000  0.12226512  0.13099870  0.13421053  0.12415654  0.12226512  0.12026144  0.12563452  0.12234043  0.12234043  0.12516469  0.13197279  0.12983425  0.13037448  0.12676056  0.12125163  0.11645570  0.10411311  0.10567010  0.10493047  0.10539846  0.09884467  0.10998736  0.12136536  0.11645570  0.09559748  0.10331633  0.13231552  0.09331652  0.12086514  0.10240202  0.11335012  0.09559748  0.09559748  0.12325286  0.10993377  0.08165829  0.09811321  0.09559748  0.11410256  0.09559748  0.10957178  0.08564232  0.07044026  0.07142857  0.07044026  0.07169811  0.07169811  0.07044026  0.07044026  0.07044026  0.07044026  0.07044026  0.04779874  0.04779874  0.06918239  0.07044026  0.07044026  0.07044026  0.07169811  0.07044026  0.07044026  0.07295597  0.07044026  0.07044026  0.07044026  0.07044026  0.07295597  0.07169811  0.11306532  0.11267605  0.11823899  0.11306532  0.11306532  0.11306532  0.11306532  0.11306532  0.11306532  0.11306532  0.11306532  0.11306532  0.11306532  0.11306532  0.11306532  0.11306532  0.11166876  0.11180905  0.11069182  0.11180905  0.11194968  0.11180905  0.11180905  0.11180905  0.11335012  0.11349306  0.11873351  0.06815203  0.11320755  0.11320755  0.11306532  0.11320755  0.11809045  0.11809045  0.11320755  0.11320755  0.11320755  0.11320755  0.11306532  0.11306532  0.11320755  0.11320755  0.11320755  0.11306532  0.10943396  0.11306532  0.10804020  0.11557789  0.11949685  0.11432160  0.11335012  0.11306532  0.11306532  0.11306532  0.07227332  0.06760204  0.06727038  0.06488550  0.06607370  0.11306532  0.05018821  0.04522613  0.04773869  0.05025126  0.07044026  0.06658292  0.06658292  0.09193955  0.08564232  0.00250627  0.10327456  0.11964735  0.08165829  0.10804020  0.10817610  0.10929649  0.10817610  0.10552764  0.10804020  0.10804020  0.10804020  0.07044026  0.07044026  0.07044026  0.07044026  0.11083123  0.11083123  0.11083123  0.11097100  0.11209068  0.10957178  0.10957178  0.10957178  0.10957178  0.11083123  0.10957178  0.11097100  0.11727617  0.12674271  0.08816121  0.06935687  0.12500000  0.09205548  0.06658292  0.04773869  0.09734514  0.00125313  0.08165829  0.11083123  0.07035176  0.07169811  0.00501253  0.07313997  0.04522613  0.04779874  0.04905660  0.04654088  0.04654088  0.04654088  0.04654088  0.04905660  0.04905660  0.04905660  0.04905660  0.04654088  0.10062893  0.07934508  0.05897114  0.11586902  0.10844893  0.11460957  0.11335012  0.08564232  0.09331652  0.08860759  0.07964602  0.08481013  0.08354431  0.09068010  0.08712121  0.08322825  0.08333334  0.10240202  0.06918239  0.05911950  0.07672956  0.06463879  0.00125313  0.00125313  0.03894472  0.04271357  0.05415617  0.05911950  0.04893350  0.07286432  0.04161412  0.05569620  0.06935687  0.05800756  0.05674653  0.05911950  0.04767879  0.04767879  0.04391468  0.04659950  0.04659950  0.05276382  0.05144291  0.05018821  0.10998736  0.10366625  0.09571788  0.09571788  0.11742424  0.11964735  0.14509805  0.08165829  0.10579345  0.12784810  0.13037975  0.12944162  0.13595934  0.13341804  0.12704402  0.12674271  0.12674271  0.12055837  0.12055837  0.13121019  0.12708601  0.11892583  0.09355246  0.10062893  0.09823678  0.09331652  0.10984848  0.09722222  0.05056890  0.16096324
DQ643879    0.06909548  0.06783920  0.06783920  0.06783920  0.06783920  0.06783920  0.06909548  0.06909548  0.10844893  0.10844893  0.11363637  0.10970996  0.11223203  0.10970996  0.10970996  0.11097100  0.10970996  0.10844893  0.10970996  0.10844893  0.11223203  0.10970996  0.11349306  0.10844893  0.10970996  0.10844893  0.10844893  0.11979824  0.10844893  0.00500626  0.00250627  0.12075472  0.00000000  0.00000000  0.00000000  0.00000000  0.00125313  0.00000000  0.00000000  0.00000000  0.00000000  0.00000000  0.00000000  0.00000000  0.00000000  0.00000000  0.00000000  0.00000000  0.00000000  0.00000000  0.00000000  0.00125313  0.00000000  0.00000000  0.00000000  0.00125313  0.00125313  0.00000000  0.00000000  0.00000000  0.00000000  0.00000000  0.00000000  0.00000000  0.00000000  0.00000000  0.00000000  0.00000000  0.00000000  0.00000000  0.00000000  0.00125313  0.00125313  0.00000000  0.00000000  0.00000000  0.00000000  0.00125313  0.00000000  0.00000000  0.00000000  0.00000000  0.00000000  0.00000000  0.00000000  0.00000000  0.00000000  0.00000000  0.07663316  0.00251256  0.00251256  0.00753769  0.00877193  0.01005025  0.05269762  0.00125313  0.00250627  0.06658292  0.06658292  0.06658292  0.06658292  0.07044026  0.06658292  0.06658292  0.06658292  0.07035176  0.06658292  0.05681818  0.05808081  0.05911950  0.04265998  0.03899371  0.03894472  0.03894472  0.12213740  0.12291934  0.12213740  0.09722222  0.13188221  0.12213740  0.12213740  0.11892583  0.12148338  0.11959288  0.13563830  0.10984848  0.11892583  0.12980132  0.12276215  0.12483400  0.08040201  0.12692308  0.10984848  0.09559748  0.09433962  0.09685534  0.09934641  0.09722222  0.11213721  0.09630607  0.09343434  0.08244681  0.10000000  0.10998736  0.12746386  0.11645570  0.12266666  0.12800001  0.10256410  0.10240202  0.10835509  0.09697733  0.09908735  0.10984848  0.13014609  0.12383489  0.12516469  0.12516469  0.12467191  0.12500000  0.12226512  0.13099870  0.13421053  0.12415654  0.12226512  0.12026144  0.12563452  0.12234043  0.12234043  0.12516469  0.13197279  0.12983425  0.13037448  0.12676056  0.12125163  0.11645570  0.10411311  0.10567010  0.10493047  0.10539846  0.09884467  0.10998736  0.12136536  0.11645570  0.09559748  0.10331633  0.13231552  0.09331652  0.12086514  0.10240202  0.11335012  0.09559748  0.09559748  0.12325286  0.10993377  0.08165829  0.09811321  0.09559748  0.11410256  0.09559748  0.10957178  0.08564232  0.07044026  0.07142857  0.07044026  0.07169811  0.07169811  0.07044026  0.07044026  0.07044026  0.07044026  0.07044026  0.04779874  0.04779874  0.06918239  0.07044026  0.07044026  0.07044026  0.07169811  0.07044026  0.07044026  0.07295597  0.07044026  0.07044026  0.07044026  0.07044026  0.07295597  0.07169811  0.11306532  0.11267605  0.11823899  0.11306532  0.11306532  0.11306532  0.11306532  0.11306532  0.11306532  0.11306532  0.11306532  0.11306532  0.11306532  0.11306532  0.11306532  0.11306532  0.11166876  0.11180905  0.11069182  0.11180905  0.11194968  0.11180905  0.11180905  0.11180905  0.11335012  0.11349306  0.11857708  0.06815203  0.11320755  0.11320755  0.11306532  0.11320755  0.11809045  0.11809045  0.11320755  0.11320755  0.11320755  0.11320755  0.11306532  0.11306532  0.11320755  0.11320755  0.11320755  0.11306532  0.10943396  0.11306532  0.10804020  0.11668758  0.11949685  0.11432160  0.11335012  0.11306532  0.11417817  0.11306532  0.07227332  0.06760204  0.06727038  0.06488550  0.06607370  0.11306532  0.05018821  0.04522613  0.04773869  0.05025126  0.07044026  0.06658292  0.06658292  0.09193955  0.08564232  0.00250627  0.10327456  0.11964735  0.08165829  0.10804020  0.10817610  0.10929649  0.10817610  0.10552764  0.10804020  0.10804020  0.10804020  0.07044026  0.07044026  0.07044026  0.07044026  0.11083123  0.11083123  0.11083123  0.11097100  0.11209068  0.10957178  0.10957178  0.10957178  0.10957178  0.11083123  0.10957178  0.11097100  0.11727617  0.12674271  0.08816121  0.06935687  0.12500000  0.09205548  0.06658292  0.04773869  0.09734514  0.00125313  0.08165829  0.11083123  0.07035176  0.07169811  0.00501253  0.07313997  0.04522613  0.04779874  0.04905660  0.04654088  0.04654088  0.04654088  0.04654088  0.04905660  0.04905660  0.04905660  0.04905660  0.04654088  0.10062893  0.08050314  0.05897114  0.11586902  0.10844893  0.11460957  0.11335012  0.08564232  0.09331652  0.08860759  0.07964602  0.08481013  0.08354431  0.09068010  0.08712121  0.08322825  0.08333334  0.10240202  0.06918239  0.05911950  0.07672956  0.06463879  0.00125313  0.00125313  0.03894472  0.04271357  0.05415617  0.05911950  0.04893350  0.07286432  0.04161412  0.05569620  0.06935687  0.05800756  0.05674653  0.05911950  0.04767879  0.04767879  0.04391468  0.04659950  0.04659950  0.05276382  0.05144291  0.05018821  0.10998736  0.10366625  0.09571788  0.09571788  0.11742424  0.11964735  0.14509805  0.08165829  0.10579345  0.12784810  0.13037975  0.12944162  0.13595934  0.13341804  0.12704402  0.12674271  0.12674271  0.12055837  0.12055837  0.13121019  0.12708601  0.11892583  0.09355246  0.10062893  0.09823678  0.09331652  0.10984848  0.09722222  0.05056890  0.16096324
DQ643878    0.06783920  0.06658292  0.06658292  0.06658292  0.06658292  0.06658292  0.06783920  0.06783920  0.10844893  0.10844893  0.11363637  0.10970996  0.11223203  0.10970996  0.10970996  0.11097100  0.10970996  0.10844893  0.10970996  0.10844893  0.11223203  0.10970996  0.11349306  0.10844893  0.10970996  0.10844893  0.10844893  0.11979824  0.10844893  0.00626566  0.00375940  0.12075472  0.00125313  0.00125313  0.00125313  0.00125313  0.00000000  0.00125313  0.00125313  0.00125313  0.00125313  0.00125313  0.00125313  0.00125313  0.00125313  0.00125313  0.00125313  0.00125313  0.00125313  0.00125313  0.00125313  0.00250627  0.00125313  0.00125313  0.00125313  0.00000000  0.00250627  0.00125313  0.00125313  0.00125313  0.00125313  0.00125313  0.00125313  0.00125313  0.00125313  0.00125313  0.00125313  0.00125313  0.00125313  0.00125313  0.00125313  0.00250627  0.00250627  0.00125313  0.00125313  0.00125313  0.00125313  0.00250627  0.00125313  0.00125471  0.00125471  0.00125313  0.00125471  0.00125313  0.00125313  0.00125313  0.00125471  0.00125313  0.07788945  0.00376884  0.00376884  0.00879397  0.01002506  0.01130653  0.05395232  0.00250627  0.00375940  0.06532663  0.06532663  0.06532663  0.06532663  0.06918239  0.06532663  0.06532663  0.06532663  0.06909548  0.06532663  0.05808081  0.05934343  0.06037736  0.04391468  0.04025157  0.04020100  0.04020100  0.12213740  0.12291934  0.12213740  0.09722222  0.13188221  0.12213740  0.12213740  0.11892583  0.12148338  0.11959288  0.13563830  0.10984848  0.11892583  0.12980132  0.12276215  0.12483400  0.08040201  0.12692308  0.10984848  0.09559748  0.09433962  0.09685534  0.09934641  0.09722222  0.11213721  0.09630607  0.09343434  0.08244681  0.10000000  0.10998736  0.12746386  0.11645570  0.12266666  0.12800001  0.10256410  0.10240202  0.10835509  0.09697733  0.09908735  0.10984848  0.13014609  0.12383489  0.12516469  0.12516469  0.12467191  0.12500000  0.12226512  0.13099870  0.13421053  0.12415654  0.12226512  0.12026144  0.12563452  0.12234043  0.12234043  0.12516469  0.13197279  0.12983425  0.13037448  0.12676056  0.12125163  0.11645570  0.10411311  0.10567010  0.10493047  0.10539846  0.09884467  0.10998736  0.12136536  0.11645570  0.09559748  0.10331633  0.13231552  0.09331652  0.11959288  0.10240202  0.11335012  0.09559748  0.09559748  0.12198221  0.10993377  0.08165829  0.09811321  0.09559748  0.11410256  0.09559748  0.10957178  0.08564232  0.07044026  0.07142857  0.07044026  0.07169811  0.07169811  0.07044026  0.07044026  0.07044026  0.07044026  0.07044026  0.04905660  0.04905660  0.06918239  0.07044026  0.07044026  0.07044026  0.07169811  0.07044026  0.07044026  0.07295597  0.07044026  0.07044026  0.07044026  0.07044026  0.07295597  0.07169811  0.11306532  0.11267605  0.11823899  0.11306532  0.11306532  0.11306532  0.11306532  0.11306532  0.11306532  0.11306532  0.11306532  0.11306532  0.11306532  0.11306532  0.11306532  0.11306532  0.11166876  0.11180905  0.11069182  0.11180905  0.11194968  0.11180905  0.11180905  0.11180905  0.11335012  0.11349306  0.11873351  0.06946265  0.11320755  0.11320755  0.11306532  0.11320755  0.11809045  0.11809045  0.11320755  0.11320755  0.11320755  0.11320755  0.11306532  0.11306532  0.11320755  0.11320755  0.11320755  0.11306532  0.10943396  0.11306532  0.10804020  0.11557789  0.11949685  0.11432160  0.11335012  0.11306532  0.11306532  0.11306532  0.07227332  0.06887755  0.06856403  0.06615776  0.06734435  0.11306532  0.05018821  0.04522613  0.04773869  0.05025126  0.06918239  0.06532663  0.06532663  0.09193955  0.08564232  0.00375940  0.10327456  0.11964735  0.08165829  0.10804020  0.10817610  0.10929649  0.10817610  0.10552764  0.10804020  0.10804020  0.10804020  0.07044026  0.07044026  0.07044026  0.07044026  0.11083123  0.11083123  0.11083123  0.11097100  0.11209068  0.10957178  0.10957178  0.10957178  0.10957178  0.11083123  0.10957178  0.11097100  0.11727617  0.12674271  0.08690176  0.07061791  0.12500000  0.09205548  0.06532663  0.04773869  0.09734514  0.00250627  0.08165829  0.11083123  0.06909548  0.07169811  0.00626566  0.07187894  0.04522613  0.04905660  0.05031446  0.04779874  0.04779874  0.04779874  0.04779874  0.05031446  0.05031446  0.05031446  0.05031446  0.04779874  0.10062893  0.07934508  0.06022585  0.11586902  0.10844893  0.11460957  0.11335012  0.08438287  0.09331652  0.08860759  0.07964602  0.08481013  0.08354431  0.09068010  0.08712121  0.08322825  0.08333334  0.10240202  0.06918239  0.06037736  0.07798743  0.06590621  0.00250627  0.00250627  0.04020100  0.04396985  0.05541562  0.06037736  0.05018821  0.07412060  0.04287516  0.05569620  0.07061791  0.05926860  0.05800756  0.05911950  0.04893350  0.04893350  0.04516939  0.04785894  0.04785894  0.05402010  0.05269762  0.05144291  0.10998736  0.10366625  0.09571788  0.09571788  0.11742424  0.11964735  0.14509805  0.08165829  0.10579345  0.12784810  0.13037975  0.12944162  0.13595934  0.13341804  0.12704402  0.12674271  0.12674271  0.12055837  0.12055837  0.13121019  0.12708601  0.11892583  0.09355246  0.10062893  0.09823678  0.09331652  0.10984848  0.09722222  0.05183312  0.16096324
DQ643877    0.07035176  0.06909548  0.06909548  0.06909548  0.06909548  0.06909548  0.07035176  0.07035176  0.10970996  0.10970996  0.11489899  0.11097100  0.11349306  0.11097100  0.11097100  0.11223203  0.11097100  0.10970996  0.11097100  0.10970996  0.11349306  0.11097100  0.11475410  0.10970996  0.11097100  0.10970996  0.10970996  0.12105927  0.10970996  0.00626566  0.00375940  0.12201258  0.00125313  0.00125313  0.00125313  0.00125313  0.00250627  0.00125313  0.00125313  0.00125313  0.00125313  0.00125313  0.00125313  0.00125313  0.00125313  0.00125313  0.00125313  0.00125313  0.00125313  0.00125313  0.00125313  0.00250627  0.00125313  0.00125313  0.00125313  0.00250627  0.00000000  0.00125313  0.00125313  0.00125313  0.00125313  0.00125313  0.00125313  0.00125313  0.00125313  0.00125313  0.00125313  0.00125313  0.00125313  0.00125313  0.00125313  0.00250627  0.00250627  0.00125313  0.00125313  0.00125313  0.00125313  0.00250627  0.00125313  0.00125471  0.00125471  0.00125313  0.00125471  0.00125313  0.00125313  0.00125313  0.00125471  0.00125313  0.07788945  0.00376884  0.00376884  0.00879397  0.01002506  0.01130653  0.05395232  0.00250627  0.00375940  0.06783920  0.06783920  0.06783920  0.06783920  0.07169811  0.06783920  0.06783920  0.06783920  0.07160804  0.06783920  0.05808081  0.05934343  0.06037736  0.04391468  0.04025157  0.04020100  0.04020100  0.12340967  0.12419974  0.12340967  0.09595960  0.13316262  0.12340967  0.12340967  0.12020461  0.12276215  0.12086514  0.13696809  0.10858586  0.12020461  0.13112582  0.12404092  0.12616202  0.08165829  0.12820514  0.10858586  0.09685534  0.09559748  0.09811321  0.10065360  0.09595960  0.11213721  0.09762533  0.09469697  0.08377659  0.10131579  0.11125158  0.12877792  0.11518987  0.12400000  0.12933333  0.10391363  0.10366625  0.10966057  0.09823678  0.10039113  0.10858586  0.13147411  0.12516645  0.12648222  0.12648222  0.12598425  0.12631579  0.12355212  0.13229571  0.13552631  0.12415654  0.12355212  0.12026144  0.12690355  0.12367021  0.12367021  0.12648222  0.13197279  0.12983425  0.13037448  0.12804097  0.12125163  0.11518987  0.10539846  0.10695876  0.10619469  0.10668381  0.09756097  0.10872313  0.12262958  0.11518987  0.09685534  0.10459184  0.13358779  0.09457755  0.12213740  0.10366625  0.11460957  0.09685534  0.09685534  0.12452351  0.10993377  0.08291458  0.09937107  0.09685534  0.11410256  0.09685534  0.11083123  0.08690176  0.07169811  0.07142857  0.07169811  0.07295597  0.07295597  0.07169811  0.07169811  0.07169811  0.07169811  0.07169811  0.04905660  0.04905660  0.07044026  0.07169811  0.07169811  0.07169811  0.07295597  0.07169811  0.07169811  0.07421384  0.07169811  0.07169811  0.07169811  0.07169811  0.07421384  0.07295597  0.11432160  0.11267605  0.11949685  0.11432160  0.11432160  0.11432160  0.11432160  0.11432160  0.11432160  0.11432160  0.11432160  0.11432160  0.11432160  0.11432160  0.11432160  0.11432160  0.11292347  0.11306532  0.11194968  0.11306532  0.11320755  0.11306532  0.11306532  0.11306532  0.11460957  0.11475410  0.11873351  0.06946265  0.11446541  0.11446541  0.11432160  0.11446541  0.11934673  0.11934673  0.11446541  0.11446541  0.11446541  0.11446541  0.11432160  0.11432160  0.11446541  0.11446541  0.11446541  0.11432160  0.11069182  0.11432160  0.10929649  0.11683417  0.12075472  0.11557789  0.11460957  0.11432160  0.11432160  0.11432160  0.07358739  0.06887755  0.06856403  0.06615776  0.06734435  0.11432160  0.05144291  0.04648241  0.04899497  0.05150754  0.07169811  0.06783920  0.06783920  0.09319899  0.08690176  0.00375940  0.10453401  0.12090680  0.08291458  0.10929649  0.10943396  0.11055277  0.10943396  0.10678392  0.10929649  0.10929649  0.10929649  0.07169811  0.07169811  0.07169811  0.07169811  0.11209068  0.11209068  0.11209068  0.11223203  0.11335012  0.11083123  0.11083123  0.11083123  0.11083123  0.11209068  0.11083123  0.11223203  0.11853720  0.12801014  0.08942065  0.07061791  0.12626262  0.09331652  0.06783920  0.04899497  0.09860936  0.00250627  0.08291458  0.11209068  0.07160804  0.07295597  0.00626566  0.07440101  0.04648241  0.04905660  0.05031446  0.04779874  0.04779874  0.04779874  0.04779874  0.05031446  0.05031446  0.05031446  0.05031446  0.04779874  0.10188679  0.08060453  0.06022585  0.11712846  0.10970996  0.11586902  0.11460957  0.08690176  0.09457755  0.08987342  0.08091024  0.08607595  0.08481013  0.09193955  0.08838384  0.08448928  0.08459596  0.10366625  0.07044026  0.06037736  0.07798743  0.06590621  0.00250627  0.00250627  0.04020100  0.04396985  0.05541562  0.06037736  0.05018821  0.07412060  0.04287516  0.05696202  0.07061791  0.05926860  0.05800756  0.06037736  0.04893350  0.04893350  0.04516939  0.04785894  0.04785894  0.05402010  0.05269762  0.05144291  0.11125158  0.10493047  0.09697733  0.09697733  0.11868687  0.12090680  0.14640523  0.08291458  0.10705290  0.12911393  0.13164558  0.13071066  0.13722999  0.13468869  0.12830189  0.12801014  0.12801014  0.12182741  0.12182741  0.13248408  0.12836970  0.12020461  0.09481668  0.10188679  0.09949622  0.09457755  0.10858586  0.09595960  0.05183312  0.16096324
DQ643876    0.06909548  0.06783920  0.06783920  0.06783920  0.06783920  0.06783920  0.06909548  0.06909548  0.10844893  0.10844893  0.11363637  0.10970996  0.11223203  0.10970996  0.10970996  0.11097100  0.10970996  0.10844893  0.10970996  0.10844893  0.11223203  0.10970996  0.11349306  0.10844893  0.10970996  0.10844893  0.10844893  0.11979824  0.10844893  0.00501253  0.00250627  0.12075472  0.00000000  0.00000000  0.00000000  0.00000000  0.00125313  0.00000000  0.00000000  0.00000000  0.00000000  0.00000000  0.00000000  0.00000000  0.00000000  0.00000000  0.00000000  0.00000000  0.00000000  0.00000000  0.00000000  0.00125313  0.00000000  0.00000000  0.00000000  0.00125313  0.00125313  0.00000000  0.00000000  0.00000000  0.00000000  0.00000000  0.00000000  0.00000000  0.00000000  0.00000000  0.00000000  0.00000000  0.00000000  0.00000000  0.00000000  0.00125313  0.00125313  0.00000000  0.00000000  0.00000000  0.00000000  0.00125313  0.00000000  0.00000000  0.00000000  0.00000000  0.00000000  0.00000000  0.00000000  0.00000000  0.00000000  0.00000000  0.07663316  0.00251256  0.00251256  0.00753769  0.00877193  0.01005025  0.05269762  0.00125313  0.00250627  0.06658292  0.06658292  0.06658292  0.06658292  0.07044026  0.06658292  0.06658292  0.06658292  0.07035176  0.06658292  0.05681818  0.05808081  0.05911950  0.04265998  0.03899371  0.03894472  0.03894472  0.12213740  0.12291934  0.12213740  0.09722222  0.13188221  0.12213740  0.12213740  0.11892583  0.12148338  0.11959288  0.13563830  0.10984848  0.11892583  0.12980132  0.12276215  0.12483400  0.08040201  0.12692308  0.10984848  0.09559748  0.09433962  0.09685534  0.09934641  0.09722222  0.11213721  0.09630607  0.09343434  0.08244681  0.10000000  0.10998736  0.12746386  0.11645570  0.12266666  0.12800001  0.10256410  0.10240202  0.10835509  0.09697733  0.09908735  0.10984848  0.13014609  0.12383489  0.12516469  0.12516469  0.12467191  0.12500000  0.12226512  0.13099870  0.13421053  0.12415654  0.12226512  0.12026144  0.12563452  0.12234043  0.12234043  0.12516469  0.13197279  0.12983425  0.13037448  0.12676056  0.12125163  0.11645570  0.10411311  0.10567010  0.10493047  0.10539846  0.09884467  0.10998736  0.12136536  0.11645570  0.09559748  0.10331633  0.13231552  0.09331652  0.12086514  0.10240202  0.11335012  0.09559748  0.09559748  0.12325286  0.10993377  0.08165829  0.09811321  0.09559748  0.11410256  0.09559748  0.10957178  0.08564232  0.07044026  0.07142857  0.07044026  0.07169811  0.07169811  0.07044026  0.07044026  0.07044026  0.07044026  0.07044026  0.04779874  0.04779874  0.06918239  0.07044026  0.07044026  0.07044026  0.07169811  0.07044026  0.07044026  0.07295597  0.07044026  0.07044026  0.07044026  0.07044026  0.07295597  0.07169811  0.11306532  0.11267605  0.11823899  0.11306532  0.11306532  0.11306532  0.11306532  0.11306532  0.11306532  0.11306532  0.11306532  0.11306532  0.11306532  0.11306532  0.11306532  0.11306532  0.11166876  0.11180905  0.11069182  0.11180905  0.11194968  0.11180905  0.11180905  0.11180905  0.11335012  0.11349306  0.11873351  0.06815203  0.11320755  0.11320755  0.11306532  0.11320755  0.11809045  0.11809045  0.11320755  0.11320755  0.11320755  0.11320755  0.11306532  0.11306532  0.11320755  0.11320755  0.11320755  0.11306532  0.10943396  0.11306532  0.10804020  0.11557789  0.11949685  0.11432160  0.11335012  0.11306532  0.11306532  0.11306532  0.07227332  0.06760204  0.06727038  0.06488550  0.06607370  0.11306532  0.05018821  0.04522613  0.04773869  0.05025126  0.07044026  0.06658292  0.06658292  0.09193955  0.08564232  0.00250627  0.10327456  0.11964735  0.08165829  0.10804020  0.10817610  0.10929649  0.10817610  0.10552764  0.10804020  0.10804020  0.10804020  0.07044026  0.07044026  0.07044026  0.07044026  0.11083123  0.11083123  0.11083123  0.11097100  0.11209068  0.10957178  0.10957178  0.10957178  0.10957178  0.11083123  0.10957178  0.11097100  0.11727617  0.12674271  0.08816121  0.06935687  0.12500000  0.09205548  0.06658292  0.04773869  0.09734514  0.00125313  0.08165829  0.11083123  0.07035176  0.07169811  0.00501253  0.07313997  0.04522613  0.04779874  0.04905660  0.04654088  0.04654088  0.04654088  0.04654088  0.04905660  0.04905660  0.04905660  0.04905660  0.04654088  0.10062893  0.07934508  0.05897114  0.11586902  0.10844893  0.11460957  0.11335012  0.08564232  0.09331652  0.08860759  0.07964602  0.08481013  0.08354431  0.09068010  0.08712121  0.08322825  0.08333334  0.10240202  0.06918239  0.05911950  0.07672956  0.06463879  0.00125313  0.00125313  0.03894472  0.04271357  0.05415617  0.05911950  0.04893350  0.07286432  0.04161412  0.05569620  0.06935687  0.05800756  0.05674653  0.05911950  0.04767879  0.04767879  0.04391468  0.04659950  0.04659950  0.05276382  0.05144291  0.05018821  0.10998736  0.10366625  0.09571788  0.09571788  0.11742424  0.11964735  0.14509805  0.08165829  0.10579345  0.12784810  0.13037975  0.12944162  0.13595934  0.13341804  0.12704402  0.12674271  0.12674271  0.12055837  0.12055837  0.13121019  0.12708601  0.11892583  0.09355246  0.10062893  0.09823678  0.09331652  0.10984848  0.09722222  0.05056890  0.16096324
DQ643875    0.06909548  0.06783920  0.06783920  0.06783920  0.06783920  0.06783920  0.06909548  0.06909548  0.10844893  0.10844893  0.11363637  0.10970996  0.11223203  0.10970996  0.10970996  0.11097100  0.10970996  0.10844893  0.10970996  0.10844893  0.11223203  0.10970996  0.11349306  0.10844893  0.10970996  0.10844893  0.10844893  0.11979824  0.10844893  0.00501253  0.00250627  0.12075472  0.00000000  0.00000000  0.00000000  0.00000000  0.00125313  0.00000000  0.00000000  0.00000000  0.00000000  0.00000000  0.00000000  0.00000000  0.00000000  0.00000000  0.00000000  0.00000000  0.00000000  0.00000000  0.00000000  0.00125313  0.00000000  0.00000000  0.00000000  0.00125313  0.00125313  0.00000000  0.00000000  0.00000000  0.00000000  0.00000000  0.00000000  0.00000000  0.00000000  0.00000000  0.00000000  0.00000000  0.00000000  0.00000000  0.00000000  0.00125313  0.00125313  0.00000000  0.00000000  0.00000000  0.00000000  0.00125313  0.00000000  0.00000000  0.00000000  0.00000000  0.00000000  0.00000000  0.00000000  0.00000000  0.00000000  0.00000000  0.07663316  0.00251256  0.00251256  0.00753769  0.00877193  0.01005025  0.05269762  0.00125313  0.00250627  0.06658292  0.06658292  0.06658292  0.06658292  0.07044026  0.06658292  0.06658292  0.06658292  0.07035176  0.06658292  0.05681818  0.05808081  0.05911950  0.04265998  0.03899371  0.03894472  0.03894472  0.12213740  0.12291934  0.12213740  0.09722222  0.13188221  0.12213740  0.12213740  0.11892583  0.12148338  0.11959288  0.13563830  0.10984848  0.11892583  0.12980132  0.12276215  0.12483400  0.08040201  0.12692308  0.10984848  0.09559748  0.09433962  0.09685534  0.09934641  0.09722222  0.11213721  0.09630607  0.09343434  0.08244681  0.10000000  0.10998736  0.12746386  0.11645570  0.12266666  0.12800001  0.10256410  0.10240202  0.10835509  0.09697733  0.09908735  0.10984848  0.13014609  0.12383489  0.12516469  0.12516469  0.12467191  0.12500000  0.12226512  0.13099870  0.13421053  0.12415654  0.12226512  0.12026144  0.12563452  0.12234043  0.12234043  0.12516469  0.13197279  0.12983425  0.13037448  0.12676056  0.12125163  0.11645570  0.10411311  0.10567010  0.10493047  0.10539846  0.09884467  0.10998736  0.12136536  0.11645570  0.09559748  0.10331633  0.13231552  0.09331652  0.12086514  0.10240202  0.11335012  0.09559748  0.09559748  0.12325286  0.10993377  0.08165829  0.09811321  0.09559748  0.11410256  0.09559748  0.10957178  0.08564232  0.07044026  0.07142857  0.07044026  0.07169811  0.07169811  0.07044026  0.07044026  0.07044026  0.07044026  0.07044026  0.04779874  0.04779874  0.06918239  0.07044026  0.07044026  0.07044026  0.07169811  0.07044026  0.07044026  0.07295597  0.07044026  0.07044026  0.07044026  0.07044026  0.07295597  0.07169811  0.11306532  0.11267605  0.11823899  0.11306532  0.11306532  0.11306532  0.11306532  0.11306532  0.11306532  0.11306532  0.11306532  0.11306532  0.11306532  0.11306532  0.11306532  0.11306532  0.11166876  0.11180905  0.11069182  0.11180905  0.11194968  0.11180905  0.11180905  0.11180905  0.11335012  0.11349306  0.11873351  0.06815203  0.11320755  0.11320755  0.11306532  0.11320755  0.11809045  0.11809045  0.11320755  0.11320755  0.11320755  0.11320755  0.11306532  0.11306532  0.11320755  0.11320755  0.11320755  0.11306532  0.10943396  0.11306532  0.10804020  0.11557789  0.11949685  0.11432160  0.11335012  0.11306532  0.11306532  0.11306532  0.07227332  0.06760204  0.06727038  0.06488550  0.06607370  0.11306532  0.05018821  0.04522613  0.04773869  0.05025126  0.07044026  0.06658292  0.06658292  0.09193955  0.08564232  0.00250627  0.10327456  0.11964735  0.08165829  0.10804020  0.10817610  0.10929649  0.10817610  0.10552764  0.10804020  0.10804020  0.10804020  0.07044026  0.07044026  0.07044026  0.07044026  0.11083123  0.11083123  0.11083123  0.11097100  0.11209068  0.10957178  0.10957178  0.10957178  0.10957178  0.11083123  0.10957178  0.11097100  0.11727617  0.12674271  0.08816121  0.06935687  0.12500000  0.09205548  0.06658292  0.04773869  0.09734514  0.00125313  0.08165829  0.11083123  0.07035176  0.07169811  0.00501253  0.07313997  0.04522613  0.04779874  0.04905660  0.04654088  0.04654088  0.04654088  0.04654088  0.04905660  0.04905660  0.04905660  0.04905660  0.04654088  0.10062893  0.07934508  0.05897114  0.11586902  0.10844893  0.11460957  0.11335012  0.08564232  0.09331652  0.08860759  0.07964602  0.08481013  0.08354431  0.09068010  0.08712121  0.08322825  0.08333334  0.10240202  0.06918239  0.05911950  0.07672956  0.06463879  0.00125313  0.00125313  0.03894472  0.04271357  0.05415617  0.05911950  0.04893350  0.07286432  0.04161412  0.05569620  0.06935687  0.05800756  0.05674653  0.05911950  0.04767879  0.04767879  0.04391468  0.04659950  0.04659950  0.05276382  0.05144291  0.05018821  0.10998736  0.10366625  0.09571788  0.09571788  0.11742424  0.11964735  0.14509805  0.08165829  0.10579345  0.12784810  0.13037975  0.12944162  0.13595934  0.13341804  0.12704402  0.12674271  0.12674271  0.12055837  0.12055837  0.13121019  0.12708601  0.11892583  0.09355246  0.10062893  0.09823678  0.09331652  0.10984848  0.09722222  0.05056890  0.16096324
DQ643874    0.06909548  0.06783920  0.06783920  0.06783920  0.06783920  0.06783920  0.06909548  0.06909548  0.10844893  0.10844893  0.11363637  0.10970996  0.11223203  0.10970996  0.10970996  0.11097100  0.10970996  0.10844893  0.10970996  0.10844893  0.11223203  0.10970996  0.11349306  0.10844893  0.10970996  0.10844893  0.10844893  0.11979824  0.10844893  0.00501253  0.00250627  0.12075472  0.00000000  0.00000000  0.00000000  0.00000000  0.00125313  0.00000000  0.00000000  0.00000000  0.00000000  0.00000000  0.00000000  0.00000000  0.00000000  0.00000000  0.00000000  0.00000000  0.00000000  0.00000000  0.00000000  0.00125313  0.00000000  0.00000000  0.00000000  0.00125313  0.00125313  0.00000000  0.00000000  0.00000000  0.00000000  0.00000000  0.00000000  0.00000000  0.00000000  0.00000000  0.00000000  0.00000000  0.00000000  0.00000000  0.00000000  0.00125313  0.00125313  0.00000000  0.00000000  0.00000000  0.00000000  0.00125313  0.00000000  0.00000000  0.00000000  0.00000000  0.00000000  0.00000000  0.00000000  0.00000000  0.00000000  0.00000000  0.07663316  0.00251256  0.00251256  0.00753769  0.00877193  0.01005025  0.05269762  0.00125313  0.00250627  0.06658292  0.06658292  0.06658292  0.06658292  0.07044026  0.06658292  0.06658292  0.06658292  0.07035176  0.06658292  0.05681818  0.05808081  0.05911950  0.04265998  0.03899371  0.03894472  0.03894472  0.12213740  0.12291934  0.12213740  0.09722222  0.13188221  0.12213740  0.12213740  0.11892583  0.12148338  0.11959288  0.13563830  0.10984848  0.11892583  0.12980132  0.12276215  0.12483400  0.08040201  0.12692308  0.10984848  0.09559748  0.09433962  0.09685534  0.09934641  0.09722222  0.11213721  0.09630607  0.09343434  0.08244681  0.10000000  0.10998736  0.12746386  0.11645570  0.12266666  0.12800001  0.10256410  0.10240202  0.10835509  0.09697733  0.09908735  0.10984848  0.13014609  0.12383489  0.12516469  0.12516469  0.12467191  0.12500000  0.12226512  0.13099870  0.13421053  0.12415654  0.12226512  0.12026144  0.12563452  0.12234043  0.12234043  0.12516469  0.13197279  0.12983425  0.13037448  0.12676056  0.12125163  0.11645570  0.10411311  0.10567010  0.10493047  0.10539846  0.09884467  0.10998736  0.12136536  0.11645570  0.09559748  0.10331633  0.13231552  0.09331652  0.12086514  0.10240202  0.11335012  0.09559748  0.09559748  0.12325286  0.10993377  0.08165829  0.09811321  0.09559748  0.11410256  0.09559748  0.10957178  0.08564232  0.07044026  0.07142857  0.07044026  0.07169811  0.07169811  0.07044026  0.07044026  0.07044026  0.07044026  0.07044026  0.04779874  0.04779874  0.06918239  0.07044026  0.07044026  0.07044026  0.07169811  0.07044026  0.07044026  0.07295597  0.07044026  0.07044026  0.07044026  0.07044026  0.07295597  0.07169811  0.11306532  0.11267605  0.11823899  0.11306532  0.11306532  0.11306532  0.11306532  0.11306532  0.11306532  0.11306532  0.11306532  0.11306532  0.11306532  0.11306532  0.11306532  0.11306532  0.11166876  0.11180905  0.11069182  0.11180905  0.11194968  0.11180905  0.11180905  0.11180905  0.11335012  0.11349306  0.11873351  0.06815203  0.11320755  0.11320755  0.11306532  0.11320755  0.11809045  0.11809045  0.11320755  0.11320755  0.11320755  0.11320755  0.11306532  0.11306532  0.11320755  0.11320755  0.11320755  0.11306532  0.10943396  0.11306532  0.10804020  0.11557789  0.11949685  0.11432160  0.11335012  0.11306532  0.11306532  0.11306532  0.07227332  0.06760204  0.06727038  0.06488550  0.06607370  0.11306532  0.05018821  0.04522613  0.04773869  0.05025126  0.07044026  0.06658292  0.06658292  0.09193955  0.08564232  0.00250627  0.10327456  0.11964735  0.08165829  0.10804020  0.10817610  0.10929649  0.10817610  0.10552764  0.10804020  0.10804020  0.10804020  0.07044026  0.07044026  0.07044026  0.07044026  0.11083123  0.11083123  0.11083123  0.11097100  0.11209068  0.10957178  0.10957178  0.10957178  0.10957178  0.11083123  0.10957178  0.11097100  0.11727617  0.12674271  0.08816121  0.06935687  0.12500000  0.09205548  0.06658292  0.04773869  0.09734514  0.00125313  0.08165829  0.11083123  0.07035176  0.07169811  0.00501253  0.07313997  0.04522613  0.04779874  0.04905660  0.04654088  0.04654088  0.04654088  0.04654088  0.04905660  0.04905660  0.04905660  0.04905660  0.04654088  0.10062893  0.07934508  0.05897114  0.11586902  0.10844893  0.11460957  0.11335012  0.08564232  0.09331652  0.08860759  0.07964602  0.08481013  0.08354431  0.09068010  0.08712121  0.08322825  0.08333334  0.10240202  0.06918239  0.05911950  0.07672956  0.06463879  0.00125313  0.00125313  0.03894472  0.04271357  0.05415617  0.05911950  0.04893350  0.07286432  0.04161412  0.05569620  0.06935687  0.05800756  0.05674653  0.05911950  0.04767879  0.04767879  0.04391468  0.04659950  0.04659950  0.05276382  0.05144291  0.05018821  0.10998736  0.10366625  0.09571788  0.09571788  0.11742424  0.11964735  0.14509805  0.08165829  0.10579345  0.12784810  0.13037975  0.12944162  0.13595934  0.13341804  0.12704402  0.12674271  0.12674271  0.12055837  0.12055837  0.13121019  0.12708601  0.11892583  0.09355246  0.10062893  0.09823678  0.09331652  0.10984848  0.09722222  0.05056890  0.16096324
DQ643873    0.06909548  0.06783920  0.06783920  0.06783920  0.06783920  0.06783920  0.06909548  0.06909548  0.10844893  0.10844893  0.11363637  0.10970996  0.11223203  0.10970996  0.10970996  0.11097100  0.10970996  0.10844893  0.10970996  0.10844893  0.11223203  0.10970996  0.11349306  0.10844893  0.10970996  0.10844893  0.10844893  0.11979824  0.10844893  0.00501253  0.00250627  0.12075472  0.00000000  0.00000000  0.00000000  0.00000000  0.00125313  0.00000000  0.00000000  0.00000000  0.00000000  0.00000000  0.00000000  0.00000000  0.00000000  0.00000000  0.00000000  0.00000000  0.00000000  0.00000000  0.00000000  0.00125313  0.00000000  0.00000000  0.00000000  0.00125313  0.00125313  0.00000000  0.00000000  0.00000000  0.00000000  0.00000000  0.00000000  0.00000000  0.00000000  0.00000000  0.00000000  0.00000000  0.00000000  0.00000000  0.00000000  0.00125313  0.00125313  0.00000000  0.00000000  0.00000000  0.00000000  0.00125313  0.00000000  0.00000000  0.00000000  0.00000000  0.00000000  0.00000000  0.00000000  0.00000000  0.00000000  0.00000000  0.07663316  0.00251256  0.00251256  0.00753769  0.00877193  0.01005025  0.05269762  0.00125313  0.00250627  0.06658292  0.06658292  0.06658292  0.06658292  0.07044026  0.06658292  0.06658292  0.06658292  0.07035176  0.06658292  0.05681818  0.05808081  0.05911950  0.04265998  0.03899371  0.03894472  0.03894472  0.12213740  0.12291934  0.12213740  0.09722222  0.13188221  0.12213740  0.12213740  0.11892583  0.12148338  0.11959288  0.13563830  0.10984848  0.11892583  0.12980132  0.12276215  0.12483400  0.08040201  0.12692308  0.10984848  0.09559748  0.09433962  0.09685534  0.09934641  0.09722222  0.11213721  0.09630607  0.09343434  0.08244681  0.10000000  0.10998736  0.12746386  0.11645570  0.12266666  0.12800001  0.10256410  0.10240202  0.10835509  0.09697733  0.09908735  0.10984848  0.13014609  0.12383489  0.12516469  0.12516469  0.12467191  0.12500000  0.12226512  0.13099870  0.13421053  0.12415654  0.12226512  0.12026144  0.12563452  0.12234043  0.12234043  0.12516469  0.13197279  0.12983425  0.13037448  0.12676056  0.12125163  0.11645570  0.10411311  0.10567010  0.10493047  0.10539846  0.09884467  0.10998736  0.12136536  0.11645570  0.09559748  0.10331633  0.13231552  0.09331652  0.12086514  0.10240202  0.11335012  0.09559748  0.09559748  0.12325286  0.10993377  0.08165829  0.09811321  0.09559748  0.11410256  0.09559748  0.10957178  0.08564232  0.07044026  0.07142857  0.07044026  0.07169811  0.07169811  0.07044026  0.07044026  0.07044026  0.07044026  0.07044026  0.04779874  0.04779874  0.06918239  0.07044026  0.07044026  0.07044026  0.07169811  0.07044026  0.07044026  0.07295597  0.07044026  0.07044026  0.07044026  0.07044026  0.07295597  0.07169811  0.11306532  0.11267605  0.11823899  0.11306532  0.11306532  0.11306532  0.11306532  0.11306532  0.11306532  0.11306532  0.11306532  0.11306532  0.11306532  0.11306532  0.11306532  0.11306532  0.11166876  0.11180905  0.11069182  0.11180905  0.11194968  0.11180905  0.11180905  0.11180905  0.11335012  0.11349306  0.11873351  0.06815203  0.11320755  0.11320755  0.11306532  0.11320755  0.11809045  0.11809045  0.11320755  0.11320755  0.11320755  0.11320755  0.11306532  0.11306532  0.11320755  0.11320755  0.11320755  0.11306532  0.10943396  0.11306532  0.10804020  0.11557789  0.11949685  0.11432160  0.11335012  0.11306532  0.11306532  0.11306532  0.07227332  0.06760204  0.06727038  0.06488550  0.06607370  0.11306532  0.05018821  0.04522613  0.04773869  0.05025126  0.07044026  0.06658292  0.06658292  0.09193955  0.08564232  0.00250627  0.10327456  0.11964735  0.08165829  0.10804020  0.10817610  0.10929649  0.10817610  0.10552764  0.10804020  0.10804020  0.10804020  0.07044026  0.07044026  0.07044026  0.07044026  0.11083123  0.11083123  0.11083123  0.11097100  0.11209068  0.10957178  0.10957178  0.10957178  0.10957178  0.11083123  0.10957178  0.11097100  0.11727617  0.12674271  0.08816121  0.06935687  0.12500000  0.09205548  0.06658292  0.04773869  0.09734514  0.00125313  0.08165829  0.11083123  0.07035176  0.07169811  0.00501253  0.07313997  0.04522613  0.04779874  0.04905660  0.04654088  0.04654088  0.04654088  0.04654088  0.04905660  0.04905660  0.04905660  0.04905660  0.04654088  0.10062893  0.07934508  0.05897114  0.11586902  0.10844893  0.11460957  0.11335012  0.08564232  0.09331652  0.08860759  0.07964602  0.08481013  0.08354431  0.09068010  0.08712121  0.08322825  0.08333334  0.10240202  0.06918239  0.05911950  0.07672956  0.06463879  0.00125313  0.00125313  0.03894472  0.04271357  0.05415617  0.05911950  0.04893350  0.07286432  0.04161412  0.05569620  0.06935687  0.05800756  0.05674653  0.05911950  0.04767879  0.04767879  0.04391468  0.04659950  0.04659950  0.05276382  0.05144291  0.05018821  0.10998736  0.10366625  0.09571788  0.09571788  0.11742424  0.11964735  0.14509805  0.08165829  0.10579345  0.12784810  0.13037975  0.12944162  0.13595934  0.13341804  0.12704402  0.12674271  0.12674271  0.12055837  0.12055837  0.13121019  0.12708601  0.11892583  0.09355246  0.10062893  0.09823678  0.09331652  0.10984848  0.09722222  0.05056890  0.16096324
DQ643872    0.06909548  0.06783920  0.06783920  0.06783920  0.06783920  0.06783920  0.06909548  0.06909548  0.10844893  0.10844893  0.11363637  0.10970996  0.11223203  0.10970996  0.10970996  0.11097100  0.10970996  0.10844893  0.10970996  0.10844893  0.11223203  0.10970996  0.11349306  0.10844893  0.10970996  0.10844893  0.10844893  0.11979824  0.10844893  0.00501253  0.00250627  0.12075472  0.00000000  0.00000000  0.00000000  0.00000000  0.00125313  0.00000000  0.00000000  0.00000000  0.00000000  0.00000000  0.00000000  0.00000000  0.00000000  0.00000000  0.00000000  0.00000000  0.00000000  0.00000000  0.00000000  0.00125313  0.00000000  0.00000000  0.00000000  0.00125313  0.00125313  0.00000000  0.00000000  0.00000000  0.00000000  0.00000000  0.00000000  0.00000000  0.00000000  0.00000000  0.00000000  0.00000000  0.00000000  0.00000000  0.00000000  0.00125313  0.00125313  0.00000000  0.00000000  0.00000000  0.00000000  0.00125313  0.00000000  0.00000000  0.00000000  0.00000000  0.00000000  0.00000000  0.00000000  0.00000000  0.00000000  0.00000000  0.07663316  0.00251256  0.00251256  0.00753769  0.00877193  0.01005025  0.05269762  0.00125313  0.00250627  0.06658292  0.06658292  0.06658292  0.06658292  0.07044026  0.06658292  0.06658292  0.06658292  0.07035176  0.06658292  0.05681818  0.05808081  0.05911950  0.04265998  0.03899371  0.03894472  0.03894472  0.12213740  0.12291934  0.12213740  0.09722222  0.13188221  0.12213740  0.12213740  0.11892583  0.12148338  0.11959288  0.13563830  0.10984848  0.11892583  0.12980132  0.12276215  0.12483400  0.08040201  0.12692308  0.10984848  0.09559748  0.09433962  0.09685534  0.09934641  0.09722222  0.11213721  0.09630607  0.09343434  0.08244681  0.10000000  0.10998736  0.12746386  0.11645570  0.12266666  0.12800001  0.10256410  0.10240202  0.10835509  0.09697733  0.09908735  0.10984848  0.13014609  0.12383489  0.12516469  0.12516469  0.12467191  0.12500000  0.12226512  0.13099870  0.13421053  0.12415654  0.12226512  0.12026144  0.12563452  0.12234043  0.12234043  0.12516469  0.13197279  0.12983425  0.13037448  0.12676056  0.12125163  0.11645570  0.10411311  0.10567010  0.10493047  0.10539846  0.09884467  0.10998736  0.12136536  0.11645570  0.09559748  0.10331633  0.13231552  0.09331652  0.12086514  0.10240202  0.11335012  0.09559748  0.09559748  0.12325286  0.10993377  0.08165829  0.09811321  0.09559748  0.11410256  0.09559748  0.10957178  0.08564232  0.07044026  0.07142857  0.07044026  0.07169811  0.07169811  0.07044026  0.07044026  0.07044026  0.07044026  0.07044026  0.04779874  0.04779874  0.06918239  0.07044026  0.07044026  0.07044026  0.07169811  0.07044026  0.07044026  0.07295597  0.07044026  0.07044026  0.07044026  0.07044026  0.07295597  0.07169811  0.11306532  0.11267605  0.11823899  0.11306532  0.11306532  0.11306532  0.11306532  0.11306532  0.11306532  0.11306532  0.11306532  0.11306532  0.11306532  0.11306532  0.11306532  0.11306532  0.11166876  0.11180905  0.11069182  0.11180905  0.11194968  0.11180905  0.11180905  0.11180905  0.11335012  0.11349306  0.11873351  0.06815203  0.11320755  0.11320755  0.11306532  0.11320755  0.11809045  0.11809045  0.11320755  0.11320755  0.11320755  0.11320755  0.11306532  0.11306532  0.11320755  0.11320755  0.11320755  0.11306532  0.10943396  0.11306532  0.10804020  0.11557789  0.11949685  0.11432160  0.11335012  0.11306532  0.11306532  0.11306532  0.07227332  0.06760204  0.06727038  0.06488550  0.06607370  0.11306532  0.05018821  0.04522613  0.04773869  0.05025126  0.07044026  0.06658292  0.06658292  0.09193955  0.08564232  0.00250627  0.10327456  0.11964735  0.08165829  0.10804020  0.10817610  0.10929649  0.10817610  0.10552764  0.10804020  0.10804020  0.10804020  0.07044026  0.07044026  0.07044026  0.07044026  0.11083123  0.11083123  0.11083123  0.11097100  0.11209068  0.10957178  0.10957178  0.10957178  0.10957178  0.11083123  0.10957178  0.11097100  0.11727617  0.12674271  0.08816121  0.06935687  0.12500000  0.09205548  0.06658292  0.04773869  0.09734514  0.00125313  0.08165829  0.11083123  0.07035176  0.07169811  0.00501253  0.07313997  0.04522613  0.04779874  0.04905660  0.04654088  0.04654088  0.04654088  0.04654088  0.04905660  0.04905660  0.04905660  0.04905660  0.04654088  0.10062893  0.07934508  0.05897114  0.11586902  0.10844893  0.11460957  0.11335012  0.08564232  0.09331652  0.08860759  0.07964602  0.08481013  0.08354431  0.09068010  0.08712121  0.08322825  0.08333334  0.10240202  0.06918239  0.05911950  0.07672956  0.06463879  0.00125313  0.00125313  0.03894472  0.04271357  0.05415617  0.05911950  0.04893350  0.07286432  0.04161412  0.05569620  0.06935687  0.05800756  0.05674653  0.05911950  0.04767879  0.04767879  0.04391468  0.04659950  0.04659950  0.05276382  0.05144291  0.05018821  0.10998736  0.10366625  0.09571788  0.09571788  0.11742424  0.11964735  0.14509805  0.08165829  0.10579345  0.12784810  0.13037975  0.12944162  0.13595934  0.13341804  0.12704402  0.12674271  0.12674271  0.12055837  0.12055837  0.13121019  0.12708601  0.11892583  0.09355246  0.10062893  0.09823678  0.09331652  0.10984848  0.09722222  0.05056890  0.16096324
DQ643871    0.06909548  0.06783920  0.06783920  0.06783920  0.06783920  0.06783920  0.06909548  0.06909548  0.10844893  0.10844893  0.11363637  0.10970996  0.11223203  0.10970996  0.10970996  0.11097100  0.10970996  0.10844893  0.10970996  0.10844893  0.11223203  0.10970996  0.11349306  0.10844893  0.10970996  0.10844893  0.10844893  0.11979824  0.10844893  0.00501253  0.00250627  0.12075472  0.00000000  0.00000000  0.00000000  0.00000000  0.00125313  0.00000000  0.00000000  0.00000000  0.00000000  0.00000000  0.00000000  0.00000000  0.00000000  0.00000000  0.00000000  0.00000000  0.00000000  0.00000000  0.00000000  0.00125313  0.00000000  0.00000000  0.00000000  0.00125313  0.00125313  0.00000000  0.00000000  0.00000000  0.00000000  0.00000000  0.00000000  0.00000000  0.00000000  0.00000000  0.00000000  0.00000000  0.00000000  0.00000000  0.00000000  0.00125313  0.00125313  0.00000000  0.00000000  0.00000000  0.00000000  0.00125313  0.00000000  0.00000000  0.00000000  0.00000000  0.00000000  0.00000000  0.00000000  0.00000000  0.00000000  0.00000000  0.07663316  0.00251256  0.00251256  0.00753769  0.00877193  0.01005025  0.05269762  0.00125313  0.00250627  0.06658292  0.06658292  0.06658292  0.06658292  0.07044026  0.06658292  0.06658292  0.06658292  0.07035176  0.06658292  0.05681818  0.05808081  0.05911950  0.04265998  0.03899371  0.03894472  0.03894472  0.12213740  0.12291934  0.12213740  0.09722222  0.13188221  0.12213740  0.12213740  0.11892583  0.12148338  0.11959288  0.13563830  0.10984848  0.11892583  0.12980132  0.12276215  0.12483400  0.08040201  0.12692308  0.10984848  0.09559748  0.09433962  0.09685534  0.09934641  0.09722222  0.11213721  0.09630607  0.09343434  0.08244681  0.10000000  0.10998736  0.12746386  0.11645570  0.12266666  0.12800001  0.10256410  0.10240202  0.10835509  0.09697733  0.09908735  0.10984848  0.13014609  0.12383489  0.12516469  0.12516469  0.12467191  0.12500000  0.12226512  0.13099870  0.13421053  0.12415654  0.12226512  0.12026144  0.12563452  0.12234043  0.12234043  0.12516469  0.13197279  0.12983425  0.13037448  0.12676056  0.12125163  0.11645570  0.10411311  0.10567010  0.10493047  0.10539846  0.09884467  0.10998736  0.12136536  0.11645570  0.09559748  0.10331633  0.13231552  0.09331652  0.12086514  0.10240202  0.11335012  0.09559748  0.09559748  0.12325286  0.10993377  0.08165829  0.09811321  0.09559748  0.11410256  0.09559748  0.10957178  0.08564232  0.07044026  0.07142857  0.07044026  0.07169811  0.07169811  0.07044026  0.07044026  0.07044026  0.07044026  0.07044026  0.04779874  0.04779874  0.06918239  0.07044026  0.07044026  0.07044026  0.07169811  0.07044026  0.07044026  0.07295597  0.07044026  0.07044026  0.07044026  0.07044026  0.07295597  0.07169811  0.11306532  0.11267605  0.11823899  0.11306532  0.11306532  0.11306532  0.11306532  0.11306532  0.11306532  0.11306532  0.11306532  0.11306532  0.11306532  0.11306532  0.11306532  0.11306532  0.11166876  0.11180905  0.11069182  0.11180905  0.11194968  0.11180905  0.11180905  0.11180905  0.11335012  0.11349306  0.11873351  0.06815203  0.11320755  0.11320755  0.11306532  0.11320755  0.11809045  0.11809045  0.11320755  0.11320755  0.11320755  0.11320755  0.11306532  0.11306532  0.11320755  0.11320755  0.11320755  0.11306532  0.10943396  0.11306532  0.10804020  0.11557789  0.11949685  0.11432160  0.11335012  0.11306532  0.11306532  0.11306532  0.07227332  0.06760204  0.06727038  0.06488550  0.06607370  0.11306532  0.05018821  0.04522613  0.04773869  0.05025126  0.07044026  0.06658292  0.06658292  0.09193955  0.08564232  0.00250627  0.10327456  0.11964735  0.08165829  0.10804020  0.10817610  0.10929649  0.10817610  0.10552764  0.10804020  0.10804020  0.10804020  0.07044026  0.07044026  0.07044026  0.07044026  0.11083123  0.11083123  0.11083123  0.11097100  0.11209068  0.10957178  0.10957178  0.10957178  0.10957178  0.11083123  0.10957178  0.11097100  0.11727617  0.12674271  0.08816121  0.06935687  0.12500000  0.09205548  0.06658292  0.04773869  0.09734514  0.00125313  0.08165829  0.11083123  0.07035176  0.07169811  0.00501253  0.07313997  0.04522613  0.04779874  0.04905660  0.04654088  0.04654088  0.04654088  0.04654088  0.04905660  0.04905660  0.04905660  0.04905660  0.04654088  0.10062893  0.07934508  0.05897114  0.11586902  0.10844893  0.11460957  0.11335012  0.08564232  0.09331652  0.08860759  0.07964602  0.08481013  0.08354431  0.09068010  0.08712121  0.08322825  0.08333334  0.10240202  0.06918239  0.05911950  0.07672956  0.06463879  0.00125313  0.00125313  0.03894472  0.04271357  0.05415617  0.05911950  0.04893350  0.07286432  0.04161412  0.05569620  0.06935687  0.05800756  0.05674653  0.05911950  0.04767879  0.04767879  0.04391468  0.04659950  0.04659950  0.05276382  0.05144291  0.05018821  0.10998736  0.10366625  0.09571788  0.09571788  0.11742424  0.11964735  0.14509805  0.08165829  0.10579345  0.12784810  0.13037975  0.12944162  0.13595934  0.13341804  0.12704402  0.12674271  0.12674271  0.12055837  0.12055837  0.13121019  0.12708601  0.11892583  0.09355246  0.10062893  0.09823678  0.09331652  0.10984848  0.09722222  0.05056890  0.16096324
DQ643870    0.06909548  0.06783920  0.06783920  0.06783920  0.06783920  0.06783920  0.06909548  0.06909548  0.10844893  0.10844893  0.11363637  0.10970996  0.11223203  0.10970996  0.10970996  0.11097100  0.10970996  0.10844893  0.10970996  0.10844893  0.11223203  0.10970996  0.11349306  0.10844893  0.10970996  0.10844893  0.10844893  0.11979824  0.10844893  0.00501253  0.00250627  0.12075472  0.00000000  0.00000000  0.00000000  0.00000000  0.00125313  0.00000000  0.00000000  0.00000000  0.00000000  0.00000000  0.00000000  0.00000000  0.00000000  0.00000000  0.00000000  0.00000000  0.00000000  0.00000000  0.00000000  0.00125313  0.00000000  0.00000000  0.00000000  0.00125313  0.00125313  0.00000000  0.00000000  0.00000000  0.00000000  0.00000000  0.00000000  0.00000000  0.00000000  0.00000000  0.00000000  0.00000000  0.00000000  0.00000000  0.00000000  0.00125313  0.00125313  0.00000000  0.00000000  0.00000000  0.00000000  0.00125313  0.00000000  0.00000000  0.00000000  0.00000000  0.00000000  0.00000000  0.00000000  0.00000000  0.00000000  0.00000000  0.07663316  0.00251256  0.00251256  0.00753769  0.00877193  0.01005025  0.05269762  0.00125313  0.00250627  0.06658292  0.06658292  0.06658292  0.06658292  0.07044026  0.06658292  0.06658292  0.06658292  0.07035176  0.06658292  0.05681818  0.05808081  0.05911950  0.04265998  0.03899371  0.03894472  0.03894472  0.12213740  0.12291934  0.12213740  0.09722222  0.13188221  0.12213740  0.12213740  0.11892583  0.12148338  0.11959288  0.13563830  0.10984848  0.11892583  0.12980132  0.12276215  0.12483400  0.08040201  0.12692308  0.10984848  0.09559748  0.09433962  0.09685534  0.09934641  0.09722222  0.11213721  0.09630607  0.09343434  0.08244681  0.10000000  0.10998736  0.12746386  0.11645570  0.12266666  0.12800001  0.10256410  0.10240202  0.10835509  0.09697733  0.09908735  0.10984848  0.13014609  0.12383489  0.12516469  0.12516469  0.12467191  0.12500000  0.12226512  0.13099870  0.13421053  0.12415654  0.12226512  0.12026144  0.12563452  0.12234043  0.12234043  0.12516469  0.13197279  0.12983425  0.13037448  0.12676056  0.12125163  0.11645570  0.10411311  0.10567010  0.10493047  0.10539846  0.09884467  0.10998736  0.12136536  0.11645570  0.09559748  0.10331633  0.13231552  0.09331652  0.12086514  0.10240202  0.11335012  0.09559748  0.09559748  0.12325286  0.10993377  0.08165829  0.09811321  0.09559748  0.11410256  0.09559748  0.10957178  0.08564232  0.07044026  0.07142857  0.07044026  0.07169811  0.07169811  0.07044026  0.07044026  0.07044026  0.07044026  0.07044026  0.04779874  0.04779874  0.06918239  0.07044026  0.07044026  0.07044026  0.07169811  0.07044026  0.07044026  0.07295597  0.07044026  0.07044026  0.07044026  0.07044026  0.07295597  0.07169811  0.11306532  0.11267605  0.11823899  0.11306532  0.11306532  0.11306532  0.11306532  0.11306532  0.11306532  0.11306532  0.11306532  0.11306532  0.11306532  0.11306532  0.11306532  0.11306532  0.11166876  0.11180905  0.11069182  0.11180905  0.11194968  0.11180905  0.11180905  0.11180905  0.11335012  0.11349306  0.11873351  0.06815203  0.11320755  0.11320755  0.11306532  0.11320755  0.11809045  0.11809045  0.11320755  0.11320755  0.11320755  0.11320755  0.11306532  0.11306532  0.11320755  0.11320755  0.11320755  0.11306532  0.10943396  0.11306532  0.10804020  0.11557789  0.11949685  0.11432160  0.11335012  0.11306532  0.11306532  0.11306532  0.07227332  0.06760204  0.06727038  0.06488550  0.06607370  0.11306532  0.05018821  0.04522613  0.04773869  0.05025126  0.07044026  0.06658292  0.06658292  0.09193955  0.08564232  0.00250627  0.10327456  0.11964735  0.08165829  0.10804020  0.10817610  0.10929649  0.10817610  0.10552764  0.10804020  0.10804020  0.10804020  0.07044026  0.07044026  0.07044026  0.07044026  0.11083123  0.11083123  0.11083123  0.11097100  0.11209068  0.10957178  0.10957178  0.10957178  0.10957178  0.11083123  0.10957178  0.11097100  0.11727617  0.12674271  0.08816121  0.06935687  0.12500000  0.09205548  0.06658292  0.04773869  0.09734514  0.00125313  0.08165829  0.11083123  0.07035176  0.07169811  0.00501253  0.07313997  0.04522613  0.04779874  0.04905660  0.04654088  0.04654088  0.04654088  0.04654088  0.04905660  0.04905660  0.04905660  0.04905660  0.04654088  0.10062893  0.07934508  0.05897114  0.11586902  0.10844893  0.11460957  0.11335012  0.08564232  0.09331652  0.08860759  0.07964602  0.08481013  0.08354431  0.09068010  0.08712121  0.08322825  0.08333334  0.10240202  0.06918239  0.05911950  0.07672956  0.06463879  0.00125313  0.00125313  0.03894472  0.04271357  0.05415617  0.05911950  0.04893350  0.07286432  0.04161412  0.05569620  0.06935687  0.05800756  0.05674653  0.05911950  0.04767879  0.04767879  0.04391468  0.04659950  0.04659950  0.05276382  0.05144291  0.05018821  0.10998736  0.10366625  0.09571788  0.09571788  0.11742424  0.11964735  0.14509805  0.08165829  0.10579345  0.12784810  0.13037975  0.12944162  0.13595934  0.13341804  0.12704402  0.12674271  0.12674271  0.12055837  0.12055837  0.13121019  0.12708601  0.11892583  0.09355246  0.10062893  0.09823678  0.09331652  0.10984848  0.09722222  0.05056890  0.16096324
DQ643869    0.06909548  0.06783920  0.06783920  0.06783920  0.06783920  0.06783920  0.06909548  0.06909548  0.10844893  0.10844893  0.11363637  0.10970996  0.11223203  0.10970996  0.10970996  0.11097100  0.10970996  0.10844893  0.10970996  0.10844893  0.11223203  0.10970996  0.11349306  0.10844893  0.10970996  0.10844893  0.10844893  0.11979824  0.10844893  0.00501253  0.00250627  0.12075472  0.00000000  0.00000000  0.00000000  0.00000000  0.00125313  0.00000000  0.00000000  0.00000000  0.00000000  0.00000000  0.00000000  0.00000000  0.00000000  0.00000000  0.00000000  0.00000000  0.00000000  0.00000000  0.00000000  0.00125313  0.00000000  0.00000000  0.00000000  0.00125313  0.00125313  0.00000000  0.00000000  0.00000000  0.00000000  0.00000000  0.00000000  0.00000000  0.00000000  0.00000000  0.00000000  0.00000000  0.00000000  0.00000000  0.00000000  0.00125313  0.00125313  0.00000000  0.00000000  0.00000000  0.00000000  0.00125313  0.00000000  0.00000000  0.00000000  0.00000000  0.00000000  0.00000000  0.00000000  0.00000000  0.00000000  0.00000000  0.07663316  0.00251256  0.00251256  0.00753769  0.00877193  0.01005025  0.05269762  0.00125313  0.00250627  0.06658292  0.06658292  0.06658292  0.06658292  0.07044026  0.06658292  0.06658292  0.06658292  0.07035176  0.06658292  0.05681818  0.05808081  0.05911950  0.04265998  0.03899371  0.03894472  0.03894472  0.12213740  0.12291934  0.12213740  0.09722222  0.13188221  0.12213740  0.12213740  0.11892583  0.12148338  0.11959288  0.13563830  0.10984848  0.11892583  0.12980132  0.12276215  0.12483400  0.08040201  0.12692308  0.10984848  0.09559748  0.09433962  0.09685534  0.09934641  0.09722222  0.11213721  0.09630607  0.09343434  0.08244681  0.10000000  0.10998736  0.12746386  0.11645570  0.12266666  0.12800001  0.10256410  0.10240202  0.10835509  0.09697733  0.09908735  0.10984848  0.13014609  0.12383489  0.12516469  0.12516469  0.12467191  0.12500000  0.12226512  0.13099870  0.13421053  0.12415654  0.12226512  0.12026144  0.12563452  0.12234043  0.12234043  0.12516469  0.13197279  0.12983425  0.13037448  0.12676056  0.12125163  0.11645570  0.10411311  0.10567010  0.10493047  0.10539846  0.09884467  0.10998736  0.12136536  0.11645570  0.09559748  0.10331633  0.13231552  0.09331652  0.12086514  0.10240202  0.11335012  0.09559748  0.09559748  0.12325286  0.10993377  0.08165829  0.09811321  0.09559748  0.11410256  0.09559748  0.10957178  0.08564232  0.07044026  0.07142857  0.07044026  0.07169811  0.07169811  0.07044026  0.07044026  0.07044026  0.07044026  0.07044026  0.04779874  0.04779874  0.06918239  0.07044026  0.07044026  0.07044026  0.07169811  0.07044026  0.07044026  0.07295597  0.07044026  0.07044026  0.07044026  0.07044026  0.07295597  0.07169811  0.11306532  0.11267605  0.11823899  0.11306532  0.11306532  0.11306532  0.11306532  0.11306532  0.11306532  0.11306532  0.11306532  0.11306532  0.11306532  0.11306532  0.11306532  0.11306532  0.11166876  0.11180905  0.11069182  0.11180905  0.11194968  0.11180905  0.11180905  0.11180905  0.11335012  0.11349306  0.11873351  0.06815203  0.11320755  0.11320755  0.11306532  0.11320755  0.11809045  0.11809045  0.11320755  0.11320755  0.11320755  0.11320755  0.11306532  0.11306532  0.11320755  0.11320755  0.11320755  0.11306532  0.10943396  0.11306532  0.10804020  0.11557789  0.11949685  0.11432160  0.11335012  0.11306532  0.11306532  0.11306532  0.07227332  0.06760204  0.06727038  0.06488550  0.06607370  0.11306532  0.05018821  0.04522613  0.04773869  0.05025126  0.07044026  0.06658292  0.06658292  0.09193955  0.08564232  0.00250627  0.10327456  0.11964735  0.08165829  0.10804020  0.10817610  0.10929649  0.10817610  0.10552764  0.10804020  0.10804020  0.10804020  0.07044026  0.07044026  0.07044026  0.07044026  0.11083123  0.11083123  0.11083123  0.11097100  0.11209068  0.10957178  0.10957178  0.10957178  0.10957178  0.11083123  0.10957178  0.11097100  0.11727617  0.12674271  0.08816121  0.06935687  0.12500000  0.09205548  0.06658292  0.04773869  0.09734514  0.00125313  0.08165829  0.11083123  0.07035176  0.07169811  0.00501253  0.07313997  0.04522613  0.04779874  0.04905660  0.04654088  0.04654088  0.04654088  0.04654088  0.04905660  0.04905660  0.04905660  0.04905660  0.04654088  0.10062893  0.07934508  0.05897114  0.11586902  0.10844893  0.11460957  0.11335012  0.08564232  0.09331652  0.08860759  0.07964602  0.08481013  0.08354431  0.09068010  0.08712121  0.08322825  0.08333334  0.10240202  0.06918239  0.05911950  0.07672956  0.06463879  0.00125313  0.00125313  0.03894472  0.04271357  0.05415617  0.05911950  0.04893350  0.07286432  0.04161412  0.05569620  0.06935687  0.05800756  0.05674653  0.05911950  0.04767879  0.04767879  0.04391468  0.04659950  0.04659950  0.05276382  0.05144291  0.05018821  0.10998736  0.10366625  0.09571788  0.09571788  0.11742424  0.11964735  0.14509805  0.08165829  0.10579345  0.12784810  0.13037975  0.12944162  0.13595934  0.13341804  0.12704402  0.12674271  0.12674271  0.12055837  0.12055837  0.13121019  0.12708601  0.11892583  0.09355246  0.10062893  0.09823678  0.09331652  0.10984848  0.09722222  0.05056890  0.16096324
DQ643868    0.06909548  0.06783920  0.06783920  0.06783920  0.06783920  0.06783920  0.06909548  0.06909548  0.10844893  0.10844893  0.11363637  0.10970996  0.11223203  0.10970996  0.10970996  0.11097100  0.10970996  0.10844893  0.10970996  0.10844893  0.11223203  0.10970996  0.11349306  0.10844893  0.10970996  0.10844893  0.10844893  0.11979824  0.10844893  0.00501253  0.00250627  0.12075472  0.00000000  0.00000000  0.00000000  0.00000000  0.00125313  0.00000000  0.00000000  0.00000000  0.00000000  0.00000000  0.00000000  0.00000000  0.00000000  0.00000000  0.00000000  0.00000000  0.00000000  0.00000000  0.00000000  0.00125313  0.00000000  0.00000000  0.00000000  0.00125313  0.00125313  0.00000000  0.00000000  0.00000000  0.00000000  0.00000000  0.00000000  0.00000000  0.00000000  0.00000000  0.00000000  0.00000000  0.00000000  0.00000000  0.00000000  0.00125313  0.00125313  0.00000000  0.00000000  0.00000000  0.00000000  0.00125313  0.00000000  0.00000000  0.00000000  0.00000000  0.00000000  0.00000000  0.00000000  0.00000000  0.00000000  0.00000000  0.07663316  0.00251256  0.00251256  0.00753769  0.00877193  0.01005025  0.05269762  0.00125313  0.00250627  0.06658292  0.06658292  0.06658292  0.06658292  0.07044026  0.06658292  0.06658292  0.06658292  0.07035176  0.06658292  0.05681818  0.05808081  0.05911950  0.04265998  0.03899371  0.03894472  0.03894472  0.12213740  0.12291934  0.12213740  0.09722222  0.13188221  0.12213740  0.12213740  0.11892583  0.12148338  0.11959288  0.13563830  0.10984848  0.11892583  0.12980132  0.12276215  0.12483400  0.08040201  0.12692308  0.10984848  0.09559748  0.09433962  0.09685534  0.09934641  0.09722222  0.11213721  0.09630607  0.09343434  0.08244681  0.10000000  0.10998736  0.12746386  0.11645570  0.12266666  0.12800001  0.10256410  0.10240202  0.10835509  0.09697733  0.09908735  0.10984848  0.13014609  0.12383489  0.12516469  0.12516469  0.12467191  0.12500000  0.12226512  0.13099870  0.13421053  0.12415654  0.12226512  0.12026144  0.12563452  0.12234043  0.12234043  0.12516469  0.13197279  0.12983425  0.13037448  0.12676056  0.12125163  0.11645570  0.10411311  0.10567010  0.10493047  0.10539846  0.09884467  0.10998736  0.12136536  0.11645570  0.09559748  0.10331633  0.13231552  0.09331652  0.12086514  0.10240202  0.11335012  0.09559748  0.09559748  0.12325286  0.10993377  0.08165829  0.09811321  0.09559748  0.11410256  0.09559748  0.10957178  0.08564232  0.07044026  0.07142857  0.07044026  0.07169811  0.07169811  0.07044026  0.07044026  0.07044026  0.07044026  0.07044026  0.04779874  0.04779874  0.06918239  0.07044026  0.07044026  0.07044026  0.07169811  0.07044026  0.07044026  0.07295597  0.07044026  0.07044026  0.07044026  0.07044026  0.07295597  0.07169811  0.11306532  0.11267605  0.11823899  0.11306532  0.11306532  0.11306532  0.11306532  0.11306532  0.11306532  0.11306532  0.11306532  0.11306532  0.11306532  0.11306532  0.11306532  0.11306532  0.11166876  0.11180905  0.11069182  0.11180905  0.11194968  0.11180905  0.11180905  0.11180905  0.11335012  0.11349306  0.11873351  0.06815203  0.11320755  0.11320755  0.11306532  0.11320755  0.11809045  0.11809045  0.11320755  0.11320755  0.11320755  0.11320755  0.11306532  0.11306532  0.11320755  0.11320755  0.11320755  0.11306532  0.10943396  0.11306532  0.10804020  0.11557789  0.11949685  0.11432160  0.11335012  0.11306532  0.11306532  0.11306532  0.07227332  0.06760204  0.06727038  0.06488550  0.06607370  0.11306532  0.05018821  0.04522613  0.04773869  0.05025126  0.07044026  0.06658292  0.06658292  0.09193955  0.08564232  0.00250627  0.10327456  0.11964735  0.08165829  0.10804020  0.10817610  0.10929649  0.10817610  0.10552764  0.10804020  0.10804020  0.10804020  0.07044026  0.07044026  0.07044026  0.07044026  0.11083123  0.11083123  0.11083123  0.11097100  0.11209068  0.10957178  0.10957178  0.10957178  0.10957178  0.11083123  0.10957178  0.11097100  0.11727617  0.12674271  0.08816121  0.06935687  0.12500000  0.09205548  0.06658292  0.04773869  0.09734514  0.00125313  0.08165829  0.11083123  0.07035176  0.07169811  0.00501253  0.07313997  0.04522613  0.04779874  0.04905660  0.04654088  0.04654088  0.04654088  0.04654088  0.04905660  0.04905660  0.04905660  0.04905660  0.04654088  0.10062893  0.07934508  0.05897114  0.11586902  0.10844893  0.11460957  0.11335012  0.08564232  0.09331652  0.08860759  0.07964602  0.08481013  0.08354431  0.09068010  0.08712121  0.08322825  0.08333334  0.10240202  0.06918239  0.05911950  0.07672956  0.06463879  0.00125313  0.00125313  0.03894472  0.04271357  0.05415617  0.05911950  0.04893350  0.07286432  0.04161412  0.05569620  0.06935687  0.05800756  0.05674653  0.05911950  0.04767879  0.04767879  0.04391468  0.04659950  0.04659950  0.05276382  0.05144291  0.05018821  0.10998736  0.10366625  0.09571788  0.09571788  0.11742424  0.11964735  0.14509805  0.08165829  0.10579345  0.12784810  0.13037975  0.12944162  0.13595934  0.13341804  0.12704402  0.12674271  0.12674271  0.12055837  0.12055837  0.13121019  0.12708601  0.11892583  0.09355246  0.10062893  0.09823678  0.09331652  0.10984848  0.09722222  0.05056890  0.16096324
DQ643867    0.06909548  0.06783920  0.06783920  0.06783920  0.06783920  0.06783920  0.06909548  0.06909548  0.10844893  0.10844893  0.11363637  0.10970996  0.11223203  0.10970996  0.10970996  0.11097100  0.10970996  0.10844893  0.10970996  0.10844893  0.11223203  0.10970996  0.11349306  0.10844893  0.10970996  0.10844893  0.10844893  0.11979824  0.10844893  0.00501253  0.00250627  0.12075472  0.00000000  0.00000000  0.00000000  0.00000000  0.00125313  0.00000000  0.00000000  0.00000000  0.00000000  0.00000000  0.00000000  0.00000000  0.00000000  0.00000000  0.00000000  0.00000000  0.00000000  0.00000000  0.00000000  0.00125313  0.00000000  0.00000000  0.00000000  0.00125313  0.00125313  0.00000000  0.00000000  0.00000000  0.00000000  0.00000000  0.00000000  0.00000000  0.00000000  0.00000000  0.00000000  0.00000000  0.00000000  0.00000000  0.00000000  0.00125313  0.00125313  0.00000000  0.00000000  0.00000000  0.00000000  0.00125313  0.00000000  0.00000000  0.00000000  0.00000000  0.00000000  0.00000000  0.00000000  0.00000000  0.00000000  0.00000000  0.07663316  0.00251256  0.00251256  0.00753769  0.00877193  0.01005025  0.05269762  0.00125313  0.00250627  0.06658292  0.06658292  0.06658292  0.06658292  0.07044026  0.06658292  0.06658292  0.06658292  0.07035176  0.06658292  0.05681818  0.05808081  0.05911950  0.04265998  0.03899371  0.03894472  0.03894472  0.12213740  0.12291934  0.12213740  0.09722222  0.13188221  0.12213740  0.12213740  0.11892583  0.12148338  0.11959288  0.13563830  0.10984848  0.11892583  0.12980132  0.12276215  0.12483400  0.08040201  0.12692308  0.10984848  0.09559748  0.09433962  0.09685534  0.09934641  0.09722222  0.11213721  0.09630607  0.09343434  0.08244681  0.10000000  0.10998736  0.12746386  0.11645570  0.12266666  0.12800001  0.10256410  0.10240202  0.10835509  0.09697733  0.09908735  0.10984848  0.13014609  0.12383489  0.12516469  0.12516469  0.12467191  0.12500000  0.12226512  0.13099870  0.13421053  0.12415654  0.12226512  0.12026144  0.12563452  0.12234043  0.12234043  0.12516469  0.13197279  0.12983425  0.13037448  0.12676056  0.12125163  0.11645570  0.10411311  0.10567010  0.10493047  0.10539846  0.09884467  0.10998736  0.12136536  0.11645570  0.09559748  0.10331633  0.13231552  0.09331652  0.12086514  0.10240202  0.11335012  0.09559748  0.09559748  0.12325286  0.10993377  0.08165829  0.09811321  0.09559748  0.11410256  0.09559748  0.10957178  0.08564232  0.07044026  0.07142857  0.07044026  0.07169811  0.07169811  0.07044026  0.07044026  0.07044026  0.07044026  0.07044026  0.04779874  0.04779874  0.06918239  0.07044026  0.07044026  0.07044026  0.07169811  0.07044026  0.07044026  0.07295597  0.07044026  0.07044026  0.07044026  0.07044026  0.07295597  0.07169811  0.11306532  0.11267605  0.11823899  0.11306532  0.11306532  0.11306532  0.11306532  0.11306532  0.11306532  0.11306532  0.11306532  0.11306532  0.11306532  0.11306532  0.11306532  0.11306532  0.11166876  0.11180905  0.11069182  0.11180905  0.11194968  0.11180905  0.11180905  0.11180905  0.11335012  0.11349306  0.11873351  0.06815203  0.11320755  0.11320755  0.11306532  0.11320755  0.11809045  0.11809045  0.11320755  0.11320755  0.11320755  0.11320755  0.11306532  0.11306532  0.11320755  0.11320755  0.11320755  0.11306532  0.10943396  0.11306532  0.10804020  0.11557789  0.11949685  0.11432160  0.11335012  0.11306532  0.11306532  0.11306532  0.07227332  0.06760204  0.06727038  0.06488550  0.06607370  0.11306532  0.05018821  0.04522613  0.04773869  0.05025126  0.07044026  0.06658292  0.06658292  0.09193955  0.08564232  0.00250627  0.10327456  0.11964735  0.08165829  0.10804020  0.10817610  0.10929649  0.10817610  0.10552764  0.10804020  0.10804020  0.10804020  0.07044026  0.07044026  0.07044026  0.07044026  0.11083123  0.11083123  0.11083123  0.11097100  0.11209068  0.10957178  0.10957178  0.10957178  0.10957178  0.11083123  0.10957178  0.11097100  0.11727617  0.12674271  0.08816121  0.06935687  0.12500000  0.09205548  0.06658292  0.04773869  0.09734514  0.00125313  0.08165829  0.11083123  0.07035176  0.07169811  0.00501253  0.07313997  0.04522613  0.04779874  0.04905660  0.04654088  0.04654088  0.04654088  0.04654088  0.04905660  0.04905660  0.04905660  0.04905660  0.04654088  0.10062893  0.07934508  0.05897114  0.11586902  0.10844893  0.11460957  0.11335012  0.08564232  0.09331652  0.08860759  0.07964602  0.08481013  0.08354431  0.09068010  0.08712121  0.08322825  0.08333334  0.10240202  0.06918239  0.05911950  0.07672956  0.06463879  0.00125313  0.00125313  0.03894472  0.04271357  0.05415617  0.05911950  0.04893350  0.07286432  0.04161412  0.05569620  0.06935687  0.05800756  0.05674653  0.05911950  0.04767879  0.04767879  0.04391468  0.04659950  0.04659950  0.05276382  0.05144291  0.05018821  0.10998736  0.10366625  0.09571788  0.09571788  0.11742424  0.11964735  0.14509805  0.08165829  0.10579345  0.12784810  0.13037975  0.12944162  0.13595934  0.13341804  0.12704402  0.12674271  0.12674271  0.12055837  0.12055837  0.13121019  0.12708601  0.11892583  0.09355246  0.10062893  0.09823678  0.09331652  0.10984848  0.09722222  0.05056890  0.16096324
DQ643866    0.06909548  0.06783920  0.06783920  0.06783920  0.06783920  0.06783920  0.06909548  0.06909548  0.10844893  0.10844893  0.11363637  0.10970996  0.11223203  0.10970996  0.10970996  0.11097100  0.10970996  0.10844893  0.10970996  0.10844893  0.11223203  0.10970996  0.11349306  0.10844893  0.10970996  0.10844893  0.10844893  0.11979824  0.10844893  0.00501253  0.00250627  0.12075472  0.00000000  0.00000000  0.00000000  0.00000000  0.00125313  0.00000000  0.00000000  0.00000000  0.00000000  0.00000000  0.00000000  0.00000000  0.00000000  0.00000000  0.00000000  0.00000000  0.00000000  0.00000000  0.00000000  0.00125313  0.00000000  0.00000000  0.00000000  0.00125313  0.00125313  0.00000000  0.00000000  0.00000000  0.00000000  0.00000000  0.00000000  0.00000000  0.00000000  0.00000000  0.00000000  0.00000000  0.00000000  0.00000000  0.00000000  0.00125313  0.00125313  0.00000000  0.00000000  0.00000000  0.00000000  0.00125313  0.00000000  0.00000000  0.00000000  0.00000000  0.00000000  0.00000000  0.00000000  0.00000000  0.00000000  0.00000000  0.07663316  0.00251256  0.00251256  0.00753769  0.00877193  0.01005025  0.05269762  0.00125313  0.00250627  0.06658292  0.06658292  0.06658292  0.06658292  0.07044026  0.06658292  0.06658292  0.06658292  0.07035176  0.06658292  0.05681818  0.05808081  0.05911950  0.04265998  0.03899371  0.03894472  0.03894472  0.12213740  0.12291934  0.12213740  0.09722222  0.13188221  0.12213740  0.12213740  0.11892583  0.12148338  0.11959288  0.13563830  0.10984848  0.11892583  0.12980132  0.12276215  0.12483400  0.08040201  0.12692308  0.10984848  0.09559748  0.09433962  0.09685534  0.09934641  0.09722222  0.11213721  0.09630607  0.09343434  0.08244681  0.10000000  0.10998736  0.12746386  0.11645570  0.12266666  0.12800001  0.10256410  0.10240202  0.10835509  0.09697733  0.09908735  0.10984848  0.13014609  0.12383489  0.12516469  0.12516469  0.12467191  0.12500000  0.12226512  0.13099870  0.13421053  0.12415654  0.12226512  0.12026144  0.12563452  0.12234043  0.12234043  0.12516469  0.13197279  0.12983425  0.13037448  0.12676056  0.12125163  0.11645570  0.10411311  0.10567010  0.10493047  0.10539846  0.09884467  0.10998736  0.12136536  0.11645570  0.09559748  0.10331633  0.13231552  0.09331652  0.12086514  0.10240202  0.11335012  0.09559748  0.09559748  0.12325286  0.10993377  0.08165829  0.09811321  0.09559748  0.11410256  0.09559748  0.10957178  0.08564232  0.07044026  0.07142857  0.07044026  0.07169811  0.07169811  0.07044026  0.07044026  0.07044026  0.07044026  0.07044026  0.04779874  0.04779874  0.06918239  0.07044026  0.07044026  0.07044026  0.07169811  0.07044026  0.07044026  0.07295597  0.07044026  0.07044026  0.07044026  0.07044026  0.07295597  0.07169811  0.11306532  0.11267605  0.11823899  0.11306532  0.11306532  0.11306532  0.11306532  0.11306532  0.11306532  0.11306532  0.11306532  0.11306532  0.11306532  0.11306532  0.11306532  0.11306532  0.11166876  0.11180905  0.11069182  0.11180905  0.11194968  0.11180905  0.11180905  0.11180905  0.11335012  0.11349306  0.11873351  0.06815203  0.11320755  0.11320755  0.11306532  0.11320755  0.11809045  0.11809045  0.11320755  0.11320755  0.11320755  0.11320755  0.11306532  0.11306532  0.11320755  0.11320755  0.11320755  0.11306532  0.10943396  0.11306532  0.10804020  0.11557789  0.11949685  0.11432160  0.11335012  0.11306532  0.11306532  0.11306532  0.07227332  0.06760204  0.06727038  0.06488550  0.06607370  0.11306532  0.05018821  0.04522613  0.04773869  0.05025126  0.07044026  0.06658292  0.06658292  0.09193955  0.08564232  0.00250627  0.10327456  0.11964735  0.08165829  0.10804020  0.10817610  0.10929649  0.10817610  0.10552764  0.10804020  0.10804020  0.10804020  0.07044026  0.07044026  0.07044026  0.07044026  0.11083123  0.11083123  0.11083123  0.11097100  0.11209068  0.10957178  0.10957178  0.10957178  0.10957178  0.11083123  0.10957178  0.11097100  0.11727617  0.12674271  0.08816121  0.06935687  0.12500000  0.09205548  0.06658292  0.04773869  0.09734514  0.00125313  0.08165829  0.11083123  0.07035176  0.07169811  0.00501253  0.07313997  0.04522613  0.04779874  0.04905660  0.04654088  0.04654088  0.04654088  0.04654088  0.04905660  0.04905660  0.04905660  0.04905660  0.04654088  0.10062893  0.07934508  0.05897114  0.11586902  0.10844893  0.11460957  0.11335012  0.08564232  0.09331652  0.08860759  0.07964602  0.08481013  0.08354431  0.09068010  0.08712121  0.08322825  0.08333334  0.10240202  0.06918239  0.05911950  0.07672956  0.06463879  0.00125313  0.00125313  0.03894472  0.04271357  0.05415617  0.05911950  0.04893350  0.07286432  0.04161412  0.05569620  0.06935687  0.05800756  0.05674653  0.05911950  0.04767879  0.04767879  0.04391468  0.04659950  0.04659950  0.05276382  0.05144291  0.05018821  0.10998736  0.10366625  0.09571788  0.09571788  0.11742424  0.11964735  0.14509805  0.08165829  0.10579345  0.12784810  0.13037975  0.12944162  0.13595934  0.13341804  0.12704402  0.12674271  0.12674271  0.12055837  0.12055837  0.13121019  0.12708601  0.11892583  0.09355246  0.10062893  0.09823678  0.09331652  0.10984848  0.09722222  0.05056890  0.16096324
DQ643865    0.06909548  0.06783920  0.06783920  0.06783920  0.06783920  0.06783920  0.06909548  0.06909548  0.10844893  0.10844893  0.11363637  0.10970996  0.11223203  0.10970996  0.10970996  0.11097100  0.10970996  0.10844893  0.10970996  0.10844893  0.11223203  0.10970996  0.11349306  0.10844893  0.10970996  0.10844893  0.10844893  0.11979824  0.10844893  0.00501253  0.00250627  0.12075472  0.00000000  0.00000000  0.00000000  0.00000000  0.00125313  0.00000000  0.00000000  0.00000000  0.00000000  0.00000000  0.00000000  0.00000000  0.00000000  0.00000000  0.00000000  0.00000000  0.00000000  0.00000000  0.00000000  0.00125313  0.00000000  0.00000000  0.00000000  0.00125313  0.00125313  0.00000000  0.00000000  0.00000000  0.00000000  0.00000000  0.00000000  0.00000000  0.00000000  0.00000000  0.00000000  0.00000000  0.00000000  0.00000000  0.00000000  0.00125313  0.00125313  0.00000000  0.00000000  0.00000000  0.00000000  0.00125313  0.00000000  0.00000000  0.00000000  0.00000000  0.00000000  0.00000000  0.00000000  0.00000000  0.00000000  0.00000000  0.07663316  0.00251256  0.00251256  0.00753769  0.00877193  0.01005025  0.05269762  0.00125313  0.00250627  0.06658292  0.06658292  0.06658292  0.06658292  0.07044026  0.06658292  0.06658292  0.06658292  0.07035176  0.06658292  0.05681818  0.05808081  0.05911950  0.04265998  0.03899371  0.03894472  0.03894472  0.12213740  0.12291934  0.12213740  0.09722222  0.13188221  0.12213740  0.12213740  0.11892583  0.12148338  0.11959288  0.13563830  0.10984848  0.11892583  0.12980132  0.12276215  0.12483400  0.08040201  0.12692308  0.10984848  0.09559748  0.09433962  0.09685534  0.09934641  0.09722222  0.11213721  0.09630607  0.09343434  0.08244681  0.10000000  0.10998736  0.12746386  0.11645570  0.12266666  0.12800001  0.10256410  0.10240202  0.10835509  0.09697733  0.09908735  0.10984848  0.13014609  0.12383489  0.12516469  0.12516469  0.12467191  0.12500000  0.12226512  0.13099870  0.13421053  0.12415654  0.12226512  0.12026144  0.12563452  0.12234043  0.12234043  0.12516469  0.13197279  0.12983425  0.13037448  0.12676056  0.12125163  0.11645570  0.10411311  0.10567010  0.10493047  0.10539846  0.09884467  0.10998736  0.12136536  0.11645570  0.09559748  0.10331633  0.13231552  0.09331652  0.12086514  0.10240202  0.11335012  0.09559748  0.09559748  0.12325286  0.10993377  0.08165829  0.09811321  0.09559748  0.11410256  0.09559748  0.10957178  0.08564232  0.07044026  0.07142857  0.07044026  0.07169811  0.07169811  0.07044026  0.07044026  0.07044026  0.07044026  0.07044026  0.04779874  0.04779874  0.06918239  0.07044026  0.07044026  0.07044026  0.07169811  0.07044026  0.07044026  0.07295597  0.07044026  0.07044026  0.07044026  0.07044026  0.07295597  0.07169811  0.11306532  0.11267605  0.11823899  0.11306532  0.11306532  0.11306532  0.11306532  0.11306532  0.11306532  0.11306532  0.11306532  0.11306532  0.11306532  0.11306532  0.11306532  0.11306532  0.11166876  0.11180905  0.11069182  0.11180905  0.11194968  0.11180905  0.11180905  0.11180905  0.11335012  0.11349306  0.11873351  0.06815203  0.11320755  0.11320755  0.11306532  0.11320755  0.11809045  0.11809045  0.11320755  0.11320755  0.11320755  0.11320755  0.11306532  0.11306532  0.11320755  0.11320755  0.11320755  0.11306532  0.10943396  0.11306532  0.10804020  0.11557789  0.11949685  0.11432160  0.11335012  0.11306532  0.11306532  0.11306532  0.07227332  0.06760204  0.06727038  0.06488550  0.06607370  0.11306532  0.05018821  0.04522613  0.04773869  0.05025126  0.07044026  0.06658292  0.06658292  0.09193955  0.08564232  0.00250627  0.10327456  0.11964735  0.08165829  0.10804020  0.10817610  0.10929649  0.10817610  0.10552764  0.10804020  0.10804020  0.10804020  0.07044026  0.07044026  0.07044026  0.07044026  0.11083123  0.11083123  0.11083123  0.11097100  0.11209068  0.10957178  0.10957178  0.10957178  0.10957178  0.11083123  0.10957178  0.11097100  0.11727617  0.12674271  0.08816121  0.06935687  0.12500000  0.09205548  0.06658292  0.04773869  0.09734514  0.00125313  0.08165829  0.11083123  0.07035176  0.07169811  0.00501253  0.07313997  0.04522613  0.04779874  0.04905660  0.04654088  0.04654088  0.04654088  0.04654088  0.04905660  0.04905660  0.04905660  0.04905660  0.04654088  0.10062893  0.07934508  0.05897114  0.11586902  0.10844893  0.11460957  0.11335012  0.08564232  0.09331652  0.08860759  0.07964602  0.08481013  0.08354431  0.09068010  0.08712121  0.08322825  0.08333334  0.10240202  0.06918239  0.05911950  0.07672956  0.06463879  0.00125313  0.00125313  0.03894472  0.04271357  0.05415617  0.05911950  0.04893350  0.07286432  0.04161412  0.05569620  0.06935687  0.05800756  0.05674653  0.05911950  0.04767879  0.04767879  0.04391468  0.04659950  0.04659950  0.05276382  0.05144291  0.05018821  0.10998736  0.10366625  0.09571788  0.09571788  0.11742424  0.11964735  0.14509805  0.08165829  0.10579345  0.12784810  0.13037975  0.12944162  0.13595934  0.13341804  0.12704402  0.12674271  0.12674271  0.12055837  0.12055837  0.13121019  0.12708601  0.11892583  0.09355246  0.10062893  0.09823678  0.09331652  0.10984848  0.09722222  0.05056890  0.16096324
DQ643864    0.06909548  0.06783920  0.06783920  0.06783920  0.06783920  0.06783920  0.06909548  0.06909548  0.10844893  0.10844893  0.11363637  0.10970996  0.11223203  0.10970996  0.10970996  0.11097100  0.10970996  0.10844893  0.10970996  0.10844893  0.11223203  0.10970996  0.11349306  0.10844893  0.10970996  0.10844893  0.10844893  0.11979824  0.10844893  0.00501253  0.00250627  0.12075472  0.00000000  0.00000000  0.00000000  0.00000000  0.00125313  0.00000000  0.00000000  0.00000000  0.00000000  0.00000000  0.00000000  0.00000000  0.00000000  0.00000000  0.00000000  0.00000000  0.00000000  0.00000000  0.00000000  0.00125313  0.00000000  0.00000000  0.00000000  0.00125313  0.00125313  0.00000000  0.00000000  0.00000000  0.00000000  0.00000000  0.00000000  0.00000000  0.00000000  0.00000000  0.00000000  0.00000000  0.00000000  0.00000000  0.00000000  0.00125313  0.00125313  0.00000000  0.00000000  0.00000000  0.00000000  0.00125313  0.00000000  0.00000000  0.00000000  0.00000000  0.00000000  0.00000000  0.00000000  0.00000000  0.00000000  0.00000000  0.07663316  0.00251256  0.00251256  0.00753769  0.00877193  0.01005025  0.05269762  0.00125313  0.00250627  0.06658292  0.06658292  0.06658292  0.06658292  0.07044026  0.06658292  0.06658292  0.06658292  0.07035176  0.06658292  0.05681818  0.05808081  0.05911950  0.04265998  0.03899371  0.03894472  0.03894472  0.12213740  0.12291934  0.12213740  0.09722222  0.13188221  0.12213740  0.12213740  0.11892583  0.12148338  0.11959288  0.13563830  0.10984848  0.11892583  0.12980132  0.12276215  0.12483400  0.08040201  0.12692308  0.10984848  0.09559748  0.09433962  0.09685534  0.09934641  0.09722222  0.11213721  0.09630607  0.09343434  0.08244681  0.10000000  0.10998736  0.12746386  0.11645570  0.12266666  0.12800001  0.10256410  0.10240202  0.10835509  0.09697733  0.09908735  0.10984848  0.13014609  0.12383489  0.12516469  0.12516469  0.12467191  0.12500000  0.12226512  0.13099870  0.13421053  0.12415654  0.12226512  0.12026144  0.12563452  0.12234043  0.12234043  0.12516469  0.13197279  0.12983425  0.13037448  0.12676056  0.12125163  0.11645570  0.10411311  0.10567010  0.10493047  0.10539846  0.09884467  0.10998736  0.12136536  0.11645570  0.09559748  0.10331633  0.13231552  0.09331652  0.12086514  0.10240202  0.11335012  0.09559748  0.09559748  0.12325286  0.10993377  0.08165829  0.09811321  0.09559748  0.11410256  0.09559748  0.10957178  0.08564232  0.07044026  0.07142857  0.07044026  0.07169811  0.07169811  0.07044026  0.07044026  0.07044026  0.07044026  0.07044026  0.04779874  0.04779874  0.06918239  0.07044026  0.07044026  0.07044026  0.07169811  0.07044026  0.07044026  0.07295597  0.07044026  0.07044026  0.07044026  0.07044026  0.07295597  0.07169811  0.11306532  0.11267605  0.11823899  0.11306532  0.11306532  0.11306532  0.11306532  0.11306532  0.11306532  0.11306532  0.11306532  0.11306532  0.11306532  0.11306532  0.11306532  0.11306532  0.11166876  0.11180905  0.11069182  0.11180905  0.11194968  0.11180905  0.11180905  0.11180905  0.11335012  0.11349306  0.11873351  0.06815203  0.11320755  0.11320755  0.11306532  0.11320755  0.11809045  0.11809045  0.11320755  0.11320755  0.11320755  0.11320755  0.11306532  0.11306532  0.11320755  0.11320755  0.11320755  0.11306532  0.10943396  0.11306532  0.10804020  0.11557789  0.11949685  0.11432160  0.11335012  0.11306532  0.11306532  0.11306532  0.07227332  0.06760204  0.06727038  0.06488550  0.06607370  0.11306532  0.05018821  0.04522613  0.04773869  0.05025126  0.07044026  0.06658292  0.06658292  0.09193955  0.08564232  0.00250627  0.10327456  0.11964735  0.08165829  0.10804020  0.10817610  0.10929649  0.10817610  0.10552764  0.10804020  0.10804020  0.10804020  0.07044026  0.07044026  0.07044026  0.07044026  0.11083123  0.11083123  0.11083123  0.11097100  0.11209068  0.10957178  0.10957178  0.10957178  0.10957178  0.11083123  0.10957178  0.11097100  0.11727617  0.12674271  0.08816121  0.06935687  0.12500000  0.09205548  0.06658292  0.04773869  0.09734514  0.00125313  0.08165829  0.11083123  0.07035176  0.07169811  0.00501253  0.07313997  0.04522613  0.04779874  0.04905660  0.04654088  0.04654088  0.04654088  0.04654088  0.04905660  0.04905660  0.04905660  0.04905660  0.04654088  0.10062893  0.07934508  0.05897114  0.11586902  0.10844893  0.11460957  0.11335012  0.08564232  0.09331652  0.08860759  0.07964602  0.08481013  0.08354431  0.09068010  0.08712121  0.08322825  0.08333334  0.10240202  0.06918239  0.05911950  0.07672956  0.06463879  0.00125313  0.00125313  0.03894472  0.04271357  0.05415617  0.05911950  0.04893350  0.07286432  0.04161412  0.05569620  0.06935687  0.05800756  0.05674653  0.05911950  0.04767879  0.04767879  0.04391468  0.04659950  0.04659950  0.05276382  0.05144291  0.05018821  0.10998736  0.10366625  0.09571788  0.09571788  0.11742424  0.11964735  0.14509805  0.08165829  0.10579345  0.12784810  0.13037975  0.12944162  0.13595934  0.13341804  0.12704402  0.12674271  0.12674271  0.12055837  0.12055837  0.13121019  0.12708601  0.11892583  0.09355246  0.10062893  0.09823678  0.09331652  0.10984848  0.09722222  0.05056890  0.16096324
DQ643863    0.06909548  0.06783920  0.06783920  0.06783920  0.06783920  0.06783920  0.06909548  0.06909548  0.10844893  0.10844893  0.11363637  0.10970996  0.11223203  0.10970996  0.10970996  0.11097100  0.10970996  0.10844893  0.10970996  0.10844893  0.11223203  0.10970996  0.11349306  0.10844893  0.10970996  0.10844893  0.10844893  0.11979824  0.10844893  0.00501253  0.00250627  0.12075472  0.00000000  0.00000000  0.00000000  0.00000000  0.00125313  0.00000000  0.00000000  0.00000000  0.00000000  0.00000000  0.00000000  0.00000000  0.00000000  0.00000000  0.00000000  0.00000000  0.00000000  0.00000000  0.00000000  0.00125313  0.00000000  0.00000000  0.00000000  0.00125313  0.00125313  0.00000000  0.00000000  0.00000000  0.00000000  0.00000000  0.00000000  0.00000000  0.00000000  0.00000000  0.00000000  0.00000000  0.00000000  0.00000000  0.00000000  0.00125313  0.00125313  0.00000000  0.00000000  0.00000000  0.00000000  0.00125313  0.00000000  0.00000000  0.00000000  0.00000000  0.00000000  0.00000000  0.00000000  0.00000000  0.00000000  0.00000000  0.07663316  0.00251256  0.00251256  0.00753769  0.00877193  0.01005025  0.05269762  0.00125313  0.00250627  0.06658292  0.06658292  0.06658292  0.06658292  0.07044026  0.06658292  0.06658292  0.06658292  0.07035176  0.06658292  0.05681818  0.05808081  0.05911950  0.04265998  0.03899371  0.03894472  0.03894472  0.12213740  0.12291934  0.12213740  0.09722222  0.13188221  0.12213740  0.12213740  0.11892583  0.12148338  0.11959288  0.13563830  0.10984848  0.11892583  0.12980132  0.12276215  0.12483400  0.08040201  0.12692308  0.10984848  0.09559748  0.09433962  0.09685534  0.09934641  0.09722222  0.11213721  0.09630607  0.09343434  0.08244681  0.10000000  0.10998736  0.12746386  0.11645570  0.12266666  0.12800001  0.10256410  0.10240202  0.10835509  0.09697733  0.09908735  0.10984848  0.13014609  0.12383489  0.12516469  0.12516469  0.12467191  0.12500000  0.12226512  0.13099870  0.13421053  0.12415654  0.12226512  0.12026144  0.12563452  0.12234043  0.12234043  0.12516469  0.13197279  0.12983425  0.13037448  0.12676056  0.12125163  0.11645570  0.10411311  0.10567010  0.10493047  0.10539846  0.09884467  0.10998736  0.12136536  0.11645570  0.09559748  0.10331633  0.13231552  0.09331652  0.12086514  0.10240202  0.11335012  0.09559748  0.09559748  0.12325286  0.10993377  0.08165829  0.09811321  0.09559748  0.11410256  0.09559748  0.10957178  0.08564232  0.07044026  0.07142857  0.07044026  0.07169811  0.07169811  0.07044026  0.07044026  0.07044026  0.07044026  0.07044026  0.04779874  0.04779874  0.06918239  0.07044026  0.07044026  0.07044026  0.07169811  0.07044026  0.07044026  0.07295597  0.07044026  0.07044026  0.07044026  0.07044026  0.07295597  0.07169811  0.11306532  0.11267605  0.11823899  0.11306532  0.11306532  0.11306532  0.11306532  0.11306532  0.11306532  0.11306532  0.11306532  0.11306532  0.11306532  0.11306532  0.11306532  0.11306532  0.11166876  0.11180905  0.11069182  0.11180905  0.11194968  0.11180905  0.11180905  0.11180905  0.11335012  0.11349306  0.11873351  0.06815203  0.11320755  0.11320755  0.11306532  0.11320755  0.11809045  0.11809045  0.11320755  0.11320755  0.11320755  0.11320755  0.11306532  0.11306532  0.11320755  0.11320755  0.11320755  0.11306532  0.10943396  0.11306532  0.10804020  0.11557789  0.11949685  0.11432160  0.11335012  0.11306532  0.11306532  0.11306532  0.07227332  0.06760204  0.06727038  0.06488550  0.06607370  0.11306532  0.05018821  0.04522613  0.04773869  0.05025126  0.07044026  0.06658292  0.06658292  0.09193955  0.08564232  0.00250627  0.10327456  0.11964735  0.08165829  0.10804020  0.10817610  0.10929649  0.10817610  0.10552764  0.10804020  0.10804020  0.10804020  0.07044026  0.07044026  0.07044026  0.07044026  0.11083123  0.11083123  0.11083123  0.11097100  0.11209068  0.10957178  0.10957178  0.10957178  0.10957178  0.11083123  0.10957178  0.11097100  0.11727617  0.12674271  0.08816121  0.06935687  0.12500000  0.09205548  0.06658292  0.04773869  0.09734514  0.00125313  0.08165829  0.11083123  0.07035176  0.07169811  0.00501253  0.07313997  0.04522613  0.04779874  0.04905660  0.04654088  0.04654088  0.04654088  0.04654088  0.04905660  0.04905660  0.04905660  0.04905660  0.04654088  0.10062893  0.07934508  0.05897114  0.11586902  0.10844893  0.11460957  0.11335012  0.08564232  0.09331652  0.08860759  0.07964602  0.08481013  0.08354431  0.09068010  0.08712121  0.08322825  0.08333334  0.10240202  0.06918239  0.05911950  0.07672956  0.06463879  0.00125313  0.00125313  0.03894472  0.04271357  0.05415617  0.05911950  0.04893350  0.07286432  0.04161412  0.05569620  0.06935687  0.05800756  0.05674653  0.05911950  0.04767879  0.04767879  0.04391468  0.04659950  0.04659950  0.05276382  0.05144291  0.05018821  0.10998736  0.10366625  0.09571788  0.09571788  0.11742424  0.11964735  0.14509805  0.08165829  0.10579345  0.12784810  0.13037975  0.12944162  0.13595934  0.13341804  0.12704402  0.12674271  0.12674271  0.12055837  0.12055837  0.13121019  0.12708601  0.11892583  0.09355246  0.10062893  0.09823678  0.09331652  0.10984848  0.09722222  0.05056890  0.16096324
DQ643862    0.07035176  0.06909548  0.06909548  0.06909548  0.06909548  0.06909548  0.07035176  0.07035176  0.10970996  0.10970996  0.11489899  0.11097100  0.11349306  0.11097100  0.11097100  0.11223203  0.11097100  0.10970996  0.11097100  0.10970996  0.11349306  0.11097100  0.11475410  0.10970996  0.11097100  0.10970996  0.10970996  0.12105927  0.10970996  0.00626566  0.00375940  0.12201258  0.00125313  0.00125313  0.00125313  0.00125313  0.00250627  0.00125313  0.00125313  0.00125313  0.00125313  0.00125313  0.00125313  0.00125313  0.00125313  0.00125313  0.00125313  0.00125313  0.00125313  0.00125313  0.00125313  0.00250627  0.00125313  0.00125313  0.00125313  0.00250627  0.00250627  0.00125313  0.00125313  0.00125313  0.00125313  0.00125313  0.00125313  0.00125313  0.00125313  0.00125313  0.00125313  0.00125313  0.00125313  0.00125313  0.00125313  0.00000000  0.00000000  0.00125313  0.00125313  0.00125313  0.00125313  0.00250627  0.00125313  0.00125471  0.00125471  0.00125313  0.00125471  0.00125313  0.00125313  0.00125313  0.00125471  0.00125313  0.07788945  0.00376884  0.00376884  0.00879397  0.01002506  0.01130653  0.05395232  0.00250627  0.00375940  0.06783920  0.06783920  0.06783920  0.06783920  0.07169811  0.06783920  0.06783920  0.06783920  0.07160804  0.06783920  0.05808081  0.05934343  0.06037736  0.04391468  0.04025157  0.04020100  0.04020100  0.12340967  0.12419974  0.12340967  0.09848485  0.13316262  0.12340967  0.12340967  0.12020461  0.12276215  0.12086514  0.13696809  0.11111111  0.12020461  0.13112582  0.12404092  0.12616202  0.08165829  0.12820514  0.11111111  0.09685534  0.09559748  0.09811321  0.10065360  0.09848485  0.11345647  0.09762533  0.09469697  0.08377659  0.10131579  0.11125158  0.12877792  0.11772152  0.12400000  0.12933333  0.10391363  0.10366625  0.10966057  0.09823678  0.10039113  0.11111111  0.13147411  0.12516645  0.12648222  0.12648222  0.12598425  0.12631579  0.12355212  0.13229571  0.13552631  0.12550607  0.12355212  0.12156863  0.12690355  0.12367021  0.12367021  0.12648222  0.13333334  0.13121547  0.13176145  0.12804097  0.12255541  0.11772152  0.10539846  0.10695876  0.10619469  0.10668381  0.10012837  0.11125158  0.12262958  0.11772152  0.09685534  0.10459184  0.13358779  0.09457755  0.12213740  0.10366625  0.11335012  0.09685534  0.09685534  0.12452351  0.11125828  0.08291458  0.09937107  0.09685534  0.11538462  0.09685534  0.11083123  0.08690176  0.07169811  0.07270408  0.07169811  0.07295597  0.07295597  0.07169811  0.07169811  0.07169811  0.07169811  0.07169811  0.04905660  0.04905660  0.07044026  0.07169811  0.07169811  0.07169811  0.07295597  0.07169811  0.07169811  0.07421384  0.07169811  0.07169811  0.07169811  0.07169811  0.07421384  0.07295597  0.11432160  0.11395647  0.11949685  0.11432160  0.11432160  0.11432160  0.11432160  0.11432160  0.11432160  0.11432160  0.11432160  0.11432160  0.11432160  0.11432160  0.11432160  0.11432160  0.11292347  0.11306532  0.11194968  0.11306532  0.11320755  0.11306532  0.11306532  0.11306532  0.11460957  0.11475410  0.12005277  0.06946265  0.11446541  0.11446541  0.11432160  0.11446541  0.11934673  0.11934673  0.11446541  0.11446541  0.11446541  0.11446541  0.11432160  0.11432160  0.11446541  0.11446541  0.11446541  0.11432160  0.11069182  0.11432160  0.10929649  0.11683417  0.12075472  0.11557789  0.11460957  0.11432160  0.11432160  0.11432160  0.07358739  0.06887755  0.06856403  0.06615776  0.06734435  0.11432160  0.05144291  0.04648241  0.04899497  0.05150754  0.07169811  0.06783920  0.06783920  0.09319899  0.08690176  0.00375940  0.10453401  0.12090680  0.08291458  0.10929649  0.10943396  0.11055277  0.10943396  0.10678392  0.10929649  0.10929649  0.10929649  0.07169811  0.07169811  0.07169811  0.07169811  0.11209068  0.11209068  0.11209068  0.11223203  0.11335012  0.11083123  0.11083123  0.11083123  0.11083123  0.11209068  0.11083123  0.11223203  0.11853720  0.12801014  0.08942065  0.07061791  0.12626262  0.09331652  0.06783920  0.04899497  0.09860936  0.00250627  0.08291458  0.11209068  0.07160804  0.07295597  0.00626566  0.07440101  0.04648241  0.04905660  0.05031446  0.04779874  0.04779874  0.04779874  0.04779874  0.05031446  0.05031446  0.05031446  0.05031446  0.04779874  0.10188679  0.08060453  0.06022585  0.11712846  0.10970996  0.11586902  0.11460957  0.08690176  0.09457755  0.08987342  0.08091024  0.08607595  0.08481013  0.09193955  0.08838384  0.08448928  0.08459596  0.10366625  0.07044026  0.06037736  0.07798743  0.06590621  0.00250627  0.00250627  0.04020100  0.04396985  0.05541562  0.06037736  0.05018821  0.07412060  0.04287516  0.05696202  0.07061791  0.05926860  0.05800756  0.06037736  0.04893350  0.04893350  0.04516939  0.04785894  0.04785894  0.05402010  0.05269762  0.05144291  0.11125158  0.10493047  0.09697733  0.09697733  0.11868687  0.12090680  0.14509805  0.08291458  0.10705290  0.12784810  0.13164558  0.13071066  0.13722999  0.13468869  0.12830189  0.12801014  0.12801014  0.12182741  0.12182741  0.13248408  0.12836970  0.12020461  0.09481668  0.10188679  0.09949622  0.09457755  0.11111111  0.09848485  0.05183312  0.16223067
DQ643861    0.07035176  0.06909548  0.06909548  0.06909548  0.06909548  0.06909548  0.07035176  0.07035176  0.10970996  0.10970996  0.11489899  0.11097100  0.11349306  0.11097100  0.11097100  0.11223203  0.11097100  0.10970996  0.11097100  0.10970996  0.11349306  0.11097100  0.11475410  0.10970996  0.11097100  0.10970996  0.10970996  0.12105927  0.10970996  0.00626566  0.00375940  0.12201258  0.00125313  0.00125313  0.00125313  0.00125313  0.00250627  0.00125313  0.00125313  0.00125313  0.00125313  0.00125313  0.00125313  0.00125313  0.00125313  0.00125313  0.00125313  0.00125313  0.00125313  0.00125313  0.00125313  0.00250627  0.00125313  0.00125313  0.00125313  0.00250627  0.00250627  0.00125313  0.00125313  0.00125313  0.00125313  0.00125313  0.00125313  0.00125313  0.00125313  0.00125313  0.00125313  0.00125313  0.00125313  0.00125313  0.00125313  0.00000000  0.00000000  0.00125313  0.00125313  0.00125313  0.00125313  0.00250627  0.00125313  0.00125471  0.00125471  0.00125313  0.00125471  0.00125313  0.00125313  0.00125313  0.00125471  0.00125313  0.07788945  0.00376884  0.00376884  0.00879397  0.01002506  0.01130653  0.05395232  0.00250627  0.00375940  0.06783920  0.06783920  0.06783920  0.06783920  0.07169811  0.06783920  0.06783920  0.06783920  0.07160804  0.06783920  0.05808081  0.05934343  0.06037736  0.04391468  0.04025157  0.04020100  0.04020100  0.12340967  0.12419974  0.12340967  0.09848485  0.13316262  0.12340967  0.12340967  0.12020461  0.12276215  0.12086514  0.13696809  0.11111111  0.12020461  0.13112582  0.12404092  0.12616202  0.08165829  0.12820514  0.11111111  0.09685534  0.09559748  0.09811321  0.10065360  0.09848485  0.11345647  0.09762533  0.09469697  0.08377659  0.10131579  0.11125158  0.12877792  0.11772152  0.12400000  0.12933333  0.10391363  0.10366625  0.10966057  0.09823678  0.10039113  0.11111111  0.13147411  0.12516645  0.12648222  0.12648222  0.12598425  0.12631579  0.12355212  0.13229571  0.13552631  0.12550607  0.12355212  0.12156863  0.12690355  0.12367021  0.12367021  0.12648222  0.13333334  0.13121547  0.13176145  0.12804097  0.12255541  0.11772152  0.10539846  0.10695876  0.10619469  0.10668381  0.10012837  0.11125158  0.12262958  0.11772152  0.09685534  0.10459184  0.13358779  0.09457755  0.12213740  0.10366625  0.11335012  0.09685534  0.09685534  0.12452351  0.11125828  0.08291458  0.09937107  0.09685534  0.11538462  0.09685534  0.11083123  0.08690176  0.07169811  0.07270408  0.07169811  0.07295597  0.07295597  0.07169811  0.07169811  0.07169811  0.07169811  0.07169811  0.04905660  0.04905660  0.07044026  0.07169811  0.07169811  0.07169811  0.07295597  0.07169811  0.07169811  0.07421384  0.07169811  0.07169811  0.07169811  0.07169811  0.07421384  0.07295597  0.11432160  0.11395647  0.11949685  0.11432160  0.11432160  0.11432160  0.11432160  0.11432160  0.11432160  0.11432160  0.11432160  0.11432160  0.11432160  0.11432160  0.11432160  0.11432160  0.11292347  0.11306532  0.11194968  0.11306532  0.11320755  0.11306532  0.11306532  0.11306532  0.11460957  0.11475410  0.12005277  0.06946265  0.11446541  0.11446541  0.11432160  0.11446541  0.11934673  0.11934673  0.11446541  0.11446541  0.11446541  0.11446541  0.11432160  0.11432160  0.11446541  0.11446541  0.11446541  0.11432160  0.11069182  0.11432160  0.10929649  0.11683417  0.12075472  0.11557789  0.11460957  0.11432160  0.11432160  0.11432160  0.07358739  0.06887755  0.06856403  0.06615776  0.06734435  0.11432160  0.05144291  0.04648241  0.04899497  0.05150754  0.07169811  0.06783920  0.06783920  0.09319899  0.08690176  0.00375940  0.10453401  0.12090680  0.08291458  0.10929649  0.10943396  0.11055277  0.10943396  0.10678392  0.10929649  0.10929649  0.10929649  0.07169811  0.07169811  0.07169811  0.07169811  0.11209068  0.11209068  0.11209068  0.11223203  0.11335012  0.11083123  0.11083123  0.11083123  0.11083123  0.11209068  0.11083123  0.11223203  0.11853720  0.12801014  0.08942065  0.07061791  0.12626262  0.09331652  0.06783920  0.04899497  0.09860936  0.00250627  0.08291458  0.11209068  0.07160804  0.07295597  0.00626566  0.07440101  0.04648241  0.04905660  0.05031446  0.04779874  0.04779874  0.04779874  0.04779874  0.05031446  0.05031446  0.05031446  0.05031446  0.04779874  0.10188679  0.08060453  0.06022585  0.11712846  0.10970996  0.11586902  0.11460957  0.08690176  0.09457755  0.08987342  0.08091024  0.08607595  0.08481013  0.09193955  0.08838384  0.08448928  0.08459596  0.10366625  0.07044026  0.06037736  0.07798743  0.06590621  0.00250627  0.00250627  0.04020100  0.04396985  0.05541562  0.06037736  0.05018821  0.07412060  0.04287516  0.05696202  0.07061791  0.05926860  0.05800756  0.06037736  0.04893350  0.04893350  0.04516939  0.04785894  0.04785894  0.05402010  0.05269762  0.05144291  0.11125158  0.10493047  0.09697733  0.09697733  0.11868687  0.12090680  0.14509805  0.08291458  0.10705290  0.12784810  0.13164558  0.13071066  0.13722999  0.13468869  0.12830189  0.12801014  0.12801014  0.12182741  0.12182741  0.13248408  0.12836970  0.12020461  0.09481668  0.10188679  0.09949622  0.09457755  0.11111111  0.09848485  0.05183312  0.16223067
DQ643860    0.06909548  0.06783920  0.06783920  0.06783920  0.06783920  0.06783920  0.06909548  0.06909548  0.10844893  0.10844893  0.11363637  0.10970996  0.11223203  0.10970996  0.10970996  0.11097100  0.10970996  0.10844893  0.10970996  0.10844893  0.11223203  0.10970996  0.11349306  0.10844893  0.10970996  0.10844893  0.10844893  0.11979824  0.10844893  0.00501253  0.00250627  0.12075472  0.00000000  0.00000000  0.00000000  0.00000000  0.00125313  0.00000000  0.00000000  0.00000000  0.00000000  0.00000000  0.00000000  0.00000000  0.00000000  0.00000000  0.00000000  0.00000000  0.00000000  0.00000000  0.00000000  0.00125313  0.00000000  0.00000000  0.00000000  0.00125313  0.00125313  0.00000000  0.00000000  0.00000000  0.00000000  0.00000000  0.00000000  0.00000000  0.00000000  0.00000000  0.00000000  0.00000000  0.00000000  0.00000000  0.00000000  0.00125313  0.00125313  0.00000000  0.00000000  0.00000000  0.00000000  0.00125313  0.00000000  0.00000000  0.00000000  0.00000000  0.00000000  0.00000000  0.00000000  0.00000000  0.00000000  0.00000000  0.07663316  0.00251256  0.00251256  0.00753769  0.00877193  0.01005025  0.05269762  0.00125313  0.00250627  0.06658292  0.06658292  0.06658292  0.06658292  0.07044026  0.06658292  0.06658292  0.06658292  0.07035176  0.06658292  0.05681818  0.05808081  0.05911950  0.04265998  0.03899371  0.03894472  0.03894472  0.12213740  0.12291934  0.12213740  0.09722222  0.13188221  0.12213740  0.12213740  0.11892583  0.12148338  0.11959288  0.13563830  0.10984848  0.11892583  0.12980132  0.12276215  0.12483400  0.08040201  0.12692308  0.10984848  0.09559748  0.09433962  0.09685534  0.09934641  0.09722222  0.11213721  0.09630607  0.09343434  0.08244681  0.10000000  0.10998736  0.12746386  0.11645570  0.12266666  0.12800001  0.10256410  0.10240202  0.10835509  0.09697733  0.09908735  0.10984848  0.13014609  0.12383489  0.12516469  0.12516469  0.12467191  0.12500000  0.12226512  0.13099870  0.13421053  0.12415654  0.12226512  0.12026144  0.12563452  0.12234043  0.12234043  0.12516469  0.13197279  0.12983425  0.13037448  0.12676056  0.12125163  0.11645570  0.10411311  0.10567010  0.10493047  0.10539846  0.09884467  0.10998736  0.12136536  0.11645570  0.09559748  0.10331633  0.13231552  0.09331652  0.12086514  0.10240202  0.11335012  0.09559748  0.09559748  0.12325286  0.10993377  0.08165829  0.09811321  0.09559748  0.11410256  0.09559748  0.10957178  0.08564232  0.07044026  0.07142857  0.07044026  0.07169811  0.07169811  0.07044026  0.07044026  0.07044026  0.07044026  0.07044026  0.04779874  0.04779874  0.06918239  0.07044026  0.07044026  0.07044026  0.07169811  0.07044026  0.07044026  0.07295597  0.07044026  0.07044026  0.07044026  0.07044026  0.07295597  0.07169811  0.11306532  0.11267605  0.11823899  0.11306532  0.11306532  0.11306532  0.11306532  0.11306532  0.11306532  0.11306532  0.11306532  0.11306532  0.11306532  0.11306532  0.11306532  0.11306532  0.11166876  0.11180905  0.11069182  0.11180905  0.11194968  0.11180905  0.11180905  0.11180905  0.11335012  0.11349306  0.11873351  0.06815203  0.11320755  0.11320755  0.11306532  0.11320755  0.11809045  0.11809045  0.11320755  0.11320755  0.11320755  0.11320755  0.11306532  0.11306532  0.11320755  0.11320755  0.11320755  0.11306532  0.10943396  0.11306532  0.10804020  0.11557789  0.11949685  0.11432160  0.11335012  0.11306532  0.11306532  0.11306532  0.07227332  0.06760204  0.06727038  0.06488550  0.06607370  0.11306532  0.05018821  0.04522613  0.04773869  0.05025126  0.07044026  0.06658292  0.06658292  0.09193955  0.08564232  0.00250627  0.10327456  0.11964735  0.08165829  0.10804020  0.10817610  0.10929649  0.10817610  0.10552764  0.10804020  0.10804020  0.10804020  0.07044026  0.07044026  0.07044026  0.07044026  0.11083123  0.11083123  0.11083123  0.11097100  0.11209068  0.10957178  0.10957178  0.10957178  0.10957178  0.11083123  0.10957178  0.11097100  0.11727617  0.12674271  0.08816121  0.06935687  0.12500000  0.09205548  0.06658292  0.04773869  0.09734514  0.00125313  0.08165829  0.11083123  0.07035176  0.07169811  0.00501253  0.07313997  0.04522613  0.04779874  0.04905660  0.04654088  0.04654088  0.04654088  0.04654088  0.04905660  0.04905660  0.04905660  0.04905660  0.04654088  0.10062893  0.07934508  0.05897114  0.11586902  0.10844893  0.11460957  0.11335012  0.08564232  0.09331652  0.08860759  0.07964602  0.08481013  0.08354431  0.09068010  0.08712121  0.08322825  0.08333334  0.10240202  0.06918239  0.05911950  0.07672956  0.06463879  0.00125313  0.00125313  0.03894472  0.04271357  0.05415617  0.05911950  0.04893350  0.07286432  0.04161412  0.05569620  0.06935687  0.05800756  0.05674653  0.05911950  0.04767879  0.04767879  0.04391468  0.04659950  0.04659950  0.05276382  0.05144291  0.05018821  0.10998736  0.10366625  0.09571788  0.09571788  0.11742424  0.11964735  0.14509805  0.08165829  0.10579345  0.12784810  0.13037975  0.12944162  0.13595934  0.13341804  0.12704402  0.12674271  0.12674271  0.12055837  0.12055837  0.13121019  0.12708601  0.11892583  0.09355246  0.10062893  0.09823678  0.09331652  0.10984848  0.09722222  0.05056890  0.16096324
DQ643859    0.06909548  0.06783920  0.06783920  0.06783920  0.06783920  0.06783920  0.06909548  0.06909548  0.10844893  0.10844893  0.11363637  0.10970996  0.11223203  0.10970996  0.10970996  0.11097100  0.10970996  0.10844893  0.10970996  0.10844893  0.11223203  0.10970996  0.11349306  0.10844893  0.10970996  0.10844893  0.10844893  0.11979824  0.10844893  0.00501253  0.00250627  0.12075472  0.00000000  0.00000000  0.00000000  0.00000000  0.00125313  0.00000000  0.00000000  0.00000000  0.00000000  0.00000000  0.00000000  0.00000000  0.00000000  0.00000000  0.00000000  0.00000000  0.00000000  0.00000000  0.00000000  0.00125313  0.00000000  0.00000000  0.00000000  0.00125313  0.00125313  0.00000000  0.00000000  0.00000000  0.00000000  0.00000000  0.00000000  0.00000000  0.00000000  0.00000000  0.00000000  0.00000000  0.00000000  0.00000000  0.00000000  0.00125313  0.00125313  0.00000000  0.00000000  0.00000000  0.00000000  0.00125313  0.00000000  0.00000000  0.00000000  0.00000000  0.00000000  0.00000000  0.00000000  0.00000000  0.00000000  0.00000000  0.07663316  0.00251256  0.00251256  0.00753769  0.00877193  0.01005025  0.05269762  0.00125313  0.00250627  0.06658292  0.06658292  0.06658292  0.06658292  0.07044026  0.06658292  0.06658292  0.06658292  0.07035176  0.06658292  0.05681818  0.05808081  0.05911950  0.04265998  0.03899371  0.03894472  0.03894472  0.12213740  0.12291934  0.12213740  0.09722222  0.13188221  0.12213740  0.12213740  0.11892583  0.12148338  0.11959288  0.13563830  0.10984848  0.11892583  0.12980132  0.12276215  0.12483400  0.08040201  0.12692308  0.10984848  0.09559748  0.09433962  0.09685534  0.09934641  0.09722222  0.11213721  0.09630607  0.09343434  0.08244681  0.10000000  0.10998736  0.12746386  0.11645570  0.12266666  0.12800001  0.10256410  0.10240202  0.10835509  0.09697733  0.09908735  0.10984848  0.13014609  0.12383489  0.12516469  0.12516469  0.12467191  0.12500000  0.12226512  0.13099870  0.13421053  0.12415654  0.12226512  0.12026144  0.12563452  0.12234043  0.12234043  0.12516469  0.13197279  0.12983425  0.13037448  0.12676056  0.12125163  0.11645570  0.10411311  0.10567010  0.10493047  0.10539846  0.09884467  0.10998736  0.12136536  0.11645570  0.09559748  0.10331633  0.13231552  0.09331652  0.12086514  0.10240202  0.11335012  0.09559748  0.09559748  0.12325286  0.10993377  0.08165829  0.09811321  0.09559748  0.11410256  0.09559748  0.10957178  0.08564232  0.07044026  0.07142857  0.07044026  0.07169811  0.07169811  0.07044026  0.07044026  0.07044026  0.07044026  0.07044026  0.04779874  0.04779874  0.06918239  0.07044026  0.07044026  0.07044026  0.07169811  0.07044026  0.07044026  0.07295597  0.07044026  0.07044026  0.07044026  0.07044026  0.07295597  0.07169811  0.11306532  0.11267605  0.11823899  0.11306532  0.11306532  0.11306532  0.11306532  0.11306532  0.11306532  0.11306532  0.11306532  0.11306532  0.11306532  0.11306532  0.11306532  0.11306532  0.11166876  0.11180905  0.11069182  0.11180905  0.11194968  0.11180905  0.11180905  0.11180905  0.11335012  0.11349306  0.11873351  0.06815203  0.11320755  0.11320755  0.11306532  0.11320755  0.11809045  0.11809045  0.11320755  0.11320755  0.11320755  0.11320755  0.11306532  0.11306532  0.11320755  0.11320755  0.11320755  0.11306532  0.10943396  0.11306532  0.10804020  0.11557789  0.11949685  0.11432160  0.11335012  0.11306532  0.11306532  0.11306532  0.07227332  0.06760204  0.06727038  0.06488550  0.06607370  0.11306532  0.05018821  0.04522613  0.04773869  0.05025126  0.07044026  0.06658292  0.06658292  0.09193955  0.08564232  0.00250627  0.10327456  0.11964735  0.08165829  0.10804020  0.10817610  0.10929649  0.10817610  0.10552764  0.10804020  0.10804020  0.10804020  0.07044026  0.07044026  0.07044026  0.07044026  0.11083123  0.11083123  0.11083123  0.11097100  0.11209068  0.10957178  0.10957178  0.10957178  0.10957178  0.11083123  0.10957178  0.11097100  0.11727617  0.12674271  0.08816121  0.06935687  0.12500000  0.09205548  0.06658292  0.04773869  0.09734514  0.00125313  0.08165829  0.11083123  0.07035176  0.07169811  0.00501253  0.07313997  0.04522613  0.04779874  0.04905660  0.04654088  0.04654088  0.04654088  0.04654088  0.04905660  0.04905660  0.04905660  0.04905660  0.04654088  0.10062893  0.07934508  0.05897114  0.11586902  0.10844893  0.11460957  0.11335012  0.08564232  0.09331652  0.08860759  0.07964602  0.08481013  0.08354431  0.09068010  0.08712121  0.08322825  0.08333334  0.10240202  0.06918239  0.05911950  0.07672956  0.06463879  0.00125313  0.00125313  0.03894472  0.04271357  0.05415617  0.05911950  0.04893350  0.07286432  0.04161412  0.05569620  0.06935687  0.05800756  0.05674653  0.05911950  0.04767879  0.04767879  0.04391468  0.04659950  0.04659950  0.05276382  0.05144291  0.05018821  0.10998736  0.10366625  0.09571788  0.09571788  0.11742424  0.11964735  0.14509805  0.08165829  0.10579345  0.12784810  0.13037975  0.12944162  0.13595934  0.13341804  0.12704402  0.12674271  0.12674271  0.12055837  0.12055837  0.13121019  0.12708601  0.11892583  0.09355246  0.10062893  0.09823678  0.09331652  0.10984848  0.09722222  0.05056890  0.16096324
DQ643858    0.06909548  0.06783920  0.06783920  0.06783920  0.06783920  0.06783920  0.06909548  0.06909548  0.10844893  0.10844893  0.11363637  0.10970996  0.11223203  0.10970996  0.10970996  0.11097100  0.10970996  0.10844893  0.10970996  0.10844893  0.11223203  0.10970996  0.11349306  0.10844893  0.10970996  0.10844893  0.10844893  0.11979824  0.10844893  0.00501253  0.00250627  0.12075472  0.00000000  0.00000000  0.00000000  0.00000000  0.00125313  0.00000000  0.00000000  0.00000000  0.00000000  0.00000000  0.00000000  0.00000000  0.00000000  0.00000000  0.00000000  0.00000000  0.00000000  0.00000000  0.00000000  0.00125313  0.00000000  0.00000000  0.00000000  0.00125313  0.00125313  0.00000000  0.00000000  0.00000000  0.00000000  0.00000000  0.00000000  0.00000000  0.00000000  0.00000000  0.00000000  0.00000000  0.00000000  0.00000000  0.00000000  0.00125313  0.00125313  0.00000000  0.00000000  0.00000000  0.00000000  0.00125313  0.00000000  0.00000000  0.00000000  0.00000000  0.00000000  0.00000000  0.00000000  0.00000000  0.00000000  0.00000000  0.07663316  0.00251256  0.00251256  0.00753769  0.00877193  0.01005025  0.05269762  0.00125313  0.00250627  0.06658292  0.06658292  0.06658292  0.06658292  0.07044026  0.06658292  0.06658292  0.06658292  0.07035176  0.06658292  0.05681818  0.05808081  0.05911950  0.04265998  0.03899371  0.03894472  0.03894472  0.12213740  0.12291934  0.12213740  0.09722222  0.13188221  0.12213740  0.12213740  0.11892583  0.12148338  0.11959288  0.13563830  0.10984848  0.11892583  0.12980132  0.12276215  0.12483400  0.08040201  0.12692308  0.10984848  0.09559748  0.09433962  0.09685534  0.09934641  0.09722222  0.11213721  0.09630607  0.09343434  0.08244681  0.10000000  0.10998736  0.12746386  0.11645570  0.12266666  0.12800001  0.10256410  0.10240202  0.10835509  0.09697733  0.09908735  0.10984848  0.13014609  0.12383489  0.12516469  0.12516469  0.12467191  0.12500000  0.12226512  0.13099870  0.13421053  0.12415654  0.12226512  0.12026144  0.12563452  0.12234043  0.12234043  0.12516469  0.13197279  0.12983425  0.13037448  0.12676056  0.12125163  0.11645570  0.10411311  0.10567010  0.10493047  0.10539846  0.09884467  0.10998736  0.12136536  0.11645570  0.09559748  0.10331633  0.13231552  0.09331652  0.12086514  0.10240202  0.11335012  0.09559748  0.09559748  0.12325286  0.10993377  0.08165829  0.09811321  0.09559748  0.11410256  0.09559748  0.10957178  0.08564232  0.07044026  0.07142857  0.07044026  0.07169811  0.07169811  0.07044026  0.07044026  0.07044026  0.07044026  0.07044026  0.04779874  0.04779874  0.06918239  0.07044026  0.07044026  0.07044026  0.07169811  0.07044026  0.07044026  0.07295597  0.07044026  0.07044026  0.07044026  0.07044026  0.07295597  0.07169811  0.11306532  0.11267605  0.11823899  0.11306532  0.11306532  0.11306532  0.11306532  0.11306532  0.11306532  0.11306532  0.11306532  0.11306532  0.11306532  0.11306532  0.11306532  0.11306532  0.11166876  0.11180905  0.11069182  0.11180905  0.11194968  0.11180905  0.11180905  0.11180905  0.11335012  0.11349306  0.11873351  0.06815203  0.11320755  0.11320755  0.11306532  0.11320755  0.11809045  0.11809045  0.11320755  0.11320755  0.11320755  0.11320755  0.11306532  0.11306532  0.11320755  0.11320755  0.11320755  0.11306532  0.10943396  0.11306532  0.10804020  0.11557789  0.11949685  0.11432160  0.11335012  0.11306532  0.11306532  0.11306532  0.07227332  0.06760204  0.06727038  0.06488550  0.06607370  0.11306532  0.05018821  0.04522613  0.04773869  0.05025126  0.07044026  0.06658292  0.06658292  0.09193955  0.08564232  0.00250627  0.10327456  0.11964735  0.08165829  0.10804020  0.10817610  0.10929649  0.10817610  0.10552764  0.10804020  0.10804020  0.10804020  0.07044026  0.07044026  0.07044026  0.07044026  0.11083123  0.11083123  0.11083123  0.11097100  0.11209068  0.10957178  0.10957178  0.10957178  0.10957178  0.11083123  0.10957178  0.11097100  0.11727617  0.12674271  0.08816121  0.06935687  0.12500000  0.09205548  0.06658292  0.04773869  0.09734514  0.00125313  0.08165829  0.11083123  0.07035176  0.07169811  0.00501253  0.07313997  0.04522613  0.04779874  0.04905660  0.04654088  0.04654088  0.04654088  0.04654088  0.04905660  0.04905660  0.04905660  0.04905660  0.04654088  0.10062893  0.07934508  0.05897114  0.11586902  0.10844893  0.11460957  0.11335012  0.08564232  0.09331652  0.08860759  0.07964602  0.08481013  0.08354431  0.09068010  0.08712121  0.08322825  0.08333334  0.10240202  0.06918239  0.05911950  0.07672956  0.06463879  0.00125313  0.00125313  0.03894472  0.04271357  0.05415617  0.05911950  0.04893350  0.07286432  0.04161412  0.05569620  0.06935687  0.05800756  0.05674653  0.05911950  0.04767879  0.04767879  0.04391468  0.04659950  0.04659950  0.05276382  0.05144291  0.05018821  0.10998736  0.10366625  0.09571788  0.09571788  0.11742424  0.11964735  0.14509805  0.08165829  0.10579345  0.12784810  0.13037975  0.12944162  0.13595934  0.13341804  0.12704402  0.12674271  0.12674271  0.12055837  0.12055837  0.13121019  0.12708601  0.11892583  0.09355246  0.10062893  0.09823678  0.09331652  0.10984848  0.09722222  0.05056890  0.16096324
DQ643857    0.06909548  0.06783920  0.06783920  0.06783920  0.06783920  0.06783920  0.06909548  0.06909548  0.10844893  0.10844893  0.11363637  0.10970996  0.11223203  0.10970996  0.10970996  0.11097100  0.10970996  0.10844893  0.10970996  0.10844893  0.11223203  0.10970996  0.11349306  0.10844893  0.10970996  0.10844893  0.10844893  0.11979824  0.10844893  0.00501253  0.00250627  0.12075472  0.00000000  0.00000000  0.00000000  0.00000000  0.00125313  0.00000000  0.00000000  0.00000000  0.00000000  0.00000000  0.00000000  0.00000000  0.00000000  0.00000000  0.00000000  0.00000000  0.00000000  0.00000000  0.00000000  0.00125313  0.00000000  0.00000000  0.00000000  0.00125313  0.00125313  0.00000000  0.00000000  0.00000000  0.00000000  0.00000000  0.00000000  0.00000000  0.00000000  0.00000000  0.00000000  0.00000000  0.00000000  0.00000000  0.00000000  0.00125313  0.00125313  0.00000000  0.00000000  0.00000000  0.00000000  0.00125313  0.00000000  0.00000000  0.00000000  0.00000000  0.00000000  0.00000000  0.00000000  0.00000000  0.00000000  0.00000000  0.07663316  0.00251256  0.00251256  0.00753769  0.00877193  0.01005025  0.05269762  0.00125313  0.00250627  0.06658292  0.06658292  0.06658292  0.06658292  0.07044026  0.06658292  0.06658292  0.06658292  0.07035176  0.06658292  0.05681818  0.05808081  0.05911950  0.04265998  0.03899371  0.03894472  0.03894472  0.12213740  0.12291934  0.12213740  0.09722222  0.13188221  0.12213740  0.12213740  0.11892583  0.12148338  0.11959288  0.13563830  0.10984848  0.11892583  0.12980132  0.12276215  0.12483400  0.08040201  0.12692308  0.10984848  0.09559748  0.09433962  0.09685534  0.09934641  0.09722222  0.11213721  0.09630607  0.09343434  0.08244681  0.10000000  0.10998736  0.12746386  0.11645570  0.12266666  0.12800001  0.10256410  0.10240202  0.10835509  0.09697733  0.09908735  0.10984848  0.13014609  0.12383489  0.12516469  0.12516469  0.12467191  0.12500000  0.12226512  0.13099870  0.13421053  0.12415654  0.12226512  0.12026144  0.12563452  0.12234043  0.12234043  0.12516469  0.13197279  0.12983425  0.13037448  0.12676056  0.12125163  0.11645570  0.10411311  0.10567010  0.10493047  0.10539846  0.09884467  0.10998736  0.12136536  0.11645570  0.09559748  0.10331633  0.13231552  0.09331652  0.12086514  0.10240202  0.11335012  0.09559748  0.09559748  0.12325286  0.10993377  0.08165829  0.09811321  0.09559748  0.11410256  0.09559748  0.10957178  0.08564232  0.07044026  0.07142857  0.07044026  0.07169811  0.07169811  0.07044026  0.07044026  0.07044026  0.07044026  0.07044026  0.04779874  0.04779874  0.06918239  0.07044026  0.07044026  0.07044026  0.07169811  0.07044026  0.07044026  0.07295597  0.07044026  0.07044026  0.07044026  0.07044026  0.07295597  0.07169811  0.11306532  0.11267605  0.11823899  0.11306532  0.11306532  0.11306532  0.11306532  0.11306532  0.11306532  0.11306532  0.11306532  0.11306532  0.11306532  0.11306532  0.11306532  0.11306532  0.11166876  0.11180905  0.11069182  0.11180905  0.11194968  0.11180905  0.11180905  0.11180905  0.11335012  0.11349306  0.11873351  0.06815203  0.11320755  0.11320755  0.11306532  0.11320755  0.11809045  0.11809045  0.11320755  0.11320755  0.11320755  0.11320755  0.11306532  0.11306532  0.11320755  0.11320755  0.11320755  0.11306532  0.10943396  0.11306532  0.10804020  0.11557789  0.11949685  0.11432160  0.11335012  0.11306532  0.11306532  0.11306532  0.07227332  0.06760204  0.06727038  0.06488550  0.06607370  0.11306532  0.05018821  0.04522613  0.04773869  0.05025126  0.07044026  0.06658292  0.06658292  0.09193955  0.08564232  0.00250627  0.10327456  0.11964735  0.08165829  0.10804020  0.10817610  0.10929649  0.10817610  0.10552764  0.10804020  0.10804020  0.10804020  0.07044026  0.07044026  0.07044026  0.07044026  0.11083123  0.11083123  0.11083123  0.11097100  0.11209068  0.10957178  0.10957178  0.10957178  0.10957178  0.11083123  0.10957178  0.11097100  0.11727617  0.12674271  0.08816121  0.06935687  0.12500000  0.09205548  0.06658292  0.04773869  0.09734514  0.00125313  0.08165829  0.11083123  0.07035176  0.07169811  0.00501253  0.07313997  0.04522613  0.04779874  0.04905660  0.04654088  0.04654088  0.04654088  0.04654088  0.04905660  0.04905660  0.04905660  0.04905660  0.04654088  0.10062893  0.07934508  0.05897114  0.11586902  0.10844893  0.11460957  0.11335012  0.08564232  0.09331652  0.08860759  0.07964602  0.08481013  0.08354431  0.09068010  0.08712121  0.08322825  0.08333334  0.10240202  0.06918239  0.05911950  0.07672956  0.06463879  0.00125313  0.00125313  0.03894472  0.04271357  0.05415617  0.05911950  0.04893350  0.07286432  0.04161412  0.05569620  0.06935687  0.05800756  0.05674653  0.05911950  0.04767879  0.04767879  0.04391468  0.04659950  0.04659950  0.05276382  0.05144291  0.05018821  0.10998736  0.10366625  0.09571788  0.09571788  0.11742424  0.11964735  0.14509805  0.08165829  0.10579345  0.12784810  0.13037975  0.12944162  0.13595934  0.13341804  0.12704402  0.12674271  0.12674271  0.12055837  0.12055837  0.13121019  0.12708601  0.11892583  0.09355246  0.10062893  0.09823678  0.09331652  0.10984848  0.09722222  0.05056890  0.16096324
[truncated: 1,797,251 more chars]
