# Supplementary material for: Molecular Taxonomy of Phytopathogenic Fungi: A Case Study in Peronospora
Source: PLoS One. 2009 Jul 29;4(7):e6319. doi: 10.1371/journal.pone.0006319 (PMC2712678; doi:10.1371/journal.pone.0006319)
Supplement: File S1 — Includes the inferred alignments in FASTA, the trees in Newick and selected distance matrices in extended PHYLIP format. (0.60 MB ZIP) [file pone.0006319.s001.zip › Supplementary_File_S1/Reference_taxonomy.csv]

AF266783	Peronospora sparsa
AF448225	Pseudoperonospora humuli
AF465758	Peronospora rumicis
AF465761	Peronospora arborescens
AF465762	Peronospora farinosa
AF528556	Peronospora farinosa
AF528557	Peronospora farinosa
AF528558	Peronospora farinosa
AF528559	Peronospora effusa
AF528560	Peronospora effusa
AF528561	Peronospora corydalis
AF528562	Peronospora corydalis
AF528563	Peronospora corydalis
AF528564	Peronospora corydalis
AY198227	Peronospora aestivalis
AY198228	Peronospora romanica
AY198229	Peronospora meliloti
AY198230	Peronospora viciae
AY198231	Peronospora mayorii
AY198232	Peronospora ervi
AY198233	Peronospora trifolii-minoris
AY198234	Peronospora trifolii-repentis
AY198235	Peronospora trifolii-hybridi
AY198236	Peronospora trifoliorum
AY198237	Peronospora trifolii-alpestris
AY198238	Peronospora potentillae
AY198239	Peronospora potentillae
AY198240	Peronospora violae
AY198241	Peronospora grisea
AY198242	Peronospora grisea
AY198243	Peronospora agrestis
AY198244	Peronospora arvensis
AY198245	Peronospora flava
AY198246	Peronospora conglomerata
AY198247	Peronospora sordida
AY198248	Peronospora alta
AY198261	Peronospora lamii
AY198262	Peronospora astragalina
AY198263	Peronospora myosotidis
AY198264	Peronospora asperuginis
AY198265	Peronospora coronillae
AY198266	Peronospora lotorum
AY198267	Peronospora ranunculi
AY198268	Peronospora illyrica
AY198269	Peronospora ranunculi
AY198270	Peronospora pulveracea
AY198271	Peronospora alpicola
AY198272	Peronospora bulbocapni
AY198273	Peronospora dicentrae
AY198274	Peronospora chrysosplenii
AY198275	Peronospora esulae
AY198276	Peronospora parva
AY198277	Peronospora paula
AY198278	Peronospora trivialis
AY198279	Peronospora alsinearum
AY198280	Peronospora arenariae
AY198281	Peronospora claytoniae
AY198282	Peronospora polygoni
AY198283	Peronospora holostei
AY198284	Peronospora arthurii
AY198285	Peronospora farinosa
AY198286	Peronospora boni-henrici
AY198287	Peronospora rumicis
AY198288	Peronospora obovata
AY198289	Peronospora tabacina
AY198290	Peronospora kochiae-scopariae
AY198291	Peronospora chenopodii-polyspermi
AY198292	Peronospora arborescens
AY198293	Peronospora valerianellae
AY198294	Peronospora tranzscheliana
AY198295	Peronospora stigmaticola
AY198296	Peronospora radii
AY198297	Peronospora violacea
AY198298	Peronospora calotheca
AY198299	Peronospora silvatica
AY198300	Peronospora aparines
AY198301	Peronospora sherardiae
AY198302	Peronospora knautiae
AY198303	Peronospora alchemillae
AY198304	Pseudoperonospora humuli
AY198305	Pseudoperonospora humuli
AY198306	Pseudoperonospora cubensis
AY198307	Pseudoperonospora urticae
AY211015	Peronospora corydalis
AY211016	Peronospora corydalis
AY211017	Peronospora farinosa
AY211018	Peronospora farinosa
AY211019	Peronospora manshurica
AY225469	Peronospora destructor
AY225470	Peronospora sparsa
AY225471	Peronospora viciae
AY225472	Peronospora cristata
AY225473	Peronospora cristata
AY225474	Peronospora cristata
AY225475	Peronospora cristata
AY225476	Peronospora cristata
AY225477	Peronospora cristata
AY225478	Peronospora cristata
AY225479	Peronospora cristata
AY225480	Peronospora cristata
AY225481	Peronospora cristata
AY225482	Peronospora cristata
AY374984	Peronospora cristata
AY608608	Peronospora astragalina
AY608609	Peronospora campestris
AY608610	Peronospora sparsa
AY608611	Peronospora trigonotidis
AY608612	Pseudoperonospora cannabina
AY608613	Pseudoperonospora celtidis
AY608614	Pseudoperonospora cubensis
AY608615	Pseudoperonospora cubensis
AY608616	Pseudoperonospora cubensis
AY608617	Pseudoperonospora cubensis
AY608618	Pseudoperonospora cubensis
AY608619	Pseudoperonospora cubensis
AY608620	Pseudoperonospora cubensis
AY608621	Pseudoperonospora humuli
AY608622	Pseudoperonospora humuli
AY608623	Pseudoperonospora humuli
AY608624	Pseudoperonospora humuli
AY695804	Peronospora arborescens
AY695805	Peronospora arborescens
AY695806	Peronospora arborescens
AY695807	Peronospora arborescens
AY742740	Peronospora manshurica
AY744946	Pseudoperonospora cubensis
AY919302	Peronospora sordida
AY919303	Peronospora lamii
AY919304	Peronospora conglomerata
DQ067896	Peronospora tabacina
DQ067897	Peronospora tabacina
DQ067898	Peronospora tabacina
DQ067899	Peronospora tabacina
DQ067900	Peronospora tabacina
DQ069294	Peronospora sordida
DQ069296	Peronospora rumicis
DQ202400	Peronospora manshurica
DQ409815	Pseudoperonospora cubensis
DQ500139	Peronospora lamii
DQ643839	Peronospora chrysosplenii
DQ643840	Peronospora farinosa
DQ643841	Peronospora farinosa
DQ643842	Peronospora farinosa
DQ643843	Peronospora farinosa
DQ643844	Peronospora farinosa
DQ643845	Peronospora effusa
DQ643846	Peronospora effusa
DQ643847	Peronospora effusa
DQ643848	Peronospora effusa
DQ643849	Peronospora effusa
DQ643850	Peronospora effusa
DQ643851	Peronospora effusa
DQ643852	Peronospora effusa
DQ643853	Peronospora effusa
DQ643854	Peronospora effusa
DQ643855	Peronospora effusa
DQ643856	Peronospora effusa
DQ643857	Peronospora effusa
DQ643858	Peronospora effusa
DQ643859	Peronospora effusa
DQ643860	Peronospora effusa
DQ643861	Peronospora effusa
DQ643862	Peronospora effusa
DQ643863	Peronospora effusa
DQ643864	Peronospora effusa
DQ643865	Peronospora effusa
DQ643866	Peronospora effusa
DQ643867	Peronospora effusa
DQ643868	Peronospora effusa
DQ643869	Peronospora effusa
DQ643870	Peronospora effusa
DQ643871	Peronospora effusa
DQ643872	Peronospora effusa
DQ643873	Peronospora effusa
DQ643874	Peronospora effusa
DQ643875	Peronospora effusa
DQ643876	Peronospora effusa
DQ643877	Peronospora effusa
DQ643878	Peronospora effusa
DQ643879	Peronospora effusa
DQ643880	Peronospora effusa
DQ643881	Peronospora effusa
DQ643882	Peronospora effusa
DQ643883	Peronospora effusa
DQ643884	Peronospora effusa
DQ643885	Peronospora effusa
DQ643886	Peronospora effusa
DQ643887	Peronospora effusa
DQ643888	Peronospora effusa
DQ643889	Peronospora effusa
DQ643890	Peronospora effusa
DQ643891	Peronospora effusa
DQ643892	Peronospora effusa
DQ643893	Peronospora effusa
DQ643894	Peronospora effusa
DQ643895	Peronospora effusa
DQ643896	Peronospora effusa
DQ643897	Peronospora effusa
DQ643898	Peronospora effusa
DQ643899	Peronospora effusa
DQ643900	Peronospora effusa
DQ643901	Peronospora effusa
DQ643902	Peronospora lamii
DQ643903	Peronospora rumicis
DQ643904	Peronospora rumicis
DQ665672	Peronospora tabacina
DQ885361DQ886488	Peronospora arborescens
DQ885362	Peronospora arborescens
DQ885363	Peronospora arborescens
DQ885364	Peronospora arborescens
DQ885365	Peronospora arborescens
DQ885366	Peronospora arborescens
DQ885367	Peronospora arborescens
DQ885368	Peronospora arborescens
DQ885369	Peronospora arborescens
DQ885370	Peronospora arborescens
DQ885371	Peronospora arborescens
DQ885372	Peronospora arborescens
DQ885373	Peronospora arborescens
DQ885374	Peronospora cristata
DQ885375	Peronospora cristata
DQ885376	Peronospora arborescens
DQ885377	Peronospora arborescens
DQ885378	Peronospora arborescens
DQ885379	Peronospora arborescens
DQ885380	Peronospora arborescens
DQ885381	Peronospora arborescens
DQ885382	Peronospora arborescens
DQ885383	Peronospora arborescens
DQ885384	Peronospora arborescens
DQ886487	Peronospora arborescens
EF050035	Pseudoperonospora cubensis
EF126356	Pseudoperonospora humuli
EF174888	Peronospora aestivalis
EF174890	Peronospora sepium
EF174891	Peronospora fulva
EF174892	Peronospora medicaginis-minimae
EF174893	Peronospora ervi
EF174894	Peronospora lathyri-verni
EF174896	Peronospora lathyrina
EF174897	Peronospora tetragonolobi
EF174898	Peronospora ervi
EF174899	Peronospora meliloti
EF174900	Peronospora trifolii-hybridi
EF174901	Peronospora tetragonolobi
EF174902	Peronospora viciae
EF174903	Peronospora aestivalis
EF174904	Peronospora astragalina
EF174905	Peronospora medicaginis-minimae
EF174906	Peronospora medicaginis-orbicularis
EF174907	Peronospora coronillae
EF174908	Peronospora ornithopi
EF174909	Peronospora ornithopi
EF174910	Peronospora coronillae
EF174911	Peronospora aestivalis
EF174912	Peronospora trifolii-arvensis
EF174913	Peronospora trifolii-minoris
EF174914	Peronospora trifolii-hybridi
EF174915	Peronospora trifolii-hybridi
EF174916	Peronospora trifolii-hybridi
EF174917	Peronospora trifolii-alpestris
EF174918	Peronospora trifolii-minoris
EF174919	Peronospora trifolii-minoris
EF174920	Peronospora trifolii-minoris
EF174922	Peronospora trifoliorum
EF174923	Peronospora trifolii-minoris
EF174925	Peronospora trifolii-hybridi
EF174926	Peronospora trifoliorum
EF174927	Peronospora trifoliorum
EF174928	Peronospora trifoliorum
EF174929	Peronospora trifoliorum
EF174930	Peronospora trifoliorum
EF174931	Peronospora trifoliorum
EF174932	Peronospora trifolii-repentis
EF174933	Peronospora medicaginis-minimae
EF174934	Peronospora viciae
EF174936	Peronospora ornithopi
EF174937	Peronospora coronillae
EF174938	Peronospora coronillae
EF174941	Peronospora aestivalis
EF174942	Peronospora trifolii-minoris
EF174943	Peronospora lotorum
EF174944	Peronospora orobi
EF174945	Peronospora fulva
EF174946	Peronospora meliloti
EF174947	Peronospora meliloti
EF174948	Peronospora medicaginis-minimae
EF174949	Peronospora aestivalis
EF174950	Peronospora viciae
EF174951	Peronospora mayorii
EF174953	Peronospora viciae
EF174954	Peronospora medicaginis-minimae
EF174955	Peronospora trifolii-repentis
EF174956	Peronospora fulva
EF174957	Peronospora trifoliorum
EF174958	Peronospora trifoliorum
EF174959	Peronospora trifolii-minoris
EF174960	Peronospora trifolii-minoris
EF174961	Peronospora medicaginis-minimae
EF174962	Peronospora trifolii-hybridi
EF174963	Peronospora trifoliorum
EF174965	Peronospora trifolii-minoris
EF174967	Peronospora trifoliorum
EF174968	Peronospora trifolii-hybridi
EF174969	Peronospora aestivalis
EF174970	Peronospora trifoliorum
EF174971	Peronospora trifoliorum
EF174972	Peronospora trifoliorum
EF614952	Peronospora boni-henrici
EF614953	Peronospora boni-henrici
EF614954	Peronospora boni-henrici
EF614955	Peronospora farinosa
EF614956	Peronospora chenopodii-polyspermi
EF614959	Peronospora variabilis
EF614960	Peronospora variabilis
EF614961	Peronospora variabilis
EF614962	Peronospora variabilis
EF614963	Peronospora variabilis
EF614964	Peronospora variabilis
EF614965	Peronospora variabilis
EF614966	Peronospora variabilis
EF614967	Peronospora variabilis
EF614968	Peronospora variabilis
EU113303	Peronospora farinosa
EU113304	Peronospora farinosa
EU113305	Peronospora farinosa
EU113306	Peronospora farinosa
EU113307	Peronospora farinosa
EU113308	Peronospora farinosa
EU113309	Peronospora farinosa
EU113310	Peronospora farinosa
EU295529	Peronospora arborescens
EU391654	Peronospora sparsa
EU876584	Pseudoperonospora cubensis
EU876585	Pseudoperonospora cubensis
EU876586	Pseudoperonospora cubensis
EU876587	Pseudoperonospora cubensis
EU876588	Pseudoperonospora cubensis
EU876589	Pseudoperonospora cubensis
EU876590	Pseudoperonospora cubensis
EU876591	Pseudoperonospora cubensis
EU876592	Pseudoperonospora cubensis
EU876593	Pseudoperonospora cubensis
EU876594	Pseudoperonospora cubensis
EU876595	Pseudoperonospora cubensis
EU876596	Pseudoperonospora cubensis
EU876597	Pseudoperonospora cubensis
EU876598	Pseudoperonospora cubensis
EU876599	Pseudoperonospora cubensis
EU876600	Pseudoperonospora cubensis
EU876601	Pseudoperonospora cubensis
EU876602	Pseudoperonospora cubensis
EU876603	Pseudoperonospora cubensis
EU876604	Pseudoperonospora cubensis
