# Supplementary material for: Molecular Taxonomy of Phytopathogenic Fungi: A Case Study in Peronospora
Source: PLoS One. 2009 Jul 29;4(7):e6319. doi: 10.1371/journal.pone.0006319 (PMC2712678; doi:10.1371/journal.pone.0006319)
Supplement: File S1 — Includes the inferred alignments in FASTA, the trees in Newick and selected distance matrices in extended PHYLIP format. (0.60 MB ZIP) [file pone.0006319.s001.zip › Supplementary_File_S1/RAxML_bipartitions.Peronospora_ITS_22Oct08.poa]

(EU113310:0.00000177677613796101,((((((AY211017:0.00000177677613796101,AF528556:0.00000177677613796101)84:0.00000177677613796101,((EF614964:0.00439574710558825101,(AY211018:0.00296403583303755285,AF528558:0.00098270905361773483)46:0.00000177677613796101)48:0.00098415587378266624,((EF614960:0.00293405441452937107,AF465762:0.00292649178487905219)28:0.00000177677613796101,EU113309:0.00000177677613796101)21:0.00000177677613796101)6:0.00098177032530159846)1:0.00000177677613796101,(((EF614956:0.00141493353150574214,AY198291:0.00150304176720763780)100:0.03990941261206466806,(((EF614957:0.00810490312325641560,EF614958:0.00239940359708039428)93:0.01332662555891014379,((DQ067897:0.00000177677613796101,(DQ067896:0.00000177677613796101,(DQ067900:0.01054430649809306661,DQ067899:0.00000177677613796101)88:0.01981245532262620665)56:0.00130010617026476982)50:0.00000177677613796101,((DQ067898:0.00443913598602562430,DQ665672:0.00968191771803666133)83:0.00369191647877591556,AY198289:0.00000177677613796101)68:0.00000177677613796101)100:0.02257583136546848987)100:0.02544404054693165385,(((((((AF528559:0.00194214943307975348,AF528560:0.00097028790034300503)100:0.00000177677613796101,((DQ643873:0.00000177677613796101,(DQ643880:0.00000177677613796101,((DQ643872:0.00000177677613796101,DQ643888:0.00000177677613796101)0:0.00000177677613796101,(DQ643883:0.00000177677613796101,DQ643885:0.00000177677613796101)0:0.00000177677613796101)0:0.00000177677613796101)0:0.00000177677613796101)0:0.00000177677613796101,(DQ643857:0.00000177677613796101,DQ643898:0.00000177677613796101)0:0.00000177677613796101)0:0.00000177677613796101)0:0.00000177677613796101,((((DQ643879:0.00000177677613796101,DQ643890:0.00000177677613796101)1:0.00000177677613796101,((((DQ643889:0.00000177677613796101,((DQ643882:0.00000177677613796101,DQ643856:0.00000177677613796101)63:0.00144345331472590975,(DQ643896:0.00000177677613796101,(DQ643900:0.00000177677613796101,(((DQ643866:0.00000177677613796101,(DQ643884:0.00000177677613796101,DQ643894:0.00000177677613796101)0:0.00000177677613796101)0:0.00000177677613796101,(((DQ643868:0.00000177677613796101,(DQ643877:0.00144401728959485365,((DQ643853:0.00000177677613796101,DQ643854:0.00000177677613796101)0:0.00000177677613796101,(DQ643847:0.00000177677613796101,DQ643851:0.00000177677613796101)0:0.00000177677613796101)0:0.00000177677613796101)0:0.00000177677613796101)0:0.00000177677613796101,DQ643893:0.00000177677613796101)0:0.00000177677613796101,((DQ643886:0.00000177677613796101,(DQ643881:0.00000177677613796101,(DQ643887:0.00000177677613796101,DQ643891:0.00000177677613796101)0:0.00000177677613796101)0:0.00000177677613796101)0:0.00000177677613796101,((DQ643864:0.00000177677613796101,(DQ643867:0.00000177677613796101,(DQ643869:0.00000177677613796101,((DQ643871:0.00000177677613796101,DQ643876:0.00000177677613796101)0:0.00000177677613796101,((DQ643846:0.00000177677613796101,DQ643901:0.00000177677613796101)0:0.00000177677613796101,(DQ643892:0.00000177677613796101,((DQ643875:0.00000177677613796101,(DQ643852:0.00000177677613796101,DQ643848:0.00000177677613796101)0:0.00000177677613796101)0:0.00000177677613796101,(DQ643850:0.00000177677613796101,DQ643849:0.00000177677613796101)0:0.00000177677613796101)0:0.00000177677613796101)0:0.00000177677613796101)0:0.00000177677613796101)0:0.00000177677613796101)0:0.00000177677613796101)0:0.00000177677613796101)0:0.00000177677613796101,DQ643859:0.00000177677613796101)0:0.00000177677613796101)0:0.00000177677613796101)0:0.00000177677613796101)0:0.00000177677613796101,(DQ643865:0.00000177677613796101,(((DQ643870:0.00000177677613796101,DQ643874:0.00000177677613796101)0:0.00000177677613796101,((DQ643878:0.00000177677613796101,DQ643897:0.00000177677613796101)56:0.00144345373738489222,(DQ643861:0.00000177677613796101,DQ643862:0.00000177677613796101)62:0.00144547157902727213)0:0.00000177677613796101)0:0.00000177677613796101,DQ643895:0.00000177677613796101)0:0.00000177677613796101)0:0.00000177677613796101)0:0.00000177677613796101)0:0.00000177677613796101)0:0.00000177677613796101)0:0.00000177677613796101)0:0.00000177677613796101,DQ643863:0.00000177677613796101)0:0.00000177677613796101,DQ643858:0.00000177677613796101)0:0.00000177677613796101,DQ643899:0.00000177677613796101)0:0.00000177677613796101)0:0.00000177677613796101,DQ643860:0.00000177677613796101)0:0.00000177677613796101,DQ643855:0.00000177677613796101)0:0.00000177677613796101)25:0.00136030057291083493,((((AY198288:0.00000177677613796101,(AF465758:0.00438923288454404897,(DQ364471:0.00000177677613796101,(DQ643844:0.00000177677613796101,DQ643843:0.00000177677613796101)64:0.00000177677613796101)69:0.00144358717703851934)0:0.00000177677613796101)0:0.00000177677613796101,AY198287:0.00000177677613796101)0:0.00000177677613796101,(DQ643904:0.00432406405906152203,DQ643903:0.00144415805333578833)0:0.00000177677613796101)0:0.00000177677613796101,DQ069296:0.00000177677613796101)0:0.00000177677613796101)93:0.00273235405861224287,(DQ643842:0.00000177677613796101,DQ643840:0.00286661541858997115)98:0.00430745457855968242)87:0.00401884116123940940,DQ643841:0.00149214831760846015)100:0.02038651642169542547,(((EF614955:0.00931177576595907178,((((AY198280:0.01080015569015678294,AY198281:0.04578886901524810427)35:0.00625537591774667345,((AY198278:0.04239261311685674216,(AY608609:0.03287443009800307403,(AY198277:0.00144076843209701012,AY198276:0.00000177677613796101)99:0.00869367460948422544)52:0.00073839350892438110)87:0.00779167167523320010,AY198279:0.02052317577914512803)100:0.01872983657535887830)4:0.00159071816598465579,AY198282:0.01383025848281461273)1:0.00000177677613796101,(((((AY198272:0.00000177677613796101,((DQ643839:0.00592169078165618451,AY198274:0.00144401164450367074)93:0.00445746907552202042,AY198273:0.00592510086565701654)28:0.00000177677613796101)96:0.00296302370582896208,((AY198269:0.01194003901575022876,(AY198268:0.00887903929104319131,AY198267:0.00591975396920508493)56:0.00000177677613796101)94:0.00594607755549181327,(AY198270:0.00000177677613796101,AY198271:0.00000177677613796101)100:0.00903514442713439572)99:0.00744699222543825090)84:0.00408100837192498008,(((AY374984:0.00295110605801804631,(DQ885375:0.00000177677613796101,DQ885374:0.00000177677613796101)92:0.00000177677613796101)90:0.00146572575385508683,((((AY225481:0.00144347579653710456,AY225482:0.00000177677613796101)71:0.00144366270640939893,((AY225475:0.00000177677613796101,(AY225476:0.00000177677613796101,AY225474:0.00000177677613796101)25:0.00000177677613796101)19:0.00000177677613796101,AY225473:0.00000177677613796101)90:0.00289012841091039431)39:0.00000177677613796101,(AY225477:0.00000177677613796101,(AY225478:0.00000177677613796101,AY225472:0.00000177677613796101)10:0.00000177677613796101)14:0.00000177677613796101)0:0.00000177677613796101,(AY225480:0.00000177677613796101,AY225479:0.00000177677613796101)20:0.00000177677613796101)54:0.00000177677613796101)98:0.01242571205837565522,(AY198275:0.02692136861823925600,(AF528564:0.00625833295830738323,(AF528563:0.00098193453050138052,((AF528561:0.00393781945447798515,(AF528562:0.00000177677613796101,AY211015:0.00000177677613796101)88:0.00196399361080867732)36:0.00000177677613796101,AY211016:0.00000177677613796101)28:0.00000177677613796101)96:0.00297149884343094308)76:0.00000177677613796101)99:0.00959879486272825246)61:0.00315397361796993436)69:0.00371220801809292759,(AY198284:0.02370588412766243616,(((((((EF174956:0.00097570011735528708,((((EF174893:0.00143212751033607011,EF174898:0.00000177677613796101)100:0.05670171911044943197,((EF174944:0.00287606137556430629,EF174894:0.00136463960725212528)62:0.00000177677613796101,(((EF174889:0.00000177677613796101,((EF174935:0.00142757201762541350,((AY225471:0.00583102452579000070,AY198231:0.00582617076885879465)19:0.00000177677613796101,EF174951:0.00144471916244252527)19:0.00000177677613796101)27:0.00000177677613796101,EF174890:0.00422760023639697641)28:0.00000177677613796101)32:0.00134811645286962863,(EF174895:0.00135622795965743403,(EF174952:0.00000177677613796101,((EF174950:0.00000177677613796101,(EF174934:0.00000177677613796101,(EF174953:0.00000177677613796101,EF174902:0.00000177677613796101)64:0.00000177677613796101)46:0.00000177677613796101)43:0.00000177677613796101,AY198230:0.00290575726410969171)98:0.00640930434926718744)62:0.00319627247583722986)8:0.00000177677613796101)13:0.00000177677613796101,EF174887:0.00134790200154422828)63:0.00135043840848652870)100:0.01148117298110988387)99:0.01218785511628320967,EF174891:0.00000177677613796101)53:0.00136092340362913532,EF174945:0.00000177677613796101)62:0.00177689802628652770)84:0.01203237144200222132,EF174896:0.04491564832919973937)95:0.00649769942109930908,AY198232:0.04388544062700508452)87:0.02433601238075312409,(((AY198264:0.02853683352562393777,AY198263:0.00986906594757868544)100:0.03803896617993234031,((AY742740:0.00141419672366238126,(DQ202400:0.00679085510973220525,AY211019:0.00108967986960516270)10:0.00000177677613796101)100:0.02417621209461395110,(AY198265:0.01039414306577575095,(EF174938:0.00155299009763921613,((EF174907:0.00143400612236341870,EF174910:0.00000177677613796101)30:0.00000177677613796101,(((EF174901:0.00000177677613796101,EF174897:0.00000177677613796101)62:0.00135357477745573929,((AY198266:0.00000177677613796101,EF174943:0.00000177677613796101)100:0.01010229517416772263,(EF174909:0.00000177677613796101,(EF174936:0.00000177677613796101,EF174908:0.00000177677613796101)76:0.00000177677613796101)98:0.00566122331342719040)61:0.00136307352325407117)68:0.00142780994565783865,EF174937:0.00000177677613796101)18:0.00000177677613796101)40:0.00000177677613796101)89:0.00751439058562625769)100:0.06101893594345546984)24:0.00497420602384999588)8:0.00303398656117062149,(((((EF174906:0.00144723290106031437,((AY198227:0.00000177677613796101,EF174949:0.00000177677613796101)82:0.00000177677613796101,EF174969:0.00000177677613796101)83:0.00133597696677434548)100:0.02948974417786881172,(((EF174911:0.00000177677613796101,(EF174903:0.00000177677613796101,EF174941:0.00000177677613796101)61:0.00000177677613796101)96:0.00448715167737651858,EF174888:0.00470182644399660954)100:0.01414375308302643665,((EF174892:0.00000177677613796101,((((AY198228:0.00000177677613796101,EF174933:0.00000177677613796101)57:0.00000177677613796101,EF174961:0.00000177677613796101)65:0.00000177677613796101,EF174954:0.00000177677613796101)67:0.00000177677613796101,EF174948:0.00000177677613796101)21:0.00000177677613796101)45:0.00000177677613796101,EF174905:0.00133828375381593438)100:0.01472323970181180046)100:0.04211160290172359655)97:0.01398931682665544539,((EF174947:0.00000177677613796101,(EF174946:0.00000177677613796101,AY198229:0.00000177677613796101)51:0.00000177677613796101)46:0.00000177677613796101,EF174899:0.00000177677613796101)100:0.05011323452481673130)57:0.00704619116574540811,((EF174904:0.00297635660556116143,(AY198262:0.00430581787895510833,AY608608:0.00568483476486982952)70:0.00111203467575354429)100:0.06348092970146609892,AY608611:0.09320574533139612539)72:0.02344542879387375225)20:0.00316812294765594308,(((((EF174929:0.00000177677613796101,EF174930:0.00000177677613796101)81:0.00000177677613796101,(EF174957:0.00000177677613796101,EF174931:0.00000177677613796101)84:0.00000177677613796101)98:0.00000177677613796101,AY198236:0.00000177677613796101)100:0.00513312225337011693,((AY198237:0.01452104735139468118,EF174917:0.00113335919889787822)50:0.00204302684437593796,EF174940:0.00610448549769124823)55:0.00276766405401223650)95:0.00774057005361183676,((((((EF174964:0.00249399274048645730,(AY198233:0.00000177677613796101,(EF174919:0.00000177677613796101,EF174918:0.00000177677613796101)87:0.00000177677613796101)85:0.00000177677613796101)65:0.00000177677613796101,EF174960:0.00000177677613796101)4:0.00000177677613796101,EF174965:0.00000177677613796101)85:0.00249258475220762643,EF174939:0.01132627561463715390)9:0.00119474145442988026,(((EF174921:0.00000177677613796101,EF174966:0.00000177677613796101)100:0.01042421362169449785,EF174912:0.00352544173567548606)79:0.00395410955608697066,((((((EF174927:0.00000177677613796101,(EF174963:0.00119758993448189442,(EF174926:0.00000177677613796101,EF174922:0.00000177677613796101)95:0.00000177677613796101)54:0.00117425580711022189)9:0.00000177677613796101,EF174928:0.00000177677613796101)23:0.00000177677613796101,EF174971:0.00000177677613796101)12:0.00000177677613796101,((EF174958:0.00000177677613796101,EF174970:0.00000177677613796101)13:0.00000177677613796101,EF174972:0.00000177677613796101)14:0.00000177677613796101)87:0.00000177677613796101,EF174967:0.00000177677613796101)88:0.00378119606621299398,((((EF174920:0.00000177677613796101,EF174959:0.00000177677613796101)100:0.00989143740288579883,EF174923:0.00000177677613796101)0:0.00000177677613796101,EF174942:0.00000177677613796101)0:0.00000177677613796101,EF174913:0.00114388336626653495)99:0.01039623913717309042)15:0.00116119824827163264)11:0.00471356414784510156)74:0.00431795532177891347,(EF174924:0.00826869339824896216,(((EF174900:0.00106727890186227329,AY198235:0.00000177677613796101)71:0.00000381605280826931,((((EF174915:0.00000177677613796101,(EF174925:0.00000177677613796101,EF174968:0.00069217359098678287)5:0.00000177677613796101)1:0.00000177677613796101,EF174914:0.00000177677613796101)2:0.00000177677613796101,EF174962:0.00000177677613796101)6:0.00000177677613796101,EF174916:0.00000177677613796101)74:0.00042870143711146798)97:0.00530342876168300639,((EF174955:0.00000177677613796101,AY198234:0.00000177677613796101)57:0.00000177677613796101,EF174932:0.00000177677613796101)59:0.00000177677613796101)58:0.00245218181456683488)100:0.02034303629347575595)60:0.00144186040483414656)100:0.10262032407758020502)19:0.00404543916100455914)5:0.00257747698965625320)3:0.00000177677613796101,(((AY198302:0.03327857988780793391,(AY198297:0.02601412648987235995,(AY198296:0.01524092097856936251,(AY198295:0.00449711446072372130,AY198294:0.00900149188370588313)95:0.00283035125550160863)90:0.00814234072494880896)81:0.00640404374720152277)78:0.00423531438676565033,(((AY198299:0.00148430116109914741,AY198298:0.00000177677613796101)100:0.00598164855273491426,AY198300:0.00448348514872730450)85:0.00146582007102706558,AY198301:0.01053952041964942819)98:0.00905058271811617562)87:0.01801214469223863524,(((AY608613:0.00838498646455170145,(AY198307:0.02232995675999734780,((((AY608622:0.00000177677613796101,AY608624:0.00000177677613796101)86:0.00147619844687021484,(AF448225:0.08492576835778173350,((AY198304:0.00000177677613796101,EF126356:0.00000177677613796101)79:0.00000177677613796101,AY198305:0.00145574382593924409)89:0.00000177677613796101)84:0.00289883744141893052)58:0.00145342663307671590,(((((AY608621:0.00145958289717057119,(AY608620:0.00292139087079042138,((AY608615:0.00295379213519069957,(AY608614:0.00000177677613796101,AY608618:0.00000177677613796101)78:0.00000177677613796101)82:0.00292268114471820779,((AY744946:0.00293151719241585736,(((AY198306:0.00000177677613796101,(((EU876598:0.00146151688669576342,(EU876592:0.00440257838588937415,((EU876594:0.00146189066886223467,((((((EU876599:0.00146175861547735578,((EU876596:0.00146189085274713916,(EU876600:0.00440282919359855866,(EU876597:0.00292945202842995319,(EU876604:0.00292969841114195696,(EU876602:0.00894715673750825190,EF050035:0.01615487144731786104)43:0.00000177677613796101)1:0.00000177677613796101)2:0.00000177677613796101)1:0.00000177677613796101)0:0.00000177677613796101,EU876588:0.00146252733527800645)0:0.00000177677613796101)0:0.00000177677613796101,EU876584:0.00000177677613796101)0:0.00000177677613796101,EU876587:0.00000177677613796101)0:0.00000177677613796101,EU876603:0.00000177677613796101)0:0.00000177677613796101,EU876595:0.00000177677613796101)0:0.00000177677613796101,EU876586:0.00000177677613796101)0:0.00000177677613796101)0:0.00000177677613796101,EU876601:0.00146136497478870238)0:0.00000177677613796101)0:0.00000177677613796101)0:0.00000177677613796101,EU876593:0.00000177677613796101)0:0.00000177677613796101,EU876589:0.00000177677613796101)1:0.00000177677613796101)1:0.00000177677613796101,EU876591:0.00146146318473069719)5:0.00000177677613796101,EU876590:0.00588683689496112376)22:0.00000177677613796101)41:0.00000177677613796101,EU876585:0.01644096988139396101)56:0.00147932102379987811)13:0.00000177677613796101)7:0.00000177677613796101)3:0.00000177677613796101,AY608619:0.00000177677613796101)2:0.00000177677613796101,DQ409815:0.00000177677613796101)1:0.00000177677613796101,AY608617:0.00000177677613796101)1:0.00000177677613796101,AY608616:0.00000177677613796101)18:0.00000177677613796101)30:0.00000177677613796101,AY608623:0.00439387229416567885)99:0.02213110517170896463)42:0.00509510496137019920)81:0.01410916999220511621,AY608612:0.04367803273659762869)99:0.05045466282283431886,(AY198293:0.08896600526018838551,(((AY198303:0.00000177677613796101,AY608610:0.00295891622283495125)99:0.00731413333426483153,((AF266783:0.00147626833068373819,EU391654:0.00137693707958965275)96:0.00280612926790298981,AY225470:0.02407570528599623991)52:0.00339986526259087847)99:0.02664555427713486205,(AY198239:0.00295693754986891448,AY198238:0.00000177677613796101)100:0.12446688800762241434)29:0.00440994536641657695)18:0.00547124312150101388)24:0.00579465546329325110)18:0.01219463838320575082)13:0.00411061815743237434,(AY198240:0.10720875246160573024,((DQ500139:0.00183811577175694652,((AY919303:0.00000177677613796101,AY198261:0.00000177677613796101)100:0.00145208873057356695,(DQ500141:0.00140435584900830781,DQ643902:0.00576180132093774208)81:0.00574879095605602269)67:0.00975528105912983577)100:0.08674799334667050721,((DQ069294:0.00657626586940510127,(AY919302:0.00000177677613796101,AY198247:0.00000177677613796101)98:0.00516225698205661707)97:0.02868594774893244020,((AY198245:0.11531319392125967405,AY198248:0.16094740863340928350)66:0.01283096253874570561,((AY919304:0.00000177677613796101,AY198246:0.00294058121656613292)100:0.04313074976896723312,((AY198244:0.00997924148665134750,(AY198243:0.00317662681441916546,(AY198241:0.00000177677613796101,AY198242:0.00292416367008773445)100:0.00910912550141126931)100:0.02044725689101354812)100:0.09429614185774161383,(((DQ500135:0.00000177677613796101,((DQ500137:0.00290282505719132410,DQ500136:0.00141199534843634974)53:0.00435099546354284026,(((EF141303:0.00000177677613796101,((DQ980194:0.00000177677613796101,((EF141315:0.00000177677613796101,((EF141311:0.00000177677613796101,EF141308:0.00000177677613796101)1:0.00000177677613796101,EF141313:0.00567325579237425420)0:0.00000177677613796101)0:0.00000177677613796101,EF141310:0.00000177677613796101)1:0.00000177677613796101)3:0.00000177677613796101,EF141312:0.00000177677613796101)3:0.00000177677613796101)0:0.00000177677613796101,((EF141306:0.00000177677613796101,(EF141304:0.00000177677613796101,((EF141307:0.00000177677613796101,(EF141309:0.00000177677613796101,(EF141301:0.00000177677613796101,EF141302:0.00000177677613796101)1:0.00000177677613796101)2:0.00000177677613796101)1:0.00000177677613796101,EF141314:0.00000177677613796101)1:0.00000177677613796101)12:0.00000177677613796101)11:0.00000177677613796101,EF141305:0.00000177677613796101)7:0.00000177677613796101)0:0.00000177677613796101,((((DQ523573:0.00000177677613796101,((DQ403793:0.00000177677613796101,DQ523575:0.00000177677613796101)0:0.00000177677613796101,((DQ500140:0.00142525220973694993,(DQ523580:0.00000177677613796101,DQ523581:0.00000177677613796101)97:0.00576432849079121668)2:0.00000177677613796101,((DQ500138:0.00000177677613796101,DQ500144:0.00000177677613796101)0:0.00000177677613796101,((((((((DQ523572:0.00000177677613796101,DQ523571:0.00000177677613796101)0:0.00000177677613796101,DQ523576:0.00000177677613796101)0:0.00000177677613796101,(DQ523577:0.00000177677613796101,DQ523585:0.00000177677613796101)1:0.00000177677613796101)0:0.00000177677613796101,(DQ523578:0.00000177677613796101,DQ523584:0.00000177677613796101)0:0.00000177677613796101)0:0.00000177677613796101,DQ523579:0.00000177677613796101)2:0.00000177677613796101,DQ523586:0.00000177677613796101)0:0.00000177677613796101,(DQ523574:0.00000177677613796101,DQ523583:0.00000177677613796101)0:0.00000177677613796101)0:0.00000177677613796101,DQ523570:0.00000177677613796101)0:0.00000177677613796101)0:0.00000177677613796101)0:0.00000177677613796101)0:0.00000177677613796101)1:0.00000177677613796101,DQ523582:0.00000177677613796101)1:0.00000177677613796101,DQ500142:0.00285618164247298471)1:0.00000177677613796101,DQ500134:0.00000177677613796101)0:0.00000177677613796101)4:0.00138597792121162612)14:0.00000177677613796101)82:0.00433892471073920281,((((AY884606:0.00000177677613796101,((EF153667:0.00000177677613796101,(((EF153669:0.00000177677613796101,EF153668:0.00000177677613796101)74:0.00000177677613796101,EF153666:0.00000177677613796101)82:0.00000177677613796101,EF153670:0.00000177677613796101)49:0.00000177677613796101)88:0.00269673527069113576,AY884605:0.00000177677613796101)50:0.00134448058568085137)23:0.00000177677613796101,AY884603:0.00000177677613796101)44:0.00000177677613796101,(DQ479408:0.00143075086132233372,(AY831719:0.00000177677613796101,(AY831721:0.00000177677613796101,((AY831720:0.00000177677613796101,AY919301:0.00000177677613796101)3:0.00000177677613796101,DQ500143:0.00000177677613796101)3:0.00000177677613796101)4:0.00000177677613796101)35:0.00000177677613796101)32:0.00000177677613796101)24:0.00000177677613796101,DQ500133:0.00286378318117250837)45:0.00271424180770105713)71:0.00277734695852586673,AY831722:0.00000177677613796101)100:0.04865862963963425020)36:0.00804774756062080071)51:0.00980221589480926268)21:0.00511934065947659573)53:0.00951217939626970016)77:0.01566827957659674975)20:0.00580671335157462425)93:0.01299887609595766318,((AY198292:0.00145975956206671471,AF465761:0.00298778104728038025)77:0.00144079253016848744,((AY695807:0.00000177677613796101,AY695806:0.00000177677613796101)99:0.00000177677613796101,((EU295529:0.00128140942601792738,DQ886487:0.00000177677613796101)29:0.00128005195061112317,((DQ885364:0.00000177677613796101,((DQ885365:0.00000177677613796101,(DQ885372:0.00000177677613796101,((DQ885370:0.00000177677613796101,((DQ885367:0.00000177677613796101,(DQ885376:0.00000177677613796101,((DQ885363:0.00000177677613796101,((((((DQ885369:0.00000177677613796101,(DQ885381:0.00000177677613796101,DQ885382:0.00000177677613796101)29:0.00000177677613796101)38:0.00000177677613796101,(DQ885361DQ886488:0.00146847953237235840,DQ885366:0.00146876915871604679)12:0.00000177677613796101)24:0.00000177677613796101,DQ885378:0.00146911820399855454)63:0.00146851637479500016,DQ885373:0.00147010355994966362)4:0.00000177677613796101,DQ885384:0.00000177677613796101)4:0.00000177677613796101,(DQ885368:0.00000177677613796101,DQ885377:0.00000177677613796101)1:0.00000177677613796101)0:0.00000177677613796101)0:0.00000177677613796101,DQ885362:0.00000177677613796101)0:0.00000177677613796101)0:0.00000177677613796101)0:0.00000177677613796101,(DQ885379:0.00000177677613796101,DQ885383:0.00000177677613796101)4:0.00000177677613796101)0:0.00000177677613796101)0:0.00000177677613796101,DQ885371:0.00000177677613796101)0:0.00000177677613796101)0:0.00000177677613796101)0:0.00000177677613796101,DQ885380:0.00000177677613796101)0:0.00000177677613796101)18:0.00000177677613796101,(AY695805:0.00000177677613796101,AY695804:0.00000177677613796101)68:0.00000177677613796101)16:0.00000177677613796101)40:0.00000177677613796101)44:0.00101582375155054219)100:0.02433782196175545906)97:0.01947817567373141129)0:0.00000177677613796101)5:0.00099869292196635398,AY225469:0.04065236762780619767)5:0.00224827610527543855)6:0.00225339839496987082)9:0.00310719124417982613,AY198283:0.04015889900620531194)12:0.00206495294541130924,(AY198285:0.00743488397739812314,(EF614954:0.00000177677613796101,((EF614953:0.00000177677613796101,EF614952:0.00000177677613796101)31:0.00000177677613796101,AY198286:0.00000177677613796101)27:0.00000177677613796101)98:0.00282494496293206115)100:0.01219025165095210909)16:0.00244907585957917888)21:0.00447748962811345304)28:0.00556184336861010112)35:0.00417755572772269840,(AY198290:0.00144625313964509604,DQ643845:0.00000177677613796101)100:0.06550403682700801922)100:0.02718684769634266418)9:0.00000177677613796101,((EF614963:0.00000177677613796101,((EF614965:0.00000177677613796101,((EF614967:0.00000177677613796101,(EF614959:0.00000177677613796101,(EF614968:0.00000177677613796101,AF528557:0.00096448132231184063)1:0.00000177677613796101)0:0.00000177677613796101)0:0.00000177677613796101,EF614962:0.00000177677613796101)0:0.00000177677613796101)0:0.00000177677613796101,EF614966:0.00000177677613796101)0:0.00000177677613796101)2:0.00000177677613796101,EF614961:0.00000177677613796101)5:0.00000177677613796101)42:0.00145647122964539730,((EU113308:0.00000177677613796101,(EU113305:0.00000177677613796101,EU113307:0.00000177677613796101)16:0.00000177677613796101)6:0.00000177677613796101,EU113306:0.00000177677613796101)45:0.00000177677613796101)46:0.00145721170436836217,EU113303:0.00000177677613796101)16:0.00000177677613796101,EU113304:0.00000177677613796101);
