# Supplementary material for: Molecular Taxonomy of Phytopathogenic Fungi: A Case Study in Peronospora
Source: PLoS One. 2009 Jul 29;4(7):e6319. doi: 10.1371/journal.pone.0006319 (PMC2712678; doi:10.1371/journal.pone.0006319)
Supplement: File S1 — Includes the inferred alignments in FASTA, the trees in Newick and selected distance matrices in extended PHYLIP format. (0.60 MB ZIP) [file pone.0006319.s001.zip › Supplementary_File_S1/Peronospora_ITS_22Oct08.kalign.fas]

>EU113310
c-----------------------------------------------------------
------------------------------------------------------------
------------------------------------------------------------
------------------------------------------------------------
------------------------------------------------------------
------------------------------------------------------------
------------------------------------------------------------
----------------------------------------------------------c-
-----------------------------acacc-ta-aa-a-a-caa------------
------------------------------------------------------------
------------------------------------------------------------
------------------------------------------------------------
------------------------------------------------------------
--------t-ccacg-tg-aa--c-cgtatcaacc-c------------aata-a--t--
------------------------------------------------------------
--------t-gggg---------------------------------------g-tttac
ttggcg---gc---gg-ctgctagca----tc-tttt------tgctg---gctggctac
tgc--tgagtgaatcct---atc----gc-gagcgttctgac-ttcggttggagctagta
gct-taa-c--ttat-aaa-ccctttcttaaatactgaatatactgtggg-gacgaaagt
ctctgcttttaactagatagcaactttcagcagtggatgtctaggctcgcacatcg-atg
aagaacgctgcgaactgcgatacgtaatgcgaattgcaggattca--gtgagtcatcgaa
attttgaacgcatatt-g-ca-cttcc-gggtt-atc--cc-tggaagtatgcctgtatc
agtgtccgtacatcaaacttggttttcttctttcc-gtgtagtcggtggaggatatgcca
gatgtg-aagtgtcttgcggc---tggttttc--gaatcg-gctacgagtcctttgaaat
gtatagaactg--a-ctctc-tttgttcgaaaagcgtggcgttgctggt--tgtgaaggc
tgtttgtatggcttgtc-ggcgaccg-gtttgtctgctatgaca-tt-aatggaggaatg
tttgattcgcggtatggttggctt-cggctgaacaggc-gcttattggacgttattcctg
ttgtagtgg-tatgaac-tggtgaaccgtag-ct-aatgcg-t-gacttggc-ttttgaa
c--cggctttgc-tg-t-gc----------gaagtaga-gtgaca-gtttcggct-gtc-
--ga-g-tgt-cgaccc-at-ttgg-gaaa--tt--gtgccgtgt--gacttcggttgcg
tag-catctc--------------------------------------------------
----------a-------------------------------------------------
------------------------------------------------------a
>EU113309
c-----------------------------------------------------------
------------------------------------------------------------
------------------------------------------------------------
------------------------------------------------------------
------------------------------------------------------------
------------------------------------------------------------
------------------------------------------------------------
----------------------------------------------------------c-
-----------------------------acacc-ta-aa-a-a-caa------------
------------------------------------------------------------
------------------------------------------------------------
------------------------------------------------------------
------------------------------------------------------------
--------t-ccacg-tg-aa--c-cgtatcaacc-c------------aata-a--t--
------------------------------------------------------------
--------t-gggg---------------------------------------g-tttac
ttggcg---gc---gg-ctgctagca----tc-tttt------tgctg---gctggctac
tgc--tgagtgaatcct---atc----gc-gagcgttctgac-ttcggttggagctagta
gct-taa-c--ttat-aaa-ccctttcttaaatactgaatatactgtggg-gacgaaagt
ctctgcttttaactagatagcaactttcagcagtggatgtctaggctcgcacatcg-atg
aagaacgctgcgaactgcgatacgtaatgcgaattgcaggattca--gtgagtcatcgaa
attttgaacgcatatt-g-ca-cttcc-gggtt-atc--cc-tggaagtatgcctgtatc
agtgtccgtacatcaaacttggttttcttctttcc-gtgtagtcggtggaggatatgcca
gatgtg-aagtgtcttgcggc---tggttttc--gaatcg-gctacgagtcctttgaaat
gtatagaactg--a-ctctc-tttgttcgaaaagcgtggcgttgctggt--tgtgaaggc
tgtttgtatggcttgtc-ggcgaccg-gtttgtctgctatgaca-tt-aatggaggaatg
tttgattcgcggtatggttggctt-cggctgaacaggc-gcttattggacgttattcctg
ttgtagtgg-tatgaac-tggtgaaccgtag-ct-aatgcg-t-gacttggc-ttttgaa
c--cggctttgc-tg-t-gc----------gaagtaga-gtgaca-gtttcggct-gtc-
--ga-g-tgt-cgaccc-at-ttgg-gaaa--tt--gtgctgtgt--gacttcggttgcg
tag-catctc--------------------------------------------------
----------a-------------------------------------------------
------------------------------------------------------a
>EU113308
c-----------------------------------------------------------
------------------------------------------------------------
------------------------------------------------------------
------------------------------------------------------------
------------------------------------------------------------
------------------------------------------------------------
------------------------------------------------------------
----------------------------------------------------------c-
-----------------------------acacc-ta-aa-a-a-caa------------
------------------------------------------------------------
------------------------------------------------------------
------------------------------------------------------------
------------------------------------------------------------
--------t-ccacg-tg-aa--c-cgtatcaacc-c------------aata-a--t--
------------------------------------------------------------
--------t-gggg---------------------------------------g-tttac
ttggcg---gc---gg-ctgctagca----tc-tttt------tgctg---gctggctac
tgc--tgagtgaatcct---atc----gc-gagcgttctgac-ttcggttggagctagta
gct-taa-c--ttat-aaa-ccctttcttaaatactgaatatactgtggg-gacgaaagt
ctctgcttttaactagatagcaactttcagcagtggatgtctaggctcgcacatcg-atg
aagaacgctgcgaactgcgatacgtaatgcgaattgcaggattca--gtgagtcatcgaa
attttgaacgcatatt-g-ca-cttcc-gggtt-atc--cc-tggaagtatgcctgtatc
agtgtccgtacatcaaacttggttttcttctttcc-gtgtagtcggtggaggatatgcca
gatatg-aagtgtcttgcggc---tggttttc--gaatcg-gctacgagtcctttgaaat
gtatagaactg--a-ctctc-tttgttcgaaaagcgtggcgttgctggt--tgtgaaggc
tgtttgtatggcttgtc-ggcgaccg-gtttgtctgctatgaca-tt-aatggaggaatg
tttgattcgcggtatggttggctt-cggctgaacaggc-gcttattggacgttattcctg
ttgtagtgg-tatgaac-tggtgaaccgtag-ct-aatgcg-t-gacttggc-ttttgaa
c--cggctttgc-tg-t-gc----------gaagtaga-gtgaca-gtttcggct-gtc-
--ga-g-tgt-cgaccc-at-ttgg-gaaa--tt--gtgccgtgt--gacttcggttgcg
tag-catctc--------------------------------------------------
----------a-------------------------------------------------
------------------------------------------------------a
>EU113307
c-----------------------------------------------------------
------------------------------------------------------------
------------------------------------------------------------
------------------------------------------------------------
------------------------------------------------------------
------------------------------------------------------------
------------------------------------------------------------
----------------------------------------------------------c-
-----------------------------acacc-ta-aa-a-a-caa------------
------------------------------------------------------------
------------------------------------------------------------
------------------------------------------------------------
------------------------------------------------------------
--------t-ccacg-tg-aa--c-cgtatcaacc-c------------aata-a--t--
------------------------------------------------------------
--------t-gggg---------------------------------------g-tttac
ttggcg---gc---gg-ctgctagca----tc-tttt------tgctg---gctggctac
tgc--tgagtgaatcct---atc----gc-gagcgttctgac-ttcggttggagctagta
gct-taa-c--ttat-aaa-ccctttcttaaatactgaatatactgtggg-gacgaaagt
ctctgcttttaactagatagcaactttcagcagtggatgtctaggctcgcacatcg-atg
aagaacgctgcgaactgcgatacgtaatgcgaattgcaggattca--gtgagtcatcgaa
attttgaacgcatatt-g-ca-cttcc-gggtt-atc--cc-tggaagtatgcctgtatc
agtgtccgtacatcaaacttggttttcttctttcc-gtgtagtcggtggaggatatgcca
gatatg-aagtgtcttgcggc---tggttttc--gaatcg-gctacgagtcctttgaaat
gtatagaactg--a-ctctc-tttgttcgaaaagcgtggcgttgctggt--tgtgaaggc
tgtttgtatggcttgtc-ggcgaccg-gtttgtctgctatgaca-tt-aatggaggaatg
tttgattcgcggtatggttggctt-cggctgaacaggc-gcttattggacgttattcctg
ttgtagtgg-tatgaac-tggtgaaccgtag-ct-aatgcg-t-gacttggc-ttttgaa
c--cggctttgc-tg-t-gc----------gaagtaga-gtgaca-gtttcggct-gtc-
--ga-g-tgt-cgaccc-at-ttgg-gaaa--tt--gtgccgtgt--gacttcggttgcg
tag-catctc--------------------------------------------------
----------a-------------------------------------------------
------------------------------------------------------a
>EU113306
c-----------------------------------------------------------
------------------------------------------------------------
------------------------------------------------------------
------------------------------------------------------------
------------------------------------------------------------
------------------------------------------------------------
------------------------------------------------------------
----------------------------------------------------------c-
-----------------------------acacc-ta-aa-a-a-caa------------
------------------------------------------------------------
------------------------------------------------------------
------------------------------------------------------------
------------------------------------------------------------
--------t-ccacg-tg-aa--c-cgtatcaacc-c------------aata-a--t--
------------------------------------------------------------
--------t-gggg---------------------------------------g-tttac
ttggcg---gc---gg-ctgctagca----tc-tttt------tgctg---gctggctac
tgc--tgagtgaatcct---atc----gc-gagcgttctgac-ttcggttggagctagta
gct-taa-c--ttat-aaa-ccctttcttaaatactgaatatactgtggg-gacgaaagt
ctctgcttttaactagatagcaactttcagcagtggatgtctaggctcgcacatcg-atg
aagaacgctgcgaactgcgatacgtaatgcgaattgcaggattca--gtgagtcatcgaa
attttgaacgcatatt-g-ca-cttcc-gggtt-atc--cc-tggaagtatgcctgtatc
agtgtccgtacatcaaacttggttttcttctttcc-gtgtagtcggtggaggatatgcca
gatatg-aagtgtcttgcggc---tggttttc--gaatcg-gctacgagtcctttgaaat
gtatagaactg--a-ctctc-tttgttcgaaaagcgtggcgttgctggt--tgtgaaggc
tgtttgtatggcttgtc-ggcgaccg-gtttgtctgctatgaca-tt-aatggaggaatg
tttgattcgcggtatggttggctt-cggctgaacaggc-gcttattggacgttattcctg
ttgtagtgg-tatgaac-tggtgaaccgtag-ct-aatgcg-t-gacttggc-ttttgaa
c--cggctttgc-tg-t-gc----------gaagtaga-gtgaca-gtttcggct-gtc-
--ga-g-tgt-cgaccc-at-ttgg-gaaa--tt--gtgccgtgt--gacttcggttgcg
tag-catctc--------------------------------------------------
----------a-------------------------------------------------
------------------------------------------------------a
>EU113305
c-----------------------------------------------------------
------------------------------------------------------------
------------------------------------------------------------
------------------------------------------------------------
------------------------------------------------------------
------------------------------------------------------------
------------------------------------------------------------
----------------------------------------------------------c-
-----------------------------acacc-ta-aa-a-a-caa------------
------------------------------------------------------------
------------------------------------------------------------
------------------------------------------------------------
------------------------------------------------------------
--------t-ccacg-tg-aa--c-cgtatcaacc-c------------aata-a--t--
------------------------------------------------------------
--------t-gggg---------------------------------------g-tttac
ttggcg---gc---gg-ctgctagca----tc-tttt------tgctg---gctggctac
tgc--tgagtgaatcct---atc----gc-gagcgttctgac-ttcggttggagctagta
gct-taa-c--ttat-aaa-ccctttcttaaatactgaatatactgtggg-gacgaaagt
ctctgcttttaactagatagcaactttcagcagtggatgtctaggctcgcacatcg-atg
aagaacgctgcgaactgcgatacgtaatgcgaattgcaggattca--gtgagtcatcgaa
attttgaacgcatatt-g-ca-cttcc-gggtt-atc--cc-tggaagtatgcctgtatc
agtgtccgtacatcaaacttggttttcttctttcc-gtgtagtcggtggaggatatgcca
gatatg-aagtgtcttgcggc---tggttttc--gaatcg-gctacgagtcctttgaaat
gtatagaactg--a-ctctc-tttgttcgaaaagcgtggcgttgctggt--tgtgaaggc
tgtttgtatggcttgtc-ggcgaccg-gtttgtctgctatgaca-tt-aatggaggaatg
tttgattcgcggtatggttggctt-cggctgaacaggc-gcttattggacgttattcctg
ttgtagtgg-tatgaac-tggtgaaccgtag-ct-aatgcg-t-gacttggc-ttttgaa
c--cggctttgc-tg-t-gc----------gaagtaga-gtgaca-gtttcggct-gtc-
--ga-g-tgt-cgaccc-at-ttgg-gaaa--tt--gtgccgtgt--gacttcggttgcg
tag-catctc--------------------------------------------------
----------a-------------------------------------------------
------------------------------------------------------a
>EU113304
c-----------------------------------------------------------
------------------------------------------------------------
------------------------------------------------------------
------------------------------------------------------------
------------------------------------------------------------
------------------------------------------------------------
------------------------------------------------------------
----------------------------------------------------------c-
-----------------------------acacc-ta-aa-a-a-caa------------
------------------------------------------------------------
------------------------------------------------------------
------------------------------------------------------------
------------------------------------------------------------
--------t-ccacg-tg-aa--c-cgtatcaacc-c------------aata-a--t--
------------------------------------------------------------
--------t-gggg---------------------------------------g-tttac
ttggcg---gc---gg-ctgctagca----tc-tttt------tgctg---gctggctac
tgc--tgagtgaatcct---atc----gc-gagcgttctgac-ttcggttggagctagta
gct-taa-c--ttat-aaa-ccctttcttaaatactgaatatactgtggg-gacgaaagt
ctctgcttttaactagatagcaactttcagcagtggatgtctaggctcgcacatcg-atg
aagaacgctgcgaactgcgatacgtaatgcgaattgcaggattca--gtgagtcatcgaa
attttgaacgcatatt-g-ca-cttcc-gggtt-atc--cc-tggaagtatgcctgtatc
agtgtccgtacatcaaacttggttttcttctttcc-gtgtagtcggtggaggatatgcca
gatgtg-aagtgtcttgcggc---tggttttc--gaatcg-gctacgagtcctttgaaat
gtatagaactg--a-ctctc-tttgttcgaaaagcgtggcgttgctggt--tgtgaaggc
tgtttgtatggcttgtc-ggcgaccg-gtttgtctgctatgaca-tt-aatggaggaatg
tttgattcgcggtatggttggctt-cggctgaacaggc-gcttattggacgttattcctg
ttgtagtgg-tatgaac-tggtgaaccgtag-ct-aatgcg-t-gacttggc-ttttgaa
c--cggctttgc-tg-t-gc----------gaagtaga-gtgaca-gtttcggct-gtc-
--ga-g-tgt-cgaccc-at-ttgg-gaaa--tt--gtgccgtgt--gacttcggttgcg
tag-catctc--------------------------------------------------
----------a-------------------------------------------------
------------------------------------------------------a
>EU113303
c-----------------------------------------------------------
------------------------------------------------------------
------------------------------------------------------------
------------------------------------------------------------
------------------------------------------------------------
------------------------------------------------------------
------------------------------------------------------------
----------------------------------------------------------c-
-----------------------------acacc-ta-aa-a-a-caa------------
------------------------------------------------------------
------------------------------------------------------------
------------------------------------------------------------
------------------------------------------------------------
--------t-ccacg-tg-aa--c-cgtatcaacc-c------------aata-a--t--
------------------------------------------------------------
--------t-gggg---------------------------------------g-tttac
ttggcg---gc---gg-ctgctagca----tc-tttt------tgctg---gctggctac
tgc--tgagtgaatcct---atc----gc-gagcgttctgac-ttcggttggagctagta
gct-taa-c--ttat-aaa-ccctttcttaaatactgaatatactgtggg-gacgaaagt
ctctgcttttaactagatagcaactttcagcagtggatgtctaggctcgcacatcg-atg
aagaacgctgcgaactgcgatacgtaatgcgaattgcaggattca--gtgagtcatcgaa
attttgaacgcatatt-g-ca-cttcc-gggtt-atc--cc-tggaagtatgcctgtatc
agtgtccgtacatcaaacttggttttcttctttcc-gtgtagtcggtggaggatatgcca
gatgtg-aagtgtcttgcggc---tggttttc--gaatcg-gctacgagtcctttgaaat
gtatagaactg--a-ctctc-tttgttcgaaaagcgtggcgttgctggt--tgtgaaggc
tgtttgtatggcttgtc-ggcgaccg-gtttgtctgctatgaca-tt-aatggaggaatg
tttgattcgcggtatggttggctt-cggctgaacaggc-gcttattggacgttattcctg
ttgtagtgg-tatgaac-tggtgaaccgtag-ct-aatgcg-t-gacttggc-ttttgaa
c--cggctttgc-tg-t-gc----------gaagtaga-gtgaca-gtttcggct-gtc-
--ga-g-tgt-cgaccc-at-ttgg-gaaa--tt--gtgccgtgt--gacttcggttgcg
tag-catctc--------------------------------------------------
----------a-------------------------------------------------
------------------------------------------------------a
>EU876604
c-----------------------------------------------------------
------------------------------------------------------------
------------------------------------------------------------
------------------------------------------------------------
------------------------------------------------------------
------------------------------------------------------------
------------------------------------------------------------
----------------------------------------------------------c-
-----------------------------acacc-ta-aa-a-a-ctt------------
------------------------------------------------------------
------------------------------------------------------------
------------------------------------------------------------
------------------------------------------------------------
--------t-ccacg-tg-aa--c-tgtatcaacc-c------------catt-aa-t--
------------------------------------------------------------
--------t-gggg---------------------------------------gttttgt
ttggcg---gt---ga-tcgctagct----ta-at--------tgctg---gttgattac
tgc--taggcgagccct---atc-atggc-gagcgtttgggc-ttcggtctgaactagta
gct-ttt-a--tttt-aaa-ccctttcttaattactgattatactgtggg-gacgaaagt
ctctgcttttaactagatagcaactttcagcagtggatgtctaggctcgcacatcg-atg
aagaacgctgcgaactgcgatacgtaatgcgaattgcaggattca--gtgagtcatcgaa
attttgaacgcatatt-g-ca-cttcc-gggtt-agt--cc-tgggagtatgcctgtatc
agtgtccgtacatcaaacttggttttcttctttcc-gtgtagtcggtggaggatatgcca
gatgtg-aagtgtcttgcggc---taattttc--gaattg-actgcgagtcctttgaaat
gtacagaactgtac-ttctc-tttgctcgaaaagtgtggcgttgctggt--tgtgaaggc
tgtccatgtgaccagtc-ggcgatcg-gtttgtctgctatggca-tt-aatggaggaata
tttagttcgcggtatgattagctt-cggctgaacaggc-gcttattggacgtttttcctg
ttgtggcgg-tatgaac-tgatgaaccgtag--t-cgtgtg-t-gacttggc-ttttgaa
t--tggctttgc-tgtt-gc----------gaagtaga-gtggca-gtttcggct-gtc-
--ga-g-ggt-cgaccc-at-ttgg-gaac-tat--gtgttgtgt--ggcttcggtcgcg
cgg-catctc--------------------------------------------------
------------------------------------------------------------
------------------------------------------------------a
>EU876603
c-----------------------------------------------------------
------------------------------------------------------------
------------------------------------------------------------
------------------------------------------------------------
------------------------------------------------------------
------------------------------------------------------------
------------------------------------------------------------
----------------------------------------------------------c-
-----------------------------acacc-ta-aa-a-a-ctt------------
------------------------------------------------------------
------------------------------------------------------------
------------------------------------------------------------
------------------------------------------------------------
--------t-ccacg-tg-aa--c-tgtatcaacc-c------------catt-aa-t--
------------------------------------------------------------
--------t-gggg---------------------------------------gttttgt
ttggcg---gt---ga-tcgctagct----ta-at--------tgctg---gttgattac
tgc--taggcgagccct---atc-atggc-gagcgtttgggc-ttcggtctgaactagta
gct-ttt-a--tttt-aaa-ccctttcttaattactgattatactgtggg-gacgaaagt
ctctgcttttaactagatagcaactttcagcagtggatgtctaggctcgcacatcg-atg
aagaacgctgcgaactgcgatacgtaatgcgaattgcaggattca--gtgagtcatcgaa
attttgaacgcatatt-g-ca-cttcc-gggtt-agt--cc-tgggagtatgcctgtatc
agtgtccgtacatcaaacttggttttcttctttcc-gtgtagtcggtggaggatatgcca
gatgtg-aagtgtcttgcggc---taattttc--gaattg-actgcgagtcctttgaaat
gtacagaactgtac-ttctc-tttgctcgaaaagtgtggcgttgctggt--tgtgaaggc
tgtccatgtgaccagtc-ggcgatcg-gtttgtctgctatggca-tt-aatggaggaata
tttaattcgcggtatgattagctt-cggctgaacaggc-gcttattggacgtttttcctg
ttgtggcgg-tatgaac-tgatgaaccgtag--t-cgtgtg-t-gacttggc-ttttgaa
t--tggctttgc-tgtt-gc----------gaagtaga-gtggca-gtttcgact-gtc-
--ga-g-ggt-cgaccc-at-ttgg-gaac-tat--gtgttgtgt--ggcttcggtcgcg
cgg-catctc--------------------------------------------------
------------------------------------------------------------
------------------------------------------------------a
>EU876602
c-----------------------------------------------------------
------------------------------------------------------------
------------------------------------------------------------
------------------------------------------------------------
------------------------------------------------------------
------------------------------------------------------------
------------------------------------------------------------
----------------------------------------------------------c-
-----------------------------acacc-ta-aa-a-a-ctt------------
------------------------------------------------------------
------------------------------------------------------------
------------------------------------------------------------
------------------------------------------------------------
--------t-ccacg-tg-aa--c-tgtatcaacc-c------------catt-aa-t--
------------------------------------------------------------
--------t-gggg---------------------------------------gttttgt
ttggcg---gt---ga-tcgctagct----ta-at--------tgctg---gttgattac
tgc--taggcgagccct---atc-atggc-gagcgtttgggc-ttcggtctgaactagta
gct-ttt-a--tttt-aaa-ccctctcttaattactgattatactgtggg-gacgaaagt
ctctscttttaactagatagcaactttcagcagtggatgtctaggctcgcacatcg-atg
aagaacgctgcgaactgcgatacgtaatgcgaattgcaggattca--gtgagtcatcgaa
attttgaacgcatatt-g-ca-cttcc-gggtt-agt--cc-tgggagtatgcctgtatc
agtgtccgtacatcaaacttggttttcttctttcc-gtgtagtcggtggaggatatgcca
gatgtg-aagtgtcttgcggc---taattttc--gaattg-actgcgagtcctttgaaat
gtacagaactgtac-ttctc-tttgctcgaaaagtgtggcgttgctggt--tgtgaaggc
tgtccatgtgaccagtc-ggcgatcg-gtttgtctgctatggca-tt-aatggaggaata
tttaattcgcggtatgattagctt-cggctgaacaggc-gcttattggacgtttttcctg
ttgtggcgg-tatgaac-tgatgaaccgtag--t-cgtgtg-t-gacttggc-ttttgaa
t--tggctttgc-tgta-gc----------gaagtaga-gtggca-gtttcgact-gtc-
--ga-g-ggg-cgaccc-at-ttgg-gaac-tat--gtgttgtgt--ggcttcggtcgcg
ggg-tatctt--------------------------------------------------
------------------------------------------------------------
------------------------------------------------------a
>EU876601
c-----------------------------------------------------------
------------------------------------------------------------
------------------------------------------------------------
------------------------------------------------------------
------------------------------------------------------------
------------------------------------------------------------
------------------------------------------------------------
----------------------------------------------------------c-
-----------------------------acacc-ta-aa-a-a-ctt------------
------------------------------------------------------------
------------------------------------------------------------
------------------------------------------------------------
------------------------------------------------------------
--------t-ccacg-tg-aa--c-tgtatcaacc-c------------catt-aa-t--
------------------------------------------------------------
--------t-gggg---------------------------------------gttttgt
ttggcg---gt---ga-tcgctagct----ta-at--------tgctg---gttgattac
tgc--taggcgagccct---atc-atggc-gagcgtttgggc-ttcggtctgaactagta
gct-ttt-a--tttt-aaa-ccctttcttaattactgattatactgtggg-gacgaaagt
ctctgcttttaactagatagcaactttcagcagtggatgtctaggctcgcacatcg-atg
aagaacgctgcgaactgcgatacgtaatgcgaattgcaggattca--gtgagtcatcgaa
attttgaacgcatatt-g-ca-cttcc-gggtt-agt--cc-tgggagtatgcctgtatc
agtgtccgtacatcaaacttggttttcttctttcc-gtgtagtcggtggaggatatgcca
gatgtg-aagtgtcttgcggc---taattttc--gaattg-actgcgagtcctttgaaat
gtacagaactgtac-ttctc-tttgctcgaaaagtgtggcgttgctggt--tgtgaaggc
tgtccatgtgaccagtc-ggcgatcg-gtttgtctgctatggca-tt-aatggaggaata
tttaattcgcggtatgattagctt-cggctgaacaggc-gcttattggacgtttttcctg
ttgtggcgg-tatgaac-tgatgaaccatag--t-cgtgtg-t-gacttggc-ttttgaa
t--tggctttgc-tgtt-gc----------gaagtaga-gtggca-gtttcgact-gtc-
--ga-g-ggt-cgaccc-at-ttgg-gaac-tat--gtgttgtgt--ggcttcggtcgcg
cgg-catctc--------------------------------------------------
------------------------------------------------------------
------------------------------------------------------a
>EU876600
c-----------------------------------------------------------
------------------------------------------------------------
------------------------------------------------------------
------------------------------------------------------------
------------------------------------------------------------
------------------------------------------------------------
------------------------------------------------------------
----------------------------------------------------------c-
-----------------------------acacc-ta-aa-a-a-ctt------------
------------------------------------------------------------
------------------------------------------------------------
------------------------------------------------------------
------------------------------------------------------------
--------t-ccacg-tg-aa--c-tgtatcaacc-c------------catt-aa-t--
------------------------------------------------------------
--------t-gggg---------------------------------------gttttgt
ttggcg---gt---ga-tcgctagct----ta-at--------tgctg---gttgattac
tgc--taggcgagccct---atc-atggc-gagcgtttgggc-ttcggtctgaactagta
gct-ttt-a--tttt-aaa-ccctttcttaattactgattatactgtggg-gacgaaagt
ctctgcttttaactagatagcaactttctgcagtggttgtctaggctcgcacatcg-atg
aagaacgctgcgaactgcgatacgtaatgcgaatagcaggattca--gtgagtcatcgaa
attttgaacgcatatt-g-ca-cttcc-gggtt-agt--cc-tgggagtatgcctgtatc
agtgtccgtacatcaaacttggttttcttctttcc-gtgtagtcggtggaggatatgcca
gatgtg-aagtgtcttgcggc---taattttc--gaattg-actgcgagtcctttgaaat
gtacagaactgtac-ttctc-tttgctcgaaaagtgtggcgttgctggt--tgtgaaggc
tgtccatgtgaccagtc-ggcgatcg-gtttgtctgctatggca-tt-aatggaggaata
tttaattcgcggtatgattagctt-cggctgaacaggc-gcttattggacgtttttcctg
ttgtggcgg-tatgaac-tgatgaaccgtag--t-cgtgtg-t-gacttggc-ttttgaa
t--tggctttgc-tgtt-gc----------gaagtaga-gtggca-gtttcgact-gtc-
--ga-g-ggt-cgaccc-at-ttgg-gaac-tat--gtgttgtgt--ggcttcggtcgcg
cgg-catctc--------------------------------------------------
------------------------------------------------------------
------------------------------------------------------a
>EU876599
c-----------------------------------------------------------
------------------------------------------------------------
------------------------------------------------------------
------------------------------------------------------------
------------------------------------------------------------
------------------------------------------------------------
------------------------------------------------------------
----------------------------------------------------------c-
-----------------------------acacc-ta-aa-a-a-ctt------------
------------------------------------------------------------
------------------------------------------------------------
------------------------------------------------------------
------------------------------------------------------------
--------t-ccacg-tg-aa--c-tgtatcaacc-c------------catt-aa-t--
------------------------------------------------------------
--------t-gggg---------------------------------------gttttgt
ttggcg---gt---ga-tcgctagct----ta-at--------tgctg---gttgattac
tgc--taggcgagccct---atc-atggc-gagcgtttgggc-ttcggtctgaactagta
gct-ttt-a--tttt-aaa-ccctttcttaattactgattatactgtggg-gacgaaagt
ctctgcttttaactagatagcaactttcagcagtggatgtctaggctcgcacatcg-atg
aaggacgctgcgaactgcgatacgtaatgcgaattgcaggattca--gtgagtcatcgaa
attttgaacgcatatt-g-ca-cttcc-gggtt-agt--cc-tgggagtatgcctgtatc
agtgtccgtacatcaaacttggttttcttctttcc-gtgtagtcggtggaggatatgcca
gatgtg-aagtgtcttgcggc---taattttc--gaattg-actgcgagtcctttgaaat
gtacagaactgtac-ttctc-tttgctcgaaaagtgtggcgttgctggt--tgtgaaggc
tgtccatgtgaccagtc-ggcgatcg-gtttgtctgctatggca-tt-aatggaggaata
tttaattcgcggtatgattagctt-cggctgaacaggc-gcttattggacgtttttcctg
ttgtggcgg-tatgaac-tgatgaaccgtag--t-cgtgtg-t-gacttggc-ttttgaa
t--tggctttgc-tgtt-gc----------gaagtaga-gtggca-gtttcgact-gtc-
--ga-g-ggt-cgaccc-at-ttgg-gaac-tat--gtgttgtgt--ggcttcggtcgcg
cgg-catctc--------------------------------------------------
------------------------------------------------------------
------------------------------------------------------a
>EU876598
c-----------------------------------------------------------
------------------------------------------------------------
------------------------------------------------------------
------------------------------------------------------------
------------------------------------------------------------
------------------------------------------------------------
------------------------------------------------------------
----------------------------------------------------------c-
-----------------------------acacc-ta-aa-a-a-ctt------------
------------------------------------------------------------
------------------------------------------------------------
------------------------------------------------------------
------------------------------------------------------------
--------t-ccacg-tg-aa--c-tgtatcaacc-c------------catt-aa-t--
------------------------------------------------------------
--------t-gggg---------------------------------------gttttgt
ttggcg---gt---ga-tcgctagct----ta-at--------tgctg---gttgattac
tgc--taggcgagccct---atc-atggc-gagcgtttgggc-ttcggtctgaactagta
gct-ttt-a--tttt-aaa-ccctttcttaattactgattatactgtggg-gacgaaagt
ctctgcttttaactagatagcaactttcagcagtggatgtctaggctcgcacatcg-atg
aagaacgctgcgaactgcgatacgtaatgcgaattgcaggattca--gtgagtcatcgaa
attttgaacgcatatt-g-ca-cttcc-gggtt-agt--cc-tgggagtatgcctgtatc
agtgtccgtacatcaaacttggttttcttctttcc-gtgtagtcggtggaggatatgcca
gatgtg-aagtgtcttgcggc---taattttc--gaattg-actgcgagtcctttgaaat
gtacagaactgtac-ttctc-cttgctcgaaaagtgtggcgttgctggt--tgtgaaggc
tgtccatgtgaccagtc-ggcgatcg-gtttgtctgctatggca-tt-aatggaggaata
tttaattcgcggtatgattagctt-cggctgaacaggc-gcttattggacgtttttcctg
ttgtggcgg-tatgaac-tgatgaaccgtag--t-cgtgtg-t-gacttggc-ttttgaa
t--tggctttgc-tgtt-gc----------gaagtaga-gtggca-gtttcgact-gtc-
--ga-g-ggt-cgaccc-at-ttgg-gaac-tat--gtgttgtgt--ggcttcggtcgcg
cgg-catctc--------------------------------------------------
------------------------------------------------------------
------------------------------------------------------a
>EU876597
c-----------------------------------------------------------
------------------------------------------------------------
------------------------------------------------------------
------------------------------------------------------------
------------------------------------------------------------
------------------------------------------------------------
------------------------------------------------------------
----------------------------------------------------------c-
-----------------------------acacc-ta-aa-a-a-ctt------------
------------------------------------------------------------
------------------------------------------------------------
------------------------------------------------------------
------------------------------------------------------------
--------t-ccacg-tg-aa--c-tgtatcaacc-c------------catt-aa-t--
------------------------------------------------------------
--------t-gggg---------------------------------------gttttgt
ttggcg---gt---ga-tcgctagct----ta-at--------tgctg---gttgattat
tgc--taggcgagccct---atc-atggc-gagcgtttgggc-ttcggtctgaactagta
gct-ttt-a--tttt-aaa-ccctttcttaattactgattatactgtggg-gacgaaagt
ctctgcttttaactagatagcaactttcagcagtggatgtctaggctcgcacatcg-atg
aagaacgctgcgaactgcgatacgtaatgcgaattgcaggattca--gtgagtcatcgaa
attttgaacgcatatt-g-ca-cttcc-gggtt-agt--cc-tgggagtatgcctgtatc
agtgtccgtacatcaaacttggttttcttctttcc-gtgtagtcggtggaggatatgcca
gatgtg-aagtgtcttgcggc---taattttc--gaattg-actgcgagtcctttgaaat
gtacagaactgtac-ttctc-tttgctcgaaaagtgtggcgttgctggt--tgtgaaggc
tgtccatgtgaccagtc-ggcgatcg-gtttgtctgctatggca-tt-aatggaggaata
tttaattcgcggtatgactagctt-cggctgaacaggc-gcttattggacgtttttcctg
ttgtggcgg-tatgaac-tgatgaaccgtag--t-cgtgtg-t-gacttggc-ttttgaa
t--tggctttgc-tgtt-gc----------gaagtaga-gtggca-gtttcgact-gtc-
--ga-g-ggt-cgaccc-at-ttgg-gaac-tat--gtgttgtgt--ggcttcggtcgcg
cgg-catctc--------------------------------------------------
------------------------------------------------------------
------------------------------------------------------a
>EU876596
c-----------------------------------------------------------
------------------------------------------------------------
------------------------------------------------------------
------------------------------------------------------------
------------------------------------------------------------
------------------------------------------------------------
------------------------------------------------------------
----------------------------------------------------------c-
-----------------------------acacc-ta-aa-a-a-ctt------------
------------------------------------------------------------
------------------------------------------------------------
------------------------------------------------------------
------------------------------------------------------------
--------t-ccacg-tg-aa--c-tgtatcaacc-c------------catt-aa-t--
------------------------------------------------------------
--------t-gggg---------------------------------------gttttgt
ttggcg---gt---ga-tcgctagct----ta-at--------tgctg---gttgattac
tgc--taggcgagccct---atc-atggc-gagcgtttgggc-ttcggtctgaactagta
gct-ttt-a--tttt-aaa-ccctttcttaattactgattatactgtggg-gacgaaagt
ctctgcttttaactagatagcaactttcagcagtggatgtctaggctcgcacatcg-atg
aagaacgctgcgaactgcgatacgtaatgcgaattgcaggattca--gtgagtcatcgaa
attttgaacgcatatt-g-aa-cttcc-gggtt-agt--cc-tgggagtatgcctgtatc
agtgtccgtacatcaaacttggttttcttctttcc-gtgtagtcggtggaggatatgcca
gatgtg-aagtgtcttgcggc---taattttc--gaattg-actgcgagtcctttgaaat
gtacagaactgtac-ttctc-tttgctcgaaaagtgtggcgttgctggt--tgtgaaggc
tgtccatgtgaccagtc-ggcgatcg-gtttgtctgctatggca-tt-aatggaggaata
tttaattcgcggtatgattagctt-cggctgaacaggc-gcttattggacgtttttcctg
ttgtggcgg-tatgaac-tgatgaaccgtag--t-cgtgtg-t-gacttggc-ttttgaa
t--tggctttgc-tgtt-gc----------gaagtaga-gtggca-gtttcgact-gtc-
--ga-g-ggt-cgaccc-at-ttgg-gaac-tat--gtgttgtgt--ggcttcggtcgcg
cgg-catctc--------------------------------------------------
------------------------------------------------------------
------------------------------------------------------a
>EU876595
c-----------------------------------------------------------
------------------------------------------------------------
------------------------------------------------------------
------------------------------------------------------------
------------------------------------------------------------
------------------------------------------------------------
------------------------------------------------------------
----------------------------------------------------------c-
-----------------------------acacc-ta-aa-a-a-ctt------------
------------------------------------------------------------
------------------------------------------------------------
------------------------------------------------------------
------------------------------------------------------------
--------t-ccacg-tg-aa--c-tgtatcaacc-c------------catt-aa-t--
------------------------------------------------------------
--------t-gggg---------------------------------------gttttgt
ttggcg---gt---ga-tcgctagct----ta-at--------tgctg---gttgattac
tgc--taggcgagccct---atc-atggc-gagcgtttgggc-ttcggtctgaactagta
gct-ttt-a--tttt-aaa-ccctttcttaattactgattatactgtggg-gacgaaagt
ctctgcttttaactagatagcaactttcagcagtggatgtctaggctcgcacatcg-atg
aagaacgctgcgaactgcgatacgtaatgcgaattgcaggattca--gtgagtcatcgaa
attttgaacgcatatt-g-ca-cttcc-gggtt-agt--cc-tgggagtatgcctgtatc
agtgtccgtacatcaaacttggttttcttctttcc-gtgtagtcggtggaggatatgcca
gatgtg-aagtgtcttgcggc---taattttc--gaattg-actgcgagtcctttgaaat
gtacagaactgtac-ttctc-tttgctcgaaaagtgtggcgttgctggt--tgtgaaggc
tgtccatgtgaccagtc-ggcgatcg-gtttgtctgctatggca-tt-aatggaggaata
tttaattcgcggtatgattagctt-cggctgaacaggc-gcttattggacgtttttcctg
ttgtggcgg-tatgaac-tgatgaaccgtag--t-cgtgtg-t-gacttggc-ttttgaa
t--tggctttgc-tgtt-gc----------gaagtaga-gtggca-gtttcgact-gtc-
--ga-g-ggt-cgaccc-at-ttgg-gaac-tat--gtgttgtgt--ggcttcggtcgcg
cgg-catctc--------------------------------------------------
------------------------------------------------------------
------------------------------------------------------a
>EU876594
c-----------------------------------------------------------
------------------------------------------------------------
------------------------------------------------------------
------------------------------------------------------------
------------------------------------------------------------
------------------------------------------------------------
------------------------------------------------------------
----------------------------------------------------------c-
-----------------------------acacc-ta-aa-a-a-ctt------------
------------------------------------------------------------
------------------------------------------------------------
------------------------------------------------------------
------------------------------------------------------------
--------t-ccacg-tg-aa--c-tgtatcaacc-c------------catt-aa-t--
------------------------------------------------------------
--------t-gggg---------------------------------------gttttgt
ttggcg---gt---ga-tcgctagct----ta-at--------tgctg---gttgattac
tgc--taggcgagccct---atc-atggc-gagcgtttgggc-ttcggtctgaactagta
gct-ttt-a--tttt-aaa-ccctttcttaattactgattatactgtggg-gacgaaagt
ctctgcttttaactagatagcaactttcagcagtggatgtctaggctcgcacatcg-atg
aagaacgctgcgaactgcgatacgtaatgcgaattgcaggattca--gtgagtcatcgaa
attttgaacgcatatt-g-ca-cttcc-gggtt-agt--cc-tgggagtatgcctgtatc
agtgtctgtacatcaaacttggttttcttctttcc-gtgtagtcggtggaggatatgcca
gatgtg-aagtgtcttgcggc---taattttc--gaattg-actgcgagtcctttgaaat
gtacagaactgtac-ttctc-tttgctcgaaaagtgtggcgttgctggt--tgtgaaggc
tgtccatgtgaccagtc-ggcgatcg-gtttgtctgctatggca-tt-aatggaggaata
tttaattcgcggtatgattagctt-cggctgaacaggc-gcttattggacgtttttcctg
ttgtggcgg-tatgaac-tgatgaaccgtag--t-cgtgtg-t-gacttggc-ttttgaa
t--tggctttgc-tgtt-gc----------gaagtaga-gtggca-gtttcgact-gtc-
--ga-g-ggt-cgaccc-at-ttgg-gaac-tat--gtgttgtgt--ggcttcggtcgcg
cgg-catctc--------------------------------------------------
------------------------------------------------------------
------------------------------------------------------a
>EU876593
c-----------------------------------------------------------
------------------------------------------------------------
------------------------------------------------------------
------------------------------------------------------------
------------------------------------------------------------
------------------------------------------------------------
------------------------------------------------------------
----------------------------------------------------------c-
-----------------------------acacc-ta-aa-a-a-ctt------------
------------------------------------------------------------
------------------------------------------------------------
------------------------------------------------------------
------------------------------------------------------------
--------t-ccacg-tg-aa--c-tgtatcaacc-c------------catt-aa-t--
------------------------------------------------------------
--------t-gggg---------------------------------------gttttgt
ttggcg---gt---ga-tcgctagct----ta-at--------tgctg---gttgattac
tgc--taggcgagccct---atc-atggc-gagcgtttgggc-ttcggtctgaactagta
gct-ttt-a--tttt-aaa-ccctttcttaattactgattatactgtggg-gacgaaagt
ctctgcttttaactagatagcaactttcagcagtggatgtctaggctcgcacatcg-atg
aagaacgctgcgaactgcgatacgtaatgcgaattgcaggattca--gtgagtcatcgaa
attttgaacgcatatt-g-ca-cttcc-gggtt-agt--cc-tgggagtatgcctgtatc
agtgtccgtacatcaaacttggttttcttctttcc-gtgtagtcggtggaggatatgcca
gatgtg-aagtgtcttgcggc---taattttc--gaattg-actgcgagtcctttgaaat
gtacagaactgtac-ttctc-tttgctcgaaaagtgtggcgttgctggt--tgtgaaggc
tgtccatgtgaccagtc-ggcgatcg-gtttgtctgctatggca-tt-aatggaggaata
tttaattcgcggtatgattagctt-cggctgaacaggc-gcttattggacgtttttcctg
ttgtggcgg-tatgaac-tgatgaaccgtag--t-cgtgtg-t-gacttggc-ttttgaa
t--tggctttgc-tgtt-gc----------gaagtaga-gtggca-gtttcgact-gtc-
--ga-g-ggt-cgaccc-at-ttgg-gaac-tat--gtgttgtgt--ggcttcggtcgcg
cgg-catctc--------------------------------------------------
------------------------------------------------------------
------------------------------------------------------a
>EU876592
c-----------------------------------------------------------
------------------------------------------------------------
------------------------------------------------------------
------------------------------------------------------------
------------------------------------------------------------
------------------------------------------------------------
------------------------------------------------------------
----------------------------------------------------------c-
-----------------------------acacc-ta-aa-a-a-ctt------------
------------------------------------------------------------
------------------------------------------------------------
------------------------------------------------------------
------------------------------------------------------------
--------t-ccacg-tg-aa--c-tgtatcaacc-c------------catt-aa-t--
------------------------------------------------------------
--------t-gggg---------------------------------------gttttgt
ttggcg---gt---ga-tcgctaact----ta-at--------tgctg---gttgattac
tgc--taggcgagccct---atc-atggc-gagcgtttgggc-ttcggtctgaactagta
gct-ttt-a--tttt-aaa-ccctttcttaattactgattatactgtggg-gacgaaagt
ctctgcttttaactagatagcaactttcagcagtggatgtctaggctcgcacatcg-atg
aagaacgctgcgaactgcgatacgtaatgcgaattgcaggattca--gtgagtcatcgaa
attttgaacgcatatt-g-ca-cttcc-gggtt-agt--cc-tgggagtatgcctgtatc
agtgtccgtacatcaaacttggttttcttctttcc-gtgtagtcggtggaggatatgcca
gatgtg-aagtgtcttgcggc---taattttc--gaattg-actgcgagtcctttgaaat
gtacagaactgtac-ttctc-tttgctcgaaaagtgtggcgttgctggt--tgtgaaggc
tgtccatgtgaccagtc-ggcgatcg-gtttgtctgctatggca-tt-aatggaggaata
tttaattcgcggtatgattagctt-cggctgagcaggc-gcttattggacgtttttcctg
ttgtggcgg-tatgaac-tgatgaaccgtag--t-cgtgtg-t-gacttggc-ttttgaa
t--tggctttgc-tgtt-gc----------gaagtaga-gtggca-gtttcgact-gtc-
--ga-g-ggt-cgaccc-at-ttgg-gaac-tat--gttttgtgt--ggcttcggtcgcg
cgg-catctc--------------------------------------------------
------------------------------------------------------------
------------------------------------------------------a
>EU876591
c-----------------------------------------------------------
------------------------------------------------------------
------------------------------------------------------------
------------------------------------------------------------
------------------------------------------------------------
------------------------------------------------------------
------------------------------------------------------------
----------------------------------------------------------c-
-----------------------------acacc-ta-aa-a-a-ctt------------
------------------------------------------------------------
------------------------------------------------------------
------------------------------------------------------------
------------------------------------------------------------
--------t-ccacg-tg-aa--c-tgtatcaacc-c------------catt-aa-t--
------------------------------------------------------------
--------t-gggg---------------------------------------gttttgt
ttggcg---gt---ga-tcgctagct----ta-at--------tgctg---gttgattac
tgc--taggcgagccct---atc-atggc-gagcgtttgggc-ttcggtctgaactagta
gct-ttt-a--tttt-aaa-ccctttcttaattactgattatactgtggg-gacgaaagt
ctctgcttttaactagatagcaactttcagcagtggatgtctaggctcgcacatcg-atg
aagaacgctgcgaactgcgatacgtaatgcgaattgcaggattca--gtgagtcatcgaa
attttgaacgcatatt-g-ca-cttcc-gggtt-agt--cc-tgggagtatgcctgtatc
agtgtccgtacatcaaacttggttttcttctttcc-gtgtagtcggtggaggatatgcca
gatgtg-aagtgtcttgcggc---taattttc--gaattg-actgcgagtcctttgaaat
gtacagaactgtac-ttctc-tttgctcgaaaagtgtggcgttgctggt--tgtgaaggc
tgtccatgtgaccagtc-ggcgatcg-gtttgtctgctatggca-tt-aatggaggaata
tttaattcgcggtatgattagctt-cggctgaacaggc-gcttattggacgtttttcctg
ttgcggcgg-tatgaac-tgatgaaccgtag--t-cgtgtg-t-gacttggc-ttttgaa
t--tggctttgc-tgtt-gc----------gaagtaga-gtggca-gtttcgact-gtc-
--ga-g-ggt-cgaccc-at-ttgg-gaac-tat--gtgttgtgt--ggcttcggtcgcg
cgg-catctc--------------------------------------------------
------------------------------------------------------------
------------------------------------------------------a
>EU876590
c-----------------------------------------------------------
------------------------------------------------------------
------------------------------------------------------------
------------------------------------------------------------
------------------------------------------------------------
------------------------------------------------------------
------------------------------------------------------------
----------------------------------------------------------c-
-----------------------------acacc-ta-aa-a-a-ctt------------
------------------------------------------------------------
------------------------------------------------------------
------------------------------------------------------------
------------------------------------------------------------
--------t-ccacg-tg-aa--c-tgtatcaacc-c------------catt-aa-t--
------------------------------------------------------------
--------t-gggg---------------------------------------gttttgt
ttggcg---gt---ga-tcgctagct----ta-at--------tgctg---gttgattac
tgc--taggcgagccct---atc-atggc-gagcgtttgggc-ttcggtctgaactagta
gct-ttt-a--tttt-aaa-ccctttcttaattactgattatactgtggg-gacgaaagt
ctctgcttttaactagatagcaactttcagcagtggatgtctaggctcgcacatcg-atg
aagaacgctgcgaactgcgatacgtaatgcgaattgcaggattca--gtgagtcatcgaa
attttgaacgcatatt-g-ca-cttcc-gggtt-agt--cc-tgggagtatgcctgtatc
agtgtccgtacatcaaacttggttttcttctttcc-gtgtggtcggtggaggatatgcca
gatgtg-aagtgtcttgcggc---taattttc--gaattg-actgcgagtcctttgaaat
gtacagaactgtac-ttctc-tttgctcgaaaagtgtggcgttgctggt--tgtgaaggc
tgtccatgtgaccagtc-ggcgatcg-gtttgtctgctatggca-tt-aatggaggaata
tttaattcgcggtatgattagctt-cggctgaacaggc-tcttattggacgtttttcctg
ttgtgttgg-tatgaac-tgatgaaccgtag--t-cgtgtg-t-gacttggc-ttttgaa
t--tggctttgc-tgtt-gc----------gaagtaga-gtggca-gtttcgact-gtc-
--ga-g-ggt-cgaccc-at-ttgg-gaac-tat--gtgttgtgt--ggcttcggtcgcg
cgg-catctc--------------------------------------------------
------------------------------------------------------------
------------------------------------------------------a
>EU876589
c-----------------------------------------------------------
------------------------------------------------------------
------------------------------------------------------------
------------------------------------------------------------
------------------------------------------------------------
------------------------------------------------------------
------------------------------------------------------------
----------------------------------------------------------c-
-----------------------------acacc-ta-aa-a-a-ctt------------
------------------------------------------------------------
------------------------------------------------------------
------------------------------------------------------------
------------------------------------------------------------
--------t-ccacg-tg-aa--c-tgtatcaacc-c------------catt-aa-t--
------------------------------------------------------------
--------t-gggg---------------------------------------gttttgt
ttggcg---gt---ga-tcgctagct----ta-at--------tgctg---gttgattac
tgc--taggcgagccct---atc-atggc-gagcgtttgggc-ttcggtctgaactagta
gct-ttt-a--tttt-aaa-ccctttcttaattactgattatactgtggg-gacgaaagt
ctctgcttttaactagatagcaactttcagcagtggatgtctaggctcgcacatcg-atg
aagaacgctgcgaactgcgatacgtaatgcgaattgcaggattca--gtgagtcatcgaa
attttgaacgcatatt-g-ca-cttcc-gggtt-agt--cc-tgggagtatgcctgtatc
agtgtccgtacatcaaacttggttttcttctttcc-gtgtagtcggtggaggatatgcca
gatgtg-aagtgtcttgcggc---taattttc--gaattg-actgcgagtcctttgaaat
gtacagaactgtac-ttctc-tttgctcgaaaagtgtggcgttgctggt--tgtgaaggc
tgtccatgtgaccagtc-ggcgatcg-gtttgtctgctatggca-tt-aatggaggaata
tttaattcgcggtatgattagctt-cggctgaacaggc-gcttattggacgtttttcctg
ttgtggcgg-tatgaac-tgatgaaccgtag--t-cgtgtg-t-gacttggc-ttttgaa
t--tggctttgc-tgtt-gc----------gaagtaga-gtggca-gtttcgact-gtc-
--ga-g-ggt-cgaccc-at-ttgg-gaac-tat--gtgttgtgt--ggcttcggtcgcg
cgg-catctc--------------------------------------------------
------------------------------------------------------------
------------------------------------------------------a
>EU876588
c-----------------------------------------------------------
------------------------------------------------------------
------------------------------------------------------------
------------------------------------------------------------
------------------------------------------------------------
------------------------------------------------------------
------------------------------------------------------------
----------------------------------------------------------c-
-----------------------------acacc-ta-aa-a-a-ctt------------
------------------------------------------------------------
------------------------------------------------------------
------------------------------------------------------------
------------------------------------------------------------
--------t-ccacg-tg-aa--c-tgtatcaacc-c------------catt-aa-t--
------------------------------------------------------------
--------t-gggg---------------------------------------gttttgt
ttggcg---gt---ga-tcgctagct----ta-at--------tgctg---gttgattac
ggc--taggcgagccct---atc-atggc-gagcgtttgggc-ttcggtctgaactagta
gct-ttt-a--tttt-aaa-ccctttcttaattactgattatactgtggg-gacgaaagt
ctctgcttttaactagatagcaactttcagcagtggatgtctaggctcgcacatcg-atg
aagaacgctgcgaactgcgatacgtaatgcgaattgcaggattca--gtgagtcatcgaa
attttgaacgcatatt-g-ca-cttcc-gggtt-agt--cc-tgggagtatgcctgtatc
agtgtccgtacatcaaacttggttttcttctttcc-gtgtagtcggtggaggatatgcca
gatgtg-aagtgtcttgcggc---taattttc--gaattg-actgcgagtcctttgaaat
gtacagaactgtac-ttctc-tttgctcgaaaagtgtggcgttgctggt--tgtgaaggc
tgtccatgtgaccagtc-ggcgatcg-gtttgtctgctatggca-tt-aatggaggaata
tttaattcgcggtatgattagctt-cggctgaacaggc-gcttattggacgtttttcctg
ttgtggcgg-tatgaac-tgatgaaccgtag--t-cgtgtg-t-gacttggc-ttttgaa
t--tggctttgc-tgtt-gc----------gaagtaga-gtggca-gtttcgact-gtc-
--ga-g-ggt-cgaccc-at-ttgg-gaac-tat--gtgttgtgt--ggcttcggtcgcg
cgg-catctc--------------------------------------------------
------------------------------------------------------------
------------------------------------------------------a
>EU876587
c-----------------------------------------------------------
------------------------------------------------------------
------------------------------------------------------------
------------------------------------------------------------
------------------------------------------------------------
------------------------------------------------------------
------------------------------------------------------------
----------------------------------------------------------c-
-----------------------------acacc-ta-aa-a-a-ctt------------
------------------------------------------------------------
------------------------------------------------------------
------------------------------------------------------------
------------------------------------------------------------
--------t-ccacg-tg-aa--c-tgtatcaacc-c------------catt-aa-t--
------------------------------------------------------------
--------t-gggg---------------------------------------gttttgt
ttggcg---gt---ga-tcgctagct----ta-at--------tgctg---gttgattac
tgc--taggcgagccct---atc-atggc-gagcgtttgggc-ttcggtctgaactagta
gct-ttt-a--tttt-aaa-ccctttcttaattactgattatactgtggg-gacgaaagt
ctctgcttttaactagatagcaactttcagcagtggatgtctaggctcgcacatcg-atg
aagaacgctgcgaactgcgatacgtaatgcgaattgcaggattca--gtgagtcatcgaa
attttgaacgcatatt-g-ca-cttcc-gggtt-agt--cc-tgggagtatgcctgtatc
agtgtccgtacatcaaacttggttttcttctttcc-gtgtagtcggtggaggatatgcca
gatgtg-aagtgtcttgcggc---taattttc--gaattg-actgcgagtcctttgaaat
gtacagaactgtac-ttctc-tttgctcgaaaagtgtggcgttgctggt--tgtgaaggc
tgtccatgtgaccagtc-ggcgatcg-gtttgtctgctatggca-tt-aatggaggaata
tttaattcgcggtatgattagctt-cggctgaacaggc-gcttattggacgtttttcctg
ttgtggcgg-tatgaac-tgatgaaccgtag--t-cgtgtg-t-gacttggc-ttttgaa
t--tggctttgc-tgtt-gc----------gaagtaga-gtggca-gtttcgact-gtc-
--ga-g-ggt-cgaccc-at-ttgg-gaac-tat--gtgttgtgt--ggcttcggtcgcg
cgg-catctc--------------------------------------------------
------------------------------------------------------------
------------------------------------------------------a
>EU876586
c-----------------------------------------------------------
------------------------------------------------------------
------------------------------------------------------------
------------------------------------------------------------
------------------------------------------------------------
------------------------------------------------------------
------------------------------------------------------------
----------------------------------------------------------c-
-----------------------------acacc-ta-aa-a-a-ctt------------
------------------------------------------------------------
------------------------------------------------------------
------------------------------------------------------------
------------------------------------------------------------
--------t-ccacg-tg-aa--c-tgtatcaacc-c------------catt-aa-t--
------------------------------------------------------------
--------t-gggg---------------------------------------gttttgt
ttggcg---gt---ga-tcgctagct----ta-at--------tgctg---gttgattac
tgc--taggcgagccct---atc-atggc-gagcgtttgggc-ttcggtctgaactagta
gct-ttt-a--tttt-aaa-ccctttcttaattactgattatactgtggg-gacgaaagt
ctctgcttttaactagatagcaactttcagcagtggatgtctaggctcgcacatcg-atg
aagaacgctgcgaactgcgatacgtaatgcgaattgcaggattca--gtgagtcatcgaa
attttgaacgcatatt-g-ca-cttcc-gggtt-agt--cc-tgggagtatgcctgtatc
agtgtccgtacatcaaacttggttttcttctttcc-gtgtagtcggtggaggatatgcca
gatgtg-aagtgtcttgcggc---taattttc--gaattg-actgcgagtcctttgaaat
gtacagaactgtac-ttctc-tttgctcgaaaagtgtggcgttgctggt--tgtgaaggc
tgtccatgtgaccagtc-ggcgatcg-gtttgtctgctatggca-tt-aatggaggaata
tttaattcgcggtatgattagctt-cggctgaacaggc-gcttattggacgtttttcctg
ttgtggcgg-tatgaac-tgatgaaccgtag--t-cgtgtg-t-gacttggc-ttttgaa
t--tggctttgc-tgtt-gc----------gaagtaga-gtggca-gtttcgact-gtc-
--ga-g-ggt-cgaccc-at-ttgg-gaac-tat--gtgttgtgt--ggcttcggtcgcg
cgg-catctc--------------------------------------------------
------------------------------------------------------------
------------------------------------------------------a
>EU876585
c-----------------------------------------------------------
------------------------------------------------------------
------------------------------------------------------------
------------------------------------------------------------
------------------------------------------------------------
------------------------------------------------------------
------------------------------------------------------------
----------------------------------------------------------c-
-----------------------------aatcc-cc-ac-a-c-ctt------------
------------------------------------------------------------
------------------------------------------------------------
------------------------------------------------------------
------------------------------------------------------------
--------a-ccact-tg-cc--c-cgtatcaacc-c------------catt-aa-t--
------------------------------------------------------------
--------t-gggg---------------------------------------gttttgt
ttggcg---gt---ga-tcgctagct----ta-at--------tgctg---gttgattac
tgc--taggcgagccct---atc-atggc-gagcgtttgggc-ttcggtctgaactagta
gct-ttt-a--tttt-aaa-ccctttcttaattactgattatactgtggg-gacgaaagt
ctctgcttttaactagatagcaactttcagcagtggatgtctaggctcgcacatcg-atg
aagaacgctgcgaactgcgatacgtaatgcgaattgcaggattca--gtgagtcatcgaa
attttgaacgcatatt-g-ca-cttcc-gggtt-agt--cc-tgggagtatgcctgtatc
agtgtccgtacatcaaacttggttttcttctttcc-gtgtagtcggtggaggatatgcca
gatgtg-aagtgtcttgcggc---taattttc--gaattg-actgcgagtcctttgaaat
gtacagaactgtac-ttctc-tttgctcgaaaagtgtggcgttgctggt--tgtgaaggc
tgtccatgtgaccagtc-ggcgatcg-gtttgtctgctatggca-tt-aatggaggaata
tttaattcgcggtatgattagctt-cggctgaacaggc-gcttattggacgtttttcctg
ttgtggcgg-tatgaac-tgatgaaccgtag--t-cgtgtg-t-gacttggc-ttttgaa
t--tggctttgc-tgtt-gc----------gaagtaga-gtggca-gtttcgact-gtc-
--ga-g-ggt-cgaccc-at-ttgg-gaac-tat--gtgttgtgt--ggcttcggtcgcg
cgg-catctc--------------------------------------------------
------------------------------------------------------------
------------------------------------------------------a
>EU876584
c-----------------------------------------------------------
------------------------------------------------------------
------------------------------------------------------------
------------------------------------------------------------
------------------------------------------------------------
------------------------------------------------------------
------------------------------------------------------------
----------------------------------------------------------c-
-----------------------------acacc-ta-aa-a-a-ctt------------
------------------------------------------------------------
------------------------------------------------------------
------------------------------------------------------------
------------------------------------------------------------
--------t-ccacg-tg-aa--c-tgtatcaacc-c------------catt-aa-t--
------------------------------------------------------------
--------t-gggg---------------------------------------gttttgt
ttggcg---gt---ga-tcgctagct----ta-at--------tgctg---gttgattac
tgc--taggcgagccct---atc-atggc-gagcgtttgggc-ttcggtctgaactagta
gct-ttt-a--tttt-aaa-ccctttcttaattactgattatactgtggg-gacgaaagt
ctctgcttttaactagatagcaactttcagcagtggatgtctaggctcgcacatcg-atg
aagaacgctgcgaactgcgatacgtaatgcgaattgcaggattca--gtgagtcatcgaa
attttgaacgcatatt-g-ca-cttcc-gggtt-agt--cc-tgggagtatgcctgtatc
agtgtccgtacatcaaacttggttttcttctttcc-gtgtagtcggtggaggatatgcca
gatgtg-aagtgtcttgcggc---taattttc--gaattg-actgcgagtcctttgaaat
gtacagaactgtac-ttctc-tttgctcgaaaagtgtggcgttgctggt--tgtgaaggc
tgtccatgtgaccagtc-ggcgatcg-gtttgtctgctatggca-tt-aatggaggaata
tttaattcgcggtatgattagctt-cggctgaacaggc-gcttattggacgtttttcctg
ttgtggcgg-tatgaac-tgatgaaccgtag--t-cgtgtg-t-gacttggc-ttttgaa
t--tggctttgc-tgtt-gc----------gaagtaga-gtggca-gtttcgact-gtc-
--ga-g-ggt-cgaccc-at-ttgg-gaac-tat--gtgttgtgt--ggcttcggtcgcg
cgg-catctc--------------------------------------------------
------------------------------------------------------------
------------------------------------------------------a
>DQ643904
c-----------------------------------------------------------
------------------------------------------------------------
------------------------------------------------------------
------------------------------------------------------------
------------------------------------------------------------
------------------------------------------------------------
------------------------------------------------------------
----------------------------------------------------------c-
-----------------------------acacc-ta-aa-a-aactt------------
------------------------------------------------------------
------------------------------------------------------------
------------------------------------------------------------
------------------------------------------------------------
--------t-ccacg-tg-aaa-c-cgtatcaacc-c------------aata-at-t--
------------------------------------------------------------
--------t-gggg---------------------------------------g-tttaa
ttggcg---gc---tg-ctgctggta----tc-tttt------tactg---gctggcggc
tgc--tgagcgaaccct---atc----gt-gagcgttctgac-cttggttggagctagta
act-taa-a--tttt-aaa-cccattcttaaatactgaatatactgtagg-gacgaaagt
ctctgcttttaactagatagcaactttcagcagtggatgtctaggctcgcacatcg-atg
aagaacactgcgaactgcgatacgtaatgcgaattgcaggattca--gtgagtcatcgaa
attttgaacgcatatt-g-ca-cttcc-gggtt-atc--cc-tggaagtatgcctgtatc
agtgtccgtacattaaacttggttttcttctttcc-gtgtagtcggtggaggatatgcca
gatatg-aagtgtcttgtggc---tggttttc--gaatcg-gctgtgagtcctttgaaat
gtatagaactg--a-ttctc-tttgttcgaaaagcgtggcgttgctggt--tgtgaaggc
tgtcagtgtgactaatc-ggcgaccg-gtttgtctgctatggca-ta-aatggaggagtg
ttcgattcgcggtatgattggctt-cggctgaacaggc-gcttattagacgttcttcctg
ctgtggcgg-tatgacc-tggtgaaccgtag-tt-catgca-c-gacttggc-ttttgaa
t--tggctttgc-tg-t-gt----------gaagtaga-gtggca-gtttcggct-gtc-
--ga-g-gat-cgaccc-at-ttgg-gaaa--tt--gtgctgtgc--gacttcggttgcg
tgg-catctc--------------------------------------------------
----------a-------------------------------------------------
------------------------------------------------------a
>DQ643903
c-----------------------------------------------------------
------------------------------------------------------------
------------------------------------------------------------
------------------------------------------------------------
------------------------------------------------------------
------------------------------------------------------------
------------------------------------------------------------
----------------------------------------------------------c-
-----------------------------acacc-ta-aa-a-aactt------------
------------------------------------------------------------
------------------------------------------------------------
------------------------------------------------------------
------------------------------------------------------------
--------t-ccacg-tg-aa--c-cgtatcaacc-c------------aata-at-t--
------------------------------------------------------------
--------t-gggg---------------------------------------g-tttga
ttggcg---gc---tg-ctgctggta----tc-tttt------tactg---gctggcggc
tgc--tgagcgaaccct---atc----gt-gagcgttctgac-cttggttggagctagta
act-taa-a--tttt-aaa-cccattcttaaatactgaatatactgtagg-gacgaaagt
ctctgcttttaactagatagcaactttcagcagtggatgtctaggctcgcacatcg-atg
aagaacgctgcgaactgcgatacgtaatgcgaattgcaggattca--gtgagtcatcgaa
attttgaacgcatatt-g-ca-cttcc-gggtt-atc--cc-tggaagtatgcctgtatc
agtgtccgtacattaaacttggttttcttctttcc-gtgtagtcggtggaggatatgcca
gatatg-aagtgtcttgtggc---tggttttc--gaatcg-gctgtgagtcctttgaaat
gtatagaactg--a-ttctc-tttgttcgaaaagcgtggcgttgctggt--tgtgaaggc
tgtcagtgtgactagtc-ggcgaccg-gtttgtctgctatggca-ta-aatggaggagtg
ttcgattcgcggtatgattggctt-cggctgaacaggc-gcttattagacgttcttcctg
ctgtggcgg-tatgacc-tggtgaaccgtag-tt-catgca-c-gacttggc-ttttgaa
t--tggctttgc-tg-t-gt----------gaagtaga-gtgaca-gtttcggct-gtc-
--ga-g-gat-cgaccc-at-ttgg-gaaa--tt--gtgctgtgc--gacttcggttgcg
tgg-catctc--------------------------------------------------
----------a-------------------------------------------------
------------------------------------------------------a
>DQ643902
c-----------------------------------------------------------
------------------------------------------------------------
------------------------------------------------------------
------------------------------------------------------------
------------------------------------------------------------
------------------------------------------------------------
------------------------------------------------------------
----------------------------------------------------------c-
-----------------------------acacc-ta-aa-a-a-ctt------------
------------------------------------------------------------
------------------------------------------------------------
------------------------------------------------------------
------------------------------------------------------------
--------t-tcacg-tg-aa--c-cgtatcaaac--------------atgt-ta-t--
------------------------------------------------------------
--------t-gggg---------------------------------------g-ctgac
ttggtg---gc---gg-ctgctggta----tc-tatttt-ttgtactg---gctggctgc
tgctttgagaaagccct---atc-atggc-gatcgcttggac-ttctattcgagctagta
gct-act-a--tttt-aaa-cccattcttaattactgaatatactgtggg-gacgaaagt
ctctgcttttaactagataacaactttcagcagtggatgtctaggctcgcacctcg-atg
aagaacgctgcgaactgcgatacgtaatgcgaattgcaggattca--gtgagtcatcgaa
attttgaacgcatatt-g-ca-cttcc-gggtt-cgt--cc-tggaagtatgcttgtatc
agtgtccgtacatcaaacttggttttcttctttcc-gtgtagtcggtggaggatatgcca
gatgtg-aagtgtcttgcggcggctgattttc--ggatct-gctgcgagtcctttgaaat
gtacagaactg-ac-ttctc-tttgctcgaaaagtgtggcattactggt--tgtaaaggc
tgtccgtgtgaccagtc-ggcgattg-gtttgtctgctgcggcg-tt-aatggaaggatg
tttgatttgcggtatggttggctt-cggctgaacagac-gcttattggacgtacttcttg
ctgtggcgg-tatgaac-ggatgtaccgtag--t-tgtatg-t-gacttggctttttgaa
t--tggtgttgc-tgt--gc----------gaagtaga-gtgaca-gtttcggct-gtc-
--ga-g-tgt-cgacca-at-ttgg-gaac-tat--gtataatgc--gacttcggtagcg
ttg-tatctc--------------------------------------------------
----------a-------------------------------------------------
------------------------------------------------------a
>DQ643901
c-----------------------------------------------------------
------------------------------------------------------------
------------------------------------------------------------
------------------------------------------------------------
------------------------------------------------------------
------------------------------------------------------------
------------------------------------------------------------
----------------------------------------------------------c-
-----------------------------acacc-ta-aa-a-aactt------------
------------------------------------------------------------
------------------------------------------------------------
------------------------------------------------------------
------------------------------------------------------------
--------t-ccacg-tg-aa--c-cgtatcaacc-c------------aata-at-t--
------------------------------------------------------------
--------t-gggg---------------------------------------g-tttaa
ttggcg---gc---tg-ctgctggta----tc-tttt------tactg---gctggcggc
tgc--tgagcgaaccct---atc----gt-gagcgttctgac-cttggttggagctagta
act-taa-a--tttt-aaa-cccattcttaaatactgaatatactgtagg-gacgaaagt
ctctgcttttaactagatagcaactttcagcagtggatgtctaggctcgcacatcg-atg
aagaacgctgcgaactgcgatacgtaatgcgaattgcaggattca--gtgagtcatcgaa
attttgaacgcatatt-g-ca-cttcc-gggtt-atc--cc-tggaagtatgcctgtatc
agtgtccgtacattaaacttggttttcttctttcc-gtgtagtcggtggaggatatgcca
gatatg-aagtgtcttgtggc---tggttttc--gaatcg-gctgtgagtcctttgaaat
gtatagaactg--a-ttctc-tttgttcgaaaagcgtggcgttgctggt--tgtgaaggc
tgtcagtgtgactagtc-ggcgaccg-gtttgtctgctatggca-ta-aatggaggagtg
ttcgattcgcggtatgattggctt-cggctgaacaggc-gcttattagacgttcttcctg
ctgtggcgg-tatgacc-tggtgaaccgtag-tt-catgca-c-gacttggc-ttttgaa
t--tggctttgc-tg-t-gt----------gaagtaga-gtgaca-gtttcggct-gtc-
--ga-g-gat-cgaccc-at-ttgg-gaaa--tt--gtgctgtgc--gacttcggttgtg
tgg-catctc--------------------------------------------------
----------a-------------------------------------------------
------------------------------------------------------a
>DQ643900
c-----------------------------------------------------------
------------------------------------------------------------
------------------------------------------------------------
------------------------------------------------------------
------------------------------------------------------------
------------------------------------------------------------
------------------------------------------------------------
----------------------------------------------------------c-
-----------------------------acacc-ta-aa-a-aactt------------
------------------------------------------------------------
------------------------------------------------------------
------------------------------------------------------------
------------------------------------------------------------
--------t-ccacg-tg-aa--c-cgtatcaacc-c------------aata-at-t--
------------------------------------------------------------
--------t-gggg---------------------------------------g-tttaa
ttggcg---gc---tg-ctgctggta----tc-tttt------tactg---gctggcggc
tgc--tgagcgaaccct---atc----gt-gagcgttctgac-cttggttggagctagta
act-taa-a--tttt-aaa-cccattcttaaatactgaatatactgtagg-gacgaaagt
ctctgcttttaactagatagcaactttcagcagtggatgtctaggctcgcacatcg-atg
aagaacgctgcgaactgcgatacgtaatgcgaattgcaggattca--gtgagtcatcgaa
attttgaacgcatatt-g-ca-cttcc-gggtt-atc--cc-tggaagtatgcctgtatc
agtgtccgtacattaaacttggttttcttctttcc-gtgtagtcggtggaggatatgcca
gatatg-aagtgtcttgtggc---tggttttc--gaatcg-gctgtgagtcctttgaaat
gtatagaactg--a-ttctc-tttgttcgaaaagcgtggcgttgctggt--tgtgaaggc
tgtcagtgtgactagtc-ggcgaccg-gtttgtctgctatggca-ta-aatggaggagtg
ttcgattcgcggtatgattggctt-cggctgaacaggc-gcttattagacgttcttcctg
ctgtggcgg-tatgacc-tggtgaaccgtag-tt-catgca-c-gacttggc-ttttgaa
t--tggctttgc-tg-t-gt----------gaagtaga-gtgaca-gtttcggct-gtc-
--ga-g-gat-cgaccc-at-ttgg-gaaa--tt--gtgctgtgc--gacttcggttgtg
tgg-catctc--------------------------------------------------
----------a-------------------------------------------------
------------------------------------------------------a
>DQ643899
c-----------------------------------------------------------
------------------------------------------------------------
------------------------------------------------------------
------------------------------------------------------------
------------------------------------------------------------
------------------------------------------------------------
------------------------------------------------------------
----------------------------------------------------------c-
-----------------------------acacc-ta-aa-a-aactt------------
------------------------------------------------------------
------------------------------------------------------------
------------------------------------------------------------
------------------------------------------------------------
--------t-ccacg-tg-aa--c-cgtatcaacc-c------------aata-at-t--
------------------------------------------------------------
--------t-gggg---------------------------------------g-tttaa
ttggcg---gc---tg-ctgctggta----tc-tttt------tactg---gctggcggc
tgc--tgagcgaaccct---atc----gt-gagcgttctgac-cttggttggagctagta
act-taa-a--tttt-aaa-cccattcttaaatactgaatatactgtagg-gacgaaagt
ctctgcttttaactagatagcaactttcagcagtggatgtctaggctcgcacatcg-atg
aagaacgctgcgaactgcgatacgtaatgcgaattgcaggattca--gtgagtcatcgaa
attttgaacgcatatt-g-ca-cttcc-gggtt-atc--cc-tggaagtatgcctgtatc
agtgtccgtacattaaacttggttttcttctttcc-gtgtagtcggtggaggatatgcca
gatatg-aagtgtcttgtggc---tggttttc--gaatcg-gctgtgagtcctttgaaat
gtatagaactg--a-ttctc-tttgttcgaaaagcgtggcgttgctggt--tgtgaaggc
tgtcagtgtgactagtc-ggcgaccg-gtttgtctgctatggca-ta-aatggaggagtg
ttcgattcgcggtatgattggctt-cggctgaacaggc-gcttattagacgttcttcctg
ctgtggcgg-tatgacc-tggtgaaccgtag-tt-catgca-c-gacttggc-ttttgaa
t--tggctttgc-tg-t-gt----------gaagtaga-gtgaca-gtttcggct-gtc-
--ga-g-gat-cgaccc-at-ttgg-gaaa--tt--gtgctgtgc--gacttcggttgtg
tgg-catctc--------------------------------------------------
----------a-------------------------------------------------
------------------------------------------------------a
>DQ643898
c-----------------------------------------------------------
------------------------------------------------------------
------------------------------------------------------------
------------------------------------------------------------
------------------------------------------------------------
------------------------------------------------------------
------------------------------------------------------------
----------------------------------------------------------c-
-----------------------------acacc-ta-aa-a-aactt------------
------------------------------------------------------------
------------------------------------------------------------
------------------------------------------------------------
------------------------------------------------------------
--------t-ccacg-tg-aa--c-cgtatcaacc-c------------aata-at-t--
------------------------------------------------------------
--------t-gggg---------------------------------------g-tttaa
ttggcg---gc---tg-ctgctggta----tc-tttt------tactg---gctggcggc
tgc--tgagcgaaccct---atc----gt-gagcgttctgac-cttggttggagctagta
act-taa-a--tttt-aaa-cccattcttaaatactgaatatactgtagg-gacgaaagt
ctctgcttttaactagatagcaactttcagcagtggatgtctaggctcgcacatcg-atg
aagaacgctgcgaactgcgatacgtaatgcgaattgcaggattca--gtgagtcatcgaa
attttgaacgcatatt-g-ca-cttcc-gggtt-atc--cc-tggaagtatgcctgtatc
agtgtccgtacattaaacttggttttcttctttcc-gtgtagtcggtggaggatatgcca
gatatg-aagtgtcttgtggc---tggttttc--gaatcg-gctgtgagtcctttgaaat
gtatagaactg--a-ttctc-tttgttcgaaaagcgtggcgttgctggt--tgtgaaggc
tgtcagtgtgactagtc-ggcgaccg-gtttgtctgctatggca-ta-aatggaggagtg
ttcgattcgcggtatgattggctt-cggctgaacaggc-gcttattagacgttcttcctg
ctgtggcgg-tatgacc-tggtgaaccgtag-tt-catgca-c-gacttggc-ttttgaa
t--tggctttgc-tg-t-gt----------gaagtaga-gtgaca-gtttcggct-gtc-
--ga-g-gat-cgaccc-at-ttgg-gaaa--tt--gtgctgtgc--gacttcggttgtg
tgg-catctc--------------------------------------------------
----------a-------------------------------------------------
------------------------------------------------------a
>DQ643897
c-----------------------------------------------------------
------------------------------------------------------------
------------------------------------------------------------
------------------------------------------------------------
------------------------------------------------------------
------------------------------------------------------------
------------------------------------------------------------
----------------------------------------------------------c-
-----------------------------acacc-ta-aa-a-aactt------------
------------------------------------------------------------
------------------------------------------------------------
------------------------------------------------------------
------------------------------------------------------------
--------t-ccacg-tg-aa--c-cgtatcaacc-c------------aata-at-t--
------------------------------------------------------------
--------t-gggg---------------------------------------g-tttaa
ttggcg---gc---tg-ctgctggta----tc-tttt------tactg---gctggcggc
tgc--tgagcgaaccct---atc----gt-gagcgttctgac-cttggttggagctagta
act-taa-a--tttt-aaa-cccattcttaaatactgaatatactgtagg-gacgaaagt
ctctgcttttaactagatagcaactttcagcagtggatgtctaggctcgcacatcg-atg
aagaacgctgcgaactgcgatacgtaatgcgaattgcaggattca--gtgagtcatcgaa
attttgaacgcatatt-g-ca-cttcc-gggtt-atc--cc-tggaagtatgcctgtatc
agtgtccgtacattaaacttggttttcttctttcc-gtgtagtcggtggaggatatgcca
gatatg-aagtgtcttgtggc---tggttttc--gaatcg-gctgtgagtcctttgaaat
gtatagaactg--a-ttctc-tttgttcgaaaagcgtggcgttgctggt--tgtgaaggc
tgtcagtgtgactagtc-ggcgaccg-gtttgtctgctatggca-ta-aatggaggagtg
ttcgattcgcggtatgattggctt-cggctgaacaggccgcttattagacgttcttcctg
ctgtggcgg-tatgacc-tggtgaaccgtagctt-catgca-c-gacttggc-ttttgaa
t--tggctttgc-tg-t-gt----------gaagtaga-gtgaca-gtttcggct-gtc-
--ga-g-gat-cgaccc-at-ttgg-gaaa--tt--gtgctgtgc--gacttcggttgtg
tgg-catctc--------------------------------------------------
----------a-------------------------------------------------
------------------------------------------------------a
>DQ643896
c-----------------------------------------------------------
------------------------------------------------------------
------------------------------------------------------------
------------------------------------------------------------
------------------------------------------------------------
------------------------------------------------------------
------------------------------------------------------------
----------------------------------------------------------c-
-----------------------------acacc-ta-aa-a-aactt------------
------------------------------------------------------------
------------------------------------------------------------
------------------------------------------------------------
------------------------------------------------------------
--------t-ccacg-tg-aa--c-cgtatcaacc-c------------aata-at-t--
------------------------------------------------------------
--------t-gggg---------------------------------------g-tttaa
ttggcg---gc---tg-ctgctggta----tc-tttt------tactg---gctggcggc
tgc--tgagcgaaccct---atc----gt-gagcgttctgac-cttggttggagctagta
act-taa-a--tttt-aaa-cccattcttaaatactgaatatactgtagg-gacgaaagt
ctctgcttttaactagatagcaactttcagcagtggatgtctaggctcgcacatcg-atg
aagaacgctgcgaactgcgatacgtaatgcgaattgcaggattca--gtgagtcatcgaa
attttgaacgcatatt-g-ca-cttcc-gggtt-atc--cc-tggaagtatgcctgtatc
agtgtccgtacattaaacttggttttcttctttcc-gtgtagtcggtggaggatatgcca
gatatg-aagtgtcttgtggc---tggttttc--gaatcg-gctgtgagtcctttgaaat
gtatagaactg--a-ttctc-tttgttcgaaaagcgtggcgttgctggt--tgtgaaggc
tgtcagtgtgactagtc-ggcgaccg-gtttgtctgctatggca-ta-aatggaggagtg
ttcgattcgcggtatgattggctt-cggctgaacaggc-gcttattagacgttcttcctg
ctgtggcgg-tatgacc-tggtgaaccgtag-tt-catgca-c-gacttggc-ttttgaa
t--tggctttgc-tg-t-gt----------gaagtaga-gtgaca-gtttcggct-gtc-
--ga-g-gat-cgaccc-at-ttgg-gaaa--tt--gtgctgtgc--gacttcggttgtg
tgg-catctc--------------------------------------------------
----------a-------------------------------------------------
------------------------------------------------------a
>DQ643895
c-----------------------------------------------------------
------------------------------------------------------------
------------------------------------------------------------
------------------------------------------------------------
------------------------------------------------------------
------------------------------------------------------------
------------------------------------------------------------
----------------------------------------------------------c-
-----------------------------acacc-ta-aa-a-aactt------------
------------------------------------------------------------
------------------------------------------------------------
------------------------------------------------------------
------------------------------------------------------------
--------t-ccacg-tg-aa--c-cgtatcaacc-c------------aata-at-t--
------------------------------------------------------------
--------t-gggg---------------------------------------g-tttaa
ttggcg---gc---tg-ctgctggta----tc-tttt------tactg---gctggcggc
tgc--tgagcgaaccct---atc----gt-gagcgttctgac-cttggttggagctagta
act-taa-a--tttt-aaa-cccattcttaaatactgaatatactgtagg-gacgaaagt
ctctgcttttaactagatagcaactttcagcagtggatgtctaggctcgcacatcg-atg
aagaacgctgcgaactgcgatacgtaatgcgaattgcaggattca--gtgagtcatcgaa
attttgaacgcatatt-g-ca-cttcc-gggtt-atc--cc-tggaagtatgcctgtatc
agtgtccgtacattaaacttggttttcttctttcc-gtgtagtcggtggaggatatgcca
gatatg-aagtgtcttgtggc---tggttttc--gaatcg-gctgtgagtcctttgaaat
gtatagaactg--a-ttctc-tttgttcgaaaagcgtggcgttgctggt--tgtgaaggc
tgtcagtgtgactagtc-ggcgaccg-gtttgtctgctatggca-ta-aatggaggagtg
ttcgattcgcggtatgattggctt-cggctgaacaggc-gcttattagacgttcttcctg
ctgtggcgg-tatgacc-tggtgaaccgtag-tt-catgca-c-gacttggc-ttttgaa
t--tggctttgc-tg-t-gt----------gaagtaga-gtgaca-gtttcggct-gtc-
--ga-g-gat-cgaccc-at-ttgg-gaaa--tt--gtgctgtgc--gacttcggttgtg
tgg-catctc--------------------------------------------------
----------a-------------------------------------------------
------------------------------------------------------a
>DQ643894
c-----------------------------------------------------------
------------------------------------------------------------
------------------------------------------------------------
------------------------------------------------------------
------------------------------------------------------------
------------------------------------------------------------
------------------------------------------------------------
----------------------------------------------------------c-
-----------------------------acacc-ta-aa-a-aactt------------
------------------------------------------------------------
------------------------------------------------------------
------------------------------------------------------------
------------------------------------------------------------
--------t-ccacg-tg-aa--c-cgtatcaacc-c------------aata-at-t--
------------------------------------------------------------
--------t-gggg---------------------------------------g-tttaa
ttggcg---gc---tg-ctgctggta----tc-tttt------tactg---gctggcggc
tgc--tgagcgaaccct---atc----gt-gagcgttctgac-cttggttggagctagta
act-taa-a--tttt-aaa-cccattcttaaatactgaatatactgtagg-gacgaaagt
ctctgcttttaactagatagcaactttcagcagtggatgtctaggctcgcacatcg-atg
aagaacgctgcgaactgcgatacgtaatgcgaattgcaggattca--gtgagtcatcgaa
attttgaacgcatatt-g-ca-cttcc-gggtt-atc--cc-tggaagtatgcctgtatc
agtgtccgtacattaaacttggttttcttctttcc-gtgtagtcggtggaggatatgcca
gatatg-aagtgtcttgtggc---tggttttc--gaatcg-gctgtgagtcctttgaaat
gtatagaactg--a-ttctc-tttgttcgaaaagcgtggcgttgctggt--tgtgaaggc
tgtcagtgtgactagtc-ggcgaccg-gtttgtctgctatggca-ta-aatggaggagtg
ttcgattcgcggtatgattggctt-cggctgaacaggc-gcttattagacgttcttcctg
ctgtggcgg-tatgacc-tggtgaaccgtag-tt-catgca-c-gacttggc-ttttgaa
t--tggctttgc-tg-t-gt----------gaagtaga-gtgaca-gtttcggct-gtc-
--ga-g-gat-cgaccc-at-ttgg-gaaa--tt--gtgctgtgc--gacttcggttgtg
tgg-catctc--------------------------------------------------
----------a-------------------------------------------------
------------------------------------------------------a
>DQ643893
c-----------------------------------------------------------
------------------------------------------------------------
------------------------------------------------------------
------------------------------------------------------------
------------------------------------------------------------
------------------------------------------------------------
------------------------------------------------------------
----------------------------------------------------------c-
-----------------------------acacc-ta-aa-a-aactt------------
------------------------------------------------------------
------------------------------------------------------------
------------------------------------------------------------
------------------------------------------------------------
--------t-ccacg-tg-aa--c-cgtatcaacc-c------------aata-at-t--
------------------------------------------------------------
--------t-gggg---------------------------------------g-tttaa
ttggcg---gc---tg-ctgctggta----tc-tttt------tactg---gctggcggc
tgc--tgagcgaaccct---atc----gt-gagcgttctgac-cttggttggagctagta
act-taa-a--tttt-aaa-cccattcttaaatactgaatatactgtagg-gacgaaagt
ctctgcttttaactagatagcaactttcagcagtggatgtctaggctcgcacatcg-atg
aagaacgctgcgaactgcgatacgtaatgcgaattgcaggattca--gtgagtcatcgaa
attttgaacgcatatt-g-ca-cttcc-gggtt-atc--cc-tggaagtatgcctgtatc
agtgtccgtacattaaacttggttttcttctttcc-gtgtagtcggtggaggatatgcca
gatatg-aagtgtcttgtggc---tggttttc--gaatcg-gctgtgagtcctttgaaat
gtatagaactg--a-ttctc-tttgttcgaaaagcgtggcgttgctggt--tgtgaaggc
tgtcagtgtgactagtc-ggcgaccg-gtttgtctgctatggca-ta-aatggaggagtg
ttcgattcgcggtatgattggctt-cggctgaacaggc-gcttattagacgttcttcctg
ctgtggcgg-tatgacc-tggtgaaccgtag-tt-catgca-c-gacttggc-ttttgaa
t--tggctttgc-tg-t-gt----------gaagtaga-gtgaca-gtttcggct-gtc-
--ga-g-gat-cgaccc-at-ttgg-gaaa--tt--gtgctgtgc--gacttcggttgtg
tgg-catctc--------------------------------------------------
----------a-------------------------------------------------
------------------------------------------------------a
>DQ643892
c-----------------------------------------------------------
------------------------------------------------------------
------------------------------------------------------------
------------------------------------------------------------
------------------------------------------------------------
------------------------------------------------------------
------------------------------------------------------------
----------------------------------------------------------c-
-----------------------------acacc-ta-aa-a-aactt------------
------------------------------------------------------------
------------------------------------------------------------
------------------------------------------------------------
------------------------------------------------------------
--------t-ccacg-tg-aa--c-cgtatcaacc-c------------aata-at-t--
------------------------------------------------------------
--------t-gggg---------------------------------------g-tttaa
ttggcg---gc---tg-ctgctggta----tc-tttt------tactg---gctggcggc
tgc--tgagcgaaccct---atc----gt-gagcgttctgac-cttggttggagctagta
act-taa-a--tttt-aaa-cccattcttaaatactgaatatactgtagg-gacgaaagt
ctctgcttttaactagatagcaactttcagcagtggatgtctaggctcgcacatcg-atg
aagaacgctgcgaactgcgatacgtaatgcgaattgcaggattca--gtgagtcatcgaa
attttgaacgcatatt-g-ca-cttcc-gggtt-atc--cc-tggaagtatgcctgtatc
agtgtccgtacattaaacttggttttcttctttcc-gtgtagtcggtggaggatatgcca
gatatg-aagtgtcttgtggc---tggttttc--gaatcg-gctgtgagtcctttgaaat
gtatagaactg--a-ttctc-tttgttcgaaaagcgtggcgttgctggt--tgtgaaggc
tgtcagtgtgactagtc-ggcgaccg-gtttgtctgctatggca-ta-aatggaggagtg
ttcgattcgcggtatgattggctt-cggctgaacaggc-gcttattagacgttcttcctg
ctgtggcgg-tatgacc-tggtgaaccgtag-tt-catgca-c-gacttggc-ttttgaa
t--tggctttgc-tg-t-gt----------gaagtaga-gtgaca-gtttcggct-gtc-
--ga-g-gat-cgaccc-at-ttgg-gaaa--tt--gtgctgtgc--gacttcggttgtg
tgg-catctc--------------------------------------------------
----------a-------------------------------------------------
------------------------------------------------------a
>DQ643891
c-----------------------------------------------------------
------------------------------------------------------------
------------------------------------------------------------
------------------------------------------------------------
------------------------------------------------------------
------------------------------------------------------------
------------------------------------------------------------
----------------------------------------------------------c-
-----------------------------acacc-ta-aa-a-aactt------------
------------------------------------------------------------
------------------------------------------------------------
------------------------------------------------------------
------------------------------------------------------------
--------t-ccacg-tg-aa--c-cgtatcaacc-c------------aata-at-t--
------------------------------------------------------------
--------t-gggg---------------------------------------g-tttaa
ttggcg---gc---tg-ctgctggta----tc-tttt------tactg---gctggcggc
tgc--tgagcgaaccct---atc----gt-gagcgttctgac-cttggttggagctagta
act-taa-a--tttt-aaa-cccattcttaaatactgaatatactgtagg-gacgaaagt
ctctgcttttaactagatagcaactttcagcagtggatgtctaggctcgcacatcg-atg
aagaacgctgcgaactgcgatacgtaatgcgaattgcaggattca--gtgagtcatcgaa
attttgaacgcatatt-g-ca-cttcc-gggtt-atc--cc-tggaagtatgcctgtatc
agtgtccgtacattaaacttggttttcttctttcc-gtgtagtcggtggaggatatgcca
gatatg-aagtgtcttgtggc---tggttttc--gaatcg-gctgtgagtcctttgaaat
gtatagaactg--a-ttctc-tttgttcgaaaagcgtggcgttgctggt--tgtgaaggc
tgtcagtgtgactagtc-ggcgaccg-gtttgtctgctatggca-ta-aatggaggagtg
ttcgattcgcggtatgattggctt-cggctgaacaggc-gcttattagacgttcttcctg
ctgtggcgg-tatgacc-tggtgaaccgtag-tt-catgca-c-gacttggc-ttttgaa
t--tggctttgc-tg-t-gt----------gaagtaga-gtgaca-gtttcggct-gtc-
--ga-g-gat-cgaccc-at-ttgg-gaaa--tt--gtgctgtgc--gacttcggttgtg
tgg-catctc--------------------------------------------------
----------a-------------------------------------------------
------------------------------------------------------a
>DQ643890
c-----------------------------------------------------------
------------------------------------------------------------
------------------------------------------------------------
------------------------------------------------------------
------------------------------------------------------------
------------------------------------------------------------
------------------------------------------------------------
----------------------------------------------------------c-
-----------------------------acacc-ta-aa-a-aactt------------
------------------------------------------------------------
------------------------------------------------------------
------------------------------------------------------------
------------------------------------------------------------
--------t-ccacg-tg-aaa-c-cgtatcaacc-c------------aata-at-t--
------------------------------------------------------------
--------t-gggg---------------------------------------g-tttaa
ttggcg---gc---tg-ctgctggta----tc-tttt------tactg---gctggcggc
tgc--tgagcgaaccct---atc----gt-gagcgttctgac-cttggttggagctagta
act-taa-a--tttt-aaa-cccattcttaaatactgaatatactgtagg-gacgaaagt
ctctgcttttaactagatagcaactttcagcagtggatgtctaggctcgcacatcg-atg
aagaacgctgcgaactgcgatacgtaatgcgaattgcaggattca--gtgagtcatcgaa
attttgaacgcatatt-g-ca-cttcc-gggtt-atc--cc-tggaagtatgcctgtatc
agtgtccgtacattaaacttggttttcttctttcc-gtgtagtcggtggaggatatgcca
gatatg-aagtgtcttgtggc---tggttttc--gaatcg-gctgtgagtcctttgaaat
gtatagaactg--a-ttctc-tttgttcgaaaagcgtggcgttgctggt--tgtgaaggc
tgtcagtgtgactagtc-ggcgaccg-gtttgtctgctatggca-ta-aatggaggagtg
ttcgattcgcggtatgattggctt-cggctgaacaggc-gcttattagacgttcttcctg
ctgtggcgg-tatgacc-tggtgaaccgtag-tt-catgca-c-gacttggc-ttttgaa
t--tggctttgc-tg-t-gt----------gaagtaga-gtgaca-gtttcggct-gtc-
--ga-g-gat-cgaccc-at-ttgg-gaaa--tt--gtgctgtgc--gacttcggttgtg
tgg-catctc--------------------------------------------------
----------a-------------------------------------------------
------------------------------------------------------a
>DQ643889
c-----------------------------------------------------------
------------------------------------------------------------
------------------------------------------------------------
------------------------------------------------------------
------------------------------------------------------------
------------------------------------------------------------
------------------------------------------------------------
----------------------------------------------------------c-
-----------------------------acacc-ta-aa-a-aactt------------
------------------------------------------------------------
------------------------------------------------------------
------------------------------------------------------------
------------------------------------------------------------
--------t-ccacg-tg-aa--c-cgtatcaacc-c------------aata-at-t--
------------------------------------------------------------
--------t-gggg---------------------------------------g-tttaa
ttggcg---gc---tg-ctgctggta----tc-tttt------tactg---gctggcggc
tgc--tgagcgaaccct---atc----gt-gagcgttctgac-cttggttggagctagta
act-taa-a--tttt-aaa-cccattcttaaatactgaatatactgtagg-gacgaaagt
ctctgcttttaactagatagcaactttcagcagtggatgtctaggctcgcacatcg-atg
aagaacgctgcgaactgcgatacgtaatgcgaattgcaggattca--gtgagtcatcgaa
attttgaacgcatatt-g-ca-cttcc-gggtt-atc--cc-tggaagtatgcctgtatc
agtgtccgtacattaaacttggttttcttctttcc-gtgtagtcggtggaggatatgcca
gatatg-aagtgtcttgtggc---tggttttc--gaatcg-gctgtgagtcctttgaaat
gtatagaactg--a-ttctc-tttgttcgaaaagcgtggcgttgctggt--tgtgaaggc
tgtcagtgtgactagtc-ggcgaccg-gtttgtctgctatggca-ta-aatggaggagtg
ttcgattcgcggtatgattggctt-cggctgaacaggc-gcttattagacgttcttcctg
ctgtggcgg-tatgacc-tggtgaaccgtag-tt-catgca-c-gacttggc-ttttgaa
t--tggctttgc-tg-t-gt----------gaagtaga-gtgaca-gtttcggct-gtc-
--ga-g-gat-cgaccc-at-ttgg-gaaa--tt--gtgctgtgc--gacttcggttgtg
tgg-catctc--------------------------------------------------
----------a-------------------------------------------------
------------------------------------------------------a
>DQ643888
c-----------------------------------------------------------
------------------------------------------------------------
------------------------------------------------------------
------------------------------------------------------------
------------------------------------------------------------
------------------------------------------------------------
------------------------------------------------------------
----------------------------------------------------------c-
-----------------------------acacc-ta-aa-a-aactt------------
------------------------------------------------------------
------------------------------------------------------------
------------------------------------------------------------
------------------------------------------------------------
--------t-ccacg-tg-aa--c-cgtatcaacc-c------------aata-at-t--
------------------------------------------------------------
--------t-gggg---------------------------------------g-tttaa
ttggcg---gc---tg-ctgctggta----tc-tttt------tactg---gctggcggc
tgc--tgagcgaaccct---atc----gt-gagcgttctgac-cttggttggagctagta
act-taa-a--tttt-aaa-cccattcttaaatactgaatatactgtagg-gacgaaagt
ctctgcttttaactagatagcaactttcagcagtggatgtctaggctcgcacatcg-atg
aagaacgctgcgaactgcgatacgtaatgcgaattgcaggattca--gtgagtcatcgaa
attttgaacgcatatt-g-ca-cttcc-gggtt-atc--cc-tggaagtatgcctgtatc
agtgtccgtacattaaacttggttttcttctttcc-gtgtagtcggtggaggatatgcca
gatatg-aagtgtcttgtggc---tggttttc--gaatcg-gctgtgagtcctttgaaat
gtatagaactg--a-ttctc-tttgttcgaaaagcgtggcgttgctggt--tgtgaaggc
tgtcagtgtgactagtc-ggcgaccg-gtttgtctgctatggca-ta-aatggaggagtg
ttcgattcgcggtatgattggctt-cggctgaacaggc-gcttattagacgttcttcctg
ctgtggcgg-tatgacc-tggtgaaccgtag-tt-catgca-c-gacttggc-ttttgaa
t--tggctttgc-tg-t-gt----------gaagtaga-gtgaca-gtttcggct-gtc-
--ga-g-gat-cgaccc-at-ttgg-gaaa--tt--gtgctgtgc--gacttcggttgtg
tgg-catctc--------------------------------------------------
----------a-------------------------------------------------
------------------------------------------------------a
>DQ643887
c-----------------------------------------------------------
------------------------------------------------------------
------------------------------------------------------------
------------------------------------------------------------
------------------------------------------------------------
------------------------------------------------------------
------------------------------------------------------------
----------------------------------------------------------c-
-----------------------------acacc-ta-aa-a-aactt------------
------------------------------------------------------------
------------------------------------------------------------
------------------------------------------------------------
------------------------------------------------------------
--------t-ccacg-tg-aa--c-cgtatcaacc-c------------aata-at-t--
------------------------------------------------------------
--------t-gggg---------------------------------------g-tttaa
ttggcg---gc---tg-ctgctggta----tc-tttt------tactg---gctggcggc
tgc--tgagcgaaccct---atc----gt-gagcgttctgac-cttggttggagctagta
act-taa-a--tttt-aaa-cccattcttaaatactgaatatactgtagg-gacgaaagt
ctctgcttttaactagatagcaactttcagcagtggatgtctaggctcgcacatcg-atg
aagaacgctgcgaactgcgatacgtaatgcgaattgcaggattca--gtgagtcatcgaa
attttgaacgcatatt-g-ca-cttcc-gggtt-atc--cc-tggaagtatgcctgtatc
agtgtccgtacattaaacttggttttcttctttcc-gtgtagtcggtggaggatatgcca
gatatg-aagtgtcttgtggc---tggttttc--gaatcg-gctgtgagtcctttgaaat
gtatagaactg--a-ttctc-tttgttcgaaaagcgtggcgttgctggt--tgtgaaggc
tgtcagtgtgactagtc-ggcgaccg-gtttgtctgctatggca-ta-aatggaggagtg
ttcgattcgcggtatgattggctt-cggctgaacaggc-gcttattagacgttcttcctg
ctgtggcgg-tatgacc-tggtgaaccgtag-tt-catgca-c-gacttggc-ttttgaa
t--tggctttgc-tg-t-gt----------gaagtaga-gtgaca-gtttcggct-gtc-
--ga-g-gat-cgaccc-at-ttgg-gaaa--tt--gtgctgtgc--gacttcggttgtg
tgg-catctc--------------------------------------------------
----------a-------------------------------------------------
------------------------------------------------------a
>DQ643886
c-----------------------------------------------------------
------------------------------------------------------------
------------------------------------------------------------
------------------------------------------------------------
------------------------------------------------------------
------------------------------------------------------------
------------------------------------------------------------
----------------------------------------------------------c-
-----------------------------acacc-ta-aa-a-aactt------------
------------------------------------------------------------
------------------------------------------------------------
------------------------------------------------------------
------------------------------------------------------------
--------t-ccacg-tg-aa--c-cgtatcaacc-c------------aata-at-t--
------------------------------------------------------------
--------t-gggg---------------------------------------g-tttaa
ttggcg---gc---tg-ctgctggta----tc-tttt------tactg---gctggcggc
tgc--tgagcgaaccct---atc----gt-gagcgttctgac-cttggttggagctagta
act-taa-a--tttt-aaa-cccattcttaaatactgaatatactgtagg-gacgaaagt
ctctgcttttaactagatagcaactttcagcagtggatgtctaggctcgcacatcg-atg
aagaacgctgcgaactgcgatacgtaatgcgaattgcaggattca--gtgagtcatcgaa
attttgaacgcatatt-g-ca-cttcc-gggtt-atc--cc-tggaagtatgcctgtatc
agtgtccgtacattaaacttggttttcttctttcc-gtgtagtcggtggaggatatgcca
gatatg-aagtgtcttgtggc---tggttttc--gaatcg-gctgtgagtcctttgaaat
gtatagaactg--a-ttctc-tttgttcgaaaagcgtggcgttgctggt--tgtgaaggc
tgtcagtgtgactagtc-ggcgaccg-gtttgtctgctatggca-ta-aatggaggagtg
ttcgattcgcggtatgattggctt-cggctgaacaggc-gcttattagacgttcttcctg
ctgtggcgg-tatgacc-tggtgaaccgtag-tt-catgca-c-gacttggc-ttttgaa
t--tggctttgc-tg-t-gt----------gaagtaga-gtgaca-gtttcggct-gtc-
--ga-g-gat-cgaccc-at-ttgg-gaaa--tt--gtgctgtgc--gacttcggttgtg
tgg-catctc--------------------------------------------------
----------a-------------------------------------------------
------------------------------------------------------a
>DQ643885
c-----------------------------------------------------------
------------------------------------------------------------
------------------------------------------------------------
------------------------------------------------------------
------------------------------------------------------------
------------------------------------------------------------
------------------------------------------------------------
----------------------------------------------------------c-
-----------------------------acacc-ta-aa-a-aactt------------
------------------------------------------------------------
------------------------------------------------------------
------------------------------------------------------------
------------------------------------------------------------
--------t-ccacg-tg-aa--c-cgtatcaacc-c------------aata-at-t--
------------------------------------------------------------
--------t-gggg---------------------------------------g-tttaa
ttggcg---gc---tg-ctgctggta----tc-tttt------tactg---gctggcggc
tgc--tgagcgaaccct---atc----gt-gagcgttctgac-cttggttggagctagta
act-taa-a--tttt-aaa-cccattcttaaatactgaatatactgtagg-gacgaaagt
ctctgcttttaactagatagcaactttcagcagtggatgtctaggctcgcacatcg-atg
aagaacgctgcgaactgcgatacgtaatgcgaattgcaggattca--gtgagtcatcgaa
attttgaacgcatatt-g-ca-cttcc-gggtt-atc--cc-tggaagtatgcctgtatc
agtgtccgtacattaaacttggttttcttctttcc-gtgtagtcggtggaggatatgcca
gatatg-aagtgtcttgtggc---tggttttc--gaatcg-gctgtgagtcctttgaaat
gtatagaactg--a-ttctc-tttgttcgaaaagcgtggcgttgctggt--tgtgaaggc
tgtcagtgtgactagtc-ggcgaccg-gtttgtctgctatggca-ta-aatggaggagtg
ttcgattcgcggtatgattggctt-cggctgaacaggc-gcttattagacgttcttcctg
ctgtggcgg-tatgacc-tggtgaaccgtag-tt-catgca-c-gacttggc-ttttgaa
t--tggctttgc-tg-t-gt----------gaagtaga-gtgaca-gtttcggct-gtc-
--ga-g-gat-cgaccc-at-ttgg-gaaa--tt--gtgctgtgc--gacttcggttgtg
tgg-catctc--------------------------------------------------
----------a-------------------------------------------------
------------------------------------------------------a
>DQ643884
c-----------------------------------------------------------
------------------------------------------------------------
------------------------------------------------------------
------------------------------------------------------------
------------------------------------------------------------
------------------------------------------------------------
------------------------------------------------------------
----------------------------------------------------------c-
-----------------------------acacc-ta-aa-a-aactt------------
------------------------------------------------------------
------------------------------------------------------------
------------------------------------------------------------
------------------------------------------------------------
--------t-ccacg-tg-aa--c-cgtatcaacc-c------------aata-at-t--
------------------------------------------------------------
--------t-gggg---------------------------------------g-tttaa
ttggcg---gc---tg-ctgctggta----tc-tttt------tactg---gctggcggc
tgc--tgagcgaaccct---atc----gt-gagcgttctgac-cttggttggagctagta
act-taa-a--tttt-aaa-cccattcttaaatactgaatatactgtagg-gacgaaagt
ctctgcttttaactagatagcaactttcagcagtggatgtctaggctcgcacatcg-atg
aagaacgctgcgaactgcgatacgtaatgcgaattgcaggattca--gtgagtcatcgaa
attttgaacgcatatt-g-ca-cttcc-gggtt-atc--cc-tggaagtatgcctgtatc
agtgtccgtacattaaacttggttttcttctttcc-gtgtagtcggtggaggatatgcca
gatatg-aagtgtcttgtggc---tggttttc--gaatcg-gctgtgagtcctttgaaat
gtatagaactg--a-ttctc-tttgttcgaaaagcgtggcgttgctggt--tgtgaaggc
tgtcagtgtgactagtc-ggcgaccg-gtttgtctgctatggca-ta-aatggaggagtg
ttcgattcgcggtatgattggctt-cggctgaacaggc-gcttattagacgttcttcctg
ctgtggcgg-tatgacc-tggtgaaccgtag-tt-catgca-c-gacttggc-ttttgaa
t--tggctttgc-tg-t-gt----------gaagtaga-gtgaca-gtttcggct-gtc-
--ga-g-gat-cgaccc-at-ttgg-gaaa--tt--gtgctgtgc--gacttcggttgtg
tgg-catctc--------------------------------------------------
----------a-------------------------------------------------
------------------------------------------------------a
>DQ643883
c-----------------------------------------------------------
------------------------------------------------------------
------------------------------------------------------------
------------------------------------------------------------
------------------------------------------------------------
------------------------------------------------------------
------------------------------------------------------------
----------------------------------------------------------c-
-----------------------------acacc-ta-aa-a-aactt------------
------------------------------------------------------------
------------------------------------------------------------
------------------------------------------------------------
------------------------------------------------------------
--------t-ccacg-tg-aa--c-cgtatcaacc-c------------aata-at-t--
------------------------------------------------------------
--------t-gggg---------------------------------------g-tttaa
ttggcg---gc---tg-ctgctggta----tc-tttt------tactg---gctggcggc
tgc--tgagcgaaccct---atc----gt-gagcgttctgac-cttggttggagctagta
act-taa-a--tttt-aaa-cccattcttaaatactgaatatactgtagg-gacgaaagt
ctctgcttttaactagatagcaactttcagcagtggatgtctaggctcgcacatcg-atg
aagaacgctgcgaactgcgatacgtaatgcgaattgcaggattca--gtgagtcatcgaa
attttgaacgcatatt-g-ca-cttcc-gggtt-atc--cc-tggaagtatgcctgtatc
agtgtccgtacattaaacttggttttcttctttcc-gtgtagtcggtggaggatatgcca
gatatg-aagtgtcttgtggc---tggttttc--gaatcg-gctgtgagtcctttgaaat
gtatagaactg--a-ttctc-tttgttcgaaaagcgtggcgttgctggt--tgtgaaggc
tgtcagtgtgactagtc-ggcgaccg-gtttgtctgctatggca-ta-aatggaggagtg
ttcgattcgcggtatgattggctt-cggctgaacaggc-gcttattagacgttcttcctg
ctgtggcgg-tatgacc-tggtgaaccgtag-tt-catgca-c-gacttggc-ttttgaa
t--tggctttgc-tg-t-gt----------gaagtaga-gtgaca-gtttcggct-gtc-
--ga-g-gat-cgaccc-at-ttgg-gaaa--tt--gtgctgtgc--gacttcggttgtg
tgg-catctc--------------------------------------------------
----------a-------------------------------------------------
------------------------------------------------------a
>DQ643882
c-----------------------------------------------------------
------------------------------------------------------------
------------------------------------------------------------
------------------------------------------------------------
------------------------------------------------------------
------------------------------------------------------------
------------------------------------------------------------
----------------------------------------------------------c-
-----------------------------acacc-ta-aa-a-aactt------------
------------------------------------------------------------
------------------------------------------------------------
------------------------------------------------------------
------------------------------------------------------------
--------t-ccacg-tg-aa--c-cgtatcaacc-c------------aata-at-t--
------------------------------------------------------------
--------t-gggg---------------------------------------g-tttaa
ttggcg---gc---tg-ctgctggca----tc-tttt------tactg---gctggcggc
tgc--tgagcgaaccct---atc----gt-gagcgttctgac-cttggttggagctagta
act-taa-a--tttt-aaa-cccattcttaaatactgaatatactgtagg-gacgaaagt
ctctgcttttaactagatagcaactttcagcagtggatgtctaggctcgcacatcg-atg
aagaacgctgcgaactgcgatacgtaatgcgaattgcaggattca--gtgagtcatcgaa
attttgaacgcatatt-g-ca-cttcc-gggtt-atc--cc-tggaagtatgcctgtatc
agtgtccgtacattaaacttggttttcttctttcc-gtgtagtcggtggaggatatgcca
gatatg-aagtgtcttgtggc---tggttttc--gaatcg-gctgtgagtcctttgaaat
gtatagaactg--a-ttctc-tttgttcgaaaagcgtggcgttgctggt--tgtgaaggc
tgtcagtgtgactagtc-ggcgaccg-gtttgtctgctatggca-ta-aatggaggagtg
ttcgattcgcggtatgattggctt-cggctgaacaggc-gcttattagacgttcttcctg
ctgtggcgg-tatgacc-tggtgaaccgtag-tt-catgca-c-gacttggc-ttttgaa
t--tggctttgc-tg-t-gt----------gaagtaga-gtgaca-gtttcggct-gtc-
--ga-g-gat-cgaccc-at-ttgg-gaaa--tt--gtgctgtgc--gacttcggttgtg
tgg-catctc--------------------------------------------------
----------a-------------------------------------------------
------------------------------------------------------a
>DQ643881
c-----------------------------------------------------------
------------------------------------------------------------
------------------------------------------------------------
------------------------------------------------------------
------------------------------------------------------------
------------------------------------------------------------
------------------------------------------------------------
----------------------------------------------------------c-
-----------------------------acacc-ta-aa-a-aactt------------
------------------------------------------------------------
------------------------------------------------------------
------------------------------------------------------------
------------------------------------------------------------
--------t-ccacg-tg-aa--c-cgtatcaacc-c------------aata-at-t--
------------------------------------------------------------
--------t-gggg---------------------------------------g-tttaa
ttggcg---gc---tg-ctgctggta----tc-tttt------tactg---gctggcggc
tgc--tgagcgaaccct---atc----gt-gagcgttctgac-cttggttggagctagta
act-taa-a--tttt-aaa-cccattcttaaatactgaatatactgtagg-gacgaaagt
ctctgcttttaactagatagcaactttcagcagtggatgtctaggctcgcacatcg-atg
aagaacgctgcgaactgcgatacgtaatgcgaattgcaggattca--gtgagtcatcgaa
attttgaacgcatatt-g-ca-cttcc-gggtt-atc--cc-tggaagtatgcctgtatc
agtgtccgtacattaaacttggttttcttctttcc-gtgtagtcggtggaggatatgcca
gatatg-aagtgtcttgtggc---tggttttc--gaatcg-gctgtgagtcctttgaaat
gtatagaactg--a-ttctc-tttgttcgaaaagcgtggcgttgctggt--tgtgaaggc
tgtcagtgtgactagtc-ggcgaccg-gtttgtctgctatggca-ta-aatggaggagtg
ttcgattcgcggtatgattggctt-cggctgaacaggc-gcttattagacgttcttcctg
ctgtggcgg-tatgacc-tggtgaaccgtag-tt-catgca-c-gacttggc-ttttgaa
t--tggctttgc-tg-t-gt----------gaagtaga-gtgaca-gtttcggct-gtc-
--ga-g-gat-cgaccc-at-ttgg-gaaa--tt--gtgctgtgc--gacttcggttgtg
tgg-catctc--------------------------------------------------
----------a-------------------------------------------------
------------------------------------------------------a
>DQ643880
c-----------------------------------------------------------
------------------------------------------------------------
------------------------------------------------------------
------------------------------------------------------------
------------------------------------------------------------
------------------------------------------------------------
------------------------------------------------------------
----------------------------------------------------------c-
-----------------------------acacc-ta-aa-a-aactt------------
------------------------------------------------------------
------------------------------------------------------------
------------------------------------------------------------
------------------------------------------------------------
--------t-ccacg-tg-aa--c-cgtatcaacc-c------------aata-at-t--
------------------------------------------------------------
--------t-gggg---------------------------------------g-tttaa
ttggcg---gc---tg-ctgctggta----tc-tttt------tactg---gctggcggc
tgc--tgagcgaaccct---atc----gt-gagcgttctgac-cttggttggagctagta
act-taa-a--tttt-aaa-cccattcttaaatactgaatatactgtagg-gacgaaagt
ctctgcttttaactagatagcaactttcagcagtggatgtctaggctcgcacatcg-atg
aagaacgctgcgaactgcgatacgtaatgcgaattgcaggattca--gtgagtcatcgaa
attttgaacgcatatt-g-ca-cttcc-gggtt-atc--cc-tggaagtatgcctgtatc
agtgtccgtacattaaacttggttttcttctttcc-gtgtagtcggtggaggatatgcca
gatatg-aagtgtcttgtggc---tggttttc--gaatcg-gctgtgagtcctttgaaat
gtatagaactg--a-ttctc-tttgttcgaaaagcgtggcgttgctggt--tgtgaaggc
tgtcagtgtgactagtc-ggcgaccg-gtttgtctgctatggca-ta-aatggaggagtg
ttcgattcgcggtatgattggctt-cggctgaacaggc-gcttattagacgttcttcctg
ctgtggcgg-tatgacc-tggtgaaccgtag-tt-catgca-c-gacttggc-ttttgaa
t--tggctttgc-tg-t-gt----------gaagtaga-gtgaca-gtttcggct-gtc-
--ga-g-gat-cgaccc-at-ttgg-gaaa--tt--gtgctgtgc--gacttcggttgtg
tgg-catctc--------------------------------------------------
----------a-------------------------------------------------
------------------------------------------------------a
>DQ643879
c-----------------------------------------------------------
------------------------------------------------------------
------------------------------------------------------------
------------------------------------------------------------
------------------------------------------------------------
------------------------------------------------------------
------------------------------------------------------------
----------------------------------------------------------c-
-----------------------------acacc-ta-aa-a-aactt------------
------------------------------------------------------------
------------------------------------------------------------
------------------------------------------------------------
------------------------------------------------------------
--------t-ccacg-tg-aaa-c-cgtatcaacc-c------------aata-at-t--
------------------------------------------------------------
--------t-gggg---------------------------------------g-tttaa
ttggcg---gc---tg-ctgctggta----tc-tttt------tactg---gctggcggc
tgc--tgagcgaaccct---atc----gt-gagcgttctgac-cttggttggagctagta
act-taa-a--tttt-aaa-cccattcttaaatactgaatatactgtagg-gacgaaagt
ctctgcttttaactagatagcaactttcagcagtggatgtctaggctcgcacatcg-atg
aagaacgctgcgaactgcgatacgtaatgcgaattgcaggattca--gtgagtcatcgaa
attttgaacgcatatt-g-ca-cttcc-gggtt-atc--cc-tggaagtatgcctgtatc
agtgtccgtacattaaacttggttttcttctttcc-gtgtagtcggtggaggatatgcca
gatatg-aagtgtcttgtggc---tggttttc--gaatcg-gctgtgagtcctttgaaat
gtatagaactg--a-ttctc-tttgttcgaaaagcgtggcgttgctggt--tgtgaaggc
tgtcagtgtgactagtc-ggcgaccg-gtttgtctgctatggca-ta-aatggaggagtg
ttcgattcgcggtatgattggctt-cggctgaacaggc-gcttattagacgttcttcctg
ctgtggcgg-tatgacc-tggtgaaccgtag-tt-catgca-c-gacttggc-ttttgaa
t--tggctttgc-tg-t-gt----------gaagtaga-gtgaca-gtttcggct-gtc-
--ga-g-gat-cgaccc-at-ttgg-gaaa--tt--gtgctgtgc--gacttcggttgtg
tgg-catctc--------------------------------------------------
----------a-------------------------------------------------
------------------------------------------------------a
>DQ643878
c-----------------------------------------------------------
------------------------------------------------------------
------------------------------------------------------------
------------------------------------------------------------
------------------------------------------------------------
------------------------------------------------------------
------------------------------------------------------------
----------------------------------------------------------c-
-----------------------------acacc-ta-aa-a-aactt------------
------------------------------------------------------------
------------------------------------------------------------
------------------------------------------------------------
------------------------------------------------------------
--------t-ccacg-tg-aa--c-cgtatcaacc-c------------aata-at-t--
------------------------------------------------------------
--------t-gggg---------------------------------------g-tttaa
ttggcg---gc---tg-ctgctggta----tc-tttt------tactg---gctggcggc
tgc--tgagcgaaccct---atc----gt-gagcgttctgac-cttggttggagctagta
act-taa-a--tttt-aaa-cccattcttaaatactgaatatactgtagg-gacgaaagt
ctctgcttttaactagatagcaactttcagcagtggatgtctaggctcgcacatcg-atg
aagaacgctgcgaactgcgatacgtaatgcgaattgcaggattca--gtgagtcatcgaa
attttgaacgcatatt-g-ca-cttcc-gggtt-atc--cc-tggaagtatgcctgtatc
agtgtccgtacattaaacttggttttcttctttcc-gtgtagtcggtggaggatatgcca
gatatg-aagtgtcttgtggc---tggttttc--gaatcg-gctgtgagtcctttgaaat
gtatagaactg--a-ttctc-tttgttcgaaaagcgtggcgttgctggt--tgtgaaggc
tgtcagtgtgactagtc-ggcgaccg-gtttgtctgctatggca-ta-aatggaggagtg
ttcgattcgcggtatgattggctt-cggctgaacaggccgcttattagacgttcttcctg
ctgtggcgg-tatgacc-tggtgaaccgtagctt-catgca-c-gacttggc-ttttgaa
t--tggctttgc-tg-t-gt----------gaagtaga-gtgaca-gtttcggct-gtc-
--ga-g-gat-cgaccc-at-ttgg-gaaa--tt--gtgctgtgc--gacttcggttgtg
tgg-catctc--------------------------------------------------
----------a-------------------------------------------------
------------------------------------------------------a
>DQ643877
c-----------------------------------------------------------
------------------------------------------------------------
------------------------------------------------------------
------------------------------------------------------------
------------------------------------------------------------
------------------------------------------------------------
------------------------------------------------------------
----------------------------------------------------------c-
-----------------------------acacc-ta-aa-a-aactt------------
------------------------------------------------------------
------------------------------------------------------------
------------------------------------------------------------
------------------------------------------------------------
--------t-ccacg-tg-aa--c-cgtatcaacc-c------------aata-at-t--
------------------------------------------------------------
--------t-gggg---------------------------------------g-tttaa
ttggcg---gc---tg-ctgctggta----tc-tttt------tactg---gctggcggc
tgc--tgagcgaaccct---atc----gt-gagcgttctgac-cttggttggagctagta
act-taa-a--tttt-aaa-cccattcttaaatactgaatatactgtagg-gacgaaagt
ctctgcttttaactagatagcaactttcagcagtggatgtctaggctcgcacatcg-atg
aagaacgctgcgaactgcgatacgtaatgcgaattgcaggattca--gtgagtcatcgaa
attttgaacgcatatt-g-ca-cttcc-gggtt-atc--cc-tggaagtatgcctgtatc
agtgtccgtacattaaacttggttttcttctttcc-gtgtagtcggtggaggatatgcca
gatatg-aagtgtcttgtggc---tggttttc--gaatcg-gctgtgagtcctttgaaat
gtatagaactg--a-ttctc-tttgttcgaaaagcgtggcgttgctggt--tgtgaaggc
tgtcagtgtgactagtc-ggcgaccg-gtttgtctgctatggca-ta-aatggaggagtg
ttcgattcgcggtatgattggctt-cggctgaacaggc-gcttattagacgttcttcctg
ctgtggcgg-tatgacc-tggtgaaccgtag-tt-catgca-c-gacttggc-ttttgaa
t--tggctttgc-tg-t-gt----------gaagtaga-gtgaca-gtttcggct-gtc-
--ga-g-gat-cgaccc-at-ttgg-gaaa--tt--gtgctgtgc--gacttcggttgtg
tgg-cgtctc--------------------------------------------------
----------a-------------------------------------------------
------------------------------------------------------a
>DQ643876
c-----------------------------------------------------------
------------------------------------------------------------
------------------------------------------------------------
------------------------------------------------------------
------------------------------------------------------------
------------------------------------------------------------
------------------------------------------------------------
----------------------------------------------------------c-
-----------------------------acacc-ta-aa-a-aactt------------
------------------------------------------------------------
------------------------------------------------------------
------------------------------------------------------------
------------------------------------------------------------
--------t-ccacg-tg-aa--c-cgtatcaacc-c------------aata-at-t--
------------------------------------------------------------
--------t-gggg---------------------------------------g-tttaa
ttggcg---gc---tg-ctgctggta----tc-tttt------tactg---gctggcggc
tgc--tgagcgaaccct---atc----gt-gagcgttctgac-cttggttggagctagta
act-taa-a--tttt-aaa-cccattcttaaatactgaatatactgtagg-gacgaaagt
ctctgcttttaactagatagcaactttcagcagtggatgtctaggctcgcacatcg-atg
aagaacgctgcgaactgcgatacgtaatgcgaattgcaggattca--gtgagtcatcgaa
attttgaacgcatatt-g-ca-cttcc-gggtt-atc--cc-tggaagtatgcctgtatc
agtgtccgtacattaaacttggttttcttctttcc-gtgtagtcggtggaggatatgcca
gatatg-aagtgtcttgtggc---tggttttc--gaatcg-gctgtgagtcctttgaaat
gtatagaactg--a-ttctc-tttgttcgaaaagcgtggcgttgctggt--tgtgaaggc
tgtcagtgtgactagtc-ggcgaccg-gtttgtctgctatggca-ta-aatggaggagtg
ttcgattcgcggtatgattggctt-cggctgaacaggc-gcttattagacgttcttcctg
ctgtggcgg-tatgacc-tggtgaaccgtag-tt-catgca-c-gacttggc-ttttgaa
t--tggctttgc-tg-t-gt----------gaagtaga-gtgaca-gtttcggct-gtc-
--ga-g-gat-cgaccc-at-ttgg-gaaa--tt--gtgctgtgc--gacttcggttgtg
tgg-catctc--------------------------------------------------
----------a-------------------------------------------------
------------------------------------------------------a
>DQ643875
c-----------------------------------------------------------
------------------------------------------------------------
------------------------------------------------------------
------------------------------------------------------------
------------------------------------------------------------
------------------------------------------------------------
------------------------------------------------------------
----------------------------------------------------------c-
-----------------------------acacc-ta-aa-a-aactt------------
------------------------------------------------------------
------------------------------------------------------------
------------------------------------------------------------
------------------------------------------------------------
--------t-ccacg-tg-aa--c-cgtatcaacc-c------------aata-at-t--
------------------------------------------------------------
--------t-gggg---------------------------------------g-tttaa
ttggcg---gc---tg-ctgctggta----tc-tttt------tactg---gctggcggc
tgc--tgagcgaaccct---atc----gt-gagcgttctgac-cttggttggagctagta
act-taa-a--tttt-aaa-cccattcttaaatactgaatatactgtagg-gacgaaagt
ctctgcttttaactagatagcaactttcagcagtggatgtctaggctcgcacatcg-atg
aagaacgctgcgaactgcgatacgtaatgcgaattgcaggattca--gtgagtcatcgaa
attttgaacgcatatt-g-ca-cttcc-gggtt-atc--cc-tggaagtatgcctgtatc
agtgtccgtacattaaacttggttttcttctttcc-gtgtagtcggtggaggatatgcca
gatatg-aagtgtcttgtggc---tggttttc--gaatcg-gctgtgagtcctttgaaat
gtatagaactg--a-ttctc-tttgttcgaaaagcgtggcgttgctggt--tgtgaaggc
tgtcagtgtgactagtc-ggcgaccg-gtttgtctgctatggca-ta-aatggaggagtg
ttcgattcgcggtatgattggctt-cggctgaacaggc-gcttattagacgttcttcctg
ctgtggcgg-tatgacc-tggtgaaccgtag-tt-catgca-c-gacttggc-ttttgaa
t--tggctttgc-tg-t-gt----------gaagtaga-gtgaca-gtttcggct-gtc-
--ga-g-gat-cgaccc-at-ttgg-gaaa--tt--gtgctgtgc--gacttcggttgtg
tgg-catctc--------------------------------------------------
----------a-------------------------------------------------
------------------------------------------------------a
>DQ643874
c-----------------------------------------------------------
------------------------------------------------------------
------------------------------------------------------------
------------------------------------------------------------
------------------------------------------------------------
------------------------------------------------------------
------------------------------------------------------------
----------------------------------------------------------c-
-----------------------------acacc-ta-aa-a-aactt------------
------------------------------------------------------------
------------------------------------------------------------
------------------------------------------------------------
------------------------------------------------------------
--------t-ccacg-tg-aa--c-cgtatcaacc-c------------aata-at-t--
------------------------------------------------------------
--------t-gggg---------------------------------------g-tttaa
ttggcg---gc---tg-ctgctggta----tc-tttt------tactg---gctggcggc
tgc--tgagcgaaccct---atc----gt-gagcgttctgac-cttggttggagctagta
act-taa-a--tttt-aaa-cccattcttaaatactgaatatactgtagg-gacgaaagt
ctctgcttttaactagatagcaactttcagcagtggatgtctaggctcgcacatcg-atg
aagaacgctgcgaactgcgatacgtaatgcgaattgcaggattca--gtgagtcatcgaa
attttgaacgcatatt-g-ca-cttcc-gggtt-atc--cc-tggaagtatgcctgtatc
agtgtccgtacattaaacttggttttcttctttcc-gtgtagtcggtggaggatatgcca
gatatg-aagtgtcttgtggc---tggttttc--gaatcg-gctgtgagtcctttgaaat
gtatagaactg--a-ttctc-tttgttcgaaaagcgtggcgttgctggt--tgtgaaggc
tgtcagtgtgactagtc-ggcgaccg-gtttgtctgctatggca-ta-aatggaggagtg
ttcgattcgcggtatgattggctt-cggctgaacaggc-gcttattagacgttcttcctg
ctgtggcgg-tatgacc-tggtgaaccgtag-tt-catgca-c-gacttggc-ttttgaa
t--tggctttgc-tg-t-gt----------gaagtaga-gtgaca-gtttcggct-gtc-
--ga-g-gat-cgaccc-at-ttgg-gaaa--tt--gtgctgtgc--gacttcggttgtg
tgg-catctc--------------------------------------------------
----------a-------------------------------------------------
------------------------------------------------------a
>DQ643873
c-----------------------------------------------------------
------------------------------------------------------------
------------------------------------------------------------
------------------------------------------------------------
------------------------------------------------------------
------------------------------------------------------------
------------------------------------------------------------
----------------------------------------------------------c-
-----------------------------acacc-ta-aa-a-aactt------------
------------------------------------------------------------
------------------------------------------------------------
------------------------------------------------------------
------------------------------------------------------------
--------t-ccacg-tg-aa--c-cgtatcaacc-c------------aata-at-t--
------------------------------------------------------------
--------t-gggg---------------------------------------g-tttaa
ttggcg---gc---tg-ctgctggta----tc-tttt------tactg---gctggcggc
tgc--tgagcgaaccct---atc----gt-gagcgttctgac-cttggttggagctagta
act-taa-a--tttt-aaa-cccattcttaaatactgaatatactgtagg-gacgaaagt
ctctgcttttaactagatagcaactttcagcagtggatgtctaggctcgcacatcg-atg
aagaacgctgcgaactgcgatacgtaatgcgaattgcaggattca--gtgagtcatcgaa
attttgaacgcatatt-g-ca-cttcc-gggtt-atc--cc-tggaagtatgcctgtatc
agtgtccgtacattaaacttggttttcttctttcc-gtgtagtcggtggaggatatgcca
gatatg-aagtgtcttgtggc---tggttttc--gaatcg-gctgtgagtcctttgaaat
gtatagaactg--a-ttctc-tttgttcgaaaagcgtggcgttgctggt--tgtgaaggc
tgtcagtgtgactagtc-ggcgaccg-gtttgtctgctatggca-ta-aatggaggagtg
ttcgattcgcggtatgattggctt-cggctgaacaggc-gcttattagacgttcttcctg
ctgtggcgg-tatgacc-tggtgaaccgtag-tt-catgca-c-gacttggc-ttttgaa
t--tggctttgc-tg-t-gt----------gaagtaga-gtgaca-gtttcggct-gtc-
--ga-g-gat-cgaccc-at-ttgg-gaaa--tt--gtgctgtgc--gacttcggttgtg
tgg-catctc--------------------------------------------------
----------a-------------------------------------------------
------------------------------------------------------a
>DQ643872
c-----------------------------------------------------------
------------------------------------------------------------
------------------------------------------------------------
------------------------------------------------------------
------------------------------------------------------------
------------------------------------------------------------
------------------------------------------------------------
----------------------------------------------------------c-
-----------------------------acacc-ta-aa-a-aactt------------
------------------------------------------------------------
------------------------------------------------------------
------------------------------------------------------------
------------------------------------------------------------
--------t-ccacg-tg-aa--c-cgtatcaacc-c------------aata-at-t--
------------------------------------------------------------
--------t-gggg---------------------------------------g-tttaa
ttggcg---gc---tg-ctgctggta----tc-tttt------tactg---gctggcggc
tgc--tgagcgaaccct---atc----gt-gagcgttctgac-cttggttggagctagta
act-taa-a--tttt-aaa-cccattcttaaatactgaatatactgtagg-gacgaaagt
ctctgcttttaactagatagcaactttcagcagtggatgtctaggctcgcacatcg-atg
aagaacgctgcgaactgcgatacgtaatgcgaattgcaggattca--gtgagtcatcgaa
attttgaacgcatatt-g-ca-cttcc-gggtt-atc--cc-tggaagtatgcctgtatc
agtgtccgtacattaaacttggttttcttctttcc-gtgtagtcggtggaggatatgcca
gatatg-aagtgtcttgtggc---tggttttc--gaatcg-gctgtgagtcctttgaaat
gtatagaactg--a-ttctc-tttgttcgaaaagcgtggcgttgctggt--tgtgaaggc
tgtcagtgtgactagtc-ggcgaccg-gtttgtctgctatggca-ta-aatggaggagtg
ttcgattcgcggtatgattggctt-cggctgaacaggc-gcttattagacgttcttcctg
ctgtggcgg-tatgacc-tggtgaaccgtag-tt-catgca-c-gacttggc-ttttgaa
t--tggctttgc-tg-t-gt----------gaagtaga-gtgaca-gtttcggct-gtc-
--ga-g-gat-cgaccc-at-ttgg-gaaa--tt--gtgctgtgc--gacttcggttgtg
tgg-catctc--------------------------------------------------
----------a-------------------------------------------------
------------------------------------------------------a
>DQ643871
c-----------------------------------------------------------
------------------------------------------------------------
------------------------------------------------------------
------------------------------------------------------------
------------------------------------------------------------
------------------------------------------------------------
------------------------------------------------------------
----------------------------------------------------------c-
-----------------------------acacc-ta-aa-a-aactt------------
------------------------------------------------------------
------------------------------------------------------------
------------------------------------------------------------
------------------------------------------------------------
--------t-ccacg-tg-aa--c-cgtatcaacc-c------------aata-at-t--
------------------------------------------------------------
--------t-gggg---------------------------------------g-tttaa
ttggcg---gc---tg-ctgctggta----tc-tttt------tactg---gctggcggc
tgc--tgagcgaaccct---atc----gt-gagcgttctgac-cttggttggagctagta
act-taa-a--tttt-aaa-cccattcttaaatactgaatatactgtagg-gacgaaagt
ctctgcttttaactagatagcaactttcagcagtggatgtctaggctcgcacatcg-atg
aagaacgctgcgaactgcgatacgtaatgcgaattgcaggattca--gtgagtcatcgaa
attttgaacgcatatt-g-ca-cttcc-gggtt-atc--cc-tggaagtatgcctgtatc
agtgtccgtacattaaacttggttttcttctttcc-gtgtagtcggtggaggatatgcca
gatatg-aagtgtcttgtggc---tggttttc--gaatcg-gctgtgagtcctttgaaat
gtatagaactg--a-ttctc-tttgttcgaaaagcgtggcgttgctggt--tgtgaaggc
tgtcagtgtgactagtc-ggcgaccg-gtttgtctgctatggca-ta-aatggaggagtg
ttcgattcgcggtatgattggctt-cggctgaacaggc-gcttattagacgttcttcctg
ctgtggcgg-tatgacc-tggtgaaccgtag-tt-catgca-c-gacttggc-ttttgaa
t--tggctttgc-tg-t-gt----------gaagtaga-gtgaca-gtttcggct-gtc-
--ga-g-gat-cgaccc-at-ttgg-gaaa--tt--gtgctgtgc--gacttcggttgtg
tgg-catctc--------------------------------------------------
----------a-------------------------------------------------
------------------------------------------------------a
>DQ643870
c-----------------------------------------------------------
------------------------------------------------------------
------------------------------------------------------------
------------------------------------------------------------
------------------------------------------------------------
------------------------------------------------------------
------------------------------------------------------------
----------------------------------------------------------c-
-----------------------------acacc-ta-aa-a-aactt------------
------------------------------------------------------------
------------------------------------------------------------
------------------------------------------------------------
------------------------------------------------------------
--------t-ccacg-tg-aa--c-cgtatcaacc-c------------aata-at-t--
------------------------------------------------------------
--------t-gggg---------------------------------------g-tttaa
ttggcg---gc---tg-ctgctggta----tc-tttt------tactg---gctggcggc
tgc--tgagcgaaccct---atc----gt-gagcgttctgac-cttggttggagctagta
act-taa-a--tttt-aaa-cccattcttaaatactgaatatactgtagg-gacgaaagt
ctctgcttttaactagatagcaactttcagcagtggatgtctaggctcgcacatcg-atg
aagaacgctgcgaactgcgatacgtaatgcgaattgcaggattca--gtgagtcatcgaa
attttgaacgcatatt-g-ca-cttcc-gggtt-atc--cc-tggaagtatgcctgtatc
agtgtccgtacattaaacttggttttcttctttcc-gtgtagtcggtggaggatatgcca
gatatg-aagtgtcttgtggc---tggttttc--gaatcg-gctgtgagtcctttgaaat
gtatagaactg--a-ttctc-tttgttcgaaaagcgtggcgttgctggt--tgtgaaggc
tgtcagtgtgactagtc-ggcgaccg-gtttgtctgctatggca-ta-aatggaggagtg
ttcgattcgcggtatgattggctt-cggctgaacaggc-gcttattagacgttcttcctg
ctgtggcgg-tatgacc-tggtgaaccgtag-tt-catgca-c-gacttggc-ttttgaa
t--tggctttgc-tg-t-gt----------gaagtaga-gtgaca-gtttcggct-gtc-
--ga-g-gat-cgaccc-at-ttgg-gaaa--tt--gtgctgtgc--gacttcggttgtg
tgg-catctc--------------------------------------------------
----------a-------------------------------------------------
------------------------------------------------------a
>DQ643869
c-----------------------------------------------------------
------------------------------------------------------------
------------------------------------------------------------
------------------------------------------------------------
------------------------------------------------------------
------------------------------------------------------------
------------------------------------------------------------
----------------------------------------------------------c-
-----------------------------acacc-ta-aa-a-aactt------------
------------------------------------------------------------
------------------------------------------------------------
------------------------------------------------------------
------------------------------------------------------------
--------t-ccacg-tg-aa--c-cgtatcaacc-c------------aata-at-t--
------------------------------------------------------------
--------t-gggg---------------------------------------g-tttaa
ttggcg---gc---tg-ctgctggta----tc-tttt------tactg---gctggcggc
tgc--tgagcgaaccct---atc----gt-gagcgttctgac-cttggttggagctagta
act-taa-a--tttt-aaa-cccattcttaaatactgaatatactgtagg-gacgaaagt
ctctgcttttaactagatagcaactttcagcagtggatgtctaggctcgcacatcg-atg
aagaacgctgcgaactgcgatacgtaatgcgaattgcaggattca--gtgagtcatcgaa
attttgaacgcatatt-g-ca-cttcc-gggtt-atc--cc-tggaagtatgcctgtatc
agtgtccgtacattaaacttggttttcttctttcc-gtgtagtcggtggaggatatgcca
gatatg-aagtgtcttgtggc---tggttttc--gaatcg-gctgtgagtcctttgaaat
gtatagaactg--a-ttctc-tttgttcgaaaagcgtggcgttgctggt--tgtgaaggc
tgtcagtgtgactagtc-ggcgaccg-gtttgtctgctatggca-ta-aatggaggagtg
ttcgattcgcggtatgattggctt-cggctgaacaggc-gcttattagacgttcttcctg
ctgtggcgg-tatgacc-tggtgaaccgtag-tt-catgca-c-gacttggc-ttttgaa
t--tggctttgc-tg-t-gt----------gaagtaga-gtgaca-gtttcggct-gtc-
--ga-g-gat-cgaccc-at-ttgg-gaaa--tt--gtgctgtgc--gacttcggttgtg
tgg-catctc--------------------------------------------------
----------a-------------------------------------------------
------------------------------------------------------a
>DQ643868
c-----------------------------------------------------------
------------------------------------------------------------
------------------------------------------------------------
------------------------------------------------------------
------------------------------------------------------------
------------------------------------------------------------
------------------------------------------------------------
----------------------------------------------------------c-
-----------------------------acacc-ta-aa-a-aactt------------
------------------------------------------------------------
------------------------------------------------------------
------------------------------------------------------------
------------------------------------------------------------
--------t-ccacg-tg-aa--c-cgtatcaacc-c------------aata-at-t--
------------------------------------------------------------
--------t-gggg---------------------------------------g-tttaa
ttggcg---gc---tg-ctgctggta----tc-tttt------tactg---gctggcggc
tgc--tgagcgaaccct---atc----gt-gagcgttctgac-cttggttggagctagta
act-taa-a--tttt-aaa-cccattcttaaatactgaatatactgtagg-gacgaaagt
ctctgcttttaactagatagcaactttcagcagtggatgtctaggctcgcacatcg-atg
aagaacgctgcgaactgcgatacgtaatgcgaattgcaggattca--gtgagtcatcgaa
attttgaacgcatatt-g-ca-cttcc-gggtt-atc--cc-tggaagtatgcctgtatc
agtgtccgtacattaaacttggttttcttctttcc-gtgtagtcggtggaggatatgcca
gatatg-aagtgtcttgtggc---tggttttc--gaatcg-gctgtgagtcctttgaaat
gtatagaactg--a-ttctc-tttgttcgaaaagcgtggcgttgctggt--tgtgaaggc
tgtcagtgtgactagtc-ggcgaccg-gtttgtctgctatggca-ta-aatggaggagtg
ttcgattcgcggtatgattggctt-cggctgaacaggc-gcttattagacgttcttcctg
ctgtggcgg-tatgacc-tggtgaaccgtag-tt-catgca-c-gacttggc-ttttgaa
t--tggctttgc-tg-t-gt----------gaagtaga-gtgaca-gtttcggct-gtc-
--ga-g-gat-cgaccc-at-ttgg-gaaa--tt--gtgctgtgc--gacttcggttgtg
tgg-catctc--------------------------------------------------
----------a-------------------------------------------------
------------------------------------------------------a
>DQ643867
c-----------------------------------------------------------
------------------------------------------------------------
------------------------------------------------------------
------------------------------------------------------------
------------------------------------------------------------
------------------------------------------------------------
------------------------------------------------------------
----------------------------------------------------------c-
-----------------------------acacc-ta-aa-a-aactt------------
------------------------------------------------------------
------------------------------------------------------------
------------------------------------------------------------
------------------------------------------------------------
--------t-ccacg-tg-aa--c-cgtatcaacc-c------------aata-at-t--
------------------------------------------------------------
--------t-gggg---------------------------------------g-tttaa
ttggcg---gc---tg-ctgctggta----tc-tttt------tactg---gctggcggc
tgc--tgagcgaaccct---atc----gt-gagcgttctgac-cttggttggagctagta
act-taa-a--tttt-aaa-cccattcttaaatactgaatatactgtagg-gacgaaagt
ctctgcttttaactagatagcaactttcagcagtggatgtctaggctcgcacatcg-atg
aagaacgctgcgaactgcgatacgtaatgcgaattgcaggattca--gtgagtcatcgaa
attttgaacgcatatt-g-ca-cttcc-gggtt-atc--cc-tggaagtatgcctgtatc
agtgtccgtacattaaacttggttttcttctttcc-gtgtagtcggtggaggatatgcca
gatatg-aagtgtcttgtggc---tggttttc--gaatcg-gctgtgagtcctttgaaat
gtatagaactg--a-ttctc-tttgttcgaaaagcgtggcgttgctggt--tgtgaaggc
tgtcagtgtgactagtc-ggcgaccg-gtttgtctgctatggca-ta-aatggaggagtg
ttcgattcgcggtatgattggctt-cggctgaacaggc-gcttattagacgttcttcctg
ctgtggcgg-tatgacc-tggtgaaccgtag-tt-catgca-c-gacttggc-ttttgaa
t--tggctttgc-tg-t-gt----------gaagtaga-gtgaca-gtttcggct-gtc-
--ga-g-gat-cgaccc-at-ttgg-gaaa--tt--gtgctgtgc--gacttcggttgtg
tgg-catctc--------------------------------------------------
----------a-------------------------------------------------
------------------------------------------------------a
>DQ643866
c-----------------------------------------------------------
------------------------------------------------------------
------------------------------------------------------------
------------------------------------------------------------
------------------------------------------------------------
------------------------------------------------------------
------------------------------------------------------------
----------------------------------------------------------c-
-----------------------------acacc-ta-aa-a-aactt------------
------------------------------------------------------------
------------------------------------------------------------
------------------------------------------------------------
------------------------------------------------------------
--------t-ccacg-tg-aa--c-cgtatcaacc-c------------aata-at-t--
------------------------------------------------------------
--------t-gggg---------------------------------------g-tttaa
ttggcg---gc---tg-ctgctggta----tc-tttt------tactg---gctggcggc
tgc--tgagcgaaccct---atc----gt-gagcgttctgac-cttggttggagctagta
act-taa-a--tttt-aaa-cccattcttaaatactgaatatactgtagg-gacgaaagt
ctctgcttttaactagatagcaactttcagcagtggatgtctaggctcgcacatcg-atg
aagaacgctgcgaactgcgatacgtaatgcgaattgcaggattca--gtgagtcatcgaa
attttgaacgcatatt-g-ca-cttcc-gggtt-atc--cc-tggaagtatgcctgtatc
agtgtccgtacattaaacttggttttcttctttcc-gtgtagtcggtggaggatatgcca
gatatg-aagtgtcttgtggc---tggttttc--gaatcg-gctgtgagtcctttgaaat
gtatagaactg--a-ttctc-tttgttcgaaaagcgtggcgttgctggt--tgtgaaggc
tgtcagtgtgactagtc-ggcgaccg-gtttgtctgctatggca-ta-aatggaggagtg
ttcgattcgcggtatgattggctt-cggctgaacaggc-gcttattagacgttcttcctg
ctgtggcgg-tatgacc-tggtgaaccgtag-tt-catgca-c-gacttggc-ttttgaa
t--tggctttgc-tg-t-gt----------gaagtaga-gtgaca-gtttcggct-gtc-
--ga-g-gat-cgaccc-at-ttgg-gaaa--tt--gtgctgtgc--gacttcggttgtg
tgg-catctc--------------------------------------------------
----------a-------------------------------------------------
------------------------------------------------------a
>DQ643865
c-----------------------------------------------------------
------------------------------------------------------------
------------------------------------------------------------
------------------------------------------------------------
------------------------------------------------------------
------------------------------------------------------------
------------------------------------------------------------
----------------------------------------------------------c-
-----------------------------acacc-ta-aa-a-aactt------------
------------------------------------------------------------
------------------------------------------------------------
------------------------------------------------------------
------------------------------------------------------------
--------t-ccacg-tg-aa--c-cgtatcaacc-c------------aata-at-t--
------------------------------------------------------------
--------t-gggg---------------------------------------g-tttaa
ttggcg---gc---tg-ctgctggta----tc-tttt------tactg---gctggcggc
tgc--tgagcgaaccct---atc----gt-gagcgttctgac-cttggttggagctagta
act-taa-a--tttt-aaa-cccattcttaaatactgaatatactgtagg-gacgaaagt
ctctgcttttaactagatagcaactttcagcagtggatgtctaggctcgcacatcg-atg
aagaacgctgcgaactgcgatacgtaatgcgaattgcaggattca--gtgagtcatcgaa
attttgaacgcatatt-g-ca-cttcc-gggtt-atc--cc-tggaagtatgcctgtatc
agtgtccgtacattaaacttggttttcttctttcc-gtgtagtcggtggaggatatgcca
gatatg-aagtgtcttgtggc---tggttttc--gaatcg-gctgtgagtcctttgaaat
gtatagaactg--a-ttctc-tttgttcgaaaagcgtggcgttgctggt--tgtgaaggc
tgtcagtgtgactagtc-ggcgaccg-gtttgtctgctatggca-ta-aatggaggagtg
ttcgattcgcggtatgattggctt-cggctgaacaggc-gcttattagacgttcttcctg
ctgtggcgg-tatgacc-tggtgaaccgtag-tt-catgca-c-gacttggc-ttttgaa
t--tggctttgc-tg-t-gt----------gaagtaga-gtgaca-gtttcggct-gtc-
--ga-g-gat-cgaccc-at-ttgg-gaaa--tt--gtgctgtgc--gacttcggttgtg
tgg-catctc--------------------------------------------------
----------a-------------------------------------------------
------------------------------------------------------a
>DQ643864
c-----------------------------------------------------------
------------------------------------------------------------
------------------------------------------------------------
------------------------------------------------------------
------------------------------------------------------------
------------------------------------------------------------
------------------------------------------------------------
----------------------------------------------------------c-
-----------------------------acacc-ta-aa-a-aactt------------
------------------------------------------------------------
------------------------------------------------------------
------------------------------------------------------------
------------------------------------------------------------
--------t-ccacg-tg-aa--c-cgtatcaacc-c------------aata-at-t--
------------------------------------------------------------
--------t-gggg---------------------------------------g-tttaa
ttggcg---gc---tg-ctgctggta----tc-tttt------tactg---gctggcggc
tgc--tgagcgaaccct---atc----gt-gagcgttctgac-cttggttggagctagta
act-taa-a--tttt-aaa-cccattcttaaatactgaatatactgtagg-gacgaaagt
ctctgcttttaactagatagcaactttcagcagtggatgtctaggctcgcacatcg-atg
aagaacgctgcgaactgcgatacgtaatgcgaattgcaggattca--gtgagtcatcgaa
attttgaacgcatatt-g-ca-cttcc-gggtt-atc--cc-tggaagtatgcctgtatc
agtgtccgtacattaaacttggttttcttctttcc-gtgtagtcggtggaggatatgcca
gatatg-aagtgtcttgtggc---tggttttc--gaatcg-gctgtgagtcctttgaaat
gtatagaactg--a-ttctc-tttgttcgaaaagcgtggcgttgctggt--tgtgaaggc
tgtcagtgtgactagtc-ggcgaccg-gtttgtctgctatggca-ta-aatggaggagtg
ttcgattcgcggtatgattggctt-cggctgaacaggc-gcttattagacgttcttcctg
ctgtggcgg-tatgacc-tggtgaaccgtag-tt-catgca-c-gacttggc-ttttgaa
t--tggctttgc-tg-t-gt----------gaagtaga-gtgaca-gtttcggct-gtc-
--ga-g-gat-cgaccc-at-ttgg-gaaa--tt--gtgctgtgc--gacttcggttgtg
tgg-catctc--------------------------------------------------
----------a-------------------------------------------------
------------------------------------------------------a
>DQ643863
c-----------------------------------------------------------
------------------------------------------------------------
------------------------------------------------------------
------------------------------------------------------------
------------------------------------------------------------
------------------------------------------------------------
------------------------------------------------------------
----------------------------------------------------------c-
-----------------------------acacc-ta-aa-a-aactt------------
------------------------------------------------------------
------------------------------------------------------------
------------------------------------------------------------
------------------------------------------------------------
--------t-ccacg-tg-aa--c-cgtatcaacc-c------------aata-at-t--
------------------------------------------------------------
--------t-gggg---------------------------------------g-tttaa
ttggcg---gc---tg-ctgctggta----tc-tttt------tactg---gctggcggc
tgc--tgagcgaaccct---atc----gt-gagcgttctgac-cttggttggagctagta
act-taa-a--tttt-aaa-cccattcttaaatactgaatatactgtagg-gacgaaagt
ctctgcttttaactagatagcaactttcagcagtggatgtctaggctcgcacatcg-atg
aagaacgctgcgaactgcgatacgtaatgcgaattgcaggattca--gtgagtcatcgaa
attttgaacgcatatt-g-ca-cttcc-gggtt-atc--cc-tggaagtatgcctgtatc
agtgtccgtacattaaacttggttttcttctttcc-gtgtagtcggtggaggatatgcca
gatatg-aagtgtcttgtggc---tggttttc--gaatcg-gctgtgagtcctttgaaat
gtatagaactg--a-ttctc-tttgttcgaaaagcgtggcgttgctggt--tgtgaaggc
tgtcagtgtgactagtc-ggcgaccg-gtttgtctgctatggca-ta-aatggaggagtg
ttcgattcgcggtatgattggctt-cggctgaacaggc-gcttattagacgttcttcctg
ctgtggcgg-tatgacc-tggtgaaccgtag-tt-catgca-c-gacttggc-ttttgaa
t--tggctttgc-tg-t-gt----------gaagtaga-gtgaca-gtttcggct-gtc-
--ga-g-gat-cgaccc-at-ttgg-gaaa--tt--gtgctgtgc--gacttcggttgtg
tgg-catctc--------------------------------------------------
----------a-------------------------------------------------
------------------------------------------------------a
>DQ643862
c-----------------------------------------------------------
------------------------------------------------------------
------------------------------------------------------------
------------------------------------------------------------
------------------------------------------------------------
------------------------------------------------------------
------------------------------------------------------------
----------------------------------------------------------c-
-----------------------------acacc-ta-aa-a-aactt------------
------------------------------------------------------------
------------------------------------------------------------
------------------------------------------------------------
------------------------------------------------------------
--------t-ccacg-tg-aa--c-cgtatcaacc-c------------aata-at-t--
------------------------------------------------------------
--------t-gggg---------------------------------------g-tttaa
tttgcg---gc---tg-ctgctggta----tc-tttt------tactg---gctggcggc
tgc--tgagcgaaccct---atc----gt-gagcgttctgac-cttggttggagctagta
act-taa-a--tttt-aaa-cccattcttaaatactgaatatactgtagg-gacgaaagt
ctctgcttttaactagatagcaactttcagcagtggatgtctaggctcgcacatcg-atg
aagaacgctgcgaactgcgatacgtaatgcgaattgcaggattca--gtgagtcatcgaa
attttgaacgcatatt-g-ca-cttcc-gggtt-atc--cc-tggaagtatgcctgtatc
agtgtccgtacattaaacttggttttcttctttcc-gtgtagtcggtggaggatatgcca
gatatg-aagtgtcttgtggc---tggttttc--gaatcg-gctgtgagtcctttgaaat
gtatagaactg--a-ttctc-tttgttcgaaaagcgtggcgttgctggt--tgtgaaggc
tgtcagtgtgactagtc-ggcgaccg-gtttgtctgctatggca-ta-aatggaggagtg
ttcgattcgcggtatgattggctt-cggctgaacaggc-gcttattagacgttcttcctg
ctgtggcgg-tatgacc-tggtgaaccgtag-tt-catgca-c-gacttggc-ttttgaa
t--tggctttgc-tg-t-gt----------gaagtaga-gtgaca-gtttcggct-gtc-
--ga-g-gat-cgaccc-at-ttgg-gaaa--tt--gtgctgtgc--gacttcggttgtg
tgg-catctc--------------------------------------------------
----------a-------------------------------------------------
------------------------------------------------------a
>DQ643861
c-----------------------------------------------------------
------------------------------------------------------------
------------------------------------------------------------
------------------------------------------------------------
------------------------------------------------------------
------------------------------------------------------------
------------------------------------------------------------
----------------------------------------------------------c-
-----------------------------acacc-ta-aa-a-aactt------------
------------------------------------------------------------
------------------------------------------------------------
------------------------------------------------------------
------------------------------------------------------------
--------t-ccacg-tg-aa--c-cgtatcaacc-c------------aata-at-t--
------------------------------------------------------------
--------t-gggg---------------------------------------g-tttaa
tttgcg---gc---tg-ctgctggta----tc-tttt------tactg---gctggcggc
tgc--tgagcgaaccct---atc----gt-gagcgttctgac-cttggttggagctagta
act-taa-a--tttt-aaa-cccattcttaaatactgaatatactgtagg-gacgaaagt
ctctgcttttaactagatagcaactttcagcagtggatgtctaggctcgcacatcg-atg
aagaacgctgcgaactgcgatacgtaatgcgaattgcaggattca--gtgagtcatcgaa
attttgaacgcatatt-g-ca-cttcc-gggtt-atc--cc-tggaagtatgcctgtatc
agtgtccgtacattaaacttggttttcttctttcc-gtgtagtcggtggaggatatgcca
gatatg-aagtgtcttgtggc---tggttttc--gaatcg-gctgtgagtcctttgaaat
gtatagaactg--a-ttctc-tttgttcgaaaagcgtggcgttgctggt--tgtgaaggc
tgtcagtgtgactagtc-ggcgaccg-gtttgtctgctatggca-ta-aatggaggagtg
ttcgattcgcggtatgattggctt-cggctgaacaggc-gcttattagacgttcttcctg
ctgtggcgg-tatgacc-tggtgaaccgtag-tt-catgca-c-gacttggc-ttttgaa
t--tggctttgc-tg-t-gt----------gaagtaga-gtgaca-gtttcggct-gtc-
--ga-g-gat-cgaccc-at-ttgg-gaaa--tt--gtgctgtgc--gacttcggttgtg
tgg-catctc--------------------------------------------------
----------a-------------------------------------------------
------------------------------------------------------a
>DQ643860
c-----------------------------------------------------------
------------------------------------------------------------
------------------------------------------------------------
------------------------------------------------------------
------------------------------------------------------------
------------------------------------------------------------
------------------------------------------------------------
----------------------------------------------------------c-
-----------------------------acacc-ta-aa-a-aactt------------
------------------------------------------------------------
------------------------------------------------------------
------------------------------------------------------------
------------------------------------------------------------
--------t-ccacg-tg-aa--c-cgtatcaacc-c------------aata-at-t--
------------------------------------------------------------
--------t-gggg---------------------------------------g-tttaa
ttggcg---gc---tg-ctgctggta----tc-tttt------tactg---gctggcggc
tgc--tgagcgaaccct---atc----gt-gagcgttctgac-cttggttggagctagta
act-taa-a--tttt-aaa-cccattcttaaatactgaatatactgtagg-gacgaaagt
ctctgcttttaactagatagcaactttcagcagtggatgtctaggctcgcacatcg-atg
aagaacgctgcgaactgcgatacgtaatgcgaattgcaggattca--gtgagtcatcgaa
attttgaacgcatatt-g-ca-cttcc-gggtt-atc--cc-tggaagtatgcctgtatc
agtgtccgtacattaaacttggttttcttctttcc-gtgtagtcggtggaggatatgcca
gatatg-aagtgtcttgtggc---tggttttc--gaatcg-gctgtgagtcctttgaaat
gtatagaactg--a-ttctc-tttgttcgaaaagcgtggcgttgctggt--tgtgaaggc
tgtcagtgtgactagtc-ggcgaccg-gtttgtctgctatggca-ta-aatggaggagtg
ttcgattcgcggtatgattggctt-cggctgaacaggc-gcttattagacgttcttcctg
ctgtggcgg-tatgacc-tggtgaaccgtag-tt-catgca-c-gacttggc-ttttgaa
t--tggctttgc-tg-t-gt----------gaagtaga-gtgaca-gtttcggct-gtc-
--ga-g-gat-cgaccc-at-ttgg-gaaa--tt--gtgctgtgc--gacttcggttgtg
tgg-catctc--------------------------------------------------
----------a-------------------------------------------------
------------------------------------------------------a
>DQ643859
c-----------------------------------------------------------
------------------------------------------------------------
------------------------------------------------------------
------------------------------------------------------------
------------------------------------------------------------
------------------------------------------------------------
------------------------------------------------------------
----------------------------------------------------------c-
-----------------------------acacc-ta-aa-a-aactt------------
------------------------------------------------------------
------------------------------------------------------------
------------------------------------------------------------
------------------------------------------------------------
--------t-ccacg-tg-aa--c-cgtatcaacc-c------------aata-at-t--
------------------------------------------------------------
--------t-gggg---------------------------------------g-tttaa
ttggcg---gc---tg-ctgctggta----tc-tttt------tactg---gctggcggc
tgc--tgagcgaaccct---atc----gt-gagcgttctgac-cttggttggagctagta
act-taa-a--tttt-aaa-cccattcttaaatactgaatatactgtagg-gacgaaagt
ctctgcttttaactagatagcaactttcagcagtggatgtctaggctcgcacatcg-atg
aagaacgctgcgaactgcgatacgtaatgcgaattgcaggattca--gtgagtcatcgaa
attttgaacgcatatt-g-ca-cttcc-gggtt-atc--cc-tggaagtatgcctgtatc
agtgtccgtacattaaacttggttttcttctttcc-gtgtagtcggtggaggatatgcca
gatatg-aagtgtcttgtggc---tggttttc--gaatcg-gctgtgagtcctttgaaat
gtatagaactg--a-ttctc-tttgttcgaaaagcgtggcgttgctggt--tgtgaaggc
tgtcagtgtgactagtc-ggcgaccg-gtttgtctgctatggca-ta-aatggaggagtg
ttcgattcgcggtatgattggctt-cggctgaacaggc-gcttattagacgttcttcctg
ctgtggcgg-tatgacc-tggtgaaccgtag-tt-catgca-c-gacttggc-ttttgaa
t--tggctttgc-tg-t-gt----------gaagtaga-gtgaca-gtttcggct-gtc-
--ga-g-gat-cgaccc-at-ttgg-gaaa--tt--gtgctgtgc--gacttcggttgtg
tgg-catctc--------------------------------------------------
----------a-------------------------------------------------
------------------------------------------------------a
>DQ643858
c-----------------------------------------------------------
------------------------------------------------------------
------------------------------------------------------------
------------------------------------------------------------
------------------------------------------------------------
------------------------------------------------------------
------------------------------------------------------------
----------------------------------------------------------c-
-----------------------------acacc-ta-aa-a-aactt------------
------------------------------------------------------------
------------------------------------------------------------
------------------------------------------------------------
------------------------------------------------------------
--------t-ccacg-tg-aa--c-cgtatcaacc-c------------aata-at-t--
------------------------------------------------------------
--------t-gggg---------------------------------------g-tttaa
ttggcg---gc---tg-ctgctggta----tc-tttt------tactg---gctggcggc
tgc--tgagcgaaccct---atc----gt-gagcgttctgac-cttggttggagctagta
act-taa-a--tttt-aaa-cccattcttaaatactgaatatactgtagg-gacgaaagt
ctctgcttttaactagatagcaactttcagcagtggatgtctaggctcgcacatcg-atg
aagaacgctgcgaactgcgatacgtaatgcgaattgcaggattca--gtgagtcatcgaa
attttgaacgcatatt-g-ca-cttcc-gggtt-atc--cc-tggaagtatgcctgtatc
agtgtccgtacattaaacttggttttcttctttcc-gtgtagtcggtggaggatatgcca
gatatg-aagtgtcttgtggc---tggttttc--gaatcg-gctgtgagtcctttgaaat
gtatagaactg--a-ttctc-tttgttcgaaaagcgtggcgttgctggt--tgtgaaggc
tgtcagtgtgactagtc-ggcgaccg-gtttgtctgctatggca-ta-aatggaggagtg
ttcgattcgcggtatgattggctt-cggctgaacaggc-gcttattagacgttcttcctg
ctgtggcgg-tatgacc-tggtgaaccgtag-tt-catgca-c-gacttggc-ttttgaa
t--tggctttgc-tg-t-gt----------gaagtaga-gtgaca-gtttcggct-gtc-
--ga-g-gat-cgaccc-at-ttgg-gaaa--tt--gtgctgtgc--gacttcggttgtg
tgg-catctc--------------------------------------------------
----------a-------------------------------------------------
------------------------------------------------------a
>DQ643857
c-----------------------------------------------------------
------------------------------------------------------------
------------------------------------------------------------
------------------------------------------------------------
------------------------------------------------------------
------------------------------------------------------------
------------------------------------------------------------
----------------------------------------------------------c-
-----------------------------acacc-ta-aa-a-aactt------------
------------------------------------------------------------
------------------------------------------------------------
------------------------------------------------------------
------------------------------------------------------------
--------t-ccacg-tg-aa--c-cgtatcaacc-c------------aata-at-t--
------------------------------------------------------------
--------t-gggg---------------------------------------g-tttaa
ttggcg---gc---tg-ctgctggta----tc-tttt------tactg---gctggcggc
tgc--tgagcgaaccct---atc----gt-gagcgttctgac-cttggttggagctagta
act-taa-a--tttt-aaa-cccattcttaaatactgaatatactgtagg-gacgaaagt
ctctgcttttaactagatagcaactttcagcagtggatgtctaggctcgcacatcg-atg
aagaacgctgcgaactgcgatacgtaatgcgaattgcaggattca--gtgagtcatcgaa
attttgaacgcatatt-g-ca-cttcc-gggtt-atc--cc-tggaagtatgcctgtatc
agtgtccgtacattaaacttggttttcttctttcc-gtgtagtcggtggaggatatgcca
gatatg-aagtgtcttgtggc---tggttttc--gaatcg-gctgtgagtcctttgaaat
gtatagaactg--a-ttctc-tttgttcgaaaagcgtggcgttgctggt--tgtgaaggc
tgtcagtgtgactagtc-ggcgaccg-gtttgtctgctatggca-ta-aatggaggagtg
ttcgattcgcggtatgattggctt-cggctgaacaggc-gcttattagacgttcttcctg
ctgtggcgg-tatgacc-tggtgaaccgtag-tt-catgca-c-gacttggc-ttttgaa
t--tggctttgc-tg-t-gt----------gaagtaga-gtgaca-gtttcggct-gtc-
--ga-g-gat-cgaccc-at-ttgg-gaaa--tt--gtgctgtgc--gacttcggttgtg
tgg-catctc--------------------------------------------------
----------a-------------------------------------------------
------------------------------------------------------a
>DQ643856
c-----------------------------------------------------------
------------------------------------------------------------
------------------------------------------------------------
------------------------------------------------------------
------------------------------------------------------------
------------------------------------------------------------
------------------------------------------------------------
----------------------------------------------------------c-
-----------------------------acacc-ta-aa-a-aactt------------
------------------------------------------------------------
------------------------------------------------------------
------------------------------------------------------------
------------------------------------------------------------
--------t-ccacg-tg-aa--c-cgtatcaacc-c------------aata-at-t--
------------------------------------------------------------
--------t-gggg---------------------------------------g-tttaa
ttggcg---gc---tg-ctgctggca----tc-tttt------tactg---gctggcggc
tgc--tgagcgaaccct---atc----gt-gagcgttctgac-cttggttggagctagta
act-taa-a--tttt-aaa-cccattcttaaatactgaatatactgtagg-gacgaaagt
ctctgcttttaactagatagcaactttcagcagtggatgtctaggctcgcacatcg-atg
aagaacgctgcgaactgcgatacgtaatgcgaattgcaggattca--gtgagtcatcgaa
attttgaacgcatatt-g-ca-cttcc-gggtt-atc--cc-tggaagtatgcctgtatc
agtgtccgtacattaaacttggttttcttctttcc-gtgtagtcggtggaggatatgcca
gatatg-aagtgtcttgtggc---tggttttc--gaatcg-gctgtgagtcctttgaaat
gtatagaactg--a-ttctc-tttgttcgaaaagcgtggcgttgctggt--tgtgaaggc
tgtcagtgtgactagtc-ggcgaccg-gtttgtctgctatggca-ta-aatggaggagtg
ttcgattcgcggtatgattggctt-cggctgaacaggc-gcttattagacgttcttcctg
ctgtggcgg-tatgacc-tggtgaaccgtag-tt-catgca-c-gacttggc-ttttgaa
t--tggctttgc-tg-t-gt----------gaagtaga-gtgaca-gtttcggct-gtc-
--ga-g-gat-cgaccc-at-ttgg-gaaa--tt--gtgctgtgc--gacttcggttgtg
tgg-catctc--------------------------------------------------
----------a-------------------------------------------------
------------------------------------------------------a
>DQ643855
c-----------------------------------------------------------
------------------------------------------------------------
------------------------------------------------------------
------------------------------------------------------------
------------------------------------------------------------
------------------------------------------------------------
------------------------------------------------------------
----------------------------------------------------------c-
-----------------------------acacc-ta-aa-a-aactt------------
------------------------------------------------------------
------------------------------------------------------------
------------------------------------------------------------
------------------------------------------------------------
--------t-ccacg-tg-aa--c-cgtatcaacc-c------------aata-at-t--
------------------------------------------------------------
--------t-gggg---------------------------------------g-tttaa
ttggcg---gc---tg-ctgctggta----tc-tttt------tactg---gctggcggc
tgc--tgagcgaaccct---atc----gt-gagcgttctgac-cttggttggagctagta
act-taa-a--tttt-aaa-cccattcttaaatactgaatatactgtagg-gacgaaagt
ctctgcttttaactagatagcaactttcagcagtggatgtctaggctcgcacatcg-atg
aagaacgctgcgaactgcgatacgtaatgcgaattgcaggattca--gtgagtcatcgaa
attttgaacgcatatt-g-ca-cttcc-gggtt-atc--cc-tggaagtatgcctgtatc
agtgtccgtacattaaacttggttttcttctttcc-gtgtagtcggtggaggatatgcca
gatatg-aagtgtcttgtggc---tggttttc--gaatcg-gctgtgagtcctttgaaat
gtatagaactg--a-ttctc-tttgttcgaaaagcgtggcgttgctggt--tgtgaaggc
tgtcagtgtgactagtc-ggcgaccg-gtttgtctgctatggca-ta-aatggaggagtg
ttcgattcgcggtatgattggctt-cggctgaacaggc-gcttattagacgttcttcctg
ctgtggcgg-tatgacc-tggtgaaccgtag-tt-catgca-c-gacttggc-ttttgaa
t--tggctttgc-tg-t-gt----------gaagtaga-gtgaca-gtttcggct-gtc-
--ga-g-gat-cgaccc-at-ttgg-gaaa--tt--gtgctgtgc--gacttcggttgtg
tgg-catctc--------------------------------------------------
----------a-------------------------------------------------
------------------------------------------------------a
>DQ643854
c-----------------------------------------------------------
------------------------------------------------------------
------------------------------------------------------------
------------------------------------------------------------
------------------------------------------------------------
------------------------------------------------------------
------------------------------------------------------------
----------------------------------------------------------c-
-----------------------------acacc-ta-aa-a-a-ctt------------
------------------------------------------------------------
------------------------------------------------------------
------------------------------------------------------------
------------------------------------------------------------
--------t-ccacg-tg-aa--c-cgtatcaacc-c------------aata-at-t--
------------------------------------------------------------
--------t-gggg---------------------------------------g-tttaa
ttggcg---gc---tg-ctgctggta----tc-tttt------tactg---gctggcggc
tgc--tgagcgaaccct---atc----gt-gagcgttctgac-cttggttggagctagta
act-taa-a--tttt-aaa-cccattcttaaatactgaatatactgtagg-gacgaaagt
ctctgcttttaactagatagcaactttcagcagtggatgtctaggctcgcacatcg-atg
aagaacgctgcgaactgcgatacgtaatgcgaattgcaggattca--gtgagtcatcgaa
attttgaacgcatatt-g-ca-cttcc-gggtt-atc--cc-tggaagtatgcctgtatc
agtgtccgtacattaaacttggttttcttctttcc-gtgtagtcggtggaggatatgcca
gatatg-aagtgtcttgtggc---tggttttc--gaatcg-gctgtgagtcctttgaaat
gtatagaactg--a-ttctc-tttgttcgaaaagcgtggcgttgctggt--tgtgaaggc
tgtcagtgtgactagtc-ggcgaccg-gtttgtctgctatggca-ta-aatggaggagtg
ttcgattcgcggtatgattggctt-cggctgaacaggc-gcttattagacgttcttcctg
ctgtggcgg-tatgacc-tggtgaaccgtag-tt-catgca-c-gacttggc-ttttgaa
t--tggctttgc-tg-t-gt----------gaagtaga-gtgaca-gtttcggct-gtc-
--ga-g-gat-cgaccc-at-ttgg-gaaa--tt--gtgctgtgc--gacttcggttgtg
tgg-catctc--------------------------------------------------
----------a-------------------------------------------------
------------------------------------------------------a
>DQ643853
c-----------------------------------------------------------
------------------------------------------------------------
------------------------------------------------------------
------------------------------------------------------------
------------------------------------------------------------
------------------------------------------------------------
------------------------------------------------------------
----------------------------------------------------------c-
-----------------------------acacc-ta-aa-a-a-ctt------------
------------------------------------------------------------
------------------------------------------------------------
------------------------------------------------------------
------------------------------------------------------------
--------t-ccacg-tg-aa--c-cgtatcaacc-c------------aata-at-t--
------------------------------------------------------------
--------t-gggg---------------------------------------g-tttaa
ttggcg---gc---tg-ctgctggta----tc-tttt------tactg---gctggcggc
tgc--tgagcgaaccct---atc----gt-gagcgttctgac-cttggttggagctagta
act-taa-a--tttt-aaa-cccattcttaaatactgaatatactgtagg-gacgaaagt
ctctgcttttaactagatagcaactttcagcagtggatgtctaggctcgcacatcg-atg
aagaacgctgcgaactgcgatacgtaatgcgaattgcaggattca--gtgagtcatcgaa
attttgaacgcatatt-g-ca-cttcc-gggtt-atc--cc-tggaagtatgcctgtatc
agtgtccgtacattaaacttggttttcttctttcc-gtgtagtcggtggaggatatgcca
gatatg-aagtgtcttgtggc---tggttttc--gaatcg-gctgtgagtcctttgaaat
gtatagaactg--a-ttctc-tttgttcgaaaagcgtggcgttgctggt--tgtgaaggc
tgtcagtgtgactagtc-ggcgaccg-gtttgtctgctatggca-ta-aatggaggagtg
ttcgattcgcggtatgattggctt-cggctgaacaggc-gcttattagacgttcttcctg
ctgtggcgg-tatgacc-tggtgaaccgtag-tt-catgca-c-gacttggc-ttttgaa
t--tggctttgc-tg-t-gt----------gaagtaga-gtgaca-gtttcggct-gtc-
--ga-g-gat-cgaccc-at-ttgg-gaaa--tt--gtgctgtgc--gacttcggttgtg
tgg-catctc--------------------------------------------------
----------a-------------------------------------------------
------------------------------------------------------a
>DQ643852
c-----------------------------------------------------------
------------------------------------------------------------
------------------------------------------------------------
------------------------------------------------------------
------------------------------------------------------------
------------------------------------------------------------
------------------------------------------------------------
----------------------------------------------------------c-
-----------------------------acacc-ta-aa-a-aactt------------
------------------------------------------------------------
------------------------------------------------------------
------------------------------------------------------------
------------------------------------------------------------
--------t-ccacg-tg-aa--c-cgtatcaacc-c------------aata-at-t--
------------------------------------------------------------
--------t-gggg---------------------------------------g-tttaa
ttggcg---gc---tg-ctgctggta----tc-tttt------tactg---gctggcggc
tgc--tgagcgaaccct---atc----gt-gagcgttctgac-cttggttggagctagta
act-taa-a--tttt-aaa-cccattcttaaatactgaatatactgtagg-gacgaaagt
ctctgcttttaactagatagcaactttcagcagtggatgtctaggctcgcacatcg-atg
aagaacgctgcgaactgcgatacgtaatgcgaattgcaggattca--gtgagtcatcgaa
attttgaacgcatatt-g-ca-cttcc-gggtt-atc--cc-tggaagtatgcctgtatc
agtgtccgtacattaaacttggttttcttctttcc-gtgtagtcggtggaggatatgcca
gatatg-aagtgtcttgtggc---tggttttc--gaatcg-gctgtgagtcctttgaaat
gtatagaactg--a-ttctc-tttgttcgaaaagcgtggcgttgctggt--tgtgaaggc
tgtcagtgtgactagtc-ggcgaccg-gtttgtctgctatggca-ta-aatggaggagtg
ttcgattcgcggtatgattggctt-cggctgaacaggc-gcttattagacgttcttcctg
ctgtggcgg-tatgacc-tggtgaaccgtag-tt-catgca-c-gacttggc-ttttgaa
t--tggctttgc-tg-t-gt----------gaagtaga-gtgaca-gtttcggct-gtc-
--ga-g-gat-cgaccc-at-ttgg-gaaa--tt--gtgctgtgc--gacttcggttgtg
tgg-catctc--------------------------------------------------
----------a-------------------------------------------------
------------------------------------------------------a
>DQ643851
c-----------------------------------------------------------
------------------------------------------------------------
------------------------------------------------------------
------------------------------------------------------------
------------------------------------------------------------
------------------------------------------------------------
------------------------------------------------------------
----------------------------------------------------------c-
-----------------------------acacc-ta-aa-a-a-ctt------------
------------------------------------------------------------
------------------------------------------------------------
------------------------------------------------------------
------------------------------------------------------------
--------t-ccacg-tg-aa--c-cgtatcaacc-c------------aata-at-t--
------------------------------------------------------------
--------t-gggg---------------------------------------g-tttaa
ttggcg---gc---tg-ctgctggta----tc-tttt------tactg---gctggcggc
tgc--tgagcgaaccct---atc----gt-gagcgttctgac-cttggttggagctagta
act-taa-a--tttt-aaa-cccattcttaaatactgaatatactgtagg-gacgaaagt
ctctgcttttaactagatagcaactttcagcagtggatgtctaggctcgcacatcg-atg
aagaacgctgcgaactgcgatacgtaatgcgaattgcaggattca--gtgagtcatcgaa
attttgaacgcatatt-g-ca-cttcc-gggtt-atc--cc-tggaagtatgcctgtatc
agtgtccgtacattaaacttggttttcttctttcc-gtgtagtcggtggaggatatgcca
gatatg-aagtgtcttgtggc---tggttttc--gaatcg-gctgtgagtcctttgaaat
gtatagaactg--a-ttctc-tttgttcgaaaagcgtggcgttgctggt--tgtgaaggc
tgtcagtgtgactagtc-ggcgaccg-gtttgtctgctatggca-ta-aatggaggagtg
ttcgattcgcggtatgattggctt-cggctgaacaggc-gcttattagacgttcttcctg
ctgtggcgg-tatgacc-tggtgaaccgtag-tt-catgca-c-gacttggc-ttttgaa
t--tggctttgc-tg-t-gt----------gaagtaga-gtgaca-gtttcggct-gtc-
--ga-g-gat-cgaccc-at-ttgg-gaaa--tt--gtgctgtgc--gacttcggttgtg
tgg-catctc--------------------------------------------------
----------a-------------------------------------------------
------------------------------------------------------a
>DQ643850
c-----------------------------------------------------------
------------------------------------------------------------
------------------------------------------------------------
------------------------------------------------------------
------------------------------------------------------------
------------------------------------------------------------
------------------------------------------------------------
----------------------------------------------------------c-
-----------------------------acacc-ta-aa-a-aactt------------
------------------------------------------------------------
------------------------------------------------------------
------------------------------------------------------------
------------------------------------------------------------
--------t-ccacg-tg-aa--c-cgtatcaacc-c------------aata-at-t--
------------------------------------------------------------
--------t-gggg---------------------------------------g-tttaa
ttggcg---gc---tg-ctgctggta----tc-tttt------tactg---gctggcggc
tgc--tgagcgaaccct---atc----gt-gagcgttctgac-cttggttggagctagta
act-taa-a--tttt-aaa-cccattcttaaatactgaatatactgtagg-gacgaaagt
ctctgcttttaactagatagcaactttcagcagtggatgtctaggctcgcacatcg-atg
aagaacgctgcgaactgcgatacgtaatgcgaattgcaggattca--gtgagtcatcgaa
attttgaacgcatatt-g-ca-cttcc-gggtt-atc--cc-tggaagtatgcctgtatc
agtgtccgtacattaaacttggttttcttctttcc-gtgtagtcggtggaggatatgcca
gatatg-aagtgtcttgtggc---tggttttc--gaatcg-gctgtgagtcctttgaaat
gtatagaactg--a-ttctc-tttgttcgaaaagcgtggcgttgctggt--tgtgaaggc
tgtcagtgtgactagtc-ggcgaccg-gtttgtctgctatggca-ta-aatggaggagtg
ttcgattcgcggtatgattggctt-cggctgaacaggc-gcttattagacgttcttcctg
ctgtggcgg-tatgacc-tggtgaaccgtag-tt-catgca-c-gacttggc-ttttgaa
t--tggctttgc-tg-t-gt----------gaagtaga-gtgaca-gtttcggct-gtc-
--ga-g-gat-cgaccc-at-ttgg-gaaa--tt--gtgctgtgc--gacttcggttgtg
tgg-catctc--------------------------------------------------
----------a-------------------------------------------------
------------------------------------------------------a
>DQ643849
c-----------------------------------------------------------
------------------------------------------------------------
------------------------------------------------------------
------------------------------------------------------------
------------------------------------------------------------
------------------------------------------------------------
------------------------------------------------------------
----------------------------------------------------------c-
-----------------------------acacc-ta-aa-a-aactt------------
------------------------------------------------------------
------------------------------------------------------------
------------------------------------------------------------
------------------------------------------------------------
--------t-ccacg-tg-aa--c-cgtatcaacc-c------------aata-at-t--
------------------------------------------------------------
--------t-gggg---------------------------------------g-tttaa
ttggcg---gc---tg-ctgctggta----tc-tttt------tactg---gctggcggc
tgc--tgagcgaaccct---atc----gt-gagcgttctgac-cttggttggagctagta
act-taa-a--tttt-aaa-cccattcttaaatactgaatatactgtagg-gacgaaagt
ctctgcttttaactagatagcaactttcagcagtggatgtctaggctcgcacatcg-atg
aagaacgctgcgaactgcgatacgtaatgcgaattgcaggattca--gtgagtcatcgaa
attttgaacgcatatt-g-ca-cttcc-gggtt-atc--cc-tggaagtatgcctgtatc
agtgtccgtacattaaacttggttttcttctttcc-gtgtagtcggtggaggatatgcca
gatatg-aagtgtcttgtggc---tggttttc--gaatcg-gctgtgagtcctttgaaat
gtatagaactg--a-ttctc-tttgttcgaaaagcgtggcgttgctggt--tgtgaaggc
tgtcagtgtgactagtc-ggcgaccg-gtttgtctgctatggca-ta-aatggaggagtg
ttcgattcgcggtatgattggctt-cggctgaacaggc-gcttattagacgttcttcctg
ctgtggcgg-tatgacc-tggtgaaccgtag-tt-catgca-c-gacttggc-ttttgaa
t--tggctttgc-tg-t-gt----------gaagtaga-gtgaca-gtttcggct-gtc-
--ga-g-gat-cgaccc-at-ttgg-gaaa--tt--gtgctgtgc--gacttcggttgtg
tgg-catctc--------------------------------------------------
----------a-------------------------------------------------
------------------------------------------------------a
>DQ643848
c-----------------------------------------------------------
------------------------------------------------------------
------------------------------------------------------------
------------------------------------------------------------
------------------------------------------------------------
------------------------------------------------------------
------------------------------------------------------------
----------------------------------------------------------c-
-----------------------------acacc-ta-aa-a-aactt------------
------------------------------------------------------------
------------------------------------------------------------
------------------------------------------------------------
------------------------------------------------------------
--------t-ccacg-tg-aa--c-cgtatcaacc-c------------aata-at-t--
------------------------------------------------------------
--------t-gggg---------------------------------------g-tttaa
ttggcg---gc---tg-ctgctggta----tc-tttt------tactg---gctggcggc
tgc--tgagcgaaccct---atc----gt-gagcgttctgac-cttggttggagctagta
act-taa-a--tttt-aaa-cccattcttaaatactgaatatactgtagg-gacgaaagt
ctctgcttttaactagatagcaactttcagcagtggatgtctaggctcgcacatcg-atg
aagaacgctgcgaactgcgatacgtaatgcgaattgcaggattca--gtgagtcatcgaa
attttgaacgcatatt-g-ca-cttcc-gggtt-atc--cc-tggaagtatgcctgtatc
agtgtccgtacattaaacttggttttcttctttcc-gtgtagtcggtggaggatatgcca
gatatg-aagtgtcttgtggc---tggttttc--gaatcg-gctgtgagtcctttgaaat
gtatagaactg--a-ttctc-tttgttcgaaaagcgtggcgttgctggt--tgtgaaggc
tgtcagtgtgactagtc-ggcgaccg-gtttgtctgctatggca-ta-aatggaggagtg
ttcgattcgcggtatgattggctt-cggctgaacaggc-gcttattagacgttcttcctg
ctgtggcgg-tatgacc-tggtgaaccgtag-tt-catgca-c-gacttggc-ttttgaa
t--tggctttgc-tg-t-gt----------gaagtaga-gtgaca-gtttcggct-gtc-
--ga-g-gat-cgaccc-at-ttgg-gaaa--tt--gtgctgtgc--gacttcggttgtg
tgg-catctc--------------------------------------------------
----------a-------------------------------------------------
------------------------------------------------------a
>DQ643847
c-----------------------------------------------------------
------------------------------------------------------------
------------------------------------------------------------
------------------------------------------------------------
------------------------------------------------------------
------------------------------------------------------------
------------------------------------------------------------
----------------------------------------------------------c-
-----------------------------acacc-ta-aa-a-a-ctt------------
------------------------------------------------------------
------------------------------------------------------------
------------------------------------------------------------
------------------------------------------------------------
--------t-ccacg-tg-aa--c-cgtatcaacc-c------------aata-at-t--
------------------------------------------------------------
--------t-gggg---------------------------------------g-tttaa
ttggcg---gc---tg-ctgctggta----tc-tttt------tactg---gctggcggc
tgc--tgagcgaaccct---atc----gt-gagcgttctgac-cttggttggagctagta
act-taa-a--tttt-aaa-cccattcttaaatactgaatatactgtagg-gacgaaagt
ctctgcttttaactagatagcaactttcagcagtggatgtctaggctcgcacatcg-atg
aagaacgctgcgaactgcgatacgtaatgcgaattgcaggattca--gtgagtcatcgaa
attttgaacgcatatt-g-ca-cttcc-gggtt-atc--cc-tggaagtatgcctgtatc
agtgtccgtacattaaacttggttttcttctttcc-gtgtagtcggtggaggatatgcca
gatatg-aagtgtcttgtggc---tggttttc--gaatcg-gctgtgagtcctttgaaat
gtatagaactg--a-ttctc-tttgttcgaaaagcgtggcgttgctggt--tgtgaaggc
tgtcagtgtgactagtc-ggcgaccg-gtttgtctgctatggca-ta-aatggaggagtg
ttcgattcgcggtatgattggctt-cggctgaacaggc-gcttattagacgttcttcctg
ctgtggcgg-tatgacc-tggtgaaccgtag-tt-catgca-c-gacttggc-ttttgaa
t--tggctttgc-tg-t-gt----------gaagtaga-gtgaca-gtttcggct-gtc-
--ga-g-gat-cgaccc-at-ttgg-gaaa--tt--gtgctgtgc--gacttcggttgtg
tgg-catctc--------------------------------------------------
----------a-------------------------------------------------
------------------------------------------------------a
>DQ643846
c-----------------------------------------------------------
------------------------------------------------------------
------------------------------------------------------------
------------------------------------------------------------
------------------------------------------------------------
------------------------------------------------------------
------------------------------------------------------------
----------------------------------------------------------c-
-----------------------------acacc-ta-aa-a-aactt------------
------------------------------------------------------------
------------------------------------------------------------
------------------------------------------------------------
------------------------------------------------------------
--------t-ccacg-tg-aa--c-cgtatcaacc-c------------aata-at-t--
------------------------------------------------------------
--------t-gggg---------------------------------------g-tttaa
ttggcg---gc---tg-ctgctggta----tc-tttt------tactg---gctggcggc
tgc--tgagcgaaccct---atc----gt-gagcgttctgac-cttggttggagctagta
act-taa-a--tttt-aaa-cccattcttaaatactgaatatactgtagg-gacgaaagt
ctctgcttttaactagatagcaactttcagcagtggatgtctaggctcgcacatcg-atg
aagaacgctgcgaactgcgatacgtaatgcgaattgcaggattca--gtgagtcatcgaa
attttgaacgcatatt-g-ca-cttcc-gggtt-atc--cc-tggaagtatgcctgtatc
agtgtccgtacattaaacttggttttcttctttcc-gtgtagtcggtggaggatatgcca
gatatg-aagtgtcttgtggc---tggttttc--gaatcg-gctgtgagtcctttgaaat
gtatagaactg--a-ttctc-tttgttcgaaaagcgtggcgttgctggt--tgtgaaggc
tgtcagtgtgactagtc-ggcgaccg-gtttgtctgctatggca-ta-aatggaggagtg
ttcgattcgcggtatgattggctt-cggctgaacaggc-gcttattagacgttcttcctg
ctgtggcgg-tatgacc-tggtgaaccgtag-tt-catgca-c-gacttggc-ttttgaa
t--tggctttgc-tg-t-gt----------gaagtaga-gtgaca-gtttcggct-gtc-
--ga-g-gat-cgaccc-at-ttgg-gaaa--tt--gtgctgtgc--gacttcggttgtg
tgg-catctc--------------------------------------------------
----------a-------------------------------------------------
------------------------------------------------------a
>DQ643845
c-----------------------------------------------------------
------------------------------------------------------------
------------------------------------------------------------
------------------------------------------------------------
------------------------------------------------------------
------------------------------------------------------------
------------------------------------------------------------
----------------------------------------------------------c-
-----------------------------acacc-ta-aa-a-aactt------------
------------------------------------------------------------
------------------------------------------------------------
------------------------------------------------------------
------------------------------------------------------------
--------t-ccacg-tg-aa--c-cgtatcaacc-c------------aatg-aa-t--
------------------------------------------------------------
--------a-gggg---------------------------------------g-tttat
ttggcg---gc---gg-ctgctggca----tt-tttt------tgctg---gctggctac
tgc--tgagcgaaccct-g-aga--aggt-gaatgttccgac-tttggttggaattagta
gct-tga-a--ttgc-aaa-ccctttcttaaatactgaatatactgtggg-gacgaaagt
ctctgcttttaactagatagcaactttcagcagtggatgtctaggctcgcacatcg-atg
aagaacgctgcgaactgcgatacgtaatgcgaattgcaggattca--gtgagtcatcgaa
attttgaacgcatatt-g-ca-ctctc-ggggt-att--cc-tgggagtatgcctgtatc
agtgtccgtacatcaaacttggttttcttctttcc-gtgtagtcggtggaggatatgcca
gatata-aagtgtcttgtagc---tggttttc--gaatcg-gcagcgagtcctttgaaat
gtatagaactg--a-ctctc-tttgttcgaaaagcgtggcgttgctggt--tgtgaaggc
tgtccgtgtggctagtc-ggcgaccg-gtttgtctgctatgg---ta-aatggaggagtg
tttgattcgcggtaggattggctt-cggctgaactgac-gcttattggacgttctttcta
ctatggcgg-tatgaac-tggtgaaccgtag-tt-catgcg-t-gacttggc-ttttgaa
t--cagctttgc-tgct-gc----------gaagtaga-gtgaca-gtttcggct-gtc-
--ga-g-tgt-cgaccc-at-ttggaaaaa--ct--gtgctgtgt--gacttcggtcgcg
tgg-catccc--------------------------------------------------
----------a-------------------------------------------------
------------------------------------------------------a
>DQ643844
c-----------------------------------------------------------
------------------------------------------------------------
------------------------------------------------------------
------------------------------------------------------------
------------------------------------------------------------
------------------------------------------------------------
------------------------------------------------------------
----------------------------------------------------------c-
-----------------------------acacc-ta-aa-a-a-ctt------------
------------------------------------------------------------
------------------------------------------------------------
------------------------------------------------------------
------------------------------------------------------------
--------t-cc-cg-tg-aa--c-cgtatcaacc-c------------aata-at-t--
------------------------------------------------------------
--------t-gggg---------------------------------------g-tttaa
ttggcg---gc---tg-ctgctggta----tc-tttt------tactg---gctggcggc
tgc--tgagcgaaccct---atc----gt-gagcgttctgac-cttggttggagctagta
act-taa-a--tttt-aaa-cccattcttaaatactgaatatactgtagg-gacgaaagt
ctctgcttttaactagatagcaactttcagcagtggatgtctaggctcgcacctcg-atg
aagaacgctgcgaactgcgatacgtaatgcgaattgcaggattca--gtgagtcatcgaa
attttgaacgcatatt-g-ca-cttcc-gggtt-atc--cc-tggaagtatgcctgtatc
agtgtccgtacattaaacttggttttcttctttcc-gtgtagtcggtggaggatatgcca
gatatg-aagtgtcttgtggc---tggttttc--gaatcg-gctgtgagtcctttgaaat
gtatagaactg--a-ttctc-tttgttcgaaaagcgtggcgttgctggt--tgtgaaggc
tgtcagtgtgactagtc-ggcgaccg-gtttgtctgctatggca-ta-aatggaggagtg
ttcgattcgcggtatgattggctt-cggctgaacaggc-gcttattagacgttcttcctg
ctgtggcgg-tatgacc-tggtgaaccgtag-tt-catgca-c-gacttggc-ttttgaa
t--tggctttgc-tg-t-gt----------gaagtaga-gtgaca-gtttcggct-gtc-
--ga-g-gat-cgaccc-at-ttgg-gaaa--tt--gtgctgtgc--gacttcggttgcg
tgg-catctc--------------------------------------------------
----------a-------------------------------------------------
------------------------------------------------------a
>DQ643843
c-----------------------------------------------------------
------------------------------------------------------------
------------------------------------------------------------
------------------------------------------------------------
------------------------------------------------------------
------------------------------------------------------------
------------------------------------------------------------
----------------------------------------------------------c-
-----------------------------acacc-ta-aa-a-a-ctt------------
------------------------------------------------------------
------------------------------------------------------------
------------------------------------------------------------
------------------------------------------------------------
--------t-cc-cg-tg-aa--c-cgtatcaacc-c------------aata-at-t--
------------------------------------------------------------
--------t-gggg---------------------------------------g-tttaa
ttggcg---gc---tg-ctgctggta----tc-tttt------tactg---gctggcggc
tgc--tgagcgaaccct---atc----gt-gagcgttctgac-cttggttggagctagta
act-taa-a--tttt-aaa-cccattcttaaatactgaatatactgtagg-gacgaaagt
ctctgcttttaactagatagcaactttcagcagtggatgtctaggctcgcacctcg-atg
aagaacgctgcgaactgcgatacgtaatgcgaattgcaggattca--gtgagtcatcgaa
attttgaacgcatatt-g-ca-cttcc-gggtt-atc--cc-tggaagtatgcctgtatc
agtgtccgtacattaaacttggttttcttctttcc-gtgtagtcggtggaggatatgcca
gatatg-aagtgtcttgtggc---tggttttc--gaatcg-gctgtgagtcctttgaaat
gtatagaactg--a-ttctc-tttgttcgaaaagcgtggcgttgctggt--tgtgaaggc
tgtcagtgtgactagtc-ggcgaccg-gtttgtctgctatggca-ta-aatggaggagtg
ttcgattcgcggtatgattggctt-cggctgaacaggc-gcttattagacgttcttcctg
ctgtggcgg-tatgacc-tggtgaaccgtag-tt-catgca-c-gacttggc-ttttgaa
t--tggctttgc-tg-t-gt----------gaagtaga-gtgaca-gtttcggct-gtc-
--ga-g-gat-cgaccc-at-ttgg-gaaa--tt--gtgctgtgc--gacttcggttgcg
tgg-catctc--------------------------------------------------
----------a-------------------------------------------------
------------------------------------------------------a
>DQ643842
c-----------------------------------------------------------
------------------------------------------------------------
------------------------------------------------------------
------------------------------------------------------------
------------------------------------------------------------
------------------------------------------------------------
------------------------------------------------------------
----------------------------------------------------------c-
-----------------------------acacc-ta-aa-a-aactt------------
------------------------------------------------------------
------------------------------------------------------------
------------------------------------------------------------
------------------------------------------------------------
--------t-ccacg-tg-aa--c-cgtatcaacc-c------------aata-aa-t--
------------------------------------------------------------
--------t-gggg---------------------------------------g-tttaa
ttggcg---gc---tg-ctgctggta----acttttt------tgctg---gctggcggc
tgc--tgagcgaatcct---atc----gt-gagcgttctgac-cttggttggagctagta
act-taa-a--tttt-aaa-cccattcttaaatactgaatatactgtggg-gacgaaagt
ctctgcttttaactagatagcaactttcagcagtggatgtctaggctcgcacatcg-atg
aagaacgctgcgaactgcgatacgtaatgcgaattgcaggattca--gtgagtcatcgaa
attttgaacgcatatt-g-ca-cttcc-gggtt-atc--cc-tggaagtatgcctgtatc
agtgtccgtacattaaacttggttttcttctttcc-gtgtagtcggtggaggatatgcca
gatatg-aagtgtcttgtggc---tggttttc--gaatcg-gctgtgagtcctttgaaat
gtatagaactg--a-ttctc-tttgttcgaaaagcgtggcgttgctggt--tgtgaaggc
tgtcagtgtgactagtc-ggcgaccg-gtttgtctgctatggca-ta-aatggaggagtg
ttcgattcgcggtatgattggcttccggctgaacaggc-gcttattagacgttcttcctg
ctgtggcgg-tatgacc-tggtgaaccgtag-tt-catgca-c-gacttggc-ttttgaa
t--tggctttgc-tg-t-gt----------gaagtaga-gtgaca-gtttcggct-gtc-
--ga-g-gat-cgaccc-at-ttgg-gaaa--tt--gtgctgtgc--gacttcggttgcg
tgg-catctc--------------------------------------------------
----------a-------------------------------------------------
------------------------------------------------------a
>DQ643841
c-----------------------------------------------------------
------------------------------------------------------------
------------------------------------------------------------
------------------------------------------------------------
------------------------------------------------------------
------------------------------------------------------------
------------------------------------------------------------
----------------------------------------------------------c-
-----------------------------acacc-ta-aa-a-aactt------------
------------------------------------------------------------
------------------------------------------------------------
------------------------------------------------------------
------------------------------------------------------------
--------t-ccacg-tg-aa--c-cgtatcaacc-c------------aata-aa-t--
------------------------------------------------------------
--------t-gggg---------------------------------------g-tttaa
ttggcg---gc---tg-ctgctggta----tc-tttt------tactg---gctggcggc
tgc--tgagcgaaccct---atc----gt-gagcgttctgac-ctcggttggagctagta
act-taa-a--tttt-aaa-cccattcttaaatactgaatatactgtggg-gacgaaagt
ctctgcttttaactagatagcaactttcagcagtggatgtctaggctcgcacatcg-atg
aagaacgctgcgaactgcgatacgtaatgcgaattgcaggattca--gtgagtcatcgaa
attttgaacgcatatt-g-ca-cttcc-gggtt-att--cc-tggaagtatgcctgtatc
agtgtccgtacattaaacttggttttcttctttcc-gtgtagtcggtggaggatatgcca
gatatg-aagtgtcttgtggc---tggttttc--gaatcg-gctgtgagtcctttgaaat
gtatagaactg--a-ttctc-tttgttcgaaaagcgtggcgttgctggt--tgtgaaggc
tgtcagtatgactagtc-ggcgaccg-gtttgtctgctatggca-ta-aatggaggagtg
ttcgattcgcggtatgattggctt-cggctgaacaggc-gcttattagacgttcttcctg
ctgtggcgg-tatgaac-tggtgaaccgtag-tt-catgca-c-gacttggc-ttttgaa
t--tggctttgc-tg-t-gt----------gaagtaga-gtgaca-gtttcggct-gtc-
--ga-g-gat-cgaccc-at-ttgg-gaaa--tt--gtgctgtgc--gacttcggttgcg
tgg-catctc--------------------------------------------------
----------a-------------------------------------------------
------------------------------------------------------a
>DQ643840
c-----------------------------------------------------------
------------------------------------------------------------
------------------------------------------------------------
------------------------------------------------------------
------------------------------------------------------------
------------------------------------------------------------
------------------------------------------------------------
----------------------------------------------------------c-
-----------------------------acacc-ta-aa-a-aactt------------
------------------------------------------------------------
------------------------------------------------------------
------------------------------------------------------------
------------------------------------------------------------
--------t-ccacg-tg-aa--c-cgtatcaacc-c------------aata-aa-t--
------------------------------------------------------------
--------t-gggg---------------------------------------g-tttaa
ttggcg---ac---tg-ctgctggta----acttttt------tgctg---gctggcggc
tgc--tgagcgaatcct---atc----gt-gagcgttctgac-cttggttggagctagta
act-taa-a--tttt-aaa-cccattcttaaatactgaatatactgtggg-gacgaaagt
ctctgcttttaactagatagcaactttcagcagtggatgtctaagctcgcacatcg-atg
aagaacgctgcgaactgcgatacgtaatgcgaattgcaggattca--gtgagtcatcgaa
attttgaacgcatatt-g-ca-cttcc-gggtt-atc--cc-tggaagtatgcctgtatc
agtgtccgtacattaaacttggttttcttctttcc-gtgtagtcggtggaggatatgcca
gatatg-aagtgtcttgtggc---tggttttc--gaatcg-gctgtgagtcctttgaaat
gtatagaactg--a-ttctc-tttgttcgaaaagcgtggcgttgctggt--tgtgaaggc
tgtcagtgtgactagtc-ggcgaccg-gtttgtctgctatggca-ta-aatggaggagtg
ttcgattcgcggtatgattggcttccggctgaacaggc-gcttattagacgttcttcctg
ctgtggcgg-tatgacc-tggtgaaccgtag-tt-catgca-c-gacttggc-ttttgaa
t--tggctttgc-tg-t-gt----------gaagtaga-gtgaca-gtttcggct-gtc-
--ga-g-gat-cgaccc-at-ttgg-gaaa--tt--gtgctgtgc--gacttcggttgcg
tgg-catctc--------------------------------------------------
----------a-------------------------------------------------
------------------------------------------------------a
>DQ643839
c-----------------------------------------------------------
------------------------------------------------------------
------------------------------------------------------------
------------------------------------------------------------
------------------------------------------------------------
------------------------------------------------------------
------------------------------------------------------------
----------------------------------------------------------c-
-----------------------------acacc-ta-aa-a-a-ctt------------
------------------------------------------------------------
------------------------------------------------------------
------------------------------------------------------------
------------------------------------------------------------
--------t-ccacg-tg-aa--c-cgtatcaacc-a------------catt-ta-t--
------------------------------------------------------------
--------t-gggg---------------------------------------g-tttca
ttggcg---gc---tg-ctgctggca----tc-tttt------tgctg---actggcgac
tgc--tgagcgaaccct---atc-atggc-gagcgttctaac-ctcggttggagctagta
gct-tgc-a--tttt-aaa-cccattcttaaatactgaacatactgtggg-gacgaaagt
ctctgcttttaactagatagcaactttcagcagtggatgtctaggctcgcacatcg-atg
aagaacgctgcgaactgcgatacgtaatgcgaattgcaggattca--gtgagtcatcgaa
attttgaacgcatatt-g-ca-cttcc-gggtt-atc--cc-tgggagtatgcctgtatc
agtgtccgtacatcaaacttggttttcttctttcc-gtgtagtcggtggaggatatgcca
gatgtg-aagtgtcttgcggc---tggttttc--ggatcg-gctgtgagtcctttgaaat
gtacagaactg--a-ctctc-tttgttcgaaaagcgtggcgttgctggt--tgtggaggc
tgtccgtatggctagtc-ggtgaccg-gtttgtctgctatggca-tg-aatggaggagtg
ttcgattcgcggtatggttggctt-cggctgaacaggc-gcttattgaacgttcttcctg
ctatggcgg-tatgaac-tggtgaaccgtag-tt-catgca-t-gacttggc-ttttgaa
t--tggctttgc-tg-t-gc----------aaagtaga-gtgaca-gtttcggct-gtc-
--ga-g-ggt-cgaccc-at-ttgg-gaaa--tt--gtgctgtgc--aacttcggttgcg
tgg-catctc--------------------------------------------------
----------a-------------------------------------------------
------------------------------------------------------a
>AF528560
a------accaaaggaagttggaggcaataacaggtctgtgatgccct-tagatgttctg
ggc-cgcacgcgcgctacactgatgcgttcaacgagtatacaaccttgatcgataggtct
gggtaatcttttgaatgcgcatcgtgctagggatagactgttgcaattttcagtcttgaa
cgaggaattcctagtaaacgcaagtcatcagcttgcattgattacgtccctgccctttgt
acacaccgcccgtcgcacctaccgattgaatgactcggtgaaaaattgggactgtgaccc
cgcttgaagtaattgcgagcggattaatgggaacttttttaaacctcgccatttagagga
aggtgaagtcgtaacaaggtttccgtaggtg-----------------------------
----------------aacctgcgga-------------------aggat-cat-tacc-
-----------------------------acacc-ta-aa-a-aactt------------
------------------------------------------------------------
------------------------------------------------------------
------------------------------------------------------------
------------------------------------------------------------
--------t-ccacg-tg-aa--c-cgtatcaacc-c------------aata-at-t--
------------------------------------------------------------
--------t-gggg---------------------------------------g-tttaa
ttggcg---gc---tg-ctgctggta----tc-tttt------tactg---gctggcggc
tgc--tgagcgaaccct---atc----gt-gagcgttctgac-cttggttggagctagta
act-taa-a--tttt-aaa-cccattcttaaatactgaatatactgtagg-gacgaaggt
ctctgcttttaactagatagcaactttcagcagtggatgtctaggctcgcacatcg-atg
aagaacgctgcgaactgcgatacgtaatgcgaattgcaggattca--gtgagtcatcgaa
attttgaacgcatatt-g-ca-cttcc-gggtt-atc--cc-tggaagtatgcctgtatc
agtgtccgtacattaaacttggttttcttctttcc-gtgtagtcggtggaggatatgcca
gatatg-aagtgtcttgtggc---tggttttc--gaatcg-gctgtgagtcctttgaaat
gtatagaactg--a-ttctc-tttgttcgaaaagcgtggcgttgctggt--tgtgaaggc
tgtcagtgtgactagtc-ggcgaccg-gtttgtctgctatggca-ta-aatggaggagtg
ttcgattcgcggtatgattggctt-cggctgaacaggc-gcttattagacgttcttcctg
ctgtggcgg-tatgacc-tggtgaaccgtag-tt-catgca-c-gacttggc-ttttgaa
t--tggctttgc-tg-t-gt----------gaagtaga-gtgaca-gtttcggct-gtc-
--ga-g-gat-cgaccc-at-ttgg-gaaa--tt--gtgctgtgc--gacttcggttgtg
tgg-catctc--------------------------------------------------
----------a-------------------------------------------------
------------------------------------------------------a
>AF528559
a------accaaaggaagttggaggcaataacaggtctgtgatgccct-tagatgttctg
ggc-cgcacgcgcgctacactgatgcgttcaacgagtatacaaccttgatcgataggtct
gggtaatcttttgaatgcgcatcgtgctagggatagactgttgcaattttcagtcttgaa
cgaggaattcctagtaaacgcaagtcatcagcttgcattgattacgtccctgccctttgt
acacaccgcccgtcgcacctaccgattgaatgactcggtgaaaaattgggactgtgaccc
cgcttgaagtaattgcgagcggattaatgggaacttttttaaacctcgccatttagagga
aggtgaagtcgtaacaaggtttccgtaggtg-----------------------------
----------------aacctgcgga-------------------aggat-cat-tacc-
-----------------------------acacc-ta-aa-a-aactt------------
------------------------------------------------------------
------------------------------------------------------------
------------------------------------------------------------
------------------------------------------------------------
--------t-ccacg-tg-aa--c-cgtatcaacc-c------------aata-ac-t--
------------------------------------------------------------
--------t-gggg---------------------------------------g-tttaa
ttggcg---gc---tg-ctgctggta----tc-tttt------tactg---gctggcggc
tgc--tgagcgaaccct---atc----gt-gagcgttctgac-cttggttggagctagta
act-taa-a--tttt-aaa-cccattcttaaatactgaatatactgtagg-gacgaaagt
ctctgcttttaactagatagcaactttcagcagtggatgtctaggctcgcacatcg-atg
aagaacgctgcgaactgcgatacgtaatgcgaattgcaggattca--gtgagtcatcgaa
attttgaacgcatatt-g-ca-cttcc-gggtt-atc--cc-tggaagtatgcctgtatc
agtgtccgtacattaaacttggttttcttctttcc-gtgtagtcggtggaggatatgcca
gatatg-aagtgtcttgtggc---tggttttc--gaatcg-gctgtgagtcctttgaaat
gtatagaactg--a-ttctc-tttgttcgaaaagcgtggcgttgctggt--tgtgaaggc
tgtcagtgtgactagtc-ggcgaccg-gtttgtctgctatggca-ta-aatggaggagtg
ttcgattcgcggtatgattggctt-cggatgaacaggc-gcttattagacgttcttcctg
ctgtggcgg-tatgacc-tggtgaaccgtag-tt-catgca-c-gacttggc-ttttgaa
t--tggctttgc-tg-t-gt----------gaagtaga-gtgaca-gtttcggct-gtc-
--ga-g-gat-cgaccc-at-ttgg-gaaa--tt--gtgctgtgc--gacttcggttgtg
tgg-catctc--------------------------------------------------
----------a-------------------------------------------------
------------------------------------------------------a
>EF614968
c-----------------------------------------------------------
------------------------------------------------------------
------------------------------------------------------------
------------------------------------------------------------
------------------------------------------------------------
------------------------------------------------------------
------------------------------------------------------------
----------------------------------------------------------c-
-----------------------------acacc-ta-aa-a-a-caa------------
------------------------------------------------------------
------------------------------------------------------------
------------------------------------------------------------
------------------------------------------------------------
--------t-ccacg-tg-aa--c-cgtatcaacc-c------------aata-a--t--
------------------------------------------------------------
--------t-gggg---------------------------------------g-tttac
ttggcg---gc---gg-ctgctagca----tc-tttt------tgctg---gctggctac
tgc--tgagtgaatcct---atc----gc-gagcgttctgac-ttcggttggagctagta
gct-taa-c--ttat-aaa-ccctttcttaaatactgaatatactgtggg-gacgaaagt
ctctgcttttaactagatagcaactttcagcagtggatgtctaggctcgcacatcg-atg
aagaacgctgcgaactgcgatacgtaatgcgaattgcaggattca--gtgagtcatcgaa
attttgaacgcatatt-g-ca-cttcc-gggtt-atc--cc-tggaagtatgcctgtatc
agtgtccgtacatcaaacttggttttcttctttcc-gtgtagtcggtggaggatatgcca
gatatg-aagtgtcttgcggc---tggttttc--gaatcg-gctacgagtcctttgaaat
gtatagaactg--a-ctctc-tttgttcgaaaagcgtggcgttgctggt--tgtgaaggc
tgtttgtatggcttgtc-ggcgaccg-gtttgtctgctatgaca-tt-aatggaggaatg
tttgattcgcggtatggttggctt-cggctgaacaggc-gcttattggacgttattcctg
ttgtagtgg-tatgaac-tggtgaaccgtag-ct-aatgcg-t-gacttggc-ttttgaa
c--cggctttgc-tg-t-gc----------gaagtaga-gtgaca-gtttcggct-gtc-
--ga-g-tgt-cgaccc-at-ttgg-gaaa--tt--gtgctgtgt--gacttcggttgcg
tag-catctc--------------------------------------------------
----------a-------------------------------------------------
------------------------------------------------------a
>EF614967
c-----------------------------------------------------------
------------------------------------------------------------
------------------------------------------------------------
------------------------------------------------------------
------------------------------------------------------------
------------------------------------------------------------
------------------------------------------------------------
----------------------------------------------------------c-
-----------------------------acacc-ta-aa-a-a-caa------------
------------------------------------------------------------
------------------------------------------------------------
------------------------------------------------------------
------------------------------------------------------------
--------t-ccacg-tg-aa--c-cgtatcaacc-c------------aata-a--t--
------------------------------------------------------------
--------t-gggg---------------------------------------g-tttac
ttggcg---gc---gg-ctgctagca----tc-tttt------tgctg---gctggctac
tgc--tgagtgaatcct---atc----gc-gagcgttctgac-ttcggttggagctagta
gct-taa-c--ttat-aaa-ccctttcttaaatactgaatatactgtggg-gacgaaagt
ctctgcttttaactagatagcaactttcagcagtggatgtctaggctcgcacatcg-atg
aagaacgctgcgaactgcgatacgtaatgcgaattgcaggattca--gtgagtcatcgaa
attttgaacgcatatt-g-ca-cttcc-gggtt-atc--cc-tggaagtatgcctgtatc
agtgtccgtacatcaaacttggttttcttctttcc-gtgtagtcggtggaggatatgcca
gatatg-aagtgtcttgcggc---tggttttc--gaatcg-gctacgagtcctttgaaat
gtatagaactg--a-ctctc-tttgttcgaaaagcgtggcgttgctggt--tgtgaaggc
tgtttgtatggcttgtc-ggcgaccg-gtttgtctgctatgaca-tt-aatggaggaatg
tttgattcgcggtatggttggctt-cggctgaacaggc-gcttattggacgttattcctg
ttgtagtgg-tatgaac-tggtgaaccgtag-ct-aatgcg-t-gacttggc-ttttgaa
c--cggctttgc-tg-t-gc----------gaagtaga-gtgaca-gtttcggct-gtc-
--ga-g-tgt-cgaccc-at-ttgg-gaaa--tt--gtgctgtgt--gacttcggttgcg
tag-catctc--------------------------------------------------
----------a-------------------------------------------------
------------------------------------------------------a
>EF614966
c-----------------------------------------------------------
------------------------------------------------------------
------------------------------------------------------------
------------------------------------------------------------
------------------------------------------------------------
------------------------------------------------------------
------------------------------------------------------------
----------------------------------------------------------c-
-----------------------------acacc-ta-aa-a-a-caa------------
------------------------------------------------------------
------------------------------------------------------------
------------------------------------------------------------
------------------------------------------------------------
--------t-ccacg-tg-aa--c-cgtatcaacc-c------------aata-a--t--
------------------------------------------------------------
--------t-gggg---------------------------------------g-tttac
ttggcg---gc---gg-ctgctagca----tc-tttt------tgctg---gctggctac
tgc--tgagtgaatcct---atc----gc-gagcgttctgac-ttcggttggagctagta
gct-taa-c--ttat-aaa-ccctttcttaaatactgaatatactgtggg-gacgaaagt
ctctgcttttaactagatagcaactttcagcagtggatgtctaggctcgcacatcg-atg
aagaacgctgcgaactgcgatacgtaatgcgaattgcaggattca--gtgagtcatcgaa
attttgaacgcatatt-g-ca-cttcc-gggtt-atc--cc-tggaagtatgcctgtatc
agtgtccgtacatcaaacttggttttcttctttcc-gtgtagtcggtggaggatatgcca
gatatg-aagtgtcttgcggc---tggttttc--gaatcg-gctacgagtcctttgaaat
gtatagaactg--a-ctctc-tttgttcgaaaagcgtggcgttgctggt--tgtgaaggc
tgtttgtatggcttgtc-ggcgaccg-gtttgtctgctatgaca-tt-aatggaggaatg
tttgattcgcggtatggttggctt-cggctgaacaggc-gcttattggacgttattcctg
ttgtagtgg-tatgaac-tggtgaaccgtag-ct-aatgcg-t-gacttggc-ttttgaa
c--cggctttgc-tg-t-gc----------gaagtaga-gtgaca-gtttcggct-gtc-
--ga-g-tgt-cgaccc-at-ttgg-gaaa--tt--gtgctgtgt--gacttcggttgcg
tag-catctc--------------------------------------------------
----------a-------------------------------------------------
------------------------------------------------------a
>EF614965
c-----------------------------------------------------------
------------------------------------------------------------
------------------------------------------------------------
------------------------------------------------------------
------------------------------------------------------------
------------------------------------------------------------
------------------------------------------------------------
----------------------------------------------------------c-
-----------------------------acacc-ta-aa-a-a-caa------------
------------------------------------------------------------
------------------------------------------------------------
------------------------------------------------------------
------------------------------------------------------------
--------t-ccacg-tg-aa--c-cgtatcaacc-c------------aata-a--t--
------------------------------------------------------------
--------t-gggg---------------------------------------g-tttac
ttggcg---gc---gg-ctgctagca----tc-tttt------tgctg---gctggctac
tgc--tgagtgaatcct---atc----gc-gagcgttctgac-ttcggttggagctagta
gct-taa-c--ttat-aaa-ccctttcttaaatactgaatatactgtggg-gacgaaagt
ctctgcttttaactagatagcaactttcagcagtggatgtctaggctcgcacatcg-atg
aagaacgctgcgaactgcgatacgtaatgcgaattgcaggattca--gtgagtcatcgaa
attttgaacgcatatt-g-ca-cttcc-gggtt-atc--cc-tggaagtatgcctgtatc
agtgtccgtacatcaaacttggttttcttctttcc-gtgtagtcggtggaggatatgcca
gatatg-aagtgtcttgcggc---tggttttc--gaatcg-gctacgagtcctttgaaat
gtatagaactg--a-ctctc-tttgttcgaaaagcgtggcgttgctggt--tgtgaaggc
tgtttgtatggcttgtc-ggcgaccg-gtttgtctgctatgaca-tt-aatggaggaatg
tttgattcgcggtatggttggctt-cggctgaacaggc-gcttattggacgttattcctg
ttgtagtgg-tatgaac-tggtgaaccgtag-ct-aatgcg-t-gacttggc-ttttgaa
c--cggctttgc-tg-t-gc----------gaagtaga-gtgaca-gtttcggct-gtc-
--ga-g-tgt-cgaccc-at-ttgg-gaaa--tt--gtgctgtgt--gacttcggttgcg
tag-catctc--------------------------------------------------
----------a-------------------------------------------------
------------------------------------------------------a
>EF614964
c-----------------------------------------------------------
------------------------------------------------------------
------------------------------------------------------------
------------------------------------------------------------
------------------------------------------------------------
------------------------------------------------------------
------------------------------------------------------------
----------------------------------------------------------c-
-----------------------------acacc-t--aa-a-a-caa------------
------------------------------------------------------------
------------------------------------------------------------
------------------------------------------------------------
------------------------------------------------------------
--------t-ccacg-tg-aa--c-cgtatcaacc-c------------aata-a--t--
------------------------------------------------------------
--------t-gggg---------------------------------------g-tttac
ttggcg---gc---gg-ctgctagca----tc-tttt------tgctg---gctggctac
tgc--tgagtgaatcct---atc----gc-gagcgttctgac-ttcggttggagctagta
gct-taa-c--ttat-aaa-ccctttcttaaatactgaatatactgtggg-gacgaaagt
ctctgcttttaactagatagcaactttcagcagtggatgtctaggctcgcacatcg-atg
aagaacgctgcgaactgcgatacgtaatgcgaattgcaggattca--gtgagtcatcgaa
attttgaacgcatatt-g-ca-cttcc-gggtt-atc--cc-tggaagtatgcctgtatc
agtgtccgtacatcaaacttggttttcttctttcc-gtgtagtcggtggaggatatgcca
gatatg-aagtgtcttgcggc---tggttttc--gaatcg-gccacgagtcctttgaaat
gtatagaactg--a-ctctc-tttgttcgaaaggcgtggcgttgctggt--tgtgaaggc
tgtttgtatggcttgtc-ggcgaccg-gtttgtctgctatgaca-tt-aatggaggaatg
tttgattcgcggtatggttggctt-cggctgaacaggc-gcttattggacgttattcctg
ttgtagtgg-tatgaac-tggtgaaccgtag-ct-aatgcg-t-gacttggc-ttttgaa
c--cggctttgc-tg-t-gc----------gaagtaga-gtgaca-gtttcggct-gtc-
--ga-g-tgt-cgaccc-at-ttgg-gaaa--tt--gtgctgtgt--gacttcggttgcg
tag-catctc--------------------------------------------------
----------a-------------------------------------------------
------------------------------------------------------a
>EF614963
c-----------------------------------------------------------
------------------------------------------------------------
------------------------------------------------------------
------------------------------------------------------------
------------------------------------------------------------
------------------------------------------------------------
------------------------------------------------------------
----------------------------------------------------------c-
-----------------------------acacc-ta-aa-a-a-caa------------
------------------------------------------------------------
------------------------------------------------------------
------------------------------------------------------------
------------------------------------------------------------
--------t-ccacg-tg-aa--c-cgtatcaacc-c------------aata-a--t--
------------------------------------------------------------
--------t-gggg---------------------------------------g-tttac
ttggcg---gc---gg-ctgctagca----tc-tttt------tgctg---gctggctac
tgc--tgagtgaatcct---atc----gc-gagcgttctgac-ttcggttggagctagta
gct-taa-c--ttat-aaa-ccctttcttaaatactgaatatactgtggg-gacgaaagt
ctctgcttttaactagatagcaactttcagcagtggatgtctaggctcgcacatcg-atg
aagaacgctgcgaactgcgatacgtaatgcgaattgcaggattca--gtgagtcatcgaa
attttgaacgcatatt-g-ca-cttcc-gggtt-atc--cc-tggaagtatgcctgtatc
agtgtccgtacatcaaacttggttttcttctttcc-gtgtagtcggtggaggatatgcca
gatatg-aagtgtcttgcggc---tggttttc--gaatcg-gctacgagtcctttgaaat
gtatagaactg--a-ctctc-tttgttcgaaaagcgtggcgttgctggt--tgtgaaggc
tgtttgtatggcttgtc-ggcgaccg-gtttgtctgctatgaca-tt-aatggaggaatg
tttgattcgcggtatggttggctt-cggctgaacaggc-gcttattggacgttattcctg
ttgtagtgg-tatgaac-tggtgaaccgtag-ct-aatgcg-t-gacttggc-ttttgaa
c--cggctttgc-tg-t-gc----------gaagtaga-gtgaca-gtttcggct-gtc-
--ga-g-tgt-cgaccc-at-ttgg-gaaa--tt--gtgctgtgt--gacttcggttgcg
tag-catctc--------------------------------------------------
----------a-------------------------------------------------
------------------------------------------------------a
>EF614962
c-----------------------------------------------------------
------------------------------------------------------------
------------------------------------------------------------
------------------------------------------------------------
------------------------------------------------------------
------------------------------------------------------------
------------------------------------------------------------
----------------------------------------------------------c-
-----------------------------acacc-ta-aa-a-a-caa------------
------------------------------------------------------------
------------------------------------------------------------
------------------------------------------------------------
------------------------------------------------------------
--------t-ccacg-tg-aa--c-cgtatcaacc-c------------aata-a--t--
------------------------------------------------------------
--------t-gggg---------------------------------------g-tttac
ttggcg---gc---gg-ctgctagca----tc-tttt------tgctg---gctggctac
tgc--tgagtgaatcct---atc----gc-gagcgttctgac-ttcggttggagctagta
gct-taa-c--ttat-aaa-ccctttcttaaatactgaatatactgtggg-gacgaaagt
ctctgcttttaactagatagcaactttcagcagtggatgtctaggctcgcacatcg-atg
aagaacgctgcgaactgcgatacgtaatgcgaattgcaggattca--gtgagtcatcgaa
attttgaacgcatatt-g-ca-cttcc-gggtt-atc--cc-tggaagtatgcctgtatc
agtgtccgtacatcaaacttggttttcttctttcc-gtgtagtcggtggaggatatgcca
gatatg-aagtgtcttgcggc---tggttttc--gaatcg-gctacgagtcctttgaaat
gtatagaactg--a-ctctc-tttgttcgaaaagcgtggcgttgctggt--tgtgaaggc
tgtttgtatggcttgtc-ggcgaccg-gtttgtctgctatgaca-tt-aatggaggaatg
tttgattcgcggtatggttggctt-cggctgaacaggc-gcttattggacgttattcctg
ttgtagtgg-tatgaac-tggtgaaccgtag-ct-aatgcg-t-gacttggc-ttttgaa
c--cggctttgc-tg-t-gc----------gaagtaga-gtgaca-gtttcggct-gtc-
--ga-g-tgt-cgaccc-at-ttgg-gaaa--tt--gtgctgtgt--gacttcggttgcg
tag-catctc--------------------------------------------------
----------a-------------------------------------------------
------------------------------------------------------a
>EF614961
c-----------------------------------------------------------
------------------------------------------------------------
------------------------------------------------------------
------------------------------------------------------------
------------------------------------------------------------
------------------------------------------------------------
------------------------------------------------------------
----------------------------------------------------------c-
-----------------------------acacc-ta-aa-a-a-caa------------
------------------------------------------------------------
------------------------------------------------------------
------------------------------------------------------------
------------------------------------------------------------
--------t-ccacg-tg-aa--c-cgtatcaacc-c------------aata-a--t--
------------------------------------------------------------
--------t-gggg---------------------------------------g-tttac
ttggcg---gc---gg-ctgctagca----tc-tttt------tgctg---gctggctac
tgc--tgagtgaatcct---atc----gc-gagcgttctgac-ttcggttggagctagta
gct-taa-c--ttat-aaa-ccctttcttaaatactgaatatactgtggg-gacgaaagt
ctctgcttttaactagatagcaactttcagcagtggatgtctaggctcgcacatcg-atg
aagaacgctgcgaactgcgatacgtaatgcgaattgcaggattca--gtgagtcatcgaa
attttgaacgcatatt-g-ca-cttcc-gggtt-atc--cc-tggaagtatgcctgtatc
agtgtccgtacatcaaacttggttttcttctttcc-gtgtagtcggtggaggatatgcca
gatatg-aagtgtcttgcggc---tggttttc--gaatcg-gctacgagtcctttgaaat
gtatagaactg--a-ctctc-tttgttcgaaaagcgtggcgttgctggt--tgtgaaggc
tgtttgtatggcttgtc-ggcgaccg-gtttgtctgctatgaca-tt-aatggaggaatg
tttgattcgcggtatggttggctt-cggctgaacaggc-gcttattggacgttattcctg
ttgtagtgg-tatgaac-tggtgaaccgtag-ct-aatgcg-t-gacttggc-ttttgaa
c--cggctttgc-tg-t-gc----------gaagtaga-gtgaca-gtttcggct-gtc-
--ga-g-tgt-cgaccc-at-ttgg-gaaa--tt--gtgctgtgt--gacttcggttgcg
tag-catctc--------------------------------------------------
----------a-------------------------------------------------
------------------------------------------------------a
>EF614960
c-----------------------------------------------------------
------------------------------------------------------------
------------------------------------------------------------
------------------------------------------------------------
------------------------------------------------------------
------------------------------------------------------------
------------------------------------------------------------
----------------------------------------------------------c-
-----------------------------acacc-ta-aa-a-a-caa------------
------------------------------------------------------------
------------------------------------------------------------
------------------------------------------------------------
------------------------------------------------------------
--------t-ccacg-tg-aa--c-cgtatcaacc-c------------aata-a--t--
------------------------------------------------------------
--------t-gggg---------------------------------------g-tttac
ttggcg---gc---gg-ctgctagca----tc-tttt------tgctg---gctggctac
tgc--tgagtgaatcct---atc----gc-gagcgttctgac-ttcggttggagctagta
gct-taa-c--ttat-aaa-ccctttcttaaatactgaatatactgtggg-gacgaaagt
ctctgcttttaactagatagcaactttcagcagtggatgtctaggctcgcacatcg-atg
aagaacgctgcgaactgcgatacgtaatgcgaattgcaggattca--gtgagtcatcgaa
attttgaacgcatatt-g-ca-cttcc-gggtt-atc--cc-tggaagtatgcctgtatc
agtgtccgtacatcaaacttggttttcttctttcc-gtgtagtcggtggaggatatgcca
gatgtg-aagtgtcttgcggc---tggttttc--gaatcg-gctacgagtcctttgaaat
gtatagaactg--a-ctctc-tttgtttgaaaagcgtggcgttgctggt--tgtgaaggc
tgtttgtatggcttgtc-ggcgaccg-gtttgtctgctatgaca-tt-aatggaggaatg
tttgattcgcggtatggttggctt-cggctgaacaggc-gcttattggacgttattcctg
ttgtagtgg-tatgaac-tggtgaaccgtag-ct-aatgcg-t-gacttggc-ttttgaa
c--cggctttgc-tg-t-gc----------gaagtaga-gtgaca-gtttcggct-gtc-
--ga-g-tgt-cgaccc-at-ttgg-gaaa--tt--gtgctgtgt--gacttccgttgcg
tag-catctc--------------------------------------------------
----------a-------------------------------------------------
------------------------------------------------------a
>EF614959
c-----------------------------------------------------------
------------------------------------------------------------
------------------------------------------------------------
------------------------------------------------------------
------------------------------------------------------------
------------------------------------------------------------
------------------------------------------------------------
----------------------------------------------------------c-
-----------------------------acacc-ta-aa-a-a-caa------------
------------------------------------------------------------
------------------------------------------------------------
------------------------------------------------------------
------------------------------------------------------------
--------t-ccacg-tg-aa--c-cgtatcaacc-c------------aata-a--t--
------------------------------------------------------------
--------t-gggg---------------------------------------g-tttac
ttggcg---gc---gg-ctgctagca----tc-tttt------tgctg---gctggctac
tgc--tgagtgaatcct---atc----gc-gagcgttctgac-ttcggttggagctagta
gct-taa-c--ttat-aaa-ccctttcttaaatactgaatatactgtggg-gacgaaagt
ctctgcttttaactagatagcaactttcagcagtggatgtctaggctcgcacatcg-atg
aagaacgctgcgaactgcgatacgtaatgcgaattgcaggattca--gtgagtcatcgaa
attttgaacgcatatt-g-ca-cttcc-gggtt-atc--cc-tggaagtatgcctgtatc
agtgtccgtacatcaaacttggttttcttctttcc-gtgtagtcggtggaggatatgcca
gatatg-aagtgtcttgcggc---tggttttc--gaatcg-gctacgagtcctttgaaat
gtatagaactg--a-ctctc-tttgttcgaaaagcgtggcgttgctggt--tgtgaaggc
tgtttgtatggcttgtc-ggcgaccg-gtttgtctgctatgaca-tt-aatggaggaatg
tttgattcgcggtatggttggctt-cggctgaacaggc-gcttattggacgttattcctg
ttgtagtgg-tatgaac-tggtgaaccgtag-ct-aatgcg-t-gacttggc-ttttgaa
c--cggctttgc-tg-t-gc----------gaagtaga-gtgaca-gtttcggct-gtc-
--ga-g-tgt-cgaccc-at-ttgg-gaaa--tt--gtgctgtgt--gacttcggttgcg
tag-catctc--------------------------------------------------
----------a-------------------------------------------------
------------------------------------------------------a
>EF614958
c-----------------------------------------------------------
------------------------------------------------------------
------------------------------------------------------------
------------------------------------------------------------
------------------------------------------------------------
------------------------------------------------------------
------------------------------------------------------------
----------------------------------------------------------c-
-----------------------------acacc-ta-aa-a-a-cat------------
------------------------------------------------------------
------------------------------------------------------------
------------------------------------------------------------
------------------------------------------------------------
--------t-ccacg-tg-aa--c-cgtatcaacc-c------------ca---ag-t--
------------------------------------------------------------
--------t-gggg---------------------------------------g-ttcga
ttggcg---gc---gg-ctgctggca----tc-tttt------tgctg---gctggctac
tgc--cgagagaaccct---atc----gt-gagcgttctgac-cttggttggagctagta
acttta-----ttat-aaa-cccattcctaa-tactgattatactgtggg-gacgaaagt
ctctgcttttaactagatagcaactttcagcagtggatgtctaggctcgcacatcg-atg
aagaacgctgcgaactgcgatacgtaatgcgaattgcggaattca--gtgagtcatcgaa
attttgaacgcatatt-g-ca-cttcc-gggtt-atc--cc-tggaagtatgcctgtatc
agtgtccatacatcaaacttggttttcttctttcc-gtgtagtcggtggaggatatgcca
gatatg-aggtgtcttgcggc---tggttttc--gaatcg-gctgcgagtcctttgaaat
gtatggaactg--gactctc-tttgttcgaaaagcgtggcgttgctggt--tgtgaaggc
tgctagtatgactagtc-ggcgaccg-gtttgtctgctatggca-tg-aatggaagagtg
ttcgattcgcggtatggttggctt-cggctgaacaggc-gcttattggacgttcttcctg
ctgtggcgg-tataa-c-tggtgaaccgtag-tt-catgca-t-ggcttggc-ttttgaa
t--cggctttgc-tgct-gc----------gaagtaga-gtgacc-gcttcggct-gtc-
--ga-g-ggt-cgaccc-at-ttgg-gaac--tt--gtgctgtgc--gacttcggttgcg
tggacatctc--------------------------------------------------
----------a-------------------------------------------------
------------------------------------------------------a
>EF614957
c-----------------------------------------------------------
------------------------------------------------------------
------------------------------------------------------------
------------------------------------------------------------
------------------------------------------------------------
------------------------------------------------------------
------------------------------------------------------------
----------------------------------------------------------c-
-----------------------------acacc-ta-aa-a-a-cat------------
------------------------------------------------------------
------------------------------------------------------------
------------------------------------------------------------
------------------------------------------------------------
--------t-ccacg-tg-aa--c-cgtatcaacc-c------------ca---ag-t--
------------------------------------------------------------
--------t-gggg---------------------------------------g-ttcga
ttggcg---gc---gg-ctgctggca----tc-tttt------tgctg---gctggctac
tgc--cgagagaaccct---atc----gt-gagcgttccgac-cttggttggagctagta
acttta-----ttat-aaa-cccattcctaa-tactgattatactgtggg-gacgaaagt
ctctgcttttaactagatagcaactttcagcagtggatgtctaggctcgcacatcg-atg
aagaacgctgcgaactgcgatacgtaatgcgaattgcgggattca--gtgagtcatcgaa
attttgaacgcatatt-g-ca-cttcc-gggtt-atc--cc-tggaagtatgcctgtatc
agtgtccatacatcaaacttggttttcttctttcc-gtgtagtcggtggaggatatgcca
gatgtg-aagtgtcttgcggc---tggttttc--gaatcg-gctgcgagtcctttgaaat
gtatggaactg--g-ctctc-tttgttcgaaaagcgtggcgttgctggt--tgtgaaggc
tgctagtatgactagtc-ggcgaccg-gtttgtctgctatggca-tg-aatggaggagtg
ttcgattcgcggtatggttggctt-cggctgaacaggc-gcttattggacgttcttcctg
ctgtggcgg-tataa-c-tggtgaaccgtag-tt-cataca-t-ggcttggc-ttttgaa
t--cggctttgc-tgct-gc----------gaagtaga-gtgacc-gcttcggct-gtc-
--ga-g-ggt-cgaccc-at-ttgg-gaac--tt--gtgctgtgc--gacttcggttgcg
tggacatctc--------------------------------------------------
----------a-------------------------------------------------
------------------------------------------------------a
>EF614956
c-----------------------------------------------------------
------------------------------------------------------------
------------------------------------------------------------
------------------------------------------------------------
------------------------------------------------------------
------------------------------------------------------------
------------------------------------------------------------
----------------------------------------------------------c-
-----------------------------acaccaaa-aa-a-a-ctt------------
------------------------------------------------------------
------------------------------------------------------------
------------------------------------------------------------
------------------------------------------------------------
--------t-ccacg-tg-aa--c-cgtatcaacc-c------------aataaa--t--
------------------------------------------------------------
--------t-gggg---------------------------------------g-tttaa
ttggcg---gc---gg-ctgctggca----tc-tttt------tgctg---gctggctaa
tgc--tgagcggaccct---atc----gc-gagcgttctgac-cttggttggagctagta
gct-tac-ag-ttat-aaa-cccattcctaa-tactgaacatactgtggg-gacgaaagt
ctctgcttttaactagatagcaactttcagcagtggatgtctaggctcgcacatcg-atg
aagaacgctgcgaactgcgatacgtaatgcgaattgcaggattca--gtgagtcatcgaa
attttgaacgcatatt-g-ca-cttcc-gggtt-atc--cc-tggaagtatgcctgtatc
agtgtccgtacaacaaacttggttttcttctttcc-gtgtagtcggtggaggatatgcca
gatatgaaagtgtcttgcggc---tgattttc--ggatcg-gctacgagtcctttgaaat
gtatagaactg--a-ccttc-tttgttcgaaaagcgtggcgttgctggt--tgtggaggc
tgtccgtgcgactagtc-ggcgaccg-gtttgtctgttatggcg-ta-aatggaggagtg
tttgattcgcggtatggttggctt-cggctgaacaggc-gcttattggacgttctttctg
ctgtggcgg-tatga-c-tggtgaaccgtag-tt-catgcg-t-gacttggc-ttttgaa
c--tggctttgc-tgct-gc----------gaagtaga-gtgaca-gtttcggct-gtc-
--ga-g-ggt-cgaccc-at-ttgg-gaaa--ta--gtgctgtgc--gacttt-gtcgtg
tgg-catctc--------------------------------------------------
----------a-------------------------------------------------
------------------------------------------------------a
>EF614955
c-----------------------------------------------------------
------------------------------------------------------------
------------------------------------------------------------
------------------------------------------------------------
------------------------------------------------------------
------------------------------------------------------------
------------------------------------------------------------
----------------------------------------------------------c-
-----------------------------acacc-ta-aa-a-a-ctt------------
------------------------------------------------------------
------------------------------------------------------------
------------------------------------------------------------
------------------------------------------------------------
--------t-ccacg-tg-aa--c-cgtatcaacc-c------------aata-aa-t--
------------------------------------------------------------
--------t-gggg---------------------------------------g-tttaa
ttggcg---gc---tg-ctgccggca----tc-tttt------tgctg---gctggctac
tgc--tgagcgaaccct---atc----gt-gagcgttctgac-ctcggttggagctagta
act-tga-a--tttt-aaa-ccctttcttaaatactgaatatactgtggg-gacgaaagt
ctctgcttttaactagatagcaactttcagcagtggatgtctaggctcgcacatcg-atg
aagaacgctgcgaactgcgatacgtaatgcgaattgcaggattca--gtgagtcatcgaa
attttgaacgcatatt-g-ca-cttcc-gggtt-atc--cc-tgggagtatgcctgtatc
agtgtccgtacatcaaacttggttttcttctttcc-gtgtagtcggtggaggatatgcca
gatgtg-aagtgtcttgcggc---tggttttc--ggatcg-gctgcgagtcctttgaaat
gtacagaactg--a-ctctc-tttgttcgaaaagcgtggcgttgctggt--tgtggaggc
tgtcagtatggctagtc-ggcgaccg-gtttgtctgctatggca-tg-aatggaggaatg
tttgattcgcggtatggttggctt-cggctgaacaggc-gcttattggacgttcttcctg
ctatggcgg-tatgaac-tggtgaaccgtag-tt-catgca-t-gacttggc-ttttgaa
t--cggctttgc-tg-ttgc----------gaagtaga-gtgaca-gtttcggct-gtc-
--ga-g-ggt-cgaccc-at-ttgg-gaaa--tt--gtgctgtgc--gacttcggtcgcg
tgg-catctc--------------------------------------------------
----------a-------------------------------------------------
------------------------------------------------------a
>EF614954
c-----------------------------------------------------------
------------------------------------------------------------
------------------------------------------------------------
------------------------------------------------------------
------------------------------------------------------------
------------------------------------------------------------
------------------------------------------------------------
----------------------------------------------------------c-
-----------------------------acacc-ta-aa-a-a-ctt------------
------------------------------------------------------------
------------------------------------------------------------
------------------------------------------------------------
------------------------------------------------------------
--------t-ccacg-tg-aa--c-cgtatcaacc-c------------aata-at-t--
------------------------------------------------------------
--------t-gggg---------------------------------------g-tttaa
ttggcg---gc---tg-ctgctggca----tc-tttt------tgctg---gctggctac
tgc--tgagcgaaccct---atc----gt-gagcgttctgac-ctcggttggagctagta
act-taa-a--tttt-aaa-cccattcttaaatactgaatatactgtggg-gacgaaagt
ctctgcttttaactagatagcaactttcagcagtggatgtctaggctcgcacatcg-atg
aagaacgctgcgaactgcgatacgtaatgcgaattgcaggattca--gtgagtcatcgaa
attttgaacgcayatt-g-ca-cttcc-gggtt-atc--cc-tggaagtatgcctgtatc
agtgtccgtacatcaaacttggttttcttctttcc-gtgtagtcggtggaggatatgcca
gatatg-aagtgtcttgcggc---tagttttc--gaaccg-gctgtgagtcctttgaaat
gtacagaactg--a-ctctc-tttgttcgaaaagcgtggcgttgctggt--tgtgaaggc
tgtcaatatgactagtc-ggcgaccg-gtttgtctgctatggca-tg-aatggaggagtg
ttcgattcgcggtatggttagctt-cggctgaacaggc-gcttattggacgttcttcttg
ctatggcgg-tatga-c-tggtgaaccgtag-tt-catgcg-t-gacttggc-ttttgaa
t--cggctttgc-tg-t-gc----------gaagtaga-gtgaca-gtttcggct-gtc-
--ga-g-ggt-cgaccc-at-ttgg-gaaa--tt--gtgctgtgc--gacttcggtcacg
tag-catctc--------------------------------------------------
----------a-------------------------------------------------
------------------------------------------------------a
>EF614953
c-----------------------------------------------------------
------------------------------------------------------------
------------------------------------------------------------
------------------------------------------------------------
------------------------------------------------------------
------------------------------------------------------------
------------------------------------------------------------
----------------------------------------------------------c-
-----------------------------acacc-ta-aa-a-a-ctt------------
------------------------------------------------------------
------------------------------------------------------------
------------------------------------------------------------
------------------------------------------------------------
--------t-ccacg-tg-aa--c-cgtatcaacc-c------------aata-at-t--
------------------------------------------------------------
--------t-gggg---------------------------------------g-tttaa
ttggcg---gc---tg-ctgctggca----tc-tttt------tgctg---gctggctac
tgc--tgagcgaaccct---atc----gt-gagcgttctgac-ctcggttggagctagta
act-taa-a--tttt-aaa-cccattcttaaatactgaatatactgtggg-gacgaaagt
ctctgcttttaactagatagcaactttcagcagtggatgtctaggctcgcacatcg-atg
aagaacgctgcgaactgcgatacgtaatgcgaattgcaggattca--gtgagtcatcgaa
attttgaacgcatatt-g-ca-cttcc-gggtt-atc--cc-tggaagtatgcctgtatc
agtgtccgtacatcaaacttggttttcttctttcc-gtgtagtcggtggaggatatgcca
gatatg-aagtgtcttgcggc---tagttttc--gaaccg-gctgtgagtcctttgaaat
gtacagaactg--a-ctctc-tttgttcgaaaagcgtggcgttgctggt--tgtgaaggc
tgtcaatatgactagtc-ggcgaccg-gtttgtctgctatggca-tg-aatggaggagtg
ttcgattcgcggtatggttagctt-cggctgaacaggc-gcttattggacgttcttcttg
ctatggcgg-tatga-c-tggtgaaccgtag-tt-catgcg-t-gacttggc-ttttgaa
t--cggctttgc-tg-t-gc----------gaagtaga-gtgaca-gtttcggct-gtc-
--ga-g-ggt-cgaccc-at-ttgg-gaaa--tt--gtgctgtgc--gacttcggtcacg
tag-catctc--------------------------------------------------
----------a-------------------------------------------------
------------------------------------------------------a
>EF614952
c-----------------------------------------------------------
------------------------------------------------------------
------------------------------------------------------------
------------------------------------------------------------
------------------------------------------------------------
------------------------------------------------------------
------------------------------------------------------------
----------------------------------------------------------c-
-----------------------------acacc-ta-aa-a-a-ctt------------
------------------------------------------------------------
------------------------------------------------------------
------------------------------------------------------------
------------------------------------------------------------
--------t-ccacg-tg-aa--c-cgtatcaacc-c------------aata-at-t--
------------------------------------------------------------
--------t-gggg---------------------------------------g-tttaa
ttggcg---gc---tg-ctgctggca----tc-tttt------tgctg---gctggctac
tgc--tgagcgaaccct---atc----gt-gagcgttctgac-ctcggttggagctagta
act-taa-a--tttt-aaa-cccattcttaaatactgaatatactgtggg-gacgaaagt
ctctgcttttaactagatagcaactttcagcagtggatgtctaggctcgcacatcg-atg
aagaacgctgcgaactgcgatacgtaatgcgaattgcaggattca--gtgagtcatcgaa
attttgaacgcatatt-g-ca-cttcc-gggtt-atc--cc-tggaagtatgcctgtatc
agtgtccgtacatcaaacttggttttcttctttcc-gtgtagtcggtggaggatatgcca
gatatg-aagtgtcttgcggc---tagttttc--gaaccg-gctgtgagtcctttgaaat
gtacagaactg--a-ctctc-tttgttcgaaaagcgtggcgttgctggt--tgtgaaggc
tgtcaatatgactagtc-ggcgaccg-gtttgtctgctatggca-tg-aatggaggagtg
ttcgattcgcggtatggttagctt-cggctgaacaggc-gcttattggacgttcttcttg
ctatggcgg-tatga-c-tggtgaaccgtag-tt-catgcg-t-gacttggc-ttttgaa
t--cggctttgc-tg-t-gc----------gaagtaga-gtgaca-gtttcggct-gtc-
--ga-g-ggt-cgaccc-at-ttgg-gaaa--tt--gtgctgtgc--gacttcggtcacg
tag-catctc--------------------------------------------------
----------a-------------------------------------------------
------------------------------------------------------a
>EF174972
t-----------------------------------------------------------
----ac------------------------------------------------------
------------------------------------------------------------
------------------------------------------------------------
------------------------------------------------------------
-------------------------------cacacctaaaa----------ctttccac
gtg----------aaccg-tatcaaacaa-------------------------------
----------------ttaattgggg-------------------gctta-ttt-gg-c-
--------------ggta-----------gcagc-ta-gc-a-t-attgtatt-------
------------------------------------------------------------
------------------------------------------------------------
------------------------------------------------------------
------------------------------------------------------------
--------t-ttttg-ct-gg--c-tactgctgct-g------------tgta-ag-c--
--------atttatttggtggcagcggctagcatatcgtatt-ttttt-gctggctactg
ctgctgtgt-aagc---------------------------------------a-tttat
ttggtg---gc---aa-ctgctagca-ta-tt-gtat-t-tt-ttttg-ctggcaactgc
tac--tgggtataccct---gtc-atggc-aagcgctcggac-cttggtttgagc-agga
gca-tga-a--tttt-aaa-ccatttactaattactgaatatactgtggg-gacgaaagt
ctctgcttttaactagatagcaactttcagcagtggatgtctaggctcgcacatcg-atg
aagaacgctgcgaactgcgatacgtaatgcgaattgcaggattca--gtgagtcatcgaa
attttgaacgcatatt-g-ca-cttcc-gggct-ctctact-cgggagtatgcctgtatc
agtgtccgtacaacaaacttggttttcttccttcc-gtgtagtcggtggaagatatacca
gatgtg-aagtgtcttgcggc---tgattttc--ggatcg-gctgcgagtcctttgaaat
gtacagaactgtac-ttctc-tttgctcgaaaagcgtggtgttactggt--tgtaaagac
tgaccgtgtggcaaaacaggcgactgtgattgtctgctggggca-tt-aatggaggagtg
ttcaattcgcggtatggttggctt-cggctaaacaggc-gcttactggacattctttcag
ctgtggcgg-tat-atc-tggtgaaccgtag--t-cacgtg---gtcttgg--ttttgaa
t--cggtttcgc-tggt-gc----------gaagtaga-gtgaca-gtttcggct-gtc-
--ga-g-ggt-cgatcc-at-ttgg-gaaa-ttt--gtgcggtgc--ggcttcggtcgcg
ctg-catctc--------------------------------------------------
----------a-----attggacctgat----------atcagg----------------
------------------------------------------------------c
>EF174971
c-----------------------------------------------------------
------------------------------------------------------------
------------------------------------------------------------
------------------------------------------------------------
------------------------------------------------------------
------------------------------------ctaaaa----------ctttccac
gtg----------aaccg-tatcaaacaa-------------------------------
----------------ttaattgggg-------------------gctta-ttt-gg-c-
--------------ggta-----------gcagc-ta-gc-a-t-attgtatt-------
------------------------------------------------------------
------------------------------------------------------------
------------------------------------------------------------
------------------------------------------------------------
--------t-ttttg-ct-gg--c-tactgctgct-g------------tgta-ag-c--
--------atttatttggtggcagcggctagcatatcgtatt-ttttt-gctggctactg
ctgctgtgt-aagc---------------------------------------a-tttat
ttggtg---gc---aa-ctgctagca-ta-tt-gtat-t-tt-ttttg-ctggcaactgc
tac--tgggtataccct---gtc-atggc-aagcgctcggac-cttggtttgagc-agga
gca-tga-a--tttt-aaa-ccatttactaattactgaatatactgtggg-gacgaaagt
ctctgcttttaactagatagcaactttcagcagtggatgtctaggctcgcacatcg-atg
aagaacgctgcgaactgcgatacgtaatgcgaattgcaggattca--gtgagtcatcgaa
attttgaacgcatatt-g-ca-cttcc-gggct-ctctact-cgggagtatgcctgtatc
agtgtccgtacaacaaacttggttttcttccttcc-gtgtagtcggtggaagatatacca
gatgtg-aagtgtcttgcggc---tgattttc--ggatcg-gctgcgagtcctttgaaat
gtacagaactgtac-ttctc-tttgctcgaaaagcgtggtgttactggt--tgtaaagac
tgaccgtgtggcaaaacaggcgactgtgattgtctgctggggca-tt-aatggaggagtg
ttcaattcgcggtatggttggctt-cggctaaacaggc-gcttactggacattctttcag
ctgtggcgg-tat-atc-tggtgaaccgtag--t-cacgtg---gtcttgg--ttttgaa
t--cggtttcgc-tggt-gc----------gaagtaga-gtgaca-gtttcggct-gtc-
--ga-g-ggt-cgatcc-at-ttgg-gaaa-ttt--gtgcggtgc--ggcttcggtcgcg
ctg-catctc--------------------------------------------------
----------a-----attggacctgat----------atcaggca-----ag--atta-
cccgct-------------------g----------------------------a
>EF174970
t-----------------------------------------------------------
----ac------------------------------------------------------
------------------------------------------------------------
------------------------------------------------------------
------------------------------------------------------------
-------------------------------cacacctaaaa----------ctttccac
gtg----------aaccg-tatcaaacaa-------------------------------
----------------ttaattgggg-------------------gctta-ttt-gg-c-
--------------ggta-----------gcagc-ta-gc-a-t-attgtatt-------
------------------------------------------------------------
------------------------------------------------------------
------------------------------------------------------------
------------------------------------------------------------
--------t-ttttg-ct-gg--c-tactgctgct-g------------tgta-ag-c--
--------atttatttggtggcagcggctagcatatcgtatt-ttttt-gctggctactg
ctgctgtgt-aagc---------------------------------------a-tttat
ttggtg---gc---aa-ctgctagca-ta-tt-gtat-t-tt-ttttg-ctggcaactgc
tac--tgggtataccct---gtc-atggc-aagcgctcggac-cttggtttgagc-agga
gca-tga-a--tttt-aaa-ccatttactaattactgaatatactgtggg-gacgaaagt
ctctgcttttaactagatagcaactttcagcagtggatgtctaggctcgcacatcg-atg
aagaacgctgcgaactgcgatacgtaatgcgaattgcaggattca--gtgagtcatcgaa
attttgaacgcatatt-g-ca-cttcc-gggct-ctctact-cgggagtatgcctgtatc
agtgtccgtacaacaaacttggttttcttccttcc-gtgtagtcggtggaagatatacca
gatgtg-aagtgtcttgcggc---tgattttc--ggatcg-gctgcgagtcctttgaaat
gtacagaactgtac-ttctc-tttgctcgaaaagcgtggtgttactggt--tgtaaagac
tgaccgtgtggcaaaacaggcgactgtgattgtctgctggggca-tt-aatggaggagtg
ttcaattcgcggtatggttggctt-cggctaaacaggc-gcttactggacattctttcag
ctgtggcgg-tat-atc-tggtgaaccgtag--t-cacgtg---gtcttgg--ttttgaa
t--cggtttcgc-tggt-gc----------gaagtaga-gtgaca-gtttcggct-gtc-
--ga-g-ggt-cgatcc-at-ttgg-gaaa-ttt--gtgcggtgc--ggcttcggtcgcg
ctg-catctc--------------------------------------------------
----------a-----attg----------------------------------------
------------------------------------------------------g
>EF174969
t--------------------------------------------------------cgg
------------------------------------------------------------
------------------------------------------------------------
------------------------------------------------------------
------------------------------------------------------------
------------------------------------------------------------
------------------------------------------------------------
------------------------aa-------------------ggatc-att-ac-c-
-----------------------------acacc-ta-aa-a-a-ctt------------
------------------------------------------------------------
------------------------------------------------------------
------------------------------------------------------------
------------------------------------------------------------
--------t-ccacg-tg-aa--c-cgtatcaaac--------------aaca-aa-t--
------------------------------------------------------------
--------t-gggg---------------------------------------g-tttgt
ttggcg---gc---gg-ctgctggca----tc-tttt------t--tg-ctagcggctgc
tgc--taagcaagccct---atc-atggc-gagcgttcggac-ctcggtcggagccagta
gct-ttc-a--ttgt-aaa-cccattcttaattactgaatatactgtagg-gacgaaagt
ctctacttttaactagatagcaactttcagcagtggatgtctaggctcgcacatcg-atg
aagaacgctgcgaactgcgatacgtaatgcgaattgcaggattca--gtgagtcatcgaa
attttgaacgcatatt-g-ca-ctcct-gggttcagc--ct-caggagtatgcctgtatc
agtgtccgtacaccaaacttggttttcctctttcc-gtgtagtcggtggaggatatgcca
gatgtg-aagtgtcttgcggc---tggttttc--ggatcg-gctgcgagtcctttgaaat
gtacagaactgtac-ttctc-tttgctcgaaaagcgtggcgttgctggt--tgtgaaggc
tgtccgtgtgaccagtc-ggcgatca-gtttgtctgctgtagtg-tt-aatggaggaatg
ttcgattcgcggtatgattggctt-cggctgagcagac-gcttattggacgtttttcctg
ctgtagcgg-tatgaac-tggtgaaccgtag--t-catgtg-t-gacttggc-ttttgaa
t--cggcattgc-tggt-gc----------gaagtaga-gtggca-gtctcggct-gtc-
--ga-g-ggt-cgatcc-at-ttgg-gaaa-ttt--gcgcagtgc--gacttcggtcacg
cgg-cgtctc--------------------------------------------------
----------a-----att-----------------------------------------
------------------------------------------------------g
>EF174968
c-----------------------------------------------------------
----gg------------------------------------------------------
------------------------------------cggga-------------------
--------------------------------kwat------------------------
---------c--ayyaccacscctaaaactttcca---cgtgarcmgyatcmaacaattc
attggg----------ggcttatttggcggcagcaactagcatatcgtattatttttgct
ggc----------tactgctgctgtgtaagc-----------------------------
----------------tctatcatgg-------------------gtata-ctt-ag-c-
--------------ggca-----------acagc-ta-gc-a-t-attgtatt-------
------------------------------------------------------------
------------------------------------------------------------
------------------------------------------------------------
------------------------------------------------------------
----------ttttg-ct-gg--c-tactgctgct-a------------tgta-ag-t--
--------gtttatttggcggcagcagctagcatatcgtattattttttgctggctactt
ctgctgtgt-aagc---------------------------------------a-tttat
tcggcg---gc---ag-cagctagca-ta-tc-gtat-t-at-ttttg-ctgacgactgc
tac--taggtataccct---gtc-atggc-aagcgctcggac-cttgatttgagc-agga
gca-tga-a--tttt-aaa-ccatttactaattactgaatatactgcggg-gacgaaagt
ctctgcttttaactagataacaactttcagcagtggatgtctaggctcgcacatcg-atg
aagaacgctgcgaactgcgatacgtaatgcgaattgcaggattca--gtgagtcatcgaa
attttgaacgcatatt-g-ca-cttcc-gggct-ctctact-cgggagtatgcctgtatc
agtgtccgtacaacaaacttggttttcttccttcc-gtgtagtcggtggaagatatgcca
gatgtg-aagtgtcttgcgac---tgattttc--ggatcg-gctgcgagtcctttgaaat
gtacagaactgtac-ttctc-tttgctcgaaaagcgtggtgttactggt--tgtaaagac
tgaccgtgtggccaaacaggcgactgtgattgtctgctggggca-tt-aatggaggagtg
ttcaattcgcggtatggttggctt-cggctaaacagac-gcttactggacattctttcag
ttgtggcgg-tat-atc-tggtgaaccgtag--t-cacgtg---gtcttgg--ttttgaa
t--cggtttcgc-tggt-gc----------gaagtaga-gtgaca-gtttcggct-gtc-
--ga-g-ggt-cgatcc-at-ttgg-gaaa-ttt--gtgcggtgc--ggcttcggtcgcg
ctg-catctc--------------------------------------------------
----------a-----attggacctgat----------atcaggcaagattac--ccgc-
tgaact-------------------taagc------------------------a
>EF174967
t-----------------------------------------------------------
----cg------------------------------------------------------
-----------------------------------gaagga-------------------
------------------------------------------------------------
------------------------------------------------------------
------------------------tcattaccacacctaaaa----------ctttccac
gtg----------aaccg-tatcaaacaa-------------------------------
----------------ttaattgggg-------------------gctta-ttt-gg-c-
--------------ggta-----------gcagc-ta-gc-a-t-attgtatt-------
------------------------------------------------------------
------------------------------------------------------------
------------------------------------------------------------
------------------------------------------------------------
--------t-ttttg-ct-gg--c-tactgctgct-g------------tgta-ag-c--
------------------------------------------------------------
-----------------------------------------------------a-tttat
ttggtg---gc---aa-ctgctagca-ta-tt-gtat-t-tt-ttttg-ctggcaactgc
tac--tgggtataccct---gtc-atggc-aagcgctcggac-cttggtttgagc-agga
gca-tga-a--tttt-aaa-ccatttactaattactgaatatactgtggg-gacgaaagt
ctctgcttttaactagatagcaactttcagcagtggatgtctaggctcgcacatcg-atg
aagaacgctgcgaactgcgatacgtaatgcgaattgcaggattca--gtgagtcatcgaa
attttgaacgcatatt-g-ca-cttcc-gggct-ctctact-cgggagtatgcctgtatc
agtgtccgtacaacaaacttggttttcttccttcc-gtgtagtcggtggaagatatacca
gatgtg-aagtgtcttgcggc---tgattttc--ggatcg-gctgcgagtcctttgaaat
gtacagaactgtac-ttctc-tttgctcgaaaagcgtggtgttactggt--tgtaaagac
tgaccgtgtggcaaaacaggcgactgtgattgtctgctggggca-tt-aatggaggagtg
ttcaattcgcggtatggttggctt-cggctaaacaggc-gcttactggacattctttcag
ctgtggcgg-tat-atc-tggtgaaccgtag--t-cacgtg---gtcttgg--ttttgaa
t--cggtttcgc-tggt-gc----------gaagtaga-gtgaca-gtttcggct-gtc-
--ga-g-ggt-cgatcc-at-ttgg-gaaa-ttt--gtgcggtgc--ggcttcggtcgcg
ctg-catctc--------------------------------------------------
----------a-----attggacctgat----------atcaggca-----ag--atta-
cccgct-----------------------g------------------------a
>EF174966
t-----------------------------------------------------------
----cg------------------------------------------------------
-----------------------------------gaagga-------------------
--------------------------------tcat------------------------
---------t-----sccmcmcctaaaactttcca---cgtgaaccgtatcaaacaatta
attggg----------ggcttatttggcggcagcagctagcatattgtatt-cttttgct
ggc----------tactgctgctgtgtaagctctatcatgggtatacttggcggcagcag
ctagcatattgtatt-tttttgctggctactgttgctgtgtaagtgttta-ttt-ag-c-
--------------agca-----------gcagg-ca-gc-a-t-attgtatt-------
----------------------------------------------------------tt
tttgctggttactgctgctatgtaagkgtttatttggcggc-------------------
------------------------------------------------------------
-----------------------------------------------agtagctagcata
ttgtatt-t-ttttg-ct-gg--c-tactgctgct-g------------tgta-ag-c--
--------attta-ttggcggcagcggttagcatatcgtaat-ttttttgctggctactt
ctgctgtgt-aagc---------------------------------------a-tttat
ttggcg---gc---ag-cggctagca-ta-tc-gtat-t--t-tcttg-ctggcaactgc
tac--tgggtataccct---gtc-atggc-aaacgctcggac-cttggtttgagc-agga
gca-tga-a--tttt-aaa-ccatttactaattactgaatatactgtggg-gacgaaagt
ctctgcttttaactagataacaactttcagcagtggatgtctaggctcgcacatcg-atg
aagaacgctgcgaactgcgatacgtaatgcgaattgcaggattca--gtgagtcatcgaa
attttgaacgcatatt-g-ca-cttcc-gggct-ctctact-cgggagtatgcctgtatc
agtgtccgtacaacaaacttggttttcttccttcc-gtgtagtcggtggaagatatgcca
gatgtg-aagtgtcttgcggc---tgattttc--ggatcg-gctgcgagtcctttgaaat
gtacagaactgtac-ttctc-tttgctcgaaaagcgtggtgttactggt--tgtaaagac
tgaccgtgtgacaaaacaggcgactgtgattgtctgctggggca-tt-aatggaggagtg
ttcaattcgcggtatggttggctt-cggctaaacaggc-gcttactggacattctttcag
ctgtggcgg-tat-atc-tggtgaaccgtag--t-cacgtg---gtcttgg--ttttgaa
t--cggtttcgc-tggt-gc----------gaagtaga-gtgaca-gtttcggct-gtc-
--ga-g-ggt-cgatcc-at-ttgg-gaaa-ttt--gtgcggtgc--ggcttcggtcgcg
ctg-catctc--------------------------------------------------
----------a-----attggacctgat----------atcaggc---------------
------------------------------------------------------a
>EF174965
g-----------------------------------------------------------
------------------------------------------------------------
-----------------------------------gaagga-------------------
------------------------------------------------------------
------------------------------------------------------------
------------------------tcattaccacacctaaaa----------ctttccac
gtg----------aaccg-tatcaaacaa-------------------------------
----------------ttaattgggg-------------------gctta-ttt-gg-c-
--------------ggca-----------gcagc-ta-gc-a-t-attgtatt-------
------------------------------------------------------------
------------------------------------------------------------
------------------------------------------------------------
------------------------------------------------------------
--------t-ttttg-ct-gg--c-tactgctgct-g------------tgta-ag-c--
--------------------------tctatcat--------------------------
------------gg---------------------------------------g-tatac
ttggcg---gc---ag-cagctagca-ta-tc-gtat-t--t-ttttg-ctggcaactgc
tac--tgggtataccct---gtc-atggc-aagcgctcggac-cttggtttgagc-agga
gca-tga-a--tttt-aaa-ccatttactaattactgaatatactgtggg-gacgaaagt
ctctgcttttaactagatagcaactttcagcagtggatgtctaggctcgcacatcg-atg
aagaacgctgcgaactgcgatacgtaatgcgaattgcaggattca--gtgagtcatcgaa
attttgaacgcatatt-g-ca-cttcc-gggct-ctctacc-cgggagtatgcctgtatc
agtgtccgtacaacaaacttggttttcttccttcc-gtgtagtcggtggaagatatgtca
gatgtg-aagtgtcttgcggc---tgattttc--ggatcg-gctgcgagtcctttgaaat
gtacagaactgtac-ttctc-tttgctcgaaaagcgtggtgttactggt--tgtaaagac
tgaccgtgtggcaaaacaggcgactgtgattgtctgctggggca-tt-aatggaggagtg
ttcaattcgcggtatggttggctt-cggctaaacaggc-gcttactggacattctttcag
ctgtggcgg-tat-atc-tggtgaaccgtag--t-cacgtg---gtcttgg--ttttgaa
t--cggtttcgc-tggt-gc----------gaagtaga-gtgaca-gtttcggct-gtc-
--ga-g-ggt-cgatcc-at-ttgg-gaaa-ttt--gtgcggtgc--ggcttcggtcgcg
ctg-catctc--------------------------------------------------
----------a-----attggacctgat----------atcaggcaagattac--ccgc-
tgaact-ta------agcatatta-a-t-a------------------------a
>EF174964
t-----------------------------------------------------------
----cg------------------------------------------------------
-----------------------------------gaagga-------------------
------------------------------------------------------------
------------------------------------------------------------
------------------------tcattaccacacctaaaa----------ctttccac
gtg----------aaccg-tatcaaacaa-------------------------------
----------------ttaattgggg-------------------gctta-ttt-gg-c-
--------------ggca-----------gcagc-ta-gc-a-t-attgtatt-------
------------------------------------------------------------
------------------------------------------------------------
------------------------------------------------------------
------------------------------------------------------------
--------t-ttttg-ct-gg--c-tactgctgct-g------------tgta-ag-c--
--------------------------tctatcat--------------------------
------------gg---------------------------------------g-tatac
ttggcg---gc---ag-cagctagca-ta-tc-gtat-t--t-ttttg-ctggcaactgc
tac--tgggtataccct---gtc-atggc-aagcgctcggac-cttggtttgagc-agga
gca-tga-a--tttt-aaa-ccatttactaattactgaatatactgtggg-gacgaaagt
ctctgcttttaactagatagcaactttcagcagtggatgtctaggctcgcacatcg-atg
aagaacgctgcgaactgcgatacgtaatgcgaattgcaggattca--gtgagtcatcgaa
attttgaacgcatatt-g-ca-cttcc-gggct-ctctacc-cgggagtatgcctgtatc
agtgtccgtacaacaaacttggttttcttccttcc-gtgtagtcggtggaagatatgtca
gatgtg-aagtgtcttgcggc---tgattttc--ggatcg-gttgcgagtcctttgaaat
gtacagaactgtac-ttctc-tttgctcgaaaagcgtggtgttactggt--tgtaaagac
tgaccgtgtggcaaaacaggcgactgtgattgtctgctggggca-tt-aatggaggagtg
ttcaattcgcggtatggttggctt-cggctaaacaggc-gcttactggacattctttcag
ctgtggcgg-tat-atc-tggtgaaccgtag--t-cacgtg---gtcttgg--ttttgag
t--cggtttcgc-tggt-gc----------gaagtaga-gtgaca-gtttcggct-gtc-
--ga-g-ggt-cgatcc-at-ttgg-gaaa-ttt--gtgcggtgc--ggcttcggtcgcg
ctg-catctc--------------------------------------------------
----------a-----attggacctgat----------atcaggca-----ag--atta-
cccgct-ga------acttaa----g---c------------------------a
>EF174963
c-----------------------------------------------------------
-----c------------------------------------------------------
------------------------------------------------------------
------------------------------------------------------------
------------------------------------------------------------
-------------------------------acacctaaaaa----------ctttccac
gtg----------aaccg-tatcaa-caa-------------------------------
----------------ttaattgggg-------------------gctta-ttt-gg-c-
--------------ggta-----------gcagc-ta-gc-a-t-attgtatt-------
------------------------------------------------------------
------------------------------------------------------------
------------------------------------------------------------
------------------------------------------------------------
--------t-ttttg-ct-gg--c-tactgctgct-g------------tgta-ag-c--
--------atttatttggtggcagcggctagcatatcgtatt-ttttt-gctggctactg
ctgctgtgt-aagc---------------------------------------a-tttat
ttggtg---gc---aa-ctgctagca-ta-tt-gtat-t-tt-ttttg-ctggcaactgc
tac--tgggtataccct---gtc-atggc-aagcgctcggac-cttggtttgagc-agga
gca-tga-a--tttt-aaa-ccatttactaattactgaatatactgtggg-gacgaaagt
ctctgcttttaactagatagcaactttcagcagtggatgtctaggctcgcacatcg-atg
aagaacgctgcgaactgcgatacgtaatgcgaattgcaggattca--gtgagtcatcgaa
attttgaacgcatatt-g-ca-cttcc-gggct-ctctact-cgggagtatgcctgtatc
agtgtccgtacaacaaacttggttttcttccttcc-gtgtagtcggtggaagatatacca
gatgtg-aagtgtcttgcggc---tgattttc--ggatcg-gctgcgagtcctttgaaat
gtacagaactgtac-ttctc-tttgctcgaaaagcgtggtgttactggt--tgtaaagac
tgaccgtgtggcaaaacaggcgactgtgattgtctgctggggca-tt-aatggaggagtg
ttcaattcgcggtatggttggctt-cggctaaacaggc-gcttactggacattctttcag
ctgtggcgg-tat-atc-tggtgaaccgtag--t-cacgtg---gtcttgg--ttttgaa
t--cggtttcgc-tggt-gc----------gaagtaga-gtgaca-gtttcggct-gtc-
--ga-g-ggt-cgatcc-at-ttgg-gaaa-ttt--gtgcggtgc--ggcttcggtcgcg
ctg-catctc--------------------------------------------------
----------a-----attgga--------------------------------------
------------------------------------------------------c
>EF174962
a-----------------------------------------------------------
----ca------------------------------------------------------
----------------------------attcattgggggc-------------------
--------------------------------ttat------------------------
---------t--------------------------------------------------
------------------------tggcggcagcaactagcatatcgtattatttttgct
ggc----------tactgctgctgtgtaagc-----------------------------
----------------tctatcatgg-------------------gtata-ctt-ag-c-
--------------ggca-----------acagc-ta-gc-a-t-attgtatt-------
------------------------------------------------------------
------------------------------------------------------------
------------------------------------------------------------
------------------------------------------------------------
----------ttttg-ct-gg--c-tactgctgct-a------------tgta-ag-t--
--------gtttatttggcggcagcagctagcatatcgtattattttttgctggctactt
ctgctgtgt-aagc---------------------------------------a-tttat
tcggcg---gc---ag-cagctagca-ta-tc-gtat-t-at-ttttg-ctgacgactgc
tac--taggtataccct---gtc-atggc-aagcgctcggac-cttgatttgagc-agga
gca-tga-a--tttt-aaa-ccatttactaattactgaatatactgcggg-gacgaaagt
ctctgcttttaactagataacaactttcagcagtggatgtctaggctcgcacatcg-atg
aagaacgctgcgaactgcgatacgtaatgcgaattgcaggattca--gtgagtcatcgaa
attttgaacgcatatt-g-ca-cttcc-gggct-ctctact-cgggagtatgcctgtatc
agtgtccgtacaacaaacttggttttcttccttcc-gtgtagtcggtggaagatatgcca
gatgtg-aagtgtcttgcgac---tgattttc--ggatcg-gctgcgagtcctttgaaat
gtacagaactgtac-ttctc-tttgctcgaaaagcgtggtgttactggt--tgtaaagac
tgaccgtgtggccaaacaggcgactgtgattgtctgctggggca-tt-aatggaggagtg
ttcaattcgcggtatggttggctt-cggctaaacagac-gcttactggacattctttcag
ttgtggcgg-tat-atc-tggtgaaccgtag--t-cacgtg---gtcttgg--ttttgaa
t--cggtttcgc-tggt-gc----------gaagtaga-gtgaca-gtttcggct-gtc-
--ga-g-ggt-cgatcc-at-ttgg-gaaa-ttt--gtgcggtgc--ggcttcggtcgcg
ctg-catctc--------------------------------------------------
----------a-----attggacctgat----------atc-------------------
------------------------------------------------------a
>EF174961
c-----------------------------------------------------------
------------------------------------------------------------
------------------------------------------------------------
------------------------------------------------------------
------------------------------------------------------------
------------------------------------------------------------
------------------------------------------------------------
----------------------------------------------------------c-
-----------------------------acacc-ta-aa-a-a-ctt------------
------------------------------------------------------------
------------------------------------------------------------
------------------------------------------------------------
------------------------------------------------------------
--------t-ccacg-tg-aa--c-cgtatcaaac-c------------aatt-aa-t--
------------------------------------------------------------
--------t-gggg---------------------------------------g-tttgc
ttgacg---gc---aa-ctgcaggca----tc-tttt------tgttg-ctggtggttgc
tgc--cgaaaaagccct---atc-atggc-gagcgttcggac-ctcggtcggagcgagta
gct-tt--a--ttgt-aaa-cccattcctaattactgaatatactgtggg-gacgaaagt
ctctgcttttaactagatagcaactttcagcagtggatgtctaggctcgcacatcg-atg
aagaacgctgcgaactgcgatacgtaatgcgaattgcaggattca--gtgagtcatcgaa
attttgaacgcatatt-g-ca-ctccc-gggttcagc--ct-cgggagtatgcctgtatc
agtgtccgtacaccaaccttggttttcttctttcc-gtgtagtcggtggaggatatgcca
gatatg-aagtgtcttgcggc---tgattttc--ggatcg-gctgcgagtccttttaaat
gtacagaactgtac-ttctc-tttgctcgaaaagcgtggcgttgctggt--tgtgaagac
tgtccatgtggctagtc-ggcgatcg-gtttgtctactgtggca-tt-aatggaggaatg
ttcgattcgcggtatgattggctt-cggctaaacagac-gtttattggatgtttttcctg
ctatggtgg-tctgaac-tggtgaaccgtat--t-catgtg-t--acttggt-ttttgaa
t--cggctttgc-tggt-gc----------gaagtaga-gtggca-gtttaggct-gtc-
--ga-g-ggt-cgatcc-at-ttgg-gaaa-ttt--tcgtagtgc--gacctcggttgcg
ctg-cgtctc--------------------------------------------------
----------a-----gttggacctgat----------atcaggca-----ag--atta-
cccgct-ga------acttaagca-tat-t------------------------a
>EF174960
t-----------------------------------------------------------
----cg------------------------------------------------------
-----------------------------------gaagga-------------------
------------------------------------------------------------
------------------------------------------------------------
------------------------tcattaccacacctaaaa----------ctttccac
gtg----------aaccg-tatcaaacaa-------------------------------
----------------ttaattgggg-------------------gctta-ttt-gg-c-
--------------ggca-----------gcagc-ta-gc-a-t-attgtatt-------
------------------------------------------------------------
------------------------------------------------------------
------------------------------------------------------------
------------------------------------------------------------
--------t-ttttg-ct-gg--c-tactgctgct-g------------tgta-ag-c--
--------------------------tctatcat--------------------------
------------gg---------------------------------------g-tatac
ttggcg---gc---ag-cagctagca-ta-tc-gtat-t--t-ttttg-ctggcaactgc
tac--tgggtataccct---gtc-atggc-aagcgctcggac-cttggtttgagc-agga
gca-tga-a--tttt-aaa-ccatttactaattactgaatatactgtggg-gacgaaagt
ctctgcttttaactagatagcaactttcagcagtggatgtctaggctcgcacatcg-atg
aagaacgctgcgaactgcgatacgtaatgcgaattgcaggattca--gtgagtcatcgaa
attttgaacgcatatt-g-ca-cttcc-gggct-ctctacc-cgggagtatgcctgtatc
agtgtccgtacaacaaacttggttttcttccttcc-gtgtagtcggtggaagatatgtca
gatgtg-aagtgtcttgcggc---tgattttc--ggatcg-gctgcgagtcctttgaaat
gtacagaactgtac-ttctc-tttgctcgaaaagcgtggtgttactggt--tgtaaagac
tgaccgtgtggcaaaacaggcgactgtgattgtctgctggggca-tt-aatggaggagtg
ttcaattcgcggtatggttggctt-cggctaaacaggc-gcttactggacattctttcag
ctgtggcgg-tat-atc-tggtgaaccgtag--t-cacgtg---gtcttgg--ttttgaa
t--cggtttcgc-tggt-gc----------gaagtaga-gtgaca-gtttcggct-gtc-
--ga-g-ggt-cgatcc-at-ttgg-gaaa-ttt--gtgcggtgc--ggcttcggtcgcg
ctg-catctc--------------------------------------------------
----------a-----attggacctgat----------atcaggcaagattac--ccgc-
tgaact-ta------agcatatta-----a------------------------t
>EF174959
a-----------------------------------------------------------
------------------------------------------------------------
------------------------------------------------------------
------------------------------------------------------------
------------------------------------------------------------
------------------------------------------------------------
--------------------------caa-------------------------------
----------------ttaattgggg-------------------gctta-ttt-gg-t-
--------------ggca-----------gctgc-ta-gc-a-t-attgtatt-------
------------------------------------------------------------
------------------------------------------------------------
------------------------------------------------------------
------------------------------------------------------------
------------------------------------------------------------
------------------------------------------------------------
------------------------------------------------------------
------------------------------------t-t--t-ctttg-ctggcaactgc
tac--tgggtataccct---gtc-atggc-aagcgctcggac-cttggtttgagc-agga
gca-tga-a--tttt-aaa-ccatttactaattactgaatatactgtggg-gacgaaagt
ctctgcttttaactagatagcaactttcagcagtggatgtctaggctcgcacatcg-atg
aagaacgctgcgaactgcgatacgtaatgcgaattgcaggattca--gtgagtcatcgaa
attttgaacgcatatt-g-ca-cttcc-gggct-ctctacc-cgggagtatgcctgtatc
agtgtccgtacaacaaacttggttttcttgcttcc-gtgtagtcggtggaagatatgcca
gatgtg-aagtgtcttgcggc---tgactttc--ggatcg-gctgcgagtcctttgaaat
gtacagaactgtac-ttctc-tttgctcgaaaagcgtggtgttactggt--tgtaaagac
tgaccgtatggcaaaacaggcgactgtgattgtctgctggggca-tt-aatggaggagtg
ttcaattcgcggtatggttggctt-cggctaaacaggc-gcttactagacattctttcag
ctgtggcgg-tat-atc-tggtgaaccgtag--t-cacgtg---gtcttgg--ttttgaa
t--cggtttcgc-tggt-gt----------gaagtaga-gtgaca-gtttcggct-gtc-
--ga-g-ggt-cgatcc-at-ttgg-gaaa-ttt--gtgcggtgc--ggcttcggtcgct
ctg-catctc--------------------------------------------------
----------a-----attggacctgat----------atcaggca-----ag--atta-
cccgct-ga------acttaagca-tat-t------------------------a
>EF174958
a-----------------------------------------------------------
------------------------------------------------------------
------------------------------------------------------------
------------------------------------------------------------
------------------------------------------------------------
-----------------------------------cctaaaa----------ctttccac
gtg----------aaccg-tatcaaacaa-------------------------------
----------------ttaattgggg-------------------gctta-ttt-gg-c-
--------------ggta-----------gcagc-ta-gc-a-t-attgtatt-------
------------------------------------------------------------
------------------------------------------------------------
------------------------------------------------------------
------------------------------------------------------------
--------t-ttttg-ct-gg--c-tactgctgct-g------------tgta-ag-c--
--------atttatttggtggcagcggctagcatatcgtatt-ttttt-gctggctactg
ctgctgtgt-aagc---------------------------------------a-tttat
ttggtg---gc---aa-ctgctagca-ta-tt-gtat-t-tt-ttttg-ctggcaactgc
tac--tgggtataccct---gtc-atggc-aagcgctcggac-cttggtttgagc-agga
gca-tga-a--tttt-aaa-ccatttactaattactgaatatactgtggg-gacgaaagt
ctctgcttttaactagatagcaactttcagcagtggatgtctaggctcgcacatcg-atg
aagaacgctgcgaactgcgatacgtaatgcgaattgcaggattca--gtgagtcatcgaa
attttgaacgcatatt-g-ca-cttcc-gggct-ctctact-cgggagtatgcctgtatc
agtgtccgtacaacaaacttggttttcttccttcc-gtgtagtcggtggaagatatacca
gatgtg-aagtgtcttgcggc---tgattttc--ggatcg-gctgcgagtcctttgaaat
gtacagaactgtac-ttctc-tttgctcgaaaagcgtggtgttactggt--tgtaaagac
tgaccgtgtggcaaaacaggcgactgtgattgtctgctggggca-tt-aatggaggagtg
ttcaattcgcggtatggttggctt-cggctaaacaggc-gcttactggacattctttcag
ctgtggcgg-tat-atc-tggtgaaccgtag--t-cacgtg---gtcttgg--ttttgaa
t--cggtttcgc-tggt-gc----------gaagtaga-gtgaca-gtttcggct-gtc-
--ga-g-ggt-cgatcc-at-ttgg-gaaa-ttt--gtgcggtgc--ggcttcggtcgcg
ctg-catctc--------------------------------------------------
----------a-----attggacctgat----------atc-------------------
------------------------------------------------------a
>EF174957
c-----------------------------------------------------------
----aa------------------------------------------------------
-----------------------------ttaattgggggc-------------------
--------------------------------ttat------------------------
---------ttggcggcagcagctagcatattgtattatttttgctggctactgctgctg
tgtaagctctatcatgggtatacttggcggcagcagctagcatattgtatt-tttttgct
ggc----------tactgttgctgtgtaagt----------gtttatttggcagcagcag
ctagcatattgtatt-tttttgctggctactgctgctgtgtaagtgttta-ttt-gg-c-
--------------ggca-----------gcagc-ta-gc-a-t-attgtatt-------
----------------------------------------------------------tt
tttgctggctactgctgctgtgtaagtgtttatttggcggcagcagctagcatattgtat
-ttttttgctggc-----------------------------------------------
----------------tactgctgctgtgtaagcatttattggtggtagcggctagcata
tcgtatttt-ttttg-ct-gg--c-tacttctact-g------------tgta-ag-c--
--------atttatttggcggcattggctagcatattgtatt-ttttt-gctggctactt
ctgctgtgt-aagc---------------------------------------a-tttat
ttggtg---ac---ag-cggcaagca-ta-tt-atat-ttgt-ttttg-ctggctactgc
tac--tgggtataccct---gtc-atggt-aagcgctcggac-cttggtttgagc-agga
gca-tga-a--tttt-aaa-ccatttactaattactgaatatactgtggg-gacgaaagt
ctctgcttttaactagatagcaactttcagcagtggatgtctaggctcgcacatcg-atg
aagaacgctgcgaactgcgatacgtaatgcgaattgcaggattca--gtgagtcatcgaa
attttgaacgcatatt-g-ca-cttct-gggct-ctctact-caggagtatgcctgtatc
agtgtccgtacaacaaacttggttttcttccttcc-gtgtagtcggtggaagatatgcca
gatgtg-aagtgtcttgcggc---tgattttc--ggatcg-gctgcgagtcctttgaaat
gtacagaactgtac-ttctc-tttgctcgaaaagcgtggtgttactggt--tgtaaagac
tgaccgtgtggccaaacaggcgactgtgattgtctgctggggca-tt-aatggaggagtg
ttcaattcgcggtatggttggctt-cggctaaacagac-gcttactggacattctttcag
ctgtggcgg-tat-atc-tggtgaaccgtag--t-cacgtg---gtcttgg--ttttgaa
t--cggtttcgc-tggt-gc----------gaagtaga-gtgaca-gtttcggct-gtc-
--ga-g-ggt-cgatcc-at-ttgg-gaaa-ttt--gtgcggtgc--ggcttcggtcgtg
ctg-catctc--------------------------------------------------
----------a-----attggacctgat----------atc-------------------
------------------------------------------------------a
>EF174956
c-----------------------------------------------------------
------------------------------------------------------------
------------------------------------------------------------
------------------------------------------------------------
------------------------------------------------------------
------------------------------------------------------------
------------------------------------------------------------
----------------------------------------------------------c-
-----------------------------acacc-ta-aa-a-a-ctt------------
------------------------------------------------------------
------------------------------------------------------------
------------------------------------------------------------
------------------------------------------------------------
--------t-ccacg-tg-aa--c-cgtatcaacc-c------------aatt-aa-t--
------------------------------------------------------------
--------t-gggg---------------------------------------g-tttac
ttggcg---gc---gg-ctgctggca----tc-gttt------tgctggctgctg-ctgc
tgc--cgagtgagccct---atc-atggc-gagtgttcggac-ctcggtctgagctagta
gct-tta-a--tttt-aaa-cccattcttaattactgaatatactgtggg-gacgaaagt
ctctgcttttaactagatagcaactttcagcagtggatgtctaggctcgcacatcg-atg
aagaacgctgcgaactgcgatacgtaatgcgaattgcaggattca--gtgagtcatcgaa
attttgaacgcatatt-g-ca-ctacc-gggttacag--cc-cgggagtatgcctgtatc
agtgtccgtacatcaaacttggttttcttctttcc-gtgtagtcggtggaggatatgcca
gatgtg-aagtgtcttgcgac---tggttttc--ggatcg-gttgtgagtcctttgaaat
gtatagaactgtac-ttctc-tttgctcgaaaagcgtggcattgctggt--tgtggaggc
tgtccgtgtggccagtc-ggcgatcg-gtttgtctgctgtggca-tt-aatggaggagtg
ttcgattcgcggtatggttggctt-cggctaaacagac-gcttattggactctcttcctg
ctgtggcgg-tatgaac-tggtgaaccgtag--t-catgtg-t-gacttggc-ttttgaa
t--cggctttgc-tggt-gc----------gaagtaga-gtgaca-gtttcggct-gtc-
--ga-g-ggt-cgaccc-at-ttgg-gaaa-ttt--atgcggtgc--ggcttcggtcgcg
cag-catctc--------------------------------------------------
----------a-----attggacctgat----------atcaggca-----ag--atta-
cccgct-ga------acttaagca-tat-t------------------------a
>EF174955
t-----------------------------------------------------------
------------------------------------------------------------
------------------------------------------------------------
---------------------------a--------------------------------
------------------------------------------------------------
------------------------------ccacacctaaaa----------ctttccac
gtg----------aaccg-tatcaaacaa-------------------------------
----------------ttaattgggg-------------------gctta-ttt-gg-c-
--------------ggca-----------gcagc-ta-gc-a-t-atcgtatt-------
------------------------------------------------------------
------------------------------------------------------------
------------------------------------------------------------
-----------------------------------------------a------------
--------t-ttttg-ct-gg--c-tactgctgct-g------------tgta-ag-c--
--------------------------tctatcat--------------------------
------------gg---------------------------------------g-tatac
ttaacg---gc---aa-cagctagca-ta-tt-gtat-t-at-ttttg-ctgacgactgc
tac--taggtataccct---gtc-atggc-aagcgctcggac-cttgatttgagc-agga
gca-tga-a--tttt-aaa-ccatttactaattactgaatatactgcggg-gacgaaagt
ctctgcttttaactagataacaactttcagcagtggatgtctaggctcgcacatcg-atg
aagaacgctgcgaactgcgatacgtaatgcgaattgcaggattca--gtgagtcatcgaa
attttgaacgcatatt-g-ca-cttcc-gggct-ctctact-cgggagtatgcctgtatc
agtgtccgtacaacaaacttggttttcttccttcc-gtgtagtcggtggaagatatgcca
gatgtg-aagtgtcttgcgac---tgattttc--ggatcg-gctgcgagtcctttgaaat
gtacagaactgtac-ttctc-tttgctcgaaaagcgtggtgttactggt--tgtaaagac
tgaccgtgtggccaaacaggcgactgtgattgtctgctggggca-tt-aatggaggagtg
ttcaattcgcggtatggttggctt-cggctaaacagac-gcttactggacattctttcag
ttgtggcgg-tat-atc-tggtgaaccgtag--t-cacgtg---gtcttgg--ttttgaa
t--cggtttcgc-tggt-gc----------gaagtaga-gtgaca-gtttcggct-gtc-
--ga-g-ggt-cgatcc-at-ttgg-gaaa-ttt--gtgcggtgc--ggcttcggtcgcg
ctg-catctc--------------------------------------------------
----------a-----attggacctgat----------atcagg----------------
------------------------------------------------------c
>EF174954
c------------------------------------------------------ggg--
------------------------------------------------------------
------------------------------------------------------------
------------------------------------------------------------
------------------------------------------------------------
------------------------------------------------------------
------------------------------------------------------------
------------------------aa-------------------ggatcattt-ac-c-
-----------------------------acacc-ta-aa-a-a-ctt------------
------------------------------------------------------------
------------------------------------------------------------
------------------------------------------------------------
------------------------------------------------------------
--------t-ccacg-tg-aa--c-cgtatcaaac-c------------aatt-aa-t--
------------------------------------------------------------
--------t-gggg---------------------------------------g-tttgc
ttgacg---gc---aa-ctgcaggca----tc-tttt------tgttg-ctggtggttgc
tgc--cgaaaaagccct---atc-atggc-gagcgttcggac-ctcggtcggagcgagta
gct-tt--a--ttgt-aaa-cccattcctaattactgaatatactgtggg-gacgaaagt
ctctgcttttaactagatagcaactttcagcagtggatgtctaggctcgcacatcg-atg
aagaacgctgcgaactgcgatacgtaatgcgaattgcaggattca--gtgagtcatcgaa
attttgaacgcatatt-g-ca-ctccc-gggttcagc--ct-cgggagtatgcctgtatc
agtgtccgtacaccaaccttggttttcttctttcc-gtgtagtcggtggaggatatgcca
gatatg-aagtgtcttgcggc---tgattttc--ggatcg-gctgcgagtccttttaaat
gtacagaactgtac-ttctc-tttgctcgaaaagcgtggcgttgctggt--tgtgaagac
tgtccatgtggctagtc-ggcgatcg-gtttgtctactgtggca-tt-aatggaggaatg
ttcgattcgcggtatgattggctt-cggctaaacagac-gtttattggatgtttttcctg
ctatggtgg-tctgaac-tggtgaaccgtat--t-catgtg-t--acttggt-ttttgaa
t--cggctttgc-tggt-gc----------gaagtaga-gtggca-gtttaggct-gtc-
--ga-g-ggt-cgatcc-at-ttgg-gaaa-ttt--tcgtagtgc--gacctcggttgcg
ctg-cgtctc--------------------------------------------------
----------a-----gttggacctgat----------atcaggca-----ag--atta-
cccgct-ga------acttaagca-tat-t------------------------a
>EF174953
t-----------------------------------------------------------
------------------------------------------------------------
------------------------------------------------------------
------------------------------------------------------------
------------------------------------------------------------
------------------------------------------------------------
------------------------------------------------------------
-------------------------------------------------------ac-c-
-----------------------------acacc-ta-aa-a-a-ctt------------
------------------------------------------------------------
------------------------------------------------------------
------------------------------------------------------------
------------------------------------------------------------
--------t-ccacg-tg-aa--c-cgtatcaacc-c------------aatt-aa-t--
------------------------------------------------------------
--------t-gggg---------------------------------------g-tttac
ttggcg---gc---gg-ctgctggca----ta-gttt------tgctg---gctg-ctgc
tgc--cgagtgagccct---atc-atggt-gagtgtttggac-ctcggtctgagctagta
gct-tta-a--tttc-aaa-cccattcttaattactgaatatactgtggg-gacgaaagt
ctctgcttttaactagatagcaactttcagcagtggatgtctaggctcgcacatcg-atg
aagaacgctgcgaactgcgatacgtaatgcgaattgcaggattca--gtgagtcatcgaa
attttgaacgcatatt-g-ca-cgacc-ggggaccat--cc-cgggagtatgcctgtatc
agtgtccgtacaccaaacttggttttcttctttcc-gtgtagtcggtggaagatatgcca
gatgtg-aagtgtctttcgac---tggttttc--gaatcg-gttgtgagtcctttgaaat
gtatagaactgtac-ttctc-tttgctcgaaaagcgtggcattgctggt--tgtggaggc
tgttcgtgtgaccagtc-ggcgatcg-gtttgtctgctgtagca-tt-aatggaggagtg
ttcgattcgcggtatggttggctt-cggctaaacagac-gcttattgggctctctttctg
ctgtggcgg-tatgaac-tggtgaaccgtag--t-catgtg-t-gacttggc-ttttgaa
t--tggctttgc-tggt-gc----------gaagtaga-gtgaca-gtttcggct-gtc-
--ga-g-ggt-cgaccc-at-ttgg-gaaa-ttt--atgcggtgc--ggcttcggtcgcg
cag-tatctc--------------------------------------------------
----------a-----attggacctgat----------atcaggca-----ag--atta-
cccgct-ga------acttaagca-ta---------------------------t
>EF174952
t-----------------------------------------------------------
------------------------------------------------------------
------------------------------------------------------------
------------------------------------------------------------
------------------------------------------------------------
------------------------------------------------------------
------------------------------------------------------------
------------------------------------------------cc-att-ac-c-
-----------------------------acacc-ta-aa-a-a-ctt------------
------------------------------------------------------------
------------------------------------------------------------
------------------------------------------------------------
------------------------------------------------------------
--------t-ccacg-tg-aa--c-cgtatcaacc-c------------aatt-aa-t--
------------------------------------------------------------
--------t-gggg---------------------------------------g-tttac
ttggcg---gc---gg-ctgctggca----ta-gttt------tgctg---gctg-ctgc
tgc--cgagtgagccct---atc-atggc-gagtgtttggac-ctcggtctgagctagta
gct-tta-a--tttt-aaa-cccattcttaattactgaatatactgtggg-gacgaaagt
ctctgcttttaactagatagcaactttcagcagtggatgtctaggctcgcacatcg-atg
aagaacgctgcgaactgcgatacgtaatgcgaattgcaggattca--gtgagtcatcgaa
attttgaacgcatatt-g-ca-caacc-ggggaccat--cc-cgggagtatgcctgtatc
agtgtccgtacatcaaacttggttttcttctttcc-gtgtagtcggtggaagatatgcca
gatgtg-aagtgtctttcgac---tggttttc--gaatcg-gttgtgagtcctttgaaat
gtatagaactgtac-ttctc-tttgctcgaaaagcgtggcattgctggt--tgtggaggc
tgttcgtgtgaccagtc-ggcgatcg-gtttgtctgctgtagca-tt-aatggaggagtg
ttcgattcgcggtatggttggctt-cggctaaacagac-gcttattgggctctctttctg
ctgtggcgg-tatgaac-tggtgaaccgtag--t-catgtg-t-gacttggc-ttttgaa
t--tggctttgc-tggt-gc----------gaagtaga-gtgaca-gtttcggct-gtc-
--ga-g-ggt-cgaccc-at-ttgg-gaaa-ttt--atgcggtgc--ggcttcggtcgcg
cag-tatctc--------------------------------------------------
----------a-----attggacctgat----------atcaggca-----ag--atta-
cccgct-ga------acttaagca-tat-ta-----------------------a
>EF174951
c-----------------------------------------------------------
------------------------------------------------------------
------------------------------------------------------------
------------------------------------------------------------
------------------------------------------------------------
------------------------------------------------------------
------------------------------------------------------------
----------------------------------------------------------c-
-----------------------------acacc-ta-aa-a-a-ctt------------
------------------------------------------------------------
------------------------------------------------------------
------------------------------------------------------------
------------------------------------------------------------
--------t-ccacg-tg-aa--c-cgtatcaacc-c------------aatt-aa-t--
------------------------------------------------------------
--------t-gggg---------------------------------------g-tttac
ttggcg---gc---gg-ctgctggca----ta-gttt------tgctg---gctg-ctgc
tgc--cgagtgagccct---atc-atggc-gagtgtttggac-ctcggtctgagctagta
gct-tta-a--tttc-aaa-cccattcttaattactgaatatactgtggg-gacgaaagt
ctctgcttttaactagatagcaactttcagcagtggatgtctaggctcgcacatcg-atg
aagaacgctgcgaactgcgatacgtaatgcgaattgcaggattca--gtgagtcatcgaa
attttgaacgcatatt-g-ca-caacc-ggggaccat--cc-cgggagtatgcctgtatc
agtgtccgtacatcaaacttggttttcttctttcc-gtgtagtcggtggaagatatgcca
gatgtg-aagtgtctttcgac---tggttttc--gaatcg-gttgtgagtcctttgaaat
gtatagaactgtac-ttctc-tttgctcgaaaagcgtggcattgctggt--tgtggaggc
tgttcgtgtgaccagtc-ggcgatcg-gtttgtctgccgtagca-tt-aatggaggagtg
ttcgattcgcggtatggttggctt-cggctaaacagac-gcttattgggctctctttctg
ctgtggcgg-tatgaac-tggtgaaccgtag--t-catgtg-t-gacttggc-ttttgaa
t--tggctttgc-tggt-gc----------gaagtaga-gtgaca-gtttcggct-gtc-
--ga-g-ggt-cgaccc-at-ttgg-gaaa-ttt--atgcggtgc--ggcttcggtcgcg
cag-tatctc--------------------------------------------------
----------a-----a-------------------------------------------
------------------------------------------------------t
>EF174950
a-----------------------------------------------------------
------------------------------------------------------------
------------------------------------------------------------
------------------------------------------------------------
------------------------------------------------------------
------------------------------------------------------------
------------------------------------------------------------
------------------------------------------------------------
------------------------------------------------------------
------------------------------------------------------------
------------------------------------------------------------
------------------------------------------------------------
------------------------------------------------------------
-----------------------------tcaacc-c------------aatt-aa-t--
------------------------------------------------------------
--------t-gggg---------------------------------------g-tttac
ttggcg---gc---gg-ctgctggca----ta-gttt------tgctg---gctg-ctgc
tgc--cgagtgagccct---atc-atggt-gagtgtttggac-ctcggtctgagctagta
gct-tta-a--tttc-aaa-cccattcttaattactgaatatactgtggg-gacgaaagt
ctctgcttttaactagatagcaactttcagcagtggatgtctaggctcgcacatcg-atg
aagaacgctgcgaactgcgatacgtaatgcgaattgcaggattca--gtgagtcatcgaa
attttgaacgcatatt-g-ca-cgacc-ggggaccat--cc-cgggagtatgcctgtatc
agtgtccgtacaccaaacttggttttcttctttcc-gtgtagtcggtggaagatatgcca
gatgtg-aagtgtctttcgac---tggttttc--gaatcg-gttgtgagtcctttgaaat
gtatagaactgtac-ttctc-tttgctcgaaaagcgtggcattgctggt--tgtggaggc
tgttcgtgtgaccagtc-ggcgatcg-gtttgtctgctgtagca-tt-aatggaggagtg
ttcgattcgcggtatggttggctt-cggctaaacagac-gcttattgggctctctttctg
ctgtggcgg-tatgaac-tggtgaaccgtag--t-catgtg-t-gacttggc-ttttgaa
t--tggctttgc-tggt-gc----------gaagtaga-gtgaca-gtttcggct-gtc-
--ga-g-ggt-cgaccc-at-ttgg-gaaa-ttt--atgcggtgc--ggcttcggtcgcg
cag-tatctc--------------------------------------------------
----------a-----attggac-------------------------------------
------------------------------------------------------c
>EF174949
t--------------------------------------------------------a--
------------------------------------------------------------
------------------------------------------------------------
------------------------------------------------------------
------------------------------------------------------------
------------------------------------------------------------
------------------------------------------------------------
--------------------------------------------------------c-c-
-----------------------------acacc-ta-aa-a-a-ctt------------
------------------------------------------------------------
------------------------------------------------------------
------------------------------------------------------------
------------------------------------------------------------
--------t-ccacg-tg-aa--c-cgtatcaaac--------------aaca-aa-t--
------------------------------------------------------------
--------t-gggg---------------------------------------g-tttgt
ttggcg---gc---gg-ctgctggca----tc-tttt------t--tg-ctagcggctgc
tgc--taagcaagccct---atc-atggc-gagcgttcggac-ctcggtcggagccagta
gct-ttc-a--ttgt-aaa-cccattcttaattactgaatatactgtagg-gacgaaagt
ctctacttttaactagatagcaactttcagcagtggatgtctaggctcgcacatcg-atg
aagaacgctgcgaactgcgatacgtaatgcgaattgcaggattca--gtgagtcatcgaa
attttgaacgcatatt-g-ca-ctcct-gggttcagc--ct-caggagtatgcctgtatc
agtgtccgtacaccaaacttggttttcctctttcc-gtgtagtcggtggaggatatgcca
gatgtg-aagtgtcttgcggc---tggttttc--ggatcg-gctgcgagtcctttgaaat
gtacagaactgtac-ttctc-tttgctcgaaaagcgtggcgttgctggt--tgtgaaggc
tgtccgtgtgaccagtc-ggcgatca-gtttgtctgctgtagtg-tt-aatggaggaatg
ttcgattcgcggtatgattggctt-cggctgagcagac-gcttattggacgtttttcctg
ctgtagcgg-tatgaac-tggtgaaccgtag--t-catgtg-t-gacttggc-ttttgaa
t--cggcattgc-tggt-gc----------gaagtaga-gtggca-gtctcggct-gtc-
--ga-g-ggt-cgatcc-at-ttgg-gaaa-ttt--gcgcagtgc--gacttcggtcacg
cgg-cgtctc--------------------------------------------------
----------a-----attggacctgat----------atcaggca-----ag--atta-
cccgc-------------------------------------------------t
>EF174948
c-----------------------------------------------------------
------------------------------------------------------------
------------------------------------------------------------
------------------------------------------------------------
------------------------------------------------------------
------------------------------------------------------------
------------------------------------------------------------
------------------------------------------------------------
------------------------------------------------------------
------------------------------------------------------------
------------------------------------------------------------
------------------------------------------------------------
------------------------------------------------------------
--------------------------gtatcaaac-c------------aatt-aa-t--
------------------------------------------------------------
--------t-gggg---------------------------------------g-tttgc
ttgacg---gc---aa-ctgcaggca----tc-tttt------tgttg-ctggtggttgc
tgc--cgaaaaagccct---atc-atggc-gagcgttcggac-ctcggtcggagcgagta
gct-tt--a--ttgt-aaa-cccattcctaattactgaatatactgtggg-gacgaaagt
ctctgcttttaactagatagcaactttcagcagtggatgtctaggctcgcacatcg-atg
aagaacgctgcgaactgcgatacgtaatgcgaattgcaggattca--gtgagtcatcgaa
attttgaacgcatatt-g-ca-ctccc-gggttcagc--ct-cgggagtatgcctgtatc
agtgtccgtacaccaaccttggttttcttctttcc-gtgtagtcggtggaggatatgcca
gatatg-aagtgtcttgcggc---tgattttc--ggatcg-gctgcgagtccttttaaat
gtacagaactgtac-ttctc-tttgctcgaaaagcgtggcgttgctggt--tgtgaagac
tgtccatgtggctagtc-ggcgatcg-gtttgtctactgtggca-tt-aatggaggaatg
ttcgattcgcggtatgattggctt-cggctaaacagac-gtttattggatgtttttcctg
ctatggtgg-tctgaac-tggtgaaccgtat--t-catgtg-t--acttggt-ttttgaa
t--cggctttgc-tggt-gc----------gaagtaga-gtggca-gtttaggct-gtc-
--ga-g-ggt-cgatcc-at-ttgg-gaaa-ttt--tcgtagtgc--gacctcggttgcg
ctg---------------------------------------------------------
------------------------------------------------------------
------------------------------------------------------c
>EF174947
a-----------------------------------------------------------
------------------------------------------------------------
------------------------------------------------------------
------------------------------------------------------------
------------------------------------------------------------
------------------------------------------------------------
------------------------------------------------------------
------------------------------------------------------------
------------------------------------------------------------
------------------------------------------------------------
------------------------------------------------------------
------------------------------------------------------------
------------------------------------------------------------
----------------------------------c-c------------aata-ca-t--
------------------------------------------------------------
--------t-gggg---------------------------------------g-attgt
ttggcg---gc---ag-ttgctggca----tc-tttt------tgctg---gctg-ctgc
tgc--tgagcaatctct---atcaatggt-gagcgttcggac-ctcgatctgaaccagta
gc--ttc-a--ttgt-aaa-cccatttctaattactgaatatactgtggg-gacgaaagt
ctctgcttttaactagatagcaactttcagcagtggatgtctaggctcgcacatcg-atg
aagaacgctgcgaactgcgatacgtaatgcgaattgcaggattca--gtgagtcatcgaa
attttgaacgcatatt-g-ca-ctccc-gggttcggc--ct-cgggagtatgcctgtatc
agtgtccgtacaccaaacttggttttcttctttcc-gtgtagtcggtggaggatctgcca
gatgtg-aagtgtcttttggc---tggttttc--gaatcg-gctgtgagtcctttgaaat
gtacagaactgtac-ttctc-tttgctcgaaaagcatggcattgctggt--tgtgaaggc
tgtccgtgtgaccagtc-ggcgatcg-gtttgtctgctgtggcg-t--aatggaggagtg
ttcgattcgcggtatggttggctt-cggctgaacagac-gcttattggacattcttcctg
ctgtagtgg-tatgaac-tggtgaaccgtag--t-tatatg-t-gacttggc-ttttgaa
t--cgactttac-tgtt-gc----------gaagtaga-gtgaca-gtttcggct-gtc-
--ga-g-ggt-cgatcc-at-ttgg-gaaa-ttt--gtgtcgtgc--ggcttcggtcgtg
cag-catctc--------------------------------------------------
----------a-----actggac-------------------------------------
------------------------------------------------------c
>EF174946
c-----------------------------------------------------------
------------------------------------------------------------
------------------------------------------------------------
------------------------------------------------------------
------------------------------------------------------------
------------------------------------------------------------
------------------------------------------------------------
------------------------------------------------------------
-----------------------------acatc-ta-aa-a-a-ctt------------
------------------------------------------------------------
------------------------------------------------------------
------------------------------------------------------------
------------------------------------------------------------
--------t-ccacg-tg-aa--c-cgtatcaaac-c------------aata-ca-t--
------------------------------------------------------------
--------t-gggg---------------------------------------g-attgt
ttggcg---gc---ag-ttgctggca----tc-tttt------tgctg---gctg-ctgc
tgc--tgagcaatctct---atcaatggt-gagcgttcggac-ctcgatctgaaccagta
gc--ttc-a--ttgt-aaa-cccatttctaattactgaatatactgtggg-gacgaaagt
ctctgcttttaactagatagcaactttcagcagtggatgtctaggctcgcacatcg-atg
aagaacgctgcgaactgcgatacgtaatgcgaattgcaggattca--gtgagtcatcgaa
attttgaacgcatatt-g-ca-ctccc-gggttcggc--ct-cgggagtatgcctgtatc
agtgtccgtacaccaaacttggttttcttctttcc-gtgtagtcggtggaggatctgcca
gatgtg-aagtgtcttttggc---tggttttc--gaatcg-gctgtgagtcctttgaaat
gtacagaactgtac-ttctc-tttgctcgaaaagcatggcattgctggt--tgtgaaggc
tgtccgtgtgaccagtc-ggcgatcg-gtttgtctgctgtggcg-t--aatggaggagtg
ttcgattcgcggtatggttggctt-cggctgaacagac-gcttattggacattcttcctg
ctgtagtgg-tatgaac-tggtgaaccgtag--t-tatatg-t-gacttggc-ttttgaa
t--cgactttac-tgtt-gc----------gaagtaga-gtgaca-gtttcggct-gtc-
--ga-g-ggt-cgatcc-at-ttgg-gaaa-ttt--gtgtcgtgc--ggcttcggtcgtg
cag-catctc--------------------------------------------------
----------a-----a-------------------------------------------
------------------------------------------------------c
>EF174945
t-----------------------------------------------------------
------------------------------------------------------------
------------------------------------------------------------
------------------------------------------------------------
------------------------------------------------------------
------------------------------------------------------------
------------------------------------------------------------
------------------------------------------------------------
------------------------------------------------------------
------------------------------------------------------------
------------------------------------------------------------
------------------------------------------------------------
------------------------------------------------------------
------------------------------------------------------------
------------------------------------------------------------
--------t-gggg---------------------------------------g-tttac
ttggcg---gc---gg-ctgctggca----ta-gttt------tgctggctgctg-ctgc
tgc--cgagtgagccct---atc-atggc-gagtgttcggac-ctcggtctgagctagta
gct-tta-a--tttt-aaa-cccattcttaattactgaatatactgtggg-gacgaaagt
ctctgcttttaactagatagcaactttcagcagtggatgtctaggctcgcacatcg-atg
aagaacgctgcgaactgcgatacgtaatgcgaattgcaggattca--gtgagtcatcgaa
attttgaacgcatatt-g-ca-ctacc-gggttacag--ct-cgggagtatgcctgtatc
agtgtccgtacatcaaacttggttttcttctttcc-gtgtagtcggtggaggatatgcca
gatgtg-aagtgtcttgcgac---tggttttc--ggatcg-gttgtgagtcctttgaaat
gtatagaactgtac-ttctc-tttgctcgaaaagcgtggcattgctggt--tgtggaggc
tgtccgtgtggccagtc-ggcgatcg-gtttgtctgctgtggca-tt-aatggaggagtg
ttcgattcgcggtatggttggctt-cggctaaacagac-gcttattggactctcttcctg
ctgtggcgg-tatgaac-tggtgaaccgtag--t-catgtg-t-gacttggc-ttttgaa
t--cggctttgc-tggt-gc----------gaagtaga-gtgaca-gtttcggct-gtc-
--ga-g-ggt-cgaccc-at-ttgg-gaaa-ttt--atgcggtgc--ggcttcggtcgcg
cag-catctc--------------------------------------------------
----------a-----attgg---------------------------------------
------------------------------------------------------a
>EF174944
a-----------------------------------------------------------
------------------------------------------------------------
------------------------------------------------------------
------------------------------------------------------------
------------------------------------------------------------
------------------------------------------------------------
------------------------------------------------------------
------------------------------------------------------------
------------------------------------------------------------
------------------------------------------------------------
------------------------------------------------------------
------------------------------------------------------------
------------------------------------------------------------
---------------------------------cc-c------------aaat-aa-t--
------------------------------------------------------------
--------t-gggg---------------------------------------g-tttac
ttggcg---gc---gg-ctgctggca----ta-gttt------tgctg---gctg-ctgc
tgc--cgagtgagccct---atc-atggc-gagtgtttggac-ctcgktctgagctagta
gct-tta-a--tttt-aaa-cccattcttaattactgaatatactgtggg-gacgaaagt
ctctgcttttaactagatagcaactttcagcagtggatgtctaggctcgcacatcg-atg
aagaacgctgcgaactgcgatacgtaatgcgaattgcaggattca--gtgagtcatcgaa
attttgaacgcatatt-g-ca-caacc-ggggatcat--cc-cgggagtatgcctgtatc
agtgtccgtacatcaaacttggttttcttctttcc-gtgtagtcggtggaagatatgcca
gatgtg-aagtgtctttcgac---tggttttc--gaatcg-gttgtgagtcctttgaaat
gtatagaactgtac-ttctc-tttgctcgaaaagcgtggcattgctggt--tgtggaggc
tgttcgtgtgaccagtc-ggcgatcg-gtttgtctgctgtagca-tt-aatggaggagtg
ttcgattcgcggtatggttggctt-cggctaaacagac-gcttattgggctctctttctg
ctgtggcgg-tatgaac-tggtgaaccgtag--t-catgtg-t-gacttggc-ttttgaa
t--tggctttgc-tggt-gc----------gaagtaga-gtgaca-gtttcggct-gtc-
--ga-g-ggt-cgaccc-at-ttgg-gaaa-ttt--atgcggtgc--ggcttcggtcgcg
cag-tatctc--------------------------------------------------
----------a-----attggacctgat----------atcaggca-----ag--atta-
cccgct-ga------acttaagca-tat-t------------------------a
>EF174943
c------------------------------------------------g----------
------------------------------------------------------------
------------------------------------------------------------
------------------------------------------------------------
------------------------------------------------------------
------------------------------------------------------------
------------------------------------------------------------
--------------------gaagga-------------------tccat-tac----c-
-----------------------------acacc-ta-aa-a-a-ctt------------
------------------------------------------------------------
------------------------------------------------------------
------------------------------------------------------------
------------------------------------------------------------
--------t-ccacg-tg-aa--c-cgtatcaaac-c------------aact-a--t--
------------------------------------------------------------
--------t-gggg---------------------------------------g-tttgt
tcggcg---gc---gg-ctgcaggca----tc-gttt------tgctg---gcgg-ctgc
tgc--ggagcaatccct---atc-aaggc-gagcactcggat-ttcggtcggagttagta
gca-tac-a--tttt-aaa-cccattcctaattactgaatatactgtggg-gacgaaagt
ctctgcttttaactagatagcaactttcagcagtggatgtctaggctcgcacatcg-atg
aagaacgctgcgaactgcgatacgtaatgcgaattgcaggattca--gtgagtcatcgaa
attttgaacgcatatt-g-ca-cttcc-gggtt-agt--cc-tggaagtatgcctgtatc
agtgtccgtacaacaaccttggttttcttccttcc-gtgtagtcggtggaggatatgcca
gatgtg-aagtgtctagcagc---tgattttc--gaatcg-actgtgagtcctttgaaat
gtacagaactg-ac-ttctc-attgtacgaaaagcgtagcgttgctggt--tgtggaggc
tgtccgtgtgacaagtc-ggcgatcg-gtttgtctgctgtggcg-tt-aa-ggaggagtg
ttcgtttcgcggtatggttagctt-cggctgaacaggc-gcttatcggatattctttctg
ctgtggtgg-tat-gac-tggtgaaccgtag--t-cgtatg-t-gacttggc-ttctgaa
t--cggctttgc-taaa-gt----------gaagtaga-ttgaca-gtttaggct-gtcg
a-ga-gaagt-cgatcc-at-ttgg-gaat---t--gtgcggtgt--ggcttcggtcgcg
cgg-catctc--------------------------------------------------
----------a-----attggacctg----------------------------------
------------------------------------------------------a
>EF174942
g-----------------------------------------------------------
------------------------------------------------------------
------------------------------------------------------------
------------------------------------------------------------
------------------------------------------------------------
------------------------------------------------------------
-------------------tatcaaacaa-------------------------------
----------------ttaattgggg-------------------gctta-ttt-gg-c-
--------------ggca-----------gcagc-ta-gc-a-t-attgtatt-------
------------------------------------------------------------
------------------------------------------------------------
------------------------------------------------------------
------------------------------------------------------------
----------ttttg-ct-gg--c-tactgctgct-g------------tgta-ag-ctc
tatcatgggtatacttggcggcagcagctagcatattgtatt-ttttt-gctggctactg
ctgctgtgt-aagc---------------------------------------a-tttat
ttggtg---gc---ag-ctgctagca-ta-tt-gtat-tttt-ctttg-ctggcaactgc
tac--tgggtataccct---gtc-atggc-aagcgctcggac-cttggtttgagc-agga
gca-tga-a--tttt-aaa-ccatttactaattactgaatatactgtggg-gacgaaagt
ctctgcttttaactagatagcaactttcagcagtggatgtctaggctcgcacatcg-atg
aagaacgctgcgaactgcgatacgtaatgcgaattgcaggattca--gtgagtcatcgaa
attttgaacgcatatt-g-ca-cttcc-gggct-ctctacc-cgggagtatgcctgtatc
agtgtccgtacaacaaacttggttttcttgcttcc-gtgtagtcggtggaagatatgcca
gatgtg-aagtgtcttgcggc---tgactttc--ggatcg-gctgcgagtcctttgaaat
gtacagaactgtac-ttctc-tttgctcgaaaagcgtggtgttactggt--tgtaaagac
tgaccgtatggcaaaacaggcgactgtgattgtctgctggggca-tt-aatggaggagtg
ttcaattcgcggtatggttggctt-cggctaaacaggc-gcttactagacattctttcag
ctgtggcgg-tat-atc-tggtgaaccgtag--t-cacgtg---gtcttgg--ttttgaa
t--cggtttcgc-tggt-gt----------gaagtaga-gtgaca-gtttcggct-gtc-
--ga-g-ggt-cgatcc-at-ttgg-gaaa-ttt--gtgcggtgc--ggcttcggtcgct
ctg-catctc--------------------------------------------------
----------a-------------------------------------------------
------------------------------------------------------a
>EF174941
t-----------------------------------------------------------
------------------------------------------------------------
------------------------------------------------------------
------------------------------------------------------------
------------------------------------------------------------
------------------------------------------------------------
------------------------------------------------------------
-------------------------------------------------------ac-c-
-----------------------------acacc-ta-aa-a-a-ctt------------
------------------------------------------------------------
------------------------------------------------------------
------------------------------------------------------------
------------------------------------------------------------
--------t-ccacg-tg-aa--c-cgtatcaaac-c------------aatt-aa-t--
------------------------------------------------------------
--------t-gggg---------------------------------------g-tttgc
ttggcg---ga---aa-ctgcaggca----tc-tttt------tgttg-ccggtggttgc
tgc--cgaaaaagccct---atc-atggc-gagcgttcggac-ctcggtcggagccagta
gct-t---g--ttgt-aaa-cccattcctaattactgaatatactgtggg-gacgaaagt
ctctgcttttaactagatagcaactttcagcagtggatgtctaggctcgcacatcg-atg
aagaacgctgcgaactgcgatacgtaatgcgaattgcaagattca--gtgagtcatcgaa
attttgaacgcatatt-g-ca-ctccc-gggttcagc--ct-cgggagtatgcctgtatc
agtgtccgtacaccaaccttggttttcttctttcc-gtgtagtcggtggaggatatgcca
gatgtg-aagtgtcttgcggc---tggttttc--ggatcg-gctgcgagtccttttaaat
gtacagaactgtac-ttctc-tt-gctcgaaaagcgtggcgttgctggt--tgtgaagac
tgtccatgtggctagtc-ggcgatca-gtttgtctattgtggca-tt-aatggaggaatg
ttcgattcgcggtatgattggctt-cggctaagcagac-gtttattggatgtttttcctg
ctatggtgg-tattaac-tgatgaaccgtat--t-catgtg-t--acttggt-ttttgaa
t--cggctttgc-tggt-gc----------gaagtaga-gtgaca-gtttaggct-gtc-
--gagg-ggt-cgatcc-at-ttgg-gaaa-ttt--gcgtagtgc--ggctttggtcgcg
ttg-cgtctc--------------------------------------------------
----------t-----attggacctgat----------at--------------------
------------------------------------------------------c
>EF174940
t-----------------------------------------------------------
----taattgggggcttatttggcggcagcagctagcatattgtatttcttttgctggct
actgctgttgtgtaagctctatcatgggtatacttggcggcagcagctagcatattgtat
ttttttgctggctactgttgctgtctaagtgtttat------------------------
---------ttggcggcagcagctagcatattgtattttttttgctggctactgttgctg
tgtaagt----------gtttatttggcggcagcagctagcatattgtattatttttgct
ggc----------tactgctgctgtgtaagt----------gtttatttggcggcagcag
ctagcatattgtattatttttgctggctactgctgctatgtaagcgttta-ttt-gg-c-
--------------ggaa-----------ccggc-ta-gc-a-t-attgtattatttttg
ctggctactgctgctatgtaagcgtttatttggcggaaccggctagcatattgtattatt
tttgctggcttcttctactatgtaagcgtttatttggtggcagcggctagcatatcgtat
tttttttgctggcttcttctactatgtaagcatttatttggcggcagtggctagcatatc
gtatttttttgctggctactgcttctgtgtaagcatttattggtggcagcggctagcata
tcgtatttt-ttttg-ct-gg--c-ttcttctact-a------------tgta-ag-c--
--------atttatttggcggcagtggctagcatatcgtatt-ttttt-gctggctactt
ctgctgtgt-aagc---------------------------------------a-tttat
ttggtg---ac---ag-cggctagca-ta-tt-gtat-ttgt-ttttg-ctggctactgc
tac--tgggtataccct---gtc-atggt-aagcgctcggac-cttggtttgagc-agga
gca-tga-a--tttt-aaa-ccatttactaattactgaatatactgtggg-gacgaaagt
ctctgcttttaactagatagcaactttcagcagtggatgtctaggctcgcacatcg-atg
aagaacgctgcgaactgcgatacgtaatgcgaattgcaggattca--gtgagtcatcgaa
attttgaacgcatatt-g-ca-cttct-gggct-ctctact-caggagtatgcctgtatc
agtgtccgtacaacaaacttggttttcttccttcc-gtgtagtcggtggaagatatgcca
gatgtg-aagtgtcttgcggc---tgattttc--ggatcg-gctgcgagtcctttgaaat
gtacagaactgtac-ttctc-tttgctcgaaaagcgtggtgttactggt--tgtaaagac
tgaccgtgtgaccaaacaggcgactgtgattgtctgctggggca-tt-aatggaggagtg
ttcaattcgcggtatggttggctt-cggctaaacagac-gcttactggacattctttcag
ctgtggcgg-tat-atc-tggtgaaccgtag--t-cacgtg---gtcttgg--ttttgaa
t--cggtttcgc-tggt-gc----------gaagtaga-gtgaca-gtttcggct-gtc-
--ga-g-ggt-cgatcc-at-ttgg-gaaa-ttt--gtgcggtgc--ggcttcggtcgcg
ctg-catctc--------------------------------------------------
----------a-----attggacctgat----------atc-------------------
------------------------------------------------------a
>EF174939
t-----------------------------------------------------------
----ta------------------------------------------------------
--------------------------------attgggggc-------------------
--------------------------------ttat------------------------
---------t--------------------------------------------------
------------------------tggcggcagcagctagcatattgtatt-tttttgct
ggc----------tactgctgctgtgtaagc-----------------------------
----------------tctatcatgg-------------------gtata-ctt-gg-c-
--------------ggca-----------gcagc-ta-gc-a-t-attgtatt-------
------------------------------------------------------------
------------------------------------------------------------
------------------------------------------------------------
------------------------------------------------------------
--------t-ttttg-ct-gg--c-tactgttgct-g------------tgta-ag-t--
--------gtttatttggcggcagcagctagcatattgtatt-ttttt-gctggctactt
ctgctgtgt-aagc---------------------------------------a-tttat
ttggtg---gc---ag-ctgctagca-ta-tt-gtat-tttt-ttttg-ctagtaactgc
tac--tgagtatatcct---gtc-atggc-aagcgctcggat-cttggtttgagc-agga
gca-tga-a--tttttaaa-ccatttactaattactgaatatactgtggg-gacgaaagt
ctctgcttttaactagatagcaactttcagcagtggatgtctaggctcgcacatcg-atg
aagaacgctgcgaactgcgatacgtaatgcgaattgcaggattca--gtgagtcatcgaa
attttgaacgcatatt-g-ca-cttcc-gggct-ctctacc-cgggagtatgcctgtatc
agtgtccgtacaacaaacttggttttcttccttcc-gtgtagtcggtggaagatatgcca
gatgtg-aagtgtcttgcggc---tgattttc--ggatcg-gctgcgagtcctttgaaat
gtacagaactgtac-ttctc-tttgctcgaaaagcgtggtgttactggt--tgtaaagac
tgactgtgtggcaaaacaggcgactgtgattgtctgctggggca-tt-aatggagaagtg
ttcaattcgcggtatggttggctt-cggctaaacaggc-gcttactggacattctttcag
ctgtggcgg-tat-atc-tggtgaaccgtag--t-cacgtg---gtcttgg--ttttgaa
t--cggtttcgc-tggt-gc----------gaagtaga-gtgaca-gtttcggct-gtc-
--ga-g-ggt-cgatcc-at-ttgg-gaaa-ttt--gtgcggtgc--ggcttcggtcgcg
ctg-catctc--------------------------------------------------
----------a-----attggacctgat----------at--------------------
------------------------------------------------------c
>EF174938
t-----------------------------------------------------------
------------------------------------------------------------
------------------------------------------------------------
------------------------------------------------------------
------------------------------------------------------------
------------------------------------------------------------
------------------------------------------------------------
------------------------------------------------------------
------------------------------------------------------------
------------------------------------------------------------
------------------------------------------------------------
------------------------------------------------------------
------------------------------------------------------------
------------------------------------------------------------
------------------------------------------------------------
--------------------------------------------------------ttgt
ttggcg---gc---gg-ctgcaggca----tc-attt------tgctg---gcgg-ctgc
tgc--tgagcaatccct---atc-aaggc-gagcactcggat-ttcggtctgagttagta
gca-tac-a--tttt-aaa-cccattcctaattactgaatatactgtggg-gacgaaagt
ctctgcttttaactagatagcaactttcagcagtggatgtctaggctcgcacatcg-atg
aagaacgctgcgaactgcgatacgtaatgcgaattgcaggattca--gtgagtcatcgaa
attttgaacgcatatt-g-ca-cttcc-gggtt-agt--cc-tggaagtatgcctgtatc
agtgtccgtacaacaaacttggttttcttccttcc-gtgtagtcggtggaggatatgcca
gatgtg-aagtgtcttgcggc---tgattttc--gaatcg-actgtgagtcctttgaaat
gtacagaactg-ac-ttctc-attgttcgaaaagcgtagcgttgctggt--tgtggaggc
tgtccgtgtgacaagtc-ggcgatcg-gtttgtctgctgtggca-tt-aa-ggaggagtg
ttcgtttcgcggtatggttagctt-cggctgaacaggc-gcttatcggatattctttctg
ctgtggtgg-tat-gac-tggtgaaccgtag--t-cgtatg-t-gacttggc-ttctgaa
t--cggctttgc-taaa-gt----------gaagtaga-ttgaca-gtttaggct-gtc-
--ga-gaagt-cgatcc-at-ttgg-gaat---t--gtgcggtgt--ggcttcggtcgcg
cgg-catctc--------------------------------------------------
----------a-----attgg---------------------------------------
------------------------------------------------------a
>EF174937
t-----------------------------------------------------------
------------------------------------------------------------
------------------------------------------------------------
------------------------------------------------------------
------------------------------------------------------------
------------------------------------------------------------
------------------------------------------------------------
----------------------------------------------------ac----c-
-----------------------------acacc-ta-aa-a-a-ctt------------
------------------------------------------------------------
------------------------------------------------------------
------------------------------------------------------------
------------------------------------------------------------
--------t-ccacg-tg-aa--c-cgtatcaaac-c------------aact-a--t--
------------------------------------------------------------
--------t-gggg---------------------------------------g-tttgt
ttggcg---gc---gg-ctgcaggca----tc-attt------tgctg---gcgg-ctgc
tgc--tgagcaatccct---atc-aaggc-gagcactcggat-ttcggtctgagttagta
gca-tac-a--tttt-aaa-cccattcctaattactgaatatactgtggg-gacgaaagt
ctctgcttttaactagatagcaactttcagcagtggatgtctaggctcgcacatcg-atg
aagaacgctgcgaactgcgatacgtaatgcgaattgcaggattca--gtgagtcatcgaa
attttgaacgcatatt-g-ca-cttcc-gggtt-agt--cc-tggaagtatgcctgtatc
agtgtccgtacaacaaacttggttttcttccttcc-gtgtagtcggtggaggatatgcca
gatgtg-aagtgtcttgcggc---tgattttc--gaatcg-actgtgagtcctttgaaat
gtacagaactg-ac-ttctc-attgttcgaaaagcgtagcgttgctggt--tgtggaggc
tgtccgtgtgacaagtc-ggcgatcg-gtttgtctgctgtggcg-tt-aa-ggaggagtg
ttcgtttcgcggtatggttagctt-cggctgaacaggc-gcttatcggatattctttctg
ctgtggtgg-tat-gac-tggtgaaccgtag--t-cgtatg-t-gacttggc-ttctgaa
t--cggctttgc-taaa-gt----------gaagtaga-ttgaca-gtttaggct-gtc-
--ga-gaagt-cgatcc-at-ttgg-gaat---t--gtgcggtgt--ggcttcggtcgcg
cgg-catctc--------------------------------------------------
----------a-----attggacctg----------------------------------
------------------------------------------------------a
>EF174936
a-----------------------------------------------------------
------------------------------------------------------------
------------------------------------------------------------
------------------------------------------------------------
------------------------------------------------------------
------------------------------------------------------------
------------------------------------------------------------
-----------------------------------------------------c------
------------------------------------------------------------
------------------------------------------------------------
------------------------------------------------------------
------------------------------------------------------------
------------------------------------------------------------
-------------------------cgtatcaaac-c------------aact-a--t--
------------------------------------------------------------
--------t-gggg---------------------------------------g-tttgt
ttggcg---gc---gg-ctgcaggca----tc-attt------tgctg---gcgg-ctgc
tgc--tgagcaatccct---atc-aaggc-gagcactcggat-ttcggtctgagttagta
gca-tac-a--tttc-aaa-cccattcctaattactgaatatactgtggg-gacgaaagt
ctctgcttttaactagatagcaactttcagcagtggatgtctaggctcgcacatcg-atg
aagaacgctgcgaactgcgatacgtaatgcgaattgcaggattca--gtgagtcatcgaa
attttgaacgcatatt-g-ca-cttcc-gggtt-agt--cc-tggaagtatgcctgtatc
agtgtccgtacaacaaacttggttttcttccttcc-gtgtagtcggtggaggatatgcca
gatgtg-aagtgtcttgcggc---tgattttc--gaatcg-actgtgagtccttttaaat
gtatagaactg-ac-ttctc-attgtacgaaaagcgtagcgttgctggt--tgtggaggc
tgtccgtgtgacaagtc-ggcgatcg-gtttgtctgctgtggcg-tt-aa-ggaggagtg
ttcgtttcgcggtatggttagctt-cggctgaacaggc-gcttatcggatattctttctg
ctgtggtgg-tat-gac-tggtgaaccgtag--t-cgtatg-t-gacttggc-ttctgaa
t--cggctttgc-taaa-gt----------gaagtaga-ttgaca-gtttaggct-gtcg
agga-gaagt-cgatcc-at-ttgg-gaat---t--gtgcggtgt--ggcttcggtcgcg
cgg-catctc--------------------------------------------------
----------a-----attggac-------------------------------------
------------------------------------------------------c
>EF174935
c-----------------------------------------------------------
------------------------------------------------------------
------------------------------------------------------------
------------------------------------------------------------
------------------------------------------------------------
------------------------------------------------------------
------------------------------------------------------------
------------------------------------------------------------
-----------------------------acacc-ta-aa-a-a-ctt------------
------------------------------------------------------------
------------------------------------------------------------
------------------------------------------------------------
------------------------------------------------------------
--------t-ccacg-tg-aa--c-cgtatcaacc-c------------aatt-aa-t--
------------------------------------------------------------
--------t-gggg---------------------------------------g-tttac
ttggcg---gc---gg-ctgctggca----ta-gttt------tgctg---gctg-ctgc
tgc--cgagtaagccct---atc-atggc-gagtgtttggac-ctcggtctgagctagta
gct-tta-a--tttc-aaa-cccattcttaattactgaatatactgtggg-gacgaaagt
ctctgcttttaactagatagcaactttcagcagtggatgtctaggctcgcacatcg-atg
aagaacgctgcgaactgcgatacgtaatgcgaattgcaggattca--gtgagtcatcgaa
attttgaacgcatatt-g-ca-caacc-ggggaccat--cc-cgggagtatgcctgtatc
agtgtccgtacatcaaacttggttttcttctttcc-gtgtagtcggtggaagatatgcca
gatgtg-aagtgtctttcgac---tggttttc--gaatcg-gttgtgagtcctttgaaat
gtatagaactgtac-ttctc-tttgctcgaaaagcgtggcattgctggt--tgtggaggc
tgttcgtgtgaccagtc-ggcgatcg-gtttgtctgctgtagca-tt-aatggaggagtg
ttcgattcgcggtatggttggctt-cggctaaacagac-gcttattgggctctctttctg
ctgtggcgg-tatgaac-tggtgaaccgtag--t-catgtg-t-gacttggc-ttttgaa
t--tggctttgc-tggt-gc----------gaagtaga-gtgaca-gtttcggct-gtc-
--ga-g-ggt-cgaccc-at-ttgg-gaaa-ttt--atgcggtgc--ggcttcggtcgcg
cag-tatctc--------------------------------------------------
----------a-----attggacctgat----------at--------------------
------------------------------------------------------c
>EF174934
g-----------------------------------------------------------
------------------------------------------------------------
------------------------------------------------------------
------------------------------------------------------------
------------------------------------------------------------
------------------------------------------------------------
------------------------------------------------------------
------------------------------------------------------------
------------------------------------------------------------
------------------------------------------------------------
------------------------------------------------------------
------------------------------------------------------------
------------------------------------------------------------
---------------------------tatcaacc-c------------aatt-aa-t--
------------------------------------------------------------
--------t-gggg---------------------------------------g-tttac
ttggcg---gc---gg-ctgctggca----ta-gttt------tgctg---gctg-ctgc
tgc--cgagtgagccct---atc-atggt-gagtgtttggac-ctcggtctgagctagta
gct-tta-a--tttc-aaa-cccattcttaattactgaatatactgtggg-gacgaaagt
ctctgcttttaactagatagcaactttcagcagtggatgtctaggctcgcacatcg-atg
aagaacgctgcgaactgcgatacgtaatgcgaattgcaggattca--gtgagtcatcgaa
attttgaacgcatatt-g-ca-cgacc-ggggaccat--cc-cgggagtatgcctgtatc
agtgtccgtacaccaaacttggttttcttctttcc-gtgtagtcggtggaagatatgcca
gatgtg-aagtgtctttcgac---tggttttc--gaatcg-gttgtgagtcctttgaaat
gtatagaactgtac-ttctc-tttgctcgaaaagcgtggcattgctggt--tgtggaggc
tgttcgtgtgaccagtc-ggcgatcg-gtttgtctgctgtagca-tt-aatggaggagtg
ttcgattcgcggtatggttggctt-cggctaaacagac-gcttattgggctctctttctg
ctgtggcgg-tatgaac-tggtgaaccgtag--t-catgtg-t-gacttggc-ttttgaa
t--tggctttgc-tggt-gc----------gaagtaga-gtgaca-gtttcggct-gtc-
--ga-g-ggt-cgaccc-at-ttgg-gaaa-ttt--atgcggtgc--ggcttcggtcgcg
cag-tatctc--------------------------------------------------
----------a-----attggacctgat----------atcaggca-----ag--atta-
cccgct-ga------acttaagca-ta---------------------------t
>EF174933
c-----------------------------------------------------------
------------------------------------------------------------
------------------------------------------------------------
------------------------------------------------------------
------------------------------------------------------------
------------------------------------------------------------
------------------------------------------------------------
---------------------------------------------------att-ac-c-
-----------------------------acacc-ta-aa-a-a-ctt------------
------------------------------------------------------------
------------------------------------------------------------
------------------------------------------------------------
------------------------------------------------------------
--------t-ccacg-tg-aa--c-cgtatcaaac-c------------aatt-aa-t--
------------------------------------------------------------
--------t-gggg---------------------------------------g-tttgc
ttgacg---gc---aa-ctgcaggca----tc-tttt------tgttg-ctggtggttgc
tgc--cgaaaaagccct---atc-atggc-gagcgttcggac-ctcggtcggagcgagta
gct-tt--a--ttgt-aaa-cccattcctaattactgaatatactgtggg-gacgaaagt
ctctgcttttaactagatagcaactttcagcagtggatgtctaggctcgcacatcg-atg
aagaacgctgcgaactgcgatacgtaatgcgaattgcaggattca--gtgagtcatcgaa
attttgaacgcatatt-g-ca-ctccc-gggttcagc--ct-cgggagtatgcctgtatc
agtgtccgtacaccaaccttggttttcttctttcc-gtgtagtcggtggaggatatgcca
gatatg-aagtgtcttgcggc---tgattttc--ggatcg-gctgcgagtccttttaaat
gtacagaactgtac-ttctc-tttgctcgaaaagcgtggcgttgctggt--tgtgaagac
tgtccatgtggctagtc-ggcgatcg-gtttgtctactgtggca-tt-aatggaggaatg
ttcgattcgcggtatgattggctt-cggctaaacagac-gtttattggatgtttttcctg
ctatggtgg-tctgaac-tggtgaaccgtat--t-catgtg-t--acttggt-ttttgaa
t--cggctttgc-tggt-gc----------gaagtaga-gtggca-gtttaggct-gtc-
--ga-g-ggt-cgatcc-at-ttgg-gaaa-ttt--tcgtagtgc--gacctcggttgcg
ctg-cgtctc--------------------------------------------------
----------a-----gttggacctgat----------at--------------------
------------------------------------------------------c
>EF174932
g-----------------------------------------------------------
------------------------------------------------------------
------------------------------------------------------------
------------------------------------------------------------
------------------------------------------------------------
------------------------------------------------------------
-------------------tatcaaacaa-------------------------------
----------------ttaattgggg-------------------gctta-ttt-gg-c-
--------------ggca-----------gcagc-ta-gc-a-t-atcgtatt-------
------------------------------------------------------------
------------------------------------------------------------
------------------------------------------------------------
-----------------------------------------------a------------
--------t-ttttg-ct-gg--c-tactgctgct-g------------tgta-ag-c--
--------------------------tctatcat--------------------------
------------gg---------------------------------------g-tatac
ttaacg---gc---aa-cagctagca-ta-tt-gtat-t-at-ttttg-ctgacgactgc
tac--taggtataccct---gtc-atggc-aagcgctcggac-cttgatttgagc-agga
gca-tga-a--tttt-aaa-ccatttactaattactgaatatactgcggg-gacgaaagt
ctctgcttttaactagataacaactttcagcagtggatgtctaggctcgcacatcg-atg
aagaacgctgcgaactgcgatacgtaatgcgaattgcaggattca--gtgagtcatcgaa
attttgaacgcatatt-g-ca-cttcc-gggct-ctctact-cgggagtatgcctgtatc
agtgtccgtacaacaaacttggttttcttccttcc-gtgtagtcggtggaagatatgcca
gatgtg-aagtgtcttgcgac---tgattttc--ggatcg-gctgcgagtcctttgaaat
gtacagaactgtac-ttctc-tttgctcgaaaagcgtggtgttactggt--tgtaaagac
tgaccgtgtggccaaacaggcgactgtgattgtctgctggggca-tt-aatggaggagtg
ttcaattcgcggtatggttggctt-cggctaaacagac-gcttactggacattctttcag
ttgtggcgg-tat-atc-tggtgaaccgtag--t-cacgtg---gtcttgg--ttttgaa
t--cggtttcgc-tggt-gc----------gaagtaga-gtgaca-gtttcggct-gtc-
--ga-g-ggt-cgatcc-at-ttgg-gaaa-ttt--gtgcggtgc--ggcttcggtcgcg
ctg-catctc--------------------------------------------------
----------a-----attggacctgat----------atcaggca-----ag--atta-
cccgct-ga------acttaagca-t-a--------------------------t
>EF174931
a-----------------------------------------------------------
------------------------------------------------------------
-----------------------------ttaattgggggc-------------------
--------------------------------ttat------------------------
---------ttggcggcagcagctagcatattgtattatttttgctggctactgctgctg
tgtaagctctatcatgggtatacttggcggcagcagctagcatattgtatt-tttttgct
ggc----------tactgttgctgtgtaagt----------gtttatttggcagcagcag
ctagcatattgtatt-tttttgctggctactgctgctgtgtaagtgttta-ttt-gg-c-
--------------ggca-----------gcagc-ta-gc-a-t-attgtatt-------
----------------------------------------------------------tt
tttgctggctactgctgctgtgtaagtgtttatttggcggcagcagctagcatattgtat
-ttttttgctggc-----------------------------------------------
----------------tactgctgctgtgtaagcatttattggtggtagcggctagcata
tcgtatttt-ttttg-ct-gg--c-tacttctact-g------------tgta-ag-c--
--------atttatttggcggcattggctagcatattgtatt-ttttt-gctggctactt
ctgctgtgt-aagc---------------------------------------a-tttat
ttggtg---ac---ag-cggcaagca-ta-tt-atat-ttgt-ttttg-ctggctactgc
tac--tgggtataccct---gtc-atggt-aagcgctcggac-cttggtttgagc-agga
gca-tga-a--tttt-aaa-ccatttactaattactgaatatactgtggg-gacgaaagt
ctctgcttttaactagatagcaactttcagcagtggatgtctaggctcgcacatcg-atg
aagaacgctgcgaactgcgatacgtaatgcgaattgcaggattca--gtgagtcatcgaa
attttgaacgcatatt-g-ca-cttct-gggct-ctctact-caggagtatgcctgtatc
agtgtccgtacaacaaacttggttttcttccttcc-gtgtagtcggtggaagatatgcca
gatgtg-aagtgtcttgcggc---tgattttc--ggatcg-gctgcgagtcctttgaaat
gtacagaactgtac-ttctc-tttgctcgaaaagcgtggtgttactggt--tgtaaagac
tgaccgtgtggccaaacaggcgactgtgattgtctgctggggca-tt-aatggaggagtg
ttcaattcgcggtatggttggctt-cggctaaacagac-gcttactggacattctttcag
ctgtggcgg-tat-atc-tggtgaaccgtag--t-cacgtg---gtcttgg--ttttgaa
t--cggtttcgc-tggt-gc----------gaagtaga-gtgaca-gtttcggct-gtc-
--ga-g-ggt-cgatcc-at-ttgg-gaaa-ttt--gtgcggtgc--ggcttcggtcgtg
ctg-catctc--------------------------------------------------
----------a-----attggacctgat----------atcaggcaa-------------
-----------------------------ga-----------------------t
>EF174930
a-----------------------------------------------------------
----tc------------------------------------------------------
-----------------------aaacaattaattgggggc-------------------
--------------------------------ttat------------------------
---------ttggcggcagcagctagcatattgtattatttttgctggctactgctgctg
tgtaagctctatcatgggtatacttggcggcagcagctagcatattgtatt-tttttgct
ggc----------tactgttgctgtgtaagt----------gtttatttggcagcagcag
ctagcatattgtatt-tttttgctggctactgctgctgtgtaagtgttta-ttt-gg-c-
--------------ggca-----------gcagc-ta-gc-a-t-attgtatt-------
----------------------------------------------------------tt
tttgctggctactgctgctgtgtaagtgtttatttggcggcagcagctagcatattgtat
-ttttttgctggc-----------------------------------------------
----------------tactgctgctgtgtaagcatttattggtggtagcggctagcata
tcgtatttt-ttttg-ct-gg--c-tacttctact-g------------tgta-ag-c--
--------atttatttggcggcattggctagcatattgtatt-ttttt-gctggctactt
ctgctgtgt-aagc---------------------------------------a-tttat
ttggtg---ac---ag-cggcaagca-ta-tt-atat-ttgt-ttttg-ctggctactgc
tac--tgggtataccct---gtc-atggt-aagcgctcggac-cttggtttgagc-agga
gca-tga-a--tttt-aaa-ccatttactaattactgaatatactgtggg-gacgaaagt
ctctgcttttaactagatagcaactttcagcagtggatgtctaggctcgcacatcg-atg
aagaacgctgcgaactgcgatacgtaatgcgaattgcaggattca--gtgagtcatcgaa
attttgaacgcatatt-g-ca-cttct-gggct-ctctact-caggagtatgcctgtatc
agtgtccgtacaacaaacttggttttcttccttcc-gtgtagtcggtggaagatatgcca
gatgtg-aagtgtcttgcggc---tgattttc--ggatcg-gctgcgagtcctttgaaat
gtacagaactgtac-ttctc-tttgctcgaaaagcgtggtgttactggt--tgtaaagac
tgaccgtgtggccaaacaggcgactgtgattgtctgctggggca-tt-aatggaggagtg
ttcaattcgcggtatggttggctt-cggctaaacagac-gcttactggacattctttcag
ctgtggcgg-tat-atc-tggtgaaccgtag--t-cacgtg---gtcttgg--ttttgaa
t--cggtttcgc-tggt-gc----------gaagtaga-gtgaca-gtttcggct-gtc-
--ga-g-ggt-cgatcc-at-ttgg-gaaa-ttt--gtgcggtgc--ggcttcggtcgtg
ctg-catctc--------------------------------------------------
----------a-----attggacctgat----------at--------------------
------------------------------------------------------c
>EF174929
a-----------------------------------------------------------
----tc------------------------------------------------------
-----------------------aaacaattaattgggggc-------------------
--------------------------------ttat------------------------
---------ttggcggcagcagctagcatattgtattatttttgctggctactgctgctg
tgtaagctctatcatgggtatacttggcggcagcagctagcatattgtatt-tttttgct
ggc----------tactgttgctgtgtaagt----------gtttatttggcagcagcag
ctagcatattgtatt-tttttgctggctactgctgctgtgtaagtgttta-ttt-gg-c-
--------------ggca-----------gcagc-ta-gc-a-t-attgtatt-------
----------------------------------------------------------tt
tttgctggctactgctgctgtgtaagtgtttatttggcggcagcagctagcatattgtat
-ttttttgctggc-----------------------------------------------
----------------tactgctgctgtgtaagcatttattggtggtagcggctagcata
tygtatttt-ttttg-ct-gg--c-tacttctact-g------------tgta-ag-c--
--------atttatttggcggcattggctagcatattgtatt-ttttt-gctggctactt
ctgctgtgt-aagc---------------------------------------a-tttat
ttggtg---ac---ag-cggcaagca-ta-tt-atat-ttgt-ttttg-ctggctactgc
tac--tgggtataccct---gtc-atggt-aagcgctcggac-cttggtttgagc-agga
gca-tga-a--tttt-aaa-ccatttactaattactgaatatactgtggg-gacgaaagt
ctctgcttttaactagatagcaactttcagcagtggatgtctaggctcgcacatcg-atg
aagaacgctgcgaactgcgatacgtaatgcgaattgcaggattca--gtgagtcatcgaa
attttgaacgcatatt-g-ca-cttct-gggct-ctctact-caggagtatgcctgtatc
agtgtccgtacaacaaacttggttttcttccttcc-gtgtagtcggtggaagatatgcca
gatgtg-aagtgtcttgcggc---tgattttc--ggatcg-gctgcgagtcctttgaaat
gtacagaactgtac-ttctc-tttgctcgaaaagcgtggtgttactggt--tgtaaagac
tgaccgtgtggccaaacaggcgactgtgattgtctgctggggca-tt-aatggaggagtg
ttcaattcgcggtatggttggctt-cggctaaacagac-gcttactggacattctttcag
ctgtggcgg-tat-atc-tggtgaaccgtag--t-cacgtg---gtcttgg--ttttgaa
t--cggtttcgc-tggt-gc----------gaagtaga-gtgaca-gtttcggct-gtc-
--ga-g-ggt-cgatcc-at-ttgg-gaaa-ttt--gtgcggtgc--ggcttcggtcgtg
ctg-catctc--------------------------------------------------
----------a-----attggacctgat----------atcaggca--------------
------------------------------------------------------a
>EF174928
a-----------------------------------------------------------
------------------------------------------------------------
------------------------------------------------------------
------------------------------------------------------------
------------------------------------------------------------
------------------------------------c-----------------------
----------------cg-tatcaaacaa-------------------------------
----------------ttaattgggg-------------------gctta-ttt-gg-c-
--------------ggta-----------gcagc-ta-gc-a-t-attgtatt-------
------------------------------------------------------------
------------------------------------------------------------
------------------------------------------------------------
------------------------------------------------------------
--------t-ttttg-ct-gg--c-tactgctgct-g------------tgta-ag-c--
--------atttatttggtggcagcggctagcatatcgtatt-ttttt-gctggctactg
ctgctgtgt-aagc---------------------------------------a-tttat
ttggtg---gc---aa-ctgctagca-ta-tt-gtat-t-tt-ttttg-ctggcaactgc
tac--tgggtataccct---gtc-atggc-aagcgctcggac-cttggtttgagc-agga
gca-tga-a--tttt-aaa-ccatttactaattactgaatatactgtggg-gacgaaagt
ctctgcttttaactagatagcaactttcagcagtggatgtctaggctcgcacatcg-atg
aagaacgctgcgaactgcgatacgtaatgcgaattgcaggattca--gtgagtcatcgaa
attttgaacgcatatt-g-ca-cttcc-gggct-ctctact-cgggagtatgcctgtatc
agtgtccgtacaacaaacttggttttcttccttcc-gtgtagtcggtggaagatatacca
gatgtg-aagtgtcttgcggc---tgattttc--ggatcg-gctgcgagtcctttgaaat
gtacagaactgtac-ttctc-tttgctcgaaaagcgtggtgttactggt--tgtaaagac
tgaccgtgtggcaaaacaggcgactgtgattgtctgctggggca-tt-aatggaggagtg
ttcaattcgcggtatggttggctt-cggctaaacaggc-gcttactggacattctttcag
ctgtggcgg-tat-atc-tggtgaaccgtag--t-cacgtg---gtcttgg--ttttgaa
t--cggtttcgc-tggt-gc----------gaagtaga-gtgaca-gtttcggct-gtc-
--ga-g-ggt-cgatcc-at-ttgg-gaaa-ttt--gtgcggtgc--ggcttcggtcgcg
ctg-catctc--------------------------------------------------
----------a-------------------------------------------------
------------------------------------------------------a
>EF174927
a-----------------------------------------------------------
------------------------------------------------------------
------------------------------------------------------------
------------------------------------------------------------
------------------------------------------------------------
------------------------------------------------------------
---------------ccg-tatcaaacaa-------------------------------
----------------ttaattgggg-------------------gctta-ttt-gg-c-
--------------ggta-----------gcagc-ta-gc-a-t-attgtatt-------
------------------------------------------------------------
------------------------------------------------------------
------------------------------------------------------------
------------------------------------------------------------
--------t-ttttg-ct-gg--c-tactgctgct-g------------tgta-ag-c--
--------atttatttggtggcagcggctagcatatcgtatt-ttttt-gctggctactg
ctgctgtgt-aagc---------------------------------------a-tttat
ttggtg---gc---aa-ctgctagca-ta-tt-gtat-t-tt-ttttg-ctggcaactgc
tac--tgggtataccct---gtc-atggc-aagcgctcggac-cttggtttgagc-agga
gca-tga-a--tttt-aaa-ccatttactaattactgaatatactgtggg-gacgaaagt
ctctgcttttaactagatagcaactttcagcagtggatgtctaggctcgcacatcg-atg
aagaacgctgcgaactgcgatacgtaatgcgaattgcaggattca--gtgagtcatcgaa
attttgaacgcatatt-g-ca-cttcc-gggct-ctctact-cgggagtatgcctgtatc
agtgtccgtacaacaaacttggttttcttccttcc-gtgtagtcggtggaagatatacca
gatgtg-aagtgtcttgcggc---tgattttc--ggatcg-gctgcgagtcctttgaaat
gtacagaactgtac-ttctc-tttgctcgaaaagcgtggtgttactggt--tgtaaagac
tgaccgtgtggcaaaacaggcgactgtgattgtctgctggggca-tt-aatggaggagtg
ttcaattcgcggtatggttggctt-cggctaaacaggc-gcttactggacattctttcag
ctgtggcgg-tat-atc-tggtgaaccgtag--t-cacgtg---gtcttgg--ttttgaa
t--cggtttcgc-tggt-gc----------gaagtaga-gtgaca-gtttcggct-gtc-
--ga-g-ggt-cgatcc-at-ttgg-gaaa-ttt--gtgcggtgc--ggcttcggtcgcg
ctg-catct---------------------------------------------------
------------------------------------------------------------
------------------------------------------------------c
>EF174926
a-----------------------------------------------------------
------------------------------------------------------------
------------------------------------------------------------
------------------------------------------------------------
------------------------------------------------------------
------------------------------------a----a----------ctttccac
gtg----------aaccg-tatcaaacaa-------------------------------
----------------ttaattgggg-------------------gctta-ttt-gg-c-
--------------ggta-----------gcagc-ta-gc-a-t-attgtatt-------
------------------------------------------------------------
------------------------------------------------------------
------------------------------------------------------------
------------------------------------------------------------
--------t-ttttg-ct-gg--c-tactgctgct-g------------tgta-ag-c--
--------atttatttggtggcagcggctagcatatcgtatt-ttttt-gctggctactg
ctgctgtgt-aagc---------------------------------------a-tttat
ttggtg---gc---aa-ctgctagca-ta-tt-gtat-t-tt-ttttg-ctggcaactgc
tac--tgggtataccct---gtc-atggc-aagcgctcggac-cttggtttgagc-agga
gca-tga-a--tttt-aaa-ccatttactaattactgaatatactgtggg-gacgaaagt
ctctgcttttaactagatagcaactttcagcagtggatgtctaggctcgcacatcg-atg
aagaacgctgcgaactgcgatacgtaatgcgaattgcaggattca--gtgagtcatcgaa
attttgaacgcatatt-g-ca-cttcc-gggct-ctctact-cgggagtatgcctgtatc
agtgtccgtacaacaaacttggttttcttccttcc-gtgtagtcggtggaagatatacca
gatgtg-aagtgtcttgcggc---tgattttc--ggatcg-gctgcgagtcctttgaaat
gtacagaactgtac-ttctc-tttgctcgaaaagcgtggtgttactggt--tgtaaagac
tgaccgtgtggcaaaacaggcgactgtgattgtctgctggggca-tt-aatggaggagtg
ttcaattcgcggtatggttggctt-cggctaaacaggc-gcttactggacattctttcag
ctgtggcgg-tat-atc-tggtgaaccgtag--t-cacgtg---gtcttgg--ttttgaa
t--cggtttcgc-tggt-gc----------gaagtaga-gtgaca-gtttcggct-gtc-
--ga-g-ggt-cgatcc-at-ttgg-gaaa-ttt--gtgcggtgc--ggcttcggtcgcg
ctg-catctc--------------------------------------------------
----------a-----attggacctgat----------atcaggca-----ag--atta-
cccgct-------------------g----------------------------a
>EF174925
t-----------------------------------------------------------
----tc------------------------------------------------------
----------------------------------cacgtga-------------------
------------------------------------------------------------
-------------------------------------------accgtatcaaacaattc
attggg----------ggcttatttggcggcagcaactagcatatcgtattatttttgct
ggc----------tactgctgctgtgtaagc-----------------------------
----------------tctatcatgg-------------------gtata-ctt-ag-c-
--------------ggca-----------acagc-ta-gc-a-t-attgtatt-------
------------------------------------------------------------
------------------------------------------------------------
------------------------------------------------------------
------------------------------------------------------------
----------ttttg-ct-gg--c-tactgctgct-a------------tgta-ag-t--
--------gtttatttggcggcagcagctagcatatcgtattattttttgctggctactt
ctgctgtgt-aagc---------------------------------------a-tttat
tcggcg---gc---ag-cagctagca-ta-tc-gtat-t-at-ttttg-ctgacgactgc
tac--taggtataccct---gtc-atggc-aagcgctcggac-cttgatttgagc-agga
gca-tga-a--tttt-aaa-ccatttactaattactgaatatactgcggg-gacgaaagt
ctctgcttttaactagataacaactttcagcagtggatgtctaggctcgcacatcg-atg
aagaacgctgcgaactgcgatacgtaatgcgaattgcaggattca--gtgagtcatcgaa
attttgaacgcatatt-g-ca-cttcc-gggct-ctctact-cgggagtatgcctgtatc
agtgtccgtacaacaaacttggttttcttccttcc-gtgtagtcggtggaagatatgcca
gatgtg-aagtgtcttgcgac---tgattttc--ggatcg-gctgcgagtcctttgaaat
gtacagaactgtac-ttctc-tttgctcgaaaagcgtggtgttactggt--tgtaaagac
tgaccgtgtggccaaacaggcgactgtgattgtctgctggggca-tt-aatggaggagtg
ttcaattcgcggtatggttggctt-cggctaaacagac-gcttactggacattctttcag
ttgtggcgg-tat-atc-tggtgaaccgtag--t-cacgtg---gtcttgg--ttttgaa
t--cggtttcgc-tggt-gc----------gaagtaga-gtgaca-gtttcggct-gtc-
--ga-g-ggt-cgatcc-at-ttgg-gaaa-ttt--gtgcggtgc--ggcttcggtcgcg
ntg-catctc--------------------------------------------------
----------a-----attggacctgatmtcaggcaagattacccg--------------
------------------------------------------------------c
>EF174924
c-----------------------------------------------------------
----gt------------------------------------------------------
--------------------atcaaacaattaattgggggc-------------------
--------------------------------ttac------------------------
---------ttggcggcagcagctagcatatcgtattatttttgctggctactgctgctg
tgtaagctctatcatgggtatacttaacggcaacagctagcatattgtatt-tttttgct
ggc----------tactgctgctatgtaagt----------gtttatttggcggcagcag
ctagcatatcgtattatttttgctggctactgcttctatgtaagtgttta-ttt-gg-c-
--------------ggca-----------gcagc-ta-gc-a-t-atcgtatt-------
------------------------------------------------------------
---------------------------------------gc-------------------
------------------------------------------------------------
------------------------------------------------------------
----------ttttg-ct-gg--c-tacttctgct-g------------tgta-ag-t--
--------gtttatttggcggcagcagctagcatatcgtatt-atttttgctggctactt
ctgctgtgt-aagc---------------------------------------a-tttat
tcggcg---gc---ag-cagctagca-ta-tc-gtat-t-at-ttttg-ctgacgactgc
tat--taggtataccct---gtc-atggc-aagcgctcggac-cttgatttgagc-agga
gca-tga-a--tttt-aaa-ccatttactaattactgaatatactgtggg-gacgaaagt
ctctgcttttaactagataacaactttcagcagtggatgtctaggctcgcacatcg-atg
aagaacgctgcgaactgcgatacgtaatgcgaattgcaggattca--gtgagtcatcgaa
attttgaacgcatatt-g-ca-cttcc-gggct-ctctact-cgggagtatgcctgtatc
agtgtccgtacaacaaacttggctttcttccttcc-gtgtagtcggtggaagatatgcca
gatgtg-aagtgtcttgcggc---tgattttc--ggatcg-gctgcgagtcctttgaaat
gtacagaactgtac-ttctc-tttgctcgaaaagcgtggtgttactggt--tgtaaagac
tgaccgtgtggccaaacaggcgactgtgattgtctgctggggca-tt-aatggaggagtg
ttcaattcgcggtatggttggctt-cggctaaacagac-gcttactggatattctttcag
ttgtggcgg-tat-atc-tggtgaaccgtag--t-cacgtg---gtcttgg--ttttgaa
t--cggtttcgc-tggt-gc----------gaagtaga-gtgaca-gtttcggct-gtc-
--ga-g-ggt-cgatcc-at-ttgg-gaaa-ttt--gtgcggtgc--ggcttcggtcgcg
ctg-catctc--------------------------------------------------
----------a-----attggacctgat----------atcaggca--------------
-----------------------------a------------------------g
>EF174923
a-----------------------------------------------------------
------------------------------------------------------------
------------------------------------------------------------
------------------------------------------------------------
------------------------------------------------------------
------------------------------------------------------------
---------------------tcaaacaa-------------------------------
----------------ttaattgggg-------------------gctta-ttt-gg-c-
--------------ggca-----------gcagc-ta-gc-a-t-attgtatt-------
------------------------------------------------------------
------------------------------------------------------------
------------------------------------------------------------
------------------------------------------------------------
----------ttttg-ct-gg--c-tactgctgct-g------------tgta-ag-ctc
tatcatgggtatacttggcggcagcagctagcatattgtatt-ttttt-gctggctactg
ctgctgtgt-aagc---------------------------------------a-tttay
ttggtg---gc---ag-ctgctagca-ta-tt-gtat-tttt-ctttg-ctggcaactgc
tac--tgggtataccct---gtc-atggc-aagcgctcggac-cttggtttgagc-agga
gca-tga-a--tttt-aaa-ccatttactaattactgaatatactgtggg-gacgaaagt
ctctgcttttaactagatagcaactttcagcagtggatgtctaggctcgcacatcg-atg
aagaacgctgcgaactgcgatacgtaatgcgaattgcaggattca--gtgagtcatcgaa
attttgaacgcatatt-g-ca-cttcc-gggct-ctctacc-cgggagtatgcctgtatc
agtgtccgtacaacaaacttggttttcttgcttcc-gtgtagtcggtggaagatatgcca
gatgtg-aagtgtcttgcggc---tgactttc--ggatcg-gctgcgagtcctttgaaat
gtacagaactgtac-ttctc-tttgctcgaaaagcgtggtgttactggt--tgtaaagac
tgaccgtatggcaaaacaggcgactgtgattgtctgctggggca-tt-aatggaggagtg
ttcaattcgcggtatggttggctt-cggctaaacaggc-gcttactagacattctttcag
ctgtggcgg-tat-atc-tggtgaaccgtag--t-cacgtg---gtcttgg--ttttgaa
t--cggtttcgc-tggt-gt----------gaagtaga-gtgaca-gtttcggct-gtc-
--ga-g-ggt-cgatcc-at-ttgg-gaaa-ttt--gtgcggtgc--ggctt--------
------------------------------------------------------------
------------------------------------------------------------
------------------------------------------------------c
>EF174922
a-----------------------------------------------------------
------------------------------------------------------------
------------------------------------------------------------
------------------------------------------------------------
------------------------------------------------------------
------------------------------------a----a----------ctttccac
gtg----------aaccg-tatcaaacaa-------------------------------
----------------ttaattgggg-------------------gctta-ttt-gg-c-
--------------ggta-----------gcagc-ta-gc-a-t-attgtatt-------
------------------------------------------------------------
------------------------------------------------------------
------------------------------------------------------------
------------------------------------------------------------
--------t-ttttg-ct-gg--c-tactgctgct-g------------tgta-ag-c--
--------atttatttggtggcagcggctagcatatcgtatt-ttttt-gctggctactg
ctgctgtgt-aagc---------------------------------------a-tttat
ttggtg---gc---aa-ctgctagca-ta-tt-gtat-t-tt-ttttg-ctggcaactgc
tac--tgggtataccct---gtc-atggc-aagcgctcggac-cttggtttgagc-agga
gca-tga-a--tttt-aaa-ccatttactaattactgaatatactgtggg-gacgaaagt
ctctgcttttaactagatagcaactttcagcagtggatgtctaggctcgcacatcg-atg
aagaacgctgcgaactgcgatacgtaatgcgaattgcaggattca--gtgagtcatcgaa
attttgaacgcatatt-g-ca-cttcc-gggct-ctctact-cgggagtatgcctgtatc
agtgtccgtacaacaaacttggttttcttccttcc-gtgtagtcggtggaagatatacca
gatgtg-aagtgtcttgcggc---tgattttc--ggatcg-gctgcgagtcctttgaaat
gtacagaactgtac-ttctc-tttgctcgaaaagcgtggtgttactggt--tgtaaagac
tgaccgtgtggcaaaacaggcgactgtgattgtctgctggggca-tt-aatggaggagtg
ttcaattcgcggtatggttggctt-cggctaaacaggc-gcttactggacattctttcag
ctgtggcgg-tat-atc-tggtgaaccgtag--t-cacgtg---gtcttgg--ttttgaa
t--cggtttcgc-tggt-gc----------gaagtaga-gtgaca-gtttcggct-gtc-
--ga-g-ggt-cgatcc-at-ttgg-gaaa-ttt--gtgcggtgc--ggcttcggtcgcg
ctg-catctc--------------------------------------------------
----------a-----attggacctgat----------atcaggca-----ag--atta-
cccgct-------------------g----------------------------a
>EF174921
t-----------------------------------------------------------
----cg------------------------------------------------------
-----------------------------------gaagga-------------------
--------------------------------tcat------------------------
---------t-----sccacmcctaaaactttcca---cgtgaaccgtatcaaacaatta
attggg----------ggcttatttggcggcagcagctagcatattgtatt-cttttgct
ggc----------tactgctgctgtgtaagctctatcatgggtatacttggcggcagcag
ctagcatattgtatt-tttttgctggctactgttgctgtgtaagtgttta-ttt-ag-c-
--------------agca-----------gcagg-ca-gc-a-t-attgtatt-------
----------------------------------------------------------tt
tttgctggttactgctgctatgtaagtgtttatttggcggc-------------------
------------------------------------------------------------
-----------------------------------------------agtagctagcata
ttgtatt-t-ttttg-ct-gg--c-tactgctgct-g------------tgta-ag-c--
--------attta-ttggcggcagcggttagcatatcgtaat-ttttttgctggctactt
ctgctgtgt-aagc---------------------------------------a-tttat
ttggcg---gc---ag-cggctagca-ta-tc-gtat-t--t-tcttg-ctggcaactgc
tac--tgggtataccct---gtc-atggc-aaacgctcggac-cttggtttgagc-agga
gca-tga-a--tttt-aaa-ccatttactaattactgaatatactgtggg-gacgaaagt
ctctgcttttaactagataacaactttcagcagtggatgtctaggctcgcacatcg-atg
aagaacgctgcgaactgcgatacgtaatgcgaattgcaggattca--gtgagtcatcgaa
attttgaacgcatatt-g-ca-cttcc-gggct-ctctact-cgggagtatgcctgtatc
agtgtccgtacaacaaacttggttttcttccttcc-gtgtagtcggtggaagatatgcca
gatgtg-aagtgtcttgcggc---tgattttc--ggatcg-gctgcgagtcctttgaaat
gtacagaactgtac-ttctc-tttgctcgaaaagcgtggtgttactggt--tgtaaagac
tgaccgtgtgacaaaacaggcgactgtgattgtctgctggggca-tt-aatggaggagtg
ttcaattcgcggtatggttggctt-cggctaaacaggc-gcttactggacattctttcag
ctgtggcgg-tat-atc-tggtgaaccgtag--t-cacgtg---gtcttgg--ttttgaa
t--cggtttcgc-tggt-gc----------gaagtaga-gtgaca-gtttcggct-gtc-
--ga-g-ggt-cgatcc-at-ttgg-gaaa-ttt--gtgcggtgc--g------------
------------------------------------------------------------
------------------------------------------------------------
------------------------------------------------------g
>EF174920
t-----------------------------------------------------------
----ac------------------------------------------------------
------------------------------------------------------------
------------------------------------------------------------
------------------------------------------------------------
-------------------------------cacacctaaaa----------ctttccac
gtg----------aaccg-tatcaaacaa-------------------------------
----------------ttaattgggg-------------------gctta-ttt-gg-t-
--------------ggca-----------gctgc-ta-gc-a-t-attgtatt-------
------------------------------------------------------------
------------------------------------------------------------
------------------------------------------------------------
------------------------------------------------------------
------------------------------------------------------------
------------------------------------------------------------
------------------------------------------------------------
------------------------------------t-t--t-ctttg-ctggcaactgc
tac--tgggtataccct---gtc-atggc-aagcgctcggac-cttggtttgagc-agga
gca-tga-a--tttt-aaa-ccatttactaattactgaatatactgtggg-gacgaaagt
ctctgcttttaactagatagcaactttcagcagtggatgtctaggctcgcacatcg-atg
aagaacgctgcgaactgcgatacgtaatgcgaattgcaggattca--gtgagtcatcgaa
attttgaacgcatatt-g-ca-cttcc-gggct-ctctacc-cgggagtatgcctgtatc
agtgtccgtacaacaaacttggttttcttgcttcc-gtgtagtcggtggaagatatgcca
gatgtg-aagtgtcttgcggc---tgactttc--ggatcg-gctgcgagtcctttgaaat
gtacagaactgtac-ttctc-tttgctcgaaaagcgtggtgttactggt--tgtaaagac
tgaccgtatggcaaaacaggcgactgtgattgtctgctggggca-tt-aatggaggagtg
ttcaattcgcggtatggttggctt-cggctaaacaggc-gcttactagacattctttcag
ctgtggcgg-tat-atc-tggtgaaccgtag--t-cacgtg---gtcttgg--ttttgaa
t--cggtttcgc-tggt-gy----------gaagtaga-gtgaca-gtttcggct-gtc-
--ga-g-ggt-cgatcc-at-ttgg-gaaa-ttt--gtgcggtgc--ggcttcggtcgct
ctg-catctc--------------------------------------------------
----------a-----attggacctgat----------atcaggca-----ag--atta-
cccgct-ga------acttaagca-tat-t------------------------a
>EF174919
a-----------------------------------------------------------
------------------------------------------------------------
------------------------------------------------------------
------------------------------------------------------------
------------------------------------------------------------
------------------------------------------------------------
---------------------tcaaacaa-------------------------------
----------------ttaattgggg-------------------gctta-ttt-gg-c-
--------------ggca-----------gcagc-ta-gc-a-t-attgtatt-------
------------------------------------------------------------
------------------------------------------------------------
------------------------------------------------------------
------------------------------------------------------------
--------t-ttttg-ct-gg--c-tactgctgct-g------------tgta-ag-c--
--------------------------tctatcat--------------------------
------------gg---------------------------------------g-tatac
ttggcg---gc---ag-cagctagca-ta-tc-gtat-t--t-ttttg-ctggcaactgc
tac--tgggtataccct---gtc-atggc-aagcgctcggac-cttggtttgagc-agga
gca-tga-a--tttt-aaa-ccatttactaattactgaatatactgtggg-gacgaaagt
ctctgcttttaactagatagcaactttcagcagtggatgtctaggctcgcacatcg-atg
aagaacgctgcgaactgcgatacgtaatgcgaattgcaggattca--gtgagtcatcgaa
attttgaacgcatatt-g-ca-cttcc-gggct-ctctacc-cgggagtatgcctgtatc
agtgtccgtacaacaaacttggttttcttccttcc-gtgtagtcggtggaagatatgtca
gatgtg-aagtgtcttgcggc---tgattttc--ggatcg-gctgcgagtcctttgaaat
gtacagaactgtac-ttctc-tttgctcgaaaagcgtggtgttactggt--tgtaaagac
tgaccgtgtggcaaaacaggcgactgtgattgtctgctggggca-tt-aatggaggagtg
ttcaattcgcggtatggttggctt-cggctaaacaggc-gcytactggacattctttcag
ctgtggcgg-tat-atc-tggtgaaccgtag--t-cacgtg---gtcttgg--ttttgaa
t--cggtttcgc-tggt-gc----------gaagtaga-gtgaca-gtttcggct-gtc-
--ga-g-ggt-cgatcc-at-ttgg-gaaa-ttt--gtgcggtgc--ggcttcggtcgcg
ctg-catctc--------------------------------------------------
----------a-----att-----------------------------------------
------------------------------------------------------g
>EF174918
a-----------------------------------------------------------
------------------------------------------------------------
------------------------------------------------------------
------------------------------------------------------------
------------------------------------------------------------
------------------------------------------------------------
---------------------tcaaacaa-------------------------------
----------------ttaattgggg-------------------gctta-ttt-gg-c-
--------------ggca-----------gcagc-ta-gc-a-t-attgtatt-------
------------------------------------------------------------
------------------------------------------------------------
------------------------------------------------------------
------------------------------------------------------------
--------t-ttttg-ct-gg--c-tactgctgct-g------------tgta-ag-c--
--------------------------tctatcat--------------------------
------------gg---------------------------------------g-tatac
ttggcg---gc---ag-cagctagca-ta-tc-gtat-t--t-ttttg-ctggcaactgc
tac--tgggtataccct---gtc-atggc-aagcgctcggac-cttggtttgagc-agga
gca-tga-a--tttt-aaa-ccatttactaattactgaatatactgtggg-gacgaaagt
ctctgcttttaactagatagcaactttcagcagtggatgtctaggctcgcacatcg-atg
aagaacgctgcgaactgcgatacgtaatgcgaattgcaggattca--gtgagtcatcgaa
attttgaacgcatatt-g-ca-cttcc-gggct-ctctacc-cgggagtatgcctgtatc
agtgtccgtacaacaaacttggttttcttccttcc-gtgtagtcggtggaagatatgtca
gatgtg-aagtgtcttgcggc---tgattttc--ggatcg-gctgcgagtcctttgaaat
gtacagaactgtac-ttctc-tttgctcgaaaagcgtggtgttactggt--tgtaaagac
tgaccgtgtggcaaaacaggcgactgtgattgtctgctggggca-tt-aatggaggagtg
ttcaattcgcggtatggttggctt-cggctaaacaggc-gcytactggacattctttcag
ctgtggcgg-tat-atc-tggtgaaccgtag--t-cacgtg---gtcttgg--ttttgaa
t--cggtttcgc-tggt-gc----------gaagtaga-gtgaca-gtttcggct-gtc-
--ga-g-ggt-cgatcc-at-ttgg-gaaa-ttt--gtgcggtgc--ggcttcggtcgcg
ctg-catctc--------------------------------------------------
----------a-----att-----------------------------------------
------------------------------------------------------g
>EF174917
a-----------------------------------------------------------
----tc------------------------------------------------------
-----------------------aaacaattaattgggggc-------------------
--------------------------------ttat------------------------
---------ttggcggcagcagctagcatattgta-tttttttgctggctactgctgctg
tgtaagctctatcatgggtatacttggcggcagcagctagcatattgttt--tttttgct
ggc----------tactgttgctgtgtaagt----------gtttatttggcggcagcag
ctagcatattgtatt-tttttgctggctactgttgctgtgtaagtgttta-ttt-gg-c-
--------------ggca-----------gcagc-ta-gc-a-t-attgtatt-------
------------------------------------------------------a---tt
tttgctggctactgctgctatgtaagcgtttatttggcgga-------------------
------------------------------------------------------------
-----------------------------------------------accggctagcata
tcgtatttt-ttttg-ct-gg--c-ttcttctact-a------------tgta-ag-c--
--------atttatttggcggcattggctagcatatcgtatt-ttttttgctggctactt
ctgctgtgt-aagc---------------------------------------a-tttat
ttggtg---ac---ag-cggctagca-ta-tt-gtat-ttgt-ttttg-ctggctactgc
tac--tgggtataccct---gtc-atggt-aagcgctcggac-cttggtttgagc-agga
gca-tga-a--tttt-aaa-ccatttactaattactgaatatactgtgggggacgaaagt
ctctgcttttaactagatagcaactttcagcagtggatgtctaggctcgcacatcg-atg
aagaacgctgcgaactgcgatacgtaatgcgaattgcaggattca--gtgagtcatcgaa
attttgaacgcatatt-g-ca-cttct-gggct-ctctact-caggagtatgcctgtatc
agtgtccgtacaacaaacttggttttcttccttcc-gtgtagtcggtggaagatatgcca
gatgtg-aagtgtcttgcggc---tgattttc--ggatcg-gctgcgagtcctttgaaat
gtacagaactgtac-ttctc-tttgctcgaaaagcgtggtgttactggt--tgtaaagac
tgaccgtgtggccaaacaggcgactgtgattgtctgctggggca-tt-aatggaggagtg
ttcaattcgcggtatggttggctt-cggctaaacagac-gcttactggacattctttcag
ctgtggcgg-tat-atc-tggtgaaccgtag--t-cacgtg---gtcttgg--ttttgaa
t--cggtttcgc-tggt-gc----------gaagtaga-gtgaca-gtttcggct-gtc-
--ga-g-ggt-cgatcc-at-ttgg-gaaa-ttt--gtgcggtgc--ggcttcggtcgcg
ctg-catctc--------------------------------------------------
----------a-------------------------------------------------
------------------------------------------------------a
>EF174916
g-----------------------------------------------------------
------------------------------------------------------------
------------------------------------ggggc-------------------
--------------------------------ttat------------------------
---------t--------------------------------------------------
------------------------tggcggcagcaactagcatatcgtattatttttgct
ggc----------tactgctgctgtgtaagc-----------------------------
----------------tctatcatgg-------------------gtata-ctt-ag-c-
--------------ggca-----------acagc-ta-gc-a-t-attgtatt-------
------------------------------------------------------------
------------------------------------------------------------
------------------------------------------------------------
------------------------------------------------------------
----------ttttg-ct-gg--c-tactgctgct-a------------tgta-ag-t--
--------gtttatttggcggcagcagctagcatatcgtattattttttgctggctactt
ctgctgtgt-aagc---------------------------------------a-tttat
tcggcg---gc---ag-cagctagca-ta-tc-gtat-t-at-ttttg-ctgacgactgc
tac--taggtataccct---gtc-atggc-aagcgctcggac-cttgatttgagc-agga
gca-tga-a--tttt-aaa-ccatttactaattactgaatatactgcggg-gacgaaagt
ctctgcttttaactagataacaactttcagcagtggatgtctaggctcgcacatcg-atg
aagaacgctgcgaactgcgatacgtaatgcgaattgcaggattca--gtgagtcatcgaa
attttgaacgcatatt-g-ca-cttcc-gggct-ctctact-cgggagtatgcctgtatc
agtgtccgtacaacaaacttggttttcttccttcc-gtgtagtcggtggaagatatgcca
gatgtg-aagtgtcttgcgac---tgattttc--ggatcg-gctgcgagtcctttgaaat
gtacagaactgtac-ttctc-tttgctcgaaaagcgtggtgttactggt--tgtaaagac
tgaccgtgtggccaaacaggcgactgtgattgtctgctggggca-tt-aatggaggagtg
ttcaattcgcggtatggttggctt-cggctaaacagac-gcttactggacattctttcag
ttgtggcgg-tat-atc-tggtgaaccgtag--t-cacgtg---gtcttgg--ttttgaa
t--cggtttcgc-tggt-gc----------gaagtaga-gtgaca-gtttcggct-gtc-
--ga-g-ggt-cgatcc-at-ttgg-gaaa-ttt--gtgcggtgc--ggcttcggtcgcg
ctg---------------------------------------------------------
------------------------------------------------------------
------------------------------------------------------c
>EF174915
t-----------------------------------------------------------
------------------------------------------------------------
------------------------------------------------------------
------------------------------------------------------------
------------------------------------------------------------
--------------------tatttggcggcagcaactagcatatcgtattatttttgct
ggc----------tactgctgctgtgtaagc-----------------------------
----------------tctatcatgg-------------------gtata-ctt-ag-c-
--------------ggca-----------acagc-ta-gc-a-t-attgtatt-------
------------------------------------------------------------
------------------------------------------------------------
------------------------------------------------------------
------------------------------------------------------------
----------ttttg-ct-gg--c-tactgctgct-a------------tgta-ag-t--
--------gtttatttggcggcagcagctagcatatcgtattattttttgctggctactt
ctgctgtgt-aagc---------------------------------------a-tttat
tcggcg---gcggcag-cagctagca-ta-tc-gtat-t-at-ttttg-ctgacgactgc
tac--taggtataccct---gtc-atggc-aagcgctcggac-cttgatttgagc-agga
gca-tga-a--tttt-aaa-ccatttactaattactgaatatactgcggg-gacgaaagt
ctctgcttttaactagataacaactttcagcagtggatgtctaggctcgcacatcg-atg
aagaacgctgcgaactgcgatacgtaatgcgaattgcaggattca--gtgagtcatcgaa
attttgaacgcatatt-g-ca-cttcc-gggct-ctctact-cgggagtatgcctgtatc
agtgtccgtacaacaaacttggttttcttccttcc-gtgtagtcggtggaagatatgcca
gatgtg-aagtgtcttgcgac---tgattttc--ggatcg-gctgcgagtcctttgaaat
gtacagaactgtac-ttctc-tttgctcgaaaagcgtggtgttactggt--tgtaaagac
tgaccgtgtggccaaacaggcgactgtgattgtctgctggggca-tt-aatggaggagtg
ttcaattcgcggtatggttggctt-cggctaaacagac-gcttactggacattctttcag
ttgtggcgg-tat-atc-tggtgaaccgtag--t-cacgtg---gtcttgg--ttttgaa
t--cggtttcgc-tggt-gc----------gaagtaga-gtgaca-gtttcggct-gtc-
--ga-g-ggt-cgatcc-at-ttgg-gaaa-ttt--gtgcggtgc--ggcttcggtcg--
------------------------------------------------------------
------------------------------------------------------------
------------------------------------------------------c
>EF174914
t-----------------------------------------------------------
------------------------------------------------------------
------------------------------------------------------------
------------------------------------------------------------
------------------------------------------------------------
-----------------------ttggcggcagcaactagcatatcgtattatttttgct
ggc----------tactgctgctgtgtaagc-----------------------------
----------------tctatcatgg-------------------gtata-ctt-ag-c-
--------------ggca-----------acagc-ta-gc-a-t-attgtatt-------
------------------------------------------------------------
------------------------------------------------------------
------------------------------------------------------------
------------------------------------------------------------
----------ttttg-ct-gg--c-tactgctgct-a------------tgta-ag-t--
--------gtttatttggcggcagcagctagcatatcgtattattttttgctggctactt
ctgctgtgt-aagc---------------------------------------a-tttat
tcggcg---gcggcag-cagctagca-ta-tc-gtat-t-at-ttttg-ctgacgactgc
tac--taggtataccct---gtc-atggc-aagcgctcggac-cttgatttgagc-agga
gca-tga-a--tttt-aaa-ccatttactaattactgaatatactgcggg-gacgaaagt
ctctgcttttaactagataacaactttcagcagtggatgtctaggctcgcacatcg-atg
aagaacgctgcgaactgcgatacgtaatgcgaattgcaggattca--gtgagtcatcgaa
attttgaacgcatatt-g-ca-cttcc-gggct-ctctact-cgggagtatgcctgtatc
agtgtccgtacaacaaacttggttttcttccttcc-gtgtagtcggtggaagatatgcca
gatgtg-aagtgtcttgcgac---tgattttc--ggatcg-gctgcgagtcctttgaaat
gtacagaactgtac-ttctc-tttgctcgaaaagcgtggtgttactggt--tgtaaagac
tgaccgtgtggccaaacaggcgactgtgattgtctgctggggca-tt-aatggaggagtg
ttcaattcgcggtatggttggctt-cggctaaacagac-gcttactggacattctttcag
ttgtggcgg-tat-atc-tggtgaaccgtag--t-cacgtg---gtcttgg--ttttgaa
t--cggtttcgc-tggt-gc----------gaagtaga-gtgaca-gtttcggct-gtc-
--ga-g-ggt-cgatcc-at-ttgg-gaaa-ttt--gtgcggtgc--ggcttcggtcg--
------------------------------------------------------------
------------------------------------------------------------
------------------------------------------------------c
>EF174913
t-----------------------------------------------------------
------------------------------------------------------------
------------------------------------------------------------
------------------------------------------------------------
------------------------------------------------------------
--------------------------------------aaaa----------ctttccac
gtg----------aaccg-tatcaaacaa-------------------------------
----------------ttaattgggg-------------------gctta-ttt-gg-c-
--------------ggca-----------gcagc-ta-gc-a-t-attgtatt-------
------------------------------------------------------------
------------------------------------------------------------
------------------------------------------------------------
------------------------------------------------------------
--------t-ttttg-ct-gg--c-tactgctgct-g------------tgta-ag-ctc
tatcatgggtatacttggcggcagcagctagcatattgtatt-ttttt-gctggctactg
ctgctgtgt-aagc---------------------------------------a-tttat
ttggtg---gc---ag-ctgctagca-ta-tt-gtat-tttt-ctttg-ctggcaactgc
tac--tgggtataccct---gtc-atggc-aagcgctcggac-cttggtttgagc-agga
gca-tga-a--tttt-aaa-ccatttactaattactgaatatactgtggg-gacgaaagt
ctctgcttttaactagatagcaactttcagcagtggatgtctaggctcgcacatcg-atg
aagaacgctgcgaactgcgatacgtaatgcgaattgcaggattca--gtgagtcatcgaa
attttgaacgcatatt-g-ca-cttcc-gggct-ctctacc-cgggagtatgcctgtatc
agtgtccgtacaacaaacttggttttcttgcttcc-gtgtagtcggtggaagatatgcca
gatgtg-aagtgtcttgcggc---tgactttc--ggatcg-gctgcgagtcctttgaaat
gtacagaactgtac-ttctc-tttgctcgaaaagcgtggtgttactggt--tgtaaagac
tgaccgtatagcaaaacaggcgactgtgattgtctgctggggca-tt-aatggaggagtg
ttcaattcgcggtatggttggctt-cggctaaacaggc-gcttactagacattctttcag
ctgtggcgg-tat-atc-tggtgaaccgtag--t-cacgtg---gtcttgg--ttttgaa
t--cggtttcgc-tggt-gt----------gaagtaga-gtgaca-gtttcggct-gtc-
--ga-g-ggt-cgatcc-at-ttgg-gaaa-ttt--gtgcggtgc--ggcttcggtcgct
ctg-catctc--------------------------------------------------
----------a-----attggacctgat----------atcaggca-----ag--atta-
cccgctgaa------cttaagcatat---t------------------------a
>EF174912
t-----------------------------------------------------------
----cg------------------------------------------------------
-----------------------------------gaagga-------------------
--------------------------------tcat------------------------
---------t-----accacacctaaaactttcca---cgtgaaccgtatcaaacaatta
attggg----------ggcttatttggcggcagcagctagcatattgtattttttttgct
ggc----------tactgttgctgtgtaagt----------gtttatttagcagcagcag
acagcatattgtatt-tttttgctggctactgctgctatgtaagtgttta-ttt-gg-c-
--------------ggca-----------gcagc-ta-gc-a-t-attgtatt-------
------------------------------------------------------------
------------------------------------------------------------
------------------------------------------------------------
------------------------------------------------------------
--------t-ttttg-ct-gg--c-tacttctgct-g------------tgta-ag-c--
--------atttatttggcggcagcggctagcatatcgtatt-ttttt-gctggctactg
ctgctgtgt-aagc---------------------------------------a-tttat
ttggtg---gc---ag-ttgctagca-tt-tt-gtat-t--t-tcttg-ctggcaactgc
tac--tgggtataccct---gtc-atggc-aaacgctcggac-cttggtttgagc-agga
gca-tga-a--tttt-aaa-ccatttactaattactgaatatactgtggg-gacgaaagt
ctctgcttttaactagataacaactttcagcagtggatgtctaggctcgcacatcg-atg
aagaacgctgcgaactgcgatacgtaatgcgaattgcaggattca--gtgagtcatcgaa
attttgaacgcatatt-g-ca-cttcc-gggct-ctctact-cgggagtatgcctgtatc
agtgtccgtacaacaaacttggttttcttccttcc-gtgtagtcggtggaagatatgcca
gatgtg-aagtgtcttgcggc---tgattttc--ggatcg-gctgcgagtcctttgaaat
gtacagaactgtac-ttctc-tttgctcgaaaagcgtggtgttactggt--tgtaaagac
tgaccgtgtggcaaaacaggcgactgtgattgtctgctggggca-tt-aatggaggagtg
ttcaattcgcggtatggttggctt-cggctaaacaggc-gcttactggacattctttcag
ctgtggcgg-tat-atc-tggtgaaccgtag--t-cacgtg---gtcttgg--ttttgaa
t--cggtttcgc-tggt-gc----------gaagtaga-gtgaca-gtttcggct-gtc-
--ga-g-ggt-cgatcc-at-ttgg-gaaa-ttt--gtgcggtgc--gg-----------
------------------------------------------------------------
------------------------------------------------------------
------------------------------------------------------c
>EF174911
c-------------------------------------------------------gg--
------------------------------------------------------------
------------------------------------------------------------
------------------------------------------------------------
------------------------------------------------------------
------------------------------------------------------------
------------------------------------------------------------
------------------------aa-------------------ggatc-att-ac-c-
-----------------------------acacc-ta-aa-a-a-ctt------------
------------------------------------------------------------
------------------------------------------------------------
------------------------------------------------------------
------------------------------------------------------------
--------t-ccacg-tg-aa--c-cgtatcaaac-c------------aatt-aa-t--
------------------------------------------------------------
--------t-gggg---------------------------------------g-tttgc
ttggcg---ga---aa-ctgcaggca----tc-tttt------tgttg-ccggtggttgc
tgc--cgaaaaagccct---atc-atggc-gagcgttcggac-ctcggtcggagccagta
gct-t---g--ttgt-aaa-cccattcctaattactgaatatactgtggg-gacgaaagt
ctctgcttttaactagatagcaactttcagcagtggatgtctaggctcgcacatcg-atg
aagaacgctgcgaactgcgatacgtaatgcgaattgcaagattca--gtgagtcatcgaa
attttgaacgcatatt-g-ca-ctccc-gggttcagc--ct-cgggagtatgcctgtatc
agtgtccgtacaccaaccttggttttcttctttcc-gtgtagtcggtggaggatatgcca
gatgtg-aagtgtcttgcggc---tggttttc--ggatcg-gctgcgagtccttttaaat
gtacagaactgtac-ttctc-tt-gctcgaaaagcgtggcgttgctggt--tgtgaagac
tgtccatgtggctagtc-ggcgatca-gtttgtctattgtggca-tt-aatggaggaatg
ttcgattcgcggtatgattggctt-cggctaagcagac-gtttattggatgtttttcctg
ctatggtgg-tattaac-tgatgaaccgtat--t-catgtg-t--acttggt-ttttgaa
t--cggctttgc-tggt-gc----------gaagtaga-gtgaca-gtttaggct-gtc-
--gagg-ggt-cgatcc-at-ttgg-gaaa-ttt--gcgtagtgc--ggctttggtcgcg
ttg-cgtctc--------------------------------------------------
----------t-----attggacctgat----------atcaggca-----ag--atta-
cccgct-ga------acttaagca-tat-t------------------------a
>EF174910
c-----------------------------------------------------------
------------------------------------------------------------
------------------------------------------------------------
------------------------------------------------------------
------------------------------------------------------------
------------------------------------------------------------
------------------------------------------------------------
------------------------------------------------------------
----------------------------------------------tt------------
------------------------------------------------------------
------------------------------------------------------------
------------------------------------------------------------
------------------------------------------------------------
--------t-ccacg-tg-aa--c-cgtatcaaac-c------------aact-a--t--
------------------------------------------------------------
--------t-gggg---------------------------------------g-tttgt
ttggcg---gc---gg-ctgcaggca----tc-attt------tgctg---gcgg-ctgc
tgc--tgagcaatccct---atc-aaggc-gagcactcggat-ttcggtctgagttagta
gca-tac-a--tttt-aaa-cccattcctaattactgaatatactgtggg-gacgaaagt
ctctgcttttaactagatagcaactttcagcagtggatgtctaggctcgcacatcg-atg
aagaacgctgcgaactgcgatacgtaatgcgaattgcaggattca--gtgagtcatcgaa
attttgaacgcatatt-g-ca-cttcc-gggtt-agt--cc-tggaagtatgcctgtatc
agtgtccgtacaacaaacttggttttcttccttcc-gtgtagtcggtggaggatatgcca
gatgtg-aagtgtcttgcggc---tgattttc--gaatcg-actgtgagtcctttgaaat
gtacagaactg-ac-ttctc-attgttcgaaaagcgtagcgttgctggt--tgtggaggc
tgtccgtgtgacaagtc-ggcgatcg-gtttgtctgctgtggcg-tt-aa-ggaggagtg
ttcgtttcgcggtatggttagctt-cggctgaacaggc-gcttatcggatattctttctg
ctgtggtgg-tat-gac-tggtgaaccgtag--t-cgtatg-t-gacttggc-ttctgaa
t--cggctttgc-taaa-gt----------gaagtaga-ttgaca-gtttaggct-gtc-
--ga-gaagt-cgatcc-at-ttgg-gaat---t--gtgcggtgt--ggcttcggtcgcg
cgg-catctc--------------------------------------------------
----------a-----attggacctgat----------atcaggca-----ag--atta-
cccgct-ga------actt-----------------------------------a
>EF174909
c-----------------------------------------------------------
------------------------------------------------------------
------------------------------------------------------------
------------------------------------------------------------
------------------------------------------------------------
------------------------------------------------------------
------------------------------------------------------------
-----------------------------------------------------t------
-----------------------------------------------t------------
------------------------------------------------------------
------------------------------------------------------------
------------------------------------------------------------
------------------------------------------------------------
--------t-ccacg-tg-aa--c-cgtatcaaac-c------------aact-a--t--
------------------------------------------------------------
--------t-gggg---------------------------------------g-tttgt
ttggcg---gc---gg-ctgcaggca----tc-attt------tgctg---gcgg-ctgc
tgc--tgagcaatccct---atc-aaggc-gagcactcggat-ttcggtctgagttagta
gca-tac-a--ttty-aaa-cccattcctaattactgaatatactgtggg-gacgaaagt
ctctgcttttaactagatagcaactttcagcagtggatgtctaggctcgcacatcg-atg
aagaacgctgcgaactgcgatacgtaatgcgaattgcaggattca--gtgagtcatcgaa
attttgaacgcatatt-g-ca-cttcc-gggtt-agt--cc-tggaagtatgcctgtatc
agtgtccgtacaacaaacttggttttcttccttcc-gtgtagtcggtggaggatatgcca
gatgtg-aagtgtcttgcggc---tgattttc--gaatcg-actgygagtccttttaaat
gtatagaactg-ac-ttctc-attgtacgaaaagcgtagcgttgctggt--tgtggaggc
tgtccgtgtgacaagtc-ggcgatcg-gtttgtctgctgtggcg-tt-aa-ggaggagtg
ttcgtttcgcggtatggttagctt-cggctgaacaggc-gcttatcggatattctttctg
ctgtggtgg-tat-gac-tggtgaaccgtag--t-cgtatg-t-gacttggc-ttctgaa
t--cggctttgc-taaa-gt----------gaagtaga-ttgaca-gtttaggct-gtcg
agga-gaagt-cgatcc-at-ttgg-gaat---t--gtgcggtgt--ggcttcggtcgcg
cgg-catctc--------------------------------------------------
----------a-----attggacctgat----------atcaggca-----ag--atta-
cccgct-ga------acttaagca-tat-t------------------------a
>EF174908
a-----------------------------------------------------------
------------------------------------------------------------
------------------------------------------------------------
------------------------------------------------------------
------------------------------------------------------------
------------------------------------------------------------
------------------------------------------------------------
-----------------------------------------------------c----c-
-----------------------------acacc-ta-aa-a-a-ctt------------
------------------------------------------------------------
------------------------------------------------------------
------------------------------------------------------------
------------------------------------------------------------
--------t-ccacg-tg-aa--c-cgtatcaaac-c------------aact-a--t--
------------------------------------------------------------
--------t-gggg---------------------------------------g-tttgt
ttggcg---gc---gg-ctgcaggca----tc-attt------tgctg---gcgg-ctgc
tgc--tgagcaatccct---atc-aaggc-gagcactcggat-ttcggtctgagttagta
gca-tac-a--tttc-aaa-cccattcctaattactgaatatactgtggg-gacgaaagt
ctctgcttttaactagatagcaactttcagcagtggatgtctaggctcgcacatcg-atg
aagaacgctgcgaactgcgatacgtaatgcgaattgcaggattca--gtgagtcatcgaa
attttgaacgcatatt-g-ca-cttcc-gggtt-agt--cc-tggaagtatgcctgtatc
agtgtccgtacaacaaacttggttttcttccttcc-gtgtagtcggtggaggatatgcca
gatgtg-aagtgtcttgcggc---tgattttc--gaatcg-actgtgagtccttttaaat
gtatagaactg-ac-ttctc-attgtacgaaaagcgtagcgttgctggt--tgtggaggc
tgtccgtgtgacaagtc-ggcgatcg-gtttgtctgctgtggcg-tt-aa-ggaggagtg
ttcgtttcgcggtatggttagctt-cggctgaacaggc-gcttatcggatattctttctg
ctgtggtgg-tat-gac-tggtgaaccgtag--t-cgtatg-t-gacttggc-ttctgaa
t--cggctttgc-taaa-gt----------gaagtaga-ttgaca-gtttaggct-gtcg
agga-gaagt-cgatcc-at-ttgg-gaat---t--gtgcggtgt--ggcttcggtcgcg
cgg-catctc--------------------------------------------------
----------a-----attggacctgat----------atcaggca-----ag--atta-
cccgct-ga------acttaagca-ta---------------------------t
>EF174907
c-----------------------------------------------------------
------------------------------------------------------------
------------------------------------------------------------
------------------------------------------------------------
------------------------------------------------------------
------------------------------------------------------------
------------------------------------------------------------
------------------------------------------------------------
----------------------------------------------tt------------
------------------------------------------------------------
------------------------------------------------------------
------------------------------------------------------------
------------------------------------------------------------
--------t-ccacg-tg-aa--c-cgtatcaaac-c------------aact-a--t--
------------------------------------------------------------
--------t-gggg---------------------------------------g-tttgt
ttggcg---gc---gg-ctgcaggca----tc-attt------tgctg---gcgg-ctgc
tgc--tgagcaatccct---atc-aaggc-gagcactcggat-ttcggtctgagttagta
gca-tac-a--tttt-aaa-cccattcctaattactgaatatactgtggg-gacgaaagt
ctctgcttttaactagatagcaactttcagcagtggatgtctaggctcgcacatcg-atg
aagaacgctgcgaactgcgatacgtaatgcgaattgcaggattca--gtgagtcatcgaa
attttgaacgcatatt-g-ca-cttcc-gggtt-agt--cc-tggaagtatgcctgtatc
agtgtccgtacaacaaacttggttttcttccttcc-gtgtagtcggtggaggatatgcca
gatgtg-aagtgtcttgcggc---tgattttc--gaatcg-actgtgagtcctttgaaat
gtacagaactg-ac-ttctt-attgttcgaaaagcgtagcgttgctggt--tgtggaggc
tgtccgtgtgacaagtc-ggcgatcg-gtttgtctgctgtggcg-tt-aa-ggaggagtg
ttcgtttcgcggtatggttagctt-cggctgaacaggc-gcttatcggatattctttctg
ctgtggtgg-tat-gac-tggtgaaccgtag--t-cgtatg-t-gacttggc-ttctgaa
t--cggctttgc-taaa-gt----------gaagtaga-ttgaca-gtttaggct-gtc-
--ga-gaagt-cgatcc-at-ttgg-gaat---t--gtgcggtgt--ggcttcggtcgcg
cgg-catctc--------------------------------------------------
----------a-----attggacctgat----------atcaggca-----ag--atta-
cccgct-ga------actt-----------------------------------a
>EF174906
c-----------------------------------------------------------
------------------------------------------------------------
------------------------------------------------------------
------------------------------------------------------------
------------------------------------------------------------
------------------------------------------------------------
------------------------------------------------------------
------------------------------------------------------------
----------------------------------------------tt------------
------------------------------------------------------------
------------------------------------------------------------
------------------------------------------------------------
------------------------------------------------------------
--------t-ccacg-tg-aa--c-cgtatcaaac--------------aaca-aa-t--
------------------------------------------------------------
--------t-gggg---------------------------------------g-tttgt
ttggcg---gc---gg-ctgctggca----tc-tttt------t--tg-ctagcggctgc
tgc--tgagcaagccct---atc-atggc-gagcgttcggac-ctcggtcggagccagta
gct-ttc-a--ttgt-aaa-cccattcttaattactgaatatactgtagg-gacgaaagt
ctctacttttaactagatagcaactttcagcagtggatgtctaggctcgcacatcg-atg
aagaacgctgcgaactgcgatacgtaatgcgaattgcaggattca--gtgagtcatcgaa
attttgaacgcatatt-g-ca-ctcct-gggttcagc--ct-caggagtatgcctgtatc
agtgtccgtacaccaaacttggttttcctctttcc-gtgtagtcggtggaggatatgcca
gatgtg-aagtgtcttgcggc---tggttttc--ggatcg-gctgcgagtcctttgaaat
gtacagaactgtac-ttctc-tttgctcgaaaagcgtggcgttgttggt--tgtgaaggc
tgtccgtgtgaccagtc-ggcgatca-gtttgtctgctgtagtg-tt-aatggaggaatg
ttcgattcgcggtatgattggctt-cggctgagcagac-gcttattggacgtttttcctg
ctgtagcgg-tatgaac-tggtgaaccgtag--t-catgtg-t-gacttggc-ttttgaa
t--cggcattgc-tggt-gc----------gaagtaga-gtggca-gtctcggct-gtc-
--ga-g-ggt-cgatcc-at-ttgg-gaaa-ttt--gcgcagtgc--gacttcggtcacg
cgg-cgtctc--------------------------------------------------
----------a-----attggacctgat----------atcaggca-----ag--atta-
cccgct-ga------acttaagca-tat-t------------------------a
>EF174905
g--------------------------------------------------------g--
------------------------------------------------------------
------------------------------------------------------------
------------------------------------------------------------
------------------------------------------------------------
------------------------------------------------------------
------------------------------------------------------------
------------------------aa-------------------ggatc-att-ac-c-
-----------------------------acacc-ta-aa-a-a-ctt------------
------------------------------------------------------------
------------------------------------------------------------
------------------------------------------------------------
------------------------------------------------------------
--------t-ccacg-tg-aa--c-cgtatcaaac-c------------aatt-aa-t--
------------------------------------------------------------
--------t-gggg---------------------------------------g-tttgc
ttgacg---gc---aa-ctgcaggca----tc-tttt------tgttg-ctggtggttgc
tgc--cgaaaaagccct---atc-atggc-gagcgttcggac-ctcggtcggagcgagta
gct-tt--a--ttgt-aaa-cccattcctaattactgaatatactgtggg-gacgaaagt
ctctgcttttaactagatagcaactttcagcagtggatgtctaggctcgcacatcg-atg
aagaacgctgcgaactgcgatacgtaatgcgaattgcaggattca--gtgagtcatcgaa
attttgaacgcatatt-g-ca-ctccc-gggttcagc--ct-cgggagtatgcctgtatc
agtgtccgtacaccaaccttggttttcttctttcc-gtgtagtcggtggaggatatgcca
gatatg-aagtgtcttgcggc---tgattttc--ggatcg-gctgcgagtccttttaaat
gtacagaactgtac-ttctc-tttgctcgaaaagcgtggcgttgctggt--tgtgaagac
tgtccatgtggctagtc-ggcgatcg-gtttgtctactgtggca-tt-aatggaggaatg
ttcgattcgcggtatgattggctt-cggctaaacagac-gtttattggatgtttttcctg
ctatggtgg-tctgaac-tggtgaaccgtat--t-catgtg-t--acttggt-ttttgaa
t--cggctttgc-tggt-gc----------gaagtaga-gtggca-gtttaggct-gtc-
--ga-g-ggt-cgatcc-at-ttgg-gaaa-ttt--tcgtagtgc--aacctcggttgcg
ctg-cgtctc--------------------------------------------------
----------a-----rttggacctgat----------atcaggca-----ag--atta-
cccgct-ga------acttaagca-tat-taataagc-g-----gaggaa----a
>EF174904
c----------------------------------------------------------g
------------------------------------------------------------
------------------------------------------------------------
------------------------------------------------------------
------------------------------------------------------------
------------------------------------------------------------
------------------------------------------------------------
-----------------------gaa-------------------ggatc-att-ac-c-
-----------------------------acacc-ta-aa-a-a-cat------------
------------------------------------------------------------
------------------------------------------------------------
------------------------------------------------------------
------------------------------------------------------------
--------t-ccacg-tg-aa--c-cgtatcaaca-a------------acca-at-t--
------------------------------------------------------------
--------t-gggg---------------------------------------a-tatgt
ttggtg---gc---gg-ctactagcgaaatta-tttt------tgctg---gctg-ctgc
tac--tgggcaagtcct---atc-atggc-gagcgtttggac-ttcggtctgagctagta
gcg-cta-a--tttt-aaa-cccattcctaattactga-tatactgtggg-gacgaaagt
ctctgcttttaactagatagcaactttcagcagtggatgtctaggctcgcacatcg-atg
aagaacgctgcgaactgcgatacgtaatgcgaattgcaggattca--gtgagtcatcgaa
attttgaacgcatatt-g-ca-ctctc-gggttcagc--cc-cgggagtatgcctgtatc
agtgtccgtacaamaaacttggttttcttctttcc-gtgtagtcggtggaggatatgcca
gatgtg-aagtgtcttgcgat---tggttttc--gaatct-gctgcgagtcctttgaaat
gtacaacactgtac-ttctc-tttgctcaaaaagcgtggcgttgctggt--tgtgaaggc
tgtctgtgtggcaagtc-ggcgatcg-gtttgtttgctgtggca-tt-caaggaggaata
tttgattcgcggtatggttggctt-cggctgaacagac-gcttattagacgttctacctg
ctatggcg--tatgaac-tggtgaaccgtag--t-catatg-t-gacttggc-ttttgaa
t--cggttttgc-tg-t-gc----------gaagtaga-gtgaca-gtttaggct-gtc-
--ga-g-ggt-cgatcc-at-ttgg-gaaa-tta--gtgcggtgc--gatttcggtcgcg
cag-catcct--------------------------------------------------
----------a-----attggacctgat----------atcaggca-----ag--atta-
cccgct-ga------acttaagca-tat-t------------------------a
>EF174903
g--------------------------------------------------------g--
------------------------------------------------------------
------------------------------------------------------------
------------------------------------------------------------
------------------------------------------------------------
------------------------------------------------------------
------------------------------------------------------------
------------------------aa-------------------ggatc-att-ac-c-
-----------------------------acacc-ta-aa-a-a-ctt------------
------------------------------------------------------------
------------------------------------------------------------
------------------------------------------------------------
------------------------------------------------------------
--------t-ccacg-tg-aa--c-cgtatcaaac-c------------aatt-aa-t--
------------------------------------------------------------
--------t-gggg---------------------------------------g-tttgc
ttggcg---ga---aa-ctgcaggca----tc-tttt------tgttg-ccggtggttgc
tgc--cgaaaaagccct---atc-atggc-gagcgttcggac-ctcggtcggagccagta
gct-t---g--ttgt-aaa-cccattcctaattactgaatatactgtggg-gacgaaagt
ctctgcttttaactagatagcaactttcagcagtggatgtctaggctcgcacatcg-atg
aagaacgctgcgaactgcgatacgtaatgcgaattgcaagattca--gtgagtcatcgaa
attttgaacgcatatt-g-ca-ctccc-gggttcagc--ct-cgggagtatgcctgtatc
agtgtccgtacaccaaccttggttttcttctttcc-gtgtagtcggtggaggatatgcca
gatgtg-aagtgtcttgcggc---tggttttc--ggatcg-gctgcgagtccttttaaat
gtacagaactgtac-ttctc-tt-gctcgaaaagcgtggcgttgctggt--tgtgaagac
tgtccatgtggctagtc-ggcgatca-gtttgtctattgtggca-tt-aatggaggaatg
ttcgattcgcggtatgattggctt-cggctaagcagac-gtttattggatgtttttcctg
ctatggtgg-tattaac-tgatgaaccgtat--t-catgtg-t--acttggt-ttttgaa
t--cggctttgc-tggt-gc----------gaagtaga-gtgaca-gtttaggct-gtc-
--gagg-ggt-cgatcc-at-ttgg-gaaa-ttt--gcgtagtgc--ggctttggtcgcg
ttg-cgtctc--------------------------------------------------
----------t-----attggacctgat----------atcaggca-----ag--atta-
cccgct-ga------acttaagca-tat-t------------------------a
>EF174902
g---------------------------------------------------g-------
------------------------------------------------------------
------------------------------------------------------------
------------------------------------------------------------
------------------------------------------------------------
------------------------------------------------------------
------------------------------------------------------------
--------------------aagga-----------------------tc-att-ac-c-
-----------------------------acacc-ta-aa-a-a-ctt------------
------------------------------------------------------------
------------------------------------------------------------
------------------------------------------------------------
------------------------------------------------------------
--------t-ccacg-tg-aa--c-cgtatcaacc-c------------aatt-aa-t--
------------------------------------------------------------
--------t-gggg---------------------------------------g-tttac
ttggcg---gc---gg-ctgctggca----ta-gttt------tgctg---gctg-ctgc
tgc--cgagtgagccct---atc-atggt-gagtgtttggac-ctcggtctgagctagta
gct-tta-a--tttc-aaa-cccattcttaattactgaatatactgtggg-gacgaaagt
ctctgcttttaactagatagcaactttcagcagtggatgtctaggctcgcacatcg-atg
aagaacgctgcgaactgcgatacgtaatgcgaattgcaggattca--gtgagtcatcgaa
attttgaacgcatatt-g-ca-cgacc-ggggaccat--cc-cgggagtatgcctgtatc
agtgtccgtacaccaaacttggttttcttctttcc-gtgtagtcggtggaagatatgcca
gatgtg-aagtgtctttcgac---tggttttc--gaatcg-gttgtgagtcctttgaaat
gtatagaactgtac-ttctc-tttgctcgaaaagcgtggcattgctggt--tgtggaggc
tgttcgtgtgaccagtc-ggcgatcg-gtttgtctgctgtagca-tt-aatggaggagtg
ttcgattcgcggtatggttggctt-cggctaaacagac-gcttattgggctctctttctg
ctgtggcgg-tatgaac-tggtgaaccgtag--t-catgtg-t-gacttggc-ttttgaa
t--tggctttgc-tggt-gc----------gaagtaga-gtgaca-gtttcggct-gtc-
--ga-g-ggt-cgaccc-at-ttgg-gaaa-ttt--atgcggtgc--ggcttcggtcgcg
cag-tatctc--------------------------------------------------
----------a-----attggacctgat----------atcaggca-----ag--atta-
cccgct-ga------acttaagca-tat-t------------------------a
>EF174901
t-----------------------------------------------------------
------------------------------------------------------------
------------------------------------------------------------
------------------------------------------------------------
------------------------------------------------------------
------------------------------------------------------------
------------------------------------------------------------
------------------------------------------------------------
------------------------------------a-aa-a-a-ctt------------
------------------------------------------------------------
------------------------------------------------------------
------------------------------------------------------------
------------------------------------------------------------
--------t-ccacg-tg-aa--c-cgtatcaaac-c------------aact-a--t--
------------------------------------------------------------
--------t-gggg---------------------------------------g-tttgt
ttggcg---gc---gg-ctgcaggca----tc-attt------tgctg---gcgg-ctgc
tgc--tgagcaatccct---atc-aaggc-gagcactcggat-ttcggtctgagttagta
gca-tac-a--tttt-aaa-cccattcctaattactgaatatactgtggg-gacgaaagt
ctctgcttttaactagatagcaactttcagcagtggatgtctaggctcgcacatcg-atg
aagaacgctgcgaactgcgatacgtaatgcgaattgcaggattca--gtgagtcatcgaa
attttgaacgcatatt-g-ca-cttcc-gggtt-agt--cc-tggaagtatgcctgtatc
agtgtccgtacaacaaacttggttttcttccttcc-gtgtagtcggtggaggatatgcca
gatgtg-aagtgtcttgcggc---tgattttc--gaatcg-actgtgagtcctttgaaat
gtacagaactg-ac-ttctc-attgtacgaaaagcgtagcgttgctggt--tgtggaggc
tgtccgtgtgacaagtc-ggcgatcg-gtttgtctgctgtggcg-tt-aa-ggaggagtg
ttcgtttcgcggtatggttagctt-cggctgaacaggc-gcttatcggatattctttctg
ctgtggtgg-tat-gac-tggtgaaccgtag--t-cgtgtg-t-gacttggc-ttctgaa
t--cggctttgc-taaa-gt----------gaagtaga-ttgaca-gtttaggct-gtc-
--ga-gaagt-cgatcc-at-ttgg-gaat---t--gtgcggtgt--ggcttcggtcgcg
cgg-catctc--------------------------------------------------
----------a-----attggacctgat----------atcaggca-----ag--atta-
cccgct-ga------acttaagca-tat-taataagc-g-----gaggaa----a
>EF174900
t-----------------------------------------------------------
----ac------------------------------------------------------
------------------------------------cacac-------------------
------------------------------------------------------------
----------------------ctaaaactttcca---cgtgaaccgtatcaaacaattc
attggg----------ggcttatttggcggcagcaactagcatatcgtattatttttgct
ggc----------tactgctgctgtgtaagc-----------------------------
----------------tctatcatgg-------------------gtata-ctt-ag-c-
--------------ggca-----------acagc-ta-gc-a-t-attgtatt-------
------------------------------------------------------------
------------------------------------------------------------
------------------------------------------------------------
------------------------------------------------------------
----------ttttg-ct-gg--c-tactgctgct-a------------tgta-ag-t--
--------gtttatttggcggcagcagctagcatatcgtattattttttgctggctactt
ctgctgtgt-aagc---------------------------------------a-tttat
tcggcg---gc---ag-cagctagca-ta-tc-gtat-t-at-ttttg-ctgacgactgc
tac--taggtataccct---gtc-atggc-aagcgctcggac-cttgatttgagc-agga
gca-tga-a--tttt-aaa-ccatttactaattactgaatatactgcggg-gacgaaagt
ctctgcttttaactagataacaactttcagcagtggatgtctaggctcgcacatcg-atg
aagaacgctgcgaactgcgatacgtaatgcgaattgcaggattca--gtgagtcatcgaa
attttgaacgcatatt-g-ca-cttcc-gggct-ctctact-cgggagtatgcctgtatc
agtgtccgtacaacaaacttggttttcttccttcc-gtgtagtcggtggaagatatgcca
gatgtg-aagtgtcttgcgac---tgattttc--ggatcg-gctgcgagtcctttgaaat
gtacagaactgtac-ttctc-tttgctcgaaaagcgtggtgttactggt--tgtaaagac
tgaccgtgtggccaaacaggcgactgtgattgtctgctggggca-tt-aatggaggagtg
ttcaattcgcggtatggttggctt-cggctaaacagac-gcttactggacattctttcag
ttgtggcgg-tat-atc-tggtgaaccgtag--t-cgcgtg---gtcttgg--ttttgaa
t--cggtttcgc-tggt-gc----------gaagtaga-gtgaca-gtttcggct-gtc-
--ga-g-ggt-cgatcc-at-ttgg-gaaa-ttt--gtgcggtgc--ggcttcggtcgcg
ctg-catctc--------------------------------------------------
----------a-----attg----------------------------------------
------------------------------------------------------g
>EF174899
g-----------------------------------------------------------
------------------------------------------------------------
------------------------------------------------------------
------------------------------------------------------------
------------------------------------------------------------
------------------------------------------------------------
------------------------------------------------------------
-----------------------gaa-------------------ggatc-atttac-c-
-----------------------------acatc-ta-aa-a-a-ctt------------
------------------------------------------------------------
------------------------------------------------------------
------------------------------------------------------------
------------------------------------------------------------
--------t-ccacg-tg-aa--c-cgtatcaaac-c------------aata-ca-t--
------------------------------------------------------------
--------t-gggg---------------------------------------g-attgt
ttggcg---gc---ag-ttgctggca----tc-tttt------tgctg---gctg-ctgc
tgc--tgagcaatctct---atcaatggt-gagcgttcggac-ctcgatctgaaccagta
gc--ttc-a--ttgt-aaa-cccatttctaattactgaatatactgtggg-gacgaaagt
ctctgcttttaactagatagcaactttcagcagtggatgtctaggctcgcacatcg-atg
aagaacgctgcgaactgcgatacgtaatgcgaattgcaggattca--gtgagtcatcgaa
attttgaacgcatatt-g-ca-ctccc-gggttcggc--ct-cgggagtatgcctgtatc
agtgtccgtacaccaaacttggttttcttctttcc-gtgtagtcggtggaggatctgcca
gatgtg-aagtgtcttttggc---tggttttc--gaatcg-gctgtgagtcctttgaaat
gtacagaactgtac-ttctc-tttgctcgaaaagcatggcattgctggt--tgtgaaggc
tgtccgtgtgaccagtc-ggcgatcg-gtttgtctgctgtggcg-t--aatggaggagtg
ttcgattcgcggtatggttggctt-cggctgaacagac-gcttattggacattcttcctg
ctgtagtgg-tatgaac-tggtgaaccgtag--t-tatatg-t-gacttggc-ttttgaa
t--cgactttac-tgtt-gc----------gaagtaga-gtgaca-gtttcggct-gtc-
--ga-g-ggt-cgatcc-at-ttgg-gaaa-ttt--gtgtcgtgc--ggcttcggtcgtg
cag-catctc--------------------------------------------------
----------a-----actggacctgat----------atcaggca-----ag--atta-
cccgct-ga------acttaagca-tat-t------------------------a
>EF174898
c---------------------------------------------------g-------
------------------------------------------------------------
------------------------------------------------------------
------------------------------------------------------------
------------------------------------------------------------
------------------------------------------------------------
------------------------------------------------------------
--------------------gaaagg-------------------attcc-att-ac-c-
-----------------------------acacc-ta-aa-a-a-ctt------------
------------------------------------------------------------
------------------------------------------------------------
------------------------------------------------------------
------------------------------------------------------------
--------t-ccacg-tg-aa--c-cgtatcaacc-c------------aatt-aa-t--
------------------------------------------------------------
--------t-gggg---------------------------------------g-tttac
ttggcg---gc---gg-cggctggca----ta-gttt------tgctg---gctg-ctgc
tgc--cgagtgagccct---atc-atggc-gagtgtttggac-ctcggtctgagctagta
gct-tta-a--tttt-aaa-cccattcttaattactgaatatactgtggg-gacgaaagt
ctctgcttttaactagatagcaactttcagcagtggatgtctaggctcgcacatcg-atg
aagaacgctgcgaactgcgatacgtaatgcgaattgcaggattca--gtgagtcatcgaa
attttgaacgcatatt-g-ca-ctacc-gggttacag--cc-cgggagtatgcctgtatc
agtgtccgtacatcaaacttggttttcttctttcc-gtgtagtcggtggaagatatgcca
gatgtg-aagtgtctttcgac---tgkttttc--gaatcg-gttgtgagtcctttgaaat
gtatagaactgtac-ttctc-tttgctcgaaaagcgtggcattgctggt--tgtggaggc
tgtccgtg-gaccagtc-ggcgaccg-gtttgtctactgtggca-tt-aatggaggaggg
ctcgattcgcggtatggttggctt-cggctaaacagac-gcttattgggctctcttcctg
c------------------ggtgaaccgtag--t-cttatg-t-gacttggc-ttttgaa
t--tggctttgc-tggt-gcgaagtagagtgaagtaga-gtgaca-gtttcggct-gtc-
--ga-g-ggt-cgaccc-at-ttgg-gaaa-ttt--atgcggtgc--ggcttcggtcgcg
cag-tatctc--------------------------------------------------
----------a-----attggacctga---------------------------------
------------------------------------------------------t
>EF174897
c------------------------------------------------g----------
------------------------------------------------------------
------------------------------------------------------------
------------------------------------------------------------
------------------------------------------------------------
------------------------------------------------------------
------------------------------------------------------------
--------------------gaagga-------------------tccat-tac----c-
-----------------------------acacc-ta-aa-a-a-ctt------------
------------------------------------------------------------
------------------------------------------------------------
------------------------------------------------------------
------------------------------------------------------------
--------t-ccacg-tg-aa--c-cgtatcaaac-c------------aact-a--t--
------------------------------------------------------------
--------t-gggg---------------------------------------g-tttgt
ttggcg---gc---gg-ctgcaggca----tc-attt------tgctg---gcgg-ctgc
tgc--tgagcaatccct---atc-aaggc-gagcactcggat-ttcggtctgagttagta
gca-tac-a--tttt-aaa-cccattcctaattactgaatatactgtggg-gacgaaagt
ctctgcttttaactagatagcaactttcagcagtggatgtctaggctcgcacatcg-atg
aagaacgctgcgaactgcgatacgtaatgcgaattgcaggattca--gtgagtcatcgaa
attttgaacgcatatt-g-ca-cttcc-gggtt-agt--cc-tggaagtatgcctgtatc
agtgtccgtacaacaaacttggttttcttccttcc-gtgtagtcggtggaggatatgcca
gatgtg-aagtgtcttgcggc---tgattttc--gaatcg-actgtgagtcctttgaaat
gtacagaactg-ac-ttctc-attgtacgaaaagcgtagcgttgctggt--tgtggaggc
tgtccgtgtgacaagtc-ggcgatcg-gtttgtctgctgtggcg-tt-aa-ggaggagtg
ttcgtttcgcggtatggttagctt-cggctgaacaggc-gcttatcggatattctttctg
ctgtggtgg-tat-gac-tggtgaaccgtag--t-cgtgtg-t-gacttggc-ttctgaa
t--cggctttgc-taaa-gt----------gaagtaga-ttgaca-gtttaggct-gtc-
--ga-gaagt-cgatcc-at-ttgg-gaat---t--gtgcggtgt--ggcttcggtcgcg
cgg-catctc--------------------------------------------------
----------a-----attggacctgat----------atcaggca-----ag--atta-
cccgct-ga------acttaagca-tat-taataag------------------c
>EF174896
c---------------------------------------------------g-------
------------------------------------------------------------
------------------------------------------------------------
------------------------------------------------------------
------------------------------------------------------------
------------------------------------------------------------
------------------------------------------------------------
--------------------gaaagg-------------------attcc-att-ac-c-
-----------------------------acacc-ta-aa-a-a-ctt------------
------------------------------------------------------------
------------------------------------------------------------
------------------------------------------------------------
------------------------------------------------------------
--------t-ccacg-tg-aa--c-cgtatcaacc-c------------agct-aa-t--
------------------------------------------------------------
--------t-gggg---------------------------------------g-cttat
ttagcg---gc---gg-cggctggca----ta-tttt------tgctg---gtag-ctgc
tgt--tgagtaagccct---atc-atggc-gagtgttcggac-tttggtctgaactagta
gct-tta-a--ttct-aaa-cccattcctaattactgattatactgtggg-gacgaaagt
ctctgcttttaactagatagcaactttcagcagtggatgtctaggctcgcacatcg-atg
aagaacgctgcgaactgcgatacgtaatgcgaattgcaggattca--gtgagtcatcgaa
attttgaacgcatatt-g-ca-ctacc-gggtcacag--ccacgggagtatgcctgtatc
agtgtccgtacaacaaacttggttttcttctttcc-gtgtagtcggtggaggatatgcca
gatgtg-aagtgtcttgcgac---tggttttt--ggatcg-gttgcgagtcctttgaaat
gtac-gaactgtac-ttctc-tttgctcgaaaagcgtggcattgctggt--tgtggaggc
tgtccttgtggccagtc-ggcgatcg-gtttgtctgctgcggtg-tt-aatggaggagtg
ttcgattcgcggtatggttggttt-cggctaaacagac-gcttattggactctctttctg
ctgtagcag-tacaaac-tggtgaaccgtag--t-catgag-t-gacttggc-ttttgaa
tatcggctttgc-tgtt-gc----------gaagtaga-gtgaca-gtttcggct-gtc-
--ga-g-ggtacgaccc-at-ttgg-gaaa-t-t--gtgcggtgc--ggcttcggtcgcg
cag-catctc--------------------------------------------------
----------a-----attggacctgat----------atcaggca-----ag--atta-
cccgct-ga------acttaagca-tat-t----aa------------------t
>EF174895
c---------------------------------------------------g-------
------------------------------------------------------------
------------------------------------------------------------
------------------------------------------------------------
------------------------------------------------------------
------------------------------------------------------------
------------------------------------------------------------
--------------------gaaagg-------------------attcc-att-ac-c-
-----------------------------acacc-ta-aa-a-a-ctt------------
------------------------------------------------------------
------------------------------------------------------------
------------------------------------------------------------
------------------------------------------------------------
--------t-ccacg-tg-aa--c-cgtatcaacc-c------------aatt-aa-t--
------------------------------------------------------------
--------t-gggg---------------------------------------g-tttac
ttggcg---gc---gg-ctgctggca----ta-gttt------tgctg---gctg-ctgc
tgc--cgagtgagccct---atc-atggc-gagtgtttggac-ctcggtctgaactagta
gct-tta-a--tttt-aaa-cccattcttaattactgaatatactgtggg-gacgaaagt
ctctgcttttaactagatagcaactttcagcagtggatgtctaggctcgcacatcg-atg
aagaacgctgcgaactgcgatacgtaatgcgaattgcaggattca--gtgagtcatcgaa
attttgaacgcatatt-g-ca-caacc-ggggaccat--cc-cgggagtatgcctgtatc
agtgtccgtacatcaaacttggttttcttctttcc-gtgtagtcggtggaagatatgcca
gatgtg-aagtgtctttcgac---tggttttc--gaatcg-gttgtgagtcctttgaaat
gtatagaactgtac-ttctc-tttgctcgaaaagcgtggcattgctggt--tgtggaggc
tgttcgtgtgaccagtc-ggcgatcg-gtttgtctgctgtagca-tt-aatggaggagtg
ttcgattcgcggtatggttggctt-cggctaaacagac-gcttattgggctctctttctg
ctgtggcgg-tatgaac-tggtgaaccgtag--t-catgtg-t-gacttggc-ttttgaa
t--tggctttgc-tggt-gc----------gaagtaga-gtgaca-gtttcggct-gtc-
--ga-g-ggt-cgaccc-at-ttgg-gaaa-ttt--atgcggtgc--ggcttcggtcgcg
cag-tatctc--------------------------------------------------
----------a-----attggacctgat----------atcaggca-----ag--atta-
cccgct-ga------acttaagca-tat-ta-----------------------a
>EF174894
c---------------------------------------------------g-------
------------------------------------------------------------
------------------------------------------------------------
------------------------------------------------------------
------------------------------------------------------------
------------------------------------------------------------
------------------------------------------------------------
--------------------gaaagg-------------------attcc-att-ac-c-
-----------------------------acacc-ta-aa-a-a-ctt------------
------------------------------------------------------------
------------------------------------------------------------
------------------------------------------------------------
------------------------------------------------------------
--------t-ccacg-tg-aa--c-cgtatcaacc-c------------aagt-aa-t--
------------------------------------------------------------
--------t-gggg---------------------------------------g-tttac
ttggcg---gc---gg-ctgctggca----ta-gttt------tgctg---gctg-ctgc
tgc--cgagtgagccct---atc-atggc-gagtgtttggac-ctcggtctgagctagta
gct-tta-a--tttt-aaa-cccattcttaattactgaatatactgtggg-gacgaaagt
ctctgcttttaactagatagcaactttcagcagtggatgtctaggctcgcacatcg-atg
aagaacgctgcgaactgcgatacgtaatgcgaattgcaggattca--gtgagtcatcgaa
attttgaacgcatatt-g-ca-caacc-ggggatcat--cc-cgggagtatgcctgtatc
agtgtccgtacatcaaacttggttttcttctttcc-gtgtagtcggtggaagatatgcca
gatgtg-aagtgtctttcgac---tggttttc--gaatcg-gttgtgagtcctttgaaat
gtatagaactgtac-ttctc-tttgctcgaaaagcgtggcattgctggt--tgtggaggc
tgttcgtgtgaccagtc-ggcgatcg-gtttgtctgctgtagca-tt-aatggaggagtg
ttcgattcgcggtatggttggctt-cggctaaacagac-gcttattgggctctctttctg
ctgtggcgg-tatgaac-tggtgaaccgtag--t-catgtg-t-gacttggc-ttttgaa
t--tggctttgc-tggt-gc----------gaagtaga-gtgaca-gtttcggct-gtc-
--ga-g-ggt-cgaccc-at-ttgg-gaaa-ttt--atgcggtgc--ggcttcggtcgcg
cag-tatctc--------------------------------------------------
----------a-----attggacctgat----------atcaggca-----ag--atta-
cccgct-ga------acttaagca-tat-t------------------------a
>EF174893
c--------------------------------------------------cg-------
------------------------------------------------------------
------------------------------------------------------------
------------------------------------------------------------
------------------------------------------------------------
------------------------------------------------------------
------------------------------------------------------------
--------------------gaaagg-------------------attcc-att-ac-c-
-----------------------------acacc-ta-aa-a-a-ctt------------
------------------------------------------------------------
------------------------------------------------------------
------------------------------------------------------------
------------------------------------------------------------
--------t-ccacg-tg-aa--c-cgtatcaacc-c------------aatt-aa-t--
------------------------------------------------------------
--------t-gggg---------------------------------------g-tttac
ttggcg---gc---gg-cggctggca----ta-gttt------tgctg---gctg-ctgc
tgc--cgagtgagccct---atc-atggc-gagtgtttggac-ctcggtctgagctagta
gct-tta-a--tttt-aaa-cccattcttaattactgaatatactgtggg-gacgaaagt
ctctgcttttaactagatagcaactttcagcagtggatgtctaggctcgcacatcg-atg
aagaacgctgcgaactgcgatacgtaatgcgaattgcaggattca--gtgagtcatcgaa
attttgaacgcatatt-g-ca-ctacc-gggttacag--cc-cgggagtatgcctgtatc
agtgtccgtacatcaaacttggttttcttctttcc-gtgtagtcggtggaagatatgcca
gatgtg-aagtgtctttcgac---tgtttttc--gaatcg-gttgtgagtcctttgaaat
gtatagaactgtac-ttctc-tttgctcgaaaagcgtggcattgctggt--tgtggaggc
tgtccgtg-gaccagtc-ggcgaccg-gtttgtctactgtggca-tt-aatggaggaggg
ctcgattcgcggtatggttggctt-cggctaaacagac-gcttattgggctcttttcctg
c------------------ggtgaaccgtag--t-cttatg-t-gacttggc-ttttgaa
t--tggctttgc-tggt-gcgaagtagagtgaagtaga-gtgaca-gtttcggct-gtc-
--ga-g-ggt-cgaccc-at-ttgg-gaaa-ttt--atgcggtgc--ggcttcggtcgcg
cag-tatctc--------------------------------------------------
----------a-----attggacctgat----------atc-------------------
------------------------------------------------------a
>EF174892
c-----------------------------------------------------------
------------------------------------------------------------
------------------------------------------------------------
------------------------------------------------------------
------------------------------------------------------------
------------------------------------------------------------
------------------------------------------------------------
------------------------------------------------------------
------------------------------------------------------------
------------------------------------------------------------
------------------------------------------------------------
------------------------------------------------------------
------------------------------------------------------------
-------------------------cgtatcaaac-c------------aatt-aa-t--
------------------------------------------------------------
--------t-gggg---------------------------------------g-tttgc
ttgacg---gc---aa-ctgcaggca----tc-tttt------tgttg-ctggtggttgc
tgc--cgaaaaagccct---atc-atggc-gagcgttcggac-ctcggtcggagcgagta
gct-tt--a--ttgt-aaa-cccattcctaattactgaatatactgtggg-gacgaaagt
ctctgcttttaactagatagcaactttcagcagtggatgtctaggctcgcacatcg-atg
aagaacgctgcgaactgcgatacgtaatgcgaattgcaggattca--gtgagtcatcgaa
attttgaacgcatatt-g-ca-ctccc-gggttcagc--ct-cgggagtatgcctgtatc
agtgtccgtacaccaaccttggttttcttctttcc-gtgtagtcggtggaggatatgcca
gatatg-aagtgtcttgcggc---tgattttc--ggatcg-gctgcgagtccttttaaat
gtacagaactgtac-ttctc-tttgctcgaaaagcgtggcgttgctggt--tgtgaagac
tgtccatgtggctagtc-ggcgatcg-gtttgtctactgtggca-tt-aatggaggaatg
ttcgattcgcggtatgattggctt-cggctaaacagac-gtttattggatgtttttcctg
ctatggtgg-tctgaac-tggtgaaccgtat--t-catgtg-t--acttggt-ttttgaa
t--cggctttgc-tggt-gc----------gaagtaga-gtggca-gtttaggct-gtc-
--ga-g-ggt-cgatcc-at-ttgg-gaaa-ttt--tcgtagtgc--gacctcggttgc-
------------------------------------------------------------
------------------------------------------------------------
------------------------------------------------------g
>EF174891
c---------------------------------------------------g-------
------------------------------------------------------------
------------------------------------------------------------
------------------------------------------------------------
------------------------------------------------------------
------------------------------------------------------------
------------------------------------------------------------
--------------------gaaagg-------------------attcc-att-ac-c-
-----------------------------acacc-ta-aa-a-a-ctt------------
------------------------------------------------------------
------------------------------------------------------------
------------------------------------------------------------
------------------------------------------------------------
--------t-ccacg-tg-aa--c-cgtatcaacc-c------------aatt-aa-t--
------------------------------------------------------------
--------t-gggg---------------------------------------g-tttac
ttggcg---gc---gg-ctgctggca----ta-gttt------tgctggctgctg-ctgc
tgc--cgagtgagccct---atc-atggc-gagtgttcggac-ctcggtctgagctagta
gct-tta-a--tttt-aaa-cccattcttaattactgaatatactgtggg-gacgaaagt
ctctgcttttaactagatagcaactttcagcagtggatgtctaggctcgcacatcg-atg
aagaacgctgcgaactgcgatacgtaatgcgaattgcaggattca--gtgagtcatcgaa
attttgaacgcatatt-g-ca-ctacc-gggttacag--ct-cgggagtatgcctgtatc
agtgtccgtacatcaaacttggttttcttctttcc-gtgtagtcggtggaggatatgcca
gatgtg-aagtgtcttgcgac---tggttttc--ggatcg-gttgtgagtcctttgaaat
gtatagaactgtac-ttctc-tttgctcgaaaagcgtggcattgctggt--tgtggaggc
tgtccgtgtggccagtc-ggcgatcg-gtttgtctgctgtggca-tt-aatggaggagtg
ttcgattcgcggtatggttggctt-cggctaaacagac-gcttattgggctctcttcctg
ctgtggcgg-tatgaac-tggtgaaccgtag--t-catgtg-t-gacttggc-ttttgaa
t--cggctttgc-tggt-gc----------gaagtaga-gtgaca-gtttcggct-gtc-
--ga-g-ggt-cgaccc-at-ttgg-gaaa-ttt--atgcggtgc--ggcttcggtcgcg
cag-catctc--------------------------------------------------
----------a-----attggacctgat----------atcaggca-----ag--atta-
cccgct-ga------acttaagca-tat-t------------------------a
>EF174890
c---------------------------------------------------g-------
------------------------------------------------------------
------------------------------------------------------------
------------------------------------------------------------
------------------------------------------------------------
------------------------------------------------------------
------------------------------------------------------------
--------------------gaaagg-------------------attcc-att-ac-c-
-----------------------------acacc-ta-aa-a-a-ctt------------
------------------------------------------------------------
------------------------------------------------------------
------------------------------------------------------------
------------------------------------------------------------
--------t-ccacg-tg-aa--c-cgtatcaacc-c------------aatt-aa-t--
------------------------------------------------------------
--------t-gggg---------------------------------------g-tttac
ttggcg---gc---gg-ctgctggca----ta-gttt------tgctg---gctg-ctgc
tgc--cgagtgagccct---atc-atggc-gagtgtttggac-ctcggtctgagctagta
gct-tta-a--tttc-aaa-cccattcttaattactgaatatactgtggg-gacgaaagt
ctctgcttttaactagatagcaactttcagcagtggatgtctaggctcgcacatcg-atg
aagaacgctgcgaactgcgatacgtaatgcgaattgcaggattca--gtgagtcatcgaa
attttgaacgcatatt-g-ca-caacc-ggggaccat--cc-cgggagtatgcctgtatc
agtgtccgtacatcaaacttggttttcttctttcc-gtgtagtcggtggaagatatgcca
gatgtg-aagtgtctttcgac---tggttttc--gaattg-gttgtgagtcctttgaaat
gtatagaactgtac-ttctc-tttgctcgaaaagcgtggcattgctggt--tgtggaggc
tgttcgtgtgaccagtc-ggcgatcg-gtttgtctgctgtagca-tt-aatggaggagtg
ttcgattcgcggtatggttggctt-ctgctaaacagac-gcttattgggctctctttctg
ctgtggcgg-tatgaac-tggtgaaccgtag--t-catgtg-t-gacttggc-ttttgaa
t--tggctttgc-tggt-gc----------gaagtaga-gtgaca-gtttcggct-gtc-
--ga-g-ggt-cgaccc-at-ttgg-gaaa-ttt--atgcagtgc--ggcttcggtcgcg
cag-tatctc--------------------------------------------------
----------a-----attggac-------------------------------------
------------------------------------------------------c
>EF174889
c---------------------------------------------------g-------
------------------------------------------------------------
------------------------------------------------------------
------------------------------------------------------------
------------------------------------------------------------
------------------------------------------------------------
------------------------------------------------------------
--------------------gaaagg-------------------attcc-att-ac-c-
-----------------------------acacc-ta-aa-a-a-ctt------------
------------------------------------------------------------
------------------------------------------------------------
------------------------------------------------------------
------------------------------------------------------------
--------t-ccacg-tg-aa--c-cgtatcaacc-c------------aatt-aa-t--
------------------------------------------------------------
--------t-gggg---------------------------------------g-tttac
ttggcg---gc---gg-ctgctggca----ta-gttt------tgctg---gctg-ctgc
tgc--cgagtgagccct---atc-atggc-gagtgtttggac-ctcggtctgagctagta
gct-tta-a--tttc-aaa-cccattcttaattactgaatatactgtggg-gacgaaagt
ctctgcttttaactagatagcaactttcagcagtggatgtctaggctcgcacatcg-atg
aagaacgctgcgaactgcgatacgtaatgcgaattgcaggattca--gtgagtcatcgaa
attttgaacgcatatt-g-ca-caacc-ggggaccat--cc-cgggagtatgcctgtatc
agtgtccgtacatcaaacttggttttcttctttcc-gtgtagtcggtggaagatatgcca
gatgtg-aagtgtctttcgac---tggttttc--gaatcg-gttgtgagtcctttgaaat
gtatagaactgtac-ttctc-tttgctcgaaaagcgtggcattgctggt--tgtggaggc
tgttcgtgtgaccagtc-ggcgatcg-gtttgtctgctgtagca-tt-aatggaggagtg
ttcgattcgcggtatggttggctt-cggctaaacagac-gcttattgggctctctttctg
ctgtggcgg-tatgaac-tggtgaaccgtag--t-catgtg-t-gacttggc-ttttgaa
t--tggctttgc-tggt-gc----------gaagtaga-gtgaca-gtttcggct-gtc-
--ga-g-ggt-cgaccc-at-ttgg-gaaa-ttt--atgcggtgc--ggcttcggtcgcg
cag-tatctc--------------------------------------------------
----------a-----attggacctgat----------atcaggca-----ag--atta-
cccgct-ga------acttaagca-tat-taataaag-----------------c
>EF174888
a-----------------------------------------------------------
------------------------------------------------------------
------------------------------------------------------------
------------------------------------------------------------
------------------------------------------------------------
------------------------------------------------------------
[truncated: 461,755 more chars]
