# Supplementary material for: Molecular Taxonomy of Phytopathogenic Fungi: A Case Study in Peronospora
Source: PLoS One. 2009 Jul 29;4(7):e6319. doi: 10.1371/journal.pone.0006319 (PMC2712678; doi:10.1371/journal.pone.0006319)
Supplement: File S1 — Includes the inferred alignments in FASTA, the trees in Newick and selected distance matrices in extended PHYLIP format. (0.60 MB ZIP) [file pone.0006319.s001.zip › Supplementary_File_S1/Optimization_taxonomy.csv]

File	F_value	MRI	T_value
clustalw.F81.equal	0	0.81382185	0.00350000
clustalw.F81.equal	0.05	0.81370293	0.00435000
clustalw.F81.equal	0.1	0.81370293	0.00435000
clustalw.F81.equal	0.15	0.81620039	0.00435000
clustalw.F81.equal	0.2	0.81620039	0.00435000
clustalw.F81.equal	0.25	0.83592935	0.00425000
clustalw.F81.equal	0.3	0.82580456	0.00450000
clustalw.F81.equal	0.35	0.82525787	0.00450000
clustalw.F81.equal	0.4	0.81295327	0.00450000
clustalw.F81.equal	0.45	0.81440832	0.00515000
clustalw.F81.equal	0.5	0.81440832	0.00515000
clustalw.F81.equal	0.55	0.81684396	0.00510000
clustalw.F81.equal	0.6	0.81684396	0.00510000
clustalw.F81.equal	0.65	0.80756878	0.00765000
clustalw.F81.equal	0.7	0.81183859	0.00680000
clustalw.F81.equal	0.75	0.80934522	0.00520000
clustalw.F81.equal	0.8	0.80791586	0.00880000
clustalw.F81.equal	0.85	0.80717052	0.00880000
clustalw.F81.equal	0.9	0.81236707	0.00765000
clustalw.F81.equal	0.95	0.80361631	0.01000000
clustalw.F81.equal	1	0.83547021	0.00735000
clustalw.F81.gamma	0	0.81382185	0.00350000
clustalw.F81.gamma	0.05	0.81882642	0.00440000
clustalw.F81.gamma	0.1	0.81882642	0.00440000
clustalw.F81.gamma	0.15	0.82749403	0.00440000
clustalw.F81.gamma	0.2	0.82134633	0.00380000
clustalw.F81.gamma	0.25	0.81963165	0.00430000
clustalw.F81.gamma	0.3	0.83106555	0.00450000
clustalw.F81.gamma	0.35	0.82031679	0.00455000
clustalw.F81.gamma	0.4	0.80791398	0.00455000
clustalw.F81.gamma	0.45	0.81440832	0.00515000
clustalw.F81.gamma	0.5	0.81440832	0.00515000
clustalw.F81.gamma	0.55	0.81684396	0.00510000
clustalw.F81.gamma	0.6	0.81684396	0.00510000
clustalw.F81.gamma	0.65	0.81773624	0.00510000
clustalw.F81.gamma	0.7	0.80934522	0.00510000
clustalw.F81.gamma	0.75	0.80934522	0.00520000
clustalw.F81.gamma	0.8	0.80808932	0.00890000
clustalw.F81.gamma	0.85	0.80734422	0.00890000
clustalw.F81.gamma	0.9	0.81138438	0.00775000
clustalw.F81.gamma	0.95	0.80434732	0.01020000
clustalw.F81.gamma	1	0.83921960	0.00760000
clustalw.F84.equal	0	0.81382185	0.00350000
clustalw.F84.equal	0.05	0.81882642	0.00435000
clustalw.F84.equal	0.1	0.81494604	0.00435000
clustalw.F84.equal	0.15	0.82619515	0.00435000
clustalw.F84.equal	0.2	0.82133771	0.00435000
clustalw.F84.equal	0.25	0.82364580	0.00425000
clustalw.F84.equal	0.3	0.83561260	0.00450000
clustalw.F84.equal	0.35	0.82031679	0.00450000
clustalw.F84.equal	0.4	0.80791398	0.00450000
clustalw.F84.equal	0.45	0.81000144	0.00515000
clustalw.F84.equal	0.5	0.81000144	0.00515000
clustalw.F84.equal	0.55	0.81243263	0.00510000
clustalw.F84.equal	0.6	0.82005886	0.00510000
clustalw.F84.equal	0.65	0.81773624	0.00510000
clustalw.F84.equal	0.7	0.80633439	0.00880000
clustalw.F84.equal	0.75	0.80756464	0.00680000
clustalw.F84.equal	0.8	0.80791586	0.00880000
clustalw.F84.equal	0.85	0.80328743	0.00770000
clustalw.F84.equal	0.9	0.81120792	0.00770000
clustalw.F84.equal	0.95	0.81458490	0.00880000
clustalw.F84.equal	1	0.80612058	0.00500000
clustalw.F84.gamma	0	0.81382185	0.00350000
clustalw.F84.gamma	0.05	0.81882642	0.00445000
clustalw.F84.gamma	0.1	0.81494604	0.00445000
clustalw.F84.gamma	0.15	0.82619515	0.00445000
clustalw.F84.gamma	0.2	0.82133771	0.00445000
clustalw.F84.gamma	0.25	0.82364580	0.00435000
clustalw.F84.gamma	0.3	0.83561260	0.00455000
clustalw.F84.gamma	0.35	0.82031679	0.00460000
clustalw.F84.gamma	0.4	0.82031679	0.00460000
clustalw.F84.gamma	0.45	0.80791398	0.00465000
clustalw.F84.gamma	0.5	0.81000144	0.00515000
clustalw.F84.gamma	0.55	0.81243263	0.00510000
clustalw.F84.gamma	0.6	0.82005886	0.00510000
clustalw.F84.gamma	0.65	0.81773624	0.00515000
clustalw.F84.gamma	0.7	0.80598804	0.00890000
clustalw.F84.gamma	0.75	0.80756464	0.00685000
clustalw.F84.gamma	0.8	0.80746048	0.00760000
clustalw.F84.gamma	0.85	0.80398946	0.00645000
clustalw.F84.gamma	0.9	0.81120792	0.00780000
clustalw.F84.gamma	0.95	0.81370153	0.00890000
clustalw.F84.gamma	1	0.80815627	0.01160000
clustalw.GTR.equal	0	0.81382185	0.00350000
clustalw.GTR.equal	0.05	0.81882642	0.00435000
clustalw.GTR.equal	0.1	0.81882642	0.00435000
clustalw.GTR.equal	0.15	0.82133771	0.00435000
clustalw.GTR.equal	0.2	0.82364580	0.00380000
clustalw.GTR.equal	0.25	0.81963165	0.00425000
clustalw.GTR.equal	0.3	0.83561260	0.00450000
clustalw.GTR.equal	0.35	0.82031679	0.00450000
clustalw.GTR.equal	0.4	0.80791398	0.00455000
clustalw.GTR.equal	0.45	0.80791398	0.00455000
clustalw.GTR.equal	0.5	0.81440832	0.00515000
clustalw.GTR.equal	0.55	0.81684396	0.00510000
clustalw.GTR.equal	0.6	0.80774234	0.00765000
clustalw.GTR.equal	0.65	0.80774234	0.00765000
clustalw.GTR.equal	0.7	0.80934522	0.00510000
clustalw.GTR.equal	0.75	0.80934522	0.00520000
clustalw.GTR.equal	0.8	0.80421485	0.00770000
clustalw.GTR.equal	0.85	0.80983655	0.00640000
clustalw.GTR.equal	0.9	0.81231598	0.00630000
clustalw.GTR.equal	0.95	0.81831463	0.00880000
clustalw.GTR.equal	1	0.83950958	0.00735000
clustalw.GTR.gamma	0	0.81382185	0.00350000
clustalw.GTR.gamma	0.05	0.81882642	0.00445000
clustalw.GTR.gamma	0.1	0.82107225	0.00510000
clustalw.GTR.gamma	0.15	0.82133771	0.00445000
clustalw.GTR.gamma	0.2	0.82183157	0.00510000
clustalw.GTR.gamma	0.25	0.81963165	0.00435000
clustalw.GTR.gamma	0.3	0.83561260	0.00455000
clustalw.GTR.gamma	0.35	0.82031679	0.00460000
clustalw.GTR.gamma	0.4	0.81546522	0.00510000
clustalw.GTR.gamma	0.45	0.81546522	0.00510000
clustalw.GTR.gamma	0.5	0.81158147	0.00510000
clustalw.GTR.gamma	0.55	0.81108368	0.00510000
clustalw.GTR.gamma	0.6	0.80774234	0.00775000
clustalw.GTR.gamma	0.65	0.81491501	0.00510000
clustalw.GTR.gamma	0.7	0.81491501	0.00510000
clustalw.GTR.gamma	0.75	0.81510650	0.00510000
clustalw.GTR.gamma	0.8	0.80421485	0.00785000
clustalw.GTR.gamma	0.85	0.80983655	0.00645000
clustalw.GTR.gamma	0.9	0.81043700	0.00785000
clustalw.GTR.gamma	0.95	0.80920710	0.00785000
clustalw.GTR.gamma	1	0.85425954	0.00770000
clustalw.JC.equal	0	0.81382185	0.00350000
clustalw.JC.equal	0.05	0.81370293	0.00435000
clustalw.JC.equal	0.1	0.81370293	0.00435000
clustalw.JC.equal	0.15	0.82233747	0.00435000
clustalw.JC.equal	0.2	0.81620039	0.00435000
clustalw.JC.equal	0.25	0.83592935	0.00425000
clustalw.JC.equal	0.3	0.82580456	0.00450000
clustalw.JC.equal	0.35	0.82031679	0.00450000
clustalw.JC.equal	0.4	0.80791398	0.00450000
clustalw.JC.equal	0.45	0.80791398	0.00455000
clustalw.JC.equal	0.5	0.81428193	0.00565000
clustalw.JC.equal	0.55	0.81684396	0.00510000
clustalw.JC.equal	0.6	0.80756878	0.00765000
clustalw.JC.equal	0.65	0.80756878	0.00765000
clustalw.JC.equal	0.7	0.80934522	0.00510000
clustalw.JC.equal	0.75	0.80934522	0.00520000
clustalw.JC.equal	0.8	0.80791586	0.00880000
clustalw.JC.equal	0.85	0.80717052	0.00880000
clustalw.JC.equal	0.9	0.81236707	0.00765000
clustalw.JC.equal	0.95	0.80321979	0.00765000
clustalw.JC.equal	1	0.81327164	0.00500000
clustalw.JC.gamma	0	0.81382185	0.00350000
clustalw.JC.gamma	0.05	0.81370293	0.00440000
clustalw.JC.gamma	0.1	0.81370293	0.00440000
clustalw.JC.gamma	0.15	0.82233747	0.00440000
clustalw.JC.gamma	0.2	0.81620039	0.00445000
clustalw.JC.gamma	0.25	0.83592935	0.00430000
clustalw.JC.gamma	0.3	0.82580456	0.00450000
clustalw.JC.gamma	0.35	0.82031679	0.00455000
clustalw.JC.gamma	0.4	0.80791398	0.00455000
clustalw.JC.gamma	0.45	0.80791398	0.00455000
clustalw.JC.gamma	0.5	0.81428193	0.00570000
clustalw.JC.gamma	0.55	0.81684396	0.00510000
clustalw.JC.gamma	0.6	0.80756878	0.00770000
clustalw.JC.gamma	0.65	0.80756878	0.00775000
clustalw.JC.gamma	0.7	0.80934522	0.00510000
clustalw.JC.gamma	0.75	0.80934522	0.00520000
clustalw.JC.gamma	0.8	0.80791586	0.00890000
clustalw.JC.gamma	0.85	0.80717052	0.00890000
clustalw.JC.gamma	0.9	0.81236707	0.00775000
clustalw.JC.gamma	0.95	0.80822806	0.01020000
clustalw.JC.gamma	1	0.81341958	0.00500000
clustalw.K2P.equal	0	0.81382185	0.00350000
clustalw.K2P.equal	0.05	0.81882642	0.00435000
clustalw.K2P.equal	0.1	0.81494604	0.00435000
clustalw.K2P.equal	0.15	0.82619515	0.00435000
clustalw.K2P.equal	0.2	0.82133771	0.00435000
clustalw.K2P.equal	0.25	0.82364580	0.00425000
clustalw.K2P.equal	0.3	0.83561260	0.00450000
clustalw.K2P.equal	0.35	0.82031679	0.00450000
clustalw.K2P.equal	0.4	0.80791398	0.00450000
clustalw.K2P.equal	0.45	0.81000144	0.00515000
clustalw.K2P.equal	0.5	0.81000144	0.00515000
clustalw.K2P.equal	0.55	0.82472725	0.00510000
clustalw.K2P.equal	0.6	0.82005886	0.00510000
clustalw.K2P.equal	0.65	0.81773624	0.00510000
clustalw.K2P.equal	0.7	0.80650749	0.00880000
clustalw.K2P.equal	0.75	0.81319474	0.00520000
clustalw.K2P.equal	0.8	0.80808932	0.00880000
clustalw.K2P.equal	0.85	0.81128525	0.00640000
clustalw.K2P.equal	0.9	0.80974883	0.00750000
clustalw.K2P.equal	0.95	0.81979049	0.01000000
clustalw.K2P.equal	1	0.83566552	0.00735000
clustalw.K2P.gamma	0	0.81382185	0.00350000
clustalw.K2P.gamma	0.05	0.81882642	0.00445000
clustalw.K2P.gamma	0.1	0.81494604	0.00445000
clustalw.K2P.gamma	0.15	0.82619515	0.00445000
clustalw.K2P.gamma	0.2	0.82133771	0.00445000
clustalw.K2P.gamma	0.25	0.82364580	0.00430000
clustalw.K2P.gamma	0.3	0.83561260	0.00455000
clustalw.K2P.gamma	0.35	0.82031679	0.00460000
clustalw.K2P.gamma	0.4	0.80791398	0.00460000
clustalw.K2P.gamma	0.45	0.80987514	0.00570000
clustalw.K2P.gamma	0.5	0.80987514	0.00570000
clustalw.K2P.gamma	0.55	0.81243263	0.00510000
clustalw.K2P.gamma	0.6	0.82005886	0.00510000
clustalw.K2P.gamma	0.65	0.81773624	0.00510000
clustalw.K2P.gamma	0.7	0.80598804	0.00890000
clustalw.K2P.gamma	0.75	0.81319474	0.00520000
clustalw.K2P.gamma	0.8	0.80655739	0.00700000
clustalw.K2P.gamma	0.85	0.80398946	0.00645000
clustalw.K2P.gamma	0.9	0.81120792	0.00780000
clustalw.K2P.gamma	0.95	0.81420732	0.00780000
clustalw.K2P.gamma	1	0.80850186	0.01200000
clustalw.K3P.equal	0	0.81382185	0.00350000
clustalw.K3P.equal	0.05	0.81882642	0.00435000
clustalw.K3P.equal	0.1	0.81882642	0.00435000
clustalw.K3P.equal	0.15	0.82133771	0.00435000
clustalw.K3P.equal	0.2	0.82133771	0.00435000
clustalw.K3P.equal	0.25	0.81963165	0.00425000
clustalw.K3P.equal	0.3	0.83561260	0.00450000
clustalw.K3P.equal	0.35	0.82031679	0.00450000
clustalw.K3P.equal	0.4	0.80791398	0.00450000
clustalw.K3P.equal	0.45	0.81428193	0.00565000
clustalw.K3P.equal	0.5	0.81428193	0.00565000
clustalw.K3P.equal	0.55	0.81684396	0.00510000
clustalw.K3P.equal	0.6	0.81684396	0.00510000
clustalw.K3P.equal	0.65	0.80756878	0.00765000
clustalw.K3P.equal	0.7	0.81183859	0.00680000
clustalw.K3P.equal	0.75	0.80756464	0.00680000
clustalw.K3P.equal	0.8	0.80791586	0.00880000
clustalw.K3P.equal	0.85	0.80328743	0.00770000
clustalw.K3P.equal	0.9	0.81236707	0.00770000
clustalw.K3P.equal	0.95	0.81446042	0.00770000
clustalw.K3P.equal	1	0.83659151	0.00735000
clustalw.K3P.gamma	0	0.81382185	0.00350000
clustalw.K3P.gamma	0.05	0.81882642	0.00445000
clustalw.K3P.gamma	0.1	0.81882642	0.00445000
clustalw.K3P.gamma	0.15	0.82133771	0.00445000
clustalw.K3P.gamma	0.2	0.83061158	0.00445000
clustalw.K3P.gamma	0.25	0.83297230	0.00435000
clustalw.K3P.gamma	0.3	0.82346092	0.00455000
clustalw.K3P.gamma	0.35	0.80606748	0.00690000
clustalw.K3P.gamma	0.4	0.81141131	0.00515000
clustalw.K3P.gamma	0.45	0.81440832	0.00515000
clustalw.K3P.gamma	0.5	0.81440832	0.00515000
clustalw.K3P.gamma	0.55	0.81684396	0.00510000
clustalw.K3P.gamma	0.6	0.80756878	0.00775000
clustalw.K3P.gamma	0.65	0.80756878	0.00775000
clustalw.K3P.gamma	0.7	0.81183859	0.00685000
clustalw.K3P.gamma	0.75	0.81183859	0.00685000
clustalw.K3P.gamma	0.8	0.81173716	0.00760000
clustalw.K3P.gamma	0.85	0.80398946	0.00645000
clustalw.K3P.gamma	0.9	0.81236707	0.00780000
clustalw.K3P.gamma	0.95	0.81446042	0.00780000
clustalw.K3P.gamma	1	0.83931633	0.00760000
clustalw.LogDet.equal	0	0.82031832	0.00385000
clustalw.LogDet.equal	0.05	0.82233747	0.00410000
clustalw.LogDet.equal	0.1	0.82233747	0.00410000
clustalw.LogDet.equal	0.15	0.83004183	0.00480000
clustalw.LogDet.equal	0.2	0.83353462	0.00415000
clustalw.LogDet.equal	0.25	0.83839501	0.00480000
clustalw.LogDet.equal	0.3	0.83512035	0.00450000
clustalw.LogDet.equal	0.35	0.83192137	0.00505000
clustalw.LogDet.equal	0.4	0.83192137	0.00510000
clustalw.LogDet.equal	0.45	0.83178874	0.00520000
clustalw.LogDet.equal	0.5	0.83192137	0.00510000
clustalw.LogDet.equal	0.55	0.82960300	0.00530000
clustalw.LogDet.equal	0.6	0.82739006	0.00650000
clustalw.LogDet.equal	0.65	0.82739006	0.00650000
clustalw.LogDet.equal	0.7	0.82739006	0.00655000
clustalw.LogDet.equal	0.75	0.82258552	0.00660000
clustalw.LogDet.equal	0.8	0.82263747	0.00790000
clustalw.LogDet.equal	0.85	0.82060667	0.00790000
clustalw.LogDet.equal	0.9	0.82389679	0.00890000
clustalw.LogDet.equal	0.95	0.82338658	0.00915000
clustalw.LogDet.equal	1	0.80896962	0.01290000
clustalw.P.equal	0	0.81382185	0.00350000
clustalw.P.equal	0.05	0.82041654	0.00250000
clustalw.P.equal	0.1	0.82183157	0.00500000
clustalw.P.equal	0.15	0.82233747	0.00435000
clustalw.P.equal	0.2	0.82183157	0.00500000
clustalw.P.equal	0.25	0.83592935	0.00425000
clustalw.P.equal	0.3	0.82580456	0.00445000
clustalw.P.equal	0.35	0.82031679	0.00450000
clustalw.P.equal	0.4	0.81936430	0.00500000
clustalw.P.equal	0.45	0.81936430	0.00500000
clustalw.P.equal	0.5	0.82862056	0.00500000
clustalw.P.equal	0.55	0.82905437	0.00500000
clustalw.P.equal	0.6	0.81669553	0.00500000
clustalw.P.equal	0.65	0.81669553	0.00500000
clustalw.P.equal	0.7	0.82403005	0.00500000
clustalw.P.equal	0.75	0.82403005	0.00500000
clustalw.P.equal	0.8	0.80831784	0.00500000
clustalw.P.equal	0.85	0.80328743	0.00765000
clustalw.P.equal	0.9	0.81236707	0.00765000
clustalw.P.equal	0.95	0.80822806	0.01000000
clustalw.P.equal	1	0.81967009	0.00500000
clustalw.TamNei.equal	0	0.81382185	0.00350000
clustalw.TamNei.equal	0.05	0.81882642	0.00435000
clustalw.TamNei.equal	0.1	0.81882642	0.00435000
clustalw.TamNei.equal	0.15	0.82133771	0.00435000
clustalw.TamNei.equal	0.2	0.82133771	0.00435000
clustalw.TamNei.equal	0.25	0.81963165	0.00425000
clustalw.TamNei.equal	0.3	0.83561260	0.00450000
clustalw.TamNei.equal	0.35	0.82031679	0.00450000
clustalw.TamNei.equal	0.4	0.80791398	0.00455000
clustalw.TamNei.equal	0.45	0.81440832	0.00515000
clustalw.TamNei.equal	0.5	0.81440832	0.00515000
clustalw.TamNei.equal	0.55	0.81684396	0.00510000
clustalw.TamNei.equal	0.6	0.81684396	0.00510000
clustalw.TamNei.equal	0.65	0.81011232	0.00510000
clustalw.TamNei.equal	0.7	0.81201480	0.00685000
clustalw.TamNei.equal	0.75	0.80774217	0.00685000
clustalw.TamNei.equal	0.8	0.80421485	0.00770000
clustalw.TamNei.equal	0.85	0.80346260	0.00770000
clustalw.TamNei.equal	0.9	0.81254314	0.00770000
clustalw.TamNei.equal	0.95	0.81979049	0.01000000
clustalw.TamNei.equal	1	0.80862420	0.01175000
clustalw.TamNei.gamma	0	0.81872838	0.00380000
clustalw.TamNei.gamma	0.05	0.81882642	0.00445000
clustalw.TamNei.gamma	0.1	0.82107225	0.00510000
clustalw.TamNei.gamma	0.15	0.82133771	0.00445000
clustalw.TamNei.gamma	0.2	0.82183157	0.00510000
clustalw.TamNei.gamma	0.25	0.81963165	0.00435000
clustalw.TamNei.gamma	0.3	0.83561260	0.00455000
clustalw.TamNei.gamma	0.35	0.82031679	0.00460000
clustalw.TamNei.gamma	0.4	0.81546522	0.00510000
clustalw.TamNei.gamma	0.45	0.81546522	0.00510000
clustalw.TamNei.gamma	0.5	0.82432282	0.00510000
clustalw.TamNei.gamma	0.55	0.82388654	0.00510000
clustalw.TamNei.gamma	0.6	0.81684396	0.00520000
clustalw.TamNei.gamma	0.65	0.81011232	0.00520000
clustalw.TamNei.gamma	0.7	0.81201480	0.00690000
clustalw.TamNei.gamma	0.75	0.81195955	0.00510000
clustalw.TamNei.gamma	0.8	0.80421485	0.00785000
clustalw.TamNei.gamma	0.85	0.80346260	0.00785000
clustalw.TamNei.gamma	0.9	0.81254314	0.00785000
clustalw.TamNei.gamma	0.95	0.81955834	0.00900000
clustalw.TamNei.gamma	1	0.80862420	0.01205000
kalign.F81.equal	0	0.81295224	0.00575000
kalign.F81.equal	0.05	0.82146077	0.00445000
kalign.F81.equal	0.1	0.82375386	0.00435000
kalign.F81.equal	0.15	0.83248987	0.00465000
kalign.F81.equal	0.2	0.82399885	0.00490000
kalign.F81.equal	0.25	0.83628753	0.00445000
kalign.F81.equal	0.3	0.81626276	0.00460000
kalign.F81.equal	0.35	0.81610636	0.00450000
kalign.F81.equal	0.4	0.81332148	0.00675000
kalign.F81.equal	0.45	0.81332536	0.00400000
kalign.F81.equal	0.5	0.81936402	0.00575000
kalign.F81.equal	0.55	0.81838441	0.00575000
kalign.F81.equal	0.6	0.81838441	0.00575000
kalign.F81.equal	0.65	0.81304971	0.00765000
kalign.F81.equal	0.7	0.81051306	0.00880000
kalign.F81.equal	0.75	0.81051306	0.00880000
kalign.F81.equal	0.8	0.80882619	0.00880000
kalign.F81.equal	0.85	0.80965352	0.00880000
kalign.F81.equal	0.9	0.81365050	0.00865000
kalign.F81.equal	0.95	0.80699677	0.01040000
kalign.F81.equal	1	0.81091592	0.01260000
kalign.F81.gamma	0	0.81295224	0.00575000
kalign.F81.gamma	0.05	0.82146077	0.00445000
kalign.F81.gamma	0.1	0.81989467	0.00435000
kalign.F81.gamma	0.15	0.83123256	0.00465000
kalign.F81.gamma	0.2	0.82399885	0.00490000
kalign.F81.gamma	0.25	0.81481013	0.00450000
kalign.F81.gamma	0.3	0.81626276	0.00460000
kalign.F81.gamma	0.35	0.81610636	0.00455000
kalign.F81.gamma	0.4	0.81332148	0.00685000
kalign.F81.gamma	0.45	0.81372932	0.00565000
kalign.F81.gamma	0.5	0.81372932	0.00565000
kalign.F81.gamma	0.55	0.81838441	0.00580000
kalign.F81.gamma	0.6	0.82161311	0.00580000
kalign.F81.gamma	0.65	0.81304971	0.00775000
kalign.F81.gamma	0.7	0.81051306	0.00890000
kalign.F81.gamma	0.75	0.81051306	0.00890000
kalign.F81.gamma	0.8	0.80882619	0.00890000
kalign.F81.gamma	0.85	0.80965352	0.00890000
kalign.F81.gamma	0.9	0.81205952	0.00825000
kalign.F81.gamma	0.95	0.81034950	0.01150000
kalign.F81.gamma	1	0.81103835	0.01280000
kalign.F84.equal	0	0.81295224	0.00575000
kalign.F84.equal	0.05	0.82146077	0.00445000
kalign.F84.equal	0.1	0.81989467	0.00435000
kalign.F84.equal	0.15	0.83123256	0.00465000
kalign.F84.equal	0.2	0.82399885	0.00490000
kalign.F84.equal	0.25	0.81886084	0.00445000
kalign.F84.equal	0.3	0.82091825	0.00460000
kalign.F84.equal	0.35	0.81610636	0.00450000
kalign.F84.equal	0.4	0.81319803	0.00675000
kalign.F84.equal	0.45	0.81497256	0.00575000
kalign.F84.equal	0.5	0.81497256	0.00575000
kalign.F84.equal	0.55	0.81398357	0.00575000
kalign.F84.equal	0.6	0.82161311	0.00575000
kalign.F84.equal	0.65	0.81287669	0.00765000
kalign.F84.equal	0.7	0.81034023	0.00880000
kalign.F84.equal	0.75	0.81195777	0.00750000
kalign.F84.equal	0.8	0.80901439	0.00745000
kalign.F84.equal	0.85	0.80545231	0.00880000
kalign.F84.equal	0.9	0.81188251	0.00815000
kalign.F84.equal	0.95	0.81062485	0.00880000
kalign.F84.equal	1	0.80314716	0.01260000
kalign.F84.gamma	0	0.81295224	0.00580000
kalign.F84.gamma	0.05	0.82146077	0.00445000
kalign.F84.gamma	0.1	0.81989467	0.00435000
kalign.F84.gamma	0.15	0.83123256	0.00465000
kalign.F84.gamma	0.2	0.82399885	0.00490000
kalign.F84.gamma	0.25	0.81886084	0.00450000
kalign.F84.gamma	0.3	0.82091825	0.00465000
kalign.F84.gamma	0.35	0.81610636	0.00460000
kalign.F84.gamma	0.4	0.81513123	0.00400000
kalign.F84.gamma	0.45	0.81319803	0.00685000
kalign.F84.gamma	0.5	0.81497256	0.00580000
kalign.F84.gamma	0.55	0.81398357	0.00585000
kalign.F84.gamma	0.6	0.82161311	0.00585000
kalign.F84.gamma	0.65	0.81287669	0.00775000
kalign.F84.gamma	0.7	0.80999444	0.00890000
kalign.F84.gamma	0.75	0.81195777	0.00760000
kalign.F84.gamma	0.8	0.80901439	0.00755000
kalign.F84.gamma	0.85	0.80510148	0.00880000
kalign.F84.gamma	0.9	0.81188251	0.00825000
kalign.F84.gamma	0.95	0.80973155	0.00890000
kalign.F84.gamma	1	0.81022710	0.01160000
kalign.GTR.equal	0	0.81295224	0.00575000
kalign.GTR.equal	0.05	0.82146077	0.00445000
kalign.GTR.equal	0.1	0.82375386	0.00435000
kalign.GTR.equal	0.15	0.82628894	0.00465000
kalign.GTR.equal	0.2	0.82399885	0.00490000
kalign.GTR.equal	0.25	0.81481013	0.00445000
kalign.GTR.equal	0.3	0.82091825	0.00460000
kalign.GTR.equal	0.35	0.81610636	0.00450000
kalign.GTR.equal	0.4	0.81332148	0.00675000
kalign.GTR.equal	0.45	0.81332148	0.00680000
kalign.GTR.equal	0.5	0.81936402	0.00575000
kalign.GTR.equal	0.55	0.81838441	0.00575000
kalign.GTR.equal	0.6	0.81169551	0.00845000
kalign.GTR.equal	0.65	0.81304971	0.00765000
kalign.GTR.equal	0.7	0.81016736	0.00880000
kalign.GTR.equal	0.75	0.80884937	0.00735000
kalign.GTR.equal	0.8	0.80510148	0.00805000
kalign.GTR.equal	0.85	0.80527692	0.00875000
kalign.GTR.equal	0.9	0.81111864	0.00820000
kalign.GTR.equal	0.95	0.81437057	0.00880000
kalign.GTR.equal	1	0.81103835	0.01260000
kalign.GTR.gamma	0	0.81295224	0.00585000
kalign.GTR.gamma	0.05	0.82507886	0.00510000
kalign.GTR.gamma	0.1	0.82507886	0.00510000
kalign.GTR.gamma	0.15	0.82628894	0.00470000
kalign.GTR.gamma	0.2	0.82510302	0.00510000
kalign.GTR.gamma	0.25	0.82108715	0.00510000
kalign.GTR.gamma	0.3	0.82091825	0.00465000
kalign.GTR.gamma	0.35	0.81975635	0.00510000
kalign.GTR.gamma	0.4	0.81825654	0.00510000
kalign.GTR.gamma	0.45	0.81527983	0.00510000
kalign.GTR.gamma	0.5	0.81371074	0.00510000
kalign.GTR.gamma	0.55	0.81304971	0.00730000
kalign.GTR.gamma	0.6	0.81169551	0.00860000
kalign.GTR.gamma	0.65	0.81304971	0.00775000
kalign.GTR.gamma	0.7	0.80800514	0.00775000
kalign.GTR.gamma	0.75	0.80800514	0.00775000
kalign.GTR.gamma	0.8	0.80510148	0.00825000
kalign.GTR.gamma	0.85	0.80965352	0.00900000
kalign.GTR.gamma	0.9	0.81111864	0.00825000
kalign.GTR.gamma	0.95	0.81034950	0.01160000
kalign.GTR.gamma	1	0.81103835	0.01290000
kalign.JC.equal	0	0.81295224	0.00575000
kalign.JC.equal	0.05	0.81635803	0.00445000
kalign.JC.equal	0.1	0.81864769	0.00435000
kalign.JC.equal	0.15	0.82735111	0.00460000
kalign.JC.equal	0.2	0.81886084	0.00490000
kalign.JC.equal	0.25	0.81481013	0.00490000
kalign.JC.equal	0.3	0.82105118	0.00460000
kalign.JC.equal	0.35	0.81610636	0.00450000
kalign.JC.equal	0.4	0.81319803	0.00675000
kalign.JC.equal	0.45	0.81936402	0.00575000
kalign.JC.equal	0.5	0.81936402	0.00575000
kalign.JC.equal	0.55	0.81838441	0.00575000
kalign.JC.equal	0.6	0.81838441	0.00575000
kalign.JC.equal	0.65	0.81287669	0.00765000
kalign.JC.equal	0.7	0.81034023	0.00880000
kalign.JC.equal	0.75	0.81034023	0.00880000
kalign.JC.equal	0.8	0.80865268	0.00880000
kalign.JC.equal	0.85	0.80947952	0.00880000
kalign.JC.equal	0.9	0.80430003	0.01000000
kalign.JC.equal	0.95	0.81086240	0.01040000
kalign.JC.equal	1	0.81079353	0.01260000
kalign.JC.gamma	0	0.81295224	0.00575000
kalign.JC.gamma	0.05	0.81635803	0.00445000
kalign.JC.gamma	0.1	0.81864769	0.00435000
kalign.JC.gamma	0.15	0.82735111	0.00465000
kalign.JC.gamma	0.2	0.81886084	0.00490000
kalign.JC.gamma	0.25	0.81481013	0.00490000
kalign.JC.gamma	0.3	0.82105118	0.00460000
kalign.JC.gamma	0.35	0.81610636	0.00455000
kalign.JC.gamma	0.4	0.81319803	0.00685000
kalign.JC.gamma	0.45	0.81936402	0.00575000
kalign.JC.gamma	0.5	0.81936402	0.00575000
kalign.JC.gamma	0.55	0.81838441	0.00580000
kalign.JC.gamma	0.6	0.81838441	0.00580000
kalign.JC.gamma	0.65	0.81287669	0.00775000
kalign.JC.gamma	0.7	0.81034023	0.00890000
kalign.JC.gamma	0.75	0.81034023	0.00890000
kalign.JC.gamma	0.8	0.80865268	0.00890000
kalign.JC.gamma	0.85	0.80947952	0.00890000
kalign.JC.gamma	0.9	0.80886198	0.01020000
kalign.JC.gamma	0.95	0.81086240	0.01055000
kalign.JC.gamma	1	0.81091592	0.01280000
kalign.K2P.equal	0	0.81295224	0.00575000
kalign.K2P.equal	0.05	0.82146077	0.00445000
kalign.K2P.equal	0.1	0.81989467	0.00435000
kalign.K2P.equal	0.15	0.83123256	0.00465000
kalign.K2P.equal	0.2	0.82399885	0.00490000
kalign.K2P.equal	0.25	0.81886084	0.00445000
kalign.K2P.equal	0.3	0.82091825	0.00460000
kalign.K2P.equal	0.35	0.81610636	0.00450000
kalign.K2P.equal	0.4	0.81319803	0.00675000
kalign.K2P.equal	0.45	0.81497256	0.00575000
kalign.K2P.equal	0.5	0.81497256	0.00575000
kalign.K2P.equal	0.55	0.81398357	0.00575000
kalign.K2P.equal	0.6	0.82161311	0.00575000
kalign.K2P.equal	0.65	0.81304971	0.00765000
kalign.K2P.equal	0.7	0.81051306	0.00880000
kalign.K2P.equal	0.75	0.81051306	0.00880000
kalign.K2P.equal	0.8	0.80882619	0.00880000
kalign.K2P.equal	0.85	0.80965352	0.00880000
kalign.K2P.equal	0.9	0.80898460	0.01010000
kalign.K2P.equal	0.95	0.80699677	0.01040000
kalign.K2P.equal	1	0.81103835	0.01260000
kalign.K2P.gamma	0	0.81295224	0.00580000
kalign.K2P.gamma	0.05	0.82146077	0.00445000
kalign.K2P.gamma	0.1	0.81989467	0.00435000
kalign.K2P.gamma	0.15	0.83123256	0.00465000
kalign.K2P.gamma	0.2	0.82399885	0.00490000
kalign.K2P.gamma	0.25	0.81886084	0.00450000
kalign.K2P.gamma	0.3	0.82091825	0.00465000
kalign.K2P.gamma	0.35	0.81610636	0.00460000
kalign.K2P.gamma	0.4	0.81319803	0.00685000
kalign.K2P.gamma	0.45	0.81372932	0.00570000
kalign.K2P.gamma	0.5	0.81372932	0.00570000
kalign.K2P.gamma	0.55	0.82627110	0.00585000
kalign.K2P.gamma	0.6	0.82627110	0.00585000
kalign.K2P.gamma	0.65	0.81540530	0.00625000
kalign.K2P.gamma	0.7	0.81016736	0.00890000
kalign.K2P.gamma	0.75	0.80616737	0.00890000
kalign.K2P.gamma	0.8	0.80831144	0.00755000
kalign.K2P.gamma	0.85	0.80527692	0.00880000
kalign.K2P.gamma	0.9	0.80610756	0.00825000
kalign.K2P.gamma	0.95	0.81034950	0.01150000
kalign.K2P.gamma	1	0.81103835	0.01285000
kalign.K3P.equal	0	0.81295224	0.00575000
kalign.K3P.equal	0.05	0.82146077	0.00445000
kalign.K3P.equal	0.1	0.82375386	0.00435000
kalign.K3P.equal	0.15	0.82628894	0.00465000
kalign.K3P.equal	0.2	0.82399885	0.00490000
kalign.K3P.equal	0.25	0.81481013	0.00445000
kalign.K3P.equal	0.3	0.82091825	0.00460000
kalign.K3P.equal	0.35	0.81610636	0.00450000
kalign.K3P.equal	0.4	0.81319803	0.00675000
kalign.K3P.equal	0.45	0.81936402	0.00575000
kalign.K3P.equal	0.5	0.81936402	0.00575000
kalign.K3P.equal	0.55	0.82627110	0.00575000
kalign.K3P.equal	0.6	0.82627110	0.00575000
kalign.K3P.equal	0.65	0.81540530	0.00620000
kalign.K3P.equal	0.7	0.81639257	0.00750000
kalign.K3P.equal	0.75	0.81213484	0.00750000
kalign.K3P.equal	0.8	0.80882619	0.00880000
kalign.K3P.equal	0.85	0.80562766	0.00880000
kalign.K3P.equal	0.9	0.81205952	0.00815000
kalign.K3P.equal	0.95	0.80991031	0.00815000
kalign.K3P.equal	1	0.81103835	0.01260000
kalign.K3P.gamma	0	0.81295224	0.00580000
kalign.K3P.gamma	0.05	0.82146077	0.00445000
kalign.K3P.gamma	0.1	0.81989467	0.00435000
kalign.K3P.gamma	0.15	0.83123256	0.00465000
kalign.K3P.gamma	0.2	0.83332730	0.00490000
kalign.K3P.gamma	0.25	0.82816060	0.00450000
kalign.K3P.gamma	0.3	0.81275403	0.00645000
kalign.K3P.gamma	0.35	0.81319803	0.00660000
kalign.K3P.gamma	0.4	0.81634307	0.00570000
kalign.K3P.gamma	0.45	0.81372932	0.00570000
kalign.K3P.gamma	0.5	0.81372932	0.00570000
kalign.K3P.gamma	0.55	0.81398357	0.00585000
kalign.K3P.gamma	0.6	0.82161311	0.00585000
kalign.K3P.gamma	0.65	0.81287669	0.00775000
kalign.K3P.gamma	0.7	0.80783051	0.00775000
kalign.K3P.gamma	0.75	0.81195777	0.00760000
kalign.K3P.gamma	0.8	0.81329728	0.00760000
kalign.K3P.gamma	0.85	0.80510148	0.00880000
kalign.K3P.gamma	0.9	0.81188251	0.00830000
kalign.K3P.gamma	0.95	0.81022710	0.01150000
kalign.K3P.gamma	1	0.81091592	0.01285000
kalign.LogDet.equal	0	0.81754182	0.00380000
kalign.LogDet.equal	0.05	0.82039677	0.00495000
kalign.LogDet.equal	0.1	0.82039677	0.00495000
kalign.LogDet.equal	0.15	0.83391685	0.00495000
kalign.LogDet.equal	0.2	0.83341647	0.00420000
kalign.LogDet.equal	0.25	0.84331928	0.00520000
kalign.LogDet.equal	0.3	0.83278320	0.00470000
kalign.LogDet.equal	0.35	0.83097960	0.00505000
kalign.LogDet.equal	0.4	0.83084636	0.00520000
kalign.LogDet.equal	0.45	0.82916593	0.00520000
kalign.LogDet.equal	0.5	0.82916593	0.00520000
kalign.LogDet.equal	0.55	0.83111487	0.00650000
kalign.LogDet.equal	0.6	0.83111487	0.00650000
kalign.LogDet.equal	0.65	0.82936006	0.00650000
kalign.LogDet.equal	0.7	0.82671888	0.00660000
kalign.LogDet.equal	0.75	0.82188866	0.00660000
kalign.LogDet.equal	0.8	0.82562606	0.00790000
kalign.LogDet.equal	0.85	0.82295459	0.00790000
kalign.LogDet.equal	0.9	0.82422025	0.00885000
kalign.LogDet.equal	0.95	0.82415480	0.00930000
kalign.LogDet.equal	1	0.81069401	0.01245000
kalign.P.equal	0	0.81295224	0.00575000
kalign.P.equal	0.05	0.82507886	0.00500000
kalign.P.equal	0.1	0.82507886	0.00500000
kalign.P.equal	0.15	0.82735111	0.00460000
kalign.P.equal	0.2	0.82510302	0.00500000
kalign.P.equal	0.25	0.82108715	0.00500000
kalign.P.equal	0.3	0.82105118	0.00455000
kalign.P.equal	0.35	0.81975635	0.00500000
kalign.P.equal	0.4	0.82228016	0.00500000
kalign.P.equal	0.45	0.82868989	0.00500000
kalign.P.equal	0.5	0.82508888	0.00500000
kalign.P.equal	0.55	0.82318211	0.00500000
kalign.P.equal	0.6	0.82318211	0.00500000
kalign.P.equal	0.65	0.81287669	0.00760000
kalign.P.equal	0.7	0.80783051	0.00760000
kalign.P.equal	0.75	0.80783051	0.00760000
kalign.P.equal	0.8	0.80813081	0.00740000
kalign.P.equal	0.85	0.80510148	0.00865000
kalign.P.equal	0.9	0.80886198	0.01000000
kalign.P.equal	0.95	0.81086240	0.01035000
kalign.P.equal	1	0.81079353	0.01250000
kalign.TamNei.equal	0	0.81295224	0.00575000
kalign.TamNei.equal	0.05	0.82146077	0.00445000
kalign.TamNei.equal	0.1	0.82375386	0.00435000
kalign.TamNei.equal	0.15	0.82628894	0.00465000
kalign.TamNei.equal	0.2	0.82399885	0.00490000
kalign.TamNei.equal	0.25	0.81481013	0.00445000
kalign.TamNei.equal	0.3	0.82091825	0.00460000
kalign.TamNei.equal	0.35	0.81610636	0.00450000
kalign.TamNei.equal	0.4	0.81332148	0.00675000
kalign.TamNei.equal	0.45	0.81813000	0.00565000
kalign.TamNei.equal	0.5	0.81813000	0.00565000
kalign.TamNei.equal	0.55	0.81838441	0.00575000
kalign.TamNei.equal	0.6	0.81838441	0.00575000
kalign.TamNei.equal	0.65	0.81304971	0.00765000
kalign.TamNei.equal	0.7	0.81639257	0.00750000
kalign.TamNei.equal	0.75	0.81213484	0.00750000
kalign.TamNei.equal	0.8	0.80667875	0.00805000
kalign.TamNei.equal	0.85	0.80527692	0.00820000
kalign.TamNei.equal	0.9	0.81365050	0.00865000
kalign.TamNei.equal	0.95	0.81887540	0.00910000
kalign.TamNei.equal	1	0.81103835	0.01260000
kalign.TamNei.gamma	0	0.81890444	0.00380000
kalign.TamNei.gamma	0.05	0.82146077	0.00445000
kalign.TamNei.gamma	0.1	0.82507886	0.00510000
kalign.TamNei.gamma	0.15	0.82628894	0.00470000
kalign.TamNei.gamma	0.2	0.82510302	0.00510000
kalign.TamNei.gamma	0.25	0.82108715	0.00510000
kalign.TamNei.gamma	0.3	0.82091825	0.00465000
kalign.TamNei.gamma	0.35	0.81975635	0.00510000
kalign.TamNei.gamma	0.4	0.81825654	0.00510000
kalign.TamNei.gamma	0.45	0.81700760	0.00510000
kalign.TamNei.gamma	0.5	0.82824436	0.00510000
kalign.TamNei.gamma	0.55	0.82563756	0.00510000
kalign.TamNei.gamma	0.6	0.81838441	0.00585000
kalign.TamNei.gamma	0.65	0.81304971	0.00775000
kalign.TamNei.gamma	0.7	0.81639257	0.00760000
kalign.TamNei.gamma	0.75	0.81213484	0.00760000
kalign.TamNei.gamma	0.8	0.80667875	0.00870000
kalign.TamNei.gamma	0.85	0.80527692	0.00880000
kalign.TamNei.gamma	0.9	0.81205952	0.00835000
kalign.TamNei.gamma	0.95	0.82051700	0.00900000
kalign.TamNei.gamma	1	0.81103835	0.01285000
mafft.F81.equal	0	0.82967855	0.00350000
mafft.F81.equal	0.05	0.83001420	0.00445000
mafft.F81.equal	0.1	0.83001420	0.00445000
mafft.F81.equal	0.15	0.83774830	0.00445000
mafft.F81.equal	0.2	0.83924147	0.00425000
mafft.F81.equal	0.25	0.85723577	0.00430000
mafft.F81.equal	0.3	0.84730193	0.00450000
mafft.F81.equal	0.35	0.83655951	0.00450000
mafft.F81.equal	0.4	0.82417335	0.00450000
mafft.F81.equal	0.45	0.83030308	0.00515000
mafft.F81.equal	0.5	0.83030308	0.00515000
mafft.F81.equal	0.55	0.83291409	0.00510000
mafft.F81.equal	0.6	0.83291409	0.00510000
mafft.F81.equal	0.65	0.81833975	0.00510000
mafft.F81.equal	0.7	0.82551648	0.00630000
mafft.F81.equal	0.75	0.82564377	0.00520000
mafft.F81.equal	0.8	0.81710482	0.00630000
mafft.F81.equal	0.85	0.81530567	0.00430000
mafft.F81.equal	0.9	0.81444635	0.00650000
mafft.F81.equal	0.95	0.81133038	0.00765000
mafft.F81.equal	1	0.81288534	0.01480000
mafft.F81.gamma	0	0.82967855	0.00350000
mafft.F81.gamma	0.05	0.83513186	0.00450000
mafft.F81.gamma	0.1	0.83513186	0.00450000
mafft.F81.gamma	0.15	0.84564371	0.00380000
mafft.F81.gamma	0.2	0.83924147	0.00430000
mafft.F81.gamma	0.25	0.83524911	0.00435000
mafft.F81.gamma	0.3	0.84730193	0.00450000
mafft.F81.gamma	0.35	0.83655951	0.00455000
mafft.F81.gamma	0.4	0.82417335	0.00455000
mafft.F81.gamma	0.45	0.83030308	0.00515000
mafft.F81.gamma	0.5	0.83030308	0.00515000
mafft.F81.gamma	0.55	0.82893781	0.00445000
mafft.F81.gamma	0.6	0.83291409	0.00510000
mafft.F81.gamma	0.65	0.83402531	0.00510000
mafft.F81.gamma	0.7	0.83402531	0.00510000
mafft.F81.gamma	0.75	0.82564377	0.00520000
mafft.F81.gamma	0.8	0.81414901	0.00440000
mafft.F81.gamma	0.85	0.81357456	0.00440000
mafft.F81.gamma	0.9	0.81355801	0.00760000
mafft.F81.gamma	0.95	0.80793703	0.01150000
mafft.F81.gamma	1	0.81288534	0.01510000
mafft.F84.equal	0	0.82967855	0.00350000
mafft.F84.equal	0.05	0.83513186	0.00445000
mafft.F84.equal	0.1	0.83128287	0.00445000
mafft.F84.equal	0.15	0.84294489	0.00445000
mafft.F84.equal	0.2	0.83924147	0.00425000
mafft.F84.equal	0.25	0.83924147	0.00430000
mafft.F84.equal	0.3	0.85184165	0.00450000
mafft.F84.equal	0.35	0.83655951	0.00450000
mafft.F84.equal	0.4	0.82417335	0.00450000
mafft.F84.equal	0.45	0.82590542	0.00515000
mafft.F84.equal	0.5	0.82590542	0.00515000
mafft.F84.equal	0.55	0.84101001	0.00510000
mafft.F84.equal	0.6	0.82799716	0.00510000
mafft.F84.equal	0.65	0.83870549	0.00510000
mafft.F84.equal	0.7	0.82192207	0.00510000
mafft.F84.equal	0.75	0.82456744	0.00390000
mafft.F84.equal	0.8	0.82106088	0.00630000
mafft.F84.equal	0.85	0.81530567	0.00430000
mafft.F84.equal	0.9	0.81400382	0.00650000
mafft.F84.equal	0.95	0.81218920	0.00880000
mafft.F84.equal	1	0.81003480	0.00880000
mafft.F84.gamma	0	0.82967855	0.00350000
mafft.F84.gamma	0.05	0.83513186	0.00450000
mafft.F84.gamma	0.1	0.83128287	0.00450000
mafft.F84.gamma	0.15	0.84365115	0.00380000
mafft.F84.gamma	0.2	0.83924147	0.00435000
mafft.F84.gamma	0.25	0.83924147	0.00435000
mafft.F84.gamma	0.3	0.85184165	0.00455000
mafft.F84.gamma	0.35	0.83655951	0.00460000
mafft.F84.gamma	0.4	0.83655951	0.00460000
mafft.F84.gamma	0.45	0.82417335	0.00465000
mafft.F84.gamma	0.5	0.82590542	0.00515000
mafft.F84.gamma	0.55	0.82851510	0.00510000
mafft.F84.gamma	0.6	0.83634723	0.00510000
mafft.F84.gamma	0.65	0.83402531	0.00515000
mafft.F84.gamma	0.7	0.82192207	0.00515000
mafft.F84.gamma	0.75	0.82456744	0.00395000
mafft.F84.gamma	0.8	0.81477574	0.00500000
mafft.F84.gamma	0.85	0.81530567	0.00440000
mafft.F84.gamma	0.9	0.81457050	0.00760000
mafft.F84.gamma	0.95	0.81034812	0.00890000
mafft.F84.gamma	1	0.80898549	0.00500000
mafft.GTR.equal	0	0.82967855	0.00350000
mafft.GTR.equal	0.05	0.83513186	0.00445000
mafft.GTR.equal	0.1	0.83513186	0.00445000
mafft.GTR.equal	0.15	0.83924147	0.00380000
mafft.GTR.equal	0.2	0.83924147	0.00425000
mafft.GTR.equal	0.25	0.83524911	0.00430000
mafft.GTR.equal	0.3	0.85184165	0.00450000
mafft.GTR.equal	0.35	0.83655951	0.00450000
mafft.GTR.equal	0.4	0.82417335	0.00455000
mafft.GTR.equal	0.45	0.82417335	0.00455000
mafft.GTR.equal	0.5	0.83030308	0.00515000
mafft.GTR.equal	0.55	0.83291409	0.00510000
mafft.GTR.equal	0.6	0.82069129	0.00510000
mafft.GTR.equal	0.65	0.81833975	0.00510000
mafft.GTR.equal	0.7	0.82564377	0.00510000
mafft.GTR.equal	0.75	0.82564377	0.00520000
mafft.GTR.equal	0.8	0.81587252	0.00430000
mafft.GTR.equal	0.85	0.82523197	0.00630000
mafft.GTR.equal	0.9	0.82856602	0.00630000
mafft.GTR.equal	0.95	0.82184514	0.00760000
mafft.GTR.equal	1	0.81288534	0.01480000
mafft.GTR.gamma	0	0.82967855	0.00350000
mafft.GTR.gamma	0.05	0.83513186	0.00450000
mafft.GTR.gamma	0.1	0.83729477	0.00510000
mafft.GTR.gamma	0.15	0.83774830	0.00450000
mafft.GTR.gamma	0.2	0.83924147	0.00435000
mafft.GTR.gamma	0.25	0.83524911	0.00435000
mafft.GTR.gamma	0.3	0.85184165	0.00455000
mafft.GTR.gamma	0.35	0.83655951	0.00460000
mafft.GTR.gamma	0.4	0.83110107	0.00510000
mafft.GTR.gamma	0.45	0.83110107	0.00510000
mafft.GTR.gamma	0.5	0.82724095	0.00510000
mafft.GTR.gamma	0.55	0.82681809	0.00510000
mafft.GTR.gamma	0.6	0.82098121	0.00445000
mafft.GTR.gamma	0.65	0.83116410	0.00510000
mafft.GTR.gamma	0.7	0.83116410	0.00510000
mafft.GTR.gamma	0.75	0.83141181	0.00510000
mafft.GTR.gamma	0.8	0.81969574	0.00510000
mafft.GTR.gamma	0.85	0.82758743	0.00640000
mafft.GTR.gamma	0.9	0.82332896	0.00770000
mafft.GTR.gamma	0.95	0.82124955	0.00770000
mafft.GTR.gamma	1	0.81963053	0.00770000
mafft.JC.equal	0	0.82967855	0.00350000
mafft.JC.equal	0.05	0.83001420	0.00445000
mafft.JC.equal	0.1	0.83001420	0.00445000
mafft.JC.equal	0.15	0.83896754	0.00445000
mafft.JC.equal	0.2	0.83409994	0.00425000
mafft.JC.equal	0.25	0.83006789	0.00430000
mafft.JC.equal	0.3	0.84204432	0.00450000
mafft.JC.equal	0.35	0.84149795	0.00450000
mafft.JC.equal	0.4	0.82921111	0.00450000
mafft.JC.equal	0.45	0.83017290	0.00565000
mafft.JC.equal	0.5	0.83017290	0.00565000
mafft.JC.equal	0.55	0.83291409	0.00510000
mafft.JC.equal	0.6	0.83291409	0.00510000
mafft.JC.equal	0.65	0.81672205	0.00630000
mafft.JC.equal	0.7	0.82533956	0.00630000
mafft.JC.equal	0.75	0.82533956	0.00630000
mafft.JC.equal	0.8	0.81185013	0.00630000
mafft.JC.equal	0.85	0.81357456	0.00430000
mafft.JC.equal	0.9	0.81475953	0.00650000
mafft.JC.equal	0.95	0.80234025	0.01010000
mafft.JC.equal	1	0.81639066	0.00500000
mafft.JC.gamma	0	0.82967855	0.00350000
mafft.JC.gamma	0.05	0.83001420	0.00450000
mafft.JC.gamma	0.1	0.83001420	0.00450000
mafft.JC.gamma	0.15	0.84048359	0.00380000
mafft.JC.gamma	0.2	0.83409994	0.00430000
mafft.JC.gamma	0.25	0.83006789	0.00435000
mafft.JC.gamma	0.3	0.84204432	0.00450000
mafft.JC.gamma	0.35	0.84149795	0.00455000
mafft.JC.gamma	0.4	0.82921111	0.00455000
mafft.JC.gamma	0.45	0.83017290	0.00570000
mafft.JC.gamma	0.5	0.83017290	0.00570000
mafft.JC.gamma	0.55	0.83291409	0.00510000
mafft.JC.gamma	0.6	0.83291409	0.00510000
mafft.JC.gamma	0.65	0.81491474	0.00510000
mafft.JC.gamma	0.7	0.81833975	0.00510000
mafft.JC.gamma	0.75	0.81136974	0.00685000
mafft.JC.gamma	0.8	0.81136974	0.00760000
mafft.JC.gamma	0.85	0.81357456	0.00440000
mafft.JC.gamma	0.9	0.81475953	0.00655000
mafft.JC.gamma	0.95	0.80626553	0.01150000
mafft.JC.gamma	1	0.81653830	0.00500000
mafft.K2P.equal	0	0.82967855	0.00350000
mafft.K2P.equal	0.05	0.83513186	0.00445000
mafft.K2P.equal	0.1	0.83128287	0.00445000
mafft.K2P.equal	0.15	0.84294489	0.00445000
mafft.K2P.equal	0.2	0.83924147	0.00425000
mafft.K2P.equal	0.25	0.83924147	0.00430000
mafft.K2P.equal	0.3	0.85184165	0.00450000
mafft.K2P.equal	0.35	0.83655951	0.00450000
mafft.K2P.equal	0.4	0.82417335	0.00450000
mafft.K2P.equal	0.45	0.82417335	0.00455000
mafft.K2P.equal	0.5	0.82590542	0.00515000
mafft.K2P.equal	0.55	0.84101001	0.00510000
mafft.K2P.equal	0.6	0.83634723	0.00510000
mafft.K2P.equal	0.65	0.83402531	0.00510000
mafft.K2P.equal	0.7	0.82192207	0.00510000
mafft.K2P.equal	0.75	0.82948878	0.00520000
mafft.K2P.equal	0.8	0.81889255	0.00630000
mafft.K2P.equal	0.85	0.81357456	0.00430000
mafft.K2P.equal	0.9	0.81546508	0.00650000
mafft.K2P.equal	0.95	0.81813190	0.00880000
mafft.K2P.equal	1	0.81288534	0.01480000
mafft.K2P.gamma	0	0.82967855	0.00350000
mafft.K2P.gamma	0.05	0.83513186	0.00450000
mafft.K2P.gamma	0.1	0.83128287	0.00450000
mafft.K2P.gamma	0.15	0.84365115	0.00380000
mafft.K2P.gamma	0.2	0.83924147	0.00430000
mafft.K2P.gamma	0.25	0.83924147	0.00435000
mafft.K2P.gamma	0.3	0.85184165	0.00455000
mafft.K2P.gamma	0.35	0.83655951	0.00460000
mafft.K2P.gamma	0.4	0.82417335	0.00460000
mafft.K2P.gamma	0.45	0.82577531	0.00570000
mafft.K2P.gamma	0.5	0.82577531	0.00570000
mafft.K2P.gamma	0.55	0.82851510	0.00510000
mafft.K2P.gamma	0.6	0.83634723	0.00510000
mafft.K2P.gamma	0.65	0.83402531	0.00510000
mafft.K2P.gamma	0.7	0.82192207	0.00510000
mafft.K2P.gamma	0.75	0.82948878	0.00520000
mafft.K2P.gamma	0.8	0.81305281	0.00500000
mafft.K2P.gamma	0.85	0.81357456	0.00440000
mafft.K2P.gamma	0.9	0.82681510	0.00655000
mafft.K2P.gamma	0.95	0.81239019	0.00780000
mafft.K2P.gamma	1	0.81079138	0.00500000
mafft.K3P.equal	0	0.82967855	0.00350000
mafft.K3P.equal	0.05	0.83513186	0.00445000
mafft.K3P.equal	0.1	0.83513186	0.00445000
mafft.K3P.equal	0.15	0.83774830	0.00445000
mafft.K3P.equal	0.2	0.83924147	0.00425000
mafft.K3P.equal	0.25	0.83524911	0.00430000
mafft.K3P.equal	0.3	0.85184165	0.00450000
mafft.K3P.equal	0.35	0.83655951	0.00450000
mafft.K3P.equal	0.4	0.82417335	0.00450000
mafft.K3P.equal	0.45	0.83030308	0.00515000
mafft.K3P.equal	0.5	0.83030308	0.00515000
mafft.K3P.equal	0.55	0.82851510	0.00510000
mafft.K3P.equal	0.6	0.83634723	0.00510000
mafft.K3P.equal	0.65	0.81689784	0.00630000
mafft.K3P.equal	0.7	0.82551648	0.00630000
mafft.K3P.equal	0.75	0.82123914	0.00630000
mafft.K3P.equal	0.8	0.81587252	0.00430000
mafft.K3P.equal	0.85	0.81530567	0.00430000
mafft.K3P.equal	0.9	0.81444635	0.00650000
mafft.K3P.equal	0.95	0.81102778	0.00770000
mafft.K3P.equal	1	0.81297703	0.00500000
mafft.K3P.gamma	0	0.82967855	0.00350000
mafft.K3P.gamma	0.05	0.83513186	0.00450000
mafft.K3P.gamma	0.1	0.83513186	0.00450000
mafft.K3P.gamma	0.15	0.83839351	0.00380000
mafft.K3P.gamma	0.2	0.84888639	0.00435000
mafft.K3P.gamma	0.25	0.84888639	0.00435000
mafft.K3P.gamma	0.3	0.83949647	0.00455000
mafft.K3P.gamma	0.35	0.81844917	0.00570000
mafft.K3P.gamma	0.4	0.82707166	0.00570000
mafft.K3P.gamma	0.45	0.83017290	0.00570000
mafft.K3P.gamma	0.5	0.83017290	0.00570000
mafft.K3P.gamma	0.55	0.82851510	0.00510000
mafft.K3P.gamma	0.6	0.82069129	0.00510000
mafft.K3P.gamma	0.65	0.81491474	0.00510000
mafft.K3P.gamma	0.7	0.81833975	0.00510000
mafft.K3P.gamma	0.75	0.82456744	0.00395000
mafft.K3P.gamma	0.8	0.81414901	0.00440000
mafft.K3P.gamma	0.85	0.81357456	0.00440000
mafft.K3P.gamma	0.9	0.81572274	0.00655000
mafft.K3P.gamma	0.95	0.81226434	0.00780000
mafft.K3P.gamma	1	0.83830244	0.00740000
mafft.LogDet.equal	0	0.83626234	0.00385000
mafft.LogDet.equal	0.05	0.83807545	0.00405000
mafft.LogDet.equal	0.1	0.83807545	0.00405000
mafft.LogDet.equal	0.15	0.84676195	0.00480000
mafft.LogDet.equal	0.2	0.85206264	0.00410000
mafft.LogDet.equal	0.25	0.85445272	0.00480000
mafft.LogDet.equal	0.3	0.85134578	0.00450000
mafft.LogDet.equal	0.35	0.84806959	0.00505000
mafft.LogDet.equal	0.4	0.84806959	0.00510000
mafft.LogDet.equal	0.45	0.84793309	0.00520000
mafft.LogDet.equal	0.5	0.84806959	0.00510000
mafft.LogDet.equal	0.55	0.84578370	0.00530000
mafft.LogDet.equal	0.6	0.84359799	0.00650000
mafft.LogDet.equal	0.65	0.84359799	0.00650000
mafft.LogDet.equal	0.7	0.84359799	0.00655000
mafft.LogDet.equal	0.75	0.83879930	0.00660000
mafft.LogDet.equal	0.8	0.82597739	0.00675000
mafft.LogDet.equal	0.85	0.82520630	0.00680000
mafft.LogDet.equal	0.9	0.82360681	0.00885000
mafft.LogDet.equal	0.95	0.82230728	0.00915000
mafft.LogDet.equal	1	0.81965112	0.00810000
mafft.P.equal	0	0.82967855	0.00350000
mafft.P.equal	0.05	0.83547684	0.00500000
mafft.P.equal	0.1	0.83807600	0.00500000
mafft.P.equal	0.15	0.83896754	0.00445000
mafft.P.equal	0.2	0.83720370	0.00500000
mafft.P.equal	0.25	0.83320839	0.00500000
mafft.P.equal	0.3	0.84204432	0.00450000
mafft.P.equal	0.35	0.84149795	0.00450000
mafft.P.equal	0.4	0.83497262	0.00500000
mafft.P.equal	0.45	0.84454072	0.00500000
mafft.P.equal	0.5	0.84454072	0.00500000
mafft.P.equal	0.55	0.84505546	0.00500000
mafft.P.equal	0.6	0.84505546	0.00500000
mafft.P.equal	0.65	0.82930145	0.00500000
mafft.P.equal	0.7	0.83273820	0.00500000
mafft.P.equal	0.75	0.82491744	0.00500000
mafft.P.equal	0.8	0.81172867	0.00500000
mafft.P.equal	0.85	0.81357456	0.00430000
mafft.P.equal	0.9	0.82529182	0.00750000
mafft.P.equal	0.95	0.81612398	0.00750000
mafft.P.equal	1	0.82273071	0.00500000
mafft.TamNei.equal	0	0.82967855	0.00350000
mafft.TamNei.equal	0.05	0.83513186	0.00445000
mafft.TamNei.equal	0.1	0.83513186	0.00445000
mafft.TamNei.equal	0.15	0.83774830	0.00445000
mafft.TamNei.equal	0.2	0.83924147	0.00425000
mafft.TamNei.equal	0.25	0.83524911	0.00430000
mafft.TamNei.equal	0.3	0.85184165	0.00450000
mafft.TamNei.equal	0.35	0.83655951	0.00450000
mafft.TamNei.equal	0.4	0.82417335	0.00455000
mafft.TamNei.equal	0.45	0.83030308	0.00515000
mafft.TamNei.equal	0.5	0.83030308	0.00515000
mafft.TamNei.equal	0.55	0.83291409	0.00510000
mafft.TamNei.equal	0.6	0.83291409	0.00510000
mafft.TamNei.equal	0.65	0.82619515	0.00510000
mafft.TamNei.equal	0.7	0.82551648	0.00630000
mafft.TamNei.equal	0.75	0.82123914	0.00630000
mafft.TamNei.equal	0.8	0.81587252	0.00430000
mafft.TamNei.equal	0.85	0.81530567	0.00430000
mafft.TamNei.equal	0.9	0.81929539	0.00630000
mafft.TamNei.equal	0.95	0.82976307	0.00760000
mafft.TamNei.equal	1	0.81288534	0.01480000
mafft.TamNei.gamma	0	0.83425240	0.00380000
mafft.TamNei.gamma	0.05	0.83513186	0.00450000
mafft.TamNei.gamma	0.1	0.83729477	0.00510000
mafft.TamNei.gamma	0.15	0.83839351	0.00380000
mafft.TamNei.gamma	0.2	0.83924147	0.00435000
mafft.TamNei.gamma	0.25	0.83524911	0.00435000
mafft.TamNei.gamma	0.3	0.85184165	0.00455000
mafft.TamNei.gamma	0.35	0.83655951	0.00460000
mafft.TamNei.gamma	0.4	0.83110107	0.00510000
mafft.TamNei.gamma	0.45	0.83110107	0.00510000
mafft.TamNei.gamma	0.5	0.84026092	0.00510000
mafft.TamNei.gamma	0.55	0.83990236	0.00510000
mafft.TamNei.gamma	0.6	0.83291409	0.00520000
mafft.TamNei.gamma	0.65	0.82619515	0.00520000
mafft.TamNei.gamma	0.7	0.82801571	0.00510000
mafft.TamNei.gamma	0.75	0.82801571	0.00510000
mafft.TamNei.gamma	0.8	0.81870464	0.00640000
mafft.TamNei.gamma	0.85	0.81632027	0.00640000
mafft.TamNei.gamma	0.9	0.82652168	0.00770000
mafft.TamNei.gamma	0.95	0.82244858	0.00770000
mafft.TamNei.gamma	1	0.81094282	0.00770000
muscle.F81.equal	0	0.79976538	0.00570000
muscle.F81.equal	0.05	0.80952296	0.00880000
muscle.F81.equal	0.1	0.81574226	0.00430000
muscle.F81.equal	0.15	0.81667838	0.00430000
muscle.F81.equal	0.2	0.81667838	0.00435000
muscle.F81.equal	0.25	0.81903309	0.00435000
muscle.F81.equal	0.3	0.81820440	0.00435000
muscle.F81.equal	0.35	0.81101258	0.00435000
muscle.F81.equal	0.4	0.81101258	0.00435000
muscle.F81.equal	0.45	0.81101258	0.00435000
muscle.F81.equal	0.5	0.82018388	0.00435000
muscle.F81.equal	0.55	0.80572540	0.00510000
muscle.F81.equal	0.6	0.80142074	0.00510000
muscle.F81.equal	0.65	0.80640585	0.00510000
muscle.F81.equal	0.7	0.80392038	0.00680000
muscle.F81.equal	0.75	0.80392038	0.00680000
muscle.F81.equal	0.8	0.80381358	0.00695000
muscle.F81.equal	0.85	0.80816244	0.00880000
muscle.F81.equal	0.9	0.80445764	0.00765000
muscle.F81.equal	0.95	0.80525183	0.00945000
muscle.F81.equal	1	0.79119760	0.01350000
muscle.F81.gamma	0	0.79976538	0.00575000
muscle.F81.gamma	0.05	0.81214653	0.00435000
muscle.F81.gamma	0.1	0.82098973	0.00435000
muscle.F81.gamma	0.15	0.81667838	0.00435000
muscle.F81.gamma	0.2	0.81667838	0.00435000
muscle.F81.gamma	0.25	0.81903309	0.00435000
muscle.F81.gamma	0.3	0.81403176	0.00435000
muscle.F81.gamma	0.35	0.81101258	0.00435000
muscle.F81.gamma	0.4	0.80665640	0.00435000
muscle.F81.gamma	0.45	0.81101258	0.00435000
muscle.F81.gamma	0.5	0.80793235	0.00435000
muscle.F81.gamma	0.55	0.81314363	0.00510000
muscle.F81.gamma	0.6	0.80000835	0.00890000
muscle.F81.gamma	0.65	0.79696931	0.02380000
muscle.F81.gamma	0.7	0.80356197	0.00685000
muscle.F81.gamma	0.75	0.80356197	0.00685000
muscle.F81.gamma	0.8	0.80345495	0.00700000
muscle.F81.gamma	0.85	0.80798466	0.00890000
muscle.F81.gamma	0.9	0.80341751	0.00890000
muscle.F81.gamma	0.95	0.80549382	0.01020000
muscle.F81.gamma	1	0.79107815	0.01375000
muscle.F84.equal	0	0.79976538	0.00570000
muscle.F84.equal	0.05	0.81214653	0.00430000
muscle.F84.equal	0.1	0.82098973	0.00430000
muscle.F84.equal	0.15	0.82881525	0.00430000
muscle.F84.equal	0.2	0.81981413	0.00435000
muscle.F84.equal	0.25	0.82220138	0.00435000
muscle.F84.equal	0.3	0.82136762	0.00435000
muscle.F84.equal	0.35	0.81101258	0.00435000
muscle.F84.equal	0.4	0.80665640	0.00435000
muscle.F84.equal	0.45	0.81140499	0.00515000
muscle.F84.equal	0.5	0.81140499	0.00515000
muscle.F84.equal	0.55	0.81314363	0.00510000
muscle.F84.equal	0.6	0.80000835	0.00880000
muscle.F84.equal	0.65	0.79872255	0.01140000
muscle.F84.equal	0.7	0.80356197	0.00680000
muscle.F84.equal	0.75	0.80356197	0.00680000
muscle.F84.equal	0.8	0.80577071	0.00880000
muscle.F84.equal	0.85	0.80798466	0.00880000
muscle.F84.equal	0.9	0.80449140	0.00880000
muscle.F84.equal	0.95	0.80407623	0.00945000
muscle.F84.equal	1	0.80270213	0.00630000
muscle.F84.gamma	0	0.80003736	0.00380000
muscle.F84.gamma	0.05	0.81214653	0.00440000
muscle.F84.gamma	0.1	0.82098973	0.00440000
muscle.F84.gamma	0.15	0.82881525	0.00440000
muscle.F84.gamma	0.2	0.82424056	0.00440000
muscle.F84.gamma	0.25	0.82220138	0.00440000
muscle.F84.gamma	0.3	0.82136762	0.00440000
muscle.F84.gamma	0.35	0.81101258	0.00445000
muscle.F84.gamma	0.4	0.80665640	0.00445000
muscle.F84.gamma	0.45	0.81140499	0.00515000
muscle.F84.gamma	0.5	0.81140499	0.00515000
muscle.F84.gamma	0.55	0.81332335	0.00510000
muscle.F84.gamma	0.6	0.79872255	0.01160000
muscle.F84.gamma	0.65	0.79872255	0.01160000
muscle.F84.gamma	0.7	0.80374120	0.00685000
muscle.F84.gamma	0.75	0.80374120	0.00685000
muscle.F84.gamma	0.8	0.80573843	0.00780000
muscle.F84.gamma	0.85	0.80795432	0.00780000
muscle.F84.gamma	0.9	0.80427860	0.00780000
muscle.F84.gamma	0.95	0.80415282	0.00900000
muscle.F84.gamma	1	0.80237082	0.00555000
muscle.GTR.equal	0	0.79976538	0.00570000
muscle.GTR.equal	0.05	0.81214653	0.00435000
muscle.GTR.equal	0.1	0.82098973	0.00435000
muscle.GTR.equal	0.15	0.82881525	0.00435000
muscle.GTR.equal	0.2	0.82424056	0.00435000
muscle.GTR.equal	0.25	0.82663029	0.00435000
muscle.GTR.equal	0.3	0.82580456	0.00435000
muscle.GTR.equal	0.35	0.80665640	0.00435000
muscle.GTR.equal	0.4	0.80793235	0.00435000
muscle.GTR.equal	0.45	0.80368598	0.00435000
muscle.GTR.equal	0.5	0.80368598	0.00435000
muscle.GTR.equal	0.55	0.80572540	0.00510000
muscle.GTR.equal	0.6	0.80142074	0.00510000
muscle.GTR.equal	0.65	0.79872255	0.01140000
muscle.GTR.equal	0.7	0.80392038	0.00685000
muscle.GTR.equal	0.75	0.80392038	0.00685000
muscle.GTR.equal	0.8	0.80381358	0.00695000
muscle.GTR.equal	0.85	0.80813227	0.00770000
muscle.GTR.equal	0.9	0.80445764	0.00770000
muscle.GTR.equal	0.95	0.80450570	0.00945000
muscle.GTR.equal	1	0.78278290	0.01355000
muscle.GTR.gamma	0	0.80337404	0.00380000
muscle.GTR.gamma	0.05	0.82073473	0.00380000
muscle.GTR.gamma	0.1	0.83741267	0.00380000
muscle.GTR.gamma	0.15	0.82881525	0.00440000
muscle.GTR.gamma	0.2	0.82441002	0.00380000
muscle.GTR.gamma	0.25	0.82220138	0.00445000
muscle.GTR.gamma	0.3	0.82136762	0.00445000
muscle.GTR.gamma	0.35	0.80959857	0.00380000
muscle.GTR.gamma	0.4	0.81376879	0.00510000
muscle.GTR.gamma	0.45	0.82129962	0.00510000
muscle.GTR.gamma	0.5	0.82129962	0.00510000
muscle.GTR.gamma	0.55	0.81583202	0.00510000
muscle.GTR.gamma	0.6	0.81583202	0.00510000
muscle.GTR.gamma	0.65	0.81583202	0.00510000
muscle.GTR.gamma	0.7	0.81272345	0.00510000
muscle.GTR.gamma	0.75	0.81290510	0.00510000
muscle.GTR.gamma	0.8	0.80381358	0.00770000
muscle.GTR.gamma	0.85	0.80831018	0.00790000
muscle.GTR.gamma	0.9	0.80463662	0.00790000
muscle.GTR.gamma	0.95	0.80450570	0.00965000
muscle.GTR.gamma	1	0.80138991	0.00770000
muscle.JC.equal	0	0.79976538	0.00570000
muscle.JC.equal	0.05	0.80952296	0.00880000
muscle.JC.equal	0.1	0.81574226	0.00430000
muscle.JC.equal	0.15	0.81894949	0.00430000
muscle.JC.equal	0.2	0.81448549	0.00435000
muscle.JC.equal	0.25	0.82133556	0.00435000
muscle.JC.equal	0.3	0.82580456	0.00435000
muscle.JC.equal	0.35	0.81101258	0.00435000
muscle.JC.equal	0.4	0.80665640	0.00435000
muscle.JC.equal	0.45	0.82018388	0.00435000
muscle.JC.equal	0.5	0.82018388	0.00435000
muscle.JC.equal	0.55	0.81314363	0.00510000
muscle.JC.equal	0.6	0.80000835	0.00880000
muscle.JC.equal	0.65	0.79696931	0.02305000
muscle.JC.equal	0.7	0.80356197	0.00680000
muscle.JC.equal	0.75	0.80356197	0.00680000
muscle.JC.equal	0.8	0.80345495	0.00695000
muscle.JC.equal	0.85	0.80798466	0.00880000
muscle.JC.equal	0.9	0.80418687	0.00880000
muscle.JC.equal	0.95	0.80512722	0.00945000
muscle.JC.equal	1	0.78266380	0.01350000
muscle.JC.gamma	0	0.79976538	0.00575000
muscle.JC.gamma	0.05	0.80952296	0.00890000
muscle.JC.gamma	0.1	0.81574226	0.00435000
muscle.JC.gamma	0.15	0.81894949	0.00435000
muscle.JC.gamma	0.2	0.81448549	0.00435000
muscle.JC.gamma	0.25	0.82133556	0.00435000
muscle.JC.gamma	0.3	0.82580456	0.00435000
muscle.JC.gamma	0.35	0.81101258	0.00435000
muscle.JC.gamma	0.4	0.80665640	0.00435000
muscle.JC.gamma	0.45	0.82018388	0.00435000
muscle.JC.gamma	0.5	0.82018388	0.00435000
muscle.JC.gamma	0.55	0.81314363	0.00510000
muscle.JC.gamma	0.6	0.80000835	0.00890000
muscle.JC.gamma	0.65	0.79727230	0.02430000
muscle.JC.gamma	0.7	0.80356197	0.00685000
muscle.JC.gamma	0.75	0.80356197	0.00685000
muscle.JC.gamma	0.8	0.80345495	0.00700000
muscle.JC.gamma	0.85	0.80798466	0.00890000
muscle.JC.gamma	0.9	0.80418687	0.00890000
muscle.JC.gamma	0.95	0.80549382	0.01020000
muscle.JC.gamma	1	0.78266380	0.01375000
muscle.K2P.equal	0	0.79976538	0.00570000
muscle.K2P.equal	0.05	0.81214653	0.00430000
muscle.K2P.equal	0.1	0.82098973	0.00430000
muscle.K2P.equal	0.15	0.82881525	0.00430000
muscle.K2P.equal	0.2	0.81981413	0.00435000
muscle.K2P.equal	0.25	0.82220138	0.00435000
muscle.K2P.equal	0.3	0.82136762	0.00435000
muscle.K2P.equal	0.35	0.81101258	0.00435000
muscle.K2P.equal	0.4	0.80665640	0.00435000
muscle.K2P.equal	0.45	0.80672690	0.00565000
muscle.K2P.equal	0.5	0.80672690	0.00565000
muscle.K2P.equal	0.55	0.81314363	0.00510000
muscle.K2P.equal	0.6	0.80000835	0.00880000
muscle.K2P.equal	0.65	0.79872255	0.01140000
muscle.K2P.equal	0.7	0.80356197	0.00680000
muscle.K2P.equal	0.75	0.80356197	0.00680000
muscle.K2P.equal	0.8	0.80556102	0.00770000
muscle.K2P.equal	0.85	0.80798466	0.00880000
muscle.K2P.equal	0.9	0.80449140	0.00880000
muscle.K2P.equal	0.95	0.80407623	0.00945000
muscle.K2P.equal	1	0.80234981	0.00630000
muscle.K2P.gamma	0	0.80003736	0.00380000
muscle.K2P.gamma	0.05	0.81214653	0.00440000
muscle.K2P.gamma	0.1	0.82098973	0.00440000
muscle.K2P.gamma	0.15	0.82881525	0.00440000
muscle.K2P.gamma	0.2	0.81981413	0.00440000
muscle.K2P.gamma	0.25	0.82220138	0.00440000
muscle.K2P.gamma	0.3	0.82136762	0.00440000
muscle.K2P.gamma	0.35	0.81101258	0.00445000
muscle.K2P.gamma	0.4	0.80665640	0.00445000
muscle.K2P.gamma	0.45	0.80672690	0.00570000
muscle.K2P.gamma	0.5	0.80672690	0.00570000
muscle.K2P.gamma	0.55	0.81332335	0.00510000
muscle.K2P.gamma	0.6	0.79872255	0.01160000
muscle.K2P.gamma	0.65	0.81098323	0.00510000
muscle.K2P.gamma	0.7	0.80374120	0.00685000
muscle.K2P.gamma	0.75	0.80374120	0.00685000
muscle.K2P.gamma	0.8	0.80573843	0.00780000
muscle.K2P.gamma	0.85	0.80795432	0.00780000
muscle.K2P.gamma	0.9	0.80427860	0.00780000
muscle.K2P.gamma	0.95	0.80407623	0.00960000
muscle.K2P.gamma	1	0.81511480	0.00640000
muscle.K3P.equal	0	0.79976538	0.00570000
muscle.K3P.equal	0.05	0.81214653	0.00430000
muscle.K3P.equal	0.1	0.82098973	0.00430000
muscle.K3P.equal	0.15	0.82098973	0.00430000
muscle.K3P.equal	0.2	0.81251492	0.00435000
muscle.K3P.equal	0.25	0.81486837	0.00435000
muscle.K3P.equal	0.3	0.82136762	0.00435000
muscle.K3P.equal	0.35	0.81101258	0.00435000
muscle.K3P.equal	0.4	0.81232888	0.00435000
muscle.K3P.equal	0.45	0.80672690	0.00565000
muscle.K3P.equal	0.5	0.80672690	0.00565000
muscle.K3P.equal	0.55	0.81314363	0.00510000
muscle.K3P.equal	0.6	0.80000835	0.00880000
muscle.K3P.equal	0.65	0.79872255	0.01140000
muscle.K3P.equal	0.7	0.80356197	0.00680000
muscle.K3P.equal	0.75	0.80356197	0.00680000
muscle.K3P.equal	0.8	0.80577071	0.00880000
muscle.K3P.equal	0.85	0.80798466	0.00880000
muscle.K3P.equal	0.9	0.80449140	0.00880000
muscle.K3P.equal	0.95	0.80407623	0.00945000
muscle.K3P.equal	1	0.80914284	0.00650000
muscle.K3P.gamma	0	0.80003736	0.00380000
muscle.K3P.gamma	0.05	0.82469142	0.00380000
muscle.K3P.gamma	0.1	0.83393086	0.00380000
muscle.K3P.gamma	0.15	0.84205904	0.00380000
muscle.K3P.gamma	0.2	0.83297739	0.00380000
muscle.K3P.gamma	0.25	0.83297739	0.00380000
muscle.K3P.gamma	0.3	0.83297739	0.00380000
muscle.K3P.gamma	0.35	0.82242653	0.00380000
muscle.K3P.gamma	0.4	0.82360978	0.00380000
muscle.K3P.gamma	0.45	0.82242653	0.00380000
muscle.K3P.gamma	0.5	0.80828824	0.00515000
muscle.K3P.gamma	0.55	0.80554587	0.00510000
muscle.K3P.gamma	0.6	0.79872255	0.01160000
muscle.K3P.gamma	0.65	0.79872255	0.01160000
muscle.K3P.gamma	0.7	0.80356197	0.00685000
muscle.K3P.gamma	0.75	0.80356197	0.00685000
muscle.K3P.gamma	0.8	0.80556102	0.00780000
muscle.K3P.gamma	0.85	0.80777631	0.00780000
muscle.K3P.gamma	0.9	0.80413363	0.00890000
muscle.K3P.gamma	0.95	0.80407623	0.00960000
muscle.K3P.gamma	1	0.80933226	0.00640000
muscle.LogDet.equal	0	0.81146214	0.00280000
muscle.LogDet.equal	0.05	0.83072884	0.00410000
muscle.LogDet.equal	0.1	0.83146024	0.00430000
muscle.LogDet.equal	0.15	0.83953597	0.00430000
muscle.LogDet.equal	0.2	0.83097292	0.00510000
muscle.LogDet.equal	0.25	0.83288211	0.00430000
muscle.LogDet.equal	0.3	0.83278562	0.00430000
muscle.LogDet.equal	0.35	0.82844709	0.00430000
muscle.LogDet.equal	0.4	0.82844709	0.00430000
muscle.LogDet.equal	0.45	0.82844709	0.00430000
muscle.LogDet.equal	0.5	0.84191906	0.00430000
muscle.LogDet.equal	0.55	0.82793525	0.00425000
muscle.LogDet.equal	0.6	0.82356269	0.00425000
muscle.LogDet.equal	0.65	0.81845118	0.00430000
muscle.LogDet.equal	0.7	0.81573961	0.00425000
muscle.LogDet.equal	0.75	0.81164859	0.00425000
muscle.LogDet.equal	0.8	0.81003835	0.00890000
muscle.LogDet.equal	0.85	0.80780683	0.00865000
muscle.LogDet.equal	0.9	0.80727673	0.00535000
muscle.LogDet.equal	0.95	0.81094271	0.00875000
muscle.LogDet.equal	1	0.78937451	0.01105000
muscle.P.equal	0	0.80437566	0.00750000
muscle.P.equal	0.05	0.81272005	0.00500000
muscle.P.equal	0.1	0.81574226	0.00430000
muscle.P.equal	0.15	0.81894949	0.00430000
muscle.P.equal	0.2	0.81448549	0.00435000
muscle.P.equal	0.25	0.82280527	0.00500000
muscle.P.equal	0.3	0.82580456	0.00435000
muscle.P.equal	0.35	0.81793431	0.00500000
muscle.P.equal	0.4	0.81363799	0.00500000
muscle.P.equal	0.45	0.82574829	0.00500000
muscle.P.equal	0.5	0.82574829	0.00500000
muscle.P.equal	0.55	0.81314363	0.00510000
muscle.P.equal	0.6	0.80171032	0.00500000
muscle.P.equal	0.65	0.80171032	0.00500000
muscle.P.equal	0.7	0.80356197	0.00675000
muscle.P.equal	0.75	0.80356197	0.00675000
muscle.P.equal	0.8	0.80345495	0.00690000
muscle.P.equal	0.85	0.80777631	0.00765000
muscle.P.equal	0.9	0.80409952	0.00765000
muscle.P.equal	0.95	0.80549382	0.01000000
muscle.P.equal	1	0.78266380	0.01340000
muscle.TamNei.equal	0	0.79976538	0.00570000
muscle.TamNei.equal	0.05	0.81214653	0.00435000
muscle.TamNei.equal	0.1	0.82098973	0.00435000
muscle.TamNei.equal	0.15	0.82881525	0.00435000
muscle.TamNei.equal	0.2	0.81981413	0.00435000
muscle.TamNei.equal	0.25	0.82220138	0.00435000
muscle.TamNei.equal	0.3	0.82136762	0.00435000
muscle.TamNei.equal	0.35	0.81101258	0.00435000
muscle.TamNei.equal	0.4	0.80665640	0.00435000
muscle.TamNei.equal	0.45	0.80793235	0.00435000
muscle.TamNei.equal	0.5	0.80793235	0.00435000
muscle.TamNei.equal	0.55	0.80123991	0.00510000
muscle.TamNei.equal	0.6	0.80858189	0.00510000
muscle.TamNei.equal	0.65	0.80622419	0.00510000
muscle.TamNei.equal	0.7	0.79698839	0.00770000
muscle.TamNei.equal	0.75	0.80374120	0.00685000
muscle.TamNei.equal	0.8	0.80363429	0.00695000
muscle.TamNei.equal	0.85	0.80795432	0.00770000
muscle.TamNei.equal	0.9	0.80431254	0.00880000
muscle.TamNei.equal	0.95	0.80420167	0.00945000
muscle.TamNei.equal	1	0.78278290	0.01355000
muscle.TamNei.gamma	0	0.80717113	0.00380000
muscle.TamNei.gamma	0.05	0.82469142	0.00380000
muscle.TamNei.gamma	0.1	0.83393086	0.00380000
muscle.TamNei.gamma	0.15	0.82955789	0.00380000
muscle.TamNei.gamma	0.2	0.82861491	0.00380000
muscle.TamNei.gamma	0.25	0.82441002	0.00380000
muscle.TamNei.gamma	0.3	0.81734179	0.00380000
muscle.TamNei.gamma	0.35	0.81945437	0.00510000
muscle.TamNei.gamma	0.4	0.80959857	0.00380000
muscle.TamNei.gamma	0.45	0.81376548	0.00510000
muscle.TamNei.gamma	0.5	0.81376548	0.00510000
muscle.TamNei.gamma	0.55	0.80834149	0.00510000
muscle.TamNei.gamma	0.6	0.81564761	0.00510000
muscle.TamNei.gamma	0.65	0.81564761	0.00510000
muscle.TamNei.gamma	0.7	0.80096426	0.00510000
muscle.TamNei.gamma	0.75	0.80374120	0.00690000
muscle.TamNei.gamma	0.8	0.80808022	0.00770000
muscle.TamNei.gamma	0.85	0.80907306	0.00790000
muscle.TamNei.gamma	0.9	0.80345495	0.00790000
muscle.TamNei.gamma	0.95	0.80430788	0.01020000
muscle.TamNei.gamma	1	0.80187177	0.00555000
poa.F81.equal	0	0.81579105	0.00350000
poa.F81.equal	0.05	0.81443624	0.00455000
poa.F81.equal	0.1	0.81052603	0.00455000
poa.F81.equal	0.15	0.82204377	0.00435000
poa.F81.equal	0.2	0.81589912	0.00435000
poa.F81.equal	0.25	0.83425586	0.00435000
poa.F81.equal	0.3	0.82425596	0.00455000
poa.F81.equal	0.35	0.82371115	0.00455000
poa.F81.equal	0.4	0.80775311	0.00430000
poa.F81.equal	0.45	0.81513781	0.00560000
poa.F81.equal	0.5	0.81513781	0.00560000
poa.F81.equal	0.55	0.81539052	0.00560000
poa.F81.equal	0.6	0.81367796	0.00560000
poa.F81.equal	0.65	0.80341085	0.00770000
poa.F81.equal	0.7	0.80610507	0.00560000
poa.F81.equal	0.75	0.80665116	0.00620000
poa.F81.equal	0.8	0.80489598	0.00665000
poa.F81.equal	0.85	0.80429176	0.00880000
poa.F81.equal	0.9	0.80809072	0.00820000
poa.F81.equal	0.95	0.80577924	0.00880000
poa.F81.equal	1	0.84058118	0.00740000
poa.F81.gamma	0	0.81579105	0.00350000
poa.F81.gamma	0.05	0.81954925	0.00465000
poa.F81.gamma	0.1	0.81954925	0.00465000
poa.F81.gamma	0.15	0.82112030	0.00380000
poa.F81.gamma	0.2	0.82104601	0.00445000
poa.F81.gamma	0.25	0.81805470	0.00445000
poa.F81.gamma	0.3	0.82949900	0.00460000
poa.F81.gamma	0.35	0.81878712	0.00465000
poa.F81.gamma	0.4	0.80775311	0.00435000
poa.F81.gamma	0.45	0.81513781	0.00565000
poa.F81.gamma	0.5	0.81513781	0.00565000
poa.F81.gamma	0.55	0.81539052	0.00565000
poa.F81.gamma	0.6	0.81367796	0.00565000
poa.F81.gamma	0.65	0.80341085	0.00780000
poa.F81.gamma	0.7	0.80703950	0.00685000
poa.F81.gamma	0.75	0.80610507	0.00565000
poa.F81.gamma	0.8	0.80489598	0.00670000
poa.F81.gamma	0.85	0.80429176	0.00890000
poa.F81.gamma	0.9	0.80809072	0.00830000
poa.F81.gamma	0.95	0.80577924	0.00890000
poa.F81.gamma	1	0.84058118	0.00750000
poa.F84.equal	0	0.81579105	0.00350000
poa.F84.equal	0.05	0.81954925	0.00455000
poa.F84.equal	0.1	0.81567800	0.00455000
poa.F84.equal	0.15	0.82590655	0.00435000
poa.F84.equal	0.2	0.82104601	0.00435000
poa.F84.equal	0.25	0.82206013	0.00435000
poa.F84.equal	0.3	0.83403107	0.00455000
poa.F84.equal	0.35	0.81878712	0.00455000
poa.F84.equal	0.4	0.80775311	0.00430000
poa.F84.equal	0.45	0.81074048	0.00560000
poa.F84.equal	0.5	0.81074048	0.00560000
poa.F84.equal	0.55	0.81099301	0.00560000
poa.F84.equal	0.6	0.81686293	0.00560000
poa.F84.equal	0.65	0.81453107	0.00560000
poa.F84.equal	0.7	0.80261355	0.00560000
poa.F84.equal	0.75	0.80695534	0.00420000
poa.F84.equal	0.8	0.80883575	0.00665000
poa.F84.equal	0.85	0.80339285	0.00895000
poa.F84.equal	0.9	0.80791564	0.00820000
poa.F84.equal	0.95	0.81714441	0.00880000
poa.F84.equal	1	0.79999673	0.01140000
poa.F84.gamma	0	0.81579105	0.00350000
poa.F84.gamma	0.05	0.81954925	0.00465000
poa.F84.gamma	0.1	0.81567800	0.00465000
poa.F84.gamma	0.15	0.82590655	0.00445000
poa.F84.gamma	0.2	0.82104601	0.00445000
poa.F84.gamma	0.25	0.82206013	0.00445000
poa.F84.gamma	0.3	0.83403107	0.00465000
poa.F84.gamma	0.35	0.81878712	0.00465000
poa.F84.gamma	0.4	0.82021921	0.00440000
poa.F84.gamma	0.45	0.80775311	0.00440000
poa.F84.gamma	0.5	0.81074048	0.00565000
poa.F84.gamma	0.55	0.81099301	0.00565000
poa.F84.gamma	0.6	0.81686293	0.00565000
poa.F84.gamma	0.65	0.81453107	0.00565000
poa.F84.gamma	0.7	0.80261355	0.00565000
poa.F84.gamma	0.75	0.80695534	0.00425000
poa.F84.gamma	0.8	0.80883575	0.00670000
poa.F84.gamma	0.85	0.80387700	0.00900000
poa.F84.gamma	0.9	0.80791564	0.00830000
poa.F84.gamma	0.95	0.81626634	0.00890000
poa.F84.gamma	1	0.80735899	0.01160000
poaglo.F81.equal	0	0.81618588	0.00350000
poaglo.F81.equal	0.05	0.81532066	0.00455000
poaglo.F81.equal	0.1	0.81532066	0.00455000
poaglo.F81.equal	0.15	0.81678942	0.00445000
poaglo.F81.equal	0.2	0.81589912	0.00440000
poaglo.F81.equal	0.25	0.83425586	0.00440000
poaglo.F81.equal	0.3	0.82425596	0.00455000
poaglo.F81.equal	0.35	0.82371115	0.00455000
poaglo.F81.equal	0.4	0.80775311	0.00435000
poaglo.F81.equal	0.45	0.81513781	0.00565000
poaglo.F81.equal	0.5	0.81513781	0.00565000
poaglo.F81.equal	0.55	0.81572493	0.00605000
poaglo.F81.equal	0.6	0.81083114	0.00605000
poaglo.F81.equal	0.65	0.81164962	0.00605000
poaglo.F81.equal	0.7	0.81164962	0.00605000
poaglo.F81.equal	0.75	0.80228798	0.00605000
poaglo.F81.equal	0.8	0.80084654	0.00880000
poaglo.F81.equal	0.85	0.80195750	0.00880000
poaglo.F81.equal	0.9	0.80574271	0.00825000
poaglo.F81.equal	0.95	0.80451262	0.00955000
poaglo.F81.equal	1	0.83729642	0.00745000
poaglo.F81.gamma	0	0.81618588	0.00350000
poaglo.F81.gamma	0.05	0.82042676	0.00465000
poaglo.F81.gamma	0.1	0.82042676	0.00465000
poaglo.F81.gamma	0.15	0.82809657	0.00450000
poaglo.F81.gamma	0.2	0.82104601	0.00445000
poaglo.F81.gamma	0.25	0.81805470	0.00445000
poaglo.F81.gamma	0.3	0.82949900	0.00460000
poaglo.F81.gamma	0.35	0.81878712	0.00465000
poaglo.F81.gamma	0.4	0.80775311	0.00435000
poaglo.F81.gamma	0.45	0.81513781	0.00565000
poaglo.F81.gamma	0.5	0.81513781	0.00565000
poaglo.F81.gamma	0.55	0.81539052	0.00605000
poaglo.F81.gamma	0.6	0.81367796	0.00605000
poaglo.F81.gamma	0.65	0.80268597	0.00790000
poaglo.F81.gamma	0.7	0.80668872	0.00745000
poaglo.F81.gamma	0.75	0.80018554	0.00890000
poaglo.F81.gamma	0.8	0.80040961	0.00890000
poaglo.F81.gamma	0.85	0.80152137	0.00890000
poaglo.F81.gamma	0.9	0.80530426	0.00835000
poaglo.F81.gamma	0.95	0.80438973	0.00955000
poaglo.F81.gamma	1	0.83611477	0.00755000
poaglo.F84.equal	0	0.81618588	0.00350000
poaglo.F84.equal	0.05	0.82042676	0.00460000
poaglo.F84.equal	0.1	0.81656218	0.00460000
poaglo.F84.equal	0.15	0.82680151	0.00450000
poaglo.F84.equal	0.2	0.82104601	0.00445000
poaglo.F84.equal	0.25	0.82206013	0.00445000
poaglo.F84.equal	0.3	0.83403107	0.00460000
poaglo.F84.equal	0.35	0.81878712	0.00460000
poaglo.F84.equal	0.4	0.80775311	0.00435000
poaglo.F84.equal	0.45	0.81074048	0.00565000
poaglo.F84.equal	0.5	0.81074048	0.00565000
poaglo.F84.equal	0.55	0.80814577	0.00605000
poaglo.F84.equal	0.6	0.81399177	0.00605000
poaglo.F84.equal	0.65	0.81164962	0.00605000
poaglo.F84.equal	0.7	0.79971420	0.00605000
poaglo.F84.equal	0.75	0.80289809	0.00400000
poaglo.F84.equal	0.8	0.80037735	0.00880000
poaglo.F84.equal	0.85	0.80105349	0.00900000
poaglo.F84.equal	0.9	0.80556598	0.00825000
poaglo.F84.equal	0.95	0.81357566	0.00880000
poaglo.F84.equal	1	0.79923719	0.01140000
poaglo.F84.gamma	0	0.81618588	0.00350000
poaglo.F84.gamma	0.05	0.82042676	0.00465000
poaglo.F84.gamma	0.1	0.81656218	0.00465000
poaglo.F84.gamma	0.15	0.82680151	0.00450000
poaglo.F84.gamma	0.2	0.82104601	0.00445000
poaglo.F84.gamma	0.25	0.82206013	0.00445000
poaglo.F84.gamma	0.3	0.83403107	0.00465000
poaglo.F84.gamma	0.35	0.81878712	0.00465000
poaglo.F84.gamma	0.4	0.82021921	0.00440000
poaglo.F84.gamma	0.45	0.80775311	0.00440000
poaglo.F84.gamma	0.5	0.80775311	0.00440000
poaglo.F84.gamma	0.55	0.81099301	0.00610000
poaglo.F84.gamma	0.6	0.81686293	0.00610000
poaglo.F84.gamma	0.65	0.81453107	0.00610000
poaglo.F84.gamma	0.7	0.79954716	0.00890000
poaglo.F84.gamma	0.75	0.80194437	0.00400000
poaglo.F84.gamma	0.8	0.79969138	0.00750000
poaglo.F84.gamma	0.85	0.80127768	0.00900000
poaglo.F84.gamma	0.9	0.80530426	0.00835000
poaglo.F84.gamma	0.95	0.81180253	0.00890000
poaglo.F84.gamma	1	0.80661026	0.01160000
poaglo.GTR.equal	0	0.81618588	0.00350000
poaglo.GTR.equal	0.05	0.82042676	0.00460000
poaglo.GTR.equal	0.1	0.82042676	0.00460000
poaglo.GTR.equal	0.15	0.82192930	0.00450000
poaglo.GTR.equal	0.2	0.82104601	0.00445000
poaglo.GTR.equal	0.25	0.81805470	0.00445000
poaglo.GTR.equal	0.3	0.83403107	0.00460000
poaglo.GTR.equal	0.35	0.81878712	0.00460000
poaglo.GTR.equal	0.4	0.80775311	0.00435000
poaglo.GTR.equal	0.45	0.80775311	0.00435000
poaglo.GTR.equal	0.5	0.81513781	0.00565000
poaglo.GTR.equal	0.55	0.81539052	0.00605000
poaglo.GTR.equal	0.6	0.80164903	0.00785000
poaglo.GTR.equal	0.65	0.80190692	0.00780000
poaglo.GTR.equal	0.7	0.80347973	0.00535000
poaglo.GTR.equal	0.75	0.80269167	0.00605000
poaglo.GTR.equal	0.8	0.79678299	0.00825000
poaglo.GTR.equal	0.85	0.80068591	0.00745000
poaglo.GTR.equal	0.9	0.80813849	0.00630000
poaglo.GTR.equal	0.95	0.81654529	0.00880000
poaglo.GTR.equal	1	0.83827768	0.00745000
poaglo.GTR.gamma	0	0.81618588	0.00350000
poaglo.GTR.gamma	0.05	0.82042676	0.00465000
poaglo.GTR.gamma	0.1	0.82265726	0.00510000
poaglo.GTR.gamma	0.15	0.82265726	0.00510000
poaglo.GTR.gamma	0.2	0.82154370	0.00510000
poaglo.GTR.gamma	0.25	0.81853518	0.00510000
poaglo.GTR.gamma	0.3	0.83403107	0.00465000
poaglo.GTR.gamma	0.35	0.81878712	0.00465000
poaglo.GTR.gamma	0.4	0.81630060	0.00510000
poaglo.GTR.gamma	0.45	0.81457780	0.00510000
poaglo.GTR.gamma	0.5	0.81067463	0.00510000
poaglo.GTR.gamma	0.55	0.80740036	0.00510000
poaglo.GTR.gamma	0.6	0.80474499	0.00400000
poaglo.GTR.gamma	0.65	0.81114153	0.00510000
poaglo.GTR.gamma	0.7	0.80720879	0.00510000
poaglo.GTR.gamma	0.75	0.80629066	0.00510000
poaglo.GTR.gamma	0.8	0.79613473	0.00835000
poaglo.GTR.gamma	0.85	0.80139951	0.00900000
poaglo.GTR.gamma	0.9	0.80444822	0.00835000
poaglo.GTR.gamma	0.95	0.80970129	0.00380000
poaglo.GTR.gamma	1	0.85311089	0.00770000
poaglo.JC.equal	0	0.81618588	0.00350000
poaglo.JC.equal	0.05	0.81532066	0.00455000
poaglo.JC.equal	0.1	0.81141720	0.00455000
poaglo.JC.equal	0.15	0.82159347	0.00445000
poaglo.JC.equal	0.2	0.81589912	0.00440000
poaglo.JC.equal	0.25	0.83425586	0.00440000
poaglo.JC.equal	0.3	0.82425596	0.00455000
poaglo.JC.equal	0.35	0.81878712	0.00455000
poaglo.JC.equal	0.4	0.80775311	0.00435000
poaglo.JC.equal	0.45	0.80775311	0.00435000
poaglo.JC.equal	0.5	0.80775311	0.00435000
poaglo.JC.equal	0.55	0.81256436	0.00605000
poaglo.JC.equal	0.6	0.80147620	0.00785000
poaglo.JC.equal	0.65	0.80112520	0.00780000
poaglo.JC.equal	0.7	0.80347973	0.00535000
poaglo.JC.equal	0.75	0.80269167	0.00605000
poaglo.JC.equal	0.8	0.80105349	0.00880000
poaglo.JC.equal	0.85	0.80105349	0.00880000
poaglo.JC.equal	0.9	0.80481977	0.00825000
poaglo.JC.equal	0.95	0.80365307	0.00955000
poaglo.JC.equal	1	0.83621934	0.00745000
poaglo.JC.gamma	0	0.81618588	0.00350000
poaglo.JC.gamma	0.05	0.81532066	0.00465000
poaglo.JC.gamma	0.1	0.81141720	0.00465000
poaglo.JC.gamma	0.15	0.82159347	0.00450000
poaglo.JC.gamma	0.2	0.81589912	0.00445000
poaglo.JC.gamma	0.25	0.83425586	0.00445000
poaglo.JC.gamma	0.3	0.82425596	0.00460000
poaglo.JC.gamma	0.35	0.81878712	0.00465000
poaglo.JC.gamma	0.4	0.80775311	0.00435000
poaglo.JC.gamma	0.45	0.80775311	0.00435000
poaglo.JC.gamma	0.5	0.80775311	0.00435000
poaglo.JC.gamma	0.55	0.81256436	0.00605000
poaglo.JC.gamma	0.6	0.80147620	0.00795000
poaglo.JC.gamma	0.65	0.80112520	0.00790000
poaglo.JC.gamma	0.7	0.80347973	0.00540000
poaglo.JC.gamma	0.75	0.80269167	0.00605000
poaglo.JC.gamma	0.8	0.80464304	0.00760000
poaglo.JC.gamma	0.85	0.80105349	0.00890000
poaglo.JC.gamma	0.9	0.80481977	0.00835000
poaglo.JC.gamma	0.95	0.80365307	0.00965000
poaglo.JC.gamma	1	0.83621934	0.00755000
poaglo.K2P.equal	0	0.81618588	0.00350000
poaglo.K2P.equal	0.05	0.82042676	0.00460000
poaglo.K2P.equal	0.1	0.81656218	0.00460000
poaglo.K2P.equal	0.15	0.82680151	0.00450000
poaglo.K2P.equal	0.2	0.82104601	0.00445000
poaglo.K2P.equal	0.25	0.82206013	0.00445000
poaglo.K2P.equal	0.3	0.83403107	0.00460000
poaglo.K2P.equal	0.35	0.81878712	0.00460000
poaglo.K2P.equal	0.4	0.80775311	0.00435000
poaglo.K2P.equal	0.45	0.80775311	0.00435000
poaglo.K2P.equal	0.5	0.80775311	0.00435000
poaglo.K2P.equal	0.55	0.82039905	0.00605000
poaglo.K2P.equal	0.6	0.81870075	0.00605000
poaglo.K2P.equal	0.65	0.81668948	0.00535000
poaglo.K2P.equal	0.7	0.80000042	0.00535000
poaglo.K2P.equal	0.75	0.80052801	0.00745000
poaglo.K2P.equal	0.8	0.80093195	0.00880000
poaglo.K2P.equal	0.85	0.80093195	0.00880000
poaglo.K2P.equal	0.9	0.80580286	0.00740000
poaglo.K2P.equal	0.95	0.81984946	0.00955000
poaglo.K2P.equal	1	0.83641608	0.00745000
poaglo.K2P.gamma	0	0.81618588	0.00350000
poaglo.K2P.gamma	0.05	0.82042676	0.00465000
poaglo.K2P.gamma	0.1	0.81656218	0.00465000
poaglo.K2P.gamma	0.15	0.82680151	0.00450000
poaglo.K2P.gamma	0.2	0.82104601	0.00445000
poaglo.K2P.gamma	0.25	0.82206013	0.00445000
poaglo.K2P.gamma	0.3	0.83403107	0.00465000
poaglo.K2P.gamma	0.35	0.81878712	0.00465000
poaglo.K2P.gamma	0.4	0.80775311	0.00440000
poaglo.K2P.gamma	0.45	0.80775311	0.00440000
poaglo.K2P.gamma	0.5	0.80775311	0.00440000
poaglo.K2P.gamma	0.55	0.80814577	0.00610000
poaglo.K2P.gamma	0.6	0.81399177	0.00610000
poaglo.K2P.gamma	0.65	0.81195646	0.00540000
poaglo.K2P.gamma	0.7	0.80000042	0.00540000
poaglo.K2P.gamma	0.75	0.80658647	0.00610000
poaglo.K2P.gamma	0.8	0.79952925	0.00750000
poaglo.K2P.gamma	0.85	0.80093195	0.00900000
poaglo.K2P.gamma	0.9	0.80499645	0.00835000
poaglo.K2P.gamma	0.95	0.81299353	0.00795000
poaglo.K2P.gamma	1	0.83641608	0.00755000
poaglo.K3P.equal	0	0.81618588	0.00350000
poaglo.K3P.equal	0.05	0.82042676	0.00460000
poaglo.K3P.equal	0.1	0.82042676	0.00460000
poaglo.K3P.equal	0.15	0.82192930	0.00450000
poaglo.K3P.equal	0.2	0.82104601	0.00445000
poaglo.K3P.equal	0.25	0.81805470	0.00445000
poaglo.K3P.equal	0.3	0.83403107	0.00460000
poaglo.K3P.equal	0.35	0.81878712	0.00460000
poaglo.K3P.equal	0.4	0.80775311	0.00435000
poaglo.K3P.equal	0.45	0.81501151	0.00565000
poaglo.K3P.equal	0.5	0.81501151	0.00565000
poaglo.K3P.equal	0.55	0.81539052	0.00605000
poaglo.K3P.equal	0.6	0.80268597	0.00745000
poaglo.K3P.equal	0.65	0.80285887	0.00780000
poaglo.K3P.equal	0.7	0.80686413	0.00745000
poaglo.K3P.equal	0.75	0.80212862	0.00745000
poaglo.K3P.equal	0.8	0.80249604	0.00880000
poaglo.K3P.equal	0.85	0.80201103	0.00930000
poaglo.K3P.equal	0.9	0.81219096	0.00870000
poaglo.K3P.equal	0.95	0.81157382	0.00785000
poaglo.K3P.equal	1	0.83484043	0.00745000
poaglo.K3P.gamma	0	0.81618588	0.00350000
poaglo.K3P.gamma	0.05	0.82042676	0.00465000
poaglo.K3P.gamma	0.1	0.82042676	0.00465000
poaglo.K3P.gamma	0.15	0.82192930	0.00450000
poaglo.K3P.gamma	0.2	0.83033148	0.00445000
poaglo.K3P.gamma	0.25	0.83132922	0.00445000
poaglo.K3P.gamma	0.3	0.82193956	0.00465000
poaglo.K3P.gamma	0.35	0.80382786	0.00570000
poaglo.K3P.gamma	0.4	0.81214220	0.00570000
poaglo.K3P.gamma	0.45	0.81513781	0.00570000
poaglo.K3P.gamma	0.5	0.81513781	0.00570000
poaglo.K3P.gamma	0.55	0.81099301	0.00610000
poaglo.K3P.gamma	0.6	0.81686293	0.00610000
poaglo.K3P.gamma	0.65	0.80721390	0.00540000
poaglo.K3P.gamma	0.7	0.79956709	0.00400000
poaglo.K3P.gamma	0.75	0.80543435	0.00750000
poaglo.K3P.gamma	0.8	0.80455725	0.00760000
poaglo.K3P.gamma	0.85	0.80066901	0.00900000
poaglo.K3P.gamma	0.9	0.80473420	0.00835000
poaglo.K3P.gamma	0.95	0.81210657	0.00795000
poaglo.K3P.gamma	1	0.83543175	0.00755000
poaglo.LogDet.equal	0	0.82188700	0.00385000
poaglo.LogDet.equal	0.05	0.82285679	0.00280000
poaglo.LogDet.equal	0.1	0.82225228	0.00405000
poaglo.LogDet.equal	0.15	0.83064922	0.00480000
poaglo.LogDet.equal	0.2	0.83438848	0.00420000
poaglo.LogDet.equal	0.25	0.83910597	0.00480000
poaglo.LogDet.equal	0.3	0.83367345	0.00430000
poaglo.LogDet.equal	0.35	0.83273904	0.00505000
poaglo.LogDet.equal	0.4	0.83108294	0.00510000
poaglo.LogDet.equal	0.45	0.83094989	0.00520000
poaglo.LogDet.equal	0.5	0.83108294	0.00510000
poaglo.LogDet.equal	0.55	0.82837575	0.00530000
poaglo.LogDet.equal	0.6	0.82637887	0.00640000
poaglo.LogDet.equal	0.65	0.82637887	0.00640000
poaglo.LogDet.equal	0.7	0.81835168	0.00655000
poaglo.LogDet.equal	0.75	0.81263367	0.00660000
poaglo.LogDet.equal	0.8	0.81639257	0.00790000
poaglo.LogDet.equal	0.85	0.81624565	0.00790000
poaglo.LogDet.equal	0.9	0.81730505	0.00885000
poaglo.LogDet.equal	0.95	0.82095965	0.00930000
poaglo.LogDet.equal	1	0.80695481	0.01245000
poaglo.P.equal	0	0.81618588	0.00350000
poaglo.P.equal	0.05	0.82131830	0.00250000
poaglo.P.equal	0.1	0.82265726	0.00500000
poaglo.P.equal	0.15	0.82165699	0.00500000
poaglo.P.equal	0.2	0.82154370	0.00500000
poaglo.P.equal	0.25	0.83425586	0.00440000
poaglo.P.equal	0.3	0.82425596	0.00455000
poaglo.P.equal	0.35	0.81878712	0.00455000
poaglo.P.equal	0.4	0.81849643	0.00500000
poaglo.P.equal	0.45	0.81849643	0.00500000
poaglo.P.equal	0.5	0.81849643	0.00500000
poaglo.P.equal	0.55	0.82255765	0.00500000
poaglo.P.equal	0.6	0.81003480	0.00500000
poaglo.P.equal	0.65	0.81071547	0.00500000
poaglo.P.equal	0.7	0.81807343	0.00500000
poaglo.P.equal	0.75	0.81704367	0.00500000
poaglo.P.equal	0.8	0.79994034	0.00250000
poaglo.P.equal	0.85	0.80110597	0.00880000
poaglo.P.equal	0.9	0.80481977	0.00825000
poaglo.P.equal	0.95	0.80365307	0.00945000
poaglo.P.equal	1	0.85080977	0.00750000
poaglo.TamNei.equal	0	0.81618588	0.00350000
poaglo.TamNei.equal	0.05	0.82042676	0.00460000
poaglo.TamNei.equal	0.1	0.82042676	0.00460000
poaglo.TamNei.equal	0.15	0.82192930	0.00450000
poaglo.TamNei.equal	0.2	0.82104601	0.00445000
poaglo.TamNei.equal	0.25	0.81805470	0.00445000
poaglo.TamNei.equal	0.3	0.83403107	0.00460000
poaglo.TamNei.equal	0.35	0.81878712	0.00460000
poaglo.TamNei.equal	0.4	0.80775311	0.00435000
poaglo.TamNei.equal	0.45	0.81513781	0.00565000
poaglo.TamNei.equal	0.5	0.81513781	0.00565000
poaglo.TamNei.equal	0.55	0.81539052	0.00605000
poaglo.TamNei.equal	0.6	0.81367796	0.00605000
poaglo.TamNei.equal	0.65	0.80691760	0.00605000
poaglo.TamNei.equal	0.7	0.80590287	0.00745000
poaglo.TamNei.equal	0.75	0.80076324	0.00745000
poaglo.TamNei.equal	0.8	0.79613473	0.00825000
poaglo.TamNei.equal	0.85	0.80091238	0.00900000
poaglo.TamNei.equal	0.9	0.80548125	0.00825000
poaglo.TamNei.equal	0.95	0.82060851	0.00945000
poaglo.TamNei.equal	1	0.80673186	0.01140000
poaglo.TamNei.gamma	0	0.81974582	0.00380000
poaglo.TamNei.gamma	0.05	0.82042676	0.00465000
poaglo.TamNei.gamma	0.1	0.82265726	0.00510000
poaglo.TamNei.gamma	0.15	0.82265726	0.00510000
poaglo.TamNei.gamma	0.2	0.82254580	0.00510000
poaglo.TamNei.gamma	0.25	0.81853518	0.00510000
poaglo.TamNei.gamma	0.3	0.83403107	0.00465000
poaglo.TamNei.gamma	0.35	0.81878712	0.00465000
poaglo.TamNei.gamma	0.4	0.81630060	0.00510000
poaglo.TamNei.gamma	0.45	0.81630060	0.00510000
poaglo.TamNei.gamma	0.5	0.82515024	0.00510000
poaglo.TamNei.gamma	0.55	0.82200629	0.00510000
poaglo.TamNei.gamma	0.6	0.81367796	0.00615000
poaglo.TamNei.gamma	0.65	0.80721390	0.00545000
poaglo.TamNei.gamma	0.7	0.80897965	0.00510000
poaglo.TamNei.gamma	0.75	0.80348313	0.00510000
poaglo.TamNei.gamma	0.8	0.79836939	0.00880000
poaglo.TamNei.gamma	0.85	0.80201103	0.00945000
poaglo.TamNei.gamma	0.9	0.81219096	0.00880000
poaglo.TamNei.gamma	0.95	0.81984946	0.00955000
poaglo.TamNei.gamma	1	0.80622578	0.01230000
poa.GTR.equal	0	0.81579105	0.00350000
poa.GTR.equal	0.05	0.81954925	0.00455000
poa.GTR.equal	0.1	0.81954925	0.00455000
poa.GTR.equal	0.15	0.82104601	0.00435000
poa.GTR.equal	0.2	0.82104601	0.00435000
poa.GTR.equal	0.25	0.81805470	0.00435000
poa.GTR.equal	0.3	0.83403107	0.00455000
poa.GTR.equal	0.35	0.81878712	0.00455000
poa.GTR.equal	0.4	0.80775311	0.00430000
poa.GTR.equal	0.45	0.80775311	0.00430000
poa.GTR.equal	0.5	0.81566632	0.00620000
poa.GTR.equal	0.55	0.81591906	0.00620000
poa.GTR.equal	0.6	0.80341085	0.00770000
poa.GTR.equal	0.65	0.80341085	0.00770000
poa.GTR.equal	0.7	0.80610507	0.00565000
poa.GTR.equal	0.75	0.80610507	0.00565000
poa.GTR.equal	0.8	0.79989223	0.00810000
poa.GTR.equal	0.85	0.81410930	0.00630000
poa.GTR.equal	0.9	0.81218150	0.00630000
poa.GTR.equal	0.95	0.82086836	0.00880000
poa.GTR.equal	1	0.84243735	0.00745000
poa.GTR.gamma	0	0.81579105	0.00350000
poa.GTR.gamma	0.05	0.81954925	0.00465000
poa.GTR.gamma	0.1	0.82178702	0.00510000
poa.GTR.gamma	0.15	0.82178702	0.00510000
poa.GTR.gamma	0.2	0.82154370	0.00510000
poa.GTR.gamma	0.25	0.81853518	0.00510000
poa.GTR.gamma	0.3	0.83403107	0.00465000
poa.GTR.gamma	0.35	0.81878712	0.00465000
poa.GTR.gamma	0.4	0.81630060	0.00510000
poa.GTR.gamma	0.45	0.81457780	0.00510000
poa.GTR.gamma	0.5	0.81067463	0.00510000
poa.GTR.gamma	0.55	0.80776401	0.00510000
poa.GTR.gamma	0.6	0.80443651	0.00425000
poa.GTR.gamma	0.65	0.81151485	0.00510000
poa.GTR.gamma	0.7	0.81151485	0.00510000
poa.GTR.gamma	0.75	0.81151485	0.00510000
poa.GTR.gamma	0.8	0.80002090	0.00510000
poa.GTR.gamma	0.85	0.80937483	0.00680000
poa.GTR.gamma	0.9	0.81209262	0.00640000
poa.GTR.gamma	0.95	0.81814128	0.00380000
poa.GTR.gamma	1	0.85721114	0.00770000
poa.JC.equal	0	0.81579105	0.00350000
poa.JC.equal	0.05	0.81443624	0.00455000
poa.JC.equal	0.1	0.81443624	0.00455000
poa.JC.equal	0.15	0.82204377	0.00435000
poa.JC.equal	0.2	0.81589912	0.00435000
poa.JC.equal	0.25	0.83425586	0.00435000
poa.JC.equal	0.3	0.82425596	0.00455000
poa.JC.equal	0.35	0.82371115	0.00455000
poa.JC.equal	0.4	0.81281823	0.00430000
poa.JC.equal	0.45	0.81281823	0.00430000
poa.JC.equal	0.5	0.81281823	0.00435000
poa.JC.equal	0.55	0.82322815	0.00560000
poa.JC.equal	0.6	0.82155060	0.00560000
poa.JC.equal	0.65	0.80610507	0.00560000
poa.JC.equal	0.7	0.80610507	0.00560000
poa.JC.equal	0.75	0.80665116	0.00620000
poa.JC.equal	0.8	0.80795446	0.00665000
poa.JC.equal	0.85	0.80382559	0.00880000
poa.JC.equal	0.9	0.80791564	0.00820000
poa.JC.equal	0.95	0.80596474	0.00775000
poa.JC.equal	1	0.84038618	0.00740000
poa.JC.gamma	0	0.81579105	0.00350000
poa.JC.gamma	0.05	0.81443624	0.00465000
poa.JC.gamma	0.1	0.81443624	0.00465000
poa.JC.gamma	0.15	0.82212203	0.00380000
poa.JC.gamma	0.2	0.81589912	0.00445000
poa.JC.gamma	0.25	0.83425586	0.00445000
poa.JC.gamma	0.3	0.82425596	0.00460000
poa.JC.gamma	0.35	0.82371115	0.00465000
poa.JC.gamma	0.4	0.81281823	0.00435000
poa.JC.gamma	0.45	0.81281823	0.00435000
poa.JC.gamma	0.5	0.81281823	0.00435000
poa.JC.gamma	0.55	0.82322815	0.00565000
poa.JC.gamma	0.6	0.82155060	0.00565000
poa.JC.gamma	0.65	0.80610507	0.00565000
poa.JC.gamma	0.7	0.80610507	0.00565000
poa.JC.gamma	0.75	0.80610507	0.00565000
poa.JC.gamma	0.8	0.80795446	0.00670000
poa.JC.gamma	0.85	0.80382559	0.00890000
poa.JC.gamma	0.9	0.80791564	0.00830000
poa.JC.gamma	0.95	0.80737029	0.01020000
poa.JC.gamma	1	0.84038618	0.00750000
poa.K2P.equal	0	0.81579105	0.00350000
poa.K2P.equal	0.05	0.81954925	0.00455000
poa.K2P.equal	0.1	0.81567800	0.00455000
poa.K2P.equal	0.15	0.82590655	0.00435000
poa.K2P.equal	0.2	0.82104601	0.00435000
poa.K2P.equal	0.25	0.82206013	0.00435000
poa.K2P.equal	0.3	0.83870670	0.00455000
poa.K2P.equal	0.35	0.81878712	0.00455000
poa.K2P.equal	0.4	0.80775311	0.00430000
poa.K2P.equal	0.45	0.80775311	0.00430000
poa.K2P.equal	0.5	0.80775311	0.00435000
poa.K2P.equal	0.55	0.81099301	0.00560000
poa.K2P.equal	0.6	0.81686293	0.00560000
poa.K2P.equal	0.65	0.81453107	0.00560000
poa.K2P.equal	0.7	0.80261355	0.00560000
poa.K2P.equal	0.75	0.80997072	0.00565000
poa.K2P.equal	0.8	0.80795446	0.00665000
poa.K2P.equal	0.85	0.80382559	0.00880000
poa.K2P.equal	0.9	0.80791564	0.00820000
poa.K2P.equal	0.95	0.80530833	0.00880000
poa.K2P.equal	1	0.84038618	0.00745000
poa.K2P.gamma	0	0.81579105	0.00350000
poa.K2P.gamma	0.05	0.81954925	0.00465000
poa.K2P.gamma	0.1	0.81567800	0.00465000
poa.K2P.gamma	0.15	0.82590655	0.00445000
poa.K2P.gamma	0.2	0.82104601	0.00445000
poa.K2P.gamma	0.25	0.82206013	0.00445000
poa.K2P.gamma	0.3	0.83403107	0.00465000
poa.K2P.gamma	0.35	0.81878712	0.00465000
poa.K2P.gamma	0.4	0.80775311	0.00440000
poa.K2P.gamma	0.45	0.81061426	0.00565000
poa.K2P.gamma	0.5	0.81061426	0.00565000
poa.K2P.gamma	0.55	0.81099301	0.00565000
poa.K2P.gamma	0.6	0.81686293	0.00565000
poa.K2P.gamma	0.65	0.81453107	0.00565000
poa.K2P.gamma	0.7	0.80261355	0.00565000
poa.K2P.gamma	0.75	0.80695534	0.00425000
poa.K2P.gamma	0.8	0.80883575	0.00670000
poa.K2P.gamma	0.85	0.80387700	0.00900000
poa.K2P.gamma	0.9	0.80791564	0.00830000
poa.K2P.gamma	0.95	0.81715067	0.00790000
poa.K2P.gamma	1	0.84038618	0.00750000
poa.K3P.equal	0	0.81579105	0.00350000
poa.K3P.equal	0.05	0.81954925	0.00455000
poa.K3P.equal	0.1	0.81954925	0.00455000
poa.K3P.equal	0.15	0.82104601	0.00435000
poa.K3P.equal	0.2	0.82104601	0.00435000
poa.K3P.equal	0.25	0.81805470	0.00435000
poa.K3P.equal	0.3	0.83403107	0.00455000
poa.K3P.equal	0.35	0.81878712	0.00455000
poa.K3P.equal	0.4	0.80775311	0.00430000
poa.K3P.equal	0.45	0.81513781	0.00560000
poa.K3P.equal	0.5	0.81513781	0.00560000
poa.K3P.equal	0.55	0.81099301	0.00560000
poa.K3P.equal	0.6	0.81686293	0.00560000
poa.K3P.equal	0.65	0.80323825	0.00770000
poa.K3P.equal	0.7	0.80686413	0.00680000
poa.K3P.equal	0.75	0.80686413	0.00680000
poa.K3P.equal	0.8	0.80165046	0.00880000
poa.K3P.equal	0.85	0.80339285	0.00895000
poa.K3P.equal	0.9	0.80791564	0.00820000
poa.K3P.equal	0.95	0.80530833	0.00880000
poa.K3P.equal	1	0.84038618	0.00745000
poa.K3P.gamma	0	0.81579105	0.00350000
poa.K3P.gamma	0.05	0.81954925	0.00465000
poa.K3P.gamma	0.1	0.81567800	0.00465000
poa.K3P.gamma	0.15	0.82590655	0.00445000
poa.K3P.gamma	0.2	0.83033148	0.00445000
poa.K3P.gamma	0.25	0.83132922	0.00445000
poa.K3P.gamma	0.3	0.82193956	0.00465000
poa.K3P.gamma	0.35	0.80370519	0.00565000
poa.K3P.gamma	0.4	0.81201683	0.00565000
poa.K3P.gamma	0.45	0.81501151	0.00565000
poa.K3P.gamma	0.5	0.81061426	0.00565000
poa.K3P.gamma	0.55	0.81099301	0.00565000
poa.K3P.gamma	0.6	0.81686293	0.00565000
poa.K3P.gamma	0.65	0.80691760	0.00565000
poa.K3P.gamma	0.7	0.80096926	0.00425000
poa.K3P.gamma	0.75	0.80695534	0.00425000
poa.K3P.gamma	0.8	0.80739009	0.00760000
poa.K3P.gamma	0.85	0.80399812	0.00900000
poa.K3P.gamma	0.9	0.80809072	0.00830000
poa.K3P.gamma	0.95	0.81732643	0.00790000
poa.K3P.gamma	1	0.84058118	0.00750000
poa.LogDet.equal	0	0.82149434	0.00385000
poa.LogDet.equal	0.05	0.82244079	0.00280000
poa.LogDet.equal	0.1	0.82225228	0.00400000
poa.LogDet.equal	0.15	0.82976086	0.00480000
poa.LogDet.equal	0.2	0.83425586	0.00420000
poa.LogDet.equal	0.25	0.83910597	0.00480000
poa.LogDet.equal	0.3	0.83354086	0.00455000
poa.LogDet.equal	0.35	0.83273904	0.00505000
poa.LogDet.equal	0.4	0.83108294	0.00510000
poa.LogDet.equal	0.45	0.83094989	0.00520000
poa.LogDet.equal	0.5	0.83108294	0.00510000
poa.LogDet.equal	0.55	0.82873354	0.00530000
poa.LogDet.equal	0.6	0.82690775	0.00640000
poa.LogDet.equal	0.65	0.82690775	0.00640000
poa.LogDet.equal	0.7	0.82067446	0.00655000
poa.LogDet.equal	0.75	0.81585914	0.00660000
poa.LogDet.equal	0.8	0.82006944	0.00790000
poa.LogDet.equal	0.85	0.81878850	0.00790000
poa.LogDet.equal	0.9	0.81981779	0.00885000
poa.LogDet.equal	0.95	0.82535224	0.00930000
poa.LogDet.equal	1	0.80867058	0.00810000
poa.P.equal	0	0.81579105	0.00350000
poa.P.equal	0.05	0.82090015	0.00250000
poa.P.equal	0.1	0.82178702	0.00500000
poa.P.equal	0.15	0.82204377	0.00435000
poa.P.equal	0.2	0.82154370	0.00500000
poa.P.equal	0.25	0.83425586	0.00435000
poa.P.equal	0.3	0.82425596	0.00455000
poa.P.equal	0.35	0.82371115	0.00455000
poa.P.equal	0.4	0.81862458	0.00500000
poa.P.equal	0.45	0.81862458	0.00500000
poa.P.equal	0.5	0.81862458	0.00500000
poa.P.equal	0.55	0.83394402	0.00500000
poa.P.equal	0.6	0.83394402	0.00500000
poa.P.equal	0.65	0.82069667	0.00500000
poa.P.equal	0.7	0.82069667	0.00500000
poa.P.equal	0.75	0.82069667	0.00500000
poa.P.equal	0.8	0.81563981	0.00250000
poa.P.equal	0.85	0.80465613	0.00250000
poa.P.equal	0.9	0.80791564	0.00815000
poa.P.equal	0.95	0.80737029	0.01000000
poa.P.equal	1	0.85484820	0.00750000
poa.TamNei.equal	0	0.81579105	0.00350000
poa.TamNei.equal	0.05	0.81954925	0.00455000
poa.TamNei.equal	0.1	0.81954925	0.00455000
poa.TamNei.equal	0.15	0.82104601	0.00435000
poa.TamNei.equal	0.2	0.82104601	0.00435000
poa.TamNei.equal	0.25	0.81805470	0.00435000
poa.TamNei.equal	0.3	0.83403107	0.00455000
poa.TamNei.equal	0.35	0.81878712	0.00455000
poa.TamNei.equal	0.4	0.80775311	0.00430000
poa.TamNei.equal	0.45	0.81566632	0.00620000
poa.TamNei.equal	0.5	0.81566632	0.00620000
poa.TamNei.equal	0.55	0.81591906	0.00620000
poa.TamNei.equal	0.6	0.81421036	0.00620000
poa.TamNei.equal	0.65	0.80745590	0.00620000
poa.TamNei.equal	0.7	0.80703950	0.00685000
poa.TamNei.equal	0.75	0.80278286	0.00685000
poa.TamNei.equal	0.8	0.80146345	0.00670000
poa.TamNei.equal	0.85	0.80351384	0.00895000
poa.TamNei.equal	0.9	0.80809072	0.00820000
poa.TamNei.equal	0.95	0.82132974	0.00910000
poa.TamNei.equal	1	0.80748040	0.01140000
poa.TamNei.gamma	0	0.81974582	0.00380000
poa.TamNei.gamma	0.05	0.81954925	0.00465000
poa.TamNei.gamma	0.1	0.82178702	0.00510000
poa.TamNei.gamma	0.15	0.82178702	0.00510000
[truncated: 143 more rows]
