# Supplementary material for: Molecular Taxonomy of Phytopathogenic Fungi: A Case Study in Peronospora
Source: PLoS One. 2009 Jul 29;4(7):e6319. doi: 10.1371/journal.pone.0006319 (PMC2712678; doi:10.1371/journal.pone.0006319)
Supplement: File S1 — Includes the inferred alignments in FASTA, the trees in Newick and selected distance matrices in extended PHYLIP format. (0.60 MB ZIP) [file pone.0006319.s001.zip › Supplementary_File_S1/Optimization_hosts.csv]

File	F_value	MRI	T_value
clustalw.F81.equal	0	0.79625322	0.00345000
clustalw.F81.equal	0.05	0.81240641	0.00150000
clustalw.F81.equal	0.1	0.81491353	0.00150000
clustalw.F81.equal	0.15	0.81491353	0.00150000
clustalw.F81.equal	0.2	0.81548564	0.00250000
clustalw.F81.equal	0.25	0.81548564	0.00250000
clustalw.F81.equal	0.3	0.81786306	0.00250000
clustalw.F81.equal	0.35	0.81565226	0.00150000
clustalw.F81.equal	0.4	0.81853852	0.00150000
clustalw.F81.equal	0.45	0.80539279	0.00500000
clustalw.F81.equal	0.5	0.80539279	0.00500000
clustalw.F81.equal	0.55	0.81083015	0.00500000
clustalw.F81.equal	0.6	0.81257464	0.00500000
clustalw.F81.equal	0.65	0.81257464	0.00500000
clustalw.F81.equal	0.7	0.83273778	0.00130000
clustalw.F81.equal	0.75	0.83273778	0.00130000
clustalw.F81.equal	0.8	0.83373825	0.00130000
clustalw.F81.equal	0.85	0.83211106	0.00180000
clustalw.F81.equal	0.9	0.83712132	0.00180000
clustalw.F81.equal	0.95	0.80330566	0.00500000
clustalw.F81.equal	1	0.85549304	0.00750000
clustalw.F81.gamma	0	0.79625322	0.00345000
clustalw.F81.gamma	0.05	0.79428299	0.00350000
clustalw.F81.gamma	0.1	0.81535397	0.00250000
clustalw.F81.gamma	0.15	0.81535397	0.00250000
clustalw.F81.gamma	0.2	0.81583550	0.00250000
clustalw.F81.gamma	0.25	0.81583550	0.00250000
clustalw.F81.gamma	0.3	0.81583550	0.00250000
clustalw.F81.gamma	0.35	0.80301456	0.00250000
clustalw.F81.gamma	0.4	0.80551029	0.00250000
clustalw.F81.gamma	0.45	0.80551029	0.00250000
clustalw.F81.gamma	0.5	0.81181316	0.00150000
clustalw.F81.gamma	0.55	0.80587841	0.00380000
clustalw.F81.gamma	0.6	0.80458163	0.00380000
clustalw.F81.gamma	0.65	0.80458163	0.00380000
clustalw.F81.gamma	0.7	0.80605213	0.00380000
clustalw.F81.gamma	0.75	0.80892858	0.00225000
clustalw.F81.gamma	0.8	0.80636346	0.00130000
clustalw.F81.gamma	0.85	0.80656168	0.00185000
clustalw.F81.gamma	0.9	0.83549048	0.00185000
clustalw.F81.gamma	0.95	0.80638962	0.00185000
clustalw.F81.gamma	1	0.85827025	0.00760000
clustalw.F84.equal	0	0.79625322	0.00345000
clustalw.F84.equal	0.05	0.79626070	0.00150000
clustalw.F84.equal	0.1	0.79440978	0.00150000
clustalw.F84.equal	0.15	0.79428299	0.00350000
clustalw.F84.equal	0.2	0.80017080	0.00300000
clustalw.F84.equal	0.25	0.79773145	0.00340000
clustalw.F84.equal	0.3	0.79762211	0.00305000
clustalw.F84.equal	0.35	0.81457763	0.00150000
clustalw.F84.equal	0.4	0.81873217	0.00150000
clustalw.F84.equal	0.45	0.81236992	0.00150000
clustalw.F84.equal	0.5	0.80407335	0.00150000
clustalw.F84.equal	0.55	0.81083015	0.00500000
clustalw.F84.equal	0.6	0.81083015	0.00500000
clustalw.F84.equal	0.65	0.81083015	0.00500000
clustalw.F84.equal	0.7	0.81131366	0.00500000
clustalw.F84.equal	0.75	0.81131366	0.00500000
clustalw.F84.equal	0.8	0.81133913	0.00500000
clustalw.F84.equal	0.85	0.81109679	0.00500000
clustalw.F84.equal	0.9	0.83029650	0.00130000
clustalw.F84.equal	0.95	0.81434611	0.00130000
clustalw.F84.equal	1	0.83114794	0.00500000
clustalw.F84.gamma	0	0.79625322	0.00345000
clustalw.F84.gamma	0.05	0.79428299	0.00350000
clustalw.F84.gamma	0.1	0.79428299	0.00350000
clustalw.F84.gamma	0.15	0.79428299	0.00350000
clustalw.F84.gamma	0.2	0.80017080	0.00300000
clustalw.F84.gamma	0.25	0.79773145	0.00340000
clustalw.F84.gamma	0.3	0.79762211	0.00305000
clustalw.F84.gamma	0.35	0.82304688	0.00150000
clustalw.F84.gamma	0.4	0.82168142	0.00150000
clustalw.F84.gamma	0.45	0.82168142	0.00150000
clustalw.F84.gamma	0.5	0.81420855	0.00150000
clustalw.F84.gamma	0.55	0.80296360	0.00380000
clustalw.F84.gamma	0.6	0.80200506	0.00380000
clustalw.F84.gamma	0.65	0.80200506	0.00380000
clustalw.F84.gamma	0.7	0.82602691	0.00130000
clustalw.F84.gamma	0.75	0.82570350	0.00225000
clustalw.F84.gamma	0.8	0.82489987	0.00130000
clustalw.F84.gamma	0.85	0.82683942	0.00185000
clustalw.F84.gamma	0.9	0.83179253	0.00185000
clustalw.F84.gamma	0.95	0.81839715	0.00365000
clustalw.F84.gamma	1	0.83277170	0.00500000
clustalw.GTR.equal	0	0.79625322	0.00345000
clustalw.GTR.equal	0.05	0.81535397	0.00250000
clustalw.GTR.equal	0.1	0.81535397	0.00250000
clustalw.GTR.equal	0.15	0.80714506	0.00250000
clustalw.GTR.equal	0.2	0.81115330	0.00250000
clustalw.GTR.equal	0.25	0.81115330	0.00250000
clustalw.GTR.equal	0.3	0.81115330	0.00250000
clustalw.GTR.equal	0.35	0.80720868	0.00150000
clustalw.GTR.equal	0.4	0.80238912	0.00150000
clustalw.GTR.equal	0.45	0.80238912	0.00150000
clustalw.GTR.equal	0.5	0.80238912	0.00150000
clustalw.GTR.equal	0.55	0.80773200	0.00130000
clustalw.GTR.equal	0.6	0.80773200	0.00130000
clustalw.GTR.equal	0.65	0.80773200	0.00130000
clustalw.GTR.equal	0.7	0.83796317	0.00130000
clustalw.GTR.equal	0.75	0.82584741	0.00220000
clustalw.GTR.equal	0.8	0.82435580	0.00130000
clustalw.GTR.equal	0.85	0.82629472	0.00180000
clustalw.GTR.equal	0.9	0.83029650	0.00130000
clustalw.GTR.equal	0.95	0.80763789	0.00130000
clustalw.GTR.equal	1	0.85244868	0.00565000
clustalw.GTR.gamma	0	0.79625322	0.00345000
clustalw.GTR.gamma	0.05	0.81240641	0.00150000
clustalw.GTR.gamma	0.1	0.81491353	0.00150000
clustalw.GTR.gamma	0.15	0.80648974	0.00150000
clustalw.GTR.gamma	0.2	0.80871406	0.00250000
clustalw.GTR.gamma	0.25	0.80871406	0.00250000
clustalw.GTR.gamma	0.3	0.80871406	0.00250000
clustalw.GTR.gamma	0.35	0.80517475	0.00250000
clustalw.GTR.gamma	0.4	0.80903174	0.00250000
clustalw.GTR.gamma	0.45	0.80180237	0.00250000
clustalw.GTR.gamma	0.5	0.80345342	0.00380000
clustalw.GTR.gamma	0.55	0.80345342	0.00380000
clustalw.GTR.gamma	0.6	0.80377794	0.00380000
clustalw.GTR.gamma	0.65	0.80377794	0.00380000
clustalw.GTR.gamma	0.7	0.82922314	0.00130000
clustalw.GTR.gamma	0.75	0.82922314	0.00130000
clustalw.GTR.gamma	0.8	0.83065462	0.00225000
clustalw.GTR.gamma	0.85	0.83101875	0.00185000
clustalw.GTR.gamma	0.9	0.82547560	0.00185000
clustalw.GTR.gamma	0.95	0.80368269	0.00380000
clustalw.GTR.gamma	1	0.85642731	0.00510000
clustalw.JC.equal	0	0.79625322	0.00345000
clustalw.JC.equal	0.05	0.81973057	0.00150000
clustalw.JC.equal	0.1	0.81797540	0.00150000
clustalw.JC.equal	0.15	0.81383064	0.00150000
clustalw.JC.equal	0.2	0.80628249	0.00150000
clustalw.JC.equal	0.25	0.80628249	0.00150000
clustalw.JC.equal	0.3	0.81368571	0.00250000
clustalw.JC.equal	0.35	0.82037146	0.00150000
clustalw.JC.equal	0.4	0.81706319	0.00150000
clustalw.JC.equal	0.45	0.81324762	0.00150000
clustalw.JC.equal	0.5	0.80539279	0.00500000
clustalw.JC.equal	0.55	0.81083015	0.00500000
clustalw.JC.equal	0.6	0.81131366	0.00500000
clustalw.JC.equal	0.65	0.81131366	0.00500000
clustalw.JC.equal	0.7	0.81131366	0.00500000
clustalw.JC.equal	0.75	0.81131366	0.00500000
clustalw.JC.equal	0.8	0.80944282	0.00500000
clustalw.JC.equal	0.85	0.80987464	0.00500000
clustalw.JC.equal	0.9	0.83468930	0.00185000
clustalw.JC.equal	0.95	0.79459953	0.00500000
clustalw.JC.equal	1	0.85514501	0.00750000
clustalw.JC.gamma	0	0.79625322	0.00345000
clustalw.JC.gamma	0.05	0.82253839	0.00250000
clustalw.JC.gamma	0.1	0.81834356	0.00250000
clustalw.JC.gamma	0.15	0.81430521	0.00250000
clustalw.JC.gamma	0.2	0.81115330	0.00250000
clustalw.JC.gamma	0.25	0.81115330	0.00250000
clustalw.JC.gamma	0.3	0.81518485	0.00250000
clustalw.JC.gamma	0.35	0.82037146	0.00150000
clustalw.JC.gamma	0.4	0.81706319	0.00150000
clustalw.JC.gamma	0.45	0.81324762	0.00150000
clustalw.JC.gamma	0.5	0.80563414	0.00380000
clustalw.JC.gamma	0.55	0.80538999	0.00380000
clustalw.JC.gamma	0.6	0.80458163	0.00380000
clustalw.JC.gamma	0.65	0.80458163	0.00380000
clustalw.JC.gamma	0.7	0.80605213	0.00380000
clustalw.JC.gamma	0.75	0.80605213	0.00380000
clustalw.JC.gamma	0.8	0.80532680	0.00380000
clustalw.JC.gamma	0.85	0.80645732	0.00380000
clustalw.JC.gamma	0.9	0.83468930	0.00185000
clustalw.JC.gamma	0.95	0.80679823	0.00630000
clustalw.JC.gamma	1	0.85827025	0.00760000
clustalw.K2P.equal	0	0.79625322	0.00345000
clustalw.K2P.equal	0.05	0.79626070	0.00150000
clustalw.K2P.equal	0.1	0.79868125	0.00150000
clustalw.K2P.equal	0.15	0.79440978	0.00150000
clustalw.K2P.equal	0.2	0.80017080	0.00300000
clustalw.K2P.equal	0.25	0.79773145	0.00340000
clustalw.K2P.equal	0.3	0.79762211	0.00305000
clustalw.K2P.equal	0.35	0.82037146	0.00150000
clustalw.K2P.equal	0.4	0.82037146	0.00150000
clustalw.K2P.equal	0.45	0.81292331	0.00150000
clustalw.K2P.equal	0.5	0.80320009	0.00500000
clustalw.K2P.equal	0.55	0.81083015	0.00500000
clustalw.K2P.equal	0.6	0.81083015	0.00500000
clustalw.K2P.equal	0.65	0.81083015	0.00500000
clustalw.K2P.equal	0.7	0.82464277	0.00130000
clustalw.K2P.equal	0.75	0.83259209	0.00130000
clustalw.K2P.equal	0.8	0.83394693	0.00225000
clustalw.K2P.equal	0.85	0.83265725	0.00185000
clustalw.K2P.equal	0.9	0.83672068	0.00130000
clustalw.K2P.equal	0.95	0.79984485	0.00630000
clustalw.K2P.equal	1	0.85487812	0.00750000
clustalw.K2P.gamma	0	0.79625322	0.00345000
clustalw.K2P.gamma	0.05	0.79428299	0.00350000
clustalw.K2P.gamma	0.1	0.79428299	0.00350000
clustalw.K2P.gamma	0.15	0.79428299	0.00350000
clustalw.K2P.gamma	0.2	0.80017080	0.00300000
clustalw.K2P.gamma	0.25	0.79773145	0.00340000
clustalw.K2P.gamma	0.3	0.79762211	0.00305000
clustalw.K2P.gamma	0.35	0.80875729	0.00150000
clustalw.K2P.gamma	0.4	0.80622555	0.00150000
clustalw.K2P.gamma	0.45	0.80622555	0.00150000
clustalw.K2P.gamma	0.5	0.80622555	0.00150000
clustalw.K2P.gamma	0.55	0.80296360	0.00380000
clustalw.K2P.gamma	0.6	0.80200506	0.00380000
clustalw.K2P.gamma	0.65	0.80200506	0.00380000
clustalw.K2P.gamma	0.7	0.82443800	0.00130000
clustalw.K2P.gamma	0.75	0.82443800	0.00130000
clustalw.K2P.gamma	0.8	0.82401923	0.00130000
clustalw.K2P.gamma	0.85	0.83395863	0.00185000
clustalw.K2P.gamma	0.9	0.83802469	0.00130000
clustalw.K2P.gamma	0.95	0.82957483	0.00365000
clustalw.K2P.gamma	1	0.83297085	0.00500000
clustalw.K3P.equal	0	0.79625322	0.00345000
clustalw.K3P.equal	0.05	0.81973057	0.00150000
clustalw.K3P.equal	0.1	0.81062181	0.00150000
clustalw.K3P.equal	0.15	0.80648974	0.00150000
clustalw.K3P.equal	0.2	0.80686887	0.00250000
clustalw.K3P.equal	0.25	0.80686887	0.00250000
clustalw.K3P.equal	0.3	0.80300501	0.00250000
clustalw.K3P.equal	0.35	0.80563594	0.00150000
clustalw.K3P.equal	0.4	0.80436125	0.00250000
clustalw.K3P.equal	0.45	0.80715676	0.00250000
clustalw.K3P.equal	0.5	0.81014936	0.00150000
clustalw.K3P.equal	0.55	0.81131366	0.00500000
clustalw.K3P.equal	0.6	0.81131366	0.00500000
clustalw.K3P.equal	0.65	0.81131366	0.00500000
clustalw.K3P.equal	0.7	0.82413668	0.00130000
clustalw.K3P.equal	0.75	0.83209062	0.00130000
clustalw.K3P.equal	0.8	0.83099169	0.00130000
clustalw.K3P.equal	0.85	0.83119128	0.00185000
clustalw.K3P.equal	0.9	0.83523802	0.00130000
clustalw.K3P.equal	0.95	0.81260579	0.00130000
clustalw.K3P.equal	1	0.85544052	0.00750000
clustalw.K3P.gamma	0	0.79625322	0.00345000
clustalw.K3P.gamma	0.05	0.82253839	0.00250000
clustalw.K3P.gamma	0.1	0.81797540	0.00150000
clustalw.K3P.gamma	0.15	0.81383064	0.00150000
clustalw.K3P.gamma	0.2	0.81363564	0.00150000
clustalw.K3P.gamma	0.25	0.80628249	0.00150000
clustalw.K3P.gamma	0.3	0.80681151	0.00150000
clustalw.K3P.gamma	0.35	0.81292331	0.00150000
clustalw.K3P.gamma	0.4	0.81056842	0.00250000
clustalw.K3P.gamma	0.45	0.79942391	0.00465000
clustalw.K3P.gamma	0.5	0.80345342	0.00380000
clustalw.K3P.gamma	0.55	0.80345342	0.00380000
clustalw.K3P.gamma	0.6	0.80249563	0.00380000
clustalw.K3P.gamma	0.65	0.80249563	0.00380000
clustalw.K3P.gamma	0.7	0.80987700	0.00130000
clustalw.K3P.gamma	0.75	0.80987700	0.00130000
clustalw.K3P.gamma	0.8	0.80701715	0.00130000
clustalw.K3P.gamma	0.85	0.83360218	0.00185000
clustalw.K3P.gamma	0.9	0.83767027	0.00130000
clustalw.K3P.gamma	0.95	0.82829095	0.00365000
clustalw.K3P.gamma	1	0.85729623	0.00760000
clustalw.LogDet.equal	0	0.81114124	0.00130000
clustalw.LogDet.equal	0.05	0.81287368	0.00140000
clustalw.LogDet.equal	0.1	0.81540373	0.00140000
clustalw.LogDet.equal	0.15	0.81039864	0.00140000
clustalw.LogDet.equal	0.2	0.81106605	0.00140000
clustalw.LogDet.equal	0.25	0.81305291	0.00260000
clustalw.LogDet.equal	0.3	0.81305291	0.00260000
clustalw.LogDet.equal	0.35	0.80869977	0.00130000
clustalw.LogDet.equal	0.4	0.81087916	0.00140000
clustalw.LogDet.equal	0.45	0.81238446	0.00130000
clustalw.LogDet.equal	0.5	0.81238446	0.00130000
clustalw.LogDet.equal	0.55	0.81117527	0.00260000
clustalw.LogDet.equal	0.6	0.81105246	0.00130000
clustalw.LogDet.equal	0.65	0.81105246	0.00130000
clustalw.LogDet.equal	0.7	0.83966414	0.00130000
clustalw.LogDet.equal	0.75	0.83966414	0.00130000
clustalw.LogDet.equal	0.8	0.83546295	0.00130000
clustalw.LogDet.equal	0.85	0.83722576	0.00130000
clustalw.LogDet.equal	0.9	0.83722576	0.00130000
clustalw.LogDet.equal	0.95	0.82709750	0.00260000
clustalw.LogDet.equal	1	0.82600089	0.00270000
clustalw.P.equal	0	0.79696360	0.00250000
clustalw.P.equal	0.05	0.81973057	0.00150000
clustalw.P.equal	0.1	0.81797540	0.00150000
clustalw.P.equal	0.15	0.81750089	0.00250000
clustalw.P.equal	0.2	0.81437944	0.00250000
clustalw.P.equal	0.25	0.81437944	0.00250000
clustalw.P.equal	0.3	0.81786306	0.00250000
clustalw.P.equal	0.35	0.82042267	0.00250000
clustalw.P.equal	0.4	0.82148637	0.00250000
clustalw.P.equal	0.45	0.82148637	0.00250000
clustalw.P.equal	0.5	0.82148637	0.00250000
clustalw.P.equal	0.55	0.82144236	0.00250000
clustalw.P.equal	0.6	0.81037061	0.00250000
clustalw.P.equal	0.65	0.81236023	0.00250000
clustalw.P.equal	0.7	0.82024840	0.00250000
clustalw.P.equal	0.75	0.82020700	0.00250000
clustalw.P.equal	0.8	0.81128026	0.00250000
clustalw.P.equal	0.85	0.80917488	0.00500000
clustalw.P.equal	0.9	0.83468930	0.00185000
clustalw.P.equal	0.95	0.79423470	0.00185000
clustalw.P.equal	1	0.85190081	0.00750000
clustalw.TamNei.equal	0	0.79625322	0.00345000
clustalw.TamNei.equal	0.05	0.79428299	0.00350000
clustalw.TamNei.equal	0.1	0.79428299	0.00350000
clustalw.TamNei.equal	0.15	0.79428299	0.00350000
clustalw.TamNei.equal	0.2	0.79913111	0.00300000
clustalw.TamNei.equal	0.25	0.79669888	0.00340000
clustalw.TamNei.equal	0.3	0.79658915	0.00305000
clustalw.TamNei.equal	0.35	0.81135050	0.00150000
clustalw.TamNei.equal	0.4	0.80622555	0.00150000
clustalw.TamNei.equal	0.45	0.80622555	0.00150000
clustalw.TamNei.equal	0.5	0.80622555	0.00150000
clustalw.TamNei.equal	0.55	0.81131366	0.00500000
clustalw.TamNei.equal	0.6	0.81131366	0.00500000
clustalw.TamNei.equal	0.65	0.81956677	0.00130000
clustalw.TamNei.equal	0.7	0.81956677	0.00130000
clustalw.TamNei.equal	0.75	0.81956677	0.00130000
clustalw.TamNei.equal	0.8	0.82051617	0.00130000
clustalw.TamNei.equal	0.85	0.82763761	0.00180000
clustalw.TamNei.equal	0.9	0.82678500	0.00180000
clustalw.TamNei.equal	0.95	0.82392669	0.00360000
clustalw.TamNei.equal	1	0.83725088	0.00500000
clustalw.TamNei.gamma	0	0.79625322	0.00345000
clustalw.TamNei.gamma	0.05	0.79428299	0.00350000
clustalw.TamNei.gamma	0.1	0.79428299	0.00350000
clustalw.TamNei.gamma	0.15	0.79428299	0.00350000
clustalw.TamNei.gamma	0.2	0.79913111	0.00300000
clustalw.TamNei.gamma	0.25	0.79669888	0.00340000
clustalw.TamNei.gamma	0.3	0.79658915	0.00305000
clustalw.TamNei.gamma	0.35	0.79677474	0.00460000
clustalw.TamNei.gamma	0.4	0.83609713	0.00150000
clustalw.TamNei.gamma	0.45	0.83609713	0.00150000
clustalw.TamNei.gamma	0.5	0.83609713	0.00150000
clustalw.TamNei.gamma	0.55	0.83861574	0.00250000
clustalw.TamNei.gamma	0.6	0.82407823	0.00250000
clustalw.TamNei.gamma	0.65	0.81973985	0.00130000
clustalw.TamNei.gamma	0.7	0.81973985	0.00130000
clustalw.TamNei.gamma	0.75	0.81973985	0.00130000
clustalw.TamNei.gamma	0.8	0.81832019	0.00130000
clustalw.TamNei.gamma	0.85	0.82522453	0.00130000
clustalw.TamNei.gamma	0.9	0.82522453	0.00130000
clustalw.TamNei.gamma	0.95	0.82375315	0.00365000
clustalw.TamNei.gamma	1	0.83320877	0.00395000
kalign.F81.equal	0	0.78997005	0.00340000
kalign.F81.equal	0.05	0.80776636	0.00250000
kalign.F81.equal	0.1	0.80041708	0.00250000
kalign.F81.equal	0.15	0.79873128	0.00250000
kalign.F81.equal	0.2	0.79518090	0.00340000
kalign.F81.equal	0.25	0.79518090	0.00340000
kalign.F81.equal	0.3	0.79839222	0.00330000
kalign.F81.equal	0.35	0.80429659	0.00500000
kalign.F81.equal	0.4	0.80429659	0.00500000
kalign.F81.equal	0.45	0.81135734	0.00500000
kalign.F81.equal	0.5	0.81438425	0.00500000
kalign.F81.equal	0.55	0.81795407	0.00250000
kalign.F81.equal	0.6	0.81795407	0.00250000
kalign.F81.equal	0.65	0.81695125	0.00250000
kalign.F81.equal	0.7	0.81565522	0.00250000
kalign.F81.equal	0.75	0.81156169	0.00250000
kalign.F81.equal	0.8	0.80790694	0.00250000
kalign.F81.equal	0.85	0.80659720	0.00250000
kalign.F81.equal	0.9	0.80195107	0.00250000
kalign.F81.equal	0.95	0.78948764	0.00515000
kalign.F81.equal	1	0.78114979	0.00910000
kalign.F81.gamma	0	0.78997005	0.00340000
kalign.F81.gamma	0.05	0.80536987	0.00250000
kalign.F81.gamma	0.1	0.78793777	0.00340000
kalign.F81.gamma	0.15	0.80072398	0.00250000
kalign.F81.gamma	0.2	0.79518090	0.00340000
kalign.F81.gamma	0.25	0.79518090	0.00340000
kalign.F81.gamma	0.3	0.79839222	0.00340000
kalign.F81.gamma	0.35	0.79872017	0.00340000
kalign.F81.gamma	0.4	0.79933593	0.00380000
kalign.F81.gamma	0.45	0.79984048	0.00390000
kalign.F81.gamma	0.5	0.82419870	0.00250000
kalign.F81.gamma	0.55	0.83397547	0.00250000
kalign.F81.gamma	0.6	0.82226647	0.00250000
kalign.F81.gamma	0.65	0.82000278	0.00250000
kalign.F81.gamma	0.7	0.80778575	0.00250000
kalign.F81.gamma	0.75	0.79979198	0.00240000
kalign.F81.gamma	0.8	0.79723196	0.00250000
kalign.F81.gamma	0.85	0.79723196	0.00250000
kalign.F81.gamma	0.9	0.80397556	0.00250000
kalign.F81.gamma	0.95	0.78948764	0.00515000
kalign.F81.gamma	1	0.78114979	0.00920000
kalign.F84.equal	0	0.78997005	0.00340000
kalign.F84.equal	0.05	0.79315756	0.00500000
kalign.F84.equal	0.1	0.79315756	0.00500000
kalign.F84.equal	0.15	0.78948825	0.00500000
kalign.F84.equal	0.2	0.79622962	0.00340000
kalign.F84.equal	0.25	0.79622962	0.00340000
kalign.F84.equal	0.3	0.81695328	0.00250000
kalign.F84.equal	0.35	0.80138789	0.00500000
kalign.F84.equal	0.4	0.80473880	0.00500000
kalign.F84.equal	0.45	0.80912323	0.00500000
kalign.F84.equal	0.5	0.82487654	0.00250000
kalign.F84.equal	0.55	0.82927622	0.00250000
kalign.F84.equal	0.6	0.81750222	0.00500000
kalign.F84.equal	0.65	0.81003643	0.00250000
kalign.F84.equal	0.7	0.80911980	0.00250000
kalign.F84.equal	0.75	0.81364269	0.00240000
kalign.F84.equal	0.8	0.81216925	0.00240000
kalign.F84.equal	0.85	0.81694958	0.00250000
kalign.F84.equal	0.9	0.81233759	0.00250000
kalign.F84.equal	0.95	0.79271696	0.00515000
kalign.F84.equal	1	0.78114979	0.00910000
kalign.F84.gamma	0	0.78997005	0.00340000
kalign.F84.gamma	0.05	0.78793777	0.00340000
kalign.F84.gamma	0.1	0.78793777	0.00340000
kalign.F84.gamma	0.15	0.78890278	0.00340000
kalign.F84.gamma	0.2	0.79390010	0.00340000
kalign.F84.gamma	0.25	0.79622962	0.00340000
kalign.F84.gamma	0.3	0.81996470	0.00250000
kalign.F84.gamma	0.35	0.79644160	0.00340000
kalign.F84.gamma	0.4	0.79662804	0.00250000
kalign.F84.gamma	0.45	0.79757721	0.00390000
kalign.F84.gamma	0.5	0.83520608	0.00250000
kalign.F84.gamma	0.55	0.82226647	0.00250000
kalign.F84.gamma	0.6	0.81945614	0.00250000
kalign.F84.gamma	0.65	0.81515900	0.00250000
kalign.F84.gamma	0.7	0.81246056	0.00250000
kalign.F84.gamma	0.75	0.81246056	0.00250000
kalign.F84.gamma	0.8	0.81589642	0.00240000
kalign.F84.gamma	0.85	0.80624422	0.00240000
kalign.F84.gamma	0.9	0.81123725	0.00250000
kalign.F84.gamma	0.95	0.81628711	0.00350000
kalign.F84.gamma	1	0.78001312	0.00900000
kalign.GTR.equal	0	0.78997005	0.00340000
kalign.GTR.equal	0.05	0.80575038	0.00250000
kalign.GTR.equal	0.1	0.80575038	0.00250000
kalign.GTR.equal	0.15	0.80235653	0.00250000
kalign.GTR.equal	0.2	0.79878327	0.00250000
kalign.GTR.equal	0.25	0.79878327	0.00250000
kalign.GTR.equal	0.3	0.79949680	0.00250000
kalign.GTR.equal	0.35	0.79822930	0.00250000
kalign.GTR.equal	0.4	0.79958747	0.00340000
kalign.GTR.equal	0.45	0.80315380	0.00500000
kalign.GTR.equal	0.5	0.80619253	0.00500000
kalign.GTR.equal	0.55	0.80541997	0.00500000
kalign.GTR.equal	0.6	0.82449157	0.00250000
kalign.GTR.equal	0.65	0.82449157	0.00250000
kalign.GTR.equal	0.7	0.81480181	0.00250000
kalign.GTR.equal	0.75	0.80584938	0.00240000
kalign.GTR.equal	0.8	0.79917728	0.00240000
kalign.GTR.equal	0.85	0.79559358	0.00240000
kalign.GTR.equal	0.9	0.80188715	0.00250000
kalign.GTR.equal	0.95	0.79078714	0.00515000
kalign.GTR.equal	1	0.79188744	0.00910000
kalign.GTR.gamma	0	0.78997005	0.00340000
kalign.GTR.gamma	0.05	0.80416929	0.00250000
kalign.GTR.gamma	0.1	0.80898197	0.00250000
kalign.GTR.gamma	0.15	0.80558895	0.00250000
kalign.GTR.gamma	0.2	0.79583102	0.00510000
kalign.GTR.gamma	0.25	0.79583102	0.00510000
kalign.GTR.gamma	0.3	0.79676179	0.00510000
kalign.GTR.gamma	0.35	0.79676179	0.00510000
kalign.GTR.gamma	0.4	0.79958747	0.00340000
kalign.GTR.gamma	0.45	0.80393859	0.00510000
kalign.GTR.gamma	0.5	0.80471931	0.00395000
kalign.GTR.gamma	0.55	0.80342074	0.00435000
kalign.GTR.gamma	0.6	0.80339158	0.00455000
kalign.GTR.gamma	0.65	0.81565265	0.00250000
kalign.GTR.gamma	0.7	0.80979590	0.00250000
kalign.GTR.gamma	0.75	0.80010120	0.00250000
kalign.GTR.gamma	0.8	0.79327902	0.00465000
kalign.GTR.gamma	0.85	0.79300668	0.00250000
kalign.GTR.gamma	0.9	0.78822825	0.00250000
kalign.GTR.gamma	0.95	0.78950669	0.00525000
kalign.GTR.gamma	1	0.79069779	0.00930000
kalign.JC.equal	0	0.78997005	0.00340000
kalign.JC.equal	0.05	0.80776636	0.00250000
kalign.JC.equal	0.1	0.79576792	0.00500000
kalign.JC.equal	0.15	0.79197911	0.00500000
kalign.JC.equal	0.2	0.80658942	0.00250000
kalign.JC.equal	0.25	0.80658942	0.00250000
kalign.JC.equal	0.3	0.80516322	0.00250000
kalign.JC.equal	0.35	0.80778949	0.00250000
kalign.JC.equal	0.4	0.80695976	0.00250000
kalign.JC.equal	0.45	0.81135734	0.00500000
kalign.JC.equal	0.5	0.81438425	0.00500000
kalign.JC.equal	0.55	0.81541077	0.00500000
kalign.JC.equal	0.6	0.81841516	0.00500000
kalign.JC.equal	0.65	0.81697977	0.00250000
kalign.JC.equal	0.7	0.81565522	0.00250000
kalign.JC.equal	0.75	0.81460417	0.00240000
kalign.JC.equal	0.8	0.80632630	0.00250000
kalign.JC.equal	0.85	0.81648012	0.00250000
kalign.JC.equal	0.9	0.81349564	0.00250000
kalign.JC.equal	0.95	0.79271696	0.00515000
kalign.JC.equal	1	0.78126351	0.00910000
kalign.JC.gamma	0	0.78997005	0.00340000
kalign.JC.gamma	0.05	0.81241845	0.00250000
kalign.JC.gamma	0.1	0.78949808	0.00250000
kalign.JC.gamma	0.15	0.78890278	0.00340000
kalign.JC.gamma	0.2	0.81126470	0.00250000
kalign.JC.gamma	0.25	0.81126470	0.00250000
kalign.JC.gamma	0.3	0.80618644	0.00250000
kalign.JC.gamma	0.35	0.80940361	0.00250000
kalign.JC.gamma	0.4	0.80857235	0.00250000
kalign.JC.gamma	0.45	0.79984048	0.00390000
kalign.JC.gamma	0.5	0.80497089	0.00250000
kalign.JC.gamma	0.55	0.80604501	0.00250000
kalign.JC.gamma	0.6	0.80604501	0.00250000
kalign.JC.gamma	0.65	0.81744118	0.00250000
kalign.JC.gamma	0.7	0.81559719	0.00250000
kalign.JC.gamma	0.75	0.81460417	0.00240000
kalign.JC.gamma	0.8	0.80626483	0.00250000
kalign.JC.gamma	0.85	0.81642122	0.00250000
kalign.JC.gamma	0.9	0.81343545	0.00250000
kalign.JC.gamma	0.95	0.79271696	0.00515000
kalign.JC.gamma	1	0.78126351	0.00920000
kalign.K2P.equal	0	0.78997005	0.00340000
kalign.K2P.equal	0.05	0.79315756	0.00500000
kalign.K2P.equal	0.1	0.79315756	0.00500000
kalign.K2P.equal	0.15	0.78948825	0.00500000
kalign.K2P.equal	0.2	0.79622962	0.00340000
kalign.K2P.equal	0.25	0.80133009	0.00250000
kalign.K2P.equal	0.3	0.79730212	0.00250000
kalign.K2P.equal	0.35	0.80138789	0.00500000
kalign.K2P.equal	0.4	0.80473880	0.00500000
kalign.K2P.equal	0.45	0.81088112	0.00500000
kalign.K2P.equal	0.5	0.82012738	0.00250000
kalign.K2P.equal	0.55	0.81492005	0.00500000
kalign.K2P.equal	0.6	0.81750222	0.00500000
kalign.K2P.equal	0.65	0.81373164	0.00250000
kalign.K2P.equal	0.7	0.81282409	0.00250000
kalign.K2P.equal	0.75	0.80927641	0.00240000
kalign.K2P.equal	0.8	0.81229182	0.00240000
kalign.K2P.equal	0.85	0.81521068	0.00250000
kalign.K2P.equal	0.9	0.81058821	0.00250000
kalign.K2P.equal	0.95	0.79270196	0.00750000
kalign.K2P.equal	1	0.78007009	0.00910000
kalign.K2P.gamma	0	0.78997005	0.00340000
kalign.K2P.gamma	0.05	0.78793777	0.00340000
kalign.K2P.gamma	0.1	0.78793777	0.00340000
kalign.K2P.gamma	0.15	0.78890278	0.00340000
kalign.K2P.gamma	0.2	0.79390010	0.00340000
kalign.K2P.gamma	0.25	0.80244779	0.00250000
kalign.K2P.gamma	0.3	0.79699928	0.00250000
kalign.K2P.gamma	0.35	0.80190247	0.00250000
kalign.K2P.gamma	0.4	0.80270626	0.00250000
kalign.K2P.gamma	0.45	0.79937785	0.00390000
kalign.K2P.gamma	0.5	0.80243913	0.00390000
kalign.K2P.gamma	0.55	0.81927696	0.00250000
kalign.K2P.gamma	0.6	0.81646182	0.00250000
kalign.K2P.gamma	0.65	0.81418267	0.00250000
kalign.K2P.gamma	0.7	0.81148789	0.00250000
kalign.K2P.gamma	0.75	0.80927641	0.00240000
kalign.K2P.gamma	0.8	0.81405549	0.00240000
kalign.K2P.gamma	0.85	0.81745027	0.00250000
kalign.K2P.gamma	0.9	0.81414414	0.00250000
kalign.K2P.gamma	0.95	0.81749870	0.00350000
kalign.K2P.gamma	1	0.79038611	0.00900000
kalign.K3P.equal	0	0.78997005	0.00340000
kalign.K3P.equal	0.05	0.80834130	0.00250000
kalign.K3P.equal	0.1	0.80834130	0.00250000
kalign.K3P.equal	0.15	0.80668571	0.00250000
kalign.K3P.equal	0.2	0.81067631	0.00250000
kalign.K3P.equal	0.25	0.81067631	0.00250000
kalign.K3P.equal	0.3	0.81067631	0.00250000
kalign.K3P.equal	0.35	0.81055224	0.00250000
kalign.K3P.equal	0.4	0.80972845	0.00250000
kalign.K3P.equal	0.45	0.80912323	0.00500000
kalign.K3P.equal	0.5	0.81213769	0.00500000
kalign.K3P.equal	0.55	0.81492005	0.00500000
kalign.K3P.equal	0.6	0.81750222	0.00500000
kalign.K3P.equal	0.65	0.80820029	0.00500000
kalign.K3P.equal	0.7	0.79910069	0.00455000
kalign.K3P.equal	0.75	0.79910069	0.00455000
kalign.K3P.equal	0.8	0.79327902	0.00460000
kalign.K3P.equal	0.85	0.79087466	0.00750000
kalign.K3P.equal	0.9	0.79675165	0.00750000
kalign.K3P.equal	0.95	0.78820735	0.00515000
kalign.K3P.equal	1	0.77995642	0.00910000
kalign.K3P.gamma	0	0.78997005	0.00340000
kalign.K3P.gamma	0.05	0.81282401	0.00250000
kalign.K3P.gamma	0.1	0.81282401	0.00250000
kalign.K3P.gamma	0.15	0.81118525	0.00250000
kalign.K3P.gamma	0.2	0.80417641	0.00250000
kalign.K3P.gamma	0.25	0.79699928	0.00250000
kalign.K3P.gamma	0.3	0.79506837	0.00310000
kalign.K3P.gamma	0.35	0.79872017	0.00340000
kalign.K3P.gamma	0.4	0.79776692	0.00340000
kalign.K3P.gamma	0.45	0.79984048	0.00390000
kalign.K3P.gamma	0.5	0.81635866	0.00250000
kalign.K3P.gamma	0.55	0.81927696	0.00250000
kalign.K3P.gamma	0.6	0.81927696	0.00250000
kalign.K3P.gamma	0.65	0.81617114	0.00250000
kalign.K3P.gamma	0.7	0.81432643	0.00250000
kalign.K3P.gamma	0.75	0.80974549	0.00240000
kalign.K3P.gamma	0.8	0.80645408	0.00240000
kalign.K3P.gamma	0.85	0.81559267	0.00250000
kalign.K3P.gamma	0.9	0.81227693	0.00250000
kalign.K3P.gamma	0.95	0.79407834	0.00520000
kalign.K3P.gamma	1	0.78120690	0.00900000
kalign.LogDet.equal	0	0.79196681	0.00290000
kalign.LogDet.equal	0.05	0.80053112	0.00280000
kalign.LogDet.equal	0.1	0.80053112	0.00280000
kalign.LogDet.equal	0.15	0.79472905	0.00280000
kalign.LogDet.equal	0.2	0.80240153	0.00280000
kalign.LogDet.equal	0.25	0.80240153	0.00280000
kalign.LogDet.equal	0.3	0.80211431	0.00280000
kalign.LogDet.equal	0.35	0.80516403	0.00280000
kalign.LogDet.equal	0.4	0.80516403	0.00280000
kalign.LogDet.equal	0.45	0.80693125	0.00280000
kalign.LogDet.equal	0.5	0.80693125	0.00280000
kalign.LogDet.equal	0.55	0.80027788	0.00470000
kalign.LogDet.equal	0.6	0.80023626	0.00480000
kalign.LogDet.equal	0.65	0.80772537	0.00250000
kalign.LogDet.equal	0.7	0.80252221	0.00250000
kalign.LogDet.equal	0.75	0.79739386	0.00250000
kalign.LogDet.equal	0.8	0.79708396	0.00520000
kalign.LogDet.equal	0.85	0.79536063	0.00520000
kalign.LogDet.equal	0.9	0.78603483	0.00280000
kalign.LogDet.equal	0.95	0.79570406	0.00410000
kalign.LogDet.equal	1	0.78103609	0.00980000
kalign.P.equal	0	0.78997005	0.00340000
kalign.P.equal	0.05	0.80795632	0.00250000
kalign.P.equal	0.1	0.79281132	0.00500000
kalign.P.equal	0.15	0.79281132	0.00500000
kalign.P.equal	0.2	0.81097857	0.00250000
kalign.P.equal	0.25	0.81097857	0.00250000
kalign.P.equal	0.3	0.81361156	0.00250000
kalign.P.equal	0.35	0.81221049	0.00250000
kalign.P.equal	0.4	0.81138756	0.00250000
kalign.P.equal	0.45	0.81138756	0.00250000
kalign.P.equal	0.5	0.82347899	0.00250000
kalign.P.equal	0.55	0.82441495	0.00250000
kalign.P.equal	0.6	0.82525460	0.00250000
kalign.P.equal	0.65	0.83781278	0.00250000
kalign.P.equal	0.7	0.83650472	0.00250000
kalign.P.equal	0.75	0.83101932	0.00250000
kalign.P.equal	0.8	0.82829595	0.00250000
kalign.P.equal	0.85	0.83850647	0.00250000
kalign.P.equal	0.9	0.82643685	0.00250000
kalign.P.equal	0.95	0.79271696	0.00515000
kalign.P.equal	1	0.78171870	0.00880000
kalign.TamNei.equal	0	0.78997005	0.00340000
kalign.TamNei.equal	0.05	0.79315756	0.00500000
kalign.TamNei.equal	0.1	0.79315756	0.00500000
kalign.TamNei.equal	0.15	0.78948825	0.00500000
kalign.TamNei.equal	0.2	0.79518090	0.00340000
kalign.TamNei.equal	0.25	0.79518090	0.00340000
kalign.TamNei.equal	0.3	0.79506837	0.00330000
kalign.TamNei.equal	0.35	0.80429659	0.00500000
kalign.TamNei.equal	0.4	0.80429659	0.00500000
kalign.TamNei.equal	0.45	0.82486722	0.00250000
kalign.TamNei.equal	0.5	0.82486722	0.00250000
kalign.TamNei.equal	0.55	0.82729859	0.00250000
kalign.TamNei.equal	0.6	0.82455208	0.00250000
kalign.TamNei.equal	0.65	0.80931379	0.00500000
kalign.TamNei.equal	0.7	0.80425245	0.00250000
kalign.TamNei.equal	0.75	0.81901559	0.00250000
kalign.TamNei.equal	0.8	0.81496424	0.00250000
kalign.TamNei.equal	0.85	0.81126805	0.00250000
kalign.TamNei.equal	0.9	0.80726043	0.00240000
kalign.TamNei.equal	0.95	0.80687438	0.00350000
kalign.TamNei.equal	1	0.79004036	0.00910000
kalign.TamNei.gamma	0	0.78997005	0.00340000
kalign.TamNei.gamma	0.05	0.78793777	0.00340000
kalign.TamNei.gamma	0.1	0.78793777	0.00340000
kalign.TamNei.gamma	0.15	0.79281132	0.00510000
kalign.TamNei.gamma	0.2	0.79583102	0.00510000
kalign.TamNei.gamma	0.25	0.79583102	0.00510000
kalign.TamNei.gamma	0.3	0.82180083	0.00250000
kalign.TamNei.gamma	0.35	0.82473435	0.00250000
kalign.TamNei.gamma	0.4	0.82544574	0.00250000
kalign.TamNei.gamma	0.45	0.82544574	0.00250000
kalign.TamNei.gamma	0.5	0.83060035	0.00250000
kalign.TamNei.gamma	0.55	0.83101932	0.00250000
kalign.TamNei.gamma	0.6	0.82233512	0.00250000
kalign.TamNei.gamma	0.65	0.80308432	0.00250000
kalign.TamNei.gamma	0.7	0.80190020	0.00250000
kalign.TamNei.gamma	0.75	0.81155918	0.00250000
kalign.TamNei.gamma	0.8	0.80744856	0.00250000
kalign.TamNei.gamma	0.85	0.80672667	0.00240000
kalign.TamNei.gamma	0.9	0.80426568	0.00630000
kalign.TamNei.gamma	0.95	0.80076774	0.00350000
kalign.TamNei.gamma	1	0.79004036	0.00925000
mafft.F81.equal	0	0.81033074	0.00345000
mafft.F81.equal	0.05	0.81497038	0.00250000
mafft.F81.equal	0.1	0.81177130	0.00150000
mafft.F81.equal	0.15	0.80842335	0.00355000
mafft.F81.equal	0.2	0.81583751	0.00250000
mafft.F81.equal	0.25	0.81091617	0.00340000
mafft.F81.equal	0.3	0.81517651	0.00340000
mafft.F81.equal	0.35	0.81593976	0.00500000
mafft.F81.equal	0.4	0.81901052	0.00500000
mafft.F81.equal	0.45	0.81952605	0.00500000
mafft.F81.equal	0.5	0.81952605	0.00500000
mafft.F81.equal	0.55	0.82538074	0.00500000
mafft.F81.equal	0.6	0.82538074	0.00500000
mafft.F81.equal	0.65	0.82538074	0.00500000
mafft.F81.equal	0.7	0.82671266	0.00130000
mafft.F81.equal	0.75	0.82671266	0.00130000
mafft.F81.equal	0.8	0.82482299	0.00500000
mafft.F81.equal	0.85	0.81573618	0.00130000
mafft.F81.equal	0.9	0.81573618	0.00130000
mafft.F81.equal	0.95	0.81525180	0.00500000
mafft.F81.equal	1	0.85525972	0.00750000
mafft.F81.gamma	0	0.81033074	0.00345000
mafft.F81.gamma	0.05	0.81997308	0.00250000
mafft.F81.gamma	0.1	0.81578299	0.00250000
mafft.F81.gamma	0.15	0.80968113	0.00250000
mafft.F81.gamma	0.2	0.81851365	0.00250000
mafft.F81.gamma	0.25	0.81851365	0.00250000
mafft.F81.gamma	0.3	0.81186574	0.00250000
mafft.F81.gamma	0.35	0.82109428	0.00250000
mafft.F81.gamma	0.4	0.81906560	0.00250000
mafft.F81.gamma	0.45	0.81906560	0.00250000
mafft.F81.gamma	0.5	0.82023800	0.00380000
mafft.F81.gamma	0.55	0.81973592	0.00380000
mafft.F81.gamma	0.6	0.82027597	0.00380000
mafft.F81.gamma	0.65	0.82128583	0.00380000
mafft.F81.gamma	0.7	0.82148955	0.00380000
mafft.F81.gamma	0.75	0.82148955	0.00380000
mafft.F81.gamma	0.8	0.81896313	0.00380000
mafft.F81.gamma	0.85	0.81905752	0.00185000
mafft.F81.gamma	0.9	0.82344685	0.00630000
mafft.F81.gamma	0.95	0.81193587	0.00510000
mafft.F81.gamma	1	0.81919153	0.00760000
mafft.F84.equal	0	0.81033074	0.00345000
mafft.F84.equal	0.05	0.80842335	0.00350000
mafft.F84.equal	0.1	0.80842335	0.00350000
mafft.F84.equal	0.15	0.80842335	0.00355000
mafft.F84.equal	0.2	0.81291368	0.00300000
mafft.F84.equal	0.25	0.81198239	0.00340000
mafft.F84.equal	0.3	0.81287592	0.00340000
mafft.F84.equal	0.35	0.81385346	0.00500000
mafft.F84.equal	0.4	0.81727750	0.00500000
mafft.F84.equal	0.45	0.81727750	0.00500000
mafft.F84.equal	0.5	0.81727750	0.00500000
mafft.F84.equal	0.55	0.82488406	0.00500000
mafft.F84.equal	0.6	0.82488406	0.00500000
mafft.F84.equal	0.65	0.82488406	0.00500000
mafft.F84.equal	0.7	0.82547210	0.00130000
mafft.F84.equal	0.75	0.82547210	0.00130000
mafft.F84.equal	0.8	0.82587370	0.00225000
mafft.F84.equal	0.85	0.82453033	0.00185000
mafft.F84.equal	0.9	0.82436308	0.00185000
mafft.F84.equal	0.95	0.82471423	0.00360000
mafft.F84.equal	1	0.83191359	0.00500000
mafft.F84.gamma	0	0.81033074	0.00345000
mafft.F84.gamma	0.05	0.80842335	0.00350000
mafft.F84.gamma	0.1	0.80842335	0.00350000
mafft.F84.gamma	0.15	0.80842335	0.00355000
mafft.F84.gamma	0.2	0.81184108	0.00300000
mafft.F84.gamma	0.25	0.81091617	0.00340000
mafft.F84.gamma	0.3	0.81287592	0.00340000
mafft.F84.gamma	0.35	0.80800404	0.00390000
mafft.F84.gamma	0.4	0.81145805	0.00390000
mafft.F84.gamma	0.45	0.81290412	0.00300000
mafft.F84.gamma	0.5	0.81555248	0.00380000
mafft.F84.gamma	0.55	0.83456951	0.00250000
mafft.F84.gamma	0.6	0.82008561	0.00250000
mafft.F84.gamma	0.65	0.82048620	0.00130000
mafft.F84.gamma	0.7	0.81887907	0.00130000
mafft.F84.gamma	0.75	0.81984464	0.00380000
mafft.F84.gamma	0.8	0.81928123	0.00225000
mafft.F84.gamma	0.85	0.81992603	0.00185000
mafft.F84.gamma	0.9	0.81663197	0.00185000
mafft.F84.gamma	0.95	0.81232883	0.00510000
mafft.F84.gamma	1	0.82541244	0.00500000
mafft.GTR.equal	0	0.81033074	0.00345000
mafft.GTR.equal	0.05	0.81283261	0.00250000
mafft.GTR.equal	0.1	0.81283261	0.00250000
mafft.GTR.equal	0.15	0.80842335	0.00355000
mafft.GTR.equal	0.2	0.81184108	0.00300000
mafft.GTR.equal	0.25	0.81091617	0.00340000
mafft.GTR.equal	0.3	0.81180661	0.00340000
mafft.GTR.equal	0.35	0.81040227	0.00385000
mafft.GTR.equal	0.4	0.81099615	0.00385000
mafft.GTR.equal	0.45	0.81427867	0.00300000
mafft.GTR.equal	0.5	0.81427867	0.00305000
mafft.GTR.equal	0.55	0.81509096	0.00260000
mafft.GTR.equal	0.6	0.81603784	0.00385000
mafft.GTR.equal	0.65	0.83097961	0.00130000
mafft.GTR.equal	0.7	0.83097961	0.00130000
mafft.GTR.equal	0.75	0.81902327	0.00130000
mafft.GTR.equal	0.8	0.81882551	0.00130000
mafft.GTR.equal	0.85	0.82076431	0.00180000
mafft.GTR.equal	0.9	0.81990033	0.00180000
mafft.GTR.equal	0.95	0.82622057	0.00360000
mafft.GTR.equal	1	0.81635364	0.00510000
mafft.GTR.gamma	0	0.81033074	0.00345000
mafft.GTR.gamma	0.05	0.80842335	0.00350000
mafft.GTR.gamma	0.1	0.80876752	0.00150000
mafft.GTR.gamma	0.15	0.80842335	0.00355000
mafft.GTR.gamma	0.2	0.81184108	0.00300000
mafft.GTR.gamma	0.25	0.81091617	0.00340000
mafft.GTR.gamma	0.3	0.81180661	0.00340000
mafft.GTR.gamma	0.35	0.81040227	0.00390000
mafft.GTR.gamma	0.4	0.81099615	0.00390000
mafft.GTR.gamma	0.45	0.81427867	0.00300000
mafft.GTR.gamma	0.5	0.81786497	0.00380000
mafft.GTR.gamma	0.55	0.81786497	0.00380000
mafft.GTR.gamma	0.6	0.81824711	0.00380000
mafft.GTR.gamma	0.65	0.81926018	0.00380000
mafft.GTR.gamma	0.7	0.82391237	0.00130000
mafft.GTR.gamma	0.75	0.82359270	0.00225000
mafft.GTR.gamma	0.8	0.82174165	0.00130000
mafft.GTR.gamma	0.85	0.81992180	0.00380000
mafft.GTR.gamma	0.9	0.81447503	0.00185000
mafft.GTR.gamma	0.95	0.81889877	0.00510000
mafft.GTR.gamma	1	0.81572209	0.00520000
mafft.JC.equal	0	0.81033074	0.00345000
mafft.JC.equal	0.05	0.81497038	0.00250000
mafft.JC.equal	0.1	0.81079544	0.00250000
mafft.JC.equal	0.15	0.80842335	0.00355000
mafft.JC.equal	0.2	0.81292859	0.00250000
mafft.JC.equal	0.25	0.81292859	0.00250000
mafft.JC.equal	0.3	0.81287592	0.00340000
mafft.JC.equal	0.35	0.81652236	0.00500000
mafft.JC.equal	0.4	0.81727750	0.00500000
mafft.JC.equal	0.45	0.81903628	0.00500000
mafft.JC.equal	0.5	0.81903628	0.00500000
mafft.JC.equal	0.55	0.82488406	0.00500000
mafft.JC.equal	0.6	0.82667148	0.00500000
mafft.JC.equal	0.65	0.82667148	0.00500000
mafft.JC.equal	0.7	0.82538074	0.00500000
mafft.JC.equal	0.75	0.82538074	0.00500000
mafft.JC.equal	0.8	0.82577748	0.00500000
mafft.JC.equal	0.85	0.81997725	0.00225000
mafft.JC.equal	0.9	0.81478084	0.00185000
mafft.JC.equal	0.95	0.81321008	0.00500000
mafft.JC.equal	1	0.85405697	0.00750000
mafft.JC.gamma	0	0.81033074	0.00345000
mafft.JC.gamma	0.05	0.81997308	0.00250000
mafft.JC.gamma	0.1	0.81578299	0.00250000
mafft.JC.gamma	0.15	0.81279117	0.00250000
mafft.JC.gamma	0.2	0.81685110	0.00250000
mafft.JC.gamma	0.25	0.81685110	0.00250000
mafft.JC.gamma	0.3	0.81287592	0.00340000
mafft.JC.gamma	0.35	0.81170443	0.00380000
mafft.JC.gamma	0.4	0.81246611	0.00380000
mafft.JC.gamma	0.45	0.81424906	0.00380000
mafft.JC.gamma	0.5	0.81973592	0.00380000
mafft.JC.gamma	0.55	0.81973592	0.00380000
mafft.JC.gamma	0.6	0.82148861	0.00130000
mafft.JC.gamma	0.65	0.82128583	0.00380000
mafft.JC.gamma	0.7	0.82148955	0.00380000
mafft.JC.gamma	0.75	0.82148955	0.00380000
mafft.JC.gamma	0.8	0.82055744	0.00380000
mafft.JC.gamma	0.85	0.82101698	0.00380000
mafft.JC.gamma	0.9	0.82086480	0.00630000
mafft.JC.gamma	0.95	0.80928283	0.00510000
mafft.JC.gamma	1	0.85405697	0.00760000
mafft.K2P.equal	0	0.81033074	0.00345000
mafft.K2P.equal	0.05	0.80842335	0.00350000
mafft.K2P.equal	0.1	0.80842335	0.00350000
mafft.K2P.equal	0.15	0.80842335	0.00355000
mafft.K2P.equal	0.2	0.81291368	0.00300000
mafft.K2P.equal	0.25	0.81198239	0.00340000
mafft.K2P.equal	0.3	0.81287592	0.00340000
mafft.K2P.equal	0.35	0.81385346	0.00500000
mafft.K2P.equal	0.4	0.81727750	0.00500000
mafft.K2P.equal	0.45	0.81727750	0.00500000
mafft.K2P.equal	0.5	0.81727750	0.00500000
mafft.K2P.equal	0.55	0.82488406	0.00500000
mafft.K2P.equal	0.6	0.82488406	0.00500000
mafft.K2P.equal	0.65	0.82488406	0.00500000
mafft.K2P.equal	0.7	0.82538074	0.00500000
mafft.K2P.equal	0.75	0.82538074	0.00500000
mafft.K2P.equal	0.8	0.82427529	0.00500000
mafft.K2P.equal	0.85	0.82223030	0.00225000
mafft.K2P.equal	0.9	0.81828255	0.00130000
mafft.K2P.equal	0.95	0.82473376	0.00360000
mafft.K2P.equal	1	0.83192527	0.00500000
mafft.K2P.gamma	0	0.81033074	0.00345000
mafft.K2P.gamma	0.05	0.81221387	0.00250000
mafft.K2P.gamma	0.1	0.80842335	0.00350000
mafft.K2P.gamma	0.15	0.80842335	0.00355000
mafft.K2P.gamma	0.2	0.81291368	0.00300000
mafft.K2P.gamma	0.25	0.81198239	0.00340000
mafft.K2P.gamma	0.3	0.81287592	0.00340000
mafft.K2P.gamma	0.35	0.81162846	0.00250000
mafft.K2P.gamma	0.4	0.81145805	0.00390000
mafft.K2P.gamma	0.45	0.81290412	0.00300000
mafft.K2P.gamma	0.5	0.81555248	0.00380000
mafft.K2P.gamma	0.55	0.81927885	0.00250000
mafft.K2P.gamma	0.6	0.82822390	0.00130000
mafft.K2P.gamma	0.65	0.82722285	0.00130000
mafft.K2P.gamma	0.7	0.82722285	0.00130000
mafft.K2P.gamma	0.75	0.82722285	0.00130000
mafft.K2P.gamma	0.8	0.82601951	0.00225000
mafft.K2P.gamma	0.85	0.82063498	0.00380000
mafft.K2P.gamma	0.9	0.82355329	0.00130000
mafft.K2P.gamma	0.95	0.82363024	0.00360000
mafft.K2P.gamma	1	0.82529304	0.00500000
mafft.K3P.equal	0	0.81033074	0.00345000
mafft.K3P.equal	0.05	0.81566429	0.00250000
mafft.K3P.equal	0.1	0.81566429	0.00250000
mafft.K3P.equal	0.15	0.80848873	0.00250000
mafft.K3P.equal	0.2	0.81349700	0.00250000
mafft.K3P.equal	0.25	0.81198239	0.00340000
mafft.K3P.equal	0.3	0.81180661	0.00340000
mafft.K3P.equal	0.35	0.81681453	0.00500000
mafft.K3P.equal	0.4	0.81681453	0.00500000
mafft.K3P.equal	0.45	0.81952605	0.00500000
mafft.K3P.equal	0.5	0.81952605	0.00500000
mafft.K3P.equal	0.55	0.82538074	0.00500000
mafft.K3P.equal	0.6	0.82538074	0.00500000
mafft.K3P.equal	0.65	0.83315320	0.00130000
mafft.K3P.equal	0.7	0.83315320	0.00130000
mafft.K3P.equal	0.75	0.83315320	0.00130000
mafft.K3P.equal	0.8	0.83313117	0.00130000
mafft.K3P.equal	0.85	0.83039256	0.00185000
mafft.K3P.equal	0.9	0.82411248	0.00185000
mafft.K3P.equal	0.95	0.82265459	0.00360000
mafft.K3P.equal	1	0.83011059	0.00500000
mafft.K3P.gamma	0	0.81033074	0.00345000
mafft.K3P.gamma	0.05	0.81997308	0.00250000
mafft.K3P.gamma	0.1	0.81177130	0.00150000
mafft.K3P.gamma	0.15	0.80842335	0.00355000
mafft.K3P.gamma	0.2	0.81184108	0.00300000
mafft.K3P.gamma	0.25	0.81091617	0.00340000
mafft.K3P.gamma	0.3	0.81180661	0.00340000
mafft.K3P.gamma	0.35	0.81099615	0.00390000
mafft.K3P.gamma	0.4	0.81427770	0.00250000
mafft.K3P.gamma	0.45	0.81427867	0.00300000
mafft.K3P.gamma	0.5	0.81786497	0.00380000
mafft.K3P.gamma	0.55	0.81786497	0.00380000
mafft.K3P.gamma	0.6	0.81693345	0.00380000
mafft.K3P.gamma	0.65	0.81999153	0.00130000
mafft.K3P.gamma	0.7	0.81794394	0.00380000
mafft.K3P.gamma	0.75	0.81984464	0.00380000
mafft.K3P.gamma	0.8	0.81896313	0.00380000
mafft.K3P.gamma	0.85	0.82101698	0.00380000
mafft.K3P.gamma	0.9	0.81645868	0.00185000
mafft.K3P.gamma	0.95	0.82042059	0.00360000
mafft.K3P.gamma	1	0.82265822	0.00500000
mafft.LogDet.equal	0	0.81047295	0.00280000
mafft.LogDet.equal	0.05	0.80970621	0.00230000
mafft.LogDet.equal	0.1	0.81127812	0.00230000
mafft.LogDet.equal	0.15	0.80855731	0.00290000
mafft.LogDet.equal	0.2	0.81266362	0.00290000
mafft.LogDet.equal	0.25	0.81106254	0.00290000
mafft.LogDet.equal	0.3	0.81206076	0.00290000
mafft.LogDet.equal	0.35	0.80918911	0.00390000
mafft.LogDet.equal	0.4	0.81234909	0.00390000
mafft.LogDet.equal	0.45	0.81588772	0.00340000
mafft.LogDet.equal	0.5	0.81588772	0.00350000
mafft.LogDet.equal	0.55	0.81979890	0.00390000
mafft.LogDet.equal	0.6	0.82126477	0.00390000
mafft.LogDet.equal	0.65	0.82126477	0.00390000
mafft.LogDet.equal	0.7	0.83803583	0.00130000
mafft.LogDet.equal	0.75	0.82526707	0.00130000
mafft.LogDet.equal	0.8	0.82184366	0.00230000
mafft.LogDet.equal	0.85	0.82408186	0.00230000
mafft.LogDet.equal	0.9	0.82220018	0.00130000
mafft.LogDet.equal	0.95	0.81852659	0.00260000
mafft.LogDet.equal	1	0.81720703	0.00270000
mafft.P.equal	0	0.81033074	0.00345000
mafft.P.equal	0.05	0.81497038	0.00250000
mafft.P.equal	0.1	0.81497038	0.00250000
mafft.P.equal	0.15	0.81600149	0.00250000
mafft.P.equal	0.2	0.82114134	0.00250000
mafft.P.equal	0.25	0.82114134	0.00250000
mafft.P.equal	0.3	0.81399401	0.00250000
mafft.P.equal	0.35	0.81069921	0.00385000
mafft.P.equal	0.4	0.81267644	0.00250000
mafft.P.equal	0.45	0.81471863	0.00250000
mafft.P.equal	0.5	0.81392055	0.00300000
mafft.P.equal	0.55	0.81429585	0.00250000
mafft.P.equal	0.6	0.84258645	0.00250000
mafft.P.equal	0.65	0.84329149	0.00250000
mafft.P.equal	0.7	0.82116718	0.00250000
mafft.P.equal	0.75	0.82201063	0.00500000
mafft.P.equal	0.8	0.84376511	0.00250000
mafft.P.equal	0.85	0.83011746	0.00250000
mafft.P.equal	0.9	0.81478084	0.00185000
mafft.P.equal	0.95	0.81247889	0.00500000
mafft.P.equal	1	0.85074295	0.00500000
mafft.TamNei.equal	0	0.81033074	0.00345000
mafft.TamNei.equal	0.05	0.80842335	0.00350000
mafft.TamNei.equal	0.1	0.80842335	0.00350000
mafft.TamNei.equal	0.15	0.80842335	0.00355000
mafft.TamNei.equal	0.2	0.81184108	0.00300000
mafft.TamNei.equal	0.25	0.81091617	0.00340000
mafft.TamNei.equal	0.3	0.81180661	0.00340000
mafft.TamNei.equal	0.35	0.81681453	0.00500000
mafft.TamNei.equal	0.4	0.81681453	0.00500000
mafft.TamNei.equal	0.45	0.81952605	0.00500000
mafft.TamNei.equal	0.5	0.81952605	0.00500000
mafft.TamNei.equal	0.55	0.82985802	0.00250000
mafft.TamNei.equal	0.6	0.82985802	0.00250000
mafft.TamNei.equal	0.65	0.82538074	0.00500000
mafft.TamNei.equal	0.7	0.82538074	0.00500000
mafft.TamNei.equal	0.75	0.82538074	0.00500000
mafft.TamNei.equal	0.8	0.82397082	0.00500000
mafft.TamNei.equal	0.85	0.81700866	0.00250000
mafft.TamNei.equal	0.9	0.81430485	0.00180000
mafft.TamNei.equal	0.95	0.82622057	0.00360000
mafft.TamNei.equal	1	0.81696014	0.00750000
mafft.TamNei.gamma	0	0.81033074	0.00345000
mafft.TamNei.gamma	0.05	0.80842335	0.00350000
mafft.TamNei.gamma	0.1	0.80842335	0.00350000
mafft.TamNei.gamma	0.15	0.80842335	0.00355000
mafft.TamNei.gamma	0.2	0.81184108	0.00300000
mafft.TamNei.gamma	0.25	0.81091617	0.00340000
mafft.TamNei.gamma	0.3	0.81180661	0.00340000
mafft.TamNei.gamma	0.35	0.81099615	0.00390000
mafft.TamNei.gamma	0.4	0.81099615	0.00390000
mafft.TamNei.gamma	0.45	0.81427867	0.00300000
mafft.TamNei.gamma	0.5	0.81786497	0.00380000
mafft.TamNei.gamma	0.55	0.83393649	0.00250000
mafft.TamNei.gamma	0.6	0.82464623	0.00250000
mafft.TamNei.gamma	0.65	0.81938958	0.00250000
mafft.TamNei.gamma	0.7	0.81947576	0.00250000
mafft.TamNei.gamma	0.75	0.82191519	0.00510000
mafft.TamNei.gamma	0.8	0.82061085	0.00510000
mafft.TamNei.gamma	0.85	0.82111311	0.00250000
mafft.TamNei.gamma	0.9	0.81820134	0.00630000
mafft.TamNei.gamma	0.95	0.83099516	0.00360000
mafft.TamNei.gamma	1	0.81888935	0.00510000
muscle.F81.equal	0	0.78457390	0.00305000
muscle.F81.equal	0.05	0.79347423	0.00250000
muscle.F81.equal	0.1	0.79727433	0.00305000
muscle.F81.equal	0.15	0.79727433	0.00305000
muscle.F81.equal	0.2	0.80335765	0.00300000
muscle.F81.equal	0.25	0.80072117	0.00305000
muscle.F81.equal	0.3	0.80242195	0.00305000
muscle.F81.equal	0.35	0.80242195	0.00305000
muscle.F81.equal	0.4	0.79668818	0.00305000
muscle.F81.equal	0.45	0.80244737	0.00300000
muscle.F81.equal	0.5	0.80244737	0.00305000
muscle.F81.equal	0.55	0.81674951	0.00195000
muscle.F81.equal	0.6	0.82654753	0.00195000
muscle.F81.equal	0.65	0.82553333	0.00200000
muscle.F81.equal	0.7	0.82619612	0.00130000
muscle.F81.equal	0.75	0.82619612	0.00130000
muscle.F81.equal	0.8	0.82527036	0.00130000
muscle.F81.equal	0.85	0.82567775	0.00200000
muscle.F81.equal	0.9	0.82551018	0.00200000
muscle.F81.equal	0.95	0.80850687	0.00500000
muscle.F81.equal	1	0.84436575	0.00630000
muscle.F81.gamma	0	0.78457390	0.00305000
muscle.F81.gamma	0.05	0.80273125	0.00250000
muscle.F81.gamma	0.1	0.79727433	0.00305000
muscle.F81.gamma	0.15	0.79727433	0.00305000
muscle.F81.gamma	0.2	0.80240660	0.00300000
muscle.F81.gamma	0.25	0.80172372	0.00305000
muscle.F81.gamma	0.3	0.80242195	0.00305000
muscle.F81.gamma	0.35	0.80242195	0.00305000
muscle.F81.gamma	0.4	0.79599246	0.00305000
muscle.F81.gamma	0.45	0.80103510	0.00300000
muscle.F81.gamma	0.5	0.80103510	0.00305000
muscle.F81.gamma	0.55	0.82061485	0.00130000
muscle.F81.gamma	0.6	0.82061485	0.00130000
muscle.F81.gamma	0.65	0.81959899	0.00130000
muscle.F81.gamma	0.7	0.81863616	0.00130000
muscle.F81.gamma	0.75	0.82671349	0.00130000
muscle.F81.gamma	0.8	0.82578929	0.00130000
muscle.F81.gamma	0.85	0.82127228	0.00200000
muscle.F81.gamma	0.9	0.82010610	0.00200000
muscle.F81.gamma	0.95	0.81120310	0.00500000
muscle.F81.gamma	1	0.84707743	0.00630000
muscle.F84.equal	0	0.78457390	0.00305000
muscle.F84.equal	0.05	0.79716203	0.00190000
muscle.F84.equal	0.1	0.79945524	0.00150000
muscle.F84.equal	0.15	0.79727433	0.00305000
muscle.F84.equal	0.2	0.80335765	0.00300000
muscle.F84.equal	0.25	0.80072117	0.00305000
muscle.F84.equal	0.3	0.80242195	0.00305000
muscle.F84.equal	0.35	0.80242195	0.00305000
muscle.F84.equal	0.4	0.80075375	0.00195000
muscle.F84.equal	0.45	0.80174044	0.00300000
muscle.F84.equal	0.5	0.80174044	0.00305000
muscle.F84.equal	0.55	0.80494456	0.00300000
muscle.F84.equal	0.6	0.82258542	0.00130000
muscle.F84.equal	0.65	0.82641817	0.00130000
muscle.F84.equal	0.7	0.82686122	0.00130000
muscle.F84.equal	0.75	0.82686122	0.00130000
muscle.F84.equal	0.8	0.82728695	0.00195000
muscle.F84.equal	0.85	0.82906710	0.00195000
muscle.F84.equal	0.9	0.82906710	0.00195000
muscle.F84.equal	0.95	0.81242456	0.00500000
muscle.F84.equal	1	0.84856460	0.00630000
muscle.F84.gamma	0	0.78457390	0.00305000
muscle.F84.gamma	0.05	0.80453711	0.00190000
muscle.F84.gamma	0.1	0.79727433	0.00305000
muscle.F84.gamma	0.15	0.79727433	0.00305000
muscle.F84.gamma	0.2	0.80335765	0.00300000
muscle.F84.gamma	0.25	0.80072117	0.00305000
muscle.F84.gamma	0.3	0.80242195	0.00305000
muscle.F84.gamma	0.35	0.80242195	0.00305000
muscle.F84.gamma	0.4	0.79668818	0.00305000
muscle.F84.gamma	0.45	0.80174044	0.00300000
muscle.F84.gamma	0.5	0.80174044	0.00305000
muscle.F84.gamma	0.55	0.80336463	0.00300000
muscle.F84.gamma	0.6	0.80236349	0.00300000
muscle.F84.gamma	0.65	0.81974496	0.00130000
muscle.F84.gamma	0.7	0.82018314	0.00130000
muscle.F84.gamma	0.75	0.82018314	0.00130000
muscle.F84.gamma	0.8	0.81925399	0.00130000
muscle.F84.gamma	0.85	0.82141900	0.00200000
muscle.F84.gamma	0.9	0.82124781	0.00200000
muscle.F84.gamma	0.95	0.81118131	0.00500000
muscle.F84.gamma	1	0.84948150	0.00630000
muscle.GTR.equal	0	0.78457390	0.00305000
muscle.GTR.equal	0.05	0.80556187	0.00190000
muscle.GTR.equal	0.1	0.80789975	0.00150000
muscle.GTR.equal	0.15	0.79929303	0.00150000
muscle.GTR.equal	0.2	0.79926144	0.00190000
muscle.GTR.equal	0.25	0.79926144	0.00190000
muscle.GTR.equal	0.3	0.79979478	0.00190000
muscle.GTR.equal	0.35	0.81064574	0.00305000
muscle.GTR.equal	0.4	0.80419891	0.00305000
muscle.GTR.equal	0.45	0.80933127	0.00300000
muscle.GTR.equal	0.5	0.80933127	0.00305000
muscle.GTR.equal	0.55	0.81331935	0.00300000
muscle.GTR.equal	0.6	0.80819966	0.00300000
muscle.GTR.equal	0.65	0.83183013	0.00130000
muscle.GTR.equal	0.7	0.82846722	0.00130000
muscle.GTR.equal	0.75	0.82846722	0.00130000
muscle.GTR.equal	0.8	0.82881446	0.00195000
muscle.GTR.equal	0.85	0.82799849	0.00195000
muscle.GTR.equal	0.9	0.82165563	0.00195000
muscle.GTR.equal	0.95	0.81923009	0.00500000
muscle.GTR.equal	1	0.81782558	0.00630000
muscle.GTR.gamma	0	0.78457390	0.00305000
muscle.GTR.gamma	0.05	0.80609442	0.00250000
muscle.GTR.gamma	0.1	0.80789975	0.00150000
muscle.GTR.gamma	0.15	0.79929303	0.00150000
muscle.GTR.gamma	0.2	0.80232757	0.00250000
muscle.GTR.gamma	0.25	0.80232757	0.00250000
muscle.GTR.gamma	0.3	0.80234371	0.00250000
muscle.GTR.gamma	0.35	0.81284332	0.00380000
muscle.GTR.gamma	0.4	0.81492216	0.00380000
muscle.GTR.gamma	0.45	0.81545468	0.00380000
muscle.GTR.gamma	0.5	0.82057102	0.00380000
muscle.GTR.gamma	0.55	0.82129333	0.00380000
muscle.GTR.gamma	0.6	0.82035302	0.00380000
muscle.GTR.gamma	0.65	0.82035302	0.00380000
muscle.GTR.gamma	0.7	0.82750694	0.00250000
muscle.GTR.gamma	0.75	0.81547810	0.00250000
muscle.GTR.gamma	0.8	0.82523511	0.00380000
muscle.GTR.gamma	0.85	0.82026232	0.00380000
muscle.GTR.gamma	0.9	0.81703756	0.00250000
muscle.GTR.gamma	0.95	0.81664461	0.00510000
muscle.GTR.gamma	1	0.81665261	0.00640000
muscle.JC.equal	0	0.78457390	0.00305000
muscle.JC.equal	0.05	0.81294238	0.00190000
muscle.JC.equal	0.1	0.81092458	0.00150000
muscle.JC.equal	0.15	0.80668904	0.00150000
muscle.JC.equal	0.2	0.80015118	0.00190000
muscle.JC.equal	0.25	0.80015118	0.00190000
muscle.JC.equal	0.3	0.80068441	0.00190000
muscle.JC.equal	0.35	0.81469865	0.00250000
muscle.JC.equal	0.4	0.79744976	0.00500000
muscle.JC.equal	0.45	0.80103510	0.00300000
muscle.JC.equal	0.5	0.80103510	0.00305000
muscle.JC.equal	0.55	0.81674951	0.00195000
muscle.JC.equal	0.6	0.82654753	0.00195000
muscle.JC.equal	0.65	0.82553333	0.00200000
muscle.JC.equal	0.7	0.82619612	0.00130000
muscle.JC.equal	0.75	0.82619612	0.00130000
muscle.JC.equal	0.8	0.82638066	0.00130000
muscle.JC.equal	0.85	0.82010018	0.00200000
muscle.JC.equal	0.9	0.81893474	0.00200000
muscle.JC.equal	0.95	0.81599284	0.00500000
muscle.JC.equal	1	0.84333052	0.00630000
muscle.JC.gamma	0	0.78457390	0.00305000
muscle.JC.gamma	0.05	0.81294238	0.00190000
muscle.JC.gamma	0.1	0.81092458	0.00150000
muscle.JC.gamma	0.15	0.80668904	0.00150000
muscle.JC.gamma	0.2	0.80015118	0.00190000
muscle.JC.gamma	0.25	0.80015118	0.00190000
muscle.JC.gamma	0.3	0.80068441	0.00190000
muscle.JC.gamma	0.35	0.81480230	0.00250000
muscle.JC.gamma	0.4	0.79668818	0.00305000
muscle.JC.gamma	0.45	0.80103510	0.00300000
muscle.JC.gamma	0.5	0.80103510	0.00305000
muscle.JC.gamma	0.55	0.81695090	0.00130000
muscle.JC.gamma	0.6	0.82676884	0.00130000
muscle.JC.gamma	0.65	0.82575303	0.00130000
muscle.JC.gamma	0.7	0.82619612	0.00130000
muscle.JC.gamma	0.75	0.82619612	0.00130000
muscle.JC.gamma	0.8	0.82638066	0.00130000
muscle.JC.gamma	0.85	0.82010018	0.00200000
muscle.JC.gamma	0.9	0.81893474	0.00200000
muscle.JC.gamma	0.95	0.81638341	0.00500000
muscle.JC.gamma	1	0.84373566	0.00630000
muscle.K2P.equal	0	0.78457390	0.00305000
muscle.K2P.equal	0.05	0.80453711	0.00190000
muscle.K2P.equal	0.1	0.80248318	0.00150000
muscle.K2P.equal	0.15	0.79727433	0.00305000
muscle.K2P.equal	0.2	0.80335765	0.00300000
muscle.K2P.equal	0.25	0.80072117	0.00305000
muscle.K2P.equal	0.3	0.80242195	0.00305000
muscle.K2P.equal	0.35	0.80242195	0.00305000
muscle.K2P.equal	0.4	0.79838414	0.00500000
muscle.K2P.equal	0.45	0.80174044	0.00300000
muscle.K2P.equal	0.5	0.80174044	0.00305000
muscle.K2P.equal	0.55	0.81885580	0.00130000
muscle.K2P.equal	0.6	0.81582237	0.00130000
muscle.K2P.equal	0.65	0.81959899	0.00130000
muscle.K2P.equal	0.7	0.82671349	0.00130000
muscle.K2P.equal	0.75	0.82671349	0.00130000
muscle.K2P.equal	0.8	0.81910785	0.00130000
muscle.K2P.equal	0.85	0.82127228	0.00200000
muscle.K2P.equal	0.9	0.82110097	0.00200000
muscle.K2P.equal	0.95	0.82729478	0.00360000
muscle.K2P.equal	1	0.84784543	0.00630000
muscle.K2P.gamma	0	0.78457390	0.00305000
muscle.K2P.gamma	0.05	0.79716203	0.00190000
muscle.K2P.gamma	0.1	0.79945524	0.00150000
muscle.K2P.gamma	0.15	0.79727433	0.00305000
muscle.K2P.gamma	0.2	0.80335765	0.00300000
muscle.K2P.gamma	0.25	0.80072117	0.00305000
muscle.K2P.gamma	0.3	0.80242195	0.00305000
muscle.K2P.gamma	0.35	0.80242195	0.00305000
muscle.K2P.gamma	0.4	0.79668818	0.00305000
muscle.K2P.gamma	0.45	0.80174044	0.00300000
muscle.K2P.gamma	0.5	0.80174044	0.00305000
muscle.K2P.gamma	0.55	0.82687522	0.00130000
muscle.K2P.gamma	0.6	0.81582237	0.00130000
muscle.K2P.gamma	0.65	0.81959899	0.00130000
muscle.K2P.gamma	0.7	0.82003703	0.00130000
muscle.K2P.gamma	0.75	0.82003703	0.00130000
muscle.K2P.gamma	0.8	0.81910785	0.00130000
muscle.K2P.gamma	0.85	0.82127228	0.00200000
muscle.K2P.gamma	0.9	0.82010610	0.00200000
muscle.K2P.gamma	0.95	0.82633899	0.00360000
muscle.K2P.gamma	1	0.84853186	0.00630000
muscle.K3P.equal	0	0.78457390	0.00305000
muscle.K3P.equal	0.05	0.80833029	0.00250000
muscle.K3P.equal	0.1	0.79887657	0.00150000
muscle.K3P.equal	0.15	0.79061200	0.00150000
muscle.K3P.equal	0.2	0.79057807	0.00250000
muscle.K3P.equal	0.25	0.79437416	0.00250000
muscle.K3P.equal	0.3	0.79437416	0.00250000
muscle.K3P.equal	0.35	0.81064574	0.00305000
muscle.K3P.equal	0.4	0.80490983	0.00305000
muscle.K3P.equal	0.45	0.80244737	0.00300000
muscle.K3P.equal	0.5	0.80244737	0.00305000
muscle.K3P.equal	0.55	0.81251523	0.00360000
muscle.K3P.equal	0.6	0.82980656	0.00130000
muscle.K3P.equal	0.65	0.82575303	0.00130000
muscle.K3P.equal	0.7	0.82619612	0.00130000
muscle.K3P.equal	0.75	0.82619612	0.00130000
muscle.K3P.equal	0.8	0.82638066	0.00130000
muscle.K3P.equal	0.85	0.82010018	0.00200000
muscle.K3P.equal	0.9	0.81893474	0.00200000
muscle.K3P.equal	0.95	0.81599284	0.00500000
muscle.K3P.equal	1	0.84360057	0.00630000
muscle.K3P.gamma	0	0.78457390	0.00305000
muscle.K3P.gamma	0.05	0.79456381	0.00250000
muscle.K3P.gamma	0.1	0.79727433	0.00305000
muscle.K3P.gamma	0.15	0.79727433	0.00305000
muscle.K3P.gamma	0.2	0.80335765	0.00300000
muscle.K3P.gamma	0.25	0.80072117	0.00305000
muscle.K3P.gamma	0.3	0.80471573	0.00380000
muscle.K3P.gamma	0.35	0.81064574	0.00305000
muscle.K3P.gamma	0.4	0.81492216	0.00380000
muscle.K3P.gamma	0.45	0.80471573	0.00380000
muscle.K3P.gamma	0.5	0.80971383	0.00380000
muscle.K3P.gamma	0.55	0.82024036	0.00130000
muscle.K3P.gamma	0.6	0.82024036	0.00130000
muscle.K3P.gamma	0.65	0.81922307	0.00130000
muscle.K3P.gamma	0.7	0.82070246	0.00380000
muscle.K3P.gamma	0.75	0.82070246	0.00380000
muscle.K3P.gamma	0.8	0.82541820	0.00130000
muscle.K3P.gamma	0.85	0.82582560	0.00200000
muscle.K3P.gamma	0.9	0.82565815	0.00200000
muscle.K3P.gamma	0.95	0.80799511	0.00500000
muscle.K3P.gamma	1	0.84612657	0.00630000
muscle.LogDet.equal	0	0.79218077	0.00130000
muscle.LogDet.equal	0.05	0.80556187	0.00190000
muscle.LogDet.equal	0.1	0.80808971	0.00170000
muscle.LogDet.equal	0.15	0.80282434	0.00170000
muscle.LogDet.equal	0.2	0.80265007	0.00260000
muscle.LogDet.equal	0.25	0.80617033	0.00260000
muscle.LogDet.equal	0.3	0.80617033	0.00260000
muscle.LogDet.equal	0.35	0.81472746	0.00390000
muscle.LogDet.equal	0.4	0.81472746	0.00390000
muscle.LogDet.equal	0.45	0.81556226	0.00390000
muscle.LogDet.equal	0.5	0.81556226	0.00390000
muscle.LogDet.equal	0.55	0.81995601	0.00390000
muscle.LogDet.equal	0.6	0.81995601	0.00390000
muscle.LogDet.equal	0.65	0.82067763	0.00390000
muscle.LogDet.equal	0.7	0.82783345	0.00230000
muscle.LogDet.equal	0.75	0.81579440	0.00230000
muscle.LogDet.equal	0.8	0.81776251	0.00390000
muscle.LogDet.equal	0.85	0.81776379	0.00390000
muscle.LogDet.equal	0.9	0.81718266	0.00230000
muscle.LogDet.equal	0.95	0.81610225	0.00520000
muscle.LogDet.equal	1	0.82259643	0.00390000
muscle.P.equal	0	0.78779722	0.00250000
muscle.P.equal	0.05	0.81294238	0.00190000
muscle.P.equal	0.1	0.81092458	0.00150000
muscle.P.equal	0.15	0.80829010	0.00250000
muscle.P.equal	0.2	0.80670852	0.00250000
muscle.P.equal	0.25	0.80670852	0.00250000
muscle.P.equal	0.3	0.80670852	0.00250000
muscle.P.equal	0.35	0.81422309	0.00250000
muscle.P.equal	0.4	0.79668818	0.00305000
muscle.P.equal	0.45	0.80103510	0.00300000
muscle.P.equal	0.5	0.80103510	0.00305000
muscle.P.equal	0.55	0.83200898	0.00250000
muscle.P.equal	0.6	0.83731006	0.00250000
muscle.P.equal	0.65	0.84008845	0.00250000
muscle.P.equal	0.7	0.84118581	0.00250000
muscle.P.equal	0.75	0.83848260	0.00250000
muscle.P.equal	0.8	0.83088921	0.00250000
muscle.P.equal	0.85	0.82493050	0.00250000
muscle.P.equal	0.9	0.82895088	0.00250000
muscle.P.equal	0.95	0.81478347	0.00385000
muscle.P.equal	1	0.84416242	0.00500000
muscle.TamNei.equal	0	0.78457390	0.00305000
muscle.TamNei.equal	0.05	0.79716203	0.00190000
muscle.TamNei.equal	0.1	0.79945524	0.00150000
muscle.TamNei.equal	0.15	0.79727433	0.00305000
muscle.TamNei.equal	0.2	0.80335765	0.00300000
muscle.TamNei.equal	0.25	0.80072117	0.00305000
muscle.TamNei.equal	0.3	0.80242195	0.00305000
muscle.TamNei.equal	0.35	0.80242195	0.00305000
muscle.TamNei.equal	0.4	0.79744976	0.00500000
muscle.TamNei.equal	0.45	0.80200980	0.00300000
muscle.TamNei.equal	0.5	0.80200980	0.00305000
muscle.TamNei.equal	0.55	0.83113767	0.00130000
muscle.TamNei.equal	0.6	0.81611140	0.00130000
muscle.TamNei.equal	0.65	0.81509696	0.00130000
muscle.TamNei.equal	0.7	0.81538608	0.00130000
muscle.TamNei.equal	0.75	0.81538608	0.00130000
muscle.TamNei.equal	0.8	0.81381852	0.00195000
muscle.TamNei.equal	0.85	0.81660176	0.00195000
muscle.TamNei.equal	0.9	0.81642687	0.00195000
muscle.TamNei.equal	0.95	0.83213822	0.00360000
muscle.TamNei.equal	1	0.81464554	0.00360000
muscle.TamNei.gamma	0	0.78457390	0.00305000
muscle.TamNei.gamma	0.05	0.78250522	0.00305000
muscle.TamNei.gamma	0.1	0.78412677	0.00150000
muscle.TamNei.gamma	0.15	0.78250522	0.00305000
muscle.TamNei.gamma	0.2	0.78836975	0.00300000
muscle.TamNei.gamma	0.25	0.78582184	0.00305000
muscle.TamNei.gamma	0.3	0.80471573	0.00380000
muscle.TamNei.gamma	0.35	0.80471573	0.00380000
muscle.TamNei.gamma	0.4	0.80578195	0.00380000
muscle.TamNei.gamma	0.45	0.80578195	0.00380000
muscle.TamNei.gamma	0.5	0.81079359	0.00380000
muscle.TamNei.gamma	0.55	0.82716522	0.00130000
muscle.TamNei.gamma	0.6	0.82716522	0.00130000
muscle.TamNei.gamma	0.65	0.82716522	0.00130000
muscle.TamNei.gamma	0.7	0.82745541	0.00130000
muscle.TamNei.gamma	0.75	0.81538608	0.00130000
muscle.TamNei.gamma	0.8	0.81445572	0.00130000
muscle.TamNei.gamma	0.85	0.81660176	0.00200000
muscle.TamNei.gamma	0.9	0.81642687	0.00200000
muscle.TamNei.gamma	0.95	0.83213822	0.00360000
muscle.TamNei.gamma	1	0.84829760	0.00630000
poa.F81.equal	0	0.79462256	0.00300000
poa.F81.equal	0.05	0.81853195	0.00150000
poa.F81.equal	0.1	0.81414319	0.00150000
poa.F81.equal	0.15	0.80991698	0.00150000
poa.F81.equal	0.2	0.80160335	0.00150000
poa.F81.equal	0.25	0.80582411	0.00150000
poa.F81.equal	0.3	0.80482718	0.00250000
poa.F81.equal	0.35	0.80384094	0.00500000
poa.F81.equal	0.4	0.81305709	0.00500000
poa.F81.equal	0.45	0.81254608	0.00500000
poa.F81.equal	0.5	0.81254608	0.00500000
poa.F81.equal	0.55	0.81389766	0.00500000
poa.F81.equal	0.6	0.81389766	0.00500000
poa.F81.equal	0.65	0.82108660	0.00225000
poa.F81.equal	0.7	0.82939968	0.00225000
poa.F81.equal	0.75	0.82939968	0.00225000
poa.F81.equal	0.8	0.82214728	0.00225000
poa.F81.equal	0.85	0.81553352	0.00225000
poa.F81.equal	0.9	0.80927439	0.00515000
poa.F81.equal	0.95	0.79978204	0.00515000
poa.F81.equal	1	0.82782153	0.00500000
poa.F81.gamma	0	0.79462256	0.00300000
poa.F81.gamma	0.05	0.82182099	0.00250000
poa.F81.gamma	0.1	0.81754243	0.00250000
poa.F81.gamma	0.15	0.81754243	0.00250000
poa.F81.gamma	0.2	0.80678821	0.00250000
poa.F81.gamma	0.25	0.81516271	0.00250000
poa.F81.gamma	0.3	0.81107811	0.00150000
poa.F81.gamma	0.35	0.81266484	0.00150000
poa.F81.gamma	0.4	0.81266484	0.00150000
poa.F81.gamma	0.45	0.81218489	0.00250000
poa.F81.gamma	0.5	0.80113830	0.00435000
poa.F81.gamma	0.55	0.80070306	0.00415000
poa.F81.gamma	0.6	0.80199505	0.00415000
poa.F81.gamma	0.65	0.81450185	0.00225000
poa.F81.gamma	0.7	0.80070306	0.00420000
poa.F81.gamma	0.75	0.80070306	0.00420000
poa.F81.gamma	0.8	0.82214728	0.00225000
poa.F81.gamma	0.85	0.81415068	0.00225000
poa.F81.gamma	0.9	0.80927439	0.00520000
poa.F81.gamma	0.95	0.80677128	0.00630000
poa.F81.gamma	1	0.85868333	0.00760000
poa.F84.equal	0	0.79462256	0.00300000
poa.F84.equal	0.05	0.79481119	0.00250000
poa.F84.equal	0.1	0.79282636	0.00340000
poa.F84.equal	0.15	0.79282636	0.00340000
poa.F84.equal	0.2	0.79633880	0.00500000
poa.F84.equal	0.25	0.79603751	0.00300000
poa.F84.equal	0.3	0.79709247	0.00300000
poa.F84.equal	0.35	0.81488962	0.00150000
poa.F84.equal	0.4	0.81488962	0.00150000
poa.F84.equal	0.45	0.81030435	0.00500000
poa.F84.equal	0.5	0.81030435	0.00500000
poa.F84.equal	0.55	0.81340571	0.00500000
poa.F84.equal	0.6	0.81340571	0.00500000
poa.F84.equal	0.65	0.81502236	0.00225000
poa.F84.equal	0.7	0.81389766	0.00500000
poa.F84.equal	0.75	0.81475986	0.00500000
poa.F84.equal	0.8	0.81342701	0.00500000
poa.F84.equal	0.85	0.81848499	0.00225000
poa.F84.equal	0.9	0.80248625	0.00225000
poa.F84.equal	0.95	0.80132435	0.00630000
poa.F84.equal	1	0.83043604	0.00500000
poa.F84.gamma	0	0.79462256	0.00300000
poa.F84.gamma	0.05	0.79465162	0.00150000
poa.F84.gamma	0.1	0.79465162	0.00150000
poa.F84.gamma	0.15	0.79282636	0.00340000
poa.F84.gamma	0.2	0.79709247	0.00300000
poa.F84.gamma	0.25	0.79709247	0.00300000
poa.F84.gamma	0.3	0.79709247	0.00300000
poa.F84.gamma	0.35	0.81326538	0.00150000
poa.F84.gamma	0.4	0.80850332	0.00250000
poa.F84.gamma	0.45	0.80850332	0.00250000
poa.F84.gamma	0.5	0.80016302	0.00250000
poa.F84.gamma	0.55	0.80020902	0.00420000
poa.F84.gamma	0.6	0.80020902	0.00420000
poa.F84.gamma	0.65	0.81502236	0.00225000
poa.F84.gamma	0.7	0.81510782	0.00225000
poa.F84.gamma	0.75	0.81542286	0.00130000
poa.F84.gamma	0.8	0.81674851	0.00225000
poa.F84.gamma	0.85	0.81848499	0.00225000
poa.F84.gamma	0.9	0.80144512	0.00520000
poa.F84.gamma	0.95	0.84707985	0.00380000
poa.F84.gamma	1	0.83043604	0.00500000
poaglo.F81.equal	0	0.79498831	0.00300000
poaglo.F81.equal	0.05	0.81853195	0.00150000
poaglo.F81.equal	0.1	0.80670293	0.00150000
poaglo.F81.equal	0.15	0.80274617	0.00250000
poaglo.F81.equal	0.2	0.80339545	0.00250000
poaglo.F81.equal	0.25	0.80339545	0.00250000
poaglo.F81.equal	0.3	0.81101575	0.00250000
poaglo.F81.equal	0.35	0.81292056	0.00225000
poaglo.F81.equal	0.4	0.81057783	0.00500000
poaglo.F81.equal	0.45	0.81327877	0.00500000
poaglo.F81.equal	0.5	0.81327877	0.00500000
poaglo.F81.equal	0.55	0.81428984	0.00500000
poaglo.F81.equal	0.6	0.81557382	0.00500000
poaglo.F81.equal	0.65	0.81660564	0.00225000
poaglo.F81.equal	0.7	0.81235942	0.00225000
poaglo.F81.equal	0.75	0.81167649	0.00250000
poaglo.F81.equal	0.8	0.81231646	0.00250000
poaglo.F81.equal	0.85	0.81312990	0.00250000
poaglo.F81.equal	0.9	0.79301781	0.00620000
poaglo.F81.equal	0.95	0.79237090	0.00620000
poaglo.F81.equal	1	0.79891369	0.00380000
poaglo.F81.gamma	0	0.79498831	0.00300000
poaglo.F81.gamma	0.05	0.82222205	0.00250000
poaglo.F81.gamma	0.1	0.81794296	0.00250000
poaglo.F81.gamma	0.15	0.81901276	0.00250000
poaglo.F81.gamma	0.2	0.81556042	0.00250000
poaglo.F81.gamma	0.25	0.81556042	0.00250000
poaglo.F81.gamma	0.3	0.80869601	0.00220000
poaglo.F81.gamma	0.35	0.81524541	0.00250000
poaglo.F81.gamma	0.4	0.81524541	0.00250000
poaglo.F81.gamma	0.45	0.81524541	0.00250000
poaglo.F81.gamma	0.5	0.81524541	0.00250000
poaglo.F81.gamma	0.55	0.79819417	0.00380000
poaglo.F81.gamma	0.6	0.80098222	0.00380000
poaglo.F81.gamma	0.65	0.80895452	0.00225000
poaglo.F81.gamma	0.7	0.79885670	0.00400000
poaglo.F81.gamma	0.75	0.80787633	0.00225000
poaglo.F81.gamma	0.8	0.80949868	0.00225000
poaglo.F81.gamma	0.85	0.81803016	0.00225000
poaglo.F81.gamma	0.9	0.80502944	0.00630000
poaglo.F81.gamma	0.95	0.79246899	0.00630000
poaglo.F81.gamma	1	0.82348276	0.00760000
poaglo.F84.equal	0	0.79498831	0.00300000
poaglo.F84.equal	0.05	0.79319324	0.00340000
poaglo.F84.equal	0.1	0.79319324	0.00340000
poaglo.F84.equal	0.15	0.79417304	0.00340000
poaglo.F84.equal	0.2	0.79739577	0.00300000
poaglo.F84.equal	0.25	0.79739577	0.00300000
poaglo.F84.equal	0.3	0.79845439	0.00300000
poaglo.F84.equal	0.35	0.80900352	0.00225000
poaglo.F84.equal	0.4	0.81103367	0.00500000
poaglo.F84.equal	0.45	0.81103367	0.00500000
poaglo.F84.equal	0.5	0.81103367	0.00500000
poaglo.F84.equal	0.55	0.81101684	0.00500000
poaglo.F84.equal	0.6	0.81101684	0.00500000
poaglo.F84.equal	0.65	0.81101684	0.00500000
poaglo.F84.equal	0.7	0.81085395	0.00225000
poaglo.F84.equal	0.75	0.81139004	0.00250000
poaglo.F84.equal	0.8	0.81260470	0.00250000
poaglo.F84.equal	0.85	0.81555854	0.00250000
poaglo.F84.equal	0.9	0.79459237	0.00300000
poaglo.F84.equal	0.95	0.79330458	0.00620000
poaglo.F84.equal	1	0.79280397	0.00500000
poaglo.F84.gamma	0	0.79498831	0.00300000
poaglo.F84.gamma	0.05	0.79319324	0.00340000
poaglo.F84.gamma	0.1	0.79319324	0.00340000
poaglo.F84.gamma	0.15	0.79417304	0.00340000
poaglo.F84.gamma	0.2	0.79845439	0.00300000
poaglo.F84.gamma	0.25	0.79845439	0.00300000
poaglo.F84.gamma	0.3	0.79845439	0.00300000
poaglo.F84.gamma	0.35	0.80630128	0.00250000
poaglo.F84.gamma	0.4	0.80911599	0.00250000
poaglo.F84.gamma	0.45	0.80911599	0.00250000
poaglo.F84.gamma	0.5	0.79888758	0.00390000
poaglo.F84.gamma	0.55	0.79761940	0.00400000
poaglo.F84.gamma	0.6	0.79910457	0.00400000
poaglo.F84.gamma	0.65	0.81085395	0.00225000
poaglo.F84.gamma	0.7	0.81085395	0.00225000
poaglo.F84.gamma	0.75	0.80985054	0.00250000
poaglo.F84.gamma	0.8	0.81071050	0.00225000
poaglo.F84.gamma	0.85	0.81331908	0.00250000
poaglo.F84.gamma	0.9	0.79559052	0.00630000
poaglo.F84.gamma	0.95	0.84230205	0.00380000
poaglo.F84.gamma	1	0.79107301	0.00500000
poaglo.GTR.equal	0	0.79498831	0.00300000
poaglo.GTR.equal	0.05	0.81508442	0.00250000
poaglo.GTR.equal	0.1	0.81508442	0.00250000
poaglo.GTR.equal	0.15	0.80776375	0.00250000
poaglo.GTR.equal	0.2	0.80447529	0.00250000
poaglo.GTR.equal	0.25	0.80447529	0.00250000
poaglo.GTR.equal	0.3	0.80447529	0.00250000
poaglo.GTR.equal	0.35	0.79833633	0.00250000
poaglo.GTR.equal	0.4	0.80109776	0.00250000
poaglo.GTR.equal	0.45	0.80252356	0.00380000
poaglo.GTR.equal	0.5	0.80252356	0.00380000
poaglo.GTR.equal	0.55	0.80106180	0.00380000
poaglo.GTR.equal	0.6	0.80385162	0.00380000
poaglo.GTR.equal	0.65	0.82233512	0.00225000
poaglo.GTR.equal	0.7	0.81812912	0.00225000
poaglo.GTR.equal	0.75	0.81858488	0.00250000
poaglo.GTR.equal	0.8	0.81942545	0.00250000
poaglo.GTR.equal	0.85	0.81926343	0.00250000
poaglo.GTR.equal	0.9	0.80531576	0.00250000
poaglo.GTR.equal	0.95	0.79800006	0.00590000
poaglo.GTR.equal	1	0.82344222	0.00590000
poaglo.GTR.gamma	0	0.79498831	0.00300000
poaglo.GTR.gamma	0.05	0.81249095	0.00250000
poaglo.GTR.gamma	0.1	0.81249095	0.00250000
poaglo.GTR.gamma	0.15	0.80398422	0.00250000
poaglo.GTR.gamma	0.2	0.80063854	0.00250000
poaglo.GTR.gamma	0.25	0.80063854	0.00250000
poaglo.GTR.gamma	0.3	0.80063854	0.00250000
poaglo.GTR.gamma	0.35	0.80143515	0.00250000
poaglo.GTR.gamma	0.4	0.80424200	0.00250000
poaglo.GTR.gamma	0.45	0.80115249	0.00395000
poaglo.GTR.gamma	0.5	0.80115249	0.00395000
poaglo.GTR.gamma	0.55	0.80127707	0.00510000
poaglo.GTR.gamma	0.6	0.80102309	0.00400000
poaglo.GTR.gamma	0.65	0.81918571	0.00250000
poaglo.GTR.gamma	0.7	0.81918571	0.00250000
poaglo.GTR.gamma	0.75	0.81812702	0.00250000
poaglo.GTR.gamma	0.8	0.81983270	0.00225000
poaglo.GTR.gamma	0.85	0.81880203	0.00250000
poaglo.GTR.gamma	0.9	0.80756645	0.00380000
poaglo.GTR.gamma	0.95	0.83534156	0.00380000
poaglo.GTR.gamma	1	0.84472221	0.00770000
poaglo.JC.equal	0	0.79498831	0.00300000
poaglo.JC.equal	0.05	0.81853195	0.00150000
poaglo.JC.equal	0.1	0.81414319	0.00150000
poaglo.JC.equal	0.15	0.80996161	0.00250000
poaglo.JC.equal	0.2	0.81062181	0.00250000
poaglo.JC.equal	0.25	0.81062181	0.00250000
poaglo.JC.equal	0.3	0.82258309	0.00250000
poaglo.JC.equal	0.35	0.81660779	0.00250000
poaglo.JC.equal	0.4	0.81057783	0.00500000
poaglo.JC.equal	0.45	0.81327877	0.00500000
poaglo.JC.equal	0.5	0.81327877	0.00500000
poaglo.JC.equal	0.55	0.81379714	0.00500000
poaglo.JC.equal	0.6	0.81379714	0.00500000
poaglo.JC.equal	0.65	0.81379714	0.00500000
poaglo.JC.equal	0.7	0.80037366	0.00500000
poaglo.JC.equal	0.75	0.80863036	0.00250000
poaglo.JC.equal	0.8	0.80995366	0.00250000
poaglo.JC.equal	0.85	0.81077053	0.00250000
poaglo.JC.equal	0.9	0.79668915	0.00240000
poaglo.JC.equal	0.95	0.79416380	0.00590000
poaglo.JC.equal	1	0.83204395	0.00665000
poaglo.JC.gamma	0	0.79498831	0.00300000
poaglo.JC.gamma	0.05	0.82222205	0.00250000
poaglo.JC.gamma	0.1	0.81794296	0.00250000
poaglo.JC.gamma	0.15	0.81489138	0.00250000
poaglo.JC.gamma	0.2	0.81556042	0.00250000
poaglo.JC.gamma	0.25	0.81556042	0.00250000
poaglo.JC.gamma	0.3	0.82396403	0.00250000
poaglo.JC.gamma	0.35	0.81797540	0.00250000
poaglo.JC.gamma	0.4	0.80565153	0.00250000
poaglo.JC.gamma	0.45	0.80119763	0.00380000
poaglo.JC.gamma	0.5	0.80119763	0.00380000
poaglo.JC.gamma	0.55	0.80056621	0.00380000
poaglo.JC.gamma	0.6	0.80205463	0.00380000
poaglo.JC.gamma	0.65	0.81357550	0.00225000
poaglo.JC.gamma	0.7	0.79803888	0.00380000
poaglo.JC.gamma	0.75	0.80865266	0.00250000
poaglo.JC.gamma	0.8	0.80997711	0.00250000
poaglo.JC.gamma	0.85	0.81079461	0.00250000
poaglo.JC.gamma	0.9	0.80569868	0.00630000
poaglo.JC.gamma	0.95	0.79416380	0.00590000
poaglo.JC.gamma	1	0.83204395	0.00670000
poaglo.K2P.equal	0	0.79498831	0.00300000
poaglo.K2P.equal	0.05	0.79518825	0.00250000
poaglo.K2P.equal	0.1	0.79518825	0.00250000
poaglo.K2P.equal	0.15	0.79417304	0.00340000
poaglo.K2P.equal	0.2	0.79845439	0.00300000
poaglo.K2P.equal	0.25	0.79845439	0.00300000
poaglo.K2P.equal	0.3	0.79845439	0.00300000
poaglo.K2P.equal	0.35	0.81204247	0.00225000
poaglo.K2P.equal	0.4	0.81103367	0.00500000
poaglo.K2P.equal	0.45	0.81103367	0.00500000
poaglo.K2P.equal	0.5	0.81103367	0.00500000
poaglo.K2P.equal	0.55	0.81101684	0.00500000
poaglo.K2P.equal	0.6	0.81101684	0.00500000
poaglo.K2P.equal	0.65	0.81101684	0.00500000
poaglo.K2P.equal	0.7	0.81744362	0.00225000
poaglo.K2P.equal	0.75	0.81796300	0.00250000
poaglo.K2P.equal	0.8	0.81852086	0.00250000
poaglo.K2P.equal	0.85	0.81486253	0.00250000
poaglo.K2P.equal	0.9	0.78949760	0.00250000
poaglo.K2P.equal	0.95	0.79228062	0.00590000
poaglo.K2P.equal	1	0.79841342	0.00500000
poaglo.K2P.gamma	0	0.79498831	0.00300000
poaglo.K2P.gamma	0.05	0.79876179	0.00250000
poaglo.K2P.gamma	0.1	0.79319324	0.00340000
poaglo.K2P.gamma	0.15	0.79417304	0.00340000
poaglo.K2P.gamma	0.2	0.79845439	0.00300000
poaglo.K2P.gamma	0.25	0.79845439	0.00300000
poaglo.K2P.gamma	0.3	0.79845439	0.00300000
poaglo.K2P.gamma	0.35	0.80546008	0.00250000
poaglo.K2P.gamma	0.4	0.80546008	0.00250000
poaglo.K2P.gamma	0.45	0.79888758	0.00390000
poaglo.K2P.gamma	0.5	0.79888758	0.00390000
poaglo.K2P.gamma	0.55	0.80048356	0.00400000
poaglo.K2P.gamma	0.6	0.80197020	0.00400000
poaglo.K2P.gamma	0.65	0.82370479	0.00225000
poaglo.K2P.gamma	0.7	0.81642799	0.00225000
poaglo.K2P.gamma	0.75	0.81541379	0.00250000
poaglo.K2P.gamma	0.8	0.81700852	0.00225000
poaglo.K2P.gamma	0.85	0.81963519	0.00250000
poaglo.K2P.gamma	0.9	0.79553948	0.00250000
poaglo.K2P.gamma	0.95	0.81128297	0.00380000
poaglo.K2P.gamma	1	0.82239332	0.00760000
poaglo.K3P.equal	0	0.79498831	0.00300000
poaglo.K3P.equal	0.05	0.81853195	0.00150000
poaglo.K3P.equal	0.1	0.81414319	0.00150000
poaglo.K3P.equal	0.15	0.81066581	0.00250000
poaglo.K3P.equal	0.2	0.81233465	0.00250000
poaglo.K3P.equal	0.25	0.81644981	0.00250000
poaglo.K3P.equal	0.3	0.80112670	0.00250000
poaglo.K3P.equal	0.35	0.81730763	0.00225000
poaglo.K3P.equal	0.4	0.81359939	0.00220000
poaglo.K3P.equal	0.45	0.81327877	0.00500000
poaglo.K3P.equal	0.5	0.81327877	0.00500000
poaglo.K3P.equal	0.55	0.81150910	0.00500000
poaglo.K3P.equal	0.6	0.81150910	0.00500000
poaglo.K3P.equal	0.65	0.81150910	0.00500000
poaglo.K3P.equal	0.7	0.81692144	0.00225000
poaglo.K3P.equal	0.75	0.81651578	0.00250000
poaglo.K3P.equal	0.8	0.81817186	0.00250000
poaglo.K3P.equal	0.85	0.81207851	0.00250000
poaglo.K3P.equal	0.9	0.79842205	0.00250000
poaglo.K3P.equal	0.95	0.78956050	0.00590000
poaglo.K3P.equal	1	0.82651947	0.00750000
poaglo.K3P.gamma	0	0.79498831	0.00300000
poaglo.K3P.gamma	0.05	0.82222205	0.00250000
poaglo.K3P.gamma	0.1	0.81853195	0.00150000
poaglo.K3P.gamma	0.15	0.80585682	0.00150000
poaglo.K3P.gamma	0.2	0.80991698	0.00150000
poaglo.K3P.gamma	0.25	0.81292056	0.00225000
poaglo.K3P.gamma	0.3	0.81292056	0.00225000
poaglo.K3P.gamma	0.35	0.81797540	0.00250000
poaglo.K3P.gamma	0.4	0.82256714	0.00250000
poaglo.K3P.gamma	0.45	0.80192862	0.00250000
poaglo.K3P.gamma	0.5	0.80192862	0.00250000
poaglo.K3P.gamma	0.55	0.79583667	0.00400000
poaglo.K3P.gamma	0.6	0.79960072	0.00400000
poaglo.K3P.gamma	0.65	0.79960072	0.00400000
poaglo.K3P.gamma	0.7	0.79885670	0.00400000
poaglo.K3P.gamma	0.75	0.79790278	0.00400000
poaglo.K3P.gamma	0.8	0.79754960	0.00430000
poaglo.K3P.gamma	0.85	0.81732960	0.00225000
poaglo.K3P.gamma	0.9	0.80865002	0.00380000
poaglo.K3P.gamma	0.95	0.80205209	0.00380000
poaglo.K3P.gamma	1	0.83019421	0.00760000
poaglo.LogDet.equal	0	0.80658857	0.00145000
poaglo.LogDet.equal	0.05	0.81643174	0.00260000
poaglo.LogDet.equal	0.1	0.81545665	0.00260000
poaglo.LogDet.equal	0.15	0.81225183	0.00260000
poaglo.LogDet.equal	0.2	0.81225183	0.00260000
poaglo.LogDet.equal	0.25	0.81325068	0.00280000
poaglo.LogDet.equal	0.3	0.81325068	0.00280000
poaglo.LogDet.equal	0.35	0.80748731	0.00280000
poaglo.LogDet.equal	0.4	0.80748731	0.00280000
poaglo.LogDet.equal	0.45	0.81026713	0.00280000
poaglo.LogDet.equal	0.5	0.81026713	0.00280000
poaglo.LogDet.equal	0.55	0.80908072	0.00280000
poaglo.LogDet.equal	0.6	0.80178660	0.00280000
poaglo.LogDet.equal	0.65	0.83139378	0.00280000
poaglo.LogDet.equal	0.7	0.83190920	0.00280000
poaglo.LogDet.equal	0.75	0.83089159	0.00280000
poaglo.LogDet.equal	0.8	0.81449054	0.00130000
poaglo.LogDet.equal	0.85	0.81624578	0.00130000
poaglo.LogDet.equal	0.9	0.80862724	0.00240000
poaglo.LogDet.equal	0.95	0.81683777	0.00260000
poaglo.LogDet.equal	1	0.78583477	0.00390000
poaglo.P.equal	0	0.79636235	0.00250000
poaglo.P.equal	0.05	0.81853195	0.00150000
poaglo.P.equal	0.1	0.81727287	0.00250000
poaglo.P.equal	0.15	0.81833001	0.00250000
poaglo.P.equal	0.2	0.81899196	0.00250000
poaglo.P.equal	0.25	0.81899196	0.00250000
poaglo.P.equal	0.3	0.82258309	0.00250000
poaglo.P.equal	0.35	0.81660779	0.00250000
poaglo.P.equal	0.4	0.81660779	0.00250000
poaglo.P.equal	0.45	0.81660779	0.00250000
poaglo.P.equal	0.5	0.81660779	0.00250000
poaglo.P.equal	0.55	0.81283715	0.00250000
poaglo.P.equal	0.6	0.80831553	0.00250000
poaglo.P.equal	0.65	0.83805149	0.00250000
poaglo.P.equal	0.7	0.81340793	0.00250000
poaglo.P.equal	0.75	0.83203100	0.00250000
poaglo.P.equal	0.8	0.83420817	0.00250000
poaglo.P.equal	0.85	0.83049759	0.00250000
poaglo.P.equal	0.9	0.79994634	0.00250000
poaglo.P.equal	0.95	0.79409726	0.00620000
poaglo.P.equal	1	0.83239449	0.00730000
poaglo.TamNei.equal	0	0.79498831	0.00300000
poaglo.TamNei.equal	0.05	0.79319324	0.00340000
poaglo.TamNei.equal	0.1	0.79319324	0.00340000
poaglo.TamNei.equal	0.15	0.79417304	0.00340000
poaglo.TamNei.equal	0.2	0.79739577	0.00300000
poaglo.TamNei.equal	0.25	0.79739577	0.00300000
poaglo.TamNei.equal	0.3	0.79739577	0.00300000
poaglo.TamNei.equal	0.35	0.80526698	0.00500000
poaglo.TamNei.equal	0.4	0.81057783	0.00500000
poaglo.TamNei.equal	0.45	0.81327877	0.00500000
poaglo.TamNei.equal	0.5	0.81327877	0.00500000
poaglo.TamNei.equal	0.55	0.81428984	0.00500000
poaglo.TamNei.equal	0.6	0.82611679	0.00220000
poaglo.TamNei.equal	0.65	0.81428984	0.00500000
poaglo.TamNei.equal	0.7	0.80983696	0.00225000
poaglo.TamNei.equal	0.75	0.81037636	0.00250000
poaglo.TamNei.equal	0.8	0.81037486	0.00250000
poaglo.TamNei.equal	0.85	0.81384501	0.00250000
poaglo.TamNei.equal	0.9	0.79978058	0.00250000
poaglo.TamNei.equal	0.95	0.80302071	0.00300000
poaglo.TamNei.equal	1	0.81086340	0.00500000
poaglo.TamNei.gamma	0	0.79498831	0.00300000
poaglo.TamNei.gamma	0.05	0.79319324	0.00340000
poaglo.TamNei.gamma	0.1	0.79319324	0.00340000
poaglo.TamNei.gamma	0.15	0.79417304	0.00340000
poaglo.TamNei.gamma	0.2	0.79739577	0.00300000
poaglo.TamNei.gamma	0.25	0.79739577	0.00300000
poaglo.TamNei.gamma	0.3	0.79739577	0.00300000
poaglo.TamNei.gamma	0.35	0.79641156	0.00390000
poaglo.TamNei.gamma	0.4	0.83010177	0.00220000
poaglo.TamNei.gamma	0.45	0.83010177	0.00220000
poaglo.TamNei.gamma	0.5	0.83010177	0.00220000
poaglo.TamNei.gamma	0.55	0.82709071	0.00220000
poaglo.TamNei.gamma	0.6	0.81203785	0.00220000
poaglo.TamNei.gamma	0.65	0.81102164	0.00225000
poaglo.TamNei.gamma	0.7	0.81102164	0.00225000
poaglo.TamNei.gamma	0.75	0.81001710	0.00250000
poaglo.TamNei.gamma	0.8	0.80915073	0.00225000
poaglo.TamNei.gamma	0.85	0.81175534	0.00250000
poaglo.TamNei.gamma	0.9	0.79918394	0.00630000
poaglo.TamNei.gamma	0.95	0.84699660	0.00380000
poaglo.TamNei.gamma	1	0.81307148	0.00435000
poa.GTR.equal	0	0.79462256	0.00300000
poa.GTR.equal	0.05	0.81468997	0.00250000
poa.GTR.equal	0.1	0.81468997	0.00250000
poa.GTR.equal	0.15	0.80631966	0.00250000
poa.GTR.equal	0.2	0.80303100	0.00250000
poa.GTR.equal	0.25	0.80303100	0.00250000
poa.GTR.equal	0.3	0.80303100	0.00250000
poa.GTR.equal	0.35	0.79754864	0.00150000
poa.GTR.equal	0.4	0.80109776	0.00250000
poa.GTR.equal	0.45	0.80113830	0.00430000
poa.GTR.equal	0.5	0.80113830	0.00435000
poa.GTR.equal	0.55	0.80070306	0.00415000
poa.GTR.equal	0.6	0.80199505	0.00415000
poa.GTR.equal	0.65	0.82324370	0.00225000
poa.GTR.equal	0.7	0.82333247	0.00225000
poa.GTR.equal	0.75	0.82333247	0.00225000
poa.GTR.equal	0.8	0.82509947	0.00225000
poa.GTR.equal	0.85	0.81779020	0.00225000
poa.GTR.equal	0.9	0.79587019	0.00390000
poa.GTR.equal	0.95	0.80417168	0.00515000
poa.GTR.equal	1	0.85785226	0.00515000
poa.GTR.gamma	0	0.79462256	0.00300000
poa.GTR.gamma	0.05	0.81107811	0.00150000
poa.GTR.gamma	0.1	0.81107811	0.00150000
poa.GTR.gamma	0.15	0.80252758	0.00250000
poa.GTR.gamma	0.2	0.79918174	0.00250000
poa.GTR.gamma	0.25	0.79918174	0.00250000
poa.GTR.gamma	0.3	0.79918174	0.00250000
poa.GTR.gamma	0.35	0.80037331	0.00250000
poa.GTR.gamma	0.4	0.80424200	0.00250000
poa.GTR.gamma	0.45	0.80113830	0.00440000
poa.GTR.gamma	0.5	0.80113830	0.00440000
poa.GTR.gamma	0.55	0.80090457	0.00510000
poa.GTR.gamma	0.6	0.80199505	0.00425000
poa.GTR.gamma	0.65	0.82705310	0.00250000
poa.GTR.gamma	0.7	0.82714319	0.00250000
poa.GTR.gamma	0.75	0.81516948	0.00250000
poa.GTR.gamma	0.8	0.81605503	0.00225000
poa.GTR.gamma	0.85	0.81813547	0.00250000
poa.GTR.gamma	0.9	0.81246802	0.00380000
poa.GTR.gamma	0.95	0.84192850	0.00380000
poa.GTR.gamma	1	0.85785226	0.00525000
poa.JC.equal	0	0.79462256	0.00300000
poa.JC.equal	0.05	0.79282636	0.00340000
poa.JC.equal	0.1	0.80670293	0.00150000
poa.JC.equal	0.15	0.79844294	0.00150000
poa.JC.equal	0.2	0.79709247	0.00300000
poa.JC.equal	0.25	0.80249005	0.00150000
poa.JC.equal	0.3	0.79881062	0.00500000
poa.JC.equal	0.35	0.80585682	0.00150000
poa.JC.equal	0.4	0.81283669	0.00150000
poa.JC.equal	0.45	0.80722669	0.00500000
poa.JC.equal	0.5	0.80722669	0.00500000
poa.JC.equal	0.55	0.81340571	0.00500000
poa.JC.equal	0.6	0.81340571	0.00500000
poa.JC.equal	0.65	0.81752600	0.00225000
poa.JC.equal	0.7	0.81761252	0.00225000
poa.JC.equal	0.75	0.81475986	0.00500000
poa.JC.equal	0.8	0.81622766	0.00225000
poa.JC.equal	0.85	0.81622766	0.00225000
poa.JC.equal	0.9	0.80927439	0.00515000
poa.JC.equal	0.95	0.79978204	0.00515000
poa.JC.equal	1	0.85854685	0.00750000
poa.JC.gamma	0	0.79462256	0.00300000
poa.JC.gamma	0.05	0.79282636	0.00340000
poa.JC.gamma	0.1	0.81023935	0.00250000
poa.JC.gamma	0.15	0.80218764	0.00250000
poa.JC.gamma	0.2	0.79840825	0.00250000
poa.JC.gamma	0.25	0.80613241	0.00250000
poa.JC.gamma	0.3	0.80218764	0.00250000
poa.JC.gamma	0.35	0.80585682	0.00150000
poa.JC.gamma	0.4	0.81283669	0.00150000
poa.JC.gamma	0.45	0.79657697	0.00220000
poa.JC.gamma	0.5	0.79657697	0.00220000
poa.JC.gamma	0.55	0.80898840	0.00250000
poa.JC.gamma	0.6	0.80020902	0.00415000
poa.JC.gamma	0.65	0.81752600	0.00225000
poa.JC.gamma	0.7	0.81761252	0.00225000
poa.JC.gamma	0.75	0.81458714	0.00225000
poa.JC.gamma	0.8	0.81622766	0.00225000
poa.JC.gamma	0.85	0.81622766	0.00225000
poa.JC.gamma	0.9	0.81306549	0.00630000
poa.JC.gamma	0.95	0.80677128	0.00630000
poa.JC.gamma	1	0.85854685	0.00760000
poa.K2P.equal	0	0.79462256	0.00300000
poa.K2P.equal	0.05	0.79481119	0.00250000
poa.K2P.equal	0.1	0.79282636	0.00340000
poa.K2P.equal	0.15	0.79282636	0.00340000
poa.K2P.equal	0.2	0.79633880	0.00500000
poa.K2P.equal	0.25	0.79603751	0.00300000
poa.K2P.equal	0.3	0.79709247	0.00300000
poa.K2P.equal	0.35	0.81766237	0.00150000
poa.K2P.equal	0.4	0.81134083	0.00500000
poa.K2P.equal	0.45	0.81030435	0.00500000
poa.K2P.equal	0.5	0.81030435	0.00500000
poa.K2P.equal	0.55	0.81340571	0.00500000
poa.K2P.equal	0.6	0.81340571	0.00500000
poa.K2P.equal	0.65	0.81502236	0.00225000
poa.K2P.equal	0.7	0.81389766	0.00500000
poa.K2P.equal	0.75	0.81475986	0.00500000
poa.K2P.equal	0.8	0.81342701	0.00500000
poa.K2P.equal	0.85	0.81779020	0.00225000
poa.K2P.equal	0.9	0.80033248	0.00515000
poa.K2P.equal	0.95	0.80120374	0.00630000
poa.K2P.equal	1	0.83043604	0.00500000
poa.K2P.gamma	0	0.79462256	0.00300000
poa.K2P.gamma	0.05	0.79838092	0.00250000
poa.K2P.gamma	0.1	0.79282636	0.00340000
poa.K2P.gamma	0.15	0.79282636	0.00340000
poa.K2P.gamma	0.2	0.79709247	0.00300000
poa.K2P.gamma	0.25	0.79709247	0.00300000
poa.K2P.gamma	0.3	0.79709247	0.00300000
poa.K2P.gamma	0.35	0.81063017	0.00150000
poa.K2P.gamma	0.4	0.80565153	0.00250000
poa.K2P.gamma	0.45	0.80565153	0.00250000
poa.K2P.gamma	0.5	0.80565153	0.00250000
poa.K2P.gamma	0.55	0.80261444	0.00250000
poa.K2P.gamma	0.6	0.80020902	0.00420000
poa.K2P.gamma	0.65	0.82160285	0.00225000
poa.K2P.gamma	0.7	0.82169175	0.00225000
poa.K2P.gamma	0.75	0.82169175	0.00225000
poa.K2P.gamma	0.8	0.82336060	0.00225000
poa.K2P.gamma	0.85	0.82511631	0.00225000
poa.K2P.gamma	0.9	0.80509944	0.00630000
poa.K2P.gamma	0.95	0.81706181	0.00380000
poa.K2P.gamma	1	0.85854685	0.00760000
poa.K3P.equal	0	0.79462256	0.00300000
poa.K3P.equal	0.05	0.81853195	0.00150000
poa.K3P.equal	0.1	0.81853195	0.00150000
poa.K3P.equal	0.15	0.80991698	0.00150000
poa.K3P.equal	0.2	0.80991698	0.00150000
poa.K3P.equal	0.25	0.80991698	0.00150000
poa.K3P.equal	0.3	0.80991698	0.00150000
poa.K3P.equal	0.35	0.80410848	0.00500000
poa.K3P.equal	0.4	0.81030894	0.00500000
poa.K3P.equal	0.45	0.81254608	0.00500000
poa.K3P.equal	0.5	0.81254608	0.00500000
poa.K3P.equal	0.55	0.81340571	0.00500000
poa.K3P.equal	0.6	0.81340571	0.00500000
poa.K3P.equal	0.65	0.82108660	0.00225000
poa.K3P.equal	0.7	0.81389766	0.00500000
poa.K3P.equal	0.75	0.81475986	0.00500000
poa.K3P.equal	0.8	0.82284406	0.00225000
poa.K3P.equal	0.85	0.81622766	0.00225000
poa.K3P.equal	0.9	0.80482985	0.00515000
poa.K3P.equal	0.95	0.79821088	0.00630000
poa.K3P.equal	1	0.85854685	0.00750000
poa.K3P.gamma	0	0.79462256	0.00300000
poa.K3P.gamma	0.05	0.82182099	0.00250000
poa.K3P.gamma	0.1	0.81853195	0.00150000
poa.K3P.gamma	0.15	0.79844294	0.00150000
poa.K3P.gamma	0.2	0.80249005	0.00150000
poa.K3P.gamma	0.25	0.80249005	0.00150000
poa.K3P.gamma	0.3	0.80249005	0.00150000
poa.K3P.gamma	0.35	0.80585682	0.00150000
poa.K3P.gamma	0.4	0.80585682	0.00150000
poa.K3P.gamma	0.45	0.80113830	0.00440000
poa.K3P.gamma	0.5	0.80113830	0.00440000
poa.K3P.gamma	0.55	0.80070306	0.00420000
poa.K3P.gamma	0.6	0.80070306	0.00420000
poa.K3P.gamma	0.65	0.81652139	0.00250000
poa.K3P.gamma	0.7	0.80070306	0.00425000
poa.K3P.gamma	0.75	0.80070306	0.00425000
poa.K3P.gamma	0.8	0.80174508	0.00390000
poa.K3P.gamma	0.85	0.80879400	0.00630000
poa.K3P.gamma	0.9	0.82190288	0.00380000
poa.K3P.gamma	0.95	0.80665697	0.00380000
poa.K3P.gamma	1	0.85340775	0.00760000
poa.LogDet.equal	0	0.80670293	0.00145000
poa.LogDet.equal	0.05	0.81603857	0.00260000
poa.LogDet.equal	0.1	0.81506283	0.00260000
poa.LogDet.equal	0.15	0.81080812	0.00260000
poa.LogDet.equal	0.2	0.81080812	0.00260000
poa.LogDet.equal	0.25	0.81188035	0.00260000
poa.LogDet.equal	0.3	0.81188035	0.00260000
poa.LogDet.equal	0.35	0.80611312	0.00260000
poa.LogDet.equal	0.4	0.80611312	0.00260000
poa.LogDet.equal	0.45	0.80888548	0.00260000
poa.LogDet.equal	0.5	0.80888548	0.00260000
poa.LogDet.equal	0.55	0.80994610	0.00260000
poa.LogDet.equal	0.6	0.80563747	0.00280000
poa.LogDet.equal	0.65	0.83524957	0.00280000
poa.LogDet.equal	0.7	0.83576639	0.00280000
poa.LogDet.equal	0.75	0.83637643	0.00260000
poa.LogDet.equal	0.8	0.82266694	0.00240000
poa.LogDet.equal	0.85	0.82382483	0.00130000
poa.LogDet.equal	0.9	0.81778726	0.00240000
poa.LogDet.equal	0.95	0.82040998	0.00260000
poa.LogDet.equal	1	0.81940202	0.00370000
poa.P.equal	0	0.79599198	0.00250000
poa.P.equal	0.05	0.79282636	0.00340000
poa.P.equal	0.1	0.80966008	0.00250000
poa.P.equal	0.15	0.80966008	0.00250000
poa.P.equal	0.2	0.81077484	0.00250000
poa.P.equal	0.25	0.81077484	0.00250000
poa.P.equal	0.3	0.81077484	0.00250000
poa.P.equal	0.35	0.81269386	0.00250000
poa.P.equal	0.4	0.81765549	0.00250000
poa.P.equal	0.45	0.81765549	0.00250000
poa.P.equal	0.5	0.81765549	0.00250000
poa.P.equal	0.55	0.81906252	0.00250000
poa.P.equal	0.6	0.80742312	0.00250000
poa.P.equal	0.65	0.83848816	0.00250000
poa.P.equal	0.7	0.83592731	0.00250000
poa.P.equal	0.75	0.83764516	0.00250000
poa.P.equal	0.8	0.84065302	0.00250000
poa.P.equal	0.85	0.84065302	0.00250000
poa.P.equal	0.9	0.80927439	0.00515000
poa.P.equal	0.95	0.79978204	0.00515000
poa.P.equal	1	0.85204104	0.00750000
poa.TamNei.equal	0	0.79462256	0.00300000
poa.TamNei.equal	0.05	0.79282636	0.00340000
poa.TamNei.equal	0.1	0.79282636	0.00340000
poa.TamNei.equal	0.15	0.79282636	0.00340000
poa.TamNei.equal	0.2	0.79633880	0.00500000
poa.TamNei.equal	0.25	0.79603751	0.00300000
poa.TamNei.equal	0.3	0.79603751	0.00300000
poa.TamNei.equal	0.35	0.80468505	0.00500000
poa.TamNei.equal	0.4	0.81088948	0.00500000
poa.TamNei.equal	0.45	0.81254608	0.00500000
poa.TamNei.equal	0.5	0.81254608	0.00500000
poa.TamNei.equal	0.55	0.81389766	0.00500000
poa.TamNei.equal	0.6	0.81603064	0.00220000
poa.TamNei.equal	0.65	0.81502236	0.00225000
poa.TamNei.equal	0.7	0.81510782	0.00225000
poa.TamNei.equal	0.75	0.81510782	0.00225000
poa.TamNei.equal	0.8	0.81605503	0.00225000
poa.TamNei.equal	0.85	0.81779020	0.00225000
poa.TamNei.equal	0.9	0.80481314	0.00515000
poa.TamNei.equal	0.95	0.82090932	0.00260000
poa.TamNei.equal	1	0.83520091	0.00500000
poa.TamNei.gamma	0	0.79462256	0.00300000
poa.TamNei.gamma	0.05	0.79282636	0.00340000
poa.TamNei.gamma	0.1	0.79282636	0.00340000
poa.TamNei.gamma	0.15	0.79282636	0.00340000
[truncated: 143 more rows]
