# Supplementary material for: Molecular Taxonomy of Phytopathogenic Fungi: A Case Study in Peronospora
Source: PLoS One. 2009 Jul 29;4(7):e6319. doi: 10.1371/journal.pone.0006319 (PMC2712678; doi:10.1371/journal.pone.0006319)
Supplement: File S1 — Includes the inferred alignments in FASTA, the trees in Newick and selected distance matrices in extended PHYLIP format. (0.60 MB ZIP) [file pone.0006319.s001.zip › Supplementary_File_S1/RAxML_bipartitions.Peronospora_ITS_22Oct08.mafft]

(EU113310:0.00000181846989713071,(EU113304:0.00000181846989713071,((AF528557:0.00000181846989713071,(((EF614965:0.00000181846989713071,((((EF614959:0.00000181846989713071,((EF614964:0.00392667680858245580,((((EU113309:0.00000181846989713071,EF614960:0.00394010103032534260)7:0.00000181846989713071,AY211018:0.00173322576827235190)0:0.00000181846989713071,(AF528558:0.00086484318224445381,(AF465762:0.00225286754983503121,(AY198284:0.02840986553603397358,(((AY225469:0.05414315011222014390,AY198282:0.01453366042910075352)25:0.00384822540940335696,((AY198281:0.06463670066253281166,AY198280:0.01414858010855306499)31:0.00664771663610940269,(EF614955:0.01108297677040388611,(((AY198285:0.00994744999777513218,(((EF614954:0.00000181846989713071,EF614953:0.00000181846989713071)19:0.00000181846989713071,EF614952:0.00000181846989713071)12:0.00000181846989713071,AY198286:0.00000181846989713071)100:0.00378613408448175582)100:0.01399695992701611470,(((((AY198290:0.00000181846989713071,DQ643845:0.00000181846989713071)100:0.09111780224818856466,((((((AY198238:0.00000181846989713071,AY198239:0.00396445192538300278)100:0.18022128423756403337,(((AY198303:0.00000181846989713071,AY608610:0.00399553850563085303)83:0.00000181846989713071,(AF266783:0.00396213726230298068,EU391654:0.00216566091001282922)92:0.00652014913303634695)100:0.03709373161570354155,AY225470:0.04745401132160705082)99:0.03727925505835063408)21:0.01160455113022434114,(AY198293:0.11921986521823658978,(AY608612:0.05576785622818924287,(AY608613:0.00616739976168724068,(AY198307:0.02418710837494309623,(((AY608621:0.00195511668170121741,(EU876585:0.02203118393600162622,(AY744946:0.00392689213054456168,((((AY198306:0.00000181846989713071,(((((EU876601:0.00195973050659922158,(EU876584:0.00000181846989713071,(EU876586:0.00000181846989713071,((EU876602:0.01194583328565746935,EU876591:0.00195973830239738007)9:0.00000181846989713071,(EU876593:0.00000181846989713071,((EU876596:0.00196031864425744249,(EU876595:0.00000181846989713071,(EU876603:0.00000181846989713071,(EU876588:0.00196183917105196724,(EU876590:0.00789304585767181335,(EU876597:0.00392756904856896884,EF050035:0.04219451500172945874)16:0.00000181846989713071)2:0.00000181846989713071)1:0.00000181846989713071)0:0.00000181846989713071)0:0.00000181846989713071)0:0.00000181846989713071,EU876587:0.00000181846989713071)0:0.00000181846989713071)0:0.00000181846989713071)0:0.00000181846989713071)0:0.00000181846989713071)0:0.00000181846989713071)0:0.00000181846989713071,EU876599:0.00196011714040775177)0:0.00000181846989713071,EU876589:0.00000181846989713071)0:0.00000181846989713071,EU876598:0.00195983580744197574)0:0.00000181846989713071,EU876594:0.00196036055765791764)0:0.00000181846989713071)0:0.00000181846989713071,EU876592:0.00590769601850535831)0:0.00000181846989713071,EU876604:0.00392894483604335626)3:0.00000181846989713071,EU876600:0.00590344819275501198)11:0.00000181846989713071)29:0.00000181846989713071)52:0.00197051714530811556)1:0.00000181846989713071,(AY608617:0.00000181846989713071,(DQ409815:0.00000181846989713071,(AY608619:0.00000181846989713071,(AY608616:0.00000181846989713071,(((AY608614:0.00000181846989713071,AY608618:0.00000181846989713071)84:0.00000181846989713071,AY608615:0.00394683568215531324)87:0.00391430065261463671,(AY608620:0.00391284556763780295,((AY608622:0.00000181846989713071,AY608624:0.00000181846989713071)89:0.00196744022174870402,((AY198305:0.00195108800350354068,(AY198304:0.00000181846989713071,EF126356:0.00000181846989713071)75:0.00000181846989713071)88:0.00000181846989713071,AF448225:0.14855346100506705564)74:0.00395431057942273716)55:0.00198048273846335382)4:0.00000181846989713071)1:0.00000181846989713071)1:0.00000181846989713071)1:0.00000181846989713071)1:0.00000181846989713071)2:0.00000181846989713071)15:0.00000181846989713071,AY608623:0.00588633280404714850)100:0.03363679152759973395)36:0.00684954222374731334)88:0.02686230014433422728)100:0.05536804894840470503)33:0.00937913486554696821)15:0.01565923675258634740,((((AY198298:0.00000181846989713071,AY198299:0.00199067556967128098)99:0.00803301865666886453,AY198300:0.00602099201619030796)74:0.00193008406616462466,AY198301:0.01414750200468561404)100:0.01213422177994327375,(AY198302:0.04419075466944696190,(AY198297:0.03481061587422511205,((AY198295:0.00604184359426603208,AY198294:0.01415126342138432053)92:0.00368486059048327933,AY198296:0.02265659038779541112)89:0.01104154278833220648)72:0.00881253680210863574)62:0.00571931608848818326)89:0.02186959355087442908)6:0.00544683147275461070,(((AY198264:0.03835961096996527014,AY198263:0.01289851337107761169)100:0.04700297646651988015,(AY198265:0.01160187021818775283,(((AY198266:0.00000181846989713071,EF174943:0.00000181846989713071)100:0.01288206584752098031,((EF174897:0.00175070376252178805,EF174901:0.00000181846989713071)64:0.00172852928809735947,(EF174909:0.00000181846989713071,(EF174908:0.00000181846989713071,EF174936:0.00000181846989713071)71:0.00000181846989713071)94:0.00557159584656087906)6:0.00000181846989713071)62:0.00178835593193175046,((EF174938:0.00207728381109259378,EF174937:0.00000181846989713071)22:0.00000181846989713071,(EF174910:0.00000181846989713071,EF174907:0.00190570948221303036)30:0.00000181846989713071)53:0.00000181846989713071)95:0.00963567438238791506)100:0.07698526206454990584)17:0.00737687517319214267,(AY198240:0.14138427669122666241,((((AY608611:0.13542332671087659035,(EF174904:0.00359862746247810016,(AY608608:0.00760134023280247938,AY198262:0.00572919730108624719)83:0.00177554652014093382)100:0.07528919564688563160)53:0.02386612399797295725,((((EF174949:0.00000181846989713071,(AY198227:0.00000181846989713071,EF174969:0.00000181846989713071)26:0.00000181846989713071)73:0.00178759906472002661,EF174906:0.00192105564557950139)100:0.04154783992652608809,(((EF174911:0.00000181846989713071,(EF174903:0.00000181846989713071,EF174941:0.00000181846989713071)59:0.00000181846989713071)99:0.00649621952717844946,EF174888:0.00553026274193732601)100:0.01676985785231797227,((EF174933:0.00000181846989713071,((AY198228:0.00000181846989713071,((EF174954:0.01322637628976375615,EF174892:0.00000181846989713071)72:0.00000181846989713071,EF174948:0.00000181846989713071)84:0.00000181846989713071)87:0.00000181846989713071,EF174961:0.00000181846989713071)88:0.00000181846989713071)99:0.00000181846989713071,EF174905:0.00175538521226071480)100:0.01974234892775886610)100:0.05052128128327749296)96:0.02146273859233994302,(((((EF174964:0.00292516190027903179,((EF174965:0.00000181846989713071,(AY198233:0.00000181846989713071,(EF174919:0.00000181846989713071,EF174918:0.00000181846989713071)87:0.00000181846989713071)85:0.00000181846989713071)72:0.00000181846989713071,EF174960:0.00000181846989713071)68:0.00000181846989713071)87:0.00438280074464217524,((((EF174920:0.00000181846989713071,EF174959:0.00000181846989713071)93:0.00356973660101419154,(EF174913:0.00139221728927147901,EF174942:0.00000181846989713071)31:0.00000181846989713071)34:0.00000181846989713071,EF174923:0.00000181846989713071)98:0.00995038213021323670,(EF174967:0.00278532054175758973,((EF174970:0.00000181846989713071,EF174972:0.00000181846989713071)99:0.00000181846989713071,(((((EF174928:0.00000181846989713071,(EF174927:0.00000181846989713071,EF174963:0.01037733863848772954)89:0.00000181846989713071)90:0.00000181846989713071,EF174922:0.00000181846989713071)48:0.00000181846989713071,EF174926:0.00000181846989713071)88:0.00000181846989713071,EF174971:0.00000181846989713071)88:0.00000181846989713071,EF174958:0.00000181846989713071)95:0.00000181846989713071)97:0.00224511928024990256)99:0.01219727404027080159)44:0.00569482722654864743)18:0.00016636718304792618,EF174939:0.01116650531544961800)6:0.00135569099446966276,(EF174912:0.02330266008041708900,(EF174921:0.00000181846989713071,EF174966:0.00000181846989713071)100:0.01888054514662059619)22:0.00366665935210282829)29:0.00494901226920834141,((EF174940:0.00675594920900999055,((((EF174957:0.00000181846989713071,EF174931:0.00000181846989713071)86:0.00000181846989713071,(EF174930:0.00000181846989713071,EF174929:0.00000181846989713071)82:0.00000181846989713071)99:0.00000181846989713071,AY198236:0.00000181846989713071)100:0.00877549203311424504,(EF174917:0.00314917702030140505,AY198237:0.01849731829200889840)69:0.00424260383437247146)39:0.00135404960824465556)97:0.00990185298437926652,(((((((EF174914:0.00000181846989713071,(EF174925:0.00000181846989713071,EF174968:0.00107168682281995743)4:0.00000181846989713071)0:0.00000181846989713071,EF174915:0.00000181846989713071)2:0.00000181846989713071,EF174916:0.00000181846989713071)9:0.00000181846989713071,EF174962:0.00000181846989713071)69:0.00024209033270280547,(AY198235:0.00000181846989713071,EF174900:0.00128041871598677873)70:0.00000187379592935863)93:0.00398266610773335278,(EF174932:0.00000181846989713071,(EF174955:0.00000181846989713071,AY198234:0.00000181846989713071)83:0.00000181846989713071)83:0.00000181846989713071)72:0.00251794049316043413,EF174924:0.00588735091908279204)99:0.02800438203004013138)41:0.00000181846989713071)100:0.16603522042097798583)1:0.00372288242606654126)19:0.00871976079700472612,((AY211019:0.00517439664542011270,(AY742740:0.00188051299437988245,DQ202400:0.04861981238401383992)51:0.00000181846989713071)100:0.13361908932794688831,(AF465761:0.00000181846989713071,(((((((DQ885370:0.00000181846989713071,(((((DQ885373:0.00196365951113431454,(((DQ885376:0.00000181846989713071,(DQ885379:0.00000181846989713071,(DQ885380:0.00000181846989713071,(DQ885383:0.00000181846989713071,(DQ885384:0.00000181846989713071,((AY695805:0.00000181846989713071,(AY695806:0.00000181846989713071,AY695807:0.00000181846989713071)100:0.00000181846989713071)48:0.00000181846989713071,AY695804:0.00000181846989713071)100:0.00000181846989713071)0:0.00000181846989713071)0:0.00000181846989713071)0:0.00000181846989713071)0:0.00000181846989713071)0:0.00000181846989713071,DQ885363:0.00000181846989713071)0:0.00000181846989713071,DQ885362:0.00000181846989713071)0:0.00000181846989713071)0:0.00000181846989713071,(((DQ885369:0.00000181846989713071,(DQ885381:0.00000181846989713071,DQ885382:0.00000181846989713071)11:0.00000181846989713071)23:0.00000181846989713071,(DQ885366:0.00196150733973522035,DQ885361DQ886488:0.00196083464339800876)9:0.00000181846989713071)24:0.00000181846989713071,DQ885378:0.00196223849987363667)63:0.00196094034890780715)0:0.00000181846989713071,DQ885364:0.00000181846989713071)0:0.00000181846989713071,DQ885367:0.00000181846989713071)0:0.00000181846989713071,DQ885368:0.00000181846989713071)0:0.00000181846989713071)0:0.00000181846989713071,DQ885371:0.00000181846989713071)0:0.00000181846989713071,DQ885365:0.00000181846989713071)0:0.00000181846989713071,DQ885372:0.00000181846989713071)0:0.00000181846989713071,DQ885377:0.00000181846989713071)12:0.01154532134479498845,(DQ886487:0.00000181846989713071,EU295529:0.00152947731696215076)25:0.00144134406449873296)28:0.00652649537881763026,AY198292:0.00188862867619082300)13:0.00641839840877656952)100:0.15424209855695975024)4:0.00000181846989713071)3:0.03499562443066924627,((EF174947:0.00000181846989713071,((AY198229:0.00000181846989713071,EF174946:0.00000181846989713071)11:0.00000181846989713071,EF174899:0.00000181846989713071)50:0.00000181846989713071)100:0.07401501780156348465,(AY198232:0.05995789570940519148,(((((((EF174895:0.00172492561318304317,(((EF174889:0.00000181846989713071,((EF174951:0.00193001373053490444,(AY225471:0.00779465165379629281,(AY198231:0.00779664136065458604,(EF174935:0.00190936314191746267,(AY198230:0.00388482182208085055,((EF174934:0.00000181846989713071,(EF174902:0.00000181846989713071,EF174953:0.00000181846989713071)94:0.00000181846989713071)92:0.00000181846989713071,EF174950:0.00000181846989713071)83:0.00000181846989713071)95:0.01974620717031420544)53:0.00000181846989713071)24:0.00000181846989713071)42:0.00000181846989713071)100:0.00000181846989713071,EF174890:0.00540204419078716813)54:0.00000181846989713071)59:0.00170985947804126498,EF174887:0.00170957792445671332)55:0.00000181846989713071,EF174952:0.00000181846989713071)35:0.00000181846989713071)67:0.00000181846989713071,(EF174894:0.00172720994369169830,EF174944:0.00000181846989713071)87:0.00346508354487340452)100:0.01516551122890854100,(EF174898:0.00000181846989713071,EF174893:0.00201101662592356950)100:0.01501322262055761018)100:0.01486399183822421574,EF174891:0.00000181846989713071)59:0.00184539705324428824,EF174945:0.00000181846989713071)70:0.00370688631418625899,EF174956:0.00000181846989713071)92:0.01837803720153087864,EF174896:0.05757392830638086156)74:0.00540505430482423558)91:0.03188238168749853857)32:0.00000181846989713071)7:0.03257002579603878595)2:0.00917908142724792146)0:0.03276962883737747495)9:0.07737687704935747313,((((AY198247:0.00000181846989713071,AY919302:0.00000181846989713071)99:0.00611100228988261263,DQ069294:0.00909749900316578555)85:0.02289789641864912670,AY198248:0.22085852711418113570)73:0.01437042447675964014,(((AY198246:0.00192553762466143364,AY919304:0.00000181846989713071)100:0.05009676756329355801,(DQ500139:0.00238117920120556976,((AY919303:0.00000181846989713071,AY198261:0.00000181846989713071)100:0.00192786871016171492,(DQ500141:0.00188903800624140692,DQ643902:0.00767060263407788254)93:0.00573993366529268034)89:0.01317133836267053888)100:0.11853796715814717000)32:0.01543760798615775864,(AY198245:0.16694390904001343845,((AY198244:0.01157634922368626709,((AY198241:0.00000181846989713071,AY198242:0.00395806930900378766)100:0.01212330593380204179,AY198243:0.00637092561552866660)100:0.02733567049247401237)100:0.12666489766875230205,(AY831722:0.00167153143515360149,(((AY884603:0.00000181846989713071,(((EF153670:0.00000181846989713071,((EF153669:0.00000181846989713071,EF153668:0.00000181846989713071)91:0.00000181846989713071,EF153666:0.00000181846989713071)95:0.00000181846989713071)91:0.00000181846989713071,EF153667:0.00000181846989713071)98:0.00352142646607852628,AY884605:0.00000181846989713071)43:0.00175649408733704530)15:0.00000181846989713071,AY884606:0.00000181846989713071)38:0.00000181846989713071,((((AY831721:0.00000181846989713071,AY919301:0.00000181846989713071)8:0.00000181846989713071,DQ479408:0.00000181846989713071)1:0.00000181846989713071,((AY831719:0.00000181846989713071,AY831720:0.00000181846989713071)11:0.00000181846989713071,DQ500143:0.00000181846989713071)3:0.00000181846989713071)62:0.00000181846989713071,(DQ500133:0.00000181846989713071,(DQ500137:0.00544470302078691511,(EF141305:0.00000181846989713071,((((EF141302:0.00000181846989713071,(EF141307:0.00000181846989713071,(EF141306:0.00000181846989713071,((EF141314:0.00000181846989713071,(DQ980194:0.00000181846989713071,(EF141313:0.00000181846989713071,((((((DQ500136:0.00190250746552770222,DQ500135:0.00000181846989713071)44:0.00190394034728115437,(DQ500134:0.00000181846989713071,(EF141312:0.00000181846989713071,((DQ523586:0.00000181846989713071,(DQ523584:0.00000181846989713071,(DQ523576:0.00000181846989713071,((DQ523585:0.00000181846989713071,((((((DQ500140:0.00190577901986334146,((DQ523575:0.00000181846989713071,((DQ523579:0.00000181846989713071,((DQ523572:0.00000181846989713071,(DQ523577:0.00000181846989713071,(DQ523582:0.00000181846989713071,DQ500142:0.00239661557398825574)42:0.00162444655645830986)1:0.00000181846989713071)0:0.00000181846989713071,DQ523571:0.00000181846989713071)0:0.00000181846989713071)0:0.00000181846989713071,DQ523583:0.00000181846989713071)0:0.00000181846989713071)0:0.00000181846989713071,DQ523574:0.00000181846989713071)0:0.00000181846989713071)0:0.00000181846989713071,DQ403793:0.00000181846989713071)0:0.00000181846989713071,DQ500144:0.00000181846989713071)0:0.00000181846989713071,DQ523573:0.00000181846989713071)0:0.00000181846989713071,DQ500138:0.00000181846989713071)0:0.00000181846989713071,DQ523578:0.00000181846989713071)0:0.00000181846989713071)0:0.00000181846989713071,DQ523570:0.00000181846989713071)0:0.00000181846989713071)0:0.00000181846989713071)0:0.00000181846989713071)1:0.00000181846989713071,(DQ523580:0.00000181846989713071,DQ523581:0.00000181846989713071)96:0.00769237037443420025)13:0.00000181846989713071)0:0.00000181846989713071)7:0.00000181846989713071)10:0.00000181846989713071,EF141311:0.00000181846989713071)1:0.00000181846989713071,EF141315:0.00000181846989713071)0:0.00000181846989713071,EF141310:0.00000181846989713071)0:0.00000181846989713071,EF141308:0.00000181846989713071)0:0.00000181846989713071)1:0.00000181846989713071)8:0.00000181846989713071)2:0.00000181846989713071,EF141303:0.00000181846989713071)3:0.00000181846989713071)2:0.00000181846989713071)0:0.00000181846989713071)1:0.00000181846989713071,EF141301:0.00000181846989713071)0:0.00000181846989713071,EF141309:0.00000181846989713071)1:0.00000181846989713071,EF141304:0.00000181846989713071)25:0.00000181846989713071)27:0.00000181846989713071)69:0.00736998326374790381)35:0.00365726150841137266)10:0.00000181846989713071)62:0.00557702885785483615)100:0.05995253589687113416)27:0.01185236924266988220)30:0.00625051682500168265)17:0.01503025931899854874)77:0.02059717901216635491)70:0.10478395223770960165)27:0.00331425197605096774,(EF614956:0.00000181846989713071,AY198291:0.00000181846989713071)100:0.05028011787922219422)37:0.01760828691355806677,((EF614957:0.00792653224728227628,EF614958:0.00438511580338465587)95:0.01931710156433986969,(((DQ067896:0.00000181846989713071,((DQ665672:0.01407325404618702154,DQ067898:0.01469657987776288276)61:0.02250330165503062682,(DQ067900:0.04600486820370294078,DQ067899:0.01245112606099817686)47:0.00600682862603185708)52:0.01522356451251662829)26:0.00155903580288608667,DQ067897:0.00000181846989713071)28:0.00000181846989713071,AY198289:0.00000181846989713071)100:0.03262400021672703931)100:0.02694303388163065555)42:0.01146233144334992196,(DQ643841:0.00319583237579396237,((DQ643842:0.00000181846989713071,DQ643840:0.00387700834837034726)100:0.00776961818382801862,(((AF528559:0.00172172789889321696,AF528560:0.00086040504805157169)81:0.00000181846989713071,(DQ643879:0.00000181846989713071,(((DQ643892:0.00000181846989713071,(DQ643891:0.00000181846989713071,(DQ643889:0.00000181846989713071,(DQ643888:0.00000181846989713071,(DQ643887:0.00000181846989713071,(DQ643885:0.00000181846989713071,(DQ643884:0.00000181846989713071,(DQ643883:0.00000181846989713071,(DQ643881:0.00000181846989713071,(DQ643852:0.00000181846989713071,(DQ643850:0.00000181846989713071,(DQ643877:0.00194890917168132039,(((DQ643848:0.00000181846989713071,(DQ643895:0.00000181846989713071,(DQ643896:0.00000181846989713071,(DQ643894:0.00000181846989713071,((DQ643882:0.00000181846989713071,DQ643856:0.00000181846989713071)87:0.00194830053632815163,(DQ643875:0.00000181846989713071,((DQ643898:0.00000181846989713071,(DQ643880:0.00000181846989713071,(DQ643847:0.00000181846989713071,(((DQ643857:0.00000181846989713071,(DQ643849:0.00000181846989713071,(DQ643846:0.00000181846989713071,((DQ643868:0.00000181846989713071,((DQ643854:0.00000181846989713071,((DQ643851:0.00000181846989713071,(DQ643855:0.00000181846989713071,((DQ643871:0.00000181846989713071,(DQ643860:0.00000181846989713071,((DQ643886:0.00000181846989713071,(DQ643863:0.00000181846989713071,((DQ643858:0.00000181846989713071,(DQ643864:0.00000181846989713071,(DQ643866:0.00000181846989713071,((DQ643865:0.00000181846989713071,(DQ643901:0.00000181846989713071,(DQ643878:0.00000181846989713071,DQ643897:0.00000181846989713071)97:0.00000181846989713071)1:0.00000181846989713071)0:0.00000181846989713071,DQ643873:0.00000181846989713071)0:0.00000181846989713071)0:0.00000181846989713071)0:0.00000181846989713071)0:0.00000181846989713071,DQ643859:0.00000181846989713071)0:0.00000181846989713071)0:0.00000181846989713071)0:0.00000181846989713071,DQ643872:0.00000181846989713071)0:0.00000181846989713071)0:0.00000181846989713071)0:0.00000181846989713071,DQ643867:0.00000181846989713071)0:0.00000181846989713071)0:0.00000181846989713071)0:0.00000181846989713071,DQ643874:0.00000181846989713071)0:0.00000181846989713071)0:0.00000181846989713071,DQ643876:0.00000181846989713071)0:0.00000181846989713071)0:0.00000181846989713071,DQ643869:0.00000181846989713071)0:0.00000181846989713071)0:0.00000181846989713071)0:0.00000181846989713071)0:0.00000181846989713071,DQ643899:0.00000181846989713071)0:0.00000181846989713071,DQ643853:0.00000181846989713071)0:0.00000181846989713071)0:0.00000181846989713071)0:0.00000181846989713071)0:0.00000181846989713071,DQ643900:0.00000181846989713071)0:0.00000181846989713071)0:0.00000181846989713071)0:0.00000181846989713071)0:0.00000181846989713071)0:0.00000181846989713071)0:0.00000181846989713071)0:0.00000181846989713071,DQ643870:0.00000181846989713071)0:0.00000181846989713071,(DQ643861:0.00000181846989713071,DQ643862:0.00000181846989713071)77:0.00195077389476244756)0:0.00000181846989713071)0:0.00000181846989713071)0:0.00000181846989713071)0:0.00000181846989713071)0:0.00000181846989713071)0:0.00000181846989713071)0:0.00000181846989713071)0:0.00000181846989713071)0:0.00000181846989713071)0:0.00000181846989713071)0:0.00000181846989713071)0:0.00000181846989713071)0:0.00000181846989713071,DQ643893:0.00000181846989713071)35:0.00000181846989713071,DQ643890:0.00000181846989713071)0:0.00000181846989713071)46:0.00000181846989713071)46:0.00123102306583409505,((DQ643904:0.00583632030136738145,((((DQ643843:0.00000181846989713071,DQ643844:0.00000181846989713071)100:0.00587473954095796107,DQ364471:0.00000181846989713071)66:0.00194727635542177487,(DQ643903:0.00194902319183962972,AF465758:0.00588965348622380938)33:0.00000181846989713071)18:0.00000181846989713071,(AY198288:0.00000181846989713071,AY198287:0.00000181846989713071)31:0.00000181846989713071)33:0.00000181846989713071)39:0.00000181846989713071,DQ069296:0.00000181846989713071)38:0.00000181846989713071)88:0.00249215404817405535)58:0.00293435625810582398)100:0.01777429207922254575)34:0.02023937058724545671)30:0.01435435840631733156,AY198283:0.05332671633585416709)17:0.01749158608991702515)14:0.00842394911349637898)2:0.00556443189321784507)6:0.01188117364196997552,(((AY198278:0.05697417605687784409,(AY608609:0.04564566190558863590,(AY198276:0.00000181846989713071,AY198277:0.00192803111874050872)100:0.00903734330854620398)87:0.00381995796015594099)85:0.00968111160093167167,AY198279:0.02933560178869133728)100:0.02486156820574597290,((((AY198272:0.00000181846989713071,AY198273:0.00796564412926036546)58:0.00000181846989713071,(DQ643839:0.00797059614890357516,AY198274:0.00192509665776895481)98:0.00599537226995737384)87:0.00400477698426028681,((AY198268:0.01192141186065449714,(AY198267:0.00794085086864573450,AY198269:0.01404075003129752995)59:0.00000181846989713071)99:0.00804250201523399634,(AY198271:0.00000181846989713071,AY198270:0.00000181846989713071)100:0.00597852094759323844)99:0.01008676716885831444)89:0.00883602227642055205,((((((AF528561:0.00346158388025049951,AF528563:0.00086372493429281993)32:0.00000181846989713071,AY211016:0.00000181846989713071)44:0.00000181846989713071,(AY211015:0.00000181846989713071,AF528562:0.00000181846989713071)91:0.00172729952154710722)96:0.00259771569838102316,AF528564:0.00433969913285586588)93:0.00000181846989713071,AY198275:0.02211496983756280552)100:0.00823752919127595726,((((AY225482:0.00000181846989713071,AY225481:0.00192291366587698772)69:0.00192461029501201242,((AY225479:0.00000181846989713071,(AY225480:0.00000181846989713071,AY225477:0.00000181846989713071)10:0.00000181846989713071)9:0.00000181846989713071,((((AY225473:0.00000181846989713071,AY225474:0.00000181846989713071)38:0.00000181846989713071,AY225475:0.00000181846989713071)23:0.00000181846989713071,AY225476:0.00000181846989713071)94:0.00385183509785396545,AY225472:0.00000181846989713071)0:0.00000181846989713071)1:0.00000181846989713071)0:0.00000181846989713071,AY225478:0.00000181846989713071)58:0.00000181846989713071,(AY374984:0.00396504358375264227,(DQ885375:0.00000181846989713071,DQ885374:0.00000181846989713071)90:0.00000181846989713071)91:0.00197291774857299681)92:0.01678964544022831101)37:0.00272483128320965759)40:0.00156357897524366592)18:0.00096142023917926119)16:0.00233890844636524967)100:0.03110860896650102445)46:0.00079425107673912866)0:0.00000181846989713071)4:0.00086410909576522122,(AF528556:0.00000181846989713071,AY211017:0.00000181846989713071)74:0.00000181846989713071)2:0.00084532400593386175)0:0.00000181846989713071,EF614967:0.00000181846989713071)0:0.00000181846989713071)0:0.00000181846989713071,EF614966:0.00000181846989713071)0:0.00000181846989713071,EF614968:0.00000181846989713071)0:0.00000181846989713071,EF614962:0.00000181846989713071)0:0.00000181846989713071)1:0.00000181846989713071,EF614961:0.00000181846989713071)2:0.00000181846989713071,EF614963:0.00000181846989713071)9:0.00000181846989713071)22:0.00195733185707953460,(((EU113306:0.00000181846989713071,EU113307:0.00000181846989713071)11:0.00000181846989713071,EU113305:0.00000181846989713071)13:0.00000181846989713071,EU113308:0.00000181846989713071)46:0.00000181846989713071)52:0.00195838659847036517)19:0.00000181846989713071,EU113303:0.00000181846989713071);
