# Supplementary material for: Molecular Taxonomy of Phytopathogenic Fungi: A Case Study in Peronospora
Source: PLoS One. 2009 Jul 29;4(7):e6319. doi: 10.1371/journal.pone.0006319 (PMC2712678; doi:10.1371/journal.pone.0006319)
Supplement: File S1 — Includes the inferred alignments in FASTA, the trees in Newick and selected distance matrices in extended PHYLIP format. (0.60 MB ZIP) [file pone.0006319.s001.zip › Supplementary_File_S1/Reference_hosts.csv]

AF266783	Rosa sp.	Rosa
AF465758	Rumex acetosa	Rumex
AF465761	Papaver rhoeas	Papaver
AF465762	Chenopodium album	Chenopodium
AF528556	Chenopodium album	Chenopodium
AF528557	Chenopodium album	Chenopodium
AF528558	Chenopodium ficifolium	Chenopodium
AF528559	Spinacia oleracea	Spinacia
AF528560	Spinacia oleracea	Spinacia
AF528561	Corydalis ochotensis	Corydalis
AF528562	Corydalis ochotensis	Corydalis
AF528563	Corydalis speciosa	Corydalis
AF528564	Corydalis speciosa	Corydalis
AY198227	Medicago sativa	Medicago
AY198228	Medicago lupulina	Medicago
AY198229	Melilotus officinalis	Melilotus
AY198230	Vicia angustifolia	Vicia
AY198231	Vicia cracca	Vicia
AY198232	Vicia hirsuta	Vicia
AY198233	Trifolium badium	Trifolium
AY198234	Trifolium repens	Trifolium
AY198235	Trifolium hybridum	Trifolium
AY198236	Trifolium pratense	Trifolium
AY198237	Trifolium alpestre	Trifolium
AY198238	Potentilla aurea	Potentilla
AY198239	Duchesnea indica	Duchesnea
AY198240	Viola arvensis	Viola
AY198241	Veronica serpyllifolia	Veronica
AY198242	Veronica beccabunga	Veronica
AY198243	Veronica chamaedrys	Veronica
AY198244	Veronica triloba	Veronica
AY198245	Linaria vulgaris	Linaria
AY198246	Geranium molle	Geranium
AY198247	Scrophularia nodosa	Scrophularia
AY198248	Plantago major	Plantago
AY198261	Lamium purpureum	Lamium
AY198262	Astragalus cicer	Astragalus
AY198263	Myosotis arvensis	Myosotis
AY198264	Asperugo procumbens	Asperugo
AY198265	Coronilla varia	Coronilla
AY198266	Lotus corniculatus	Lotus
AY198267	Ranunculus acris	Ranunculus
AY198268	Ranunculus illyricus	Ranunculus
AY198269	Ranunculus recurvatus	Ranunculus
AY198270	Helleborus niger	Helleborus
AY198271	Ranunculus aconitifolius	Ranunculus
AY198272	Corydalis cava	Corydalis
AY198273	Dicentra canadensis	Dicentra
AY198274	Chrysosplenium alternifolium	Chrysosplenium
AY198275	Euphorbia esula	Euphorbia
AY198276	Stellaria holostea	Stellaria
AY198277	Cerastium holosteoides	Cerastium
AY198278	Cerastium holosteoides	Cerastium
AY198279	Stellaria media	Stellaria
AY198280	Moehringia trinervia	Moehringia
AY198281	Claytonia virginica	Claytonia
AY198282	Polygonum aviculare	Polygonum
AY198283	Holosteum umbellatum	Holosteum
AY198284	Oenothera biennis	Oenothera
AY198285	Chenopodium album	Chenopodium
AY198286	Chenopodium bonus-henricus	Chenopodium
AY198287	Rumex acetosa	Rumex
AY198288	Spergula arvensis	Spergula
AY198289	Nicotiana alata	Nicotiana
AY198290	Bassia scoparia	Bassia
AY198291	Chenopodium polyspermum	Chenopodium
AY198292	Papaver rhoeas	Papaver
AY198293	Valerianella carinata	Valerianella
AY198294	Melampyrum pratense	Melampyrum
AY198295	Mentha longifolia	Mentha
AY198296	Anthemis austriaca	Anthemis
AY198297	Knautia arvensis	Knautia
AY198298	Galium odoratum	Galium
AY198299	Galium sylvaticum	Galium
AY198300	Galium aparine	Galium
AY198301	Sherardia arvensis	Sherardia
AY198302	Scabiosa columbaria	Scabiosa
AY198303	Alchemilla vulgaris	Alchemilla
AY198304	Humulus lupulus	Humulus
AY198305	Humulus lupulus	Humulus
AY198306	Cucumis sativus	Cucumis
AY198307	Urtica dioica	Urtica
AY211015	Corydalis ochotensis	Corydalis
AY211016	Corydalis speciosa	Corydalis
AY211017	Chenopodium album	Chenopodium
AY211018	Chenopodium serotinum	Chenopodium
AY211019	Glycine soja	Glycine
AY225469	Allium cepa	Allium
AY225470	Rosa sp.	Rosa
AY225471	Pisum sativum	Pisum
AY225472	Papaver somniferum	Papaver
AY225473	Papaver somniferum	Papaver
AY225474	Papaver somniferum	Papaver
AY225475	Papaver somniferum	Papaver
AY225476	Papaver somniferum	Papaver
AY225477	Papaver somniferum	Papaver
AY225478	Papaver somniferum	Papaver
AY225479	Papaver somniferum	Papaver
AY225480	Papaver somniferum	Papaver
AY225481	Papaver somniferum	Papaver
AY225482	Papaver somniferum	Papaver
AY374984	Meconopsis cambrica	Meconopsis
AY608608	Astragalus membranaceus	Astragalus
AY608609	Arenaria serpyllifolia	Arenaria
AY608610	Rosa multiflora	Rosa
AY608611	Trigonotis peduncularis	Trigonotis
AY608612	Cannabis sativa	Cannabis
AY608613	Celtis sinensis	Celtis
AY608614	Cucumis melo	Cucumis
AY608615	Cucumis melo	Cucumis
AY608616	Cucumis sativus	Cucumis
AY608617	Cucumis sativus	Cucumis
AY608618	Citrullus vulgaris	Citrullus
AY608619	Cucurbita moschata	Cucurbita
AY608620	Cucurbita moschata	Cucurbita
AY608621	Humulus japonicus	Humulus
AY608622	Humulus japonicus	Humulus
AY608623	Humulus japonicus	Humulus
AY608624	Humulus lupulus	Humulus
AY831719	Ocimum basilicum	Ocimum
AY831720	Ocimum basilicum	Ocimum
AY831721	Ocimum basilicum	Ocimum
AY831722	Salvia officinalis	Salvia
AY884603	Ocimum basilicum	Ocimum
AY884605	Ocimum basilicum	Ocimum
AY884606	Ocimum basilicum	Ocimum
AY919301	Ocimum basilicum	Ocimum
AY919302	Scrophularia nodosa	Scrophularia
AY919303	Lamium purpureum	Lamium
AY919304	Geranium molle	Geranium
DQ069296	Rumex acetosa	Rumex
DQ202400	Glycine max	Glycine
DQ364471	Beta vulgaris	Beta
DQ403793	Solenostemon scutellarioides	Solenostemon
DQ409815	Lagenaria siceraria	Lagenaria
DQ500133	Ocimum basilicum	Ocimum
DQ500134	Solenostemon scutellarioides	Solenostemon
DQ500135	Salvia officinalis	Salvia
DQ500136	Ocimum basilicum	Ocimum
DQ500137	Solenostemon scutellarioides	Solenostemon
DQ500138	Solenostemon scutellarioides	Solenostemon
DQ500139	Lamium maculatum	Lamium
DQ500140	Lamium amplexicaule	Lamium
DQ500141	Lamium amplexicaule	Lamium
DQ500142	Stachys palustris	Stachys
DQ500143	Teucrium botryoides	Teucrium
DQ523570	Solenostemon scutellarioides	Solenostemon
DQ523571	Solenostemon scutellarioides	Solenostemon
DQ523572	Solenostemon scutellarioides	Solenostemon
DQ523573	Solenostemon scutellarioides	Solenostemon
DQ523574	Solenostemon scutellarioides	Solenostemon
DQ523575	Solenostemon scutellarioides	Solenostemon
DQ523576	Solenostemon scutellarioides	Solenostemon
DQ523577	Solenostemon scutellarioides	Solenostemon
DQ523578	Solenostemon scutellarioides	Solenostemon
DQ523579	Solenostemon scutellarioides	Solenostemon
DQ523580	Solenostemon scutellarioides	Solenostemon
DQ523581	Solenostemon scutellarioides	Solenostemon
DQ523582	Solenostemon scutellarioides	Solenostemon
DQ523583	Solenostemon scutellarioides	Solenostemon
DQ523584	Solenostemon scutellarioides	Solenostemon
DQ523585	Solenostemon scutellarioides	Solenostemon
DQ523586	Solenostemon scutellarioides	Solenostemon
DQ643839	Chrysosplenium flagelliferum	Chrysosplenium
DQ643840	Atriplex sp.	Atriplex
DQ643841	Atriplex littoralis	Atriplex
DQ643842	Atriplex patula	Atriplex
DQ643843	Beta vulgaris	Beta
DQ643844	Beta vulgaris	Beta
DQ643845	Spinacia oleracea	Spinacia
DQ643846	Spinacia oleracea	Spinacia
DQ643847	Spinacia oleracea	Spinacia
DQ643848	Spinacia oleracea	Spinacia
DQ643849	Spinacia oleracea	Spinacia
DQ643850	Spinacia oleracea	Spinacia
DQ643851	Spinacia oleracea	Spinacia
DQ643852	Spinacia oleracea	Spinacia
DQ643853	Spinacia oleracea	Spinacia
DQ643854	Spinacia oleracea	Spinacia
DQ643855	Spinacia oleracea	Spinacia
DQ643856	Spinacia oleracea	Spinacia
DQ643857	Spinacia oleracea	Spinacia
DQ643858	Spinacia oleracea	Spinacia
DQ643859	Spinacia oleracea	Spinacia
DQ643860	Spinacia oleracea	Spinacia
DQ643861	Spinacia oleracea	Spinacia
DQ643862	Spinacia oleracea	Spinacia
DQ643863	Spinacia oleracea	Spinacia
DQ643864	Spinacia oleracea	Spinacia
DQ643865	Spinacia oleracea	Spinacia
DQ643866	Spinacia oleracea	Spinacia
DQ643867	Spinacia oleracea	Spinacia
DQ643868	Spinacia oleracea	Spinacia
DQ643869	Spinacia oleracea	Spinacia
DQ643870	Spinacia oleracea	Spinacia
DQ643871	Spinacia oleracea	Spinacia
DQ643872	Spinacia oleracea	Spinacia
DQ643873	Spinacia oleracea	Spinacia
DQ643874	Spinacia oleracea	Spinacia
DQ643875	Spinacia oleracea	Spinacia
DQ643876	Spinacia oleracea	Spinacia
DQ643877	Spinacia oleracea	Spinacia
DQ643878	Spinacia oleracea	Spinacia
DQ643879	Spinacia oleracea	Spinacia
DQ643880	Spinacia oleracea	Spinacia
DQ643881	Spinacia oleracea	Spinacia
DQ643882	Spinacia oleracea	Spinacia
DQ643883	Spinacia oleracea	Spinacia
DQ643884	Spinacia oleracea	Spinacia
DQ643885	Spinacia oleracea	Spinacia
DQ643886	Spinacia oleracea	Spinacia
DQ643887	Spinacia oleracea	Spinacia
DQ643888	Spinacia oleracea	Spinacia
DQ643889	Spinacia oleracea	Spinacia
DQ643890	Spinacia oleracea	Spinacia
DQ643891	Spinacia oleracea	Spinacia
DQ643892	Spinacia oleracea	Spinacia
DQ643893	Spinacia oleracea	Spinacia
DQ643894	Spinacia oleracea	Spinacia
DQ643895	Spinacia oleracea	Spinacia
DQ643896	Spinacia oleracea	Spinacia
DQ643897	Spinacia oleracea	Spinacia
DQ643898	Spinacia oleracea	Spinacia
DQ643899	Spinacia oleracea	Spinacia
DQ643900	Spinacia oleracea	Spinacia
DQ643901	Spinacia oleracea	Spinacia
DQ643902	Lamium amplexicaule	Lamium
DQ643903	Rumex acetosa	Rumex
DQ643904	Rumex acetosa	Rumex
DQ665672	Nicotiana tabacum	Nicotiana
DQ885361DQ886488	Papaver somniferum	Papaver
DQ885362	Papaver somniferum	Papaver
DQ885363	Papaver somniferum	Papaver
DQ885364	Papaver somniferum	Papaver
DQ885365	Papaver somniferum	Papaver
DQ885366	Papaver somniferum	Papaver
DQ885367	Papaver somniferum	Papaver
DQ885368	Papaver somniferum	Papaver
DQ885369	Papaver somniferum	Papaver
DQ885370	Papaver somniferum	Papaver
DQ885371	Papaver somniferum	Papaver
DQ885372	Papaver somniferum	Papaver
DQ885373	Papaver somniferum	Papaver
DQ885374	Meconopsis cambrica	Meconopsis
DQ885375	Meconopsis cambrica	Meconopsis
DQ885376	Papaver somniferum	Papaver
DQ885377	Papaver somniferum	Papaver
DQ885378	Papaver somniferum	Papaver
DQ885379	Papaver somniferum	Papaver
DQ885380	Papaver somniferum	Papaver
DQ885381	Papaver somniferum	Papaver
DQ885382	Papaver somniferum	Papaver
DQ885383	Papaver somniferum	Papaver
DQ885384	Papaver somniferum	Papaver
DQ886487	Papaver somniferum	Papaver
EF126356	Rhododendron sp.	Rhododendron
EF141301	Solenostemon scutellarioides	Solenostemon
EF141302	Solenostemon scutellarioides	Solenostemon
EF141303	Solenostemon scutellarioides	Solenostemon
EF141304	Solenostemon scutellarioides	Solenostemon
EF141305	Solenostemon scutellarioides	Solenostemon
EF141306	Solenostemon scutellarioides	Solenostemon
EF141307	Solenostemon scutellarioides	Solenostemon
EF141308	Solenostemon scutellarioides	Solenostemon
EF141309	Solenostemon scutellarioides	Solenostemon
EF141310	Solenostemon scutellarioides	Solenostemon
EF141311	Solenostemon scutellarioides	Solenostemon
EF141312	Solenostemon scutellarioides	Solenostemon
EF141313	Solenostemon scutellarioides	Solenostemon
EF141314	Solenostemon scutellarioides	Solenostemon
EF141315	Solenostemon scutellarioides	Solenostemon
EF153666	Ocimum basilicum	Ocimum
EF153667	Ocimum basilicum	Ocimum
EF153668	Ocimum basilicum	Ocimum
EF153669	Ocimum basilicum	Ocimum
EF153670	Ocimum basilicum	Ocimum
EF174887	Vicia hybrida	Vicia
EF174888	Medicago polymorpha	Medicago
EF174889	Lathyrus cicera	Lathyrus
EF174890	Vicia sepium	Vicia
EF174891	Lathyrus pratensis	Lathyrus
EF174892	Medicago lupulina	Medicago
EF174893	Vicia tetrasperma	Vicia
EF174894	Lathyrus vernus	Lathyrus
EF174895	Lathyrus sylvestris	Lathyrus
EF174896	Lathyrus latifolius	Lathyrus
EF174897	Lotus maritimus	Lotus
EF174898	Vicia tetrasperma	Vicia
EF174899	Melilotus sp.	Melilotus
EF174900	Trifolium hybridum	Trifolium
EF174901	Lotus maritimus	Lotus
EF174902	Vicia angustifolia	Vicia
EF174903	Medicago truncatula	Medicago
EF174904	Astragalus hamosus	Astragalus
EF174905	Medicago minima	Medicago
EF174906	Medicago orbicularis	Medicago
EF174907	Coronilla repanda	Coronilla
EF174908	Ornithopus perpusillus	Ornithopus
EF174909	Ornithopus compressus	Ornithopus
EF174910	Coronilla scorpioides	Coronilla
EF174911	Medicago truncatula	Medicago
EF174912	Trifolium arvense	Trifolium
EF174913	Trifolium campestre	Trifolium
EF174914	Trifolium hybridum	Trifolium
EF174915	Trifolium hybridum	Trifolium
EF174916	Trifolium hybridum	Trifolium
EF174917	Trifolium alpestre	Trifolium
EF174918	Trifolium badium	Trifolium
EF174919	Trifolium badium	Trifolium
EF174920	Trifolium campestre	Trifolium
EF174921	Trifolium sp.	Trifolium
EF174922	Trifolium medium	Trifolium
EF174923	Trifolium dubium	Trifolium
EF174924	Trifolium resupinatum	Trifolium
EF174925	Trifolium hybridum	Trifolium
EF174926	Trifolium medium	Trifolium
EF174927	Trifolium medium	Trifolium
EF174928	Trifolium medium	Trifolium
EF174929	Trifolium pratense	Trifolium
EF174930	Trifolium pratense	Trifolium
EF174931	Trifolium pratense	Trifolium
EF174932	Trifolium repens	Trifolium
EF174933	Medicago minima	Medicago
EF174934	Vicia angustifolia	Vicia
EF174935	Vicia pubescens	Vicia
EF174936	Ornithopus compressus	Ornithopus
EF174937	Coronilla repanda	Coronilla
EF174938	Coronilla scorpioides	Coronilla
EF174939	Trifolium subterraneum	Trifolium
EF174940	Trifolium striatum	Trifolium
EF174941	Medicago truncatula	Medicago
EF174942	Trifolium dubium	Trifolium
EF174943	Lotus corniculatus	Lotus
EF174944	Lathyrus linifolius	Lathyrus
EF174945	Lathyrus pratensis	Lathyrus
EF174946	Melilotus officinalis	Melilotus
EF174947	Melilotus albus	Melilotus
EF174948	Medicago lupulina	Medicago
EF174949	Medicago sativa	Medicago
EF174950	Vicia sativa sensu lato	Vicia
EF174951	Vicia lutea	Vicia
EF174952	Vicia pannonica	Vicia
EF174953	Vicia angustifolia	Vicia
EF174954	Medicago lupulina	Medicago
EF174955	Trifolium repens	Trifolium
EF174956	Lathyrus pratensis	Lathyrus
EF174957	Trifolium pratense	Trifolium
EF174958	Trifolium medium	Trifolium
EF174959	Trifolium campestre	Trifolium
EF174960	Trifolium spadiceum	Trifolium
EF174961	Medicago lupulina	Medicago
EF174962	Trifolium hybridum	Trifolium
EF174963	Trifolium medium	Trifolium
EF174964	Trifolium sp.	Trifolium
EF174965	Trifolium badium	Trifolium
EF174966	Trifolium medium	Trifolium
EF174967	Trifolium medium	Trifolium
EF174968	Trifolium repens	Trifolium
EF174969	Medicago sativa	Medicago
EF174970	Trifolium medium	Trifolium
EF174971	Trifolium medium	Trifolium
EF174972	Trifolium medium	Trifolium
EF614952	Chenopodium bonus-henricus	Chenopodium
EF614953	Chenopodium bonus-henricus	Chenopodium
EF614954	Chenopodium bonus-henricus	Chenopodium
EF614955	Chenopodium hybridum	Chenopodium
EF614956	Chenopodium polyspermum	Chenopodium
EF614957	Chenopodium ambrosioides	Chenopodium
EF614958	Chenopodium ambrosioides	Chenopodium
EF614959	Chenopodium album	Chenopodium
EF614960	Chenopodium album	Chenopodium
EF614961	Chenopodium album	Chenopodium
EF614962	Chenopodium album	Chenopodium
EF614963	Chenopodium album	Chenopodium
EF614964	Chenopodium album	Chenopodium
EF614965	Chenopodium album	Chenopodium
EF614966	Chenopodium album	Chenopodium
EF614967	Chenopodium album	Chenopodium
EF614968	Chenopodium album	Chenopodium
EU113303	Chenopodium quinoa	Chenopodium
EU113304	Chenopodium quinoa	Chenopodium
EU113305	Chenopodium quinoa	Chenopodium
EU113306	Chenopodium quinoa	Chenopodium
EU113307	Chenopodium quinoa	Chenopodium
EU113308	Chenopodium quinoa	Chenopodium
EU113309	Chenopodium quinoa	Chenopodium
EU113310	Chenopodium quinoa	Chenopodium
EU295529	Papaver somniferum	Papaver
