# Supplementary material for: Molecular Taxonomy of Phytopathogenic Fungi: A Case Study in Peronospora
Source: PLoS One. 2009 Jul 29;4(7):e6319. doi: 10.1371/journal.pone.0006319 (PMC2712678; doi:10.1371/journal.pone.0006319)
Supplement: File S1 — Includes the inferred alignments in FASTA, the trees in Newick and selected distance matrices in extended PHYLIP format. (0.60 MB ZIP) [file pone.0006319.s001.zip › Supplementary_File_S1/readme.txt]

--------------------------------------------------------------------------
README file for Supplementary file S2 of the manuscript
"Molecular Taxonomy of Phytopathogenic Fungi: a Case Study in Peronospora"
by M. Goeker et al.
Contains descriptions of the files in the archive
--------------------------------------------------------------------------


* Unaligned sequences in FASTA format:

Peronospora_ITS_22Oct08.fas

* Sequence alignments in FASTA format:

Peronospora_ITS_22Oct08.clustalw.fas
Peronospora_ITS_22Oct08.kalign.fas
Peronospora_ITS_22Oct08.mafft.fas
Peronospora_ITS_22Oct08.muscle.fas
Peronospora_ITS_22Oct08.poa.fas
Peronospora_ITS_22Oct08.poaglo.fas

* Phylogenetic trees (ML):

RAxML_bipartitions.Peronospora_ITS_22Oct08.clustalw
RAxML_bipartitions.Peronospora_ITS_22Oct08.kalign
RAxML_bipartitions.Peronospora_ITS_22Oct08.mafft
RAxML_bipartitions.Peronospora_ITS_22Oct08.muscle
RAxML_bipartitions.Peronospora_ITS_22Oct08.poa
RAxML_bipartitions.Peronospora_ITS_22Oct08.poaglo

* Selected distance matrices used for clustering optimization:

Peronospora_ITS_22Oct08.poa.P.equal.dst

* Reference partitions used for clustering optimization (note that
  these are for distinct subsets of the data):

Reference_hosts.csv
Reference_taxonomy.csv

* Optimal values from clustering optimization for all distance matrices:

Optimization_hosts.csv
Optimization_taxonomy.csv

* Full output of optimization run for the POA alignment and P distances:

Full_optimization_hosts_poa_P_F00.csv
Full_optimization_hosts_poa_P_F05.csv
Full_optimization_hosts_poa_P_F10.csv
Full_optimization_taxonomy_poa_P_F00.csv
Full_optimization_taxonomy_poa_P_F05.csv
Full_optimization_taxonomy_poa_P_F10.csv

* Optimal clustering with POA and P distances:

Peronospora_ITS_22Oct08.poa.P.equal.F10.T00075.csv
