# Supplementary material for: Molecular Taxonomy of Phytopathogenic Fungi: A Case Study in Peronospora
Source: PLoS One. 2009 Jul 29;4(7):e6319. doi: 10.1371/journal.pone.0006319 (PMC2712678; doi:10.1371/journal.pone.0006319)
Supplement: File S1 — Includes the inferred alignments in FASTA, the trees in Newick and selected distance matrices in extended PHYLIP format. (0.60 MB ZIP) [file pone.0006319.s001.zip › Supplementary_File_S1/Full_optimization_hosts_poa_P_F10.csv]

Threshold	No._Clusters	MRI
0.00000000	194.00000000	0.72101064
0.00010000	194.00000000	0.72101064
0.00020000	194.00000000	0.72101064
0.00030000	194.00000000	0.72101064
0.00040000	194.00000000	0.72101064
0.00050000	194.00000000	0.72101064
0.00060000	194.00000000	0.72101064
0.00070000	194.00000000	0.72101064
0.00080000	194.00000000	0.72101064
0.00090000	192.00000000	0.72849668
0.00100000	192.00000000	0.72849668
0.00110000	191.00000000	0.72979119
0.00120000	189.00000000	0.73021979
0.00130000	170.00000000	0.74767828
0.00140000	168.00000000	0.74742159
0.00150000	168.00000000	0.74742159
0.00160000	168.00000000	0.74742159
0.00170000	168.00000000	0.74742159
0.00180000	168.00000000	0.74742159
0.00190000	168.00000000	0.74742159
0.00200000	168.00000000	0.74742159
0.00210000	168.00000000	0.74742159
0.00220000	168.00000000	0.74742159
0.00230000	167.00000000	0.75284633
0.00240000	165.00000000	0.75199284
0.00250000	157.00000000	0.74917521
0.00260000	143.00000000	0.80628469
0.00270000	142.00000000	0.80620418
0.00280000	142.00000000	0.80620418
0.00290000	142.00000000	0.80620418
0.00300000	142.00000000	0.80620418
0.00310000	142.00000000	0.80620418
0.00320000	142.00000000	0.80620418
0.00330000	142.00000000	0.80620418
0.00340000	141.00000000	0.80606335
0.00350000	140.00000000	0.80578181
0.00360000	138.00000000	0.80562149
0.00370000	138.00000000	0.80562149
0.00380000	131.00000000	0.82426197
0.00390000	131.00000000	0.82426197
0.00400000	130.00000000	0.82314718
0.00410000	130.00000000	0.82314718
0.00420000	130.00000000	0.82314718
0.00430000	130.00000000	0.82314718
0.00440000	130.00000000	0.82314718
0.00450000	130.00000000	0.82314718
0.00460000	130.00000000	0.82314718
0.00470000	130.00000000	0.82314718
0.00480000	130.00000000	0.82314718
0.00490000	130.00000000	0.82314718
0.00500000	124.00000000	0.84643648
0.00510000	121.00000000	0.84843703
0.00520000	121.00000000	0.84843703
0.00530000	120.00000000	0.84829837
0.00540000	120.00000000	0.84829837
0.00550000	120.00000000	0.84829837
0.00560000	120.00000000	0.84829837
0.00570000	120.00000000	0.84829837
0.00580000	120.00000000	0.84829837
0.00590000	119.00000000	0.84594443
0.00600000	119.00000000	0.84594443
0.00610000	119.00000000	0.84594443
0.00620000	118.00000000	0.84612721
0.00630000	112.00000000	0.84287706
0.00640000	112.00000000	0.84287706
0.00650000	112.00000000	0.84287706
0.00660000	112.00000000	0.84287706
0.00670000	112.00000000	0.84287706
0.00680000	112.00000000	0.84287706
0.00690000	112.00000000	0.84287706
0.00700000	111.00000000	0.84274040
0.00710000	111.00000000	0.84274040
0.00720000	111.00000000	0.84274040
0.00730000	110.00000000	0.84260377
0.00740000	110.00000000	0.84260377
0.00750000	107.00000000	0.85204104
0.00760000	102.00000000	0.78270610
0.00770000	102.00000000	0.78270610
0.00780000	102.00000000	0.78270610
0.00790000	102.00000000	0.78270610
0.00800000	102.00000000	0.78270610
0.00810000	102.00000000	0.78270610
0.00820000	102.00000000	0.78270610
0.00830000	102.00000000	0.78270610
0.00840000	102.00000000	0.78270610
0.00850000	102.00000000	0.78270610
0.00860000	102.00000000	0.78270610
0.00870000	102.00000000	0.78270610
0.00880000	99.00000000	0.77847003
0.00890000	97.00000000	0.77818600
0.00900000	97.00000000	0.77818600
0.00910000	97.00000000	0.77818600
0.00920000	97.00000000	0.77818600
0.00930000	97.00000000	0.77818600
0.00940000	96.00000000	0.77614190
0.00950000	96.00000000	0.77614190
0.00960000	96.00000000	0.77614190
0.00970000	96.00000000	0.77614190
0.00980000	96.00000000	0.77614190
0.00990000	94.00000000	0.77535282
0.01000000	91.00000000	0.77630583
0.01010000	90.00000000	0.77608198
0.01020000	90.00000000	0.77608198
0.01030000	90.00000000	0.77608198
0.01040000	90.00000000	0.77608198
0.01050000	89.00000000	0.77296008
0.01060000	89.00000000	0.77296008
0.01070000	89.00000000	0.77296008
0.01080000	89.00000000	0.77296008
0.01090000	88.00000000	0.77296483
0.01100000	88.00000000	0.77296483
0.01110000	88.00000000	0.77296483
0.01120000	86.00000000	0.77409151
0.01130000	84.00000000	0.76666998
0.01140000	84.00000000	0.76666998
0.01150000	84.00000000	0.76666998
0.01160000	84.00000000	0.76666998
0.01170000	84.00000000	0.76666998
0.01180000	83.00000000	0.76075905
0.01190000	83.00000000	0.76075905
0.01200000	83.00000000	0.76075905
0.01210000	83.00000000	0.76075905
0.01220000	82.00000000	0.75958655
0.01230000	82.00000000	0.75958655
0.01240000	81.00000000	0.75837100
0.01250000	80.00000000	0.75826491
0.01260000	78.00000000	0.74387145
0.01270000	78.00000000	0.74387145
0.01280000	78.00000000	0.74387145
0.01290000	78.00000000	0.74387145
0.01300000	78.00000000	0.74387145
0.01310000	77.00000000	0.74284722
0.01320000	77.00000000	0.74284722
0.01330000	77.00000000	0.74284722
0.01340000	77.00000000	0.74284722
0.01350000	77.00000000	0.74284722
0.01360000	77.00000000	0.74284722
0.01370000	76.00000000	0.68913052
0.01380000	75.00000000	0.68877370
0.01390000	75.00000000	0.68877370
0.01400000	75.00000000	0.68877370
0.01410000	75.00000000	0.68877370
0.01420000	75.00000000	0.68877370
0.01430000	74.00000000	0.68717199
0.01440000	74.00000000	0.68717199
0.01450000	74.00000000	0.68717199
0.01460000	74.00000000	0.68717199
0.01470000	74.00000000	0.68717199
0.01480000	74.00000000	0.68717199
0.01490000	74.00000000	0.68717199
0.01500000	74.00000000	0.68717199
0.01510000	73.00000000	0.68699442
0.01520000	73.00000000	0.68699442
0.01530000	73.00000000	0.68699442
0.01540000	73.00000000	0.68699442
0.01550000	73.00000000	0.68699442
0.01560000	73.00000000	0.68699442
0.01570000	73.00000000	0.68699442
0.01580000	73.00000000	0.68699442
0.01590000	73.00000000	0.68699442
0.01600000	73.00000000	0.68699442
0.01610000	73.00000000	0.68699442
0.01620000	73.00000000	0.68699442
0.01630000	73.00000000	0.68699442
0.01640000	72.00000000	0.68672822
0.01650000	72.00000000	0.68672822
0.01660000	72.00000000	0.68672822
0.01670000	72.00000000	0.68672822
0.01680000	72.00000000	0.68672822
0.01690000	72.00000000	0.68672822
0.01700000	72.00000000	0.68672822
0.01710000	72.00000000	0.68672822
0.01720000	72.00000000	0.68672822
0.01730000	72.00000000	0.68672822
0.01740000	72.00000000	0.68672822
0.01750000	72.00000000	0.68672822
0.01760000	71.00000000	0.68655086
0.01770000	70.00000000	0.68110838
0.01780000	70.00000000	0.68110838
0.01790000	70.00000000	0.68110838
0.01800000	70.00000000	0.68110838
0.01810000	70.00000000	0.68110838
0.01820000	70.00000000	0.68110838
0.01830000	70.00000000	0.68110838
0.01840000	70.00000000	0.68110838
0.01850000	70.00000000	0.68110838
0.01860000	70.00000000	0.68110838
0.01870000	70.00000000	0.68110838
0.01880000	70.00000000	0.68110838
0.01890000	70.00000000	0.68110838
0.01900000	70.00000000	0.68110838
0.01910000	70.00000000	0.68110838
0.01920000	70.00000000	0.68110838
0.01930000	70.00000000	0.68110838
0.01940000	70.00000000	0.68110838
0.01950000	70.00000000	0.68110838
0.01960000	70.00000000	0.68110838
0.01970000	70.00000000	0.68110838
0.01980000	69.00000000	0.68058576
0.01990000	69.00000000	0.68058576
0.02000000	69.00000000	0.68058576
0.02010000	69.00000000	0.68058576
0.02020000	68.00000000	0.68006385
0.02030000	68.00000000	0.68006385
0.02040000	68.00000000	0.68006385
0.02050000	68.00000000	0.68006385
0.02060000	68.00000000	0.68006385
0.02070000	68.00000000	0.68006385
0.02080000	68.00000000	0.68006385
0.02090000	68.00000000	0.68006385
0.02100000	68.00000000	0.68006385
0.02110000	68.00000000	0.68006385
0.02120000	68.00000000	0.68006385
0.02130000	68.00000000	0.68006385
0.02140000	67.00000000	0.67997693
0.02150000	66.00000000	0.67961418
0.02160000	66.00000000	0.67961418
0.02170000	66.00000000	0.67961418
0.02180000	66.00000000	0.67961418
0.02190000	66.00000000	0.67961418
0.02200000	66.00000000	0.67961418
0.02210000	66.00000000	0.67961418
0.02220000	66.00000000	0.67961418
0.02230000	66.00000000	0.67961418
0.02240000	66.00000000	0.67961418
0.02250000	66.00000000	0.67961418
0.02260000	65.00000000	0.67944062
0.02270000	65.00000000	0.67944062
0.02280000	65.00000000	0.67944062
0.02290000	65.00000000	0.67944062
0.02300000	65.00000000	0.67944062
0.02310000	65.00000000	0.67944062
0.02320000	65.00000000	0.67944062
0.02330000	65.00000000	0.67944062
0.02340000	64.00000000	0.67848743
0.02350000	64.00000000	0.67848743
0.02360000	64.00000000	0.67848743
0.02370000	64.00000000	0.67848743
0.02380000	64.00000000	0.67848743
0.02390000	64.00000000	0.67848743
0.02400000	64.00000000	0.67848743
0.02410000	64.00000000	0.67848743
0.02420000	64.00000000	0.67848743
0.02430000	64.00000000	0.67848743
0.02440000	63.00000000	0.67684649
0.02450000	63.00000000	0.67684649
0.02460000	63.00000000	0.67684649
0.02470000	63.00000000	0.67684649
0.02480000	63.00000000	0.67684649
0.02490000	63.00000000	0.67684649
0.02500000	63.00000000	0.67684649
0.02510000	63.00000000	0.67684649
0.02520000	63.00000000	0.67684649
0.02530000	63.00000000	0.67684649
0.02540000	63.00000000	0.67684649
0.02550000	63.00000000	0.67684649
0.02560000	63.00000000	0.67684649
0.02570000	63.00000000	0.67684649
0.02580000	63.00000000	0.67684649
0.02590000	63.00000000	0.67684649
0.02600000	63.00000000	0.67684649
0.02610000	63.00000000	0.67684649
0.02620000	63.00000000	0.67684649
0.02630000	62.00000000	0.67676032
0.02640000	61.00000000	0.67658803
0.02650000	61.00000000	0.67658803
0.02660000	61.00000000	0.67658803
0.02670000	61.00000000	0.67658803
0.02680000	61.00000000	0.67658803
0.02690000	61.00000000	0.67658803
0.02700000	61.00000000	0.67658803
0.02710000	60.00000000	0.66807024
0.02720000	60.00000000	0.66807024
0.02730000	60.00000000	0.66807024
0.02740000	60.00000000	0.66807024
0.02750000	60.00000000	0.66807024
0.02760000	60.00000000	0.66807024
0.02770000	60.00000000	0.66807024
0.02780000	60.00000000	0.66807024
0.02790000	60.00000000	0.66807024
0.02800000	60.00000000	0.66807024
0.02810000	60.00000000	0.66807024
0.02820000	60.00000000	0.66807024
0.02830000	60.00000000	0.66807024
0.02840000	60.00000000	0.66807024
0.02850000	60.00000000	0.66807024
0.02860000	60.00000000	0.66807024
0.02870000	59.00000000	0.66571873
0.02880000	59.00000000	0.66571873
0.02890000	59.00000000	0.66571873
0.02900000	59.00000000	0.66571873
0.02910000	59.00000000	0.66571873
0.02920000	59.00000000	0.66571873
0.02930000	59.00000000	0.66571873
0.02940000	59.00000000	0.66571873
0.02950000	59.00000000	0.66571873
0.02960000	59.00000000	0.66571873
0.02970000	59.00000000	0.66571873
0.02980000	59.00000000	0.66571873
0.02990000	59.00000000	0.66571873
0.03000000	59.00000000	0.66571873
0.03010000	58.00000000	0.66521671
0.03020000	58.00000000	0.66521671
0.03030000	56.00000000	0.66503933
0.03040000	55.00000000	0.66104993
0.03050000	55.00000000	0.66104993
0.03060000	55.00000000	0.66104993
0.03070000	55.00000000	0.66104993
0.03080000	55.00000000	0.66104993
0.03090000	55.00000000	0.66104993
0.03100000	55.00000000	0.66104993
0.03110000	55.00000000	0.66104993
0.03120000	55.00000000	0.66104993
0.03130000	55.00000000	0.66104993
0.03140000	53.00000000	0.65931765
0.03150000	53.00000000	0.65931765
0.03160000	53.00000000	0.65931765
0.03170000	53.00000000	0.65931765
0.03180000	53.00000000	0.65931765
0.03190000	53.00000000	0.65931765
0.03200000	53.00000000	0.65931765
0.03210000	53.00000000	0.65931765
0.03220000	53.00000000	0.65931765
0.03230000	53.00000000	0.65931765
0.03240000	53.00000000	0.65931765
0.03250000	53.00000000	0.65931765
0.03260000	53.00000000	0.65931765
0.03270000	52.00000000	0.65808515
0.03280000	51.00000000	0.65783913
0.03290000	51.00000000	0.65783913
0.03300000	51.00000000	0.65783913
0.03310000	51.00000000	0.65783913
0.03320000	51.00000000	0.65783913
0.03330000	51.00000000	0.65783913
0.03340000	51.00000000	0.65783913
0.03350000	51.00000000	0.65783913
0.03360000	51.00000000	0.65783913
0.03370000	51.00000000	0.65783913
0.03380000	51.00000000	0.65783913
0.03390000	51.00000000	0.65783913
0.03400000	51.00000000	0.65783913
0.03410000	51.00000000	0.65783913
0.03420000	51.00000000	0.65783913
0.03430000	51.00000000	0.65783913
0.03440000	51.00000000	0.65783913
0.03450000	51.00000000	0.65783913
0.03460000	51.00000000	0.65783913
0.03470000	50.00000000	0.64179129
0.03480000	50.00000000	0.64179129
0.03490000	50.00000000	0.64179129
0.03500000	50.00000000	0.64179129
0.03510000	50.00000000	0.64179129
0.03520000	50.00000000	0.64179129
0.03530000	50.00000000	0.64179129
0.03540000	50.00000000	0.64179129
0.03550000	50.00000000	0.64179129
0.03560000	50.00000000	0.64179129
0.03570000	50.00000000	0.64179129
0.03580000	50.00000000	0.64179129
0.03590000	50.00000000	0.64179129
0.03600000	50.00000000	0.64179129
0.03610000	50.00000000	0.64179129
0.03620000	50.00000000	0.64179129
0.03630000	50.00000000	0.64179129
0.03640000	50.00000000	0.64179129
0.03650000	50.00000000	0.64179129
0.03660000	50.00000000	0.64179129
0.03670000	49.00000000	0.64069343
0.03680000	49.00000000	0.64069343
0.03690000	49.00000000	0.64069343
0.03700000	49.00000000	0.64069343
0.03710000	49.00000000	0.64069343
0.03720000	49.00000000	0.64069343
0.03730000	49.00000000	0.64069343
0.03740000	49.00000000	0.64069343
0.03750000	49.00000000	0.64069343
0.03760000	48.00000000	0.64045860
0.03770000	48.00000000	0.64045860
0.03780000	48.00000000	0.64045860
0.03790000	48.00000000	0.64045860
0.03800000	48.00000000	0.64045860
0.03810000	48.00000000	0.64045860
0.03820000	48.00000000	0.64045860
0.03830000	48.00000000	0.64045860
0.03840000	48.00000000	0.64045860
0.03850000	48.00000000	0.64045860
0.03860000	48.00000000	0.64045860
0.03870000	48.00000000	0.64045860
0.03880000	48.00000000	0.64045860
0.03890000	48.00000000	0.64045860
0.03900000	48.00000000	0.64045860
0.03910000	48.00000000	0.64045860
0.03920000	48.00000000	0.64045860
0.03930000	47.00000000	0.64014572
0.03940000	46.00000000	0.61043049
0.03950000	46.00000000	0.61043049
0.03960000	46.00000000	0.61043049
0.03970000	46.00000000	0.61043049
0.03980000	46.00000000	0.61043049
0.03990000	46.00000000	0.61043049
0.04000000	45.00000000	0.60813340
0.04010000	45.00000000	0.60813340
0.04020000	45.00000000	0.60813340
0.04030000	44.00000000	0.59860438
0.04040000	44.00000000	0.59860438
0.04050000	44.00000000	0.59860438
0.04060000	44.00000000	0.59860438
0.04070000	44.00000000	0.59860438
0.04080000	44.00000000	0.59860438
0.04090000	44.00000000	0.59860438
0.04100000	44.00000000	0.59860438
0.04110000	44.00000000	0.59860438
0.04120000	44.00000000	0.59860438
0.04130000	44.00000000	0.59860438
0.04140000	44.00000000	0.59860438
0.04150000	44.00000000	0.59860438
0.04160000	44.00000000	0.59860438
0.04170000	44.00000000	0.59860438
0.04180000	44.00000000	0.59860438
0.04190000	44.00000000	0.59860438
0.04200000	44.00000000	0.59860438
0.04210000	44.00000000	0.59860438
0.04220000	44.00000000	0.59860438
0.04230000	44.00000000	0.59860438
0.04240000	44.00000000	0.59860438
0.04250000	44.00000000	0.59860438
0.04260000	44.00000000	0.59860438
0.04270000	44.00000000	0.59860438
0.04280000	44.00000000	0.59860438
0.04290000	43.00000000	0.59749204
0.04300000	43.00000000	0.59749204
0.04310000	43.00000000	0.59749204
0.04320000	43.00000000	0.59749204
0.04330000	43.00000000	0.59749204
0.04340000	43.00000000	0.59749204
0.04350000	43.00000000	0.59749204
0.04360000	43.00000000	0.59749204
0.04370000	43.00000000	0.59749204
0.04380000	43.00000000	0.59749204
0.04390000	43.00000000	0.59749204
0.04400000	43.00000000	0.59749204
0.04410000	43.00000000	0.59749204
0.04420000	43.00000000	0.59749204
0.04430000	43.00000000	0.59749204
0.04440000	43.00000000	0.59749204
0.04450000	43.00000000	0.59749204
0.04460000	43.00000000	0.59749204
0.04470000	43.00000000	0.59749204
0.04480000	43.00000000	0.59749204
0.04490000	43.00000000	0.59749204
0.04500000	43.00000000	0.59749204
0.04510000	43.00000000	0.59749204
0.04520000	43.00000000	0.59749204
0.04530000	43.00000000	0.59749204
0.04540000	43.00000000	0.59749204
0.04550000	43.00000000	0.59749204
0.04560000	43.00000000	0.59749204
0.04570000	42.00000000	0.59583017
0.04580000	42.00000000	0.59583017
0.04590000	42.00000000	0.59583017
0.04600000	42.00000000	0.59583017
0.04610000	42.00000000	0.59583017
0.04620000	42.00000000	0.59583017
0.04630000	42.00000000	0.59583017
0.04640000	42.00000000	0.59583017
0.04650000	42.00000000	0.59583017
0.04660000	42.00000000	0.59583017
0.04670000	42.00000000	0.59583017
0.04680000	42.00000000	0.59583017
0.04690000	42.00000000	0.59583017
0.04700000	42.00000000	0.59583017
0.04710000	42.00000000	0.59583017
0.04720000	42.00000000	0.59583017
0.04730000	42.00000000	0.59583017
0.04740000	42.00000000	0.59583017
0.04750000	42.00000000	0.59583017
0.04760000	42.00000000	0.59583017
0.04770000	42.00000000	0.59583017
0.04780000	42.00000000	0.59583017
0.04790000	42.00000000	0.59583017
0.04800000	42.00000000	0.59583017
0.04810000	42.00000000	0.59583017
0.04820000	42.00000000	0.59583017
0.04830000	42.00000000	0.59583017
0.04840000	42.00000000	0.59583017
0.04850000	42.00000000	0.59583017
0.04860000	42.00000000	0.59583017
0.04870000	42.00000000	0.59583017
0.04880000	42.00000000	0.59583017
0.04890000	42.00000000	0.59583017
0.04900000	42.00000000	0.59583017
0.04910000	42.00000000	0.59583017
0.04920000	42.00000000	0.59583017
0.04930000	42.00000000	0.59583017
0.04940000	42.00000000	0.59583017
0.04950000	42.00000000	0.59583017
0.04960000	42.00000000	0.59583017
0.04970000	42.00000000	0.59583017
0.04980000	42.00000000	0.59583017
0.04990000	42.00000000	0.59583017
0.05000000	42.00000000	0.59583017
0.05010000	42.00000000	0.59583017
0.05020000	42.00000000	0.59583017
0.05030000	42.00000000	0.59583017
0.05040000	42.00000000	0.59583017
0.05050000	42.00000000	0.59583017
0.05060000	42.00000000	0.59583017
0.05070000	42.00000000	0.59583017
0.05080000	42.00000000	0.59583017
0.05090000	42.00000000	0.59583017
0.05100000	42.00000000	0.59583017
0.05110000	42.00000000	0.59583017
0.05120000	42.00000000	0.59583017
0.05130000	42.00000000	0.59583017
0.05140000	42.00000000	0.59583017
0.05150000	42.00000000	0.59583017
0.05160000	42.00000000	0.59583017
0.05170000	42.00000000	0.59583017
0.05180000	42.00000000	0.59583017
0.05190000	42.00000000	0.59583017
0.05200000	42.00000000	0.59583017
0.05210000	42.00000000	0.59583017
0.05220000	42.00000000	0.59583017
0.05230000	42.00000000	0.59583017
0.05240000	42.00000000	0.59583017
0.05250000	42.00000000	0.59583017
0.05260000	41.00000000	0.59527797
0.05270000	41.00000000	0.59527797
0.05280000	41.00000000	0.59527797
0.05290000	41.00000000	0.59527797
0.05300000	41.00000000	0.59527797
0.05310000	41.00000000	0.59527797
0.05320000	41.00000000	0.59527797
0.05330000	41.00000000	0.59527797
0.05340000	41.00000000	0.59527797
0.05350000	41.00000000	0.59527797
0.05360000	41.00000000	0.59527797
0.05370000	41.00000000	0.59527797
0.05380000	41.00000000	0.59527797
0.05390000	41.00000000	0.59527797
0.05400000	41.00000000	0.59527797
0.05410000	41.00000000	0.59527797
0.05420000	41.00000000	0.59527797
0.05430000	41.00000000	0.59527797
0.05440000	41.00000000	0.59527797
0.05450000	41.00000000	0.59527797
0.05460000	41.00000000	0.59527797
0.05470000	41.00000000	0.59527797
0.05480000	41.00000000	0.59527797
0.05490000	41.00000000	0.59527797
0.05500000	41.00000000	0.59527797
0.05510000	41.00000000	0.59527797
0.05520000	41.00000000	0.59527797
0.05530000	41.00000000	0.59527797
0.05540000	41.00000000	0.59527797
0.05550000	41.00000000	0.59527797
0.05560000	41.00000000	0.59527797
0.05570000	40.00000000	0.57753611
0.05580000	40.00000000	0.57753611
0.05590000	40.00000000	0.57753611
0.05600000	40.00000000	0.57753611
0.05610000	40.00000000	0.57753611
0.05620000	40.00000000	0.57753611
0.05630000	40.00000000	0.57753611
0.05640000	40.00000000	0.57753611
0.05650000	40.00000000	0.57753611
0.05660000	40.00000000	0.57753611
0.05670000	40.00000000	0.57753611
0.05680000	40.00000000	0.57753611
0.05690000	40.00000000	0.57753611
0.05700000	40.00000000	0.57753611
0.05710000	40.00000000	0.57753611
0.05720000	40.00000000	0.57753611
0.05730000	40.00000000	0.57753611
0.05740000	40.00000000	0.57753611
0.05750000	40.00000000	0.57753611
0.05760000	40.00000000	0.57753611
0.05770000	40.00000000	0.57753611
0.05780000	39.00000000	0.57747064
0.05790000	39.00000000	0.57747064
0.05800000	39.00000000	0.57747064
0.05810000	39.00000000	0.57747064
0.05820000	39.00000000	0.57747064
0.05830000	39.00000000	0.57747064
0.05840000	39.00000000	0.57747064
0.05850000	39.00000000	0.57747064
0.05860000	39.00000000	0.57747064
0.05870000	39.00000000	0.57747064
0.05880000	39.00000000	0.57747064
0.05890000	39.00000000	0.57747064
0.05900000	39.00000000	0.57747064
0.05910000	39.00000000	0.57747064
0.05920000	39.00000000	0.57747064
0.05930000	39.00000000	0.57747064
0.05940000	39.00000000	0.57747064
0.05950000	39.00000000	0.57747064
0.05960000	39.00000000	0.57747064
0.05970000	39.00000000	0.57747064
0.05980000	39.00000000	0.57747064
0.05990000	39.00000000	0.57747064
0.06000000	39.00000000	0.57747064
0.06010000	39.00000000	0.57747064
0.06020000	39.00000000	0.57747064
0.06030000	39.00000000	0.57747064
0.06040000	39.00000000	0.57747064
0.06050000	38.00000000	0.56180229
0.06060000	38.00000000	0.56180229
0.06070000	38.00000000	0.56180229
0.06080000	38.00000000	0.56180229
0.06090000	38.00000000	0.56180229
0.06100000	38.00000000	0.56180229
0.06110000	38.00000000	0.56180229
0.06120000	38.00000000	0.56180229
0.06130000	38.00000000	0.56180229
0.06140000	38.00000000	0.56180229
0.06150000	38.00000000	0.56180229
0.06160000	38.00000000	0.56180229
0.06170000	37.00000000	0.55745827
0.06180000	37.00000000	0.55745827
0.06190000	37.00000000	0.55745827
0.06200000	37.00000000	0.55745827
0.06210000	37.00000000	0.55745827
0.06220000	37.00000000	0.55745827
0.06230000	37.00000000	0.55745827
0.06240000	37.00000000	0.55745827
0.06250000	37.00000000	0.55745827
0.06260000	36.00000000	0.55635047
0.06270000	36.00000000	0.55635047
0.06280000	36.00000000	0.55635047
0.06290000	36.00000000	0.55635047
0.06300000	36.00000000	0.55635047
0.06310000	35.00000000	0.55402403
0.06320000	35.00000000	0.55402403
0.06330000	35.00000000	0.55402403
0.06340000	35.00000000	0.55402403
0.06350000	35.00000000	0.55402403
0.06360000	35.00000000	0.55402403
0.06370000	35.00000000	0.55402403
0.06380000	35.00000000	0.55402403
0.06390000	35.00000000	0.55402403
0.06400000	35.00000000	0.55402403
0.06410000	35.00000000	0.55402403
0.06420000	35.00000000	0.55402403
0.06430000	35.00000000	0.55402403
0.06440000	35.00000000	0.55402403
0.06450000	35.00000000	0.55402403
0.06460000	35.00000000	0.55402403
0.06470000	35.00000000	0.55402403
0.06480000	35.00000000	0.55402403
0.06490000	35.00000000	0.55402403
0.06500000	35.00000000	0.55402403
0.06510000	35.00000000	0.55402403
0.06520000	35.00000000	0.55402403
0.06530000	34.00000000	0.55396303
0.06540000	34.00000000	0.55396303
0.06550000	34.00000000	0.55396303
0.06560000	34.00000000	0.55396303
0.06570000	34.00000000	0.55396303
0.06580000	34.00000000	0.55396303
0.06590000	34.00000000	0.55396303
0.06600000	34.00000000	0.55396303
0.06610000	34.00000000	0.55396303
0.06620000	34.00000000	0.55396303
0.06630000	34.00000000	0.55396303
0.06640000	34.00000000	0.55396303
0.06650000	34.00000000	0.55396303
0.06660000	34.00000000	0.55396303
0.06670000	34.00000000	0.55396303
0.06680000	34.00000000	0.55396303
0.06690000	34.00000000	0.55396303
0.06700000	34.00000000	0.55396303
0.06710000	34.00000000	0.55396303
0.06720000	34.00000000	0.55396303
0.06730000	34.00000000	0.55396303
0.06740000	34.00000000	0.55396303
0.06750000	33.00000000	0.55371915
0.06760000	33.00000000	0.55371915
0.06770000	33.00000000	0.55371915
0.06780000	33.00000000	0.55371915
0.06790000	32.00000000	0.55365821
0.06800000	32.00000000	0.55365821
0.06810000	31.00000000	0.54511870
0.06820000	31.00000000	0.54511870
0.06830000	31.00000000	0.54511870
0.06840000	31.00000000	0.54511870
0.06850000	31.00000000	0.54511870
0.06860000	31.00000000	0.54511870
0.06870000	31.00000000	0.54511870
0.06880000	31.00000000	0.54511870
0.06890000	31.00000000	0.54511870
0.06900000	31.00000000	0.54511870
0.06910000	31.00000000	0.54511870
0.06920000	31.00000000	0.54511870
0.06930000	31.00000000	0.54511870
0.06940000	31.00000000	0.54511870
0.06950000	31.00000000	0.54511870
0.06960000	31.00000000	0.54511870
0.06970000	31.00000000	0.54511870
0.06980000	31.00000000	0.54511870
0.06990000	31.00000000	0.54511870
0.07000000	31.00000000	0.54511870
0.07010000	31.00000000	0.54511870
0.07020000	31.00000000	0.54511870
0.07030000	31.00000000	0.54511870
0.07040000	31.00000000	0.54511870
0.07050000	31.00000000	0.54511870
0.07060000	31.00000000	0.54511870
0.07070000	31.00000000	0.54511870
0.07080000	31.00000000	0.54511870
0.07090000	31.00000000	0.54511870
0.07100000	31.00000000	0.54511870
0.07110000	31.00000000	0.54511870
0.07120000	31.00000000	0.54511870
0.07130000	31.00000000	0.54511870
0.07140000	31.00000000	0.54511870
0.07150000	31.00000000	0.54511870
0.07160000	31.00000000	0.54511870
0.07170000	31.00000000	0.54511870
0.07180000	31.00000000	0.54511870
0.07190000	31.00000000	0.54511870
0.07200000	31.00000000	0.54511870
0.07210000	31.00000000	0.54511870
0.07220000	31.00000000	0.54511870
0.07230000	31.00000000	0.54511870
0.07240000	31.00000000	0.54511870
0.07250000	31.00000000	0.54511870
0.07260000	31.00000000	0.54511870
0.07270000	31.00000000	0.54511870
0.07280000	31.00000000	0.54511870
0.07290000	31.00000000	0.54511870
0.07300000	31.00000000	0.54511870
0.07310000	31.00000000	0.54511870
0.07320000	31.00000000	0.54511870
0.07330000	31.00000000	0.54511870
0.07340000	31.00000000	0.54511870
0.07350000	31.00000000	0.54511870
0.07360000	30.00000000	0.54251789
0.07370000	30.00000000	0.54251789
0.07380000	30.00000000	0.54251789
0.07390000	30.00000000	0.54251789
0.07400000	30.00000000	0.54251789
0.07410000	30.00000000	0.54251789
0.07420000	30.00000000	0.54251789
0.07430000	30.00000000	0.54251789
0.07440000	30.00000000	0.54251789
0.07450000	30.00000000	0.54251789
0.07460000	30.00000000	0.54251789
0.07470000	30.00000000	0.54251789
0.07480000	29.00000000	0.52577716
0.07490000	29.00000000	0.52577716
0.07500000	29.00000000	0.52577716
0.07510000	29.00000000	0.52577716
0.07520000	29.00000000	0.52577716
0.07530000	29.00000000	0.52577716
0.07540000	29.00000000	0.52577716
0.07550000	29.00000000	0.52577716
0.07560000	28.00000000	0.52112222
0.07570000	28.00000000	0.52112222
0.07580000	28.00000000	0.52112222
0.07590000	28.00000000	0.52112222
0.07600000	28.00000000	0.52112222
0.07610000	28.00000000	0.52112222
0.07620000	28.00000000	0.52112222
0.07630000	28.00000000	0.52112222
0.07640000	28.00000000	0.52112222
0.07650000	28.00000000	0.52112222
0.07660000	28.00000000	0.52112222
0.07670000	27.00000000	0.52068251
0.07680000	27.00000000	0.52068251
0.07690000	27.00000000	0.52068251
0.07700000	26.00000000	0.51871154
0.07710000	26.00000000	0.51871154
0.07720000	26.00000000	0.51871154
0.07730000	26.00000000	0.51871154
0.07740000	26.00000000	0.51871154
0.07750000	26.00000000	0.51871154
0.07760000	25.00000000	0.43203397
0.07770000	25.00000000	0.43203397
0.07780000	25.00000000	0.43203397
0.07790000	25.00000000	0.43203397
0.07800000	25.00000000	0.43203397
0.07810000	25.00000000	0.43203397
0.07820000	25.00000000	0.43203397
0.07830000	25.00000000	0.43203397
0.07840000	25.00000000	0.43203397
0.07850000	25.00000000	0.43203397
0.07860000	25.00000000	0.43203397
0.07870000	25.00000000	0.43203397
0.07880000	25.00000000	0.43203397
0.07890000	25.00000000	0.43203397
0.07900000	25.00000000	0.43203397
0.07910000	25.00000000	0.43203397
0.07920000	25.00000000	0.43203397
0.07930000	25.00000000	0.43203397
0.07940000	25.00000000	0.43203397
0.07950000	25.00000000	0.43203397
0.07960000	25.00000000	0.43203397
0.07970000	25.00000000	0.43203397
0.07980000	25.00000000	0.43203397
0.07990000	25.00000000	0.43203397
0.08000000	25.00000000	0.43203397
0.08010000	25.00000000	0.43203397
0.08020000	25.00000000	0.43203397
0.08030000	25.00000000	0.43203397
0.08040000	25.00000000	0.43203397
0.08050000	25.00000000	0.43203397
0.08060000	25.00000000	0.43203397
0.08070000	25.00000000	0.43203397
0.08080000	25.00000000	0.43203397
0.08090000	25.00000000	0.43203397
0.08100000	25.00000000	0.43203397
0.08110000	25.00000000	0.43203397
0.08120000	25.00000000	0.43203397
0.08130000	25.00000000	0.43203397
0.08140000	25.00000000	0.43203397
0.08150000	25.00000000	0.43203397
0.08160000	25.00000000	0.43203397
0.08170000	24.00000000	0.43017502
0.08180000	24.00000000	0.43017502
0.08190000	24.00000000	0.43017502
0.08200000	24.00000000	0.43017502
0.08210000	24.00000000	0.43017502
0.08220000	24.00000000	0.43017502
0.08230000	24.00000000	0.43017502
0.08240000	24.00000000	0.43017502
0.08250000	24.00000000	0.43017502
0.08260000	24.00000000	0.43017502
0.08270000	24.00000000	0.43017502
0.08280000	24.00000000	0.43017502
0.08290000	24.00000000	0.43017502
0.08300000	24.00000000	0.43017502
0.08310000	24.00000000	0.43017502
0.08320000	24.00000000	0.43017502
0.08330000	24.00000000	0.43017502
0.08340000	24.00000000	0.43017502
0.08350000	24.00000000	0.43017502
0.08360000	24.00000000	0.43017502
0.08370000	24.00000000	0.43017502
0.08380000	24.00000000	0.43017502
0.08390000	24.00000000	0.43017502
0.08400000	24.00000000	0.43017502
0.08410000	24.00000000	0.43017502
0.08420000	24.00000000	0.43017502
0.08430000	24.00000000	0.43017502
0.08440000	24.00000000	0.43017502
0.08450000	24.00000000	0.43017502
0.08460000	24.00000000	0.43017502
0.08470000	23.00000000	0.42216852
0.08480000	23.00000000	0.42216852
0.08490000	23.00000000	0.42216852
0.08500000	23.00000000	0.42216852
0.08510000	23.00000000	0.42216852
0.08520000	23.00000000	0.42216852
0.08530000	23.00000000	0.42216852
0.08540000	23.00000000	0.42216852
0.08550000	23.00000000	0.42216852
0.08560000	23.00000000	0.42216852
0.08570000	23.00000000	0.42216852
0.08580000	23.00000000	0.42216852
0.08590000	23.00000000	0.42216852
0.08600000	23.00000000	0.42216852
0.08610000	23.00000000	0.42216852
0.08620000	23.00000000	0.42216852
0.08630000	23.00000000	0.42216852
0.08640000	23.00000000	0.42216852
0.08650000	23.00000000	0.42216852
0.08660000	23.00000000	0.42216852
0.08670000	23.00000000	0.42216852
0.08680000	23.00000000	0.42216852
0.08690000	23.00000000	0.42216852
0.08700000	23.00000000	0.42216852
0.08710000	23.00000000	0.42216852
0.08720000	23.00000000	0.42216852
0.08730000	23.00000000	0.42216852
0.08740000	23.00000000	0.42216852
0.08750000	23.00000000	0.42216852
0.08760000	23.00000000	0.42216852
0.08770000	23.00000000	0.42216852
0.08780000	23.00000000	0.42216852
0.08790000	23.00000000	0.42216852
0.08800000	23.00000000	0.42216852
0.08810000	23.00000000	0.42216852
0.08820000	23.00000000	0.42216852
0.08830000	23.00000000	0.42216852
0.08840000	23.00000000	0.42216852
0.08850000	23.00000000	0.42216852
0.08860000	23.00000000	0.42216852
0.08870000	23.00000000	0.42216852
0.08880000	23.00000000	0.42216852
0.08890000	23.00000000	0.42216852
0.08900000	23.00000000	0.42216852
0.08910000	23.00000000	0.42216852
0.08920000	23.00000000	0.42216852
0.08930000	23.00000000	0.42216852
0.08940000	23.00000000	0.42216852
0.08950000	22.00000000	0.42173878
0.08960000	22.00000000	0.42173878
0.08970000	22.00000000	0.42173878
0.08980000	22.00000000	0.42173878
0.08990000	22.00000000	0.42173878
0.09000000	22.00000000	0.42173878
0.09010000	22.00000000	0.42173878
0.09020000	22.00000000	0.42173878
0.09030000	22.00000000	0.42173878
0.09040000	22.00000000	0.42173878
0.09050000	22.00000000	0.42173878
0.09060000	21.00000000	0.41692686
0.09070000	21.00000000	0.41692686
0.09080000	21.00000000	0.41692686
0.09090000	21.00000000	0.41692686
0.09100000	21.00000000	0.41692686
0.09110000	21.00000000	0.41692686
0.09120000	21.00000000	0.41692686
0.09130000	21.00000000	0.41692686
0.09140000	21.00000000	0.41692686
0.09150000	21.00000000	0.41692686
0.09160000	21.00000000	0.41692686
0.09170000	21.00000000	0.41692686
0.09180000	21.00000000	0.41692686
0.09190000	21.00000000	0.41692686
0.09200000	20.00000000	0.41849832
0.09210000	20.00000000	0.41849832
0.09220000	20.00000000	0.41849832
0.09230000	20.00000000	0.41849832
0.09240000	20.00000000	0.41849832
0.09250000	20.00000000	0.41849832
0.09260000	20.00000000	0.41849832
0.09270000	20.00000000	0.41849832
0.09280000	20.00000000	0.41849832
0.09290000	20.00000000	0.41849832
0.09300000	20.00000000	0.41849832
0.09310000	20.00000000	0.41849832
0.09320000	20.00000000	0.41849832
0.09330000	20.00000000	0.41849832
0.09340000	20.00000000	0.41849832
0.09350000	20.00000000	0.41849832
0.09360000	20.00000000	0.41849832
0.09370000	20.00000000	0.41849832
0.09380000	19.00000000	0.41704331
0.09390000	19.00000000	0.41704331
0.09400000	19.00000000	0.41704331
0.09410000	19.00000000	0.41704331
0.09420000	19.00000000	0.41704331
0.09430000	19.00000000	0.41704331
0.09440000	19.00000000	0.41704331
0.09450000	19.00000000	0.41704331
0.09460000	19.00000000	0.41704331
0.09470000	19.00000000	0.41704331
0.09480000	19.00000000	0.41704331
0.09490000	19.00000000	0.41704331
0.09500000	19.00000000	0.41704331
0.09510000	19.00000000	0.41704331
0.09520000	19.00000000	0.41704331
0.09530000	19.00000000	0.41704331
0.09540000	19.00000000	0.41704331
0.09550000	19.00000000	0.41704331
0.09560000	19.00000000	0.41704331
0.09570000	19.00000000	0.41704331
0.09580000	19.00000000	0.41704331
0.09590000	19.00000000	0.41704331
0.09600000	19.00000000	0.41704331
0.09610000	19.00000000	0.41704331
0.09620000	19.00000000	0.41704331
0.09630000	19.00000000	0.41704331
0.09640000	18.00000000	0.41347548
0.09650000	18.00000000	0.41347548
0.09660000	18.00000000	0.41347548
0.09670000	18.00000000	0.41347548
0.09680000	18.00000000	0.41347548
0.09690000	18.00000000	0.41347548
0.09700000	18.00000000	0.41347548
0.09710000	18.00000000	0.41347548
0.09720000	18.00000000	0.41347548
0.09730000	18.00000000	0.41347548
0.09740000	18.00000000	0.41347548
0.09750000	18.00000000	0.41347548
0.09760000	18.00000000	0.41347548
0.09770000	18.00000000	0.41347548
0.09780000	18.00000000	0.41347548
0.09790000	18.00000000	0.41347548
0.09800000	18.00000000	0.41347548
0.09810000	18.00000000	0.41347548
0.09820000	18.00000000	0.41347548
0.09830000	18.00000000	0.41347548
0.09840000	18.00000000	0.41347548
0.09850000	18.00000000	0.41347548
0.09860000	18.00000000	0.41347548
0.09870000	18.00000000	0.41347548
0.09880000	18.00000000	0.41347548
0.09890000	18.00000000	0.41347548
0.09900000	18.00000000	0.41347548
0.09910000	18.00000000	0.41347548
0.09920000	18.00000000	0.41347548
0.09930000	18.00000000	0.41347548
0.09940000	18.00000000	0.41347548
0.09950000	18.00000000	0.41347548
0.09960000	18.00000000	0.41347548
0.09970000	18.00000000	0.41347548
0.09980000	18.00000000	0.41347548
0.09990000	18.00000000	0.41347548
0.10000000	18.00000000	0.41347548
0.10010000	18.00000000	0.41347548
0.10020000	18.00000000	0.41347548
0.10030000	18.00000000	0.41347548
0.10040000	18.00000000	0.41347548
0.10050000	18.00000000	0.41347548
0.10060000	18.00000000	0.41347548
0.10070000	18.00000000	0.41347548
0.10080000	18.00000000	0.41347548
0.10090000	18.00000000	0.41347548
0.10100000	18.00000000	0.41347548
0.10110000	18.00000000	0.41347548
0.10120000	18.00000000	0.41347548
0.10130000	18.00000000	0.41347548
0.10140000	18.00000000	0.41347548
0.10150000	18.00000000	0.41347548
0.10160000	18.00000000	0.41347548
0.10170000	18.00000000	0.41347548
0.10180000	18.00000000	0.41347548
0.10190000	18.00000000	0.41347548
0.10200000	18.00000000	0.41347548
0.10210000	17.00000000	0.24574024
0.10220000	17.00000000	0.24574024
0.10230000	17.00000000	0.24574024
0.10240000	17.00000000	0.24574024
0.10250000	17.00000000	0.24574024
0.10260000	17.00000000	0.24574024
0.10270000	17.00000000	0.24574024
0.10280000	17.00000000	0.24574024
0.10290000	17.00000000	0.24574024
0.10300000	17.00000000	0.24574024
0.10310000	17.00000000	0.24574024
0.10320000	17.00000000	0.24574024
0.10330000	17.00000000	0.24574024
0.10340000	17.00000000	0.24574024
0.10350000	17.00000000	0.24574024
0.10360000	17.00000000	0.24574024
0.10370000	17.00000000	0.24574024
0.10380000	17.00000000	0.24574024
0.10390000	17.00000000	0.24574024
0.10400000	17.00000000	0.24574024
0.10410000	17.00000000	0.24574024
0.10420000	16.00000000	0.24555646
0.10430000	16.00000000	0.24555646
0.10440000	16.00000000	0.24555646
0.10450000	16.00000000	0.24555646
0.10460000	16.00000000	0.24555646
0.10470000	16.00000000	0.24555646
0.10480000	16.00000000	0.24555646
0.10490000	16.00000000	0.24555646
0.10500000	16.00000000	0.24555646
0.10510000	16.00000000	0.24555646
0.10520000	16.00000000	0.24555646
0.10530000	16.00000000	0.24555646
0.10540000	16.00000000	0.24555646
0.10550000	16.00000000	0.24555646
0.10560000	16.00000000	0.24555646
0.10570000	16.00000000	0.24555646
0.10580000	16.00000000	0.24555646
0.10590000	16.00000000	0.24555646
0.10600000	15.00000000	0.24142781
0.10610000	15.00000000	0.24142781
0.10620000	15.00000000	0.24142781
0.10630000	15.00000000	0.24142781
0.10640000	15.00000000	0.24142781
0.10650000	15.00000000	0.24142781
0.10660000	15.00000000	0.24142781
0.10670000	15.00000000	0.24142781
0.10680000	15.00000000	0.24142781
0.10690000	15.00000000	0.24142781
0.10700000	15.00000000	0.24142781
0.10710000	15.00000000	0.24142781
0.10720000	15.00000000	0.24142781
0.10730000	15.00000000	0.24142781
0.10740000	15.00000000	0.24142781
0.10750000	15.00000000	0.24142781
0.10760000	15.00000000	0.24142781
0.10770000	15.00000000	0.24142781
0.10780000	15.00000000	0.24142781
0.10790000	15.00000000	0.24142781
0.10800000	15.00000000	0.24142781
0.10810000	15.00000000	0.24142781
0.10820000	15.00000000	0.24142781
0.10830000	15.00000000	0.24142781
0.10840000	15.00000000	0.24142781
0.10850000	15.00000000	0.24142781
0.10860000	15.00000000	0.24142781
0.10870000	15.00000000	0.24142781
0.10880000	15.00000000	0.24142781
0.10890000	15.00000000	0.24142781
0.10900000	15.00000000	0.24142781
0.10910000	15.00000000	0.24142781
0.10920000	15.00000000	0.24142781
0.10930000	15.00000000	0.24142781
0.10940000	15.00000000	0.24142781
0.10950000	15.00000000	0.24142781
0.10960000	15.00000000	0.24142781
0.10970000	15.00000000	0.24142781
0.10980000	15.00000000	0.24142781
0.10990000	15.00000000	0.24142781
0.11000000	15.00000000	0.24142781
0.11010000	15.00000000	0.24142781
0.11020000	15.00000000	0.24142781
0.11030000	15.00000000	0.24142781
0.11040000	15.00000000	0.24142781
0.11050000	15.00000000	0.24142781
0.11060000	15.00000000	0.24142781
0.11070000	15.00000000	0.24142781
0.11080000	15.00000000	0.24142781
0.11090000	15.00000000	0.24142781
0.11100000	15.00000000	0.24142781
0.11110000	15.00000000	0.24142781
0.11120000	15.00000000	0.24142781
0.11130000	15.00000000	0.24142781
0.11140000	15.00000000	0.24142781
0.11150000	15.00000000	0.24142781
0.11160000	15.00000000	0.24142781
0.11170000	15.00000000	0.24142781
0.11180000	15.00000000	0.24142781
0.11190000	15.00000000	0.24142781
0.11200000	15.00000000	0.24142781
0.11210000	14.00000000	0.24138299
0.11220000	14.00000000	0.24138299
0.11230000	14.00000000	0.24138299
0.11240000	14.00000000	0.24138299
0.11250000	14.00000000	0.24138299
0.11260000	14.00000000	0.24138299
0.11270000	14.00000000	0.24138299
0.11280000	14.00000000	0.24138299
0.11290000	14.00000000	0.24138299
0.11300000	14.00000000	0.24138299
0.11310000	14.00000000	0.24138299
0.11320000	14.00000000	0.24138299
0.11330000	14.00000000	0.24138299
0.11340000	13.00000000	0.24115908
0.11350000	13.00000000	0.24115908
0.11360000	13.00000000	0.24115908
0.11370000	13.00000000	0.24115908
0.11380000	13.00000000	0.24115908
0.11390000	13.00000000	0.24115908
0.11400000	13.00000000	0.24115908
0.11410000	12.00000000	0.23700544
0.11420000	12.00000000	0.23700544
0.11430000	12.00000000	0.23700544
0.11440000	12.00000000	0.23700544
0.11450000	12.00000000	0.23700544
0.11460000	12.00000000	0.23700544
0.11470000	12.00000000	0.23700544
0.11480000	12.00000000	0.23700544
0.11490000	12.00000000	0.23700544
0.11500000	12.00000000	0.23700544
0.11510000	12.00000000	0.23700544
0.11520000	12.00000000	0.23700544
0.11530000	12.00000000	0.23700544
0.11540000	12.00000000	0.23700544
0.11550000	12.00000000	0.23700544
0.11560000	12.00000000	0.23700544
0.11570000	12.00000000	0.23700544
0.11580000	12.00000000	0.23700544
0.11590000	12.00000000	0.23700544
0.11600000	12.00000000	0.23700544
0.11610000	12.00000000	0.23700544
0.11620000	12.00000000	0.23700544
0.11630000	12.00000000	0.23700544
0.11640000	12.00000000	0.23700544
0.11650000	12.00000000	0.23700544
0.11660000	12.00000000	0.23700544
0.11670000	12.00000000	0.23700544
0.11680000	12.00000000	0.23700544
0.11690000	12.00000000	0.23700544
0.11700000	12.00000000	0.23700544
0.11710000	12.00000000	0.23700544
0.11720000	12.00000000	0.23700544
0.11730000	12.00000000	0.23700544
0.11740000	12.00000000	0.23700544
0.11750000	12.00000000	0.23700544
0.11760000	12.00000000	0.23700544
0.11770000	12.00000000	0.23700544
0.11780000	12.00000000	0.23700544
0.11790000	12.00000000	0.23700544
0.11800000	12.00000000	0.23700544
0.11810000	12.00000000	0.23700544
0.11820000	12.00000000	0.23700544
0.11830000	12.00000000	0.23700544
0.11840000	11.00000000	0.22786499
0.11850000	11.00000000	0.22786499
0.11860000	11.00000000	0.22786499
0.11870000	11.00000000	0.22786499
0.11880000	11.00000000	0.22786499
0.11890000	11.00000000	0.22786499
0.11900000	11.00000000	0.22786499
0.11910000	11.00000000	0.22786499
0.11920000	11.00000000	0.22786499
0.11930000	11.00000000	0.22786499
0.11940000	11.00000000	0.22786499
0.11950000	11.00000000	0.22786499
0.11960000	11.00000000	0.22786499
0.11970000	11.00000000	0.22786499
0.11980000	11.00000000	0.22786499
0.11990000	11.00000000	0.22786499
0.12000000	11.00000000	0.22786499
0.12010000	11.00000000	0.22786499
0.12020000	11.00000000	0.22786499
0.12030000	11.00000000	0.22786499
0.12040000	11.00000000	0.22786499
0.12050000	11.00000000	0.22786499
0.12060000	11.00000000	0.22786499
0.12070000	11.00000000	0.22786499
0.12080000	11.00000000	0.22786499
0.12090000	11.00000000	0.22786499
0.12100000	11.00000000	0.22786499
0.12110000	11.00000000	0.22786499
0.12120000	11.00000000	0.22786499
0.12130000	11.00000000	0.22786499
0.12140000	11.00000000	0.22786499
0.12150000	11.00000000	0.22786499
0.12160000	11.00000000	0.22786499
0.12170000	11.00000000	0.22786499
0.12180000	11.00000000	0.22786499
0.12190000	11.00000000	0.22786499
0.12200000	11.00000000	0.22786499
0.12210000	11.00000000	0.22786499
0.12220000	11.00000000	0.22786499
0.12230000	11.00000000	0.22786499
0.12240000	11.00000000	0.22786499
0.12250000	11.00000000	0.22786499
0.12260000	11.00000000	0.22786499
0.12270000	11.00000000	0.22786499
0.12280000	11.00000000	0.22786499
0.12290000	11.00000000	0.22786499
0.12300000	11.00000000	0.22786499
0.12310000	11.00000000	0.22786499
0.12320000	11.00000000	0.22786499
0.12330000	11.00000000	0.22786499
0.12340000	11.00000000	0.22786499
0.12350000	11.00000000	0.22786499
0.12360000	11.00000000	0.22786499
0.12370000	11.00000000	0.22786499
0.12380000	11.00000000	0.22786499
0.12390000	11.00000000	0.22786499
0.12400000	11.00000000	0.22786499
0.12410000	11.00000000	0.22786499
0.12420000	11.00000000	0.22786499
0.12430000	11.00000000	0.22786499
0.12440000	11.00000000	0.22786499
0.12450000	11.00000000	0.22786499
0.12460000	11.00000000	0.22786499
0.12470000	11.00000000	0.22786499
0.12480000	11.00000000	0.22786499
0.12490000	11.00000000	0.22786499
0.12500000	11.00000000	0.22786499
0.12510000	11.00000000	0.22786499
0.12520000	11.00000000	0.22786499
0.12530000	11.00000000	0.22786499
0.12540000	11.00000000	0.22786499
0.12550000	11.00000000	0.22786499
0.12560000	11.00000000	0.22786499
0.12570000	11.00000000	0.22786499
0.12580000	11.00000000	0.22786499
0.12590000	11.00000000	0.22786499
0.12600000	11.00000000	0.22786499
0.12610000	11.00000000	0.22786499
0.12620000	11.00000000	0.22786499
0.12630000	11.00000000	0.22786499
0.12640000	11.00000000	0.22786499
0.12650000	11.00000000	0.22786499
0.12660000	11.00000000	0.22786499
0.12670000	11.00000000	0.22786499
0.12680000	11.00000000	0.22786499
0.12690000	11.00000000	0.22786499
0.12700000	11.00000000	0.22786499
0.12710000	11.00000000	0.22786499
0.12720000	11.00000000	0.22786499
0.12730000	11.00000000	0.22786499
0.12740000	11.00000000	0.22786499
0.12750000	11.00000000	0.22786499
0.12760000	11.00000000	0.22786499
0.12770000	11.00000000	0.22786499
0.12780000	11.00000000	0.22786499
0.12790000	11.00000000	0.22786499
0.12800000	11.00000000	0.22786499
0.12810000	11.00000000	0.22786499
0.12820000	11.00000000	0.22786499
0.12830000	11.00000000	0.22786499
0.12840000	11.00000000	0.22786499
0.12850000	11.00000000	0.22786499
0.12860000	11.00000000	0.22786499
0.12870000	11.00000000	0.22786499
0.12880000	11.00000000	0.22786499
0.12890000	11.00000000	0.22786499
0.12900000	11.00000000	0.22786499
0.12910000	10.00000000	0.22437932
0.12920000	10.00000000	0.22437932
0.12930000	10.00000000	0.22437932
0.12940000	10.00000000	0.22437932
0.12950000	10.00000000	0.22437932
0.12960000	10.00000000	0.22437932
0.12970000	10.00000000	0.22437932
0.12980000	9.00000000	0.21334755
0.12990000	9.00000000	0.21334755
0.13000000	9.00000000	0.21334755
0.13010000	9.00000000	0.21334755
0.13020000	9.00000000	0.21334755
0.13030000	9.00000000	0.21334755
0.13040000	9.00000000	0.21334755
0.13050000	9.00000000	0.21334755
0.13060000	9.00000000	0.21334755
0.13070000	9.00000000	0.21334755
0.13080000	9.00000000	0.21334755
0.13090000	9.00000000	0.21334755
0.13100000	9.00000000	0.21334755
0.13110000	9.00000000	0.21334755
0.13120000	9.00000000	0.21334755
0.13130000	9.00000000	0.21334755
0.13140000	9.00000000	0.21334755
0.13150000	9.00000000	0.21334755
0.13160000	9.00000000	0.21334755
0.13170000	9.00000000	0.21334755
0.13180000	9.00000000	0.21334755
0.13190000	9.00000000	0.21334755
0.13200000	9.00000000	0.21334755
0.13210000	9.00000000	0.21334755
0.13220000	9.00000000	0.21334755
0.13230000	9.00000000	0.21334755
0.13240000	9.00000000	0.21334755
0.13250000	9.00000000	0.21334755
0.13260000	9.00000000	0.21334755
0.13270000	9.00000000	0.21334755
0.13280000	9.00000000	0.21334755
0.13290000	9.00000000	0.21334755
0.13300000	9.00000000	0.21334755
0.13310000	9.00000000	0.21334755
0.13320000	9.00000000	0.21334755
0.13330000	9.00000000	0.21334755
0.13340000	9.00000000	0.21334755
0.13350000	9.00000000	0.21334755
0.13360000	9.00000000	0.21334755
0.13370000	9.00000000	0.21334755
0.13380000	9.00000000	0.21334755
0.13390000	9.00000000	0.21334755
0.13400000	9.00000000	0.21334755
0.13410000	9.00000000	0.21334755
0.13420000	9.00000000	0.21334755
0.13430000	9.00000000	0.21334755
0.13440000	9.00000000	0.21334755
0.13450000	9.00000000	0.21334755
0.13460000	9.00000000	0.21334755
0.13470000	9.00000000	0.21334755
0.13480000	9.00000000	0.21334755
0.13490000	9.00000000	0.21334755
0.13500000	9.00000000	0.21334755
0.13510000	9.00000000	0.21334755
0.13520000	9.00000000	0.21334755
0.13530000	9.00000000	0.21334755
0.13540000	9.00000000	0.21334755
0.13550000	9.00000000	0.21334755
0.13560000	9.00000000	0.21334755
0.13570000	9.00000000	0.21334755
0.13580000	9.00000000	0.21334755
0.13590000	9.00000000	0.21334755
0.13600000	9.00000000	0.21334755
0.13610000	9.00000000	0.21334755
0.13620000	8.00000000	0.16378439
0.13630000	8.00000000	0.16378439
0.13640000	8.00000000	0.16378439
0.13650000	8.00000000	0.16378439
0.13660000	8.00000000	0.16378439
0.13670000	8.00000000	0.16378439
0.13680000	8.00000000	0.16378439
0.13690000	8.00000000	0.16378439
0.13700000	8.00000000	0.16378439
0.13710000	8.00000000	0.16378439
0.13720000	8.00000000	0.16378439
0.13730000	8.00000000	0.16378439
0.13740000	8.00000000	0.16378439
0.13750000	8.00000000	0.16378439
0.13760000	8.00000000	0.16378439
0.13770000	8.00000000	0.16378439
0.13780000	8.00000000	0.16378439
0.13790000	8.00000000	0.16378439
0.13800000	8.00000000	0.16378439
0.13810000	8.00000000	0.16378439
0.13820000	8.00000000	0.16378439
0.13830000	8.00000000	0.16378439
0.13840000	8.00000000	0.16378439
0.13850000	8.00000000	0.16378439
0.13860000	8.00000000	0.16378439
0.13870000	8.00000000	0.16378439
0.13880000	8.00000000	0.16378439
0.13890000	8.00000000	0.16378439
0.13900000	8.00000000	0.16378439
0.13910000	8.00000000	0.16378439
0.13920000	8.00000000	0.16378439
0.13930000	8.00000000	0.16378439
0.13940000	8.00000000	0.16378439
0.13950000	8.00000000	0.16378439
0.13960000	8.00000000	0.16378439
0.13970000	8.00000000	0.16378439
0.13980000	8.00000000	0.16378439
0.13990000	8.00000000	0.16378439
0.14000000	8.00000000	0.16378439
0.14010000	8.00000000	0.16378439
0.14020000	8.00000000	0.16378439
0.14030000	8.00000000	0.16378439
0.14040000	8.00000000	0.16378439
0.14050000	8.00000000	0.16378439
0.14060000	8.00000000	0.16378439
0.14070000	8.00000000	0.16378439
0.14080000	8.00000000	0.16378439
0.14090000	8.00000000	0.16378439
0.14100000	8.00000000	0.16378439
0.14110000	8.00000000	0.16378439
0.14120000	8.00000000	0.16378439
0.14130000	8.00000000	0.16378439
0.14140000	8.00000000	0.16378439
0.14150000	7.00000000	0.16374887
0.14160000	7.00000000	0.16374887
0.14170000	7.00000000	0.16374887
0.14180000	7.00000000	0.16374887
0.14190000	7.00000000	0.16374887
0.14200000	7.00000000	0.16374887
0.14210000	7.00000000	0.16374887
0.14220000	7.00000000	0.16374887
0.14230000	7.00000000	0.16374887
0.14240000	7.00000000	0.16374887
0.14250000	7.00000000	0.16374887
0.14260000	7.00000000	0.16374887
0.14270000	7.00000000	0.16374887
0.14280000	7.00000000	0.16374887
0.14290000	7.00000000	0.16374887
0.14300000	7.00000000	0.16374887
0.14310000	7.00000000	0.16374887
0.14320000	7.00000000	0.16374887
0.14330000	7.00000000	0.16374887
0.14340000	7.00000000	0.16374887
0.14350000	7.00000000	0.16374887
0.14360000	7.00000000	0.16374887
0.14370000	7.00000000	0.16374887
0.14380000	7.00000000	0.16374887
0.14390000	7.00000000	0.16374887
0.14400000	7.00000000	0.16374887
0.14410000	7.00000000	0.16374887
0.14420000	7.00000000	0.16374887
0.14430000	7.00000000	0.16374887
0.14440000	7.00000000	0.16374887
0.14450000	7.00000000	0.16374887
0.14460000	7.00000000	0.16374887
0.14470000	7.00000000	0.16374887
0.14480000	7.00000000	0.16374887
0.14490000	7.00000000	0.16374887
0.14500000	7.00000000	0.16374887
0.14510000	7.00000000	0.16374887
0.14520000	7.00000000	0.16374887
0.14530000	7.00000000	0.16374887
0.14540000	7.00000000	0.16374887
0.14550000	7.00000000	0.16374887
0.14560000	6.00000000	0.16334107
0.14570000	6.00000000	0.16334107
0.14580000	6.00000000	0.16334107
0.14590000	6.00000000	0.16334107
0.14600000	6.00000000	0.16334107
0.14610000	6.00000000	0.16334107
0.14620000	6.00000000	0.16334107
0.14630000	6.00000000	0.16334107
0.14640000	6.00000000	0.16334107
0.14650000	6.00000000	0.16334107
0.14660000	6.00000000	0.16334107
0.14670000	5.00000000	0.04624384
0.14680000	5.00000000	0.04624384
0.14690000	5.00000000	0.04624384
0.14700000	5.00000000	0.04624384
0.14710000	5.00000000	0.04624384
0.14720000	5.00000000	0.04624384
0.14730000	5.00000000	0.04624384
0.14740000	5.00000000	0.04624384
0.14750000	5.00000000	0.04624384
0.14760000	5.00000000	0.04624384
0.14770000	5.00000000	0.04624384
0.14780000	5.00000000	0.04624384
0.14790000	5.00000000	0.04624384
0.14800000	5.00000000	0.04624384
0.14810000	5.00000000	0.04624384
0.14820000	5.00000000	0.04624384
0.14830000	5.00000000	0.04624384
0.14840000	5.00000000	0.04624384
0.14850000	5.00000000	0.04624384
0.14860000	5.00000000	0.04624384
0.14870000	5.00000000	0.04624384
0.14880000	5.00000000	0.04624384
0.14890000	5.00000000	0.04624384
0.14900000	5.00000000	0.04624384
0.14910000	5.00000000	0.04624384
0.14920000	5.00000000	0.04624384
0.14930000	5.00000000	0.04624384
0.14940000	5.00000000	0.04624384
0.14950000	5.00000000	0.04624384
0.14960000	5.00000000	0.04624384
0.14970000	5.00000000	0.04624384
0.14980000	5.00000000	0.04624384
0.14990000	5.00000000	0.04624384
0.15000000	5.00000000	0.04624384
0.15010000	5.00000000	0.04624384
0.15020000	5.00000000	0.04624384
0.15030000	5.00000000	0.04624384
0.15040000	5.00000000	0.04624384
0.15050000	5.00000000	0.04624384
0.15060000	5.00000000	0.04624384
0.15070000	5.00000000	0.04624384
0.15080000	5.00000000	0.04624384
0.15090000	5.00000000	0.04624384
0.15100000	5.00000000	0.04624384
0.15110000	5.00000000	0.04624384
0.15120000	5.00000000	0.04624384
0.15130000	5.00000000	0.04624384
0.15140000	5.00000000	0.04624384
0.15150000	5.00000000	0.04624384
0.15160000	5.00000000	0.04624384
0.15170000	5.00000000	0.04624384
0.15180000	5.00000000	0.04624384
0.15190000	5.00000000	0.04624384
0.15200000	4.00000000	0.04327433
0.15210000	4.00000000	0.04327433
0.15220000	4.00000000	0.04327433
0.15230000	4.00000000	0.04327433
0.15240000	4.00000000	0.04327433
0.15250000	4.00000000	0.04327433
0.15260000	4.00000000	0.04327433
0.15270000	4.00000000	0.04327433
0.15280000	4.00000000	0.04327433
0.15290000	4.00000000	0.04327433
0.15300000	4.00000000	0.04327433
0.15310000	4.00000000	0.04327433
0.15320000	4.00000000	0.04327433
0.15330000	4.00000000	0.04327433
0.15340000	4.00000000	0.04327433
0.15350000	4.00000000	0.04327433
0.15360000	4.00000000	0.04327433
0.15370000	4.00000000	0.04327433
0.15380000	4.00000000	0.04327433
0.15390000	4.00000000	0.04327433
0.15400000	4.00000000	0.04327433
0.15410000	4.00000000	0.04327433
0.15420000	4.00000000	0.04327433
0.15430000	4.00000000	0.04327433
0.15440000	4.00000000	0.04327433
0.15450000	4.00000000	0.04327433
0.15460000	4.00000000	0.04327433
0.15470000	4.00000000	0.04327433
0.15480000	4.00000000	0.04327433
0.15490000	4.00000000	0.04327433
0.15500000	4.00000000	0.04327433
0.15510000	4.00000000	0.04327433
0.15520000	4.00000000	0.04327433
0.15530000	4.00000000	0.04327433
0.15540000	4.00000000	0.04327433
0.15550000	4.00000000	0.04327433
0.15560000	4.00000000	0.04327433
0.15570000	4.00000000	0.04327433
0.15580000	4.00000000	0.04327433
0.15590000	4.00000000	0.04327433
0.15600000	4.00000000	0.04327433
0.15610000	4.00000000	0.04327433
0.15620000	4.00000000	0.04327433
0.15630000	4.00000000	0.04327433
0.15640000	4.00000000	0.04327433
0.15650000	4.00000000	0.04327433
0.15660000	4.00000000	0.04327433
0.15670000	4.00000000	0.04327433
0.15680000	4.00000000	0.04327433
0.15690000	4.00000000	0.04327433
0.15700000	4.00000000	0.04327433
0.15710000	4.00000000	0.04327433
0.15720000	4.00000000	0.04327433
0.15730000	4.00000000	0.04327433
0.15740000	4.00000000	0.04327433
0.15750000	4.00000000	0.04327433
0.15760000	4.00000000	0.04327433
0.15770000	4.00000000	0.04327433
0.15780000	4.00000000	0.04327433
0.15790000	4.00000000	0.04327433
0.15800000	4.00000000	0.04327433
0.15810000	4.00000000	0.04327433
0.15820000	4.00000000	0.04327433
0.15830000	4.00000000	0.04327433
0.15840000	4.00000000	0.04327433
0.15850000	4.00000000	0.04327433
0.15860000	4.00000000	0.04327433
0.15870000	4.00000000	0.04327433
0.15880000	4.00000000	0.04327433
0.15890000	4.00000000	0.04327433
0.15900000	4.00000000	0.04327433
0.15910000	4.00000000	0.04327433
0.15920000	4.00000000	0.04327433
0.15930000	4.00000000	0.04327433
0.15940000	4.00000000	0.04327433
0.15950000	4.00000000	0.04327433
0.15960000	4.00000000	0.04327433
0.15970000	4.00000000	0.04327433
0.15980000	4.00000000	0.04327433
0.15990000	4.00000000	0.04327433
0.16000000	4.00000000	0.04327433
0.16010000	4.00000000	0.04327433
0.16020000	4.00000000	0.04327433
0.16030000	4.00000000	0.04327433
0.16040000	4.00000000	0.04327433
0.16050000	4.00000000	0.04327433
0.16060000	4.00000000	0.04327433
0.16070000	4.00000000	0.04327433
0.16080000	4.00000000	0.04327433
0.16090000	4.00000000	0.04327433
0.16100000	4.00000000	0.04327433
0.16110000	4.00000000	0.04327433
0.16120000	4.00000000	0.04327433
0.16130000	4.00000000	0.04327433
0.16140000	4.00000000	0.04327433
0.16150000	4.00000000	0.04327433
0.16160000	4.00000000	0.04327433
0.16170000	4.00000000	0.04327433
0.16180000	3.00000000	0.00294183
0.16190000	3.00000000	0.00294183
0.16200000	3.00000000	0.00294183
0.16210000	3.00000000	0.00294183
0.16220000	3.00000000	0.00294183
0.16230000	3.00000000	0.00294183
0.16240000	3.00000000	0.00294183
0.16250000	3.00000000	0.00294183
0.16260000	3.00000000	0.00294183
0.16270000	3.00000000	0.00294183
0.16280000	3.00000000	0.00294183
0.16290000	3.00000000	0.00294183
0.16300000	3.00000000	0.00294183
0.16310000	3.00000000	0.00294183
0.16320000	3.00000000	0.00294183
0.16330000	3.00000000	0.00294183
0.16340000	3.00000000	0.00294183
0.16350000	3.00000000	0.00294183
0.16360000	3.00000000	0.00294183
0.16370000	3.00000000	0.00294183
0.16380000	3.00000000	0.00294183
0.16390000	3.00000000	0.00294183
0.16400000	3.00000000	0.00294183
0.16410000	3.00000000	0.00294183
0.16420000	3.00000000	0.00294183
0.16430000	3.00000000	0.00294183
0.16440000	3.00000000	0.00294183
0.16450000	3.00000000	0.00294183
0.16460000	3.00000000	0.00294183
0.16470000	3.00000000	0.00294183
0.16480000	3.00000000	0.00294183
0.16490000	3.00000000	0.00294183
0.16500000	3.00000000	0.00294183
0.16510000	3.00000000	0.00294183
0.16520000	3.00000000	0.00294183
0.16530000	3.00000000	0.00294183
0.16540000	3.00000000	0.00294183
0.16550000	3.00000000	0.00294183
0.16560000	3.00000000	0.00294183
0.16570000	3.00000000	0.00294183
0.16580000	3.00000000	0.00294183
0.16590000	3.00000000	0.00294183
0.16600000	3.00000000	0.00294183
0.16610000	3.00000000	0.00294183
0.16620000	3.00000000	0.00294183
0.16630000	3.00000000	0.00294183
0.16640000	3.00000000	0.00294183
0.16650000	3.00000000	0.00294183
0.16660000	3.00000000	0.00294183
0.16670000	3.00000000	0.00294183
0.16680000	3.00000000	0.00294183
0.16690000	3.00000000	0.00294183
0.16700000	3.00000000	0.00294183
0.16710000	3.00000000	0.00294183
0.16720000	3.00000000	0.00294183
0.16730000	3.00000000	0.00294183
0.16740000	3.00000000	0.00294183
0.16750000	3.00000000	0.00294183
0.16760000	3.00000000	0.00294183
0.16770000	3.00000000	0.00294183
0.16780000	3.00000000	0.00294183
0.16790000	3.00000000	0.00294183
0.16800000	3.00000000	0.00294183
0.16810000	3.00000000	0.00294183
0.16820000	3.00000000	0.00294183
0.16830000	3.00000000	0.00294183
0.16840000	3.00000000	0.00294183
0.16850000	3.00000000	0.00294183
0.16860000	3.00000000	0.00294183
0.16870000	3.00000000	0.00294183
0.16880000	3.00000000	0.00294183
0.16890000	3.00000000	0.00294183
0.16900000	3.00000000	0.00294183
0.16910000	3.00000000	0.00294183
0.16920000	3.00000000	0.00294183
0.16930000	3.00000000	0.00294183
0.16940000	3.00000000	0.00294183
0.16950000	3.00000000	0.00294183
0.16960000	3.00000000	0.00294183
0.16970000	3.00000000	0.00294183
0.16980000	3.00000000	0.00294183
0.16990000	3.00000000	0.00294183
0.17000000	3.00000000	0.00294183
0.17010000	3.00000000	0.00294183
0.17020000	3.00000000	0.00294183
0.17030000	3.00000000	0.00294183
0.17040000	3.00000000	0.00294183
0.17050000	3.00000000	0.00294183
0.17060000	3.00000000	0.00294183
0.17070000	3.00000000	0.00294183
0.17080000	3.00000000	0.00294183
0.17090000	3.00000000	0.00294183
0.17100000	3.00000000	0.00294183
0.17110000	3.00000000	0.00294183
0.17120000	3.00000000	0.00294183
0.17130000	3.00000000	0.00294183
0.17140000	3.00000000	0.00294183
0.17150000	3.00000000	0.00294183
0.17160000	3.00000000	0.00294183
0.17170000	3.00000000	0.00294183
0.17180000	3.00000000	0.00294183
0.17190000	3.00000000	0.00294183
0.17200000	3.00000000	0.00294183
0.17210000	3.00000000	0.00294183
0.17220000	3.00000000	0.00294183
0.17230000	3.00000000	0.00294183
0.17240000	3.00000000	0.00294183
0.17250000	3.00000000	0.00294183
0.17260000	3.00000000	0.00294183
0.17270000	3.00000000	0.00294183
0.17280000	3.00000000	0.00294183
0.17290000	3.00000000	0.00294183
0.17300000	3.00000000	0.00294183
0.17310000	3.00000000	0.00294183
0.17320000	3.00000000	0.00294183
0.17330000	3.00000000	0.00294183
0.17340000	3.00000000	0.00294183
0.17350000	3.00000000	0.00294183
0.17360000	3.00000000	0.00294183
0.17370000	3.00000000	0.00294183
0.17380000	3.00000000	0.00294183
0.17390000	3.00000000	0.00294183
0.17400000	3.00000000	0.00294183
0.17410000	3.00000000	0.00294183
0.17420000	3.00000000	0.00294183
0.17430000	3.00000000	0.00294183
0.17440000	3.00000000	0.00294183
0.17450000	3.00000000	0.00294183
0.17460000	3.00000000	0.00294183
0.17470000	3.00000000	0.00294183
0.17480000	3.00000000	0.00294183
0.17490000	3.00000000	0.00294183
0.17500000	3.00000000	0.00294183
0.17510000	3.00000000	0.00294183
0.17520000	3.00000000	0.00294183
0.17530000	3.00000000	0.00294183
0.17540000	3.00000000	0.00294183
0.17550000	3.00000000	0.00294183
0.17560000	3.00000000	0.00294183
0.17570000	3.00000000	0.00294183
0.17580000	3.00000000	0.00294183
0.17590000	3.00000000	0.00294183
0.17600000	3.00000000	0.00294183
0.17610000	3.00000000	0.00294183
0.17620000	3.00000000	0.00294183
0.17630000	3.00000000	0.00294183
0.17640000	3.00000000	0.00294183
0.17650000	3.00000000	0.00294183
0.17660000	3.00000000	0.00294183
0.17670000	3.00000000	0.00294183
0.17680000	3.00000000	0.00294183
0.17690000	3.00000000	0.00294183
0.17700000	3.00000000	0.00294183
0.17710000	3.00000000	0.00294183
0.17720000	3.00000000	0.00294183
0.17730000	3.00000000	0.00294183
0.17740000	3.00000000	0.00294183
0.17750000	3.00000000	0.00294183
0.17760000	3.00000000	0.00294183
0.17770000	3.00000000	0.00294183
0.17780000	3.00000000	0.00294183
0.17790000	3.00000000	0.00294183
0.17800000	3.00000000	0.00294183
0.17810000	3.00000000	0.00294183
0.17820000	3.00000000	0.00294183
0.17830000	2.00000000	0.00293524
0.17840000	2.00000000	0.00293524
0.17850000	2.00000000	0.00293524
0.17860000	2.00000000	0.00293524
0.17870000	2.00000000	0.00293524
0.17880000	2.00000000	0.00293524
0.17890000	2.00000000	0.00293524
0.17900000	2.00000000	0.00293524
0.17910000	2.00000000	0.00293524
0.17920000	2.00000000	0.00293524
0.17930000	2.00000000	0.00293524
0.17940000	2.00000000	0.00293524
0.17950000	2.00000000	0.00293524
0.17960000	2.00000000	0.00293524
0.17970000	2.00000000	0.00293524
0.17980000	2.00000000	0.00293524
0.17990000	2.00000000	0.00293524
0.18000000	2.00000000	0.00293524
0.18010000	2.00000000	0.00293524
0.18020000	2.00000000	0.00293524
0.18030000	2.00000000	0.00293524
0.18040000	2.00000000	0.00293524
0.18050000	2.00000000	0.00293524
0.18060000	2.00000000	0.00293524
0.18070000	2.00000000	0.00293524
0.18080000	2.00000000	0.00293524
0.18090000	2.00000000	0.00293524
0.18100000	2.00000000	0.00293524
0.18110000	2.00000000	0.00293524
0.18120000	2.00000000	0.00293524
0.18130000	2.00000000	0.00293524
0.18140000	2.00000000	0.00293524
0.18150000	2.00000000	0.00293524
0.18160000	2.00000000	0.00293524
0.18170000	2.00000000	0.00293524
0.18180000	2.00000000	0.00293524
0.18190000	2.00000000	0.00293524
0.18200000	2.00000000	0.00293524
0.18210000	2.00000000	0.00293524
0.18220000	2.00000000	0.00293524
0.18230000	2.00000000	0.00293524
0.18240000	2.00000000	0.00293524
0.18250000	2.00000000	0.00293524
0.18260000	2.00000000	0.00293524
0.18270000	2.00000000	0.00293524
0.18280000	2.00000000	0.00293524
0.18290000	2.00000000	0.00293524
0.18300000	2.00000000	0.00293524
0.18310000	2.00000000	0.00293524
0.18320000	2.00000000	0.00293524
0.18330000	2.00000000	0.00293524
0.18340000	2.00000000	0.00293524
0.18350000	2.00000000	0.00293524
0.18360000	2.00000000	0.00293524
0.18370000	2.00000000	0.00293524
0.18380000	2.00000000	0.00293524
0.18390000	2.00000000	0.00293524
0.18400000	2.00000000	0.00293524
0.18410000	2.00000000	0.00293524
0.18420000	2.00000000	0.00293524
0.18430000	2.00000000	0.00293524
0.18440000	2.00000000	0.00293524
0.18450000	2.00000000	0.00293524
0.18460000	2.00000000	0.00293524
0.18470000	2.00000000	0.00293524
0.18480000	2.00000000	0.00293524
0.18490000	2.00000000	0.00293524
0.18500000	2.00000000	0.00293524
0.18510000	2.00000000	0.00293524
0.18520000	2.00000000	0.00293524
0.18530000	2.00000000	0.00293524
0.18540000	2.00000000	0.00293524
0.18550000	2.00000000	0.00293524
0.18560000	2.00000000	0.00293524
0.18570000	2.00000000	0.00293524
0.18580000	2.00000000	0.00293524
0.18590000	2.00000000	0.00293524
0.18600000	2.00000000	0.00293524
0.18610000	2.00000000	0.00293524
0.18620000	2.00000000	0.00293524
0.18630000	2.00000000	0.00293524
0.18640000	2.00000000	0.00293524
0.18650000	2.00000000	0.00293524
0.18660000	2.00000000	0.00293524
0.18670000	2.00000000	0.00293524
0.18680000	2.00000000	0.00293524
0.18690000	2.00000000	0.00293524
0.18700000	2.00000000	0.00293524
0.18710000	2.00000000	0.00293524
0.18720000	2.00000000	0.00293524
0.18730000	2.00000000	0.00293524
0.18740000	2.00000000	0.00293524
0.18750000	2.00000000	0.00293524
0.18760000	2.00000000	0.00293524
0.18770000	2.00000000	0.00293524
0.18780000	2.00000000	0.00293524
0.18790000	2.00000000	0.00293524
0.18800000	2.00000000	0.00293524
0.18810000	2.00000000	0.00293524
0.18820000	2.00000000	0.00293524
0.18830000	2.00000000	0.00293524
0.18840000	2.00000000	0.00293524
0.18850000	2.00000000	0.00293524
0.18860000	2.00000000	0.00293524
0.18870000	2.00000000	0.00293524
0.18880000	2.00000000	0.00293524
0.18890000	2.00000000	0.00293524
0.18900000	2.00000000	0.00293524
0.18910000	2.00000000	0.00293524
0.18920000	2.00000000	0.00293524
0.18930000	2.00000000	0.00293524
0.18940000	2.00000000	0.00293524
0.18950000	2.00000000	0.00293524
0.18960000	2.00000000	0.00293524
0.18970000	2.00000000	0.00293524
0.18980000	2.00000000	0.00293524
0.18990000	2.00000000	0.00293524
0.19000000	2.00000000	0.00293524
0.19010000	2.00000000	0.00293524
0.19020000	2.00000000	0.00293524
0.19030000	2.00000000	0.00293524
0.19040000	2.00000000	0.00293524
0.19050000	2.00000000	0.00293524
0.19060000	2.00000000	0.00293524
0.19070000	2.00000000	0.00293524
0.19080000	2.00000000	0.00293524
0.19090000	2.00000000	0.00293524
0.19100000	2.00000000	0.00293524
0.19110000	2.00000000	0.00293524
0.19120000	2.00000000	0.00293524
0.19130000	2.00000000	0.00293524
0.19140000	2.00000000	0.00293524
0.19150000	2.00000000	0.00293524
0.19160000	2.00000000	0.00293524
0.19170000	2.00000000	0.00293524
0.19180000	2.00000000	0.00293524
0.19190000	2.00000000	0.00293524
0.19200000	2.00000000	0.00293524
0.19210000	2.00000000	0.00293524
0.19220000	2.00000000	0.00293524
0.19230000	2.00000000	0.00293524
0.19240000	2.00000000	0.00293524
0.19250000	2.00000000	0.00293524
0.19260000	2.00000000	0.00293524
0.19270000	2.00000000	0.00293524
0.19280000	2.00000000	0.00293524
0.19290000	2.00000000	0.00293524
0.19300000	2.00000000	0.00293524
0.19310000	2.00000000	0.00293524
0.19320000	2.00000000	0.00293524
0.19330000	2.00000000	0.00293524
0.19340000	2.00000000	0.00293524
0.19350000	2.00000000	0.00293524
0.19360000	2.00000000	0.00293524
0.19370000	2.00000000	0.00293524
0.19380000	2.00000000	0.00293524
0.19390000	2.00000000	0.00293524
0.19400000	2.00000000	0.00293524
0.19410000	2.00000000	0.00293524
0.19420000	2.00000000	0.00293524
0.19430000	2.00000000	0.00293524
0.19440000	2.00000000	0.00293524
0.19450000	2.00000000	0.00293524
0.19460000	2.00000000	0.00293524
0.19470000	2.00000000	0.00293524
0.19480000	2.00000000	0.00293524
0.19490000	2.00000000	0.00293524
0.19500000	1.00000000	-0.00000000
0.19510000	1.00000000	-0.00000000
0.19520000	1.00000000	-0.00000000
0.19530000	1.00000000	-0.00000000
0.19540000	1.00000000	-0.00000000
0.19550000	1.00000000	-0.00000000
0.19560000	1.00000000	-0.00000000
0.19570000	1.00000000	-0.00000000
0.19580000	1.00000000	-0.00000000
0.19590000	1.00000000	-0.00000000
0.19600000	1.00000000	-0.00000000
0.19610000	1.00000000	-0.00000000
0.19620000	1.00000000	-0.00000000
0.19630000	1.00000000	-0.00000000
0.19640000	1.00000000	-0.00000000
0.19650000	1.00000000	-0.00000000
0.19660000	1.00000000	-0.00000000
0.19670000	1.00000000	-0.00000000
0.19680000	1.00000000	-0.00000000
0.19690000	1.00000000	-0.00000000
0.19700000	1.00000000	-0.00000000
0.19710000	1.00000000	-0.00000000
0.19720000	1.00000000	-0.00000000
0.19730000	1.00000000	-0.00000000
0.19740000	1.00000000	-0.00000000
0.19750000	1.00000000	-0.00000000
0.19760000	1.00000000	-0.00000000
0.19770000	1.00000000	-0.00000000
0.19780000	1.00000000	-0.00000000
0.19790000	1.00000000	-0.00000000
0.19800000	1.00000000	-0.00000000
0.19810000	1.00000000	-0.00000000
0.19820000	1.00000000	-0.00000000
0.19830000	1.00000000	-0.00000000
0.19840000	1.00000000	-0.00000000
0.19850000	1.00000000	-0.00000000
0.19860000	1.00000000	-0.00000000
0.19870000	1.00000000	-0.00000000
0.19880000	1.00000000	-0.00000000
0.19890000	1.00000000	-0.00000000
0.19900000	1.00000000	-0.00000000
0.19910000	1.00000000	-0.00000000
0.19920000	1.00000000	-0.00000000
0.19930000	1.00000000	-0.00000000
0.19940000	1.00000000	-0.00000000
0.19950000	1.00000000	-0.00000000
0.19960000	1.00000000	-0.00000000
0.19970000	1.00000000	-0.00000000
0.19980000	1.00000000	-0.00000000
[truncated: 502 more rows]
