# Supplementary material for: Molecular Taxonomy of Phytopathogenic Fungi: A Case Study in Peronospora
Source: PLoS One. 2009 Jul 29;4(7):e6319. doi: 10.1371/journal.pone.0006319 (PMC2712678; doi:10.1371/journal.pone.0006319)
Supplement: File S1 — Includes the inferred alignments in FASTA, the trees in Newick and selected distance matrices in extended PHYLIP format. (0.60 MB ZIP) [file pone.0006319.s001.zip › Supplementary_File_S1/RAxML_bipartitions.Peronospora_ITS_22Oct08.muscle]

(EU113310:0.00000164354166582148,((AF465762:0.00846690809930548960,(((((((((((EF614968:0.00000164354166582148,((EF614962:0.00000164354166582148,(((EU113306:0.00000164354166582148,((EU113308:0.00000164354166582148,EU113305:0.00000164354166582148)17:0.00000164354166582148,EU113307:0.00000164354166582148)13:0.00000164354166582148)43:0.00421266155855242255,AF528557:0.00125113764756920836)12:0.00000392633264586261,EF614961:0.00000164354166582148)0:0.00000164354166582148)0:0.00000164354166582148,EF614963:0.00000164354166582148)0:0.00000164354166582148)0:0.00000164354166582148,EF614967:0.00000164354166582148)0:0.00000164354166582148,EF614966:0.00000164354166582148)0:0.00000164354166582148,EF614965:0.00000164354166582148)1:0.00000164354166582148,EF614959:0.00000164354166582148)8:0.00000164354166582148,EF614964:0.00845710067240248824)27:0.00000164354166582148,(AF528556:0.00000164354166582148,AY211017:0.00000164354166582148)83:0.00000164354166582148)36:0.00127032631610991711,(((AY198284:0.06561189041285865609,(AY225469:0.12012245370077025142,((AY198282:0.04123197839904142042,(AY198281:0.13984633882889968559,AY198280:0.03425303004999032119)35:0.01472715732713150705)2:0.00000164354166582148,(EF614955:0.02617587174307011225,(AY198283:0.11644859495405987526,(((((AY198290:0.00000164354166582148,DQ643845:0.00000164354166582148)100:0.20529829216834949435,((AY198291:0.00000164354166582148,EF614956:0.00000164354166582148)100:0.11544132175848667576,(((AY198248:0.38727738969297303973,((AY919302:0.00000164354166582148,AY198247:0.00000164354166582148)99:0.01377437480281292273,DQ069294:0.01916663087772323831)100:0.05954429883583033101)32:0.01764083043670472070,(((AY831722:0.00000164354166582148,(((DQ523582:0.00443437757082903311,(EF141305:0.00000164354166582148,(DQ500134:0.00000164354166582148,((EF141302:0.00000164354166582148,((EF141307:0.00000164354166582148,((EF141309:0.00000164354166582148,(EF141303:0.00000164354166582148,(EF141314:0.00000164354166582148,((EF141308:0.00000164354166582148,((DQ980194:0.00000164354166582148,(EF141315:0.00000164354166582148,(EF141311:0.00000164354166582148,(EF141312:0.00000164354166582148,(DQ523574:0.00000164354166582148,(DQ523570:0.00000164354166582148,(((DQ523583:0.00000164354166582148,((DQ500138:0.00000164354166582148,(DQ523575:0.00000164354166582148,(DQ523586:0.00000164354166582148,(((DQ523578:0.00000164354166582148,(DQ500140:0.00410454954307975465,(DQ523579:0.00000164354166582148,(DQ523576:0.00000164354166582148,(((DQ523577:0.00000164354166582148,((DQ523581:0.00000164354166582148,DQ523580:0.00000164354166582148)100:0.01658306069169344921,(DQ500142:0.00815706016651135575,DQ500137:0.01598335293729638562)46:0.00000164354166582148)4:0.00000164354166582148)1:0.00000164354166582148,DQ523572:0.00000164354166582148)0:0.00000164354166582148,DQ523571:0.00000164354166582148)0:0.00000164354166582148)0:0.00000164354166582148)0:0.00000164354166582148)0:0.00000164354166582148)0:0.00000164354166582148,DQ523584:0.00000164354166582148)0:0.00000164354166582148,DQ523585:0.00000164354166582148)0:0.00000164354166582148)0:0.00000164354166582148)0:0.00000164354166582148)0:0.00000164354166582148,DQ403793:0.00000164354166582148)0:0.00000164354166582148)0:0.00000164354166582148,DQ523573:0.00000164354166582148)0:0.00000164354166582148,DQ500144:0.00000164354166582148)0:0.00000164354166582148)0:0.00000164354166582148)4:0.00000164354166582148)2:0.00000164354166582148)2:0.00000164354166582148)0:0.00000164354166582148)0:0.00000164354166582148,EF141310:0.00000164354166582148)0:0.00000164354166582148)0:0.00000164354166582148,EF141313:0.00000164354166582148)4:0.00000164354166582148)2:0.00000164354166582148)2:0.00000164354166582148)0:0.00000164354166582148,EF141306:0.00000164354166582148)0:0.00000164354166582148)1:0.00000164354166582148,EF141304:0.00000164354166582148)1:0.00000164354166582148)1:0.00000164354166582148,EF141301:0.00000164354166582148)4:0.00000164354166582148)14:0.00000164354166582148)11:0.00000164354166582148)25:0.00387618145939870032,(DQ500136:0.00408757073496922654,DQ500135:0.00000164354166582148)45:0.00000164354166582148)59:0.01172231497830608475,(((((DQ479408:0.00000164354166582148,AY831720:0.00000164354166582148)9:0.00000164354166582148,(AY919301:0.00000164354166582148,DQ500143:0.00000164354166582148)11:0.00000164354166582148)3:0.00000164354166582148,(AY831719:0.00000164354166582148,AY831721:0.00000164354166582148)22:0.00000164354166582148)55:0.00000164354166582148,((AY884603:0.00000164354166582148,(AY884605:0.00000164354166582148,((EF153670:0.00000164354166582148,(EF153666:0.00000164354166582148,(EF153669:0.00000164354166582148,EF153668:0.00000164354166582148)82:0.00000164354166582148)92:0.00000164354166582148)92:0.00000164354166582148,EF153667:0.00000164354166582148)98:0.00714857799406458036)52:0.00273998564320299641)29:0.00082901487041363547,AY884606:0.00000164354166582148)47:0.00000164354166582148)25:0.00000164354166582148,DQ500133:0.01240561386774652157)39:0.00718514197003431582)59:0.00716878840174769560)100:0.14220876618995459406,(AY198245:0.32566171517679753933,(AY198244:0.04038240842245763296,(AY198243:0.00917344406019314149,(AY198241:0.00000164354166582148,AY198242:0.00980379926990348691)100:0.02382324731107392582)100:0.05503557815845296075)100:0.25024300095051260628)42:0.03314060316608161139)26:0.02223049080788800855,((DQ500139:0.00603429544013997250,((DQ643902:0.01627933028404409191,DQ500141:0.00395079937143702833)97:0.02061913997378598054,(AY198261:0.00000164354166582148,AY919303:0.00000164354166582148)100:0.00410454570137276046)81:0.02650540838957544248)100:0.24340536355772601773,(AY919304:0.00000164354166582148,AY198246:0.00411723010480334693)100:0.10942753131853859283)32:0.03467620234458823614)11:0.01987160594029541497)76:0.05072967836144635922,((((AY198293:0.23759379539998792819,(((((((AY608622:0.00000164354166582148,AY608624:0.00000164354166582148)81:0.00419728222353099676,((AF448225:0.23316157386083932734,AY198305:0.00442262372006361516)55:0.00408047294408133473,(EF126356:0.00000164354166582148,AY198304:0.00000164354166582148)51:0.00000164354166582148)69:0.00824745326462510142)62:0.00413027596033730370,(AY608620:0.00846104423613586003,(((AY608617:0.00000164354166582148,(((AY608614:0.00000164354166582148,AY608618:0.00000164354166582148)92:0.00000164354166582148,AY608615:0.01295745149515676112)81:0.00852957348608680138,((AY608623:0.01285625969002424616,((((EU876595:0.00000164354166582148,((AY198306:0.00000164354166582148,(((EU876589:0.00000164354166582148,(EU876593:0.00000164354166582148,(EF050035:0.05631746802353378156,EU876602:0.01958383598654326804)86:0.00686268830451795212)2:0.00000164354166582148)1:0.00000164354166582148,EU876590:0.01721949434972225648)0:0.00000164354166582148,EU876603:0.00000164354166582148)0:0.00000164354166582148)0:0.00000164354166582148,EU876584:0.00000164354166582148)1:0.00000164354166582148)1:0.00000164354166582148,EU876586:0.00000164354166582148)1:0.00000164354166582148,EU876587:0.00000164354166582148)9:0.00000164354166582148,EU876600:0.01287670158558824884)64:0.00455711036065219611)20:0.00000164354166582148,DQ409815:0.00000164354166582148)39:0.00000164354166582148)21:0.00455043453544645791)10:0.00000164354166582148,AY608616:0.00000164354166582148)11:0.00000164354166582148,AY608619:0.00421296227548637915)9:0.00000164354166582148)2:0.00000164354166582148)0:0.00000164354166582148,AY608621:0.00422631689290906085)3:0.00000164354166582148,(((AY744946:0.00848882844813618823,EU876597:0.00848043362432396829)0:0.00000164354166582148,((EU876596:0.00423095775631686811,(EU876601:0.00422959918035405776,(EU876599:0.00423033709491362018,((EU876598:0.00422981243250426537,(EU876594:0.00423077589172012481,EU876604:0.00848142163314458998)1:0.00000164354166582148)0:0.00000164354166582148,EU876588:0.00423367774244682010)0:0.00000164354166582148)0:0.00000164354166582148)0:0.00000164354166582148)0:0.00000164354166582148,EU876592:0.01275558380207007445)0:0.00000164354166582148)0:0.00000164354166582148,(EU876591:0.00422956186211367186,EU876585:0.04771091651360608726)2:0.00000164354166582148)15:0.00422561376158671950)100:0.06298937973027962656,(AY608613:0.03201397383899588084,AY198307:0.05334770740984133564)42:0.01893351022507003614)88:0.04498599760407640674,AY608612:0.12690457111512190580)100:0.11120857730336917990)32:0.03452898352378890034,((AY198239:0.00829619109537422031,AY198238:0.00000164354166582148)100:0.33312739138195740507,((AY608610:0.00869706262705379103,AY198303:0.00000164354166582148)84:0.00000164354166582148,((EU391654:0.00350833410922080438,AF266783:0.00000164354166582148)90:0.00792560729381159255,AY225470:0.07077701569024241746)44:0.00268448094865171008)100:0.06130436701263917987)26:0.01517610605799510522)23:0.01487918872826410679,((((AY198298:0.00000164354166582148,AY198299:0.00429883425097314642)99:0.02167771570361348363,AY198300:0.01296546845938486084)72:0.00000164354166582148,AY198301:0.03487388031837122121)100:0.03748958863243664202,((AY198297:0.06731862964573510910,((AY198295:0.01295028062550429571,AY198294:0.03454699063667810571)74:0.00783178550353895268,AY198296:0.04871545736935380816)79:0.02599626613853122520)57:0.01862493411627140494,AY198302:0.08568301761472238431)56:0.00667458176344425027)89:0.05504477899897820131)11:0.02499360017008493695,((((AY608611:0.29181196496172534527,(EF174904:0.00751444185139698434,(AY198262:0.01209806520023531951,AY608608:0.01603674264971449367)83:0.00371856955383598154)100:0.13889884406774846703)72:0.05552230008956008517,(((EF174969:0.00000164354166582148,(AY198227:0.00000164354166582148,EF174949:0.00000164354166582148)61:0.00000164354166582148)65:0.00373126402878960761,EF174906:0.00423154292368284942)100:0.09111658063101871208,((((EF174941:0.00000164354166582148,EF174903:0.00000164354166582148)54:0.00000164354166582148,EF174911:0.00000164354166582148)97:0.01333002981537657200,EF174888:0.01173347335467743620)100:0.04297490115601849958,((((AY198228:0.00000164354166582148,(EF174954:0.02703069151751289617,EF174961:0.00000164354166582148)16:0.00000164354166582148)5:0.00000164354166582148,EF174948:0.00000164354166582148)3:0.00000164354166582148,(EF174892:0.00000164354166582148,EF174933:0.00000164354166582148)0:0.00000164354166582148)92:0.00000164354166582148,EF174905:0.00377170527324974594)100:0.04832920820312937293)100:0.11672611196466814443)96:0.04494784636344142242)27:0.01588682392585621592,((((((EF174913:0.00276901352109482166,((EF174959:0.00000164354166582148,EF174942:0.00000164354166582148)100:0.00000164354166582148,EF174920:0.00000164354166582148)100:0.01145058580905436441)76:0.00000164354166582148,EF174923:0.00000164354166582148)100:0.01553090473172810161,((AY198233:0.00000164354166582148,((EF174964:0.00509608447242310917,EF174960:0.00000164354166582148)41:0.00000164354166582148,EF174965:0.00000164354166582148)31:0.00000164354166582148)62:0.00348990777288648180,(EF174918:0.00000164354166582148,EF174919:0.00000164354166582148)98:0.00000164354166582148)95:0.01042760637986028804)92:0.01376603231355902866,EF174939:0.01838381276713661402)72:0.01535790474279458834,(((((EF174968:0.00004564183338901769,EF174925:0.00000164354166582148)91:0.00166814280147849713,(AY198235:0.00000164354166582148,EF174900:0.00166476709799848513)76:0.00001906279765064718)100:0.01814084815793115188,((EF174955:0.00000164354166582148,AY198234:0.00000164354166582148)76:0.00000164354166582148,EF174932:0.00000164354166582148)78:0.00366378876981330714)90:0.06658577546875943387,((((AY198237:0.17820880921355336524,EF174912:0.00907571865705415239)41:0.02622726495162718691,(EF174928:0.00000164354166582148,((((EF174971:0.00000164354166582148,((EF174922:0.00000164354166582148,(EF174927:0.00000164354166582148,(EF174967:0.00000164354166582148,EF174963:0.00000164354166582148)100:0.08300289655412480816)8:0.00000164354166582148)1:0.00000164354166582148,EF174926:0.00000164354166582148)3:0.00000164354166582148)3:0.00000164354166582148,EF174958:0.00000164354166582148)3:0.00000164354166582148,EF174972:0.00000164354166582148)3:0.00000164354166582148,EF174970:0.00000164354166582148)8:0.00000164354166582148)82:0.07136857875348064095)87:0.02345138432732112033,AY198236:0.02793962212997562825)90:0.02632746272736282214,(((EF174957:0.00000164354166582148,EF174931:0.00000164354166582148)100:0.01633912752219341541,((EF174916:0.00000164354166582148,EF174962:0.00000164354166582148)100:0.00580290160481471314,(EF174915:0.00000164354166582148,EF174914:0.00000164354166582148)100:0.03459440954874932334)100:0.09371876175357556071)100:0.05543791442996245933,(EF174921:0.00000164354166582148,EF174966:0.00000164354166582148)100:0.02733262437986195767)91:0.02230167936986676702)97:0.09472642599066076474)82:0.13298916189661177945,(((EF174930:0.00000164354166582148,EF174929:0.00000164354166582148)100:0.01164102139976470884,(EF174940:0.00555253901757232857,EF174917:0.00136624088110527263)69:0.00648427190181144735)98:0.02978294765878436098,EF174924:0.04521154884897848891)42:0.03545245524265027565)57:0.00382853046820321417)100:0.28020478478683868984,(((EF174956:0.00000164354166582148,(EF174945:0.00000164354166582148,(((EF174898:0.00000164354166582148,EF174893:0.00401632420991929022)100:0.03538478997511281671,((EF174944:0.00000164354166582148,EF174894:0.00360396128364803663)82:0.00722696030789387982,(EF174895:0.00359640196154480899,(((EF174889:0.00000164354166582148,((EF174951:0.00416456387254052467,(AY225471:0.01682790076744399704,(AY198231:0.01680795491184508550,(EF174935:0.00412101499181753098,(AY198230:0.00838019549268399257,(EF174950:0.00000164354166582148,((EF174902:0.00000164354166582148,EF174953:0.00000164354166582148)96:0.00000164354166582148,EF174934:0.00000164354166582148)88:0.00000164354166582148)86:0.00000164354166582148)95:0.04219966732329535203)58:0.00000164354166582148)26:0.00000164354166582148)46:0.00000164354166582148)99:0.00000164354166582148,EF174890:0.01125009842055882912)68:0.00000164354166582148)71:0.00354808838199661145,EF174887:0.00354756169684032098)68:0.00000164354166582148,EF174952:0.00000164354166582148)33:0.00000164354166582148)69:0.00000164354166582148)100:0.02851103154314678367)100:0.03140399968875679654,EF174891:0.00000164354166582148)57:0.00391746622417198185)75:0.00790932225018950788)96:0.04387956039892528665,(AY198232:0.12203758157062814804,EF174896:0.12067610267570351434)28:0.00880918291841990136)95:0.08624767720242987323,(((AY198263:0.02880218220074076338,AY198264:0.08311561679630377619)100:0.11782910374880968540,((AY211019:0.01777106487112094235,(DQ202400:0.09630002461250662671,AY742740:0.00407006819104358160)43:0.00000164354166582148)100:0.22189514647571234596,(AY198265:0.02531929303863159064,(((EF174938:0.00449477397910627921,EF174937:0.00000164354166582148)29:0.00000164354166582148,(EF174907:0.00408795255169977067,EF174910:0.00000164354166582148)37:0.00000164354166582148)42:0.00000164354166582148,(((EF174901:0.00000164354166582148,EF174897:0.00000164354166582148)64:0.00360051802539615527,(EF174943:0.00000164354166582148,AY198266:0.00000164354166582148)100:0.04642116353989911987)50:0.00000164354166582148,((EF174908:0.00000164354166582148,EF174936:0.00000164354166582148)70:0.00000164354166582148,EF174909:0.00000164354166582148)95:0.01189785460935127714)74:0.00389759093454005671)97:0.02054398533611665259)100:0.15665421957583916535)14:0.03419092946199106531)3:0.03731813228581957326,(EF174947:0.00000164354166582148,((AY198229:0.00000164354166582148,EF174946:0.00000164354166582148)12:0.00000164354166582148,EF174899:0.00000164354166582148)55:0.00000164354166582148)100:0.16367866505445852199)2:0.02074784058669435632)1:0.05402014671441948690)2:0.02289113173125392753)1:0.02559030104293252492,AY198240:0.30339146103655822984)13:0.04700546682333769238)25:0.03055935113826670213)98:0.18349276508245096484)28:0.02256658118521855452)17:0.03321984529155323773,((EF614958:0.00799408239351425548,EF614957:0.01794105885844522394)97:0.04821105170194411177,(((DQ067896:0.00000164354166582148,DQ067899:0.08167743061146232053)54:0.00300485360852007681,DQ067897:0.00000164354166582148)52:0.00000164354166582148,(AY198289:0.00000164354166582148,(DQ665672:0.03168098686927248164,(DQ067900:0.04423973410792050170,DQ067898:0.00000164354166582148)45:0.02975233989053258088)60:0.06475983570917266674)51:0.00000164354166582148)99:0.04519969093834278612)100:0.04240578015181382943)13:0.02568725231653193677,(DQ643841:0.00478352254766142328,((DQ643840:0.00833565462283478338,DQ643842:0.00000164354166582148)100:0.01674103204164951661,((((DQ069296:0.00000164354166582148,DQ643904:0.01245474743940809710)1:0.00000164354166582148,AY198287:0.00000164354166582148)0:0.00000164354166582148,(((DQ643903:0.00418573278417089766,AF465758:0.01263658353558831139)29:0.00000164354166582148,(DQ364471:0.00000164354166582148,(DQ643844:0.00000164354166582148,DQ643843:0.00000164354166582148)95:0.00419148775733004225)63:0.00417623614481409024)14:0.00000164354166582148,AY198288:0.00000164354166582148)6:0.00000164354166582148)28:0.00000164354166582148,(((DQ643850:0.00000164354166582148,((DQ643896:0.00000164354166582148,(DQ643883:0.00000164354166582148,DQ643898:0.00000164354166582148)0:0.00000164354166582148)0:0.00000164354166582148,((DQ643900:0.00000164354166582148,DQ643901:0.00000164354166582148)1:0.00000164354166582148,((DQ643866:0.00000164354166582148,(DQ643865:0.00000164354166582148,(((DQ643864:0.00000164354166582148,DQ643885:0.00000164354166582148)0:0.00000164354166582148,(((DQ643867:0.00000164354166582148,DQ643894:0.00000164354166582148)0:0.00000164354166582148,(DQ643873:0.00000164354166582148,((DQ643870:0.00000164354166582148,DQ643872:0.00000164354166582148)0:0.00000164354166582148,DQ643874:0.00000164354166582148)0:0.00000164354166582148)0:0.00000164354166582148)0:0.00000164354166582148,((DQ643876:0.00000164354166582148,DQ643859:0.00000164354166582148)0:0.00000164354166582148,((DQ643881:0.00000164354166582148,DQ643884:0.00000164354166582148)1:0.00000164354166582148,((DQ643886:0.00000164354166582148,DQ643887:0.00000164354166582148)0:0.00000164354166582148,(((DQ643888:0.00000164354166582148,(DQ643889:0.00000164354166582148,(DQ643891:0.00000164354166582148,DQ643893:0.00000164354166582148)5:0.00000164354166582148)0:0.00000164354166582148)0:0.00000164354166582148,(DQ643899:0.00000164354166582148,DQ643895:0.00000164354166582148)0:0.00000164354166582148)0:0.00000164354166582148,((((DQ643861:0.00000164354166582148,DQ643862:0.00000164354166582148)81:0.00418165038070854918,((DQ643853:0.00000164354166582148,DQ643851:0.00000164354166582148)10:0.00000164354166582148,(DQ643854:0.00000164354166582148,DQ643847:0.00000164354166582148)23:0.00000164354166582148)32:0.00000164354166582148)4:0.00000164354166582148,DQ643848:0.00000164354166582148)0:0.00000164354166582148,(((DQ643878:0.00000164354166582148,DQ643897:0.00000164354166582148)72:0.00000164354166582148,DQ643849:0.00000164354166582148)0:0.00000164354166582148,DQ643846:0.00000164354166582148)0:0.00000164354166582148)0:0.00000164354166582148)0:0.00000164354166582148)0:0.00000164354166582148)0:0.00000164354166582148)0:0.00000164354166582148)0:0.00000164354166582148)0:0.00000164354166582148,((((((DQ643857:0.00000164354166582148,DQ643858:0.00000164354166582148)0:0.00000164354166582148,((((DQ643852:0.00000164354166582148,DQ643855:0.00000164354166582148)2:0.00000164354166582148,(DQ643868:0.00000164354166582148,DQ643880:0.00000164354166582148)0:0.00000164354166582148)0:0.00000164354166582148,DQ643860:0.00000164354166582148)0:0.00000164354166582148,DQ643875:0.00000164354166582148)0:0.00000164354166582148)0:0.00000164354166582148,DQ643871:0.00000164354166582148)0:0.00000164354166582148,DQ643863:0.00000164354166582148)0:0.00000164354166582148,DQ643869:0.00000164354166582148)0:0.00000164354166582148,DQ643892:0.00000164354166582148)0:0.00000164354166582148)0:0.00000164354166582148)0:0.00000164354166582148)0:0.00000164354166582148,(DQ643877:0.00417748560425629852,(DQ643882:0.00000164354166582148,DQ643856:0.00000164354166582148)78:0.00417629141555246695)24:0.00000164354166582148)0:0.00000164354166582148)0:0.00000164354166582148)0:0.00000164354166582148)20:0.00000164354166582148,(DQ643890:0.00000164354166582148,DQ643879:0.00000164354166582148)76:0.00000164354166582148)33:0.00000164354166582148,(AF528559:0.00252180519878696932,AF528560:0.00126032069356368597)87:0.00000164354166582148)37:0.00266522254798070690)90:0.00536220733532169654)74:0.00763344516333418904)100:0.03999839238448824053)5:0.01005931672663074039,(((EF614952:0.00000164354166582148,(EF614953:0.00000164354166582148,AY198286:0.00000164354166582148)14:0.00000164354166582148)26:0.00000164354166582148,EF614954:0.00000164354166582148)99:0.00771724134750368437,AY198285:0.02184090413232232103)100:0.03532863857753777009)8:0.01002001023127735597)4:0.01199501216115862398)4:0.00820163797813762939)2:0.00731940034357813404)0:0.00467155094401244548)2:0.00000164354166582148,((AY198279:0.06106080533323313131,(AY198278:0.12429197154359017397,((AY198277:0.00413889030831415643,AY198276:0.00000164354166582148)100:0.01956059150252277903,AY608609:0.07534001510182757044)71:0.00869852213653399785)92:0.02208871290023640618)100:0.05285949895577188307,((((AF528564:0.00639630934685912669,((AF528563:0.00127092891409202142,((AY211015:0.00000164354166582148,AF528562:0.00000164354166582148)94:0.00254289334239158780,AF528561:0.00509918370251691202)27:0.00000164354166582148)13:0.00000164354166582148,AY211016:0.00127067331351952690)96:0.00382619736433774307)92:0.00000164354166582148,AY198275:0.06128867696266690479)100:0.01254905036053762142,((((((((AY225476:0.00000164354166582148,((AY225473:0.00000164354166582148,AY225475:0.00000164354166582148)16:0.00000164354166582148,AY225474:0.00000164354166582148)29:0.00000164354166582148)98:0.00828477764045989183,AY225477:0.00000164354166582148)0:0.00000164354166582148,AY225479:0.00000164354166582148)0:0.00000164354166582148,AY225480:0.00000164354166582148)0:0.00000164354166582148,AY225478:0.00000164354166582148)0:0.00000164354166582148,AY225472:0.00000164354166582148)5:0.00000164354166582148,(AY225482:0.00000164354166582148,AY225481:0.00413550329138206302)61:0.00413733009683195114)52:0.00000164354166582148,(AY374984:0.00846377042046377905,(DQ885374:0.00000164354166582148,DQ885375:0.00000164354166582148)92:0.00000164354166582148)90:0.00420929902408506435)100:0.03723205992456204982)34:0.00388763799998688691,(((DQ643839:0.01719800311260725675,AY198274:0.00419048166610087348)99:0.01293703796719648108,(AY198272:0.00000164354166582148,AY198273:0.01721430585787275466)57:0.00000164354166582148)86:0.00864214098987590128,((AY198270:0.00000164354166582148,AY198271:0.00000164354166582148)100:0.01302282943718766593,(AY198268:0.02579434136185032936,(AY198267:0.01714373440944975957,AY198269:0.03030463530695908653)44:0.00000164354166582148)97:0.01712261369585890702)98:0.02195611891147119382)94:0.02089808791772414936)31:0.00197013635181171685)17:0.00136823876544206230)9:0.00999956565069659402,((AF465761:0.00896926723856953517,AY198292:0.00391286033833340707)73:0.00437075419525165439,((EU295529:0.04064590853724157904,DQ886487:0.00000164354166582148)32:0.04286450552231321071,((((((DQ885363:0.00000164354166582148,(DQ885367:0.00000164354166582148,((((((((DQ885379:0.00000164354166582148,((DQ885362:0.00000164354166582148,((AY695807:0.00000164354166582148,AY695806:0.00000164354166582148)100:0.00000164354166582148,(AY695805:0.00000164354166582148,AY695804:0.00000164354166582148)79:0.00000164354166582148)75:0.00000164354166582148)10:0.00000164354166582148,DQ885372:0.00000164354166582148)2:0.00000164354166582148)2:0.00000164354166582148,DQ885383:0.00000164354166582148)0:0.00000164354166582148,DQ885380:0.00000164354166582148)0:0.00000164354166582148,DQ885377:0.00000164354166582148)0:0.00000164354166582148,DQ885376:0.00000164354166582148)0:0.00000164354166582148,DQ885368:0.00000164354166582148)0:0.00000164354166582148,DQ885364:0.00000164354166582148)0:0.00000164354166582148,DQ885371:0.00000164354166582148)0:0.00000164354166582148)0:0.00000164354166582148)0:0.00000164354166582148,DQ885370:0.00000164354166582148)0:0.00000164354166582148,DQ885384:0.00000164354166582148)0:0.00000164354166582148,DQ885373:0.00425415852473602554)0:0.00000164354166582148,DQ885365:0.00000164354166582148)3:0.00000164354166582148,((((DQ885382:0.00000164354166582148,DQ885361DQ886488:0.00425001085119984176)3:0.00000164354166582148,(DQ885369:0.00000164354166582148,DQ885381:0.00000164354166582148)18:0.00000164354166582148)15:0.00000164354166582148,DQ885366:0.00425073141077419309)22:0.00000164354166582148,DQ885378:0.00425418568751174085)61:0.00425023689459119464)20:0.00490496225401283736)34:0.00136191301165959904)65:0.04839976366523375539)100:0.04078533453519336827)9:0.00000164354166582148,(AF528558:0.00127096826408751523,AY211018:0.00254726781407996119)44:0.00000164354166582148)33:0.00000164354166582148,EU113309:0.00000164354166582148)13:0.00000164354166582148,EF614960:0.00848231558099053762)9:0.00000164354166582148)47:0.00422004706997728286,EU113304:0.00000164354166582148)11:0.00000164354166582148,EU113303:0.00000164354166582148);
