# Supplementary material for: Molecular Taxonomy of Phytopathogenic Fungi: A Case Study in Peronospora
Source: PLoS One. 2009 Jul 29;4(7):e6319. doi: 10.1371/journal.pone.0006319 (PMC2712678; doi:10.1371/journal.pone.0006319)
Supplement: File S1 — Includes the inferred alignments in FASTA, the trees in Newick and selected distance matrices in extended PHYLIP format. (0.60 MB ZIP) [file pone.0006319.s001.zip › Supplementary_File_S1/Peronospora_ITS_22Oct08.fas]

>EU113310
ccacacctaaaaacaatccacgtgaaccgtatcaacccaataattgggggtttacttggc
ggcggctgctagcatctttttgctggctggctactgctgagtgaatcctatcgcgagcgt
tctgacttcggttggagctagtagcttaacttataaaccctttcttaaatactgaatata
ctgtggggacgaaagtctctgcttttaactagatagcaactttcagcagtggatgtctag
gctcgcacatcgatgaagaacgctgcgaactgcgatacgtaatgcgaattgcaggattca
gtgagtcatcgaaattttgaacgcatattgcacttccgggttatccctggaagtatgcct
gtatcagtgtccgtacatcaaacttggttttcttctttccgtgtagtcggtggaggatat
gccagatgtgaagtgtcttgcggctggttttcgaatcggctacgagtcctttgaaatgta
tagaactgactctctttgttcgaaaagcgtggcgttgctggttgtgaaggctgtttgtat
ggcttgtcggcgaccggtttgtctgctatgacattaatggaggaatgtttgattcgcggt
atggttggcttcggctgaacaggcgcttattggacgttattcctgttgtagtggtatgaa
ctggtgaaccgtagctaatgcgtgacttggcttttgaaccggctttgctgtgcgaagtag
agtgacagtttcggctgtcgagtgtcgacccatttgggaaattgtgccgtgtgacttcgg
ttgcgtagcatctcaa
>EU113309
ccacacctaaaaacaatccacgtgaaccgtatcaacccaataattgggggtttacttggc
ggcggctgctagcatctttttgctggctggctactgctgagtgaatcctatcgcgagcgt
tctgacttcggttggagctagtagcttaacttataaaccctttcttaaatactgaatata
ctgtggggacgaaagtctctgcttttaactagatagcaactttcagcagtggatgtctag
gctcgcacatcgatgaagaacgctgcgaactgcgatacgtaatgcgaattgcaggattca
gtgagtcatcgaaattttgaacgcatattgcacttccgggttatccctggaagtatgcct
gtatcagtgtccgtacatcaaacttggttttcttctttccgtgtagtcggtggaggatat
gccagatgtgaagtgtcttgcggctggttttcgaatcggctacgagtcctttgaaatgta
tagaactgactctctttgttcgaaaagcgtggcgttgctggttgtgaaggctgtttgtat
ggcttgtcggcgaccggtttgtctgctatgacattaatggaggaatgtttgattcgcggt
atggttggcttcggctgaacaggcgcttattggacgttattcctgttgtagtggtatgaa
ctggtgaaccgtagctaatgcgtgacttggcttttgaaccggctttgctgtgcgaagtag
agtgacagtttcggctgtcgagtgtcgacccatttgggaaattgtgctgtgtgacttcgg
ttgcgtagcatctcaa
>EU113308
ccacacctaaaaacaatccacgtgaaccgtatcaacccaataattgggggtttacttggc
ggcggctgctagcatctttttgctggctggctactgctgagtgaatcctatcgcgagcgt
tctgacttcggttggagctagtagcttaacttataaaccctttcttaaatactgaatata
ctgtggggacgaaagtctctgcttttaactagatagcaactttcagcagtggatgtctag
gctcgcacatcgatgaagaacgctgcgaactgcgatacgtaatgcgaattgcaggattca
gtgagtcatcgaaattttgaacgcatattgcacttccgggttatccctggaagtatgcct
gtatcagtgtccgtacatcaaacttggttttcttctttccgtgtagtcggtggaggatat
gccagatatgaagtgtcttgcggctggttttcgaatcggctacgagtcctttgaaatgta
tagaactgactctctttgttcgaaaagcgtggcgttgctggttgtgaaggctgtttgtat
ggcttgtcggcgaccggtttgtctgctatgacattaatggaggaatgtttgattcgcggt
atggttggcttcggctgaacaggcgcttattggacgttattcctgttgtagtggtatgaa
ctggtgaaccgtagctaatgcgtgacttggcttttgaaccggctttgctgtgcgaagtag
agtgacagtttcggctgtcgagtgtcgacccatttgggaaattgtgccgtgtgacttcgg
ttgcgtagcatctcaa
>EU113307
ccacacctaaaaacaatccacgtgaaccgtatcaacccaataattgggggtttacttggc
ggcggctgctagcatctttttgctggctggctactgctgagtgaatcctatcgcgagcgt
tctgacttcggttggagctagtagcttaacttataaaccctttcttaaatactgaatata
ctgtggggacgaaagtctctgcttttaactagatagcaactttcagcagtggatgtctag
gctcgcacatcgatgaagaacgctgcgaactgcgatacgtaatgcgaattgcaggattca
gtgagtcatcgaaattttgaacgcatattgcacttccgggttatccctggaagtatgcct
gtatcagtgtccgtacatcaaacttggttttcttctttccgtgtagtcggtggaggatat
gccagatatgaagtgtcttgcggctggttttcgaatcggctacgagtcctttgaaatgta
tagaactgactctctttgttcgaaaagcgtggcgttgctggttgtgaaggctgtttgtat
ggcttgtcggcgaccggtttgtctgctatgacattaatggaggaatgtttgattcgcggt
atggttggcttcggctgaacaggcgcttattggacgttattcctgttgtagtggtatgaa
ctggtgaaccgtagctaatgcgtgacttggcttttgaaccggctttgctgtgcgaagtag
agtgacagtttcggctgtcgagtgtcgacccatttgggaaattgtgccgtgtgacttcgg
ttgcgtagcatctcaa
>EU113306
ccacacctaaaaacaatccacgtgaaccgtatcaacccaataattgggggtttacttggc
ggcggctgctagcatctttttgctggctggctactgctgagtgaatcctatcgcgagcgt
tctgacttcggttggagctagtagcttaacttataaaccctttcttaaatactgaatata
ctgtggggacgaaagtctctgcttttaactagatagcaactttcagcagtggatgtctag
gctcgcacatcgatgaagaacgctgcgaactgcgatacgtaatgcgaattgcaggattca
gtgagtcatcgaaattttgaacgcatattgcacttccgggttatccctggaagtatgcct
gtatcagtgtccgtacatcaaacttggttttcttctttccgtgtagtcggtggaggatat
gccagatatgaagtgtcttgcggctggttttcgaatcggctacgagtcctttgaaatgta
tagaactgactctctttgttcgaaaagcgtggcgttgctggttgtgaaggctgtttgtat
ggcttgtcggcgaccggtttgtctgctatgacattaatggaggaatgtttgattcgcggt
atggttggcttcggctgaacaggcgcttattggacgttattcctgttgtagtggtatgaa
ctggtgaaccgtagctaatgcgtgacttggcttttgaaccggctttgctgtgcgaagtag
agtgacagtttcggctgtcgagtgtcgacccatttgggaaattgtgccgtgtgacttcgg
ttgcgtagcatctcaa
>EU113305
ccacacctaaaaacaatccacgtgaaccgtatcaacccaataattgggggtttacttggc
ggcggctgctagcatctttttgctggctggctactgctgagtgaatcctatcgcgagcgt
tctgacttcggttggagctagtagcttaacttataaaccctttcttaaatactgaatata
ctgtggggacgaaagtctctgcttttaactagatagcaactttcagcagtggatgtctag
gctcgcacatcgatgaagaacgctgcgaactgcgatacgtaatgcgaattgcaggattca
gtgagtcatcgaaattttgaacgcatattgcacttccgggttatccctggaagtatgcct
gtatcagtgtccgtacatcaaacttggttttcttctttccgtgtagtcggtggaggatat
gccagatatgaagtgtcttgcggctggttttcgaatcggctacgagtcctttgaaatgta
tagaactgactctctttgttcgaaaagcgtggcgttgctggttgtgaaggctgtttgtat
ggcttgtcggcgaccggtttgtctgctatgacattaatggaggaatgtttgattcgcggt
atggttggcttcggctgaacaggcgcttattggacgttattcctgttgtagtggtatgaa
ctggtgaaccgtagctaatgcgtgacttggcttttgaaccggctttgctgtgcgaagtag
agtgacagtttcggctgtcgagtgtcgacccatttgggaaattgtgccgtgtgacttcgg
ttgcgtagcatctcaa
>EU113304
ccacacctaaaaacaatccacgtgaaccgtatcaacccaataattgggggtttacttggc
ggcggctgctagcatctttttgctggctggctactgctgagtgaatcctatcgcgagcgt
tctgacttcggttggagctagtagcttaacttataaaccctttcttaaatactgaatata
ctgtggggacgaaagtctctgcttttaactagatagcaactttcagcagtggatgtctag
gctcgcacatcgatgaagaacgctgcgaactgcgatacgtaatgcgaattgcaggattca
gtgagtcatcgaaattttgaacgcatattgcacttccgggttatccctggaagtatgcct
gtatcagtgtccgtacatcaaacttggttttcttctttccgtgtagtcggtggaggatat
gccagatgtgaagtgtcttgcggctggttttcgaatcggctacgagtcctttgaaatgta
tagaactgactctctttgttcgaaaagcgtggcgttgctggttgtgaaggctgtttgtat
ggcttgtcggcgaccggtttgtctgctatgacattaatggaggaatgtttgattcgcggt
atggttggcttcggctgaacaggcgcttattggacgttattcctgttgtagtggtatgaa
ctggtgaaccgtagctaatgcgtgacttggcttttgaaccggctttgctgtgcgaagtag
agtgacagtttcggctgtcgagtgtcgacccatttgggaaattgtgccgtgtgacttcgg
ttgcgtagcatctcaa
>EU113303
ccacacctaaaaacaatccacgtgaaccgtatcaacccaataattgggggtttacttggc
ggcggctgctagcatctttttgctggctggctactgctgagtgaatcctatcgcgagcgt
tctgacttcggttggagctagtagcttaacttataaaccctttcttaaatactgaatata
ctgtggggacgaaagtctctgcttttaactagatagcaactttcagcagtggatgtctag
gctcgcacatcgatgaagaacgctgcgaactgcgatacgtaatgcgaattgcaggattca
gtgagtcatcgaaattttgaacgcatattgcacttccgggttatccctggaagtatgcct
gtatcagtgtccgtacatcaaacttggttttcttctttccgtgtagtcggtggaggatat
gccagatgtgaagtgtcttgcggctggttttcgaatcggctacgagtcctttgaaatgta
tagaactgactctctttgttcgaaaagcgtggcgttgctggttgtgaaggctgtttgtat
ggcttgtcggcgaccggtttgtctgctatgacattaatggaggaatgtttgattcgcggt
atggttggcttcggctgaacaggcgcttattggacgttattcctgttgtagtggtatgaa
ctggtgaaccgtagctaatgcgtgacttggcttttgaaccggctttgctgtgcgaagtag
agtgacagtttcggctgtcgagtgtcgacccatttgggaaattgtgccgtgtgacttcgg
ttgcgtagcatctcaa
>EU876604
ccacacctaaaaactttccacgtgaactgtatcaaccccattaattgggggttttgtttg
gcggtgatcgctagcttaattgctggttgattactgctaggcgagccctatcatggcgag
cgtttgggcttcggtctgaactagtagcttttattttaaaccctttcttaattactgatt
atactgtggggacgaaagtctctgcttttaactagatagcaactttcagcagtggatgtc
taggctcgcacatcgatgaagaacgctgcgaactgcgatacgtaatgcgaattgcaggat
tcagtgagtcatcgaaattttgaacgcatattgcacttccgggttagtcctgggagtatg
cctgtatcagtgtccgtacatcaaacttggttttcttctttccgtgtagtcggtggagga
tatgccagatgtgaagtgtcttgcggctaattttcgaattgactgcgagtcctttgaaat
gtacagaactgtacttctctttgctcgaaaagtgtggcgttgctggttgtgaaggctgtc
catgtgaccagtcggcgatcggtttgtctgctatggcattaatggaggaatatttagttc
gcggtatgattagcttcggctgaacaggcgcttattggacgtttttcctgttgtggcggt
atgaactgatgaaccgtagtcgtgtgtgacttggcttttgaattggctttgctgttgcga
agtagagtggcagtttcggctgtcgagggtcgacccatttgggaactatgtgttgtgtgg
cttcggtcgcgcggcatctca
>EU876603
ccacacctaaaaactttccacgtgaactgtatcaaccccattaattgggggttttgtttg
gcggtgatcgctagcttaattgctggttgattactgctaggcgagccctatcatggcgag
cgtttgggcttcggtctgaactagtagcttttattttaaaccctttcttaattactgatt
atactgtggggacgaaagtctctgcttttaactagatagcaactttcagcagtggatgtc
taggctcgcacatcgatgaagaacgctgcgaactgcgatacgtaatgcgaattgcaggat
tcagtgagtcatcgaaattttgaacgcatattgcacttccgggttagtcctgggagtatg
cctgtatcagtgtccgtacatcaaacttggttttcttctttccgtgtagtcggtggagga
tatgccagatgtgaagtgtcttgcggctaattttcgaattgactgcgagtcctttgaaat
gtacagaactgtacttctctttgctcgaaaagtgtggcgttgctggttgtgaaggctgtc
catgtgaccagtcggcgatcggtttgtctgctatggcattaatggaggaatatttaattc
gcggtatgattagcttcggctgaacaggcgcttattggacgtttttcctgttgtggcggt
atgaactgatgaaccgtagtcgtgtgtgacttggcttttgaattggctttgctgttgcga
agtagagtggcagtttcgactgtcgagggtcgacccatttgggaactatgtgttgtgtgg
cttcggtcgcgcggcatctca
>EU876602
ccacacctaaaaactttccacgtgaactgtatcaaccccattaattgggggttttgtttg
gcggtgatcgctagcttaattgctggttgattactgctaggcgagccctatcatggcgag
cgtttgggcttcggtctgaactagtagcttttattttaaaccctctcttaattactgatt
atactgtggggacgaaagtctctscttttaactagatagcaactttcagcagtggatgtc
taggctcgcacatcgatgaagaacgctgcgaactgcgatacgtaatgcgaattgcaggat
tcagtgagtcatcgaaattttgaacgcatattgcacttccgggttagtcctgggagtatg
cctgtatcagtgtccgtacatcaaacttggttttcttctttccgtgtagtcggtggagga
tatgccagatgtgaagtgtcttgcggctaattttcgaattgactgcgagtcctttgaaat
gtacagaactgtacttctctttgctcgaaaagtgtggcgttgctggttgtgaaggctgtc
catgtgaccagtcggcgatcggtttgtctgctatggcattaatggaggaatatttaattc
gcggtatgattagcttcggctgaacaggcgcttattggacgtttttcctgttgtggcggt
atgaactgatgaaccgtagtcgtgtgtgacttggcttttgaattggctttgctgtagcga
agtagagtggcagtttcgactgtcgaggggcgacccatttgggaactatgtgttgtgtgg
cttcggtcgcggggtatctta
>EU876601
ccacacctaaaaactttccacgtgaactgtatcaaccccattaattgggggttttgtttg
gcggtgatcgctagcttaattgctggttgattactgctaggcgagccctatcatggcgag
cgtttgggcttcggtctgaactagtagcttttattttaaaccctttcttaattactgatt
atactgtggggacgaaagtctctgcttttaactagatagcaactttcagcagtggatgtc
taggctcgcacatcgatgaagaacgctgcgaactgcgatacgtaatgcgaattgcaggat
tcagtgagtcatcgaaattttgaacgcatattgcacttccgggttagtcctgggagtatg
cctgtatcagtgtccgtacatcaaacttggttttcttctttccgtgtagtcggtggagga
tatgccagatgtgaagtgtcttgcggctaattttcgaattgactgcgagtcctttgaaat
gtacagaactgtacttctctttgctcgaaaagtgtggcgttgctggttgtgaaggctgtc
catgtgaccagtcggcgatcggtttgtctgctatggcattaatggaggaatatttaattc
gcggtatgattagcttcggctgaacaggcgcttattggacgtttttcctgttgtggcggt
atgaactgatgaaccatagtcgtgtgtgacttggcttttgaattggctttgctgttgcga
agtagagtggcagtttcgactgtcgagggtcgacccatttgggaactatgtgttgtgtgg
cttcggtcgcgcggcatctca
>EU876600
ccacacctaaaaactttccacgtgaactgtatcaaccccattaattgggggttttgtttg
gcggtgatcgctagcttaattgctggttgattactgctaggcgagccctatcatggcgag
cgtttgggcttcggtctgaactagtagcttttattttaaaccctttcttaattactgatt
atactgtggggacgaaagtctctgcttttaactagatagcaactttctgcagtggttgtc
taggctcgcacatcgatgaagaacgctgcgaactgcgatacgtaatgcgaatagcaggat
tcagtgagtcatcgaaattttgaacgcatattgcacttccgggttagtcctgggagtatg
cctgtatcagtgtccgtacatcaaacttggttttcttctttccgtgtagtcggtggagga
tatgccagatgtgaagtgtcttgcggctaattttcgaattgactgcgagtcctttgaaat
gtacagaactgtacttctctttgctcgaaaagtgtggcgttgctggttgtgaaggctgtc
catgtgaccagtcggcgatcggtttgtctgctatggcattaatggaggaatatttaattc
gcggtatgattagcttcggctgaacaggcgcttattggacgtttttcctgttgtggcggt
atgaactgatgaaccgtagtcgtgtgtgacttggcttttgaattggctttgctgttgcga
agtagagtggcagtttcgactgtcgagggtcgacccatttgggaactatgtgttgtgtgg
cttcggtcgcgcggcatctca
>EU876599
ccacacctaaaaactttccacgtgaactgtatcaaccccattaattgggggttttgtttg
gcggtgatcgctagcttaattgctggttgattactgctaggcgagccctatcatggcgag
cgtttgggcttcggtctgaactagtagcttttattttaaaccctttcttaattactgatt
atactgtggggacgaaagtctctgcttttaactagatagcaactttcagcagtggatgtc
taggctcgcacatcgatgaaggacgctgcgaactgcgatacgtaatgcgaattgcaggat
tcagtgagtcatcgaaattttgaacgcatattgcacttccgggttagtcctgggagtatg
cctgtatcagtgtccgtacatcaaacttggttttcttctttccgtgtagtcggtggagga
tatgccagatgtgaagtgtcttgcggctaattttcgaattgactgcgagtcctttgaaat
gtacagaactgtacttctctttgctcgaaaagtgtggcgttgctggttgtgaaggctgtc
catgtgaccagtcggcgatcggtttgtctgctatggcattaatggaggaatatttaattc
gcggtatgattagcttcggctgaacaggcgcttattggacgtttttcctgttgtggcggt
atgaactgatgaaccgtagtcgtgtgtgacttggcttttgaattggctttgctgttgcga
agtagagtggcagtttcgactgtcgagggtcgacccatttgggaactatgtgttgtgtgg
cttcggtcgcgcggcatctca
>EU876598
ccacacctaaaaactttccacgtgaactgtatcaaccccattaattgggggttttgtttg
gcggtgatcgctagcttaattgctggttgattactgctaggcgagccctatcatggcgag
cgtttgggcttcggtctgaactagtagcttttattttaaaccctttcttaattactgatt
atactgtggggacgaaagtctctgcttttaactagatagcaactttcagcagtggatgtc
taggctcgcacatcgatgaagaacgctgcgaactgcgatacgtaatgcgaattgcaggat
tcagtgagtcatcgaaattttgaacgcatattgcacttccgggttagtcctgggagtatg
cctgtatcagtgtccgtacatcaaacttggttttcttctttccgtgtagtcggtggagga
tatgccagatgtgaagtgtcttgcggctaattttcgaattgactgcgagtcctttgaaat
gtacagaactgtacttctccttgctcgaaaagtgtggcgttgctggttgtgaaggctgtc
catgtgaccagtcggcgatcggtttgtctgctatggcattaatggaggaatatttaattc
gcggtatgattagcttcggctgaacaggcgcttattggacgtttttcctgttgtggcggt
atgaactgatgaaccgtagtcgtgtgtgacttggcttttgaattggctttgctgttgcga
agtagagtggcagtttcgactgtcgagggtcgacccatttgggaactatgtgttgtgtgg
cttcggtcgcgcggcatctca
>EU876597
ccacacctaaaaactttccacgtgaactgtatcaaccccattaattgggggttttgtttg
gcggtgatcgctagcttaattgctggttgattattgctaggcgagccctatcatggcgag
cgtttgggcttcggtctgaactagtagcttttattttaaaccctttcttaattactgatt
atactgtggggacgaaagtctctgcttttaactagatagcaactttcagcagtggatgtc
taggctcgcacatcgatgaagaacgctgcgaactgcgatacgtaatgcgaattgcaggat
tcagtgagtcatcgaaattttgaacgcatattgcacttccgggttagtcctgggagtatg
cctgtatcagtgtccgtacatcaaacttggttttcttctttccgtgtagtcggtggagga
tatgccagatgtgaagtgtcttgcggctaattttcgaattgactgcgagtcctttgaaat
gtacagaactgtacttctctttgctcgaaaagtgtggcgttgctggttgtgaaggctgtc
catgtgaccagtcggcgatcggtttgtctgctatggcattaatggaggaatatttaattc
gcggtatgactagcttcggctgaacaggcgcttattggacgtttttcctgttgtggcggt
atgaactgatgaaccgtagtcgtgtgtgacttggcttttgaattggctttgctgttgcga
agtagagtggcagtttcgactgtcgagggtcgacccatttgggaactatgtgttgtgtgg
cttcggtcgcgcggcatctca
>EU876596
ccacacctaaaaactttccacgtgaactgtatcaaccccattaattgggggttttgtttg
gcggtgatcgctagcttaattgctggttgattactgctaggcgagccctatcatggcgag
cgtttgggcttcggtctgaactagtagcttttattttaaaccctttcttaattactgatt
atactgtggggacgaaagtctctgcttttaactagatagcaactttcagcagtggatgtc
taggctcgcacatcgatgaagaacgctgcgaactgcgatacgtaatgcgaattgcaggat
tcagtgagtcatcgaaattttgaacgcatattgaacttccgggttagtcctgggagtatg
cctgtatcagtgtccgtacatcaaacttggttttcttctttccgtgtagtcggtggagga
tatgccagatgtgaagtgtcttgcggctaattttcgaattgactgcgagtcctttgaaat
gtacagaactgtacttctctttgctcgaaaagtgtggcgttgctggttgtgaaggctgtc
catgtgaccagtcggcgatcggtttgtctgctatggcattaatggaggaatatttaattc
gcggtatgattagcttcggctgaacaggcgcttattggacgtttttcctgttgtggcggt
atgaactgatgaaccgtagtcgtgtgtgacttggcttttgaattggctttgctgttgcga
agtagagtggcagtttcgactgtcgagggtcgacccatttgggaactatgtgttgtgtgg
cttcggtcgcgcggcatctca
>EU876595
ccacacctaaaaactttccacgtgaactgtatcaaccccattaattgggggttttgtttg
gcggtgatcgctagcttaattgctggttgattactgctaggcgagccctatcatggcgag
cgtttgggcttcggtctgaactagtagcttttattttaaaccctttcttaattactgatt
atactgtggggacgaaagtctctgcttttaactagatagcaactttcagcagtggatgtc
taggctcgcacatcgatgaagaacgctgcgaactgcgatacgtaatgcgaattgcaggat
tcagtgagtcatcgaaattttgaacgcatattgcacttccgggttagtcctgggagtatg
cctgtatcagtgtccgtacatcaaacttggttttcttctttccgtgtagtcggtggagga
tatgccagatgtgaagtgtcttgcggctaattttcgaattgactgcgagtcctttgaaat
gtacagaactgtacttctctttgctcgaaaagtgtggcgttgctggttgtgaaggctgtc
catgtgaccagtcggcgatcggtttgtctgctatggcattaatggaggaatatttaattc
gcggtatgattagcttcggctgaacaggcgcttattggacgtttttcctgttgtggcggt
atgaactgatgaaccgtagtcgtgtgtgacttggcttttgaattggctttgctgttgcga
agtagagtggcagtttcgactgtcgagggtcgacccatttgggaactatgtgttgtgtgg
cttcggtcgcgcggcatctca
>EU876594
ccacacctaaaaactttccacgtgaactgtatcaaccccattaattgggggttttgtttg
gcggtgatcgctagcttaattgctggttgattactgctaggcgagccctatcatggcgag
cgtttgggcttcggtctgaactagtagcttttattttaaaccctttcttaattactgatt
atactgtggggacgaaagtctctgcttttaactagatagcaactttcagcagtggatgtc
taggctcgcacatcgatgaagaacgctgcgaactgcgatacgtaatgcgaattgcaggat
tcagtgagtcatcgaaattttgaacgcatattgcacttccgggttagtcctgggagtatg
cctgtatcagtgtctgtacatcaaacttggttttcttctttccgtgtagtcggtggagga
tatgccagatgtgaagtgtcttgcggctaattttcgaattgactgcgagtcctttgaaat
gtacagaactgtacttctctttgctcgaaaagtgtggcgttgctggttgtgaaggctgtc
catgtgaccagtcggcgatcggtttgtctgctatggcattaatggaggaatatttaattc
gcggtatgattagcttcggctgaacaggcgcttattggacgtttttcctgttgtggcggt
atgaactgatgaaccgtagtcgtgtgtgacttggcttttgaattggctttgctgttgcga
agtagagtggcagtttcgactgtcgagggtcgacccatttgggaactatgtgttgtgtgg
cttcggtcgcgcggcatctca
>EU876593
ccacacctaaaaactttccacgtgaactgtatcaaccccattaattgggggttttgtttg
gcggtgatcgctagcttaattgctggttgattactgctaggcgagccctatcatggcgag
cgtttgggcttcggtctgaactagtagcttttattttaaaccctttcttaattactgatt
atactgtggggacgaaagtctctgcttttaactagatagcaactttcagcagtggatgtc
taggctcgcacatcgatgaagaacgctgcgaactgcgatacgtaatgcgaattgcaggat
tcagtgagtcatcgaaattttgaacgcatattgcacttccgggttagtcctgggagtatg
cctgtatcagtgtccgtacatcaaacttggttttcttctttccgtgtagtcggtggagga
tatgccagatgtgaagtgtcttgcggctaattttcgaattgactgcgagtcctttgaaat
gtacagaactgtacttctctttgctcgaaaagtgtggcgttgctggttgtgaaggctgtc
catgtgaccagtcggcgatcggtttgtctgctatggcattaatggaggaatatttaattc
gcggtatgattagcttcggctgaacaggcgcttattggacgtttttcctgttgtggcggt
atgaactgatgaaccgtagtcgtgtgtgacttggcttttgaattggctttgctgttgcga
agtagagtggcagtttcgactgtcgagggtcgacccatttgggaactatgtgttgtgtgg
cttcggtcgcgcggcatctca
>EU876592
ccacacctaaaaactttccacgtgaactgtatcaaccccattaattgggggttttgtttg
gcggtgatcgctaacttaattgctggttgattactgctaggcgagccctatcatggcgag
cgtttgggcttcggtctgaactagtagcttttattttaaaccctttcttaattactgatt
atactgtggggacgaaagtctctgcttttaactagatagcaactttcagcagtggatgtc
taggctcgcacatcgatgaagaacgctgcgaactgcgatacgtaatgcgaattgcaggat
tcagtgagtcatcgaaattttgaacgcatattgcacttccgggttagtcctgggagtatg
cctgtatcagtgtccgtacatcaaacttggttttcttctttccgtgtagtcggtggagga
tatgccagatgtgaagtgtcttgcggctaattttcgaattgactgcgagtcctttgaaat
gtacagaactgtacttctctttgctcgaaaagtgtggcgttgctggttgtgaaggctgtc
catgtgaccagtcggcgatcggtttgtctgctatggcattaatggaggaatatttaattc
gcggtatgattagcttcggctgagcaggcgcttattggacgtttttcctgttgtggcggt
atgaactgatgaaccgtagtcgtgtgtgacttggcttttgaattggctttgctgttgcga
agtagagtggcagtttcgactgtcgagggtcgacccatttgggaactatgttttgtgtgg
cttcggtcgcgcggcatctca
>EU876591
ccacacctaaaaactttccacgtgaactgtatcaaccccattaattgggggttttgtttg
gcggtgatcgctagcttaattgctggttgattactgctaggcgagccctatcatggcgag
cgtttgggcttcggtctgaactagtagcttttattttaaaccctttcttaattactgatt
atactgtggggacgaaagtctctgcttttaactagatagcaactttcagcagtggatgtc
taggctcgcacatcgatgaagaacgctgcgaactgcgatacgtaatgcgaattgcaggat
tcagtgagtcatcgaaattttgaacgcatattgcacttccgggttagtcctgggagtatg
cctgtatcagtgtccgtacatcaaacttggttttcttctttccgtgtagtcggtggagga
tatgccagatgtgaagtgtcttgcggctaattttcgaattgactgcgagtcctttgaaat
gtacagaactgtacttctctttgctcgaaaagtgtggcgttgctggttgtgaaggctgtc
catgtgaccagtcggcgatcggtttgtctgctatggcattaatggaggaatatttaattc
gcggtatgattagcttcggctgaacaggcgcttattggacgtttttcctgttgcggcggt
atgaactgatgaaccgtagtcgtgtgtgacttggcttttgaattggctttgctgttgcga
agtagagtggcagtttcgactgtcgagggtcgacccatttgggaactatgtgttgtgtgg
cttcggtcgcgcggcatctca
>EU876590
ccacacctaaaaactttccacgtgaactgtatcaaccccattaattgggggttttgtttg
gcggtgatcgctagcttaattgctggttgattactgctaggcgagccctatcatggcgag
cgtttgggcttcggtctgaactagtagcttttattttaaaccctttcttaattactgatt
atactgtggggacgaaagtctctgcttttaactagatagcaactttcagcagtggatgtc
taggctcgcacatcgatgaagaacgctgcgaactgcgatacgtaatgcgaattgcaggat
tcagtgagtcatcgaaattttgaacgcatattgcacttccgggttagtcctgggagtatg
cctgtatcagtgtccgtacatcaaacttggttttcttctttccgtgtggtcggtggagga
tatgccagatgtgaagtgtcttgcggctaattttcgaattgactgcgagtcctttgaaat
gtacagaactgtacttctctttgctcgaaaagtgtggcgttgctggttgtgaaggctgtc
catgtgaccagtcggcgatcggtttgtctgctatggcattaatggaggaatatttaattc
gcggtatgattagcttcggctgaacaggctcttattggacgtttttcctgttgtgttggt
atgaactgatgaaccgtagtcgtgtgtgacttggcttttgaattggctttgctgttgcga
agtagagtggcagtttcgactgtcgagggtcgacccatttgggaactatgtgttgtgtgg
cttcggtcgcgcggcatctca
>EU876589
ccacacctaaaaactttccacgtgaactgtatcaaccccattaattgggggttttgtttg
gcggtgatcgctagcttaattgctggttgattactgctaggcgagccctatcatggcgag
cgtttgggcttcggtctgaactagtagcttttattttaaaccctttcttaattactgatt
atactgtggggacgaaagtctctgcttttaactagatagcaactttcagcagtggatgtc
taggctcgcacatcgatgaagaacgctgcgaactgcgatacgtaatgcgaattgcaggat
tcagtgagtcatcgaaattttgaacgcatattgcacttccgggttagtcctgggagtatg
cctgtatcagtgtccgtacatcaaacttggttttcttctttccgtgtagtcggtggagga
tatgccagatgtgaagtgtcttgcggctaattttcgaattgactgcgagtcctttgaaat
gtacagaactgtacttctctttgctcgaaaagtgtggcgttgctggttgtgaaggctgtc
catgtgaccagtcggcgatcggtttgtctgctatggcattaatggaggaatatttaattc
gcggtatgattagcttcggctgaacaggcgcttattggacgtttttcctgttgtggcggt
atgaactgatgaaccgtagtcgtgtgtgacttggcttttgaattggctttgctgttgcga
agtagagtggcagtttcgactgtcgagggtcgacccatttgggaactatgtgttgtgtgg
cttcggtcgcgcggcatctca
>EU876588
ccacacctaaaaactttccacgtgaactgtatcaaccccattaattgggggttttgtttg
gcggtgatcgctagcttaattgctggttgattacggctaggcgagccctatcatggcgag
cgtttgggcttcggtctgaactagtagcttttattttaaaccctttcttaattactgatt
atactgtggggacgaaagtctctgcttttaactagatagcaactttcagcagtggatgtc
taggctcgcacatcgatgaagaacgctgcgaactgcgatacgtaatgcgaattgcaggat
tcagtgagtcatcgaaattttgaacgcatattgcacttccgggttagtcctgggagtatg
cctgtatcagtgtccgtacatcaaacttggttttcttctttccgtgtagtcggtggagga
tatgccagatgtgaagtgtcttgcggctaattttcgaattgactgcgagtcctttgaaat
gtacagaactgtacttctctttgctcgaaaagtgtggcgttgctggttgtgaaggctgtc
catgtgaccagtcggcgatcggtttgtctgctatggcattaatggaggaatatttaattc
gcggtatgattagcttcggctgaacaggcgcttattggacgtttttcctgttgtggcggt
atgaactgatgaaccgtagtcgtgtgtgacttggcttttgaattggctttgctgttgcga
agtagagtggcagtttcgactgtcgagggtcgacccatttgggaactatgtgttgtgtgg
cttcggtcgcgcggcatctca
>EU876587
ccacacctaaaaactttccacgtgaactgtatcaaccccattaattgggggttttgtttg
gcggtgatcgctagcttaattgctggttgattactgctaggcgagccctatcatggcgag
cgtttgggcttcggtctgaactagtagcttttattttaaaccctttcttaattactgatt
atactgtggggacgaaagtctctgcttttaactagatagcaactttcagcagtggatgtc
taggctcgcacatcgatgaagaacgctgcgaactgcgatacgtaatgcgaattgcaggat
tcagtgagtcatcgaaattttgaacgcatattgcacttccgggttagtcctgggagtatg
cctgtatcagtgtccgtacatcaaacttggttttcttctttccgtgtagtcggtggagga
tatgccagatgtgaagtgtcttgcggctaattttcgaattgactgcgagtcctttgaaat
gtacagaactgtacttctctttgctcgaaaagtgtggcgttgctggttgtgaaggctgtc
catgtgaccagtcggcgatcggtttgtctgctatggcattaatggaggaatatttaattc
gcggtatgattagcttcggctgaacaggcgcttattggacgtttttcctgttgtggcggt
atgaactgatgaaccgtagtcgtgtgtgacttggcttttgaattggctttgctgttgcga
agtagagtggcagtttcgactgtcgagggtcgacccatttgggaactatgtgttgtgtgg
cttcggtcgcgcggcatctca
>EU876586
ccacacctaaaaactttccacgtgaactgtatcaaccccattaattgggggttttgtttg
gcggtgatcgctagcttaattgctggttgattactgctaggcgagccctatcatggcgag
cgtttgggcttcggtctgaactagtagcttttattttaaaccctttcttaattactgatt
atactgtggggacgaaagtctctgcttttaactagatagcaactttcagcagtggatgtc
taggctcgcacatcgatgaagaacgctgcgaactgcgatacgtaatgcgaattgcaggat
tcagtgagtcatcgaaattttgaacgcatattgcacttccgggttagtcctgggagtatg
cctgtatcagtgtccgtacatcaaacttggttttcttctttccgtgtagtcggtggagga
tatgccagatgtgaagtgtcttgcggctaattttcgaattgactgcgagtcctttgaaat
gtacagaactgtacttctctttgctcgaaaagtgtggcgttgctggttgtgaaggctgtc
catgtgaccagtcggcgatcggtttgtctgctatggcattaatggaggaatatttaattc
gcggtatgattagcttcggctgaacaggcgcttattggacgtttttcctgttgtggcggt
atgaactgatgaaccgtagtcgtgtgtgacttggcttttgaattggctttgctgttgcga
agtagagtggcagtttcgactgtcgagggtcgacccatttgggaactatgtgttgtgtgg
cttcggtcgcgcggcatctca
>EU876585
ccaatccccacaccttaccacttgccccgtatcaaccccattaattgggggttttgtttg
gcggtgatcgctagcttaattgctggttgattactgctaggcgagccctatcatggcgag
cgtttgggcttcggtctgaactagtagcttttattttaaaccctttcttaattactgatt
atactgtggggacgaaagtctctgcttttaactagatagcaactttcagcagtggatgtc
taggctcgcacatcgatgaagaacgctgcgaactgcgatacgtaatgcgaattgcaggat
tcagtgagtcatcgaaattttgaacgcatattgcacttccgggttagtcctgggagtatg
cctgtatcagtgtccgtacatcaaacttggttttcttctttccgtgtagtcggtggagga
tatgccagatgtgaagtgtcttgcggctaattttcgaattgactgcgagtcctttgaaat
gtacagaactgtacttctctttgctcgaaaagtgtggcgttgctggttgtgaaggctgtc
catgtgaccagtcggcgatcggtttgtctgctatggcattaatggaggaatatttaattc
gcggtatgattagcttcggctgaacaggcgcttattggacgtttttcctgttgtggcggt
atgaactgatgaaccgtagtcgtgtgtgacttggcttttgaattggctttgctgttgcga
agtagagtggcagtttcgactgtcgagggtcgacccatttgggaactatgtgttgtgtgg
cttcggtcgcgcggcatctca
>EU876584
ccacacctaaaaactttccacgtgaactgtatcaaccccattaattgggggttttgtttg
gcggtgatcgctagcttaattgctggttgattactgctaggcgagccctatcatggcgag
cgtttgggcttcggtctgaactagtagcttttattttaaaccctttcttaattactgatt
atactgtggggacgaaagtctctgcttttaactagatagcaactttcagcagtggatgtc
taggctcgcacatcgatgaagaacgctgcgaactgcgatacgtaatgcgaattgcaggat
tcagtgagtcatcgaaattttgaacgcatattgcacttccgggttagtcctgggagtatg
cctgtatcagtgtccgtacatcaaacttggttttcttctttccgtgtagtcggtggagga
tatgccagatgtgaagtgtcttgcggctaattttcgaattgactgcgagtcctttgaaat
gtacagaactgtacttctctttgctcgaaaagtgtggcgttgctggttgtgaaggctgtc
catgtgaccagtcggcgatcggtttgtctgctatggcattaatggaggaatatttaattc
gcggtatgattagcttcggctgaacaggcgcttattggacgtttttcctgttgtggcggt
atgaactgatgaaccgtagtcgtgtgtgacttggcttttgaattggctttgctgttgcga
agtagagtggcagtttcgactgtcgagggtcgacccatttgggaactatgtgttgtgtgg
cttcggtcgcgcggcatctca
>DQ643904
ccacacctaaaaaactttccacgtgaaaccgtatcaacccaataatttgggggtttaatt
ggcggctgctgctggtatctttttactggctggcggctgctgagcgaaccctatcgtgag
cgttctgaccttggttggagctagtaacttaaattttaaacccattcttaaatactgaat
atactgtagggacgaaagtctctgcttttaactagatagcaactttcagcagtggatgtc
taggctcgcacatcgatgaagaacactgcgaactgcgatacgtaatgcgaattgcaggat
tcagtgagtcatcgaaattttgaacgcatattgcacttccgggttatccctggaagtatg
cctgtatcagtgtccgtacattaaacttggttttcttctttccgtgtagtcggtggagga
tatgccagatatgaagtgtcttgtggctggttttcgaatcggctgtgagtcctttgaaat
gtatagaactgattctctttgttcgaaaagcgtggcgttgctggttgtgaaggctgtcag
tgtgactaatcggcgaccggtttgtctgctatggcataaatggaggagtgttcgattcgc
ggtatgattggcttcggctgaacaggcgcttattagacgttcttcctgctgtggcggtat
gacctggtgaaccgtagttcatgcacgacttggcttttgaattggctttgctgtgtgaag
tagagtggcagtttcggctgtcgaggatcgacccatttgggaaattgtgctgtgcgactt
cggttgcgtggcatctcaa
>DQ643903
ccacacctaaaaaactttccacgtgaaccgtatcaacccaataatttgggggtttgattg
gcggctgctgctggtatctttttactggctggcggctgctgagcgaaccctatcgtgagc
gttctgaccttggttggagctagtaacttaaattttaaacccattcttaaatactgaata
tactgtagggacgaaagtctctgcttttaactagatagcaactttcagcagtggatgtct
aggctcgcacatcgatgaagaacgctgcgaactgcgatacgtaatgcgaattgcaggatt
cagtgagtcatcgaaattttgaacgcatattgcacttccgggttatccctggaagtatgc
ctgtatcagtgtccgtacattaaacttggttttcttctttccgtgtagtcggtggaggat
atgccagatatgaagtgtcttgtggctggttttcgaatcggctgtgagtcctttgaaatg
tatagaactgattctctttgttcgaaaagcgtggcgttgctggttgtgaaggctgtcagt
gtgactagtcggcgaccggtttgtctgctatggcataaatggaggagtgttcgattcgcg
gtatgattggcttcggctgaacaggcgcttattagacgttcttcctgctgtggcggtatg
acctggtgaaccgtagttcatgcacgacttggcttttgaattggctttgctgtgtgaagt
agagtgacagtttcggctgtcgaggatcgacccatttgggaaattgtgctgtgcgacttc
ggttgcgtggcatctcaa
>DQ643902
ccacacctaaaaacttttcacgtgaaccgtatcaaacatgttattgggggctgacttggt
ggcggctgctggtatctattttttgtactggctggctgctgctttgagaaagccctatca
tggcgatcgcttggacttctattcgagctagtagctactattttaaacccattcttaatt
actgaatatactgtggggacgaaagtctctgcttttaactagataacaactttcagcagt
ggatgtctaggctcgcacctcgatgaagaacgctgcgaactgcgatacgtaatgcgaatt
gcaggattcagtgagtcatcgaaattttgaacgcatattgcacttccgggttcgtcctgg
aagtatgcttgtatcagtgtccgtacatcaaacttggttttcttctttccgtgtagtcgg
tggaggatatgccagatgtgaagtgtcttgcggcggctgattttcggatctgctgcgagt
cctttgaaatgtacagaactgacttctctttgctcgaaaagtgtggcattactggttgta
aaggctgtccgtgtgaccagtcggcgattggtttgtctgctgcggcgttaatggaaggat
gtttgatttgcggtatggttggcttcggctgaacagacgcttattggacgtacttcttgc
tgtggcggtatgaacggatgtaccgtagttgtatgtgacttggctttttgaattggtgtt
gctgtgcgaagtagagtgacagtttcggctgtcgagtgtcgaccaatttgggaactatgt
ataatgcgacttcggtagcgttgtatctcaa
>DQ643901
ccacacctaaaaaactttccacgtgaaccgtatcaacccaataatttgggggtttaattg
gcggctgctgctggtatctttttactggctggcggctgctgagcgaaccctatcgtgagc
gttctgaccttggttggagctagtaacttaaattttaaacccattcttaaatactgaata
tactgtagggacgaaagtctctgcttttaactagatagcaactttcagcagtggatgtct
aggctcgcacatcgatgaagaacgctgcgaactgcgatacgtaatgcgaattgcaggatt
cagtgagtcatcgaaattttgaacgcatattgcacttccgggttatccctggaagtatgc
ctgtatcagtgtccgtacattaaacttggttttcttctttccgtgtagtcggtggaggat
atgccagatatgaagtgtcttgtggctggttttcgaatcggctgtgagtcctttgaaatg
tatagaactgattctctttgttcgaaaagcgtggcgttgctggttgtgaaggctgtcagt
gtgactagtcggcgaccggtttgtctgctatggcataaatggaggagtgttcgattcgcg
gtatgattggcttcggctgaacaggcgcttattagacgttcttcctgctgtggcggtatg
acctggtgaaccgtagttcatgcacgacttggcttttgaattggctttgctgtgtgaagt
agagtgacagtttcggctgtcgaggatcgacccatttgggaaattgtgctgtgcgacttc
ggttgtgtggcatctcaa
>DQ643900
ccacacctaaaaaactttccacgtgaaccgtatcaacccaataatttgggggtttaattg
gcggctgctgctggtatctttttactggctggcggctgctgagcgaaccctatcgtgagc
gttctgaccttggttggagctagtaacttaaattttaaacccattcttaaatactgaata
tactgtagggacgaaagtctctgcttttaactagatagcaactttcagcagtggatgtct
aggctcgcacatcgatgaagaacgctgcgaactgcgatacgtaatgcgaattgcaggatt
cagtgagtcatcgaaattttgaacgcatattgcacttccgggttatccctggaagtatgc
ctgtatcagtgtccgtacattaaacttggttttcttctttccgtgtagtcggtggaggat
atgccagatatgaagtgtcttgtggctggttttcgaatcggctgtgagtcctttgaaatg
tatagaactgattctctttgttcgaaaagcgtggcgttgctggttgtgaaggctgtcagt
gtgactagtcggcgaccggtttgtctgctatggcataaatggaggagtgttcgattcgcg
gtatgattggcttcggctgaacaggcgcttattagacgttcttcctgctgtggcggtatg
acctggtgaaccgtagttcatgcacgacttggcttttgaattggctttgctgtgtgaagt
agagtgacagtttcggctgtcgaggatcgacccatttgggaaattgtgctgtgcgacttc
ggttgtgtggcatctcaa
>DQ643899
ccacacctaaaaaactttccacgtgaaccgtatcaacccaataatttgggggtttaattg
gcggctgctgctggtatctttttactggctggcggctgctgagcgaaccctatcgtgagc
gttctgaccttggttggagctagtaacttaaattttaaacccattcttaaatactgaata
tactgtagggacgaaagtctctgcttttaactagatagcaactttcagcagtggatgtct
aggctcgcacatcgatgaagaacgctgcgaactgcgatacgtaatgcgaattgcaggatt
cagtgagtcatcgaaattttgaacgcatattgcacttccgggttatccctggaagtatgc
ctgtatcagtgtccgtacattaaacttggttttcttctttccgtgtagtcggtggaggat
atgccagatatgaagtgtcttgtggctggttttcgaatcggctgtgagtcctttgaaatg
tatagaactgattctctttgttcgaaaagcgtggcgttgctggttgtgaaggctgtcagt
gtgactagtcggcgaccggtttgtctgctatggcataaatggaggagtgttcgattcgcg
gtatgattggcttcggctgaacaggcgcttattagacgttcttcctgctgtggcggtatg
acctggtgaaccgtagttcatgcacgacttggcttttgaattggctttgctgtgtgaagt
agagtgacagtttcggctgtcgaggatcgacccatttgggaaattgtgctgtgcgacttc
ggttgtgtggcatctcaa
>DQ643898
ccacacctaaaaaactttccacgtgaaccgtatcaacccaataatttgggggtttaattg
gcggctgctgctggtatctttttactggctggcggctgctgagcgaaccctatcgtgagc
gttctgaccttggttggagctagtaacttaaattttaaacccattcttaaatactgaata
tactgtagggacgaaagtctctgcttttaactagatagcaactttcagcagtggatgtct
aggctcgcacatcgatgaagaacgctgcgaactgcgatacgtaatgcgaattgcaggatt
cagtgagtcatcgaaattttgaacgcatattgcacttccgggttatccctggaagtatgc
ctgtatcagtgtccgtacattaaacttggttttcttctttccgtgtagtcggtggaggat
atgccagatatgaagtgtcttgtggctggttttcgaatcggctgtgagtcctttgaaatg
tatagaactgattctctttgttcgaaaagcgtggcgttgctggttgtgaaggctgtcagt
gtgactagtcggcgaccggtttgtctgctatggcataaatggaggagtgttcgattcgcg
gtatgattggcttcggctgaacaggcgcttattagacgttcttcctgctgtggcggtatg
acctggtgaaccgtagttcatgcacgacttggcttttgaattggctttgctgtgtgaagt
agagtgacagtttcggctgtcgaggatcgacccatttgggaaattgtgctgtgcgacttc
ggttgtgtggcatctcaa
>DQ643897
ccacacctaaaaaactttccacgtgaaccgtatcaacccaataatttgggggtttaattg
gcggctgctgctggtatctttttactggctggcggctgctgagcgaaccctatcgtgagc
gttctgaccttggttggagctagtaacttaaattttaaacccattcttaaatactgaata
tactgtagggacgaaagtctctgcttttaactagatagcaactttcagcagtggatgtct
aggctcgcacatcgatgaagaacgctgcgaactgcgatacgtaatgcgaattgcaggatt
cagtgagtcatcgaaattttgaacgcatattgcacttccgggttatccctggaagtatgc
ctgtatcagtgtccgtacattaaacttggttttcttctttccgtgtagtcggtggaggat
atgccagatatgaagtgtcttgtggctggttttcgaatcggctgtgagtcctttgaaatg
tatagaactgattctctttgttcgaaaagcgtggcgttgctggttgtgaaggctgtcagt
gtgactagtcggcgaccggtttgtctgctatggcataaatggaggagtgttcgattcgcg
gtatgattggcttcggctgaacaggccgcttattagacgttcttcctgctgtggcggtat
gacctggtgaaccgtagcttcatgcacgacttggcttttgaattggctttgctgtgtgaa
gtagagtgacagtttcggctgtcgaggatcgacccatttgggaaattgtgctgtgcgact
tcggttgtgtggcatctcaa
>DQ643896
ccacacctaaaaaactttccacgtgaaccgtatcaacccaataatttgggggtttaattg
gcggctgctgctggtatctttttactggctggcggctgctgagcgaaccctatcgtgagc
gttctgaccttggttggagctagtaacttaaattttaaacccattcttaaatactgaata
tactgtagggacgaaagtctctgcttttaactagatagcaactttcagcagtggatgtct
aggctcgcacatcgatgaagaacgctgcgaactgcgatacgtaatgcgaattgcaggatt
cagtgagtcatcgaaattttgaacgcatattgcacttccgggttatccctggaagtatgc
ctgtatcagtgtccgtacattaaacttggttttcttctttccgtgtagtcggtggaggat
atgccagatatgaagtgtcttgtggctggttttcgaatcggctgtgagtcctttgaaatg
tatagaactgattctctttgttcgaaaagcgtggcgttgctggttgtgaaggctgtcagt
gtgactagtcggcgaccggtttgtctgctatggcataaatggaggagtgttcgattcgcg
gtatgattggcttcggctgaacaggcgcttattagacgttcttcctgctgtggcggtatg
acctggtgaaccgtagttcatgcacgacttggcttttgaattggctttgctgtgtgaagt
agagtgacagtttcggctgtcgaggatcgacccatttgggaaattgtgctgtgcgacttc
ggttgtgtggcatctcaa
>DQ643895
ccacacctaaaaaactttccacgtgaaccgtatcaacccaataatttgggggtttaattg
gcggctgctgctggtatctttttactggctggcggctgctgagcgaaccctatcgtgagc
gttctgaccttggttggagctagtaacttaaattttaaacccattcttaaatactgaata
tactgtagggacgaaagtctctgcttttaactagatagcaactttcagcagtggatgtct
aggctcgcacatcgatgaagaacgctgcgaactgcgatacgtaatgcgaattgcaggatt
cagtgagtcatcgaaattttgaacgcatattgcacttccgggttatccctggaagtatgc
ctgtatcagtgtccgtacattaaacttggttttcttctttccgtgtagtcggtggaggat
atgccagatatgaagtgtcttgtggctggttttcgaatcggctgtgagtcctttgaaatg
tatagaactgattctctttgttcgaaaagcgtggcgttgctggttgtgaaggctgtcagt
gtgactagtcggcgaccggtttgtctgctatggcataaatggaggagtgttcgattcgcg
gtatgattggcttcggctgaacaggcgcttattagacgttcttcctgctgtggcggtatg
acctggtgaaccgtagttcatgcacgacttggcttttgaattggctttgctgtgtgaagt
agagtgacagtttcggctgtcgaggatcgacccatttgggaaattgtgctgtgcgacttc
ggttgtgtggcatctcaa
>DQ643894
ccacacctaaaaaactttccacgtgaaccgtatcaacccaataatttgggggtttaattg
gcggctgctgctggtatctttttactggctggcggctgctgagcgaaccctatcgtgagc
gttctgaccttggttggagctagtaacttaaattttaaacccattcttaaatactgaata
tactgtagggacgaaagtctctgcttttaactagatagcaactttcagcagtggatgtct
aggctcgcacatcgatgaagaacgctgcgaactgcgatacgtaatgcgaattgcaggatt
cagtgagtcatcgaaattttgaacgcatattgcacttccgggttatccctggaagtatgc
ctgtatcagtgtccgtacattaaacttggttttcttctttccgtgtagtcggtggaggat
atgccagatatgaagtgtcttgtggctggttttcgaatcggctgtgagtcctttgaaatg
tatagaactgattctctttgttcgaaaagcgtggcgttgctggttgtgaaggctgtcagt
gtgactagtcggcgaccggtttgtctgctatggcataaatggaggagtgttcgattcgcg
gtatgattggcttcggctgaacaggcgcttattagacgttcttcctgctgtggcggtatg
acctggtgaaccgtagttcatgcacgacttggcttttgaattggctttgctgtgtgaagt
agagtgacagtttcggctgtcgaggatcgacccatttgggaaattgtgctgtgcgacttc
ggttgtgtggcatctcaa
>DQ643893
ccacacctaaaaaactttccacgtgaaccgtatcaacccaataatttgggggtttaattg
gcggctgctgctggtatctttttactggctggcggctgctgagcgaaccctatcgtgagc
gttctgaccttggttggagctagtaacttaaattttaaacccattcttaaatactgaata
tactgtagggacgaaagtctctgcttttaactagatagcaactttcagcagtggatgtct
aggctcgcacatcgatgaagaacgctgcgaactgcgatacgtaatgcgaattgcaggatt
cagtgagtcatcgaaattttgaacgcatattgcacttccgggttatccctggaagtatgc
ctgtatcagtgtccgtacattaaacttggttttcttctttccgtgtagtcggtggaggat
atgccagatatgaagtgtcttgtggctggttttcgaatcggctgtgagtcctttgaaatg
tatagaactgattctctttgttcgaaaagcgtggcgttgctggttgtgaaggctgtcagt
gtgactagtcggcgaccggtttgtctgctatggcataaatggaggagtgttcgattcgcg
gtatgattggcttcggctgaacaggcgcttattagacgttcttcctgctgtggcggtatg
acctggtgaaccgtagttcatgcacgacttggcttttgaattggctttgctgtgtgaagt
agagtgacagtttcggctgtcgaggatcgacccatttgggaaattgtgctgtgcgacttc
ggttgtgtggcatctcaa
>DQ643892
ccacacctaaaaaactttccacgtgaaccgtatcaacccaataatttgggggtttaattg
gcggctgctgctggtatctttttactggctggcggctgctgagcgaaccctatcgtgagc
gttctgaccttggttggagctagtaacttaaattttaaacccattcttaaatactgaata
tactgtagggacgaaagtctctgcttttaactagatagcaactttcagcagtggatgtct
aggctcgcacatcgatgaagaacgctgcgaactgcgatacgtaatgcgaattgcaggatt
cagtgagtcatcgaaattttgaacgcatattgcacttccgggttatccctggaagtatgc
ctgtatcagtgtccgtacattaaacttggttttcttctttccgtgtagtcggtggaggat
atgccagatatgaagtgtcttgtggctggttttcgaatcggctgtgagtcctttgaaatg
tatagaactgattctctttgttcgaaaagcgtggcgttgctggttgtgaaggctgtcagt
gtgactagtcggcgaccggtttgtctgctatggcataaatggaggagtgttcgattcgcg
gtatgattggcttcggctgaacaggcgcttattagacgttcttcctgctgtggcggtatg
acctggtgaaccgtagttcatgcacgacttggcttttgaattggctttgctgtgtgaagt
agagtgacagtttcggctgtcgaggatcgacccatttgggaaattgtgctgtgcgacttc
ggttgtgtggcatctcaa
>DQ643891
ccacacctaaaaaactttccacgtgaaccgtatcaacccaataatttgggggtttaattg
gcggctgctgctggtatctttttactggctggcggctgctgagcgaaccctatcgtgagc
gttctgaccttggttggagctagtaacttaaattttaaacccattcttaaatactgaata
tactgtagggacgaaagtctctgcttttaactagatagcaactttcagcagtggatgtct
aggctcgcacatcgatgaagaacgctgcgaactgcgatacgtaatgcgaattgcaggatt
cagtgagtcatcgaaattttgaacgcatattgcacttccgggttatccctggaagtatgc
ctgtatcagtgtccgtacattaaacttggttttcttctttccgtgtagtcggtggaggat
atgccagatatgaagtgtcttgtggctggttttcgaatcggctgtgagtcctttgaaatg
tatagaactgattctctttgttcgaaaagcgtggcgttgctggttgtgaaggctgtcagt
gtgactagtcggcgaccggtttgtctgctatggcataaatggaggagtgttcgattcgcg
gtatgattggcttcggctgaacaggcgcttattagacgttcttcctgctgtggcggtatg
acctggtgaaccgtagttcatgcacgacttggcttttgaattggctttgctgtgtgaagt
agagtgacagtttcggctgtcgaggatcgacccatttgggaaattgtgctgtgcgacttc
ggttgtgtggcatctcaa
>DQ643890
ccacacctaaaaaactttccacgtgaaaccgtatcaacccaataatttgggggtttaatt
ggcggctgctgctggtatctttttactggctggcggctgctgagcgaaccctatcgtgag
cgttctgaccttggttggagctagtaacttaaattttaaacccattcttaaatactgaat
atactgtagggacgaaagtctctgcttttaactagatagcaactttcagcagtggatgtc
taggctcgcacatcgatgaagaacgctgcgaactgcgatacgtaatgcgaattgcaggat
tcagtgagtcatcgaaattttgaacgcatattgcacttccgggttatccctggaagtatg
cctgtatcagtgtccgtacattaaacttggttttcttctttccgtgtagtcggtggagga
tatgccagatatgaagtgtcttgtggctggttttcgaatcggctgtgagtcctttgaaat
gtatagaactgattctctttgttcgaaaagcgtggcgttgctggttgtgaaggctgtcag
tgtgactagtcggcgaccggtttgtctgctatggcataaatggaggagtgttcgattcgc
ggtatgattggcttcggctgaacaggcgcttattagacgttcttcctgctgtggcggtat
gacctggtgaaccgtagttcatgcacgacttggcttttgaattggctttgctgtgtgaag
tagagtgacagtttcggctgtcgaggatcgacccatttgggaaattgtgctgtgcgactt
cggttgtgtggcatctcaa
>DQ643889
ccacacctaaaaaactttccacgtgaaccgtatcaacccaataatttgggggtttaattg
gcggctgctgctggtatctttttactggctggcggctgctgagcgaaccctatcgtgagc
gttctgaccttggttggagctagtaacttaaattttaaacccattcttaaatactgaata
tactgtagggacgaaagtctctgcttttaactagatagcaactttcagcagtggatgtct
aggctcgcacatcgatgaagaacgctgcgaactgcgatacgtaatgcgaattgcaggatt
cagtgagtcatcgaaattttgaacgcatattgcacttccgggttatccctggaagtatgc
ctgtatcagtgtccgtacattaaacttggttttcttctttccgtgtagtcggtggaggat
atgccagatatgaagtgtcttgtggctggttttcgaatcggctgtgagtcctttgaaatg
tatagaactgattctctttgttcgaaaagcgtggcgttgctggttgtgaaggctgtcagt
gtgactagtcggcgaccggtttgtctgctatggcataaatggaggagtgttcgattcgcg
gtatgattggcttcggctgaacaggcgcttattagacgttcttcctgctgtggcggtatg
acctggtgaaccgtagttcatgcacgacttggcttttgaattggctttgctgtgtgaagt
agagtgacagtttcggctgtcgaggatcgacccatttgggaaattgtgctgtgcgacttc
ggttgtgtggcatctcaa
>DQ643888
ccacacctaaaaaactttccacgtgaaccgtatcaacccaataatttgggggtttaattg
gcggctgctgctggtatctttttactggctggcggctgctgagcgaaccctatcgtgagc
gttctgaccttggttggagctagtaacttaaattttaaacccattcttaaatactgaata
tactgtagggacgaaagtctctgcttttaactagatagcaactttcagcagtggatgtct
aggctcgcacatcgatgaagaacgctgcgaactgcgatacgtaatgcgaattgcaggatt
cagtgagtcatcgaaattttgaacgcatattgcacttccgggttatccctggaagtatgc
ctgtatcagtgtccgtacattaaacttggttttcttctttccgtgtagtcggtggaggat
atgccagatatgaagtgtcttgtggctggttttcgaatcggctgtgagtcctttgaaatg
tatagaactgattctctttgttcgaaaagcgtggcgttgctggttgtgaaggctgtcagt
gtgactagtcggcgaccggtttgtctgctatggcataaatggaggagtgttcgattcgcg
gtatgattggcttcggctgaacaggcgcttattagacgttcttcctgctgtggcggtatg
acctggtgaaccgtagttcatgcacgacttggcttttgaattggctttgctgtgtgaagt
agagtgacagtttcggctgtcgaggatcgacccatttgggaaattgtgctgtgcgacttc
ggttgtgtggcatctcaa
>DQ643887
ccacacctaaaaaactttccacgtgaaccgtatcaacccaataatttgggggtttaattg
gcggctgctgctggtatctttttactggctggcggctgctgagcgaaccctatcgtgagc
gttctgaccttggttggagctagtaacttaaattttaaacccattcttaaatactgaata
tactgtagggacgaaagtctctgcttttaactagatagcaactttcagcagtggatgtct
aggctcgcacatcgatgaagaacgctgcgaactgcgatacgtaatgcgaattgcaggatt
cagtgagtcatcgaaattttgaacgcatattgcacttccgggttatccctggaagtatgc
ctgtatcagtgtccgtacattaaacttggttttcttctttccgtgtagtcggtggaggat
atgccagatatgaagtgtcttgtggctggttttcgaatcggctgtgagtcctttgaaatg
tatagaactgattctctttgttcgaaaagcgtggcgttgctggttgtgaaggctgtcagt
gtgactagtcggcgaccggtttgtctgctatggcataaatggaggagtgttcgattcgcg
gtatgattggcttcggctgaacaggcgcttattagacgttcttcctgctgtggcggtatg
acctggtgaaccgtagttcatgcacgacttggcttttgaattggctttgctgtgtgaagt
agagtgacagtttcggctgtcgaggatcgacccatttgggaaattgtgctgtgcgacttc
ggttgtgtggcatctcaa
>DQ643886
ccacacctaaaaaactttccacgtgaaccgtatcaacccaataatttgggggtttaattg
gcggctgctgctggtatctttttactggctggcggctgctgagcgaaccctatcgtgagc
gttctgaccttggttggagctagtaacttaaattttaaacccattcttaaatactgaata
tactgtagggacgaaagtctctgcttttaactagatagcaactttcagcagtggatgtct
aggctcgcacatcgatgaagaacgctgcgaactgcgatacgtaatgcgaattgcaggatt
cagtgagtcatcgaaattttgaacgcatattgcacttccgggttatccctggaagtatgc
ctgtatcagtgtccgtacattaaacttggttttcttctttccgtgtagtcggtggaggat
atgccagatatgaagtgtcttgtggctggttttcgaatcggctgtgagtcctttgaaatg
tatagaactgattctctttgttcgaaaagcgtggcgttgctggttgtgaaggctgtcagt
gtgactagtcggcgaccggtttgtctgctatggcataaatggaggagtgttcgattcgcg
gtatgattggcttcggctgaacaggcgcttattagacgttcttcctgctgtggcggtatg
acctggtgaaccgtagttcatgcacgacttggcttttgaattggctttgctgtgtgaagt
agagtgacagtttcggctgtcgaggatcgacccatttgggaaattgtgctgtgcgacttc
ggttgtgtggcatctcaa
>DQ643885
ccacacctaaaaaactttccacgtgaaccgtatcaacccaataatttgggggtttaattg
gcggctgctgctggtatctttttactggctggcggctgctgagcgaaccctatcgtgagc
gttctgaccttggttggagctagtaacttaaattttaaacccattcttaaatactgaata
tactgtagggacgaaagtctctgcttttaactagatagcaactttcagcagtggatgtct
aggctcgcacatcgatgaagaacgctgcgaactgcgatacgtaatgcgaattgcaggatt
cagtgagtcatcgaaattttgaacgcatattgcacttccgggttatccctggaagtatgc
ctgtatcagtgtccgtacattaaacttggttttcttctttccgtgtagtcggtggaggat
atgccagatatgaagtgtcttgtggctggttttcgaatcggctgtgagtcctttgaaatg
tatagaactgattctctttgttcgaaaagcgtggcgttgctggttgtgaaggctgtcagt
gtgactagtcggcgaccggtttgtctgctatggcataaatggaggagtgttcgattcgcg
gtatgattggcttcggctgaacaggcgcttattagacgttcttcctgctgtggcggtatg
acctggtgaaccgtagttcatgcacgacttggcttttgaattggctttgctgtgtgaagt
agagtgacagtttcggctgtcgaggatcgacccatttgggaaattgtgctgtgcgacttc
ggttgtgtggcatctcaa
>DQ643884
ccacacctaaaaaactttccacgtgaaccgtatcaacccaataatttgggggtttaattg
gcggctgctgctggtatctttttactggctggcggctgctgagcgaaccctatcgtgagc
gttctgaccttggttggagctagtaacttaaattttaaacccattcttaaatactgaata
tactgtagggacgaaagtctctgcttttaactagatagcaactttcagcagtggatgtct
aggctcgcacatcgatgaagaacgctgcgaactgcgatacgtaatgcgaattgcaggatt
cagtgagtcatcgaaattttgaacgcatattgcacttccgggttatccctggaagtatgc
ctgtatcagtgtccgtacattaaacttggttttcttctttccgtgtagtcggtggaggat
atgccagatatgaagtgtcttgtggctggttttcgaatcggctgtgagtcctttgaaatg
tatagaactgattctctttgttcgaaaagcgtggcgttgctggttgtgaaggctgtcagt
gtgactagtcggcgaccggtttgtctgctatggcataaatggaggagtgttcgattcgcg
gtatgattggcttcggctgaacaggcgcttattagacgttcttcctgctgtggcggtatg
acctggtgaaccgtagttcatgcacgacttggcttttgaattggctttgctgtgtgaagt
agagtgacagtttcggctgtcgaggatcgacccatttgggaaattgtgctgtgcgacttc
ggttgtgtggcatctcaa
>DQ643883
ccacacctaaaaaactttccacgtgaaccgtatcaacccaataatttgggggtttaattg
gcggctgctgctggtatctttttactggctggcggctgctgagcgaaccctatcgtgagc
gttctgaccttggttggagctagtaacttaaattttaaacccattcttaaatactgaata
tactgtagggacgaaagtctctgcttttaactagatagcaactttcagcagtggatgtct
aggctcgcacatcgatgaagaacgctgcgaactgcgatacgtaatgcgaattgcaggatt
cagtgagtcatcgaaattttgaacgcatattgcacttccgggttatccctggaagtatgc
ctgtatcagtgtccgtacattaaacttggttttcttctttccgtgtagtcggtggaggat
atgccagatatgaagtgtcttgtggctggttttcgaatcggctgtgagtcctttgaaatg
tatagaactgattctctttgttcgaaaagcgtggcgttgctggttgtgaaggctgtcagt
gtgactagtcggcgaccggtttgtctgctatggcataaatggaggagtgttcgattcgcg
gtatgattggcttcggctgaacaggcgcttattagacgttcttcctgctgtggcggtatg
acctggtgaaccgtagttcatgcacgacttggcttttgaattggctttgctgtgtgaagt
agagtgacagtttcggctgtcgaggatcgacccatttgggaaattgtgctgtgcgacttc
ggttgtgtggcatctcaa
>DQ643882
ccacacctaaaaaactttccacgtgaaccgtatcaacccaataatttgggggtttaattg
gcggctgctgctggcatctttttactggctggcggctgctgagcgaaccctatcgtgagc
gttctgaccttggttggagctagtaacttaaattttaaacccattcttaaatactgaata
tactgtagggacgaaagtctctgcttttaactagatagcaactttcagcagtggatgtct
aggctcgcacatcgatgaagaacgctgcgaactgcgatacgtaatgcgaattgcaggatt
cagtgagtcatcgaaattttgaacgcatattgcacttccgggttatccctggaagtatgc
ctgtatcagtgtccgtacattaaacttggttttcttctttccgtgtagtcggtggaggat
atgccagatatgaagtgtcttgtggctggttttcgaatcggctgtgagtcctttgaaatg
tatagaactgattctctttgttcgaaaagcgtggcgttgctggttgtgaaggctgtcagt
gtgactagtcggcgaccggtttgtctgctatggcataaatggaggagtgttcgattcgcg
gtatgattggcttcggctgaacaggcgcttattagacgttcttcctgctgtggcggtatg
acctggtgaaccgtagttcatgcacgacttggcttttgaattggctttgctgtgtgaagt
agagtgacagtttcggctgtcgaggatcgacccatttgggaaattgtgctgtgcgacttc
ggttgtgtggcatctcaa
>DQ643881
ccacacctaaaaaactttccacgtgaaccgtatcaacccaataatttgggggtttaattg
gcggctgctgctggtatctttttactggctggcggctgctgagcgaaccctatcgtgagc
gttctgaccttggttggagctagtaacttaaattttaaacccattcttaaatactgaata
tactgtagggacgaaagtctctgcttttaactagatagcaactttcagcagtggatgtct
aggctcgcacatcgatgaagaacgctgcgaactgcgatacgtaatgcgaattgcaggatt
cagtgagtcatcgaaattttgaacgcatattgcacttccgggttatccctggaagtatgc
ctgtatcagtgtccgtacattaaacttggttttcttctttccgtgtagtcggtggaggat
atgccagatatgaagtgtcttgtggctggttttcgaatcggctgtgagtcctttgaaatg
tatagaactgattctctttgttcgaaaagcgtggcgttgctggttgtgaaggctgtcagt
gtgactagtcggcgaccggtttgtctgctatggcataaatggaggagtgttcgattcgcg
gtatgattggcttcggctgaacaggcgcttattagacgttcttcctgctgtggcggtatg
acctggtgaaccgtagttcatgcacgacttggcttttgaattggctttgctgtgtgaagt
agagtgacagtttcggctgtcgaggatcgacccatttgggaaattgtgctgtgcgacttc
ggttgtgtggcatctcaa
>DQ643880
ccacacctaaaaaactttccacgtgaaccgtatcaacccaataatttgggggtttaattg
gcggctgctgctggtatctttttactggctggcggctgctgagcgaaccctatcgtgagc
gttctgaccttggttggagctagtaacttaaattttaaacccattcttaaatactgaata
tactgtagggacgaaagtctctgcttttaactagatagcaactttcagcagtggatgtct
aggctcgcacatcgatgaagaacgctgcgaactgcgatacgtaatgcgaattgcaggatt
cagtgagtcatcgaaattttgaacgcatattgcacttccgggttatccctggaagtatgc
ctgtatcagtgtccgtacattaaacttggttttcttctttccgtgtagtcggtggaggat
atgccagatatgaagtgtcttgtggctggttttcgaatcggctgtgagtcctttgaaatg
tatagaactgattctctttgttcgaaaagcgtggcgttgctggttgtgaaggctgtcagt
gtgactagtcggcgaccggtttgtctgctatggcataaatggaggagtgttcgattcgcg
gtatgattggcttcggctgaacaggcgcttattagacgttcttcctgctgtggcggtatg
acctggtgaaccgtagttcatgcacgacttggcttttgaattggctttgctgtgtgaagt
agagtgacagtttcggctgtcgaggatcgacccatttgggaaattgtgctgtgcgacttc
ggttgtgtggcatctcaa
>DQ643879
ccacacctaaaaaactttccacgtgaaaccgtatcaacccaataatttgggggtttaatt
ggcggctgctgctggtatctttttactggctggcggctgctgagcgaaccctatcgtgag
cgttctgaccttggttggagctagtaacttaaattttaaacccattcttaaatactgaat
atactgtagggacgaaagtctctgcttttaactagatagcaactttcagcagtggatgtc
taggctcgcacatcgatgaagaacgctgcgaactgcgatacgtaatgcgaattgcaggat
tcagtgagtcatcgaaattttgaacgcatattgcacttccgggttatccctggaagtatg
cctgtatcagtgtccgtacattaaacttggttttcttctttccgtgtagtcggtggagga
tatgccagatatgaagtgtcttgtggctggttttcgaatcggctgtgagtcctttgaaat
gtatagaactgattctctttgttcgaaaagcgtggcgttgctggttgtgaaggctgtcag
tgtgactagtcggcgaccggtttgtctgctatggcataaatggaggagtgttcgattcgc
ggtatgattggcttcggctgaacaggcgcttattagacgttcttcctgctgtggcggtat
gacctggtgaaccgtagttcatgcacgacttggcttttgaattggctttgctgtgtgaag
tagagtgacagtttcggctgtcgaggatcgacccatttgggaaattgtgctgtgcgactt
cggttgtgtggcatctcaa
>DQ643878
ccacacctaaaaaactttccacgtgaaccgtatcaacccaataatttgggggtttaattg
gcggctgctgctggtatctttttactggctggcggctgctgagcgaaccctatcgtgagc
gttctgaccttggttggagctagtaacttaaattttaaacccattcttaaatactgaata
tactgtagggacgaaagtctctgcttttaactagatagcaactttcagcagtggatgtct
aggctcgcacatcgatgaagaacgctgcgaactgcgatacgtaatgcgaattgcaggatt
cagtgagtcatcgaaattttgaacgcatattgcacttccgggttatccctggaagtatgc
ctgtatcagtgtccgtacattaaacttggttttcttctttccgtgtagtcggtggaggat
atgccagatatgaagtgtcttgtggctggttttcgaatcggctgtgagtcctttgaaatg
tatagaactgattctctttgttcgaaaagcgtggcgttgctggttgtgaaggctgtcagt
gtgactagtcggcgaccggtttgtctgctatggcataaatggaggagtgttcgattcgcg
gtatgattggcttcggctgaacaggccgcttattagacgttcttcctgctgtggcggtat
gacctggtgaaccgtagcttcatgcacgacttggcttttgaattggctttgctgtgtgaa
gtagagtgacagtttcggctgtcgaggatcgacccatttgggaaattgtgctgtgcgact
tcggttgtgtggcatctcaa
>DQ643877
ccacacctaaaaaactttccacgtgaaccgtatcaacccaataatttgggggtttaattg
gcggctgctgctggtatctttttactggctggcggctgctgagcgaaccctatcgtgagc
gttctgaccttggttggagctagtaacttaaattttaaacccattcttaaatactgaata
tactgtagggacgaaagtctctgcttttaactagatagcaactttcagcagtggatgtct
aggctcgcacatcgatgaagaacgctgcgaactgcgatacgtaatgcgaattgcaggatt
cagtgagtcatcgaaattttgaacgcatattgcacttccgggttatccctggaagtatgc
ctgtatcagtgtccgtacattaaacttggttttcttctttccgtgtagtcggtggaggat
atgccagatatgaagtgtcttgtggctggttttcgaatcggctgtgagtcctttgaaatg
tatagaactgattctctttgttcgaaaagcgtggcgttgctggttgtgaaggctgtcagt
gtgactagtcggcgaccggtttgtctgctatggcataaatggaggagtgttcgattcgcg
gtatgattggcttcggctgaacaggcgcttattagacgttcttcctgctgtggcggtatg
acctggtgaaccgtagttcatgcacgacttggcttttgaattggctttgctgtgtgaagt
agagtgacagtttcggctgtcgaggatcgacccatttgggaaattgtgctgtgcgacttc
ggttgtgtggcgtctcaa
>DQ643876
ccacacctaaaaaactttccacgtgaaccgtatcaacccaataatttgggggtttaattg
gcggctgctgctggtatctttttactggctggcggctgctgagcgaaccctatcgtgagc
gttctgaccttggttggagctagtaacttaaattttaaacccattcttaaatactgaata
tactgtagggacgaaagtctctgcttttaactagatagcaactttcagcagtggatgtct
aggctcgcacatcgatgaagaacgctgcgaactgcgatacgtaatgcgaattgcaggatt
cagtgagtcatcgaaattttgaacgcatattgcacttccgggttatccctggaagtatgc
ctgtatcagtgtccgtacattaaacttggttttcttctttccgtgtagtcggtggaggat
atgccagatatgaagtgtcttgtggctggttttcgaatcggctgtgagtcctttgaaatg
tatagaactgattctctttgttcgaaaagcgtggcgttgctggttgtgaaggctgtcagt
gtgactagtcggcgaccggtttgtctgctatggcataaatggaggagtgttcgattcgcg
gtatgattggcttcggctgaacaggcgcttattagacgttcttcctgctgtggcggtatg
acctggtgaaccgtagttcatgcacgacttggcttttgaattggctttgctgtgtgaagt
agagtgacagtttcggctgtcgaggatcgacccatttgggaaattgtgctgtgcgacttc
ggttgtgtggcatctcaa
>DQ643875
ccacacctaaaaaactttccacgtgaaccgtatcaacccaataatttgggggtttaattg
gcggctgctgctggtatctttttactggctggcggctgctgagcgaaccctatcgtgagc
gttctgaccttggttggagctagtaacttaaattttaaacccattcttaaatactgaata
tactgtagggacgaaagtctctgcttttaactagatagcaactttcagcagtggatgtct
aggctcgcacatcgatgaagaacgctgcgaactgcgatacgtaatgcgaattgcaggatt
cagtgagtcatcgaaattttgaacgcatattgcacttccgggttatccctggaagtatgc
ctgtatcagtgtccgtacattaaacttggttttcttctttccgtgtagtcggtggaggat
atgccagatatgaagtgtcttgtggctggttttcgaatcggctgtgagtcctttgaaatg
tatagaactgattctctttgttcgaaaagcgtggcgttgctggttgtgaaggctgtcagt
gtgactagtcggcgaccggtttgtctgctatggcataaatggaggagtgttcgattcgcg
gtatgattggcttcggctgaacaggcgcttattagacgttcttcctgctgtggcggtatg
acctggtgaaccgtagttcatgcacgacttggcttttgaattggctttgctgtgtgaagt
agagtgacagtttcggctgtcgaggatcgacccatttgggaaattgtgctgtgcgacttc
ggttgtgtggcatctcaa
>DQ643874
ccacacctaaaaaactttccacgtgaaccgtatcaacccaataatttgggggtttaattg
gcggctgctgctggtatctttttactggctggcggctgctgagcgaaccctatcgtgagc
gttctgaccttggttggagctagtaacttaaattttaaacccattcttaaatactgaata
tactgtagggacgaaagtctctgcttttaactagatagcaactttcagcagtggatgtct
aggctcgcacatcgatgaagaacgctgcgaactgcgatacgtaatgcgaattgcaggatt
cagtgagtcatcgaaattttgaacgcatattgcacttccgggttatccctggaagtatgc
ctgtatcagtgtccgtacattaaacttggttttcttctttccgtgtagtcggtggaggat
atgccagatatgaagtgtcttgtggctggttttcgaatcggctgtgagtcctttgaaatg
tatagaactgattctctttgttcgaaaagcgtggcgttgctggttgtgaaggctgtcagt
gtgactagtcggcgaccggtttgtctgctatggcataaatggaggagtgttcgattcgcg
gtatgattggcttcggctgaacaggcgcttattagacgttcttcctgctgtggcggtatg
acctggtgaaccgtagttcatgcacgacttggcttttgaattggctttgctgtgtgaagt
agagtgacagtttcggctgtcgaggatcgacccatttgggaaattgtgctgtgcgacttc
ggttgtgtggcatctcaa
>DQ643873
ccacacctaaaaaactttccacgtgaaccgtatcaacccaataatttgggggtttaattg
gcggctgctgctggtatctttttactggctggcggctgctgagcgaaccctatcgtgagc
gttctgaccttggttggagctagtaacttaaattttaaacccattcttaaatactgaata
tactgtagggacgaaagtctctgcttttaactagatagcaactttcagcagtggatgtct
aggctcgcacatcgatgaagaacgctgcgaactgcgatacgtaatgcgaattgcaggatt
cagtgagtcatcgaaattttgaacgcatattgcacttccgggttatccctggaagtatgc
ctgtatcagtgtccgtacattaaacttggttttcttctttccgtgtagtcggtggaggat
atgccagatatgaagtgtcttgtggctggttttcgaatcggctgtgagtcctttgaaatg
tatagaactgattctctttgttcgaaaagcgtggcgttgctggttgtgaaggctgtcagt
gtgactagtcggcgaccggtttgtctgctatggcataaatggaggagtgttcgattcgcg
gtatgattggcttcggctgaacaggcgcttattagacgttcttcctgctgtggcggtatg
acctggtgaaccgtagttcatgcacgacttggcttttgaattggctttgctgtgtgaagt
agagtgacagtttcggctgtcgaggatcgacccatttgggaaattgtgctgtgcgacttc
ggttgtgtggcatctcaa
>DQ643872
ccacacctaaaaaactttccacgtgaaccgtatcaacccaataatttgggggtttaattg
gcggctgctgctggtatctttttactggctggcggctgctgagcgaaccctatcgtgagc
gttctgaccttggttggagctagtaacttaaattttaaacccattcttaaatactgaata
tactgtagggacgaaagtctctgcttttaactagatagcaactttcagcagtggatgtct
aggctcgcacatcgatgaagaacgctgcgaactgcgatacgtaatgcgaattgcaggatt
cagtgagtcatcgaaattttgaacgcatattgcacttccgggttatccctggaagtatgc
ctgtatcagtgtccgtacattaaacttggttttcttctttccgtgtagtcggtggaggat
atgccagatatgaagtgtcttgtggctggttttcgaatcggctgtgagtcctttgaaatg
tatagaactgattctctttgttcgaaaagcgtggcgttgctggttgtgaaggctgtcagt
gtgactagtcggcgaccggtttgtctgctatggcataaatggaggagtgttcgattcgcg
gtatgattggcttcggctgaacaggcgcttattagacgttcttcctgctgtggcggtatg
acctggtgaaccgtagttcatgcacgacttggcttttgaattggctttgctgtgtgaagt
agagtgacagtttcggctgtcgaggatcgacccatttgggaaattgtgctgtgcgacttc
ggttgtgtggcatctcaa
>DQ643871
ccacacctaaaaaactttccacgtgaaccgtatcaacccaataatttgggggtttaattg
gcggctgctgctggtatctttttactggctggcggctgctgagcgaaccctatcgtgagc
gttctgaccttggttggagctagtaacttaaattttaaacccattcttaaatactgaata
tactgtagggacgaaagtctctgcttttaactagatagcaactttcagcagtggatgtct
aggctcgcacatcgatgaagaacgctgcgaactgcgatacgtaatgcgaattgcaggatt
cagtgagtcatcgaaattttgaacgcatattgcacttccgggttatccctggaagtatgc
ctgtatcagtgtccgtacattaaacttggttttcttctttccgtgtagtcggtggaggat
atgccagatatgaagtgtcttgtggctggttttcgaatcggctgtgagtcctttgaaatg
tatagaactgattctctttgttcgaaaagcgtggcgttgctggttgtgaaggctgtcagt
gtgactagtcggcgaccggtttgtctgctatggcataaatggaggagtgttcgattcgcg
gtatgattggcttcggctgaacaggcgcttattagacgttcttcctgctgtggcggtatg
acctggtgaaccgtagttcatgcacgacttggcttttgaattggctttgctgtgtgaagt
agagtgacagtttcggctgtcgaggatcgacccatttgggaaattgtgctgtgcgacttc
ggttgtgtggcatctcaa
>DQ643870
ccacacctaaaaaactttccacgtgaaccgtatcaacccaataatttgggggtttaattg
gcggctgctgctggtatctttttactggctggcggctgctgagcgaaccctatcgtgagc
gttctgaccttggttggagctagtaacttaaattttaaacccattcttaaatactgaata
tactgtagggacgaaagtctctgcttttaactagatagcaactttcagcagtggatgtct
aggctcgcacatcgatgaagaacgctgcgaactgcgatacgtaatgcgaattgcaggatt
cagtgagtcatcgaaattttgaacgcatattgcacttccgggttatccctggaagtatgc
ctgtatcagtgtccgtacattaaacttggttttcttctttccgtgtagtcggtggaggat
atgccagatatgaagtgtcttgtggctggttttcgaatcggctgtgagtcctttgaaatg
tatagaactgattctctttgttcgaaaagcgtggcgttgctggttgtgaaggctgtcagt
gtgactagtcggcgaccggtttgtctgctatggcataaatggaggagtgttcgattcgcg
gtatgattggcttcggctgaacaggcgcttattagacgttcttcctgctgtggcggtatg
acctggtgaaccgtagttcatgcacgacttggcttttgaattggctttgctgtgtgaagt
agagtgacagtttcggctgtcgaggatcgacccatttgggaaattgtgctgtgcgacttc
ggttgtgtggcatctcaa
>DQ643869
ccacacctaaaaaactttccacgtgaaccgtatcaacccaataatttgggggtttaattg
gcggctgctgctggtatctttttactggctggcggctgctgagcgaaccctatcgtgagc
gttctgaccttggttggagctagtaacttaaattttaaacccattcttaaatactgaata
tactgtagggacgaaagtctctgcttttaactagatagcaactttcagcagtggatgtct
aggctcgcacatcgatgaagaacgctgcgaactgcgatacgtaatgcgaattgcaggatt
cagtgagtcatcgaaattttgaacgcatattgcacttccgggttatccctggaagtatgc
ctgtatcagtgtccgtacattaaacttggttttcttctttccgtgtagtcggtggaggat
atgccagatatgaagtgtcttgtggctggttttcgaatcggctgtgagtcctttgaaatg
tatagaactgattctctttgttcgaaaagcgtggcgttgctggttgtgaaggctgtcagt
gtgactagtcggcgaccggtttgtctgctatggcataaatggaggagtgttcgattcgcg
gtatgattggcttcggctgaacaggcgcttattagacgttcttcctgctgtggcggtatg
acctggtgaaccgtagttcatgcacgacttggcttttgaattggctttgctgtgtgaagt
agagtgacagtttcggctgtcgaggatcgacccatttgggaaattgtgctgtgcgacttc
ggttgtgtggcatctcaa
>DQ643868
ccacacctaaaaaactttccacgtgaaccgtatcaacccaataatttgggggtttaattg
gcggctgctgctggtatctttttactggctggcggctgctgagcgaaccctatcgtgagc
gttctgaccttggttggagctagtaacttaaattttaaacccattcttaaatactgaata
tactgtagggacgaaagtctctgcttttaactagatagcaactttcagcagtggatgtct
aggctcgcacatcgatgaagaacgctgcgaactgcgatacgtaatgcgaattgcaggatt
cagtgagtcatcgaaattttgaacgcatattgcacttccgggttatccctggaagtatgc
ctgtatcagtgtccgtacattaaacttggttttcttctttccgtgtagtcggtggaggat
atgccagatatgaagtgtcttgtggctggttttcgaatcggctgtgagtcctttgaaatg
tatagaactgattctctttgttcgaaaagcgtggcgttgctggttgtgaaggctgtcagt
gtgactagtcggcgaccggtttgtctgctatggcataaatggaggagtgttcgattcgcg
gtatgattggcttcggctgaacaggcgcttattagacgttcttcctgctgtggcggtatg
acctggtgaaccgtagttcatgcacgacttggcttttgaattggctttgctgtgtgaagt
agagtgacagtttcggctgtcgaggatcgacccatttgggaaattgtgctgtgcgacttc
ggttgtgtggcatctcaa
>DQ643867
ccacacctaaaaaactttccacgtgaaccgtatcaacccaataatttgggggtttaattg
gcggctgctgctggtatctttttactggctggcggctgctgagcgaaccctatcgtgagc
gttctgaccttggttggagctagtaacttaaattttaaacccattcttaaatactgaata
tactgtagggacgaaagtctctgcttttaactagatagcaactttcagcagtggatgtct
aggctcgcacatcgatgaagaacgctgcgaactgcgatacgtaatgcgaattgcaggatt
cagtgagtcatcgaaattttgaacgcatattgcacttccgggttatccctggaagtatgc
ctgtatcagtgtccgtacattaaacttggttttcttctttccgtgtagtcggtggaggat
atgccagatatgaagtgtcttgtggctggttttcgaatcggctgtgagtcctttgaaatg
tatagaactgattctctttgttcgaaaagcgtggcgttgctggttgtgaaggctgtcagt
gtgactagtcggcgaccggtttgtctgctatggcataaatggaggagtgttcgattcgcg
gtatgattggcttcggctgaacaggcgcttattagacgttcttcctgctgtggcggtatg
acctggtgaaccgtagttcatgcacgacttggcttttgaattggctttgctgtgtgaagt
agagtgacagtttcggctgtcgaggatcgacccatttgggaaattgtgctgtgcgacttc
ggttgtgtggcatctcaa
>DQ643866
ccacacctaaaaaactttccacgtgaaccgtatcaacccaataatttgggggtttaattg
gcggctgctgctggtatctttttactggctggcggctgctgagcgaaccctatcgtgagc
gttctgaccttggttggagctagtaacttaaattttaaacccattcttaaatactgaata
tactgtagggacgaaagtctctgcttttaactagatagcaactttcagcagtggatgtct
aggctcgcacatcgatgaagaacgctgcgaactgcgatacgtaatgcgaattgcaggatt
cagtgagtcatcgaaattttgaacgcatattgcacttccgggttatccctggaagtatgc
ctgtatcagtgtccgtacattaaacttggttttcttctttccgtgtagtcggtggaggat
atgccagatatgaagtgtcttgtggctggttttcgaatcggctgtgagtcctttgaaatg
tatagaactgattctctttgttcgaaaagcgtggcgttgctggttgtgaaggctgtcagt
gtgactagtcggcgaccggtttgtctgctatggcataaatggaggagtgttcgattcgcg
gtatgattggcttcggctgaacaggcgcttattagacgttcttcctgctgtggcggtatg
acctggtgaaccgtagttcatgcacgacttggcttttgaattggctttgctgtgtgaagt
agagtgacagtttcggctgtcgaggatcgacccatttgggaaattgtgctgtgcgacttc
ggttgtgtggcatctcaa
>DQ643865
ccacacctaaaaaactttccacgtgaaccgtatcaacccaataatttgggggtttaattg
gcggctgctgctggtatctttttactggctggcggctgctgagcgaaccctatcgtgagc
gttctgaccttggttggagctagtaacttaaattttaaacccattcttaaatactgaata
tactgtagggacgaaagtctctgcttttaactagatagcaactttcagcagtggatgtct
aggctcgcacatcgatgaagaacgctgcgaactgcgatacgtaatgcgaattgcaggatt
cagtgagtcatcgaaattttgaacgcatattgcacttccgggttatccctggaagtatgc
ctgtatcagtgtccgtacattaaacttggttttcttctttccgtgtagtcggtggaggat
atgccagatatgaagtgtcttgtggctggttttcgaatcggctgtgagtcctttgaaatg
tatagaactgattctctttgttcgaaaagcgtggcgttgctggttgtgaaggctgtcagt
gtgactagtcggcgaccggtttgtctgctatggcataaatggaggagtgttcgattcgcg
gtatgattggcttcggctgaacaggcgcttattagacgttcttcctgctgtggcggtatg
acctggtgaaccgtagttcatgcacgacttggcttttgaattggctttgctgtgtgaagt
agagtgacagtttcggctgtcgaggatcgacccatttgggaaattgtgctgtgcgacttc
ggttgtgtggcatctcaa
>DQ643864
ccacacctaaaaaactttccacgtgaaccgtatcaacccaataatttgggggtttaattg
gcggctgctgctggtatctttttactggctggcggctgctgagcgaaccctatcgtgagc
gttctgaccttggttggagctagtaacttaaattttaaacccattcttaaatactgaata
tactgtagggacgaaagtctctgcttttaactagatagcaactttcagcagtggatgtct
aggctcgcacatcgatgaagaacgctgcgaactgcgatacgtaatgcgaattgcaggatt
cagtgagtcatcgaaattttgaacgcatattgcacttccgggttatccctggaagtatgc
ctgtatcagtgtccgtacattaaacttggttttcttctttccgtgtagtcggtggaggat
atgccagatatgaagtgtcttgtggctggttttcgaatcggctgtgagtcctttgaaatg
tatagaactgattctctttgttcgaaaagcgtggcgttgctggttgtgaaggctgtcagt
gtgactagtcggcgaccggtttgtctgctatggcataaatggaggagtgttcgattcgcg
gtatgattggcttcggctgaacaggcgcttattagacgttcttcctgctgtggcggtatg
acctggtgaaccgtagttcatgcacgacttggcttttgaattggctttgctgtgtgaagt
agagtgacagtttcggctgtcgaggatcgacccatttgggaaattgtgctgtgcgacttc
ggttgtgtggcatctcaa
>DQ643863
ccacacctaaaaaactttccacgtgaaccgtatcaacccaataatttgggggtttaattg
gcggctgctgctggtatctttttactggctggcggctgctgagcgaaccctatcgtgagc
gttctgaccttggttggagctagtaacttaaattttaaacccattcttaaatactgaata
tactgtagggacgaaagtctctgcttttaactagatagcaactttcagcagtggatgtct
aggctcgcacatcgatgaagaacgctgcgaactgcgatacgtaatgcgaattgcaggatt
cagtgagtcatcgaaattttgaacgcatattgcacttccgggttatccctggaagtatgc
ctgtatcagtgtccgtacattaaacttggttttcttctttccgtgtagtcggtggaggat
atgccagatatgaagtgtcttgtggctggttttcgaatcggctgtgagtcctttgaaatg
tatagaactgattctctttgttcgaaaagcgtggcgttgctggttgtgaaggctgtcagt
gtgactagtcggcgaccggtttgtctgctatggcataaatggaggagtgttcgattcgcg
gtatgattggcttcggctgaacaggcgcttattagacgttcttcctgctgtggcggtatg
acctggtgaaccgtagttcatgcacgacttggcttttgaattggctttgctgtgtgaagt
agagtgacagtttcggctgtcgaggatcgacccatttgggaaattgtgctgtgcgacttc
ggttgtgtggcatctcaa
>DQ643862
ccacacctaaaaaactttccacgtgaaccgtatcaacccaataatttgggggtttaattt
gcggctgctgctggtatctttttactggctggcggctgctgagcgaaccctatcgtgagc
gttctgaccttggttggagctagtaacttaaattttaaacccattcttaaatactgaata
tactgtagggacgaaagtctctgcttttaactagatagcaactttcagcagtggatgtct
aggctcgcacatcgatgaagaacgctgcgaactgcgatacgtaatgcgaattgcaggatt
cagtgagtcatcgaaattttgaacgcatattgcacttccgggttatccctggaagtatgc
ctgtatcagtgtccgtacattaaacttggttttcttctttccgtgtagtcggtggaggat
atgccagatatgaagtgtcttgtggctggttttcgaatcggctgtgagtcctttgaaatg
tatagaactgattctctttgttcgaaaagcgtggcgttgctggttgtgaaggctgtcagt
gtgactagtcggcgaccggtttgtctgctatggcataaatggaggagtgttcgattcgcg
gtatgattggcttcggctgaacaggcgcttattagacgttcttcctgctgtggcggtatg
acctggtgaaccgtagttcatgcacgacttggcttttgaattggctttgctgtgtgaagt
agagtgacagtttcggctgtcgaggatcgacccatttgggaaattgtgctgtgcgacttc
ggttgtgtggcatctcaa
>DQ643861
ccacacctaaaaaactttccacgtgaaccgtatcaacccaataatttgggggtttaattt
gcggctgctgctggtatctttttactggctggcggctgctgagcgaaccctatcgtgagc
gttctgaccttggttggagctagtaacttaaattttaaacccattcttaaatactgaata
tactgtagggacgaaagtctctgcttttaactagatagcaactttcagcagtggatgtct
aggctcgcacatcgatgaagaacgctgcgaactgcgatacgtaatgcgaattgcaggatt
cagtgagtcatcgaaattttgaacgcatattgcacttccgggttatccctggaagtatgc
ctgtatcagtgtccgtacattaaacttggttttcttctttccgtgtagtcggtggaggat
atgccagatatgaagtgtcttgtggctggttttcgaatcggctgtgagtcctttgaaatg
tatagaactgattctctttgttcgaaaagcgtggcgttgctggttgtgaaggctgtcagt
gtgactagtcggcgaccggtttgtctgctatggcataaatggaggagtgttcgattcgcg
gtatgattggcttcggctgaacaggcgcttattagacgttcttcctgctgtggcggtatg
acctggtgaaccgtagttcatgcacgacttggcttttgaattggctttgctgtgtgaagt
agagtgacagtttcggctgtcgaggatcgacccatttgggaaattgtgctgtgcgacttc
ggttgtgtggcatctcaa
>DQ643860
ccacacctaaaaaactttccacgtgaaccgtatcaacccaataatttgggggtttaattg
gcggctgctgctggtatctttttactggctggcggctgctgagcgaaccctatcgtgagc
gttctgaccttggttggagctagtaacttaaattttaaacccattcttaaatactgaata
tactgtagggacgaaagtctctgcttttaactagatagcaactttcagcagtggatgtct
aggctcgcacatcgatgaagaacgctgcgaactgcgatacgtaatgcgaattgcaggatt
cagtgagtcatcgaaattttgaacgcatattgcacttccgggttatccctggaagtatgc
ctgtatcagtgtccgtacattaaacttggttttcttctttccgtgtagtcggtggaggat
atgccagatatgaagtgtcttgtggctggttttcgaatcggctgtgagtcctttgaaatg
tatagaactgattctctttgttcgaaaagcgtggcgttgctggttgtgaaggctgtcagt
gtgactagtcggcgaccggtttgtctgctatggcataaatggaggagtgttcgattcgcg
gtatgattggcttcggctgaacaggcgcttattagacgttcttcctgctgtggcggtatg
acctggtgaaccgtagttcatgcacgacttggcttttgaattggctttgctgtgtgaagt
agagtgacagtttcggctgtcgaggatcgacccatttgggaaattgtgctgtgcgacttc
ggttgtgtggcatctcaa
>DQ643859
ccacacctaaaaaactttccacgtgaaccgtatcaacccaataatttgggggtttaattg
gcggctgctgctggtatctttttactggctggcggctgctgagcgaaccctatcgtgagc
gttctgaccttggttggagctagtaacttaaattttaaacccattcttaaatactgaata
tactgtagggacgaaagtctctgcttttaactagatagcaactttcagcagtggatgtct
aggctcgcacatcgatgaagaacgctgcgaactgcgatacgtaatgcgaattgcaggatt
cagtgagtcatcgaaattttgaacgcatattgcacttccgggttatccctggaagtatgc
ctgtatcagtgtccgtacattaaacttggttttcttctttccgtgtagtcggtggaggat
atgccagatatgaagtgtcttgtggctggttttcgaatcggctgtgagtcctttgaaatg
tatagaactgattctctttgttcgaaaagcgtggcgttgctggttgtgaaggctgtcagt
gtgactagtcggcgaccggtttgtctgctatggcataaatggaggagtgttcgattcgcg
gtatgattggcttcggctgaacaggcgcttattagacgttcttcctgctgtggcggtatg
acctggtgaaccgtagttcatgcacgacttggcttttgaattggctttgctgtgtgaagt
agagtgacagtttcggctgtcgaggatcgacccatttgggaaattgtgctgtgcgacttc
ggttgtgtggcatctcaa
>DQ643858
ccacacctaaaaaactttccacgtgaaccgtatcaacccaataatttgggggtttaattg
gcggctgctgctggtatctttttactggctggcggctgctgagcgaaccctatcgtgagc
gttctgaccttggttggagctagtaacttaaattttaaacccattcttaaatactgaata
tactgtagggacgaaagtctctgcttttaactagatagcaactttcagcagtggatgtct
aggctcgcacatcgatgaagaacgctgcgaactgcgatacgtaatgcgaattgcaggatt
cagtgagtcatcgaaattttgaacgcatattgcacttccgggttatccctggaagtatgc
ctgtatcagtgtccgtacattaaacttggttttcttctttccgtgtagtcggtggaggat
atgccagatatgaagtgtcttgtggctggttttcgaatcggctgtgagtcctttgaaatg
tatagaactgattctctttgttcgaaaagcgtggcgttgctggttgtgaaggctgtcagt
gtgactagtcggcgaccggtttgtctgctatggcataaatggaggagtgttcgattcgcg
gtatgattggcttcggctgaacaggcgcttattagacgttcttcctgctgtggcggtatg
acctggtgaaccgtagttcatgcacgacttggcttttgaattggctttgctgtgtgaagt
agagtgacagtttcggctgtcgaggatcgacccatttgggaaattgtgctgtgcgacttc
ggttgtgtggcatctcaa
>DQ643857
ccacacctaaaaaactttccacgtgaaccgtatcaacccaataatttgggggtttaattg
gcggctgctgctggtatctttttactggctggcggctgctgagcgaaccctatcgtgagc
gttctgaccttggttggagctagtaacttaaattttaaacccattcttaaatactgaata
tactgtagggacgaaagtctctgcttttaactagatagcaactttcagcagtggatgtct
aggctcgcacatcgatgaagaacgctgcgaactgcgatacgtaatgcgaattgcaggatt
cagtgagtcatcgaaattttgaacgcatattgcacttccgggttatccctggaagtatgc
ctgtatcagtgtccgtacattaaacttggttttcttctttccgtgtagtcggtggaggat
atgccagatatgaagtgtcttgtggctggttttcgaatcggctgtgagtcctttgaaatg
tatagaactgattctctttgttcgaaaagcgtggcgttgctggttgtgaaggctgtcagt
gtgactagtcggcgaccggtttgtctgctatggcataaatggaggagtgttcgattcgcg
gtatgattggcttcggctgaacaggcgcttattagacgttcttcctgctgtggcggtatg
acctggtgaaccgtagttcatgcacgacttggcttttgaattggctttgctgtgtgaagt
agagtgacagtttcggctgtcgaggatcgacccatttgggaaattgtgctgtgcgacttc
ggttgtgtggcatctcaa
>DQ643856
ccacacctaaaaaactttccacgtgaaccgtatcaacccaataatttgggggtttaattg
gcggctgctgctggcatctttttactggctggcggctgctgagcgaaccctatcgtgagc
gttctgaccttggttggagctagtaacttaaattttaaacccattcttaaatactgaata
tactgtagggacgaaagtctctgcttttaactagatagcaactttcagcagtggatgtct
aggctcgcacatcgatgaagaacgctgcgaactgcgatacgtaatgcgaattgcaggatt
cagtgagtcatcgaaattttgaacgcatattgcacttccgggttatccctggaagtatgc
ctgtatcagtgtccgtacattaaacttggttttcttctttccgtgtagtcggtggaggat
atgccagatatgaagtgtcttgtggctggttttcgaatcggctgtgagtcctttgaaatg
tatagaactgattctctttgttcgaaaagcgtggcgttgctggttgtgaaggctgtcagt
gtgactagtcggcgaccggtttgtctgctatggcataaatggaggagtgttcgattcgcg
gtatgattggcttcggctgaacaggcgcttattagacgttcttcctgctgtggcggtatg
acctggtgaaccgtagttcatgcacgacttggcttttgaattggctttgctgtgtgaagt
agagtgacagtttcggctgtcgaggatcgacccatttgggaaattgtgctgtgcgacttc
ggttgtgtggcatctcaa
>DQ643855
ccacacctaaaaaactttccacgtgaaccgtatcaacccaataatttgggggtttaattg
gcggctgctgctggtatctttttactggctggcggctgctgagcgaaccctatcgtgagc
gttctgaccttggttggagctagtaacttaaattttaaacccattcttaaatactgaata
tactgtagggacgaaagtctctgcttttaactagatagcaactttcagcagtggatgtct
aggctcgcacatcgatgaagaacgctgcgaactgcgatacgtaatgcgaattgcaggatt
cagtgagtcatcgaaattttgaacgcatattgcacttccgggttatccctggaagtatgc
ctgtatcagtgtccgtacattaaacttggttttcttctttccgtgtagtcggtggaggat
atgccagatatgaagtgtcttgtggctggttttcgaatcggctgtgagtcctttgaaatg
tatagaactgattctctttgttcgaaaagcgtggcgttgctggttgtgaaggctgtcagt
gtgactagtcggcgaccggtttgtctgctatggcataaatggaggagtgttcgattcgcg
gtatgattggcttcggctgaacaggcgcttattagacgttcttcctgctgtggcggtatg
acctggtgaaccgtagttcatgcacgacttggcttttgaattggctttgctgtgtgaagt
agagtgacagtttcggctgtcgaggatcgacccatttgggaaattgtgctgtgcgacttc
ggttgtgtggcatctcaa
>DQ643854
ccacacctaaaaactttccacgtgaaccgtatcaacccaataatttgggggtttaattgg
cggctgctgctggtatctttttactggctggcggctgctgagcgaaccctatcgtgagcg
ttctgaccttggttggagctagtaacttaaattttaaacccattcttaaatactgaatat
actgtagggacgaaagtctctgcttttaactagatagcaactttcagcagtggatgtcta
ggctcgcacatcgatgaagaacgctgcgaactgcgatacgtaatgcgaattgcaggattc
agtgagtcatcgaaattttgaacgcatattgcacttccgggttatccctggaagtatgcc
tgtatcagtgtccgtacattaaacttggttttcttctttccgtgtagtcggtggaggata
tgccagatatgaagtgtcttgtggctggttttcgaatcggctgtgagtcctttgaaatgt
atagaactgattctctttgttcgaaaagcgtggcgttgctggttgtgaaggctgtcagtg
tgactagtcggcgaccggtttgtctgctatggcataaatggaggagtgttcgattcgcgg
tatgattggcttcggctgaacaggcgcttattagacgttcttcctgctgtggcggtatga
cctggtgaaccgtagttcatgcacgacttggcttttgaattggctttgctgtgtgaagta
gagtgacagtttcggctgtcgaggatcgacccatttgggaaattgtgctgtgcgacttcg
gttgtgtggcatctcaa
>DQ643853
ccacacctaaaaactttccacgtgaaccgtatcaacccaataatttgggggtttaattgg
cggctgctgctggtatctttttactggctggcggctgctgagcgaaccctatcgtgagcg
ttctgaccttggttggagctagtaacttaaattttaaacccattcttaaatactgaatat
actgtagggacgaaagtctctgcttttaactagatagcaactttcagcagtggatgtcta
ggctcgcacatcgatgaagaacgctgcgaactgcgatacgtaatgcgaattgcaggattc
agtgagtcatcgaaattttgaacgcatattgcacttccgggttatccctggaagtatgcc
tgtatcagtgtccgtacattaaacttggttttcttctttccgtgtagtcggtggaggata
tgccagatatgaagtgtcttgtggctggttttcgaatcggctgtgagtcctttgaaatgt
atagaactgattctctttgttcgaaaagcgtggcgttgctggttgtgaaggctgtcagtg
tgactagtcggcgaccggtttgtctgctatggcataaatggaggagtgttcgattcgcgg
tatgattggcttcggctgaacaggcgcttattagacgttcttcctgctgtggcggtatga
cctggtgaaccgtagttcatgcacgacttggcttttgaattggctttgctgtgtgaagta
gagtgacagtttcggctgtcgaggatcgacccatttgggaaattgtgctgtgcgacttcg
gttgtgtggcatctcaa
>DQ643852
ccacacctaaaaaactttccacgtgaaccgtatcaacccaataatttgggggtttaattg
gcggctgctgctggtatctttttactggctggcggctgctgagcgaaccctatcgtgagc
gttctgaccttggttggagctagtaacttaaattttaaacccattcttaaatactgaata
tactgtagggacgaaagtctctgcttttaactagatagcaactttcagcagtggatgtct
aggctcgcacatcgatgaagaacgctgcgaactgcgatacgtaatgcgaattgcaggatt
cagtgagtcatcgaaattttgaacgcatattgcacttccgggttatccctggaagtatgc
ctgtatcagtgtccgtacattaaacttggttttcttctttccgtgtagtcggtggaggat
atgccagatatgaagtgtcttgtggctggttttcgaatcggctgtgagtcctttgaaatg
tatagaactgattctctttgttcgaaaagcgtggcgttgctggttgtgaaggctgtcagt
gtgactagtcggcgaccggtttgtctgctatggcataaatggaggagtgttcgattcgcg
gtatgattggcttcggctgaacaggcgcttattagacgttcttcctgctgtggcggtatg
acctggtgaaccgtagttcatgcacgacttggcttttgaattggctttgctgtgtgaagt
agagtgacagtttcggctgtcgaggatcgacccatttgggaaattgtgctgtgcgacttc
ggttgtgtggcatctcaa
>DQ643851
ccacacctaaaaactttccacgtgaaccgtatcaacccaataatttgggggtttaattgg
cggctgctgctggtatctttttactggctggcggctgctgagcgaaccctatcgtgagcg
ttctgaccttggttggagctagtaacttaaattttaaacccattcttaaatactgaatat
actgtagggacgaaagtctctgcttttaactagatagcaactttcagcagtggatgtcta
ggctcgcacatcgatgaagaacgctgcgaactgcgatacgtaatgcgaattgcaggattc
agtgagtcatcgaaattttgaacgcatattgcacttccgggttatccctggaagtatgcc
tgtatcagtgtccgtacattaaacttggttttcttctttccgtgtagtcggtggaggata
tgccagatatgaagtgtcttgtggctggttttcgaatcggctgtgagtcctttgaaatgt
atagaactgattctctttgttcgaaaagcgtggcgttgctggttgtgaaggctgtcagtg
tgactagtcggcgaccggtttgtctgctatggcataaatggaggagtgttcgattcgcgg
tatgattggcttcggctgaacaggcgcttattagacgttcttcctgctgtggcggtatga
cctggtgaaccgtagttcatgcacgacttggcttttgaattggctttgctgtgtgaagta
gagtgacagtttcggctgtcgaggatcgacccatttgggaaattgtgctgtgcgacttcg
gttgtgtggcatctcaa
>DQ643850
ccacacctaaaaaactttccacgtgaaccgtatcaacccaataatttgggggtttaattg
gcggctgctgctggtatctttttactggctggcggctgctgagcgaaccctatcgtgagc
gttctgaccttggttggagctagtaacttaaattttaaacccattcttaaatactgaata
tactgtagggacgaaagtctctgcttttaactagatagcaactttcagcagtggatgtct
aggctcgcacatcgatgaagaacgctgcgaactgcgatacgtaatgcgaattgcaggatt
cagtgagtcatcgaaattttgaacgcatattgcacttccgggttatccctggaagtatgc
ctgtatcagtgtccgtacattaaacttggttttcttctttccgtgtagtcggtggaggat
atgccagatatgaagtgtcttgtggctggttttcgaatcggctgtgagtcctttgaaatg
tatagaactgattctctttgttcgaaaagcgtggcgttgctggttgtgaaggctgtcagt
gtgactagtcggcgaccggtttgtctgctatggcataaatggaggagtgttcgattcgcg
gtatgattggcttcggctgaacaggcgcttattagacgttcttcctgctgtggcggtatg
acctggtgaaccgtagttcatgcacgacttggcttttgaattggctttgctgtgtgaagt
agagtgacagtttcggctgtcgaggatcgacccatttgggaaattgtgctgtgcgacttc
ggttgtgtggcatctcaa
>DQ643849
ccacacctaaaaaactttccacgtgaaccgtatcaacccaataatttgggggtttaattg
gcggctgctgctggtatctttttactggctggcggctgctgagcgaaccctatcgtgagc
gttctgaccttggttggagctagtaacttaaattttaaacccattcttaaatactgaata
tactgtagggacgaaagtctctgcttttaactagatagcaactttcagcagtggatgtct
aggctcgcacatcgatgaagaacgctgcgaactgcgatacgtaatgcgaattgcaggatt
cagtgagtcatcgaaattttgaacgcatattgcacttccgggttatccctggaagtatgc
ctgtatcagtgtccgtacattaaacttggttttcttctttccgtgtagtcggtggaggat
atgccagatatgaagtgtcttgtggctggttttcgaatcggctgtgagtcctttgaaatg
tatagaactgattctctttgttcgaaaagcgtggcgttgctggttgtgaaggctgtcagt
gtgactagtcggcgaccggtttgtctgctatggcataaatggaggagtgttcgattcgcg
gtatgattggcttcggctgaacaggcgcttattagacgttcttcctgctgtggcggtatg
acctggtgaaccgtagttcatgcacgacttggcttttgaattggctttgctgtgtgaagt
agagtgacagtttcggctgtcgaggatcgacccatttgggaaattgtgctgtgcgacttc
ggttgtgtggcatctcaa
>DQ643848
ccacacctaaaaaactttccacgtgaaccgtatcaacccaataatttgggggtttaattg
gcggctgctgctggtatctttttactggctggcggctgctgagcgaaccctatcgtgagc
gttctgaccttggttggagctagtaacttaaattttaaacccattcttaaatactgaata
tactgtagggacgaaagtctctgcttttaactagatagcaactttcagcagtggatgtct
aggctcgcacatcgatgaagaacgctgcgaactgcgatacgtaatgcgaattgcaggatt
cagtgagtcatcgaaattttgaacgcatattgcacttccgggttatccctggaagtatgc
ctgtatcagtgtccgtacattaaacttggttttcttctttccgtgtagtcggtggaggat
atgccagatatgaagtgtcttgtggctggttttcgaatcggctgtgagtcctttgaaatg
tatagaactgattctctttgttcgaaaagcgtggcgttgctggttgtgaaggctgtcagt
gtgactagtcggcgaccggtttgtctgctatggcataaatggaggagtgttcgattcgcg
gtatgattggcttcggctgaacaggcgcttattagacgttcttcctgctgtggcggtatg
acctggtgaaccgtagttcatgcacgacttggcttttgaattggctttgctgtgtgaagt
agagtgacagtttcggctgtcgaggatcgacccatttgggaaattgtgctgtgcgacttc
ggttgtgtggcatctcaa
>DQ643847
ccacacctaaaaactttccacgtgaaccgtatcaacccaataatttgggggtttaattgg
cggctgctgctggtatctttttactggctggcggctgctgagcgaaccctatcgtgagcg
ttctgaccttggttggagctagtaacttaaattttaaacccattcttaaatactgaatat
actgtagggacgaaagtctctgcttttaactagatagcaactttcagcagtggatgtcta
ggctcgcacatcgatgaagaacgctgcgaactgcgatacgtaatgcgaattgcaggattc
agtgagtcatcgaaattttgaacgcatattgcacttccgggttatccctggaagtatgcc
tgtatcagtgtccgtacattaaacttggttttcttctttccgtgtagtcggtggaggata
tgccagatatgaagtgtcttgtggctggttttcgaatcggctgtgagtcctttgaaatgt
atagaactgattctctttgttcgaaaagcgtggcgttgctggttgtgaaggctgtcagtg
tgactagtcggcgaccggtttgtctgctatggcataaatggaggagtgttcgattcgcgg
tatgattggcttcggctgaacaggcgcttattagacgttcttcctgctgtggcggtatga
cctggtgaaccgtagttcatgcacgacttggcttttgaattggctttgctgtgtgaagta
gagtgacagtttcggctgtcgaggatcgacccatttgggaaattgtgctgtgcgacttcg
gttgtgtggcatctcaa
>DQ643846
ccacacctaaaaaactttccacgtgaaccgtatcaacccaataatttgggggtttaattg
gcggctgctgctggtatctttttactggctggcggctgctgagcgaaccctatcgtgagc
gttctgaccttggttggagctagtaacttaaattttaaacccattcttaaatactgaata
tactgtagggacgaaagtctctgcttttaactagatagcaactttcagcagtggatgtct
aggctcgcacatcgatgaagaacgctgcgaactgcgatacgtaatgcgaattgcaggatt
cagtgagtcatcgaaattttgaacgcatattgcacttccgggttatccctggaagtatgc
ctgtatcagtgtccgtacattaaacttggttttcttctttccgtgtagtcggtggaggat
atgccagatatgaagtgtcttgtggctggttttcgaatcggctgtgagtcctttgaaatg
tatagaactgattctctttgttcgaaaagcgtggcgttgctggttgtgaaggctgtcagt
gtgactagtcggcgaccggtttgtctgctatggcataaatggaggagtgttcgattcgcg
gtatgattggcttcggctgaacaggcgcttattagacgttcttcctgctgtggcggtatg
acctggtgaaccgtagttcatgcacgacttggcttttgaattggctttgctgtgtgaagt
agagtgacagtttcggctgtcgaggatcgacccatttgggaaattgtgctgtgcgacttc
ggttgtgtggcatctcaa
>DQ643845
ccacacctaaaaaactttccacgtgaaccgtatcaacccaatgaatagggggtttatttg
gcggcggctgctggcatttttttgctggctggctactgctgagcgaaccctgagaaggtg
aatgttccgactttggttggaattagtagcttgaattgcaaaccctttcttaaatactga
atatactgtggggacgaaagtctctgcttttaactagatagcaactttcagcagtggatg
tctaggctcgcacatcgatgaagaacgctgcgaactgcgatacgtaatgcgaattgcagg
attcagtgagtcatcgaaattttgaacgcatattgcactctcggggtattcctgggagta
tgcctgtatcagtgtccgtacatcaaacttggttttcttctttccgtgtagtcggtggag
gatatgccagatataaagtgtcttgtagctggttttcgaatcggcagcgagtcctttgaa
atgtatagaactgactctctttgttcgaaaagcgtggcgttgctggttgtgaaggctgtc
cgtgtggctagtcggcgaccggtttgtctgctatggtaaatggaggagtgtttgattcgc
ggtaggattggcttcggctgaactgacgcttattggacgttctttctactatggcggtat
gaactggtgaaccgtagttcatgcgtgacttggcttttgaatcagctttgctgctgcgaa
gtagagtgacagtttcggctgtcgagtgtcgacccatttggaaaaactgtgctgtgtgac
ttcggtcgcgtggcatcccaa
>DQ643844
ccacacctaaaaactttcccgtgaaccgtatcaacccaataatttgggggtttaattggc
ggctgctgctggtatctttttactggctggcggctgctgagcgaaccctatcgtgagcgt
tctgaccttggttggagctagtaacttaaattttaaacccattcttaaatactgaatata
ctgtagggacgaaagtctctgcttttaactagatagcaactttcagcagtggatgtctag
gctcgcacctcgatgaagaacgctgcgaactgcgatacgtaatgcgaattgcaggattca
gtgagtcatcgaaattttgaacgcatattgcacttccgggttatccctggaagtatgcct
gtatcagtgtccgtacattaaacttggttttcttctttccgtgtagtcggtggaggatat
gccagatatgaagtgtcttgtggctggttttcgaatcggctgtgagtcctttgaaatgta
tagaactgattctctttgttcgaaaagcgtggcgttgctggttgtgaaggctgtcagtgt
gactagtcggcgaccggtttgtctgctatggcataaatggaggagtgttcgattcgcggt
atgattggcttcggctgaacaggcgcttattagacgttcttcctgctgtggcggtatgac
ctggtgaaccgtagttcatgcacgacttggcttttgaattggctttgctgtgtgaagtag
agtgacagtttcggctgtcgaggatcgacccatttgggaaattgtgctgtgcgacttcgg
ttgcgtggcatctcaa
>DQ643843
ccacacctaaaaactttcccgtgaaccgtatcaacccaataatttgggggtttaattggc
ggctgctgctggtatctttttactggctggcggctgctgagcgaaccctatcgtgagcgt
tctgaccttggttggagctagtaacttaaattttaaacccattcttaaatactgaatata
ctgtagggacgaaagtctctgcttttaactagatagcaactttcagcagtggatgtctag
gctcgcacctcgatgaagaacgctgcgaactgcgatacgtaatgcgaattgcaggattca
gtgagtcatcgaaattttgaacgcatattgcacttccgggttatccctggaagtatgcct
gtatcagtgtccgtacattaaacttggttttcttctttccgtgtagtcggtggaggatat
gccagatatgaagtgtcttgtggctggttttcgaatcggctgtgagtcctttgaaatgta
tagaactgattctctttgttcgaaaagcgtggcgttgctggttgtgaaggctgtcagtgt
gactagtcggcgaccggtttgtctgctatggcataaatggaggagtgttcgattcgcggt
atgattggcttcggctgaacaggcgcttattagacgttcttcctgctgtggcggtatgac
ctggtgaaccgtagttcatgcacgacttggcttttgaattggctttgctgtgtgaagtag
agtgacagtttcggctgtcgaggatcgacccatttgggaaattgtgctgtgcgacttcgg
ttgcgtggcatctcaa
>DQ643842
ccacacctaaaaaactttccacgtgaaccgtatcaacccaataaattgggggtttaattg
gcggctgctgctggtaacttttttgctggctggcggctgctgagcgaatcctatcgtgag
cgttctgaccttggttggagctagtaacttaaattttaaacccattcttaaatactgaat
atactgtggggacgaaagtctctgcttttaactagatagcaactttcagcagtggatgtc
taggctcgcacatcgatgaagaacgctgcgaactgcgatacgtaatgcgaattgcaggat
tcagtgagtcatcgaaattttgaacgcatattgcacttccgggttatccctggaagtatg
cctgtatcagtgtccgtacattaaacttggttttcttctttccgtgtagtcggtggagga
tatgccagatatgaagtgtcttgtggctggttttcgaatcggctgtgagtcctttgaaat
gtatagaactgattctctttgttcgaaaagcgtggcgttgctggttgtgaaggctgtcag
tgtgactagtcggcgaccggtttgtctgctatggcataaatggaggagtgttcgattcgc
ggtatgattggcttccggctgaacaggcgcttattagacgttcttcctgctgtggcggta
tgacctggtgaaccgtagttcatgcacgacttggcttttgaattggctttgctgtgtgaa
gtagagtgacagtttcggctgtcgaggatcgacccatttgggaaattgtgctgtgcgact
tcggttgcgtggcatctcaa
>DQ643841
ccacacctaaaaaactttccacgtgaaccgtatcaacccaataaattgggggtttaattg
gcggctgctgctggtatctttttactggctggcggctgctgagcgaaccctatcgtgagc
gttctgacctcggttggagctagtaacttaaattttaaacccattcttaaatactgaata
tactgtggggacgaaagtctctgcttttaactagatagcaactttcagcagtggatgtct
aggctcgcacatcgatgaagaacgctgcgaactgcgatacgtaatgcgaattgcaggatt
cagtgagtcatcgaaattttgaacgcatattgcacttccgggttattcctggaagtatgc
ctgtatcagtgtccgtacattaaacttggttttcttctttccgtgtagtcggtggaggat
atgccagatatgaagtgtcttgtggctggttttcgaatcggctgtgagtcctttgaaatg
tatagaactgattctctttgttcgaaaagcgtggcgttgctggttgtgaaggctgtcagt
atgactagtcggcgaccggtttgtctgctatggcataaatggaggagtgttcgattcgcg
gtatgattggcttcggctgaacaggcgcttattagacgttcttcctgctgtggcggtatg
aactggtgaaccgtagttcatgcacgacttggcttttgaattggctttgctgtgtgaagt
agagtgacagtttcggctgtcgaggatcgacccatttgggaaattgtgctgtgcgacttc
ggttgcgtggcatctcaa
>DQ643840
ccacacctaaaaaactttccacgtgaaccgtatcaacccaataaattgggggtttaattg
gcgactgctgctggtaacttttttgctggctggcggctgctgagcgaatcctatcgtgag
cgttctgaccttggttggagctagtaacttaaattttaaacccattcttaaatactgaat
atactgtggggacgaaagtctctgcttttaactagatagcaactttcagcagtggatgtc
taagctcgcacatcgatgaagaacgctgcgaactgcgatacgtaatgcgaattgcaggat
tcagtgagtcatcgaaattttgaacgcatattgcacttccgggttatccctggaagtatg
cctgtatcagtgtccgtacattaaacttggttttcttctttccgtgtagtcggtggagga
tatgccagatatgaagtgtcttgtggctggttttcgaatcggctgtgagtcctttgaaat
gtatagaactgattctctttgttcgaaaagcgtggcgttgctggttgtgaaggctgtcag
tgtgactagtcggcgaccggtttgtctgctatggcataaatggaggagtgttcgattcgc
ggtatgattggcttccggctgaacaggcgcttattagacgttcttcctgctgtggcggta
tgacctggtgaaccgtagttcatgcacgacttggcttttgaattggctttgctgtgtgaa
gtagagtgacagtttcggctgtcgaggatcgacccatttgggaaattgtgctgtgcgact
tcggttgcgtggcatctcaa
>DQ643839
ccacacctaaaaactttccacgtgaaccgtatcaaccacatttattgggggtttcattgg
cggctgctgctggcatctttttgctgactggcgactgctgagcgaaccctatcatggcga
gcgttctaacctcggttggagctagtagcttgcattttaaacccattcttaaatactgaa
catactgtggggacgaaagtctctgcttttaactagatagcaactttcagcagtggatgt
ctaggctcgcacatcgatgaagaacgctgcgaactgcgatacgtaatgcgaattgcagga
ttcagtgagtcatcgaaattttgaacgcatattgcacttccgggttatccctgggagtat
gcctgtatcagtgtccgtacatcaaacttggttttcttctttccgtgtagtcggtggagg
atatgccagatgtgaagtgtcttgcggctggttttcggatcggctgtgagtcctttgaaa
tgtacagaactgactctctttgttcgaaaagcgtggcgttgctggttgtggaggctgtcc
gtatggctagtcggtgaccggtttgtctgctatggcatgaatggaggagtgttcgattcg
cggtatggttggcttcggctgaacaggcgcttattgaacgttcttcctgctatggcggta
tgaactggtgaaccgtagttcatgcatgacttggcttttgaattggctttgctgtgcaaa
gtagagtgacagtttcggctgtcgagggtcgacccatttgggaaattgtgctgtgcaact
tcggttgcgtggcatctcaa
>AF528560
aaccaaaggaagttggaggcaataacaggtctgtgatgcccttagatgttctgggccgca
cgcgcgctacactgatgcgttcaacgagtatacaaccttgatcgataggtctgggtaatc
ttttgaatgcgcatcgtgctagggatagactgttgcaattttcagtcttgaacgaggaat
tcctagtaaacgcaagtcatcagcttgcattgattacgtccctgccctttgtacacaccg
cccgtcgcacctaccgattgaatgactcggtgaaaaattgggactgtgaccccgcttgaa
gtaattgcgagcggattaatgggaacttttttaaacctcgccatttagaggaaggtgaag
tcgtaacaaggtttccgtaggtgaacctgcggaaggatcattaccacacctaaaaaactt
tccacgtgaaccgtatcaacccaataatttgggggtttaattggcggctgctgctggtat
ctttttactggctggcggctgctgagcgaaccctatcgtgagcgttctgaccttggttgg
agctagtaacttaaattttaaacccattcttaaatactgaatatactgtagggacgaagg
tctctgcttttaactagatagcaactttcagcagtggatgtctaggctcgcacatcgatg
aagaacgctgcgaactgcgatacgtaatgcgaattgcaggattcagtgagtcatcgaaat
tttgaacgcatattgcacttccgggttatccctggaagtatgcctgtatcagtgtccgta
cattaaacttggttttcttctttccgtgtagtcggtggaggatatgccagatatgaagtg
tcttgtggctggttttcgaatcggctgtgagtcctttgaaatgtatagaactgattctct
ttgttcgaaaagcgtggcgttgctggttgtgaaggctgtcagtgtgactagtcggcgacc
ggtttgtctgctatggcataaatggaggagtgttcgattcgcggtatgattggcttcggc
tgaacaggcgcttattagacgttcttcctgctgtggcggtatgacctggtgaaccgtagt
tcatgcacgacttggcttttgaattggctttgctgtgtgaagtagagtgacagtttcggc
tgtcgaggatcgacccatttgggaaattgtgctgtgcgacttcggttgtgtggcatctca
a
>AF528559
aaccaaaggaagttggaggcaataacaggtctgtgatgcccttagatgttctgggccgca
cgcgcgctacactgatgcgttcaacgagtatacaaccttgatcgataggtctgggtaatc
ttttgaatgcgcatcgtgctagggatagactgttgcaattttcagtcttgaacgaggaat
tcctagtaaacgcaagtcatcagcttgcattgattacgtccctgccctttgtacacaccg
cccgtcgcacctaccgattgaatgactcggtgaaaaattgggactgtgaccccgcttgaa
gtaattgcgagcggattaatgggaacttttttaaacctcgccatttagaggaaggtgaag
tcgtaacaaggtttccgtaggtgaacctgcggaaggatcattaccacacctaaaaaactt
tccacgtgaaccgtatcaacccaataacttgggggtttaattggcggctgctgctggtat
ctttttactggctggcggctgctgagcgaaccctatcgtgagcgttctgaccttggttgg
agctagtaacttaaattttaaacccattcttaaatactgaatatactgtagggacgaaag
tctctgcttttaactagatagcaactttcagcagtggatgtctaggctcgcacatcgatg
aagaacgctgcgaactgcgatacgtaatgcgaattgcaggattcagtgagtcatcgaaat
tttgaacgcatattgcacttccgggttatccctggaagtatgcctgtatcagtgtccgta
cattaaacttggttttcttctttccgtgtagtcggtggaggatatgccagatatgaagtg
tcttgtggctggttttcgaatcggctgtgagtcctttgaaatgtatagaactgattctct
ttgttcgaaaagcgtggcgttgctggttgtgaaggctgtcagtgtgactagtcggcgacc
ggtttgtctgctatggcataaatggaggagtgttcgattcgcggtatgattggcttcgga
tgaacaggcgcttattagacgttcttcctgctgtggcggtatgacctggtgaaccgtagt
tcatgcacgacttggcttttgaattggctttgctgtgtgaagtagagtgacagtttcggc
tgtcgaggatcgacccatttgggaaattgtgctgtgcgacttcggttgtgtggcatctca
a
>EF614968
ccacacctaaaaacaatccacgtgaaccgtatcaacccaataattgggggtttacttggc
ggcggctgctagcatctttttgctggctggctactgctgagtgaatcctatcgcgagcgt
tctgacttcggttggagctagtagcttaacttataaaccctttcttaaatactgaatata
ctgtggggacgaaagtctctgcttttaactagatagcaactttcagcagtggatgtctag
gctcgcacatcgatgaagaacgctgcgaactgcgatacgtaatgcgaattgcaggattca
gtgagtcatcgaaattttgaacgcatattgcacttccgggttatccctggaagtatgcct
gtatcagtgtccgtacatcaaacttggttttcttctttccgtgtagtcggtggaggatat
gccagatatgaagtgtcttgcggctggttttcgaatcggctacgagtcctttgaaatgta
tagaactgactctctttgttcgaaaagcgtggcgttgctggttgtgaaggctgtttgtat
ggcttgtcggcgaccggtttgtctgctatgacattaatggaggaatgtttgattcgcggt
atggttggcttcggctgaacaggcgcttattggacgttattcctgttgtagtggtatgaa
ctggtgaaccgtagctaatgcgtgacttggcttttgaaccggctttgctgtgcgaagtag
agtgacagtttcggctgtcgagtgtcgacccatttgggaaattgtgctgtgtgacttcgg
ttgcgtagcatctcaa
>EF614967
ccacacctaaaaacaatccacgtgaaccgtatcaacccaataattgggggtttacttggc
ggcggctgctagcatctttttgctggctggctactgctgagtgaatcctatcgcgagcgt
tctgacttcggttggagctagtagcttaacttataaaccctttcttaaatactgaatata
ctgtggggacgaaagtctctgcttttaactagatagcaactttcagcagtggatgtctag
gctcgcacatcgatgaagaacgctgcgaactgcgatacgtaatgcgaattgcaggattca
gtgagtcatcgaaattttgaacgcatattgcacttccgggttatccctggaagtatgcct
gtatcagtgtccgtacatcaaacttggttttcttctttccgtgtagtcggtggaggatat
gccagatatgaagtgtcttgcggctggttttcgaatcggctacgagtcctttgaaatgta
tagaactgactctctttgttcgaaaagcgtggcgttgctggttgtgaaggctgtttgtat
ggcttgtcggcgaccggtttgtctgctatgacattaatggaggaatgtttgattcgcggt
atggttggcttcggctgaacaggcgcttattggacgttattcctgttgtagtggtatgaa
ctggtgaaccgtagctaatgcgtgacttggcttttgaaccggctttgctgtgcgaagtag
agtgacagtttcggctgtcgagtgtcgacccatttgggaaattgtgctgtgtgacttcgg
ttgcgtagcatctcaa
>EF614966
ccacacctaaaaacaatccacgtgaaccgtatcaacccaataattgggggtttacttggc
ggcggctgctagcatctttttgctggctggctactgctgagtgaatcctatcgcgagcgt
tctgacttcggttggagctagtagcttaacttataaaccctttcttaaatactgaatata
ctgtggggacgaaagtctctgcttttaactagatagcaactttcagcagtggatgtctag
gctcgcacatcgatgaagaacgctgcgaactgcgatacgtaatgcgaattgcaggattca
gtgagtcatcgaaattttgaacgcatattgcacttccgggttatccctggaagtatgcct
gtatcagtgtccgtacatcaaacttggttttcttctttccgtgtagtcggtggaggatat
gccagatatgaagtgtcttgcggctggttttcgaatcggctacgagtcctttgaaatgta
tagaactgactctctttgttcgaaaagcgtggcgttgctggttgtgaaggctgtttgtat
ggcttgtcggcgaccggtttgtctgctatgacattaatggaggaatgtttgattcgcggt
atggttggcttcggctgaacaggcgcttattggacgttattcctgttgtagtggtatgaa
ctggtgaaccgtagctaatgcgtgacttggcttttgaaccggctttgctgtgcgaagtag
agtgacagtttcggctgtcgagtgtcgacccatttgggaaattgtgctgtgtgacttcgg
ttgcgtagcatctcaa
>EF614965
ccacacctaaaaacaatccacgtgaaccgtatcaacccaataattgggggtttacttggc
ggcggctgctagcatctttttgctggctggctactgctgagtgaatcctatcgcgagcgt
tctgacttcggttggagctagtagcttaacttataaaccctttcttaaatactgaatata
ctgtggggacgaaagtctctgcttttaactagatagcaactttcagcagtggatgtctag
gctcgcacatcgatgaagaacgctgcgaactgcgatacgtaatgcgaattgcaggattca
gtgagtcatcgaaattttgaacgcatattgcacttccgggttatccctggaagtatgcct
gtatcagtgtccgtacatcaaacttggttttcttctttccgtgtagtcggtggaggatat
gccagatatgaagtgtcttgcggctggttttcgaatcggctacgagtcctttgaaatgta
tagaactgactctctttgttcgaaaagcgtggcgttgctggttgtgaaggctgtttgtat
ggcttgtcggcgaccggtttgtctgctatgacattaatggaggaatgtttgattcgcggt
atggttggcttcggctgaacaggcgcttattggacgttattcctgttgtagtggtatgaa
ctggtgaaccgtagctaatgcgtgacttggcttttgaaccggctttgctgtgcgaagtag
agtgacagtttcggctgtcgagtgtcgacccatttgggaaattgtgctgtgtgacttcgg
ttgcgtagcatctcaa
>EF614964
ccacacctaaaacaatccacgtgaaccgtatcaacccaataattgggggtttacttggcg
gcggctgctagcatctttttgctggctggctactgctgagtgaatcctatcgcgagcgtt
ctgacttcggttggagctagtagcttaacttataaaccctttcttaaatactgaatatac
tgtggggacgaaagtctctgcttttaactagatagcaactttcagcagtggatgtctagg
ctcgcacatcgatgaagaacgctgcgaactgcgatacgtaatgcgaattgcaggattcag
tgagtcatcgaaattttgaacgcatattgcacttccgggttatccctggaagtatgcctg
tatcagtgtccgtacatcaaacttggttttcttctttccgtgtagtcggtggaggatatg
ccagatatgaagtgtcttgcggctggttttcgaatcggccacgagtcctttgaaatgtat
agaactgactctctttgttcgaaaggcgtggcgttgctggttgtgaaggctgtttgtatg
gcttgtcggcgaccggtttgtctgctatgacattaatggaggaatgtttgattcgcggta
tggttggcttcggctgaacaggcgcttattggacgttattcctgttgtagtggtatgaac
tggtgaaccgtagctaatgcgtgacttggcttttgaaccggctttgctgtgcgaagtaga
gtgacagtttcggctgtcgagtgtcgacccatttgggaaattgtgctgtgtgacttcggt
tgcgtagcatctcaa
>EF614963
ccacacctaaaaacaatccacgtgaaccgtatcaacccaataattgggggtttacttggc
ggcggctgctagcatctttttgctggctggctactgctgagtgaatcctatcgcgagcgt
tctgacttcggttggagctagtagcttaacttataaaccctttcttaaatactgaatata
ctgtggggacgaaagtctctgcttttaactagatagcaactttcagcagtggatgtctag
gctcgcacatcgatgaagaacgctgcgaactgcgatacgtaatgcgaattgcaggattca
gtgagtcatcgaaattttgaacgcatattgcacttccgggttatccctggaagtatgcct
gtatcagtgtccgtacatcaaacttggttttcttctttccgtgtagtcggtggaggatat
gccagatatgaagtgtcttgcggctggttttcgaatcggctacgagtcctttgaaatgta
tagaactgactctctttgttcgaaaagcgtggcgttgctggttgtgaaggctgtttgtat
ggcttgtcggcgaccggtttgtctgctatgacattaatggaggaatgtttgattcgcggt
atggttggcttcggctgaacaggcgcttattggacgttattcctgttgtagtggtatgaa
ctggtgaaccgtagctaatgcgtgacttggcttttgaaccggctttgctgtgcgaagtag
agtgacagtttcggctgtcgagtgtcgacccatttgggaaattgtgctgtgtgacttcgg
ttgcgtagcatctcaa
>EF614962
ccacacctaaaaacaatccacgtgaaccgtatcaacccaataattgggggtttacttggc
ggcggctgctagcatctttttgctggctggctactgctgagtgaatcctatcgcgagcgt
tctgacttcggttggagctagtagcttaacttataaaccctttcttaaatactgaatata
ctgtggggacgaaagtctctgcttttaactagatagcaactttcagcagtggatgtctag
gctcgcacatcgatgaagaacgctgcgaactgcgatacgtaatgcgaattgcaggattca
gtgagtcatcgaaattttgaacgcatattgcacttccgggttatccctggaagtatgcct
gtatcagtgtccgtacatcaaacttggttttcttctttccgtgtagtcggtggaggatat
gccagatatgaagtgtcttgcggctggttttcgaatcggctacgagtcctttgaaatgta
tagaactgactctctttgttcgaaaagcgtggcgttgctggttgtgaaggctgtttgtat
ggcttgtcggcgaccggtttgtctgctatgacattaatggaggaatgtttgattcgcggt
atggttggcttcggctgaacaggcgcttattggacgttattcctgttgtagtggtatgaa
ctggtgaaccgtagctaatgcgtgacttggcttttgaaccggctttgctgtgcgaagtag
agtgacagtttcggctgtcgagtgtcgacccatttgggaaattgtgctgtgtgacttcgg
ttgcgtagcatctcaa
>EF614961
ccacacctaaaaacaatccacgtgaaccgtatcaacccaataattgggggtttacttggc
ggcggctgctagcatctttttgctggctggctactgctgagtgaatcctatcgcgagcgt
tctgacttcggttggagctagtagcttaacttataaaccctttcttaaatactgaatata
ctgtggggacgaaagtctctgcttttaactagatagcaactttcagcagtggatgtctag
gctcgcacatcgatgaagaacgctgcgaactgcgatacgtaatgcgaattgcaggattca
gtgagtcatcgaaattttgaacgcatattgcacttccgggttatccctggaagtatgcct
gtatcagtgtccgtacatcaaacttggttttcttctttccgtgtagtcggtggaggatat
gccagatatgaagtgtcttgcggctggttttcgaatcggctacgagtcctttgaaatgta
tagaactgactctctttgttcgaaaagcgtggcgttgctggttgtgaaggctgtttgtat
ggcttgtcggcgaccggtttgtctgctatgacattaatggaggaatgtttgattcgcggt
atggttggcttcggctgaacaggcgcttattggacgttattcctgttgtagtggtatgaa
ctggtgaaccgtagctaatgcgtgacttggcttttgaaccggctttgctgtgcgaagtag
agtgacagtttcggctgtcgagtgtcgacccatttgggaaattgtgctgtgtgacttcgg
ttgcgtagcatctcaa
>EF614960
ccacacctaaaaacaatccacgtgaaccgtatcaacccaataattgggggtttacttggc
ggcggctgctagcatctttttgctggctggctactgctgagtgaatcctatcgcgagcgt
tctgacttcggttggagctagtagcttaacttataaaccctttcttaaatactgaatata
ctgtggggacgaaagtctctgcttttaactagatagcaactttcagcagtggatgtctag
gctcgcacatcgatgaagaacgctgcgaactgcgatacgtaatgcgaattgcaggattca
gtgagtcatcgaaattttgaacgcatattgcacttccgggttatccctggaagtatgcct
gtatcagtgtccgtacatcaaacttggttttcttctttccgtgtagtcggtggaggatat
gccagatgtgaagtgtcttgcggctggttttcgaatcggctacgagtcctttgaaatgta
tagaactgactctctttgtttgaaaagcgtggcgttgctggttgtgaaggctgtttgtat
ggcttgtcggcgaccggtttgtctgctatgacattaatggaggaatgtttgattcgcggt
atggttggcttcggctgaacaggcgcttattggacgttattcctgttgtagtggtatgaa
ctggtgaaccgtagctaatgcgtgacttggcttttgaaccggctttgctgtgcgaagtag
agtgacagtttcggctgtcgagtgtcgacccatttgggaaattgtgctgtgtgacttccg
ttgcgtagcatctcaa
>EF614959
ccacacctaaaaacaatccacgtgaaccgtatcaacccaataattgggggtttacttggc
ggcggctgctagcatctttttgctggctggctactgctgagtgaatcctatcgcgagcgt
tctgacttcggttggagctagtagcttaacttataaaccctttcttaaatactgaatata
ctgtggggacgaaagtctctgcttttaactagatagcaactttcagcagtggatgtctag
gctcgcacatcgatgaagaacgctgcgaactgcgatacgtaatgcgaattgcaggattca
gtgagtcatcgaaattttgaacgcatattgcacttccgggttatccctggaagtatgcct
gtatcagtgtccgtacatcaaacttggttttcttctttccgtgtagtcggtggaggatat
gccagatatgaagtgtcttgcggctggttttcgaatcggctacgagtcctttgaaatgta
tagaactgactctctttgttcgaaaagcgtggcgttgctggttgtgaaggctgtttgtat
ggcttgtcggcgaccggtttgtctgctatgacattaatggaggaatgtttgattcgcggt
atggttggcttcggctgaacaggcgcttattggacgttattcctgttgtagtggtatgaa
ctggtgaaccgtagctaatgcgtgacttggcttttgaaccggctttgctgtgcgaagtag
agtgacagtttcggctgtcgagtgtcgacccatttgggaaattgtgctgtgtgacttcgg
ttgcgtagcatctcaa
>EF614958
ccacacctaaaaacattccacgtgaaccgtatcaaccccaagttgggggttcgattggcg
gcggctgctggcatctttttgctggctggctactgccgagagaaccctatcgtgagcgtt
ctgaccttggttggagctagtaactttattataaacccattcctaatactgattatactg
tggggacgaaagtctctgcttttaactagatagcaactttcagcagtggatgtctaggct
cgcacatcgatgaagaacgctgcgaactgcgatacgtaatgcgaattgcggaattcagtg
agtcatcgaaattttgaacgcatattgcacttccgggttatccctggaagtatgcctgta
tcagtgtccatacatcaaacttggttttcttctttccgtgtagtcggtggaggatatgcc
agatatgaggtgtcttgcggctggttttcgaatcggctgcgagtcctttgaaatgtatgg
aactggactctctttgttcgaaaagcgtggcgttgctggttgtgaaggctgctagtatga
ctagtcggcgaccggtttgtctgctatggcatgaatggaagagtgttcgattcgcggtat
ggttggcttcggctgaacaggcgcttattggacgttcttcctgctgtggcggtataactg
gtgaaccgtagttcatgcatggcttggcttttgaatcggctttgctgctgcgaagtagag
tgaccgcttcggctgtcgagggtcgacccatttgggaacttgtgctgtgcgacttcggtt
gcgtggacatctcaa
>EF614957
ccacacctaaaaacattccacgtgaaccgtatcaaccccaagttgggggttcgattggcg
gcggctgctggcatctttttgctggctggctactgccgagagaaccctatcgtgagcgtt
ccgaccttggttggagctagtaactttattataaacccattcctaatactgattatactg
tggggacgaaagtctctgcttttaactagatagcaactttcagcagtggatgtctaggct
cgcacatcgatgaagaacgctgcgaactgcgatacgtaatgcgaattgcgggattcagtg
agtcatcgaaattttgaacgcatattgcacttccgggttatccctggaagtatgcctgta
tcagtgtccatacatcaaacttggttttcttctttccgtgtagtcggtggaggatatgcc
agatgtgaagtgtcttgcggctggttttcgaatcggctgcgagtcctttgaaatgtatgg
aactggctctctttgttcgaaaagcgtggcgttgctggttgtgaaggctgctagtatgac
tagtcggcgaccggtttgtctgctatggcatgaatggaggagtgttcgattcgcggtatg
gttggcttcggctgaacaggcgcttattggacgttcttcctgctgtggcggtataactgg
tgaaccgtagttcatacatggcttggcttttgaatcggctttgctgctgcgaagtagagt
gaccgcttcggctgtcgagggtcgacccatttgggaacttgtgctgtgcgacttcggttg
cgtggacatctcaa
>EF614956
ccacaccaaaaaaactttccacgtgaaccgtatcaacccaataaattgggggtttaattg
gcggcggctgctggcatctttttgctggctggctaatgctgagcggaccctatcgcgagc
gttctgaccttggttggagctagtagcttacagttataaacccattcctaatactgaaca
tactgtggggacgaaagtctctgcttttaactagatagcaactttcagcagtggatgtct
aggctcgcacatcgatgaagaacgctgcgaactgcgatacgtaatgcgaattgcaggatt
cagtgagtcatcgaaattttgaacgcatattgcacttccgggttatccctggaagtatgc
ctgtatcagtgtccgtacaacaaacttggttttcttctttccgtgtagtcggtggaggat
atgccagatatgaaagtgtcttgcggctgattttcggatcggctacgagtcctttgaaat
gtatagaactgaccttctttgttcgaaaagcgtggcgttgctggttgtggaggctgtccg
tgcgactagtcggcgaccggtttgtctgttatggcgtaaatggaggagtgtttgattcgc
ggtatggttggcttcggctgaacaggcgcttattggacgttctttctgctgtggcggtat
gactggtgaaccgtagttcatgcgtgacttggcttttgaactggctttgctgctgcgaag
tagagtgacagtttcggctgtcgagggtcgacccatttgggaaatagtgctgtgcgactt
tgtcgtgtggcatctcaa
>EF614955
ccacacctaaaaactttccacgtgaaccgtatcaacccaataaattgggggtttaattgg
cggctgctgccggcatctttttgctggctggctactgctgagcgaaccctatcgtgagcg
ttctgacctcggttggagctagtaacttgaattttaaaccctttcttaaatactgaatat
actgtggggacgaaagtctctgcttttaactagatagcaactttcagcagtggatgtcta
ggctcgcacatcgatgaagaacgctgcgaactgcgatacgtaatgcgaattgcaggattc
agtgagtcatcgaaattttgaacgcatattgcacttccgggttatccctgggagtatgcc
tgtatcagtgtccgtacatcaaacttggttttcttctttccgtgtagtcggtggaggata
tgccagatgtgaagtgtcttgcggctggttttcggatcggctgcgagtcctttgaaatgt
acagaactgactctctttgttcgaaaagcgtggcgttgctggttgtggaggctgtcagta
tggctagtcggcgaccggtttgtctgctatggcatgaatggaggaatgtttgattcgcgg
tatggttggcttcggctgaacaggcgcttattggacgttcttcctgctatggcggtatga
actggtgaaccgtagttcatgcatgacttggcttttgaatcggctttgctgttgcgaagt
agagtgacagtttcggctgtcgagggtcgacccatttgggaaattgtgctgtgcgacttc
ggtcgcgtggcatctcaa
>EF614954
ccacacctaaaaactttccacgtgaaccgtatcaacccaataatttgggggtttaattgg
cggctgctgctggcatctttttgctggctggctactgctgagcgaaccctatcgtgagcg
ttctgacctcggttggagctagtaacttaaattttaaacccattcttaaatactgaatat
actgtggggacgaaagtctctgcttttaactagatagcaactttcagcagtggatgtcta
ggctcgcacatcgatgaagaacgctgcgaactgcgatacgtaatgcgaattgcaggattc
agtgagtcatcgaaattttgaacgcayattgcacttccgggttatccctggaagtatgcc
tgtatcagtgtccgtacatcaaacttggttttcttctttccgtgtagtcggtggaggata
tgccagatatgaagtgtcttgcggctagttttcgaaccggctgtgagtcctttgaaatgt
acagaactgactctctttgttcgaaaagcgtggcgttgctggttgtgaaggctgtcaata
tgactagtcggcgaccggtttgtctgctatggcatgaatggaggagtgttcgattcgcgg
tatggttagcttcggctgaacaggcgcttattggacgttcttcttgctatggcggtatga
ctggtgaaccgtagttcatgcgtgacttggcttttgaatcggctttgctgtgcgaagtag
agtgacagtttcggctgtcgagggtcgacccatttgggaaattgtgctgtgcgacttcgg
tcacgtagcatctcaa
>EF614953
ccacacctaaaaactttccacgtgaaccgtatcaacccaataatttgggggtttaattgg
cggctgctgctggcatctttttgctggctggctactgctgagcgaaccctatcgtgagcg
ttctgacctcggttggagctagtaacttaaattttaaacccattcttaaatactgaatat
actgtggggacgaaagtctctgcttttaactagatagcaactttcagcagtggatgtcta
ggctcgcacatcgatgaagaacgctgcgaactgcgatacgtaatgcgaattgcaggattc
agtgagtcatcgaaattttgaacgcatattgcacttccgggttatccctggaagtatgcc
tgtatcagtgtccgtacatcaaacttggttttcttctttccgtgtagtcggtggaggata
tgccagatatgaagtgtcttgcggctagttttcgaaccggctgtgagtcctttgaaatgt
acagaactgactctctttgttcgaaaagcgtggcgttgctggttgtgaaggctgtcaata
tgactagtcggcgaccggtttgtctgctatggcatgaatggaggagtgttcgattcgcgg
tatggttagcttcggctgaacaggcgcttattggacgttcttcttgctatggcggtatga
ctggtgaaccgtagttcatgcgtgacttggcttttgaatcggctttgctgtgcgaagtag
agtgacagtttcggctgtcgagggtcgacccatttgggaaattgtgctgtgcgacttcgg
tcacgtagcatctcaa
>EF614952
ccacacctaaaaactttccacgtgaaccgtatcaacccaataatttgggggtttaattgg
cggctgctgctggcatctttttgctggctggctactgctgagcgaaccctatcgtgagcg
ttctgacctcggttggagctagtaacttaaattttaaacccattcttaaatactgaatat
actgtggggacgaaagtctctgcttttaactagatagcaactttcagcagtggatgtcta
ggctcgcacatcgatgaagaacgctgcgaactgcgatacgtaatgcgaattgcaggattc
agtgagtcatcgaaattttgaacgcatattgcacttccgggttatccctggaagtatgcc
tgtatcagtgtccgtacatcaaacttggttttcttctttccgtgtagtcggtggaggata
tgccagatatgaagtgtcttgcggctagttttcgaaccggctgtgagtcctttgaaatgt
acagaactgactctctttgttcgaaaagcgtggcgttgctggttgtgaaggctgtcaata
tgactagtcggcgaccggtttgtctgctatggcatgaatggaggagtgttcgattcgcgg
tatggttagcttcggctgaacaggcgcttattggacgttcttcttgctatggcggtatga
ctggtgaaccgtagttcatgcgtgacttggcttttgaatcggctttgctgtgcgaagtag
agtgacagtttcggctgtcgagggtcgacccatttgggaaattgtgctgtgcgacttcgg
tcacgtagcatctcaa
>EU601171
tactgggcaagccctatcgcgagcgtttgggccttggcctgagctagtagcttttatttt
aaaccattcttaattactgattatactgtggggacgaaagtctctgcttttaactagata
gcaactttcagcagtggatgtctaggctcgcacatcgatgaagaacgctgcgaactgcga
tacgtaatgcgaattgcaggattcagtgagtcatcgaaattttgaacgcatattgcactt
ccgggttagtcctggaagtatgcctgtatcagtgtccgtacatcaaacttggttttcttc
tttccgtgtagtcggtggaggatatgccagatgtgaagtgtcttgcggctgattttcgga
tcggctgcgagtcctttgaaatgtacagaactgtacttctctttgctcgaaaagcatggc
gttgctgattgtggaggctgtccgcgtg
>EU601170
tgggcaagccctatcgcgagcgtttgggccttggcctgagctagtagcttttattttaaa
ccattcttaattactgattatactgtggggacgaaagtctctgcttttaactagatagca
actttcagcagtggatgtctaggctcgcacatcgatgaagaacgctgcgaactgcgatac
gtaatgcgaattgcaggattcagtgagtcatcgaaattttgaacgcatattgcacttccg
ggttagtcctggaagtatgcctgtatcagtgtccgtacatcaaacttggttttcttcttt
ccgtgtagtcggtggaggatatgccagatgtgaagtgtcttgcggctgattttcggatcg
gctgcgagtcctttgaaatgtacagaactgtacttctctttgctcgaaaagcatggcgtt
gctgattgtggaggctgtccgc
>EU601169
ctactgggcaagccctatcgcgagcgtttgggccttggcctgagctagtagcttttattt
taaaccattcttaattactgattatactgtggggacgaaagtctctgcttttaactagat
agcaactttcagcagtggatgtctaggctcgcacatcgatgaagaacgctgcgaactgcg
atacgtaatgcgaattgcaggattcagtgagtcatcgaaattttgaacgcatattgcact
tccgggttagtcctggaagtatgcctgtatcagtgtccgtacatcaaacttggttttctt
ctttccgtgtagtcggtggaggatatgccagatgtgaagtgtcttgcggctgattttcgg
atcggctgcgagtcctttgaaatgtacagaactgtacttctctttgctcgaaaagcatgg
cgttgctgattgtggaggctgtccgcgtg
>EU601168
ctactgggcaagccctatcgcgagcgtttgggccttggcctgagctagtagcttttattt
taaaccattcttaattactgattatactgtggggacgaaagtctctgcttttaactagat
agcaactttcagcagtggatgtctaggctcgcacatcgatgaagaacgctgcgaactgcg
atacgtaatgcgaattgcaggattcagtgagtcatcgaaattttgaacgcatattgcact
tccgggttagtcctggaagtatgcctgtatcagtgtccgtacatcaaacttggttttctt
ctttccgtgtagtcggtggaggatatgccagatgtgaagtgtcttgcggctgattttcgg
atcggctgcgagtcctttgaaatgtacagaactgtacttctctttgctcgaaaagcatgg
cgttgctgattgtggaggctgtccgcgtg
>EF174972
taccacacctaaaactttccacgtgaaccgtatcaaacaattaattgggggcttatttgg
cggtagcagctagcatattgtatttttttgctggctactgctgctgtgtaagcatttatt
tggtggcagcggctagcatatcgtatttttttgctggctactgctgctgtgtaagcattt
atttggtggcaactgctagcatattgtattttttttgctggcaactgctactgggtatac
cctgtcatggcaagcgctcggaccttggtttgagcaggagcatgaattttaaaccattta
ctaattactgaatatactgtggggacgaaagtctctgcttttaactagatagcaactttc
agcagtggatgtctaggctcgcacatcgatgaagaacgctgcgaactgcgatacgtaatg
cgaattgcaggattcagtgagtcatcgaaattttgaacgcatattgcacttccgggctct
ctactcgggagtatgcctgtatcagtgtccgtacaacaaacttggttttcttccttccgt
gtagtcggtggaagatataccagatgtgaagtgtcttgcggctgattttcggatcggctg
cgagtcctttgaaatgtacagaactgtacttctctttgctcgaaaagcgtggtgttactg
gttgtaaagactgaccgtgtggcaaaacaggcgactgtgattgtctgctggggcattaat
ggaggagtgttcaattcgcggtatggttggcttcggctaaacaggcgcttactggacatt
ctttcagctgtggcggtatatctggtgaaccgtagtcacgtggtcttggttttgaatcgg
tttcgctggtgcgaagtagagtgacagtttcggctgtcgagggtcgatccatttgggaaa
tttgtgcggtgcggcttcggtcgcgctgcatctcaattggacctgatatcaggc
>EF174971
cctaaaactttccacgtgaaccgtatcaaacaattaattgggggcttatttggcggtagc
agctagcatattgtatttttttgctggctactgctgctgtgtaagcatttatttggtggc
agcggctagcatatcgtatttttttgctggctactgctgctgtgtaagcatttatttggt
ggcaactgctagcatattgtattttttttgctggcaactgctactgggtataccctgtca
tggcaagcgctcggaccttggtttgagcaggagcatgaattttaaaccatttactaatta
ctgaatatactgtggggacgaaagtctctgcttttaactagatagcaactttcagcagtg
gatgtctaggctcgcacatcgatgaagaacgctgcgaactgcgatacgtaatgcgaattg
caggattcagtgagtcatcgaaattttgaacgcatattgcacttccgggctctctactcg
ggagtatgcctgtatcagtgtccgtacaacaaacttggttttcttccttccgtgtagtcg
gtggaagatataccagatgtgaagtgtcttgcggctgattttcggatcggctgcgagtcc
tttgaaatgtacagaactgtacttctctttgctcgaaaagcgtggtgttactggttgtaa
agactgaccgtgtggcaaaacaggcgactgtgattgtctgctggggcattaatggaggag
tgttcaattcgcggtatggttggcttcggctaaacaggcgcttactggacattctttcag
ctgtggcggtatatctggtgaaccgtagtcacgtggtcttggttttgaatcggtttcgct
ggtgcgaagtagagtgacagtttcggctgtcgagggtcgatccatttgggaaatttgtgc
ggtgcggcttcggtcgcgctgcatctcaattggacctgatatcaggcaagattacccgct
ga
>EF174970
taccacacctaaaactttccacgtgaaccgtatcaaacaattaattgggggcttatttgg
cggtagcagctagcatattgtatttttttgctggctactgctgctgtgtaagcatttatt
tggtggcagcggctagcatatcgtatttttttgctggctactgctgctgtgtaagcattt
atttggtggcaactgctagcatattgtattttttttgctggcaactgctactgggtatac
cctgtcatggcaagcgctcggaccttggtttgagcaggagcatgaattttaaaccattta
ctaattactgaatatactgtggggacgaaagtctctgcttttaactagatagcaactttc
agcagtggatgtctaggctcgcacatcgatgaagaacgctgcgaactgcgatacgtaatg
cgaattgcaggattcagtgagtcatcgaaattttgaacgcatattgcacttccgggctct
ctactcgggagtatgcctgtatcagtgtccgtacaacaaacttggttttcttccttccgt
gtagtcggtggaagatataccagatgtgaagtgtcttgcggctgattttcggatcggctg
cgagtcctttgaaatgtacagaactgtacttctctttgctcgaaaagcgtggtgttactg
gttgtaaagactgaccgtgtggcaaaacaggcgactgtgattgtctgctggggcattaat
ggaggagtgttcaattcgcggtatggttggcttcggctaaacaggcgcttactggacatt
ctttcagctgtggcggtatatctggtgaaccgtagtcacgtggtcttggttttgaatcgg
tttcgctggtgcgaagtagagtgacagtttcggctgtcgagggtcgatccatttgggaaa
tttgtgcggtgcggcttcggtcgcgctgcatctcaattgg
>EF174969
tcggaaggatcattaccacacctaaaaactttccacgtgaaccgtatcaaacaacaaatt
gggggtttgtttggcggcggctgctggcatcttttttgctagcggctgctgctaagcaag
ccctatcatggcgagcgttcggacctcggtcggagccagtagctttcattgtaaacccat
tcttaattactgaatatactgtagggacgaaagtctctacttttaactagatagcaactt
tcagcagtggatgtctaggctcgcacatcgatgaagaacgctgcgaactgcgatacgtaa
tgcgaattgcaggattcagtgagtcatcgaaattttgaacgcatattgcactcctgggtt
cagcctcaggagtatgcctgtatcagtgtccgtacaccaaacttggttttcctctttccg
tgtagtcggtggaggatatgccagatgtgaagtgtcttgcggctggttttcggatcggct
gcgagtcctttgaaatgtacagaactgtacttctctttgctcgaaaagcgtggcgttgct
ggttgtgaaggctgtccgtgtgaccagtcggcgatcagtttgtctgctgtagtgttaatg
gaggaatgttcgattcgcggtatgattggcttcggctgagcagacgcttattggacgttt
ttcctgctgtagcggtatgaactggtgaaccgtagtcatgtgtgacttggcttttgaatc
ggcattgctggtgcgaagtagagtggcagtctcggctgtcgagggtcgatccatttggga
aatttgcgcagtgcgacttcggtcacgcggcgtctcaattg
>EF174968
cggcgggakwatcayyaccacscctaaaactttccacgtgarcmgyatcmaacaattcat
tgggggcttatttggcggcagcaactagcatatcgtattatttttgctggctactgctgc
tgtgtaagctctatcatgggtatacttagcggcaacagctagcatattgtattttttgct
ggctactgctgctatgtaagtgtttatttggcggcagcagctagcatatcgtattatttt
ttgctggctacttctgctgtgtaagcatttattcggcggcagcagctagcatatcgtatt
atttttgctgacgactgctactaggtataccctgtcatggcaagcgctcggaccttgatt
tgagcaggagcatgaattttaaaccatttactaattactgaatatactgcggggacgaaa
gtctctgcttttaactagataacaactttcagcagtggatgtctaggctcgcacatcgat
gaagaacgctgcgaactgcgatacgtaatgcgaattgcaggattcagtgagtcatcgaaa
ttttgaacgcatattgcacttccgggctctctactcgggagtatgcctgtatcagtgtcc
gtacaacaaacttggttttcttccttccgtgtagtcggtggaagatatgccagatgtgaa
gtgtcttgcgactgattttcggatcggctgcgagtcctttgaaatgtacagaactgtact
tctctttgctcgaaaagcgtggtgttactggttgtaaagactgaccgtgtggccaaacag
gcgactgtgattgtctgctggggcattaatggaggagtgttcaattcgcggtatggttgg
cttcggctaaacagacgcttactggacattctttcagttgtggcggtatatctggtgaac
cgtagtcacgtggtcttggttttgaatcggtttcgctggtgcgaagtagagtgacagttt
cggctgtcgagggtcgatccatttgggaaatttgtgcggtgcggcttcggtcgcgctgca
tctcaattggacctgatatcaggcaagattacccgctgaacttaagca
>EF174967
tcggaaggatcattaccacacctaaaactttccacgtgaaccgtatcaaacaattaattg
ggggcttatttggcggtagcagctagcatattgtatttttttgctggctactgctgctgt
gtaagcatttatttggtggcaactgctagcatattgtattttttttgctggcaactgcta
ctgggtataccctgtcatggcaagcgctcggaccttggtttgagcaggagcatgaatttt
aaaccatttactaattactgaatatactgtggggacgaaagtctctgcttttaactagat
agcaactttcagcagtggatgtctaggctcgcacatcgatgaagaacgctgcgaactgcg
atacgtaatgcgaattgcaggattcagtgagtcatcgaaattttgaacgcatattgcact
tccgggctctctactcgggagtatgcctgtatcagtgtccgtacaacaaacttggttttc
ttccttccgtgtagtcggtggaagatataccagatgtgaagtgtcttgcggctgattttc
ggatcggctgcgagtcctttgaaatgtacagaactgtacttctctttgctcgaaaagcgt
ggtgttactggttgtaaagactgaccgtgtggcaaaacaggcgactgtgattgtctgctg
gggcattaatggaggagtgttcaattcgcggtatggttggcttcggctaaacaggcgctt
actggacattctttcagctgtggcggtatatctggtgaaccgtagtcacgtggtcttggt
tttgaatcggtttcgctggtgcgaagtagagtgacagtttcggctgtcgagggtcgatcc
atttgggaaatttgtgcggtgcggcttcggtcgcgctgcatctcaattggacctgatatc
aggcaagattacccgctga
>EF174966
tcggaaggatcattsccmcmcctaaaactttccacgtgaaccgtatcaaacaattaattg
ggggcttatttggcggcagcagctagcatattgtattcttttgctggctactgctgctgt
gtaagctctatcatgggtatacttggcggcagcagctagcatattgtatttttttgctgg
ctactgttgctgtgtaagtgtttatttagcagcagcaggcagcatattgtatttttttgc
tggttactgctgctatgtaagkgtttatttggcggcagtagctagcatattgtatttttt
tgctggctactgctgctgtgtaagcatttattggcggcagcggttagcatatcgtaattt
ttttgctggctacttctgctgtgtaagcatttatttggcggcagcggctagcatatcgta
ttttcttgctggcaactgctactgggtataccctgtcatggcaaacgctcggaccttggt
ttgagcaggagcatgaattttaaaccatttactaattactgaatatactgtggggacgaa
agtctctgcttttaactagataacaactttcagcagtggatgtctaggctcgcacatcga
tgaagaacgctgcgaactgcgatacgtaatgcgaattgcaggattcagtgagtcatcgaa
attttgaacgcatattgcacttccgggctctctactcgggagtatgcctgtatcagtgtc
cgtacaacaaacttggttttcttccttccgtgtagtcggtggaagatatgccagatgtga
agtgtcttgcggctgattttcggatcggctgcgagtcctttgaaatgtacagaactgtac
ttctctttgctcgaaaagcgtggtgttactggttgtaaagactgaccgtgtgacaaaaca
ggcgactgtgattgtctgctggggcattaatggaggagtgttcaattcgcggtatggttg
gcttcggctaaacaggcgcttactggacattctttcagctgtggcggtatatctggtgaa
ccgtagtcacgtggtcttggttttgaatcggtttcgctggtgcgaagtagagtgacagtt
tcggctgtcgagggtcgatccatttgggaaatttgtgcggtgcggcttcggtcgcgctgc
atctcaattggacctgatatcaggca
>EF174965
ggaaggatcattaccacacctaaaactttccacgtgaaccgtatcaaacaattaattggg
ggcttatttggcggcagcagctagcatattgtatttttttgctggctactgctgctgtgt
aagctctatcatgggtatacttggcggcagcagctagcatatcgtatttttttgctggca
actgctactgggtataccctgtcatggcaagcgctcggaccttggtttgagcaggagcat
gaattttaaaccatttactaattactgaatatactgtggggacgaaagtctctgctttta
actagatagcaactttcagcagtggatgtctaggctcgcacatcgatgaagaacgctgcg
aactgcgatacgtaatgcgaattgcaggattcagtgagtcatcgaaattttgaacgcata
ttgcacttccgggctctctacccgggagtatgcctgtatcagtgtccgtacaacaaactt
ggttttcttccttccgtgtagtcggtggaagatatgtcagatgtgaagtgtcttgcggct
gattttcggatcggctgcgagtcctttgaaatgtacagaactgtacttctctttgctcga
aaagcgtggtgttactggttgtaaagactgaccgtgtggcaaaacaggcgactgtgattg
tctgctggggcattaatggaggagtgttcaattcgcggtatggttggcttcggctaaaca
ggcgcttactggacattctttcagctgtggcggtatatctggtgaaccgtagtcacgtgg
tcttggttttgaatcggtttcgctggtgcgaagtagagtgacagtttcggctgtcgaggg
tcgatccatttgggaaatttgtgcggtgcggcttcggtcgcgctgcatctcaattggacc
tgatatcaggcaagattacccgctgaacttaagcatattaataa
>EF174964
tcggaaggatcattaccacacctaaaactttccacgtgaaccgtatcaaacaattaattg
ggggcttatttggcggcagcagctagcatattgtatttttttgctggctactgctgctgt
gtaagctctatcatgggtatacttggcggcagcagctagcatatcgtatttttttgctgg
caactgctactgggtataccctgtcatggcaagcgctcggaccttggtttgagcaggagc
atgaattttaaaccatttactaattactgaatatactgtggggacgaaagtctctgcttt
taactagatagcaactttcagcagtggatgtctaggctcgcacatcgatgaagaacgctg
cgaactgcgatacgtaatgcgaattgcaggattcagtgagtcatcgaaattttgaacgca
tattgcacttccgggctctctacccgggagtatgcctgtatcagtgtccgtacaacaaac
ttggttttcttccttccgtgtagtcggtggaagatatgtcagatgtgaagtgtcttgcgg
ctgattttcggatcggttgcgagtcctttgaaatgtacagaactgtacttctctttgctc
gaaaagcgtggtgttactggttgtaaagactgaccgtgtggcaaaacaggcgactgtgat
tgtctgctggggcattaatggaggagtgttcaattcgcggtatggttggcttcggctaaa
caggcgcttactggacattctttcagctgtggcggtatatctggtgaaccgtagtcacgt
ggtcttggttttgagtcggtttcgctggtgcgaagtagagtgacagtttcggctgtcgag
ggtcgatccatttgggaaatttgtgcggtgcggcttcggtcgcgctgcatctcaattgga
cctgatatcaggcaagattacccgctgaacttaagca
>EF174963
ccacacctaaaaactttccacgtgaaccgtatcaacaattaattgggggcttatttggcg
gtagcagctagcatattgtatttttttgctggctactgctgctgtgtaagcatttatttg
gtggcagcggctagcatatcgtatttttttgctggctactgctgctgtgtaagcatttat
ttggtggcaactgctagcatattgtattttttttgctggcaactgctactgggtataccc
tgtcatggcaagcgctcggaccttggtttgagcaggagcatgaattttaaaccatttact
aattactgaatatactgtggggacgaaagtctctgcttttaactagatagcaactttcag
cagtggatgtctaggctcgcacatcgatgaagaacgctgcgaactgcgatacgtaatgcg
aattgcaggattcagtgagtcatcgaaattttgaacgcatattgcacttccgggctctct
actcgggagtatgcctgtatcagtgtccgtacaacaaacttggttttcttccttccgtgt
agtcggtggaagatataccagatgtgaagtgtcttgcggctgattttcggatcggctgcg
agtcctttgaaatgtacagaactgtacttctctttgctcgaaaagcgtggtgttactggt
tgtaaagactgaccgtgtggcaaaacaggcgactgtgattgtctgctggggcattaatgg
aggagtgttcaattcgcggtatggttggcttcggctaaacaggcgcttactggacattct
ttcagctgtggcggtatatctggtgaaccgtagtcacgtggtcttggttttgaatcggtt
tcgctggtgcgaagtagagtgacagtttcggctgtcgagggtcgatccatttgggaaatt
tgtgcggtgcggcttcggtcgcgctgcatctcaattggac
>EF174962
acaattcattgggggcttatttggcggcagcaactagcatatcgtattatttttgctggc
tactgctgctgtgtaagctctatcatgggtatacttagcggcaacagctagcatattgta
ttttttgctggctactgctgctatgtaagtgtttatttggcggcagcagctagcatatcg
tattattttttgctggctacttctgctgtgtaagcatttattcggcggcagcagctagca
tatcgtattatttttgctgacgactgctactaggtataccctgtcatggcaagcgctcgg
accttgatttgagcaggagcatgaattttaaaccatttactaattactgaatatactgcg
gggacgaaagtctctgcttttaactagataacaactttcagcagtggatgtctaggctcg
cacatcgatgaagaacgctgcgaactgcgatacgtaatgcgaattgcaggattcagtgag
tcatcgaaattttgaacgcatattgcacttccgggctctctactcgggagtatgcctgta
tcagtgtccgtacaacaaacttggttttcttccttccgtgtagtcggtggaagatatgcc
agatgtgaagtgtcttgcgactgattttcggatcggctgcgagtcctttgaaatgtacag
aactgtacttctctttgctcgaaaagcgtggtgttactggttgtaaagactgaccgtgtg
gccaaacaggcgactgtgattgtctgctggggcattaatggaggagtgttcaattcgcgg
tatggttggcttcggctaaacagacgcttactggacattctttcagttgtggcggtatat
ctggtgaaccgtagtcacgtggtcttggttttgaatcggtttcgctggtgcgaagtagag
tgacagtttcggctgtcgagggtcgatccatttgggaaatttgtgcggtgcggcttcggt
cgcgctgcatctcaattggacctgatatca
>EF174961
ccacacctaaaaactttccacgtgaaccgtatcaaaccaattaattgggggtttgcttga
cggcaactgcaggcatctttttgttgctggtggttgctgccgaaaaagccctatcatggc
gagcgttcggacctcggtcggagcgagtagctttattgtaaacccattcctaattactga
atatactgtggggacgaaagtctctgcttttaactagatagcaactttcagcagtggatg
tctaggctcgcacatcgatgaagaacgctgcgaactgcgatacgtaatgcgaattgcagg
attcagtgagtcatcgaaattttgaacgcatattgcactcccgggttcagcctcgggagt
atgcctgtatcagtgtccgtacaccaaccttggttttcttctttccgtgtagtcggtgga
ggatatgccagatatgaagtgtcttgcggctgattttcggatcggctgcgagtcctttta
aatgtacagaactgtacttctctttgctcgaaaagcgtggcgttgctggttgtgaagact
gtccatgtggctagtcggcgatcggtttgtctactgtggcattaatggaggaatgttcga
ttcgcggtatgattggcttcggctaaacagacgtttattggatgtttttcctgctatggt
ggtctgaactggtgaaccgtattcatgtgtacttggtttttgaatcggctttgctggtgc
gaagtagagtggcagtttaggctgtcgagggtcgatccatttgggaaattttcgtagtgc
gacctcggttgcgctgcgtctcagttggacctgatatcaggcaagattacccgctgaact
taagcatatta
>EF174960
tcggaaggatcattaccacacctaaaactttccacgtgaaccgtatcaaacaattaattg
ggggcttatttggcggcagcagctagcatattgtatttttttgctggctactgctgctgt
gtaagctctatcatgggtatacttggcggcagcagctagcatatcgtatttttttgctgg
caactgctactgggtataccctgtcatggcaagcgctcggaccttggtttgagcaggagc
atgaattttaaaccatttactaattactgaatatactgtggggacgaaagtctctgcttt
taactagatagcaactttcagcagtggatgtctaggctcgcacatcgatgaagaacgctg
cgaactgcgatacgtaatgcgaattgcaggattcagtgagtcatcgaaattttgaacgca
tattgcacttccgggctctctacccgggagtatgcctgtatcagtgtccgtacaacaaac
ttggttttcttccttccgtgtagtcggtggaagatatgtcagatgtgaagtgtcttgcgg
ctgattttcggatcggctgcgagtcctttgaaatgtacagaactgtacttctctttgctc
gaaaagcgtggtgttactggttgtaaagactgaccgtgtggcaaaacaggcgactgtgat
tgtctgctggggcattaatggaggagtgttcaattcgcggtatggttggcttcggctaaa
caggcgcttactggacattctttcagctgtggcggtatatctggtgaaccgtagtcacgt
ggtcttggttttgaatcggtttcgctggtgcgaagtagagtgacagtttcggctgtcgag
ggtcgatccatttgggaaatttgtgcggtgcggcttcggtcgcgctgcatctcaattgga
cctgatatcaggcaagattacccgctgaacttaagcatattaat
>EF174959
acaattaattgggggcttatttggtggcagctgctagcatattgtatttttctttgctgg
caactgctactgggtataccctgtcatggcaagcgctcggaccttggtttgagcaggagc
atgaattttaaaccatttactaattactgaatatactgtggggacgaaagtctctgcttt
taactagatagcaactttcagcagtggatgtctaggctcgcacatcgatgaagaacgctg
cgaactgcgatacgtaatgcgaattgcaggattcagtgagtcatcgaaattttgaacgca
tattgcacttccgggctctctacccgggagtatgcctgtatcagtgtccgtacaacaaac
ttggttttcttgcttccgtgtagtcggtggaagatatgccagatgtgaagtgtcttgcgg
ctgactttcggatcggctgcgagtcctttgaaatgtacagaactgtacttctctttgctc
gaaaagcgtggtgttactggttgtaaagactgaccgtatggcaaaacaggcgactgtgat
tgtctgctggggcattaatggaggagtgttcaattcgcggtatggttggcttcggctaaa
caggcgcttactagacattctttcagctgtggcggtatatctggtgaaccgtagtcacgt
ggtcttggttttgaatcggtttcgctggtgtgaagtagagtgacagtttcggctgtcgag
ggtcgatccatttgggaaatttgtgcggtgcggcttcggtcgctctgcatctcaattgga
cctgatatcaggcaagattacccgctgaacttaagcatatta
>EF174958
acctaaaactttccacgtgaaccgtatcaaacaattaattgggggcttatttggcggtag
cagctagcatattgtatttttttgctggctactgctgctgtgtaagcatttatttggtgg
cagcggctagcatatcgtatttttttgctggctactgctgctgtgtaagcatttatttgg
tggcaactgctagcatattgtattttttttgctggcaactgctactgggtataccctgtc
atggcaagcgctcggaccttggtttgagcaggagcatgaattttaaaccatttactaatt
actgaatatactgtggggacgaaagtctctgcttttaactagatagcaactttcagcagt
ggatgtctaggctcgcacatcgatgaagaacgctgcgaactgcgatacgtaatgcgaatt
gcaggattcagtgagtcatcgaaattttgaacgcatattgcacttccgggctctctactc
gggagtatgcctgtatcagtgtccgtacaacaaacttggttttcttccttccgtgtagtc
ggtggaagatataccagatgtgaagtgtcttgcggctgattttcggatcggctgcgagtc
ctttgaaatgtacagaactgtacttctctttgctcgaaaagcgtggtgttactggttgta
aagactgaccgtgtggcaaaacaggcgactgtgattgtctgctggggcattaatggagga
gtgttcaattcgcggtatggttggcttcggctaaacaggcgcttactggacattctttca
gctgtggcggtatatctggtgaaccgtagtcacgtggtcttggttttgaatcggtttcgc
tggtgcgaagtagagtgacagtttcggctgtcgagggtcgatccatttgggaaatttgtg
cggtgcggcttcggtcgcgctgcatctcaattggacctgatatca
>EF174957
caattaattgggggcttatttggcggcagcagctagcatattgtattatttttgctggct
actgctgctgtgtaagctctatcatgggtatacttggcggcagcagctagcatattgtat
ttttttgctggctactgttgctgtgtaagtgtttatttggcagcagcagctagcatattg
tatttttttgctggctactgctgctgtgtaagtgtttatttggcggcagcagctagcata
ttgtatttttttgctggctactgctgctgtgtaagtgtttatttggcggcagcagctagc
atattgtatttttttgctggctactgctgctgtgtaagcatttattggtggtagcggcta
gcatatcgtattttttttgctggctacttctactgtgtaagcatttatttggcggcattg
gctagcatattgtatttttttgctggctacttctgctgtgtaagcatttatttggtgaca
gcggcaagcatattatatttgtttttgctggctactgctactgggtataccctgtcatgg
taagcgctcggaccttggtttgagcaggagcatgaattttaaaccatttactaattactg
aatatactgtggggacgaaagtctctgcttttaactagatagcaactttcagcagtggat
gtctaggctcgcacatcgatgaagaacgctgcgaactgcgatacgtaatgcgaattgcag
gattcagtgagtcatcgaaattttgaacgcatattgcacttctgggctctctactcagga
gtatgcctgtatcagtgtccgtacaacaaacttggttttcttccttccgtgtagtcggtg
gaagatatgccagatgtgaagtgtcttgcggctgattttcggatcggctgcgagtccttt
gaaatgtacagaactgtacttctctttgctcgaaaagcgtggtgttactggttgtaaaga
ctgaccgtgtggccaaacaggcgactgtgattgtctgctggggcattaatggaggagtgt
tcaattcgcggtatggttggcttcggctaaacagacgcttactggacattctttcagctg
tggcggtatatctggtgaaccgtagtcacgtggtcttggttttgaatcggtttcgctggt
gcgaagtagagtgacagtttcggctgtcgagggtcgatccatttgggaaatttgtgcggt
gcggcttcggtcgtgctgcatctcaattggacctgatatca
>EF174956
ccacacctaaaaactttccacgtgaaccgtatcaacccaattaattgggggtttacttgg
cggcggctgctggcatcgttttgctggctgctgctgctgccgagtgagccctatcatggc
gagtgttcggacctcggtctgagctagtagctttaattttaaacccattcttaattactg
aatatactgtggggacgaaagtctctgcttttaactagatagcaactttcagcagtggat
gtctaggctcgcacatcgatgaagaacgctgcgaactgcgatacgtaatgcgaattgcag
gattcagtgagtcatcgaaattttgaacgcatattgcactaccgggttacagcccgggag
tatgcctgtatcagtgtccgtacatcaaacttggttttcttctttccgtgtagtcggtgg
aggatatgccagatgtgaagtgtcttgcgactggttttcggatcggttgtgagtcctttg
aaatgtatagaactgtacttctctttgctcgaaaagcgtggcattgctggttgtggaggc
tgtccgtgtggccagtcggcgatcggtttgtctgctgtggcattaatggaggagtgttcg
attcgcggtatggttggcttcggctaaacagacgcttattggactctcttcctgctgtgg
cggtatgaactggtgaaccgtagtcatgtgtgacttggcttttgaatcggctttgctggt
gcgaagtagagtgacagtttcggctgtcgagggtcgacccatttgggaaatttatgcggt
gcggcttcggtcgcgcagcatctcaattggacctgatatcaggcaagattacccgctgaa
cttaagcatatta
>EF174955
taccacacctaaaactttccacgtgaaccgtatcaaacaattaattgggggcttatttgg
cggcagcagctagcatatcgtattatttttgctggctactgctgctgtgtaagctctatc
atgggtatacttaacggcaacagctagcatattgtattatttttgctgacgactgctact
aggtataccctgtcatggcaagcgctcggaccttgatttgagcaggagcatgaattttaa
accatttactaattactgaatatactgcggggacgaaagtctctgcttttaactagataa
caactttcagcagtggatgtctaggctcgcacatcgatgaagaacgctgcgaactgcgat
acgtaatgcgaattgcaggattcagtgagtcatcgaaattttgaacgcatattgcacttc
cgggctctctactcgggagtatgcctgtatcagtgtccgtacaacaaacttggttttctt
ccttccgtgtagtcggtggaagatatgccagatgtgaagtgtcttgcgactgattttcgg
atcggctgcgagtcctttgaaatgtacagaactgtacttctctttgctcgaaaagcgtgg
tgttactggttgtaaagactgaccgtgtggccaaacaggcgactgtgattgtctgctggg
gcattaatggaggagtgttcaattcgcggtatggttggcttcggctaaacagacgcttac
tggacattctttcagttgtggcggtatatctggtgaaccgtagtcacgtggtcttggttt
tgaatcggtttcgctggtgcgaagtagagtgacagtttcggctgtcgagggtcgatccat
ttgggaaatttgtgcggtgcggcttcggtcgcgctgcatctcaattggacctgatatcag
gc
>EF174954
cgggaaggatcatttaccacacctaaaaactttccacgtgaaccgtatcaaaccaattaa
ttgggggtttgcttgacggcaactgcaggcatctttttgttgctggtggttgctgccgaa
aaagccctatcatggcgagcgttcggacctcggtcggagcgagtagctttattgtaaacc
cattcctaattactgaatatactgtggggacgaaagtctctgcttttaactagatagcaa
ctttcagcagtggatgtctaggctcgcacatcgatgaagaacgctgcgaactgcgatacg
taatgcgaattgcaggattcagtgagtcatcgaaattttgaacgcatattgcactcccgg
gttcagcctcgggagtatgcctgtatcagtgtccgtacaccaaccttggttttcttcttt
ccgtgtagtcggtggaggatatgccagatatgaagtgtcttgcggctgattttcggatcg
gctgcgagtccttttaaatgtacagaactgtacttctctttgctcgaaaagcgtggcgtt
gctggttgtgaagactgtccatgtggctagtcggcgatcggtttgtctactgtggcatta
atggaggaatgttcgattcgcggtatgattggcttcggctaaacagacgtttattggatg
tttttcctgctatggtggtctgaactggtgaaccgtattcatgtgtacttggtttttgaa
tcggctttgctggtgcgaagtagagtggcagtttaggctgtcgagggtcgatccatttgg
gaaattttcgtagtgcgacctcggttgcgctgcgtctcagttggacctgatatcaggcaa
gattacccgctgaacttaagcatatta
>EF174953
taccacacctaaaaactttccacgtgaaccgtatcaacccaattaattgggggtttactt
ggcggcggctgctggcatagttttgctggctgctgctgccgagtgagccctatcatggtg
agtgtttggacctcggtctgagctagtagctttaatttcaaacccattcttaattactga
atatactgtggggacgaaagtctctgcttttaactagatagcaactttcagcagtggatg
tctaggctcgcacatcgatgaagaacgctgcgaactgcgatacgtaatgcgaattgcagg
attcagtgagtcatcgaaattttgaacgcatattgcacgaccggggaccatcccgggagt
atgcctgtatcagtgtccgtacaccaaacttggttttcttctttccgtgtagtcggtgga
agatatgccagatgtgaagtgtctttcgactggttttcgaatcggttgtgagtcctttga
aatgtatagaactgtacttctctttgctcgaaaagcgtggcattgctggttgtggaggct
gttcgtgtgaccagtcggcgatcggtttgtctgctgtagcattaatggaggagtgttcga
ttcgcggtatggttggcttcggctaaacagacgcttattgggctctctttctgctgtggc
ggtatgaactggtgaaccgtagtcatgtgtgacttggcttttgaattggctttgctggtg
cgaagtagagtgacagtttcggctgtcgagggtcgacccatttgggaaatttatgcggtg
cggcttcggtcgcgcagtatctcaattggacctgatatcaggcaagattacccgctgaac
ttaagcatat
>EF174952
tccattaccacacctaaaaactttccacgtgaaccgtatcaacccaattaattgggggtt
tacttggcggcggctgctggcatagttttgctggctgctgctgccgagtgagccctatca
tggcgagtgtttggacctcggtctgagctagtagctttaattttaaacccattcttaatt
actgaatatactgtggggacgaaagtctctgcttttaactagatagcaactttcagcagt
ggatgtctaggctcgcacatcgatgaagaacgctgcgaactgcgatacgtaatgcgaatt
gcaggattcagtgagtcatcgaaattttgaacgcatattgcacaaccggggaccatcccg
ggagtatgcctgtatcagtgtccgtacatcaaacttggttttcttctttccgtgtagtcg
gtggaagatatgccagatgtgaagtgtctttcgactggttttcgaatcggttgtgagtcc
tttgaaatgtatagaactgtacttctctttgctcgaaaagcgtggcattgctggttgtgg
aggctgttcgtgtgaccagtcggcgatcggtttgtctgctgtagcattaatggaggagtg
ttcgattcgcggtatggttggcttcggctaaacagacgcttattgggctctctttctgct
gtggcggtatgaactggtgaaccgtagtcatgtgtgacttggcttttgaattggctttgc
tggtgcgaagtagagtgacagtttcggctgtcgagggtcgacccatttgggaaatttatg
cggtgcggcttcggtcgcgcagtatctcaattggacctgatatcaggcaagattacccgc
tgaacttaagcatattaa
>EF174951
ccacacctaaaaactttccacgtgaaccgtatcaacccaattaattgggggtttacttgg
cggcggctgctggcatagttttgctggctgctgctgccgagtgagccctatcatggcgag
tgtttggacctcggtctgagctagtagctttaatttcaaacccattcttaattactgaat
atactgtggggacgaaagtctctgcttttaactagatagcaactttcagcagtggatgtc
taggctcgcacatcgatgaagaacgctgcgaactgcgatacgtaatgcgaattgcaggat
tcagtgagtcatcgaaattttgaacgcatattgcacaaccggggaccatcccgggagtat
gcctgtatcagtgtccgtacatcaaacttggttttcttctttccgtgtagtcggtggaag
atatgccagatgtgaagtgtctttcgactggttttcgaatcggttgtgagtcctttgaaa
tgtatagaactgtacttctctttgctcgaaaagcgtggcattgctggttgtggaggctgt
tcgtgtgaccagtcggcgatcggtttgtctgccgtagcattaatggaggagtgttcgatt
cgcggtatggttggcttcggctaaacagacgcttattgggctctctttctgctgtggcgg
tatgaactggtgaaccgtagtcatgtgtgacttggcttttgaattggctttgctggtgcg
aagtagagtgacagtttcggctgtcgagggtcgacccatttgggaaatttatgcggtgcg
gcttcggtcgcgcagtatctcaat
>EF174950
atcaacccaattaattgggggtttacttggcggcggctgctggcatagttttgctggctg
ctgctgccgagtgagccctatcatggtgagtgtttggacctcggtctgagctagtagctt
taatttcaaacccattcttaattactgaatatactgtggggacgaaagtctctgctttta
actagatagcaactttcagcagtggatgtctaggctcgcacatcgatgaagaacgctgcg
aactgcgatacgtaatgcgaattgcaggattcagtgagtcatcgaaattttgaacgcata
ttgcacgaccggggaccatcccgggagtatgcctgtatcagtgtccgtacaccaaacttg
gttttcttctttccgtgtagtcggtggaagatatgccagatgtgaagtgtctttcgactg
gttttcgaatcggttgtgagtcctttgaaatgtatagaactgtacttctctttgctcgaa
aagcgtggcattgctggttgtggaggctgttcgtgtgaccagtcggcgatcggtttgtct
gctgtagcattaatggaggagtgttcgattcgcggtatggttggcttcggctaaacagac
gcttattgggctctctttctgctgtggcggtatgaactggtgaaccgtagtcatgtgtga
cttggcttttgaattggctttgctggtgcgaagtagagtgacagtttcggctgtcgaggg
tcgacccatttgggaaatttatgcggtgcggcttcggtcgcgcagtatctcaattggacc
>EF174949
taccacacctaaaaactttccacgtgaaccgtatcaaacaacaaattgggggtttgtttg
gcggcggctgctggcatcttttttgctagcggctgctgctaagcaagccctatcatggcg
agcgttcggacctcggtcggagccagtagctttcattgtaaacccattcttaattactga
atatactgtagggacgaaagtctctacttttaactagatagcaactttcagcagtggatg
tctaggctcgcacatcgatgaagaacgctgcgaactgcgatacgtaatgcgaattgcagg
attcagtgagtcatcgaaattttgaacgcatattgcactcctgggttcagcctcaggagt
atgcctgtatcagtgtccgtacaccaaacttggttttcctctttccgtgtagtcggtgga
ggatatgccagatgtgaagtgtcttgcggctggttttcggatcggctgcgagtcctttga
aatgtacagaactgtacttctctttgctcgaaaagcgtggcgttgctggttgtgaaggct
gtccgtgtgaccagtcggcgatcagtttgtctgctgtagtgttaatggaggaatgttcga
ttcgcggtatgattggcttcggctgagcagacgcttattggacgtttttcctgctgtagc
ggtatgaactggtgaaccgtagtcatgtgtgacttggcttttgaatcggcattgctggtg
cgaagtagagtggcagtctcggctgtcgagggtcgatccatttgggaaatttgcgcagtg
cgacttcggtcacgcggcgtctcaattggacctgatatcaggcaagattacccgct
>EF174948
cgtatcaaaccaattaattgggggtttgcttgacggcaactgcaggcatctttttgttgc
tggtggttgctgccgaaaaagccctatcatggcgagcgttcggacctcggtcggagcgag
tagctttattgtaaacccattcctaattactgaatatactgtggggacgaaagtctctgc
ttttaactagatagcaactttcagcagtggatgtctaggctcgcacatcgatgaagaacg
ctgcgaactgcgatacgtaatgcgaattgcaggattcagtgagtcatcgaaattttgaac
gcatattgcactcccgggttcagcctcgggagtatgcctgtatcagtgtccgtacaccaa
ccttggttttcttctttccgtgtagtcggtggaggatatgccagatatgaagtgtcttgc
ggctgattttcggatcggctgcgagtccttttaaatgtacagaactgtacttctctttgc
tcgaaaagcgtggcgttgctggttgtgaagactgtccatgtggctagtcggcgatcggtt
tgtctactgtggcattaatggaggaatgttcgattcgcggtatgattggcttcggctaaa
cagacgtttattggatgtttttcctgctatggtggtctgaactggtgaaccgtattcatg
tgtacttggtttttgaatcggctttgctggtgcgaagtagagtggcagtttaggctgtcg
agggtcgatccatttgggaaattttcgtagtgcgacctcggttgcgctgc
>EF174947
accaatacattgggggattgtttggcggcagttgctggcatctttttgctggctgctgct
gctgagcaatctctatcaatggtgagcgttcggacctcgatctgaaccagtagcttcatt
gtaaacccatttctaattactgaatatactgtggggacgaaagtctctgcttttaactag
atagcaactttcagcagtggatgtctaggctcgcacatcgatgaagaacgctgcgaactg
cgatacgtaatgcgaattgcaggattcagtgagtcatcgaaattttgaacgcatattgca
ctcccgggttcggcctcgggagtatgcctgtatcagtgtccgtacaccaaacttggtttt
cttctttccgtgtagtcggtggaggatctgccagatgtgaagtgtcttttggctggtttt
cgaatcggctgtgagtcctttgaaatgtacagaactgtacttctctttgctcgaaaagca
tggcattgctggttgtgaaggctgtccgtgtgaccagtcggcgatcggtttgtctgctgt
ggcgtaatggaggagtgttcgattcgcggtatggttggcttcggctgaacagacgcttat
tggacattcttcctgctgtagtggtatgaactggtgaaccgtagttatatgtgacttggc
ttttgaatcgactttactgttgcgaagtagagtgacagtttcggctgtcgagggtcgatc
catttgggaaatttgtgtcgtgcggcttcggtcgtgcagcatctcaactggacc
>EF174946
cacatctaaaaactttccacgtgaaccgtatcaaaccaatacattgggggattgtttggc
ggcagttgctggcatctttttgctggctgctgctgctgagcaatctctatcaatggtgag
cgttcggacctcgatctgaaccagtagcttcattgtaaacccatttctaattactgaata
tactgtggggacgaaagtctctgcttttaactagatagcaactttcagcagtggatgtct
aggctcgcacatcgatgaagaacgctgcgaactgcgatacgtaatgcgaattgcaggatt
cagtgagtcatcgaaattttgaacgcatattgcactcccgggttcggcctcgggagtatg
cctgtatcagtgtccgtacaccaaacttggttttcttctttccgtgtagtcggtggagga
tctgccagatgtgaagtgtcttttggctggttttcgaatcggctgtgagtcctttgaaat
gtacagaactgtacttctctttgctcgaaaagcatggcattgctggttgtgaaggctgtc
cgtgtgaccagtcggcgatcggtttgtctgctgtggcgtaatggaggagtgttcgattcg
cggtatggttggcttcggctgaacagacgcttattggacattcttcctgctgtagtggta
tgaactggtgaaccgtagttatatgtgacttggcttttgaatcgactttactgttgcgaa
gtagagtgacagtttcggctgtcgagggtcgatccatttgggaaatttgtgtcgtgcggc
ttcggtcgtgcagcatctcaac
>EF174945
ttgggggtttacttggcggcggctgctggcatagttttgctggctgctgctgctgccgag
tgagccctatcatggcgagtgttcggacctcggtctgagctagtagctttaattttaaac
ccattcttaattactgaatatactgtggggacgaaagtctctgcttttaactagatagca
actttcagcagtggatgtctaggctcgcacatcgatgaagaacgctgcgaactgcgatac
gtaatgcgaattgcaggattcagtgagtcatcgaaattttgaacgcatattgcactaccg
ggttacagctcgggagtatgcctgtatcagtgtccgtacatcaaacttggttttcttctt
tccgtgtagtcggtggaggatatgccagatgtgaagtgtcttgcgactggttttcggatc
ggttgtgagtcctttgaaatgtatagaactgtacttctctttgctcgaaaagcgtggcat
tgctggttgtggaggctgtccgtgtggccagtcggcgatcggtttgtctgctgtggcatt
aatggaggagtgttcgattcgcggtatggttggcttcggctaaacagacgcttattggac
tctcttcctgctgtggcggtatgaactggtgaaccgtagtcatgtgtgacttggcttttg
aatcggctttgctggtgcgaagtagagtgacagtttcggctgtcgagggtcgacccattt
gggaaatttatgcggtgcggcttcggtcgcgcagcatctcaattgga
>EF174944
acccaaataattgggggtttacttggcggcggctgctggcatagttttgctggctgctgc
tgccgagtgagccctatcatggcgagtgtttggacctcgktctgagctagtagctttaat
tttaaacccattcttaattactgaatatactgtggggacgaaagtctctgcttttaacta
gatagcaactttcagcagtggatgtctaggctcgcacatcgatgaagaacgctgcgaact
gcgatacgtaatgcgaattgcaggattcagtgagtcatcgaaattttgaacgcatattgc
acaaccggggatcatcccgggagtatgcctgtatcagtgtccgtacatcaaacttggttt
tcttctttccgtgtagtcggtggaagatatgccagatgtgaagtgtctttcgactggttt
tcgaatcggttgtgagtcctttgaaatgtatagaactgtacttctctttgctcgaaaagc
gtggcattgctggttgtggaggctgttcgtgtgaccagtcggcgatcggtttgtctgctg
tagcattaatggaggagtgttcgattcgcggtatggttggcttcggctaaacagacgctt
attgggctctctttctgctgtggcggtatgaactggtgaaccgtagtcatgtgtgacttg
gcttttgaattggctttgctggtgcgaagtagagtgacagtttcggctgtcgagggtcga
cccatttgggaaatttatgcggtgcggcttcggtcgcgcagtatctcaattggacctgat
atcaggcaagattacccgctgaacttaagcatatta
>EF174943
cggaaggatccattaccacacctaaaaactttccacgtgaaccgtatcaaaccaactatt
gggggtttgttcggcggcggctgcaggcatcgttttgctggcggctgctgcggagcaatc
cctatcaaggcgagcactcggatttcggtcggagttagtagcatacattttaaacccatt
cctaattactgaatatactgtggggacgaaagtctctgcttttaactagatagcaacttt
cagcagtggatgtctaggctcgcacatcgatgaagaacgctgcgaactgcgatacgtaat
gcgaattgcaggattcagtgagtcatcgaaattttgaacgcatattgcacttccgggtta
gtcctggaagtatgcctgtatcagtgtccgtacaacaaccttggttttcttccttccgtg
tagtcggtggaggatatgccagatgtgaagtgtctagcagctgattttcgaatcgactgt
gagtcctttgaaatgtacagaactgacttctcattgtacgaaaagcgtagcgttgctggt
tgtggaggctgtccgtgtgacaagtcggcgatcggtttgtctgctgtggcgttaaggagg
agtgttcgtttcgcggtatggttagcttcggctgaacaggcgcttatcggatattctttc
tgctgtggtggtatgactggtgaaccgtagtcgtatgtgacttggcttctgaatcggctt
tgctaaagtgaagtagattgacagtttaggctgtcgagagaagtcgatccatttgggaat
tgtgcggtgtggcttcggtcgcgcggcatctcaattggacctga
>EF174942
gtatcaaacaattaattgggggcttatttggcggcagcagctagcatattgtattttttg
ctggctactgctgctgtgtaagctctatcatgggtatacttggcggcagcagctagcata
ttgtatttttttgctggctactgctgctgtgtaagcatttatttggtggcagctgctagc
atattgtatttttctttgctggcaactgctactgggtataccctgtcatggcaagcgctc
ggaccttggtttgagcaggagcatgaattttaaaccatttactaattactgaatatactg
tggggacgaaagtctctgcttttaactagatagcaactttcagcagtggatgtctaggct
cgcacatcgatgaagaacgctgcgaactgcgatacgtaatgcgaattgcaggattcagtg
agtcatcgaaattttgaacgcatattgcacttccgggctctctacccgggagtatgcctg
tatcagtgtccgtacaacaaacttggttttcttgcttccgtgtagtcggtggaagatatg
ccagatgtgaagtgtcttgcggctgactttcggatcggctgcgagtcctttgaaatgtac
agaactgtacttctctttgctcgaaaagcgtggtgttactggttgtaaagactgaccgta
tggcaaaacaggcgactgtgattgtctgctggggcattaatggaggagtgttcaattcgc
ggtatggttggcttcggctaaacaggcgcttactagacattctttcagctgtggcggtat
atctggtgaaccgtagtcacgtggtcttggttttgaatcggtttcgctggtgtgaagtag
agtgacagtttcggctgtcgagggtcgatccatttgggaaatttgtgcggtgcggcttcg
gtcgctctgcatctcaa
>EF174941
taccacacctaaaaactttccacgtgaaccgtatcaaaccaattaattgggggtttgctt
ggcggaaactgcaggcatctttttgttgccggtggttgctgccgaaaaagccctatcatg
gcgagcgttcggacctcggtcggagccagtagcttgttgtaaacccattcctaattactg
aatatactgtggggacgaaagtctctgcttttaactagatagcaactttcagcagtggat
gtctaggctcgcacatcgatgaagaacgctgcgaactgcgatacgtaatgcgaattgcaa
gattcagtgagtcatcgaaattttgaacgcatattgcactcccgggttcagcctcgggag
tatgcctgtatcagtgtccgtacaccaaccttggttttcttctttccgtgtagtcggtgg
aggatatgccagatgtgaagtgtcttgcggctggttttcggatcggctgcgagtcctttt
aaatgtacagaactgtacttctcttgctcgaaaagcgtggcgttgctggttgtgaagact
gtccatgtggctagtcggcgatcagtttgtctattgtggcattaatggaggaatgttcga
ttcgcggtatgattggcttcggctaagcagacgtttattggatgtttttcctgctatggt
ggtattaactgatgaaccgtattcatgtgtacttggtttttgaatcggctttgctggtgc
gaagtagagtgacagtttaggctgtcgaggggtcgatccatttgggaaatttgcgtagtg
cggctttggtcgcgttgcgtctctattggacctgatatc
>EF174940
ttaattgggggcttatttggcggcagcagctagcatattgtatttcttttgctggctact
gctgttgtgtaagctctatcatgggtatacttggcggcagcagctagcatattgtatttt
tttgctggctactgttgctgtctaagtgtttatttggcggcagcagctagcatattgtat
tttttttgctggctactgttgctgtgtaagtgtttatttggcggcagcagctagcatatt
gtattatttttgctggctactgctgctgtgtaagtgtttatttggcggcagcagctagca
tattgtattatttttgctggctactgctgctatgtaagcgtttatttggcggaaccggct
agcatattgtattatttttgctggctactgctgctatgtaagcgtttatttggcggaacc
ggctagcatattgtattatttttgctggcttcttctactatgtaagcgtttatttggtgg
cagcggctagcatatcgtattttttttgctggcttcttctactatgtaagcatttatttg
gcggcagtggctagcatatcgtatttttttgctggctactgcttctgtgtaagcatttat
tggtggcagcggctagcatatcgtattttttttgctggcttcttctactatgtaagcatt
tatttggcggcagtggctagcatatcgtatttttttgctggctacttctgctgtgtaagc
atttatttggtgacagcggctagcatattgtatttgtttttgctggctactgctactggg
tataccctgtcatggtaagcgctcggaccttggtttgagcaggagcatgaattttaaacc
atttactaattactgaatatactgtggggacgaaagtctctgcttttaactagatagcaa
ctttcagcagtggatgtctaggctcgcacatcgatgaagaacgctgcgaactgcgatacg
taatgcgaattgcaggattcagtgagtcatcgaaattttgaacgcatattgcacttctgg
gctctctactcaggagtatgcctgtatcagtgtccgtacaacaaacttggttttcttcct
tccgtgtagtcggtggaagatatgccagatgtgaagtgtcttgcggctgattttcggatc
ggctgcgagtcctttgaaatgtacagaactgtacttctctttgctcgaaaagcgtggtgt
tactggttgtaaagactgaccgtgtgaccaaacaggcgactgtgattgtctgctggggca
ttaatggaggagtgttcaattcgcggtatggttggcttcggctaaacagacgcttactgg
acattctttcagctgtggcggtatatctggtgaaccgtagtcacgtggtcttggttttga
atcggtttcgctggtgcgaagtagagtgacagtttcggctgtcgagggtcgatccatttg
ggaaatttgtgcggtgcggcttcggtcgcgctgcatctcaattggacctgatatca
>EF174939
ttaattgggggcttatttggcggcagcagctagcatattgtatttttttgctggctactg
ctgctgtgtaagctctatcatgggtatacttggcggcagcagctagcatattgtattttt
ttgctggctactgttgctgtgtaagtgtttatttggcggcagcagctagcatattgtatt
tttttgctggctacttctgctgtgtaagcatttatttggtggcagctgctagcatattgt
atttttttttgctagtaactgctactgagtatatcctgtcatggcaagcgctcggatctt
ggtttgagcaggagcatgaatttttaaaccatttactaattactgaatatactgtgggga
cgaaagtctctgcttttaactagatagcaactttcagcagtggatgtctaggctcgcaca
tcgatgaagaacgctgcgaactgcgatacgtaatgcgaattgcaggattcagtgagtcat
cgaaattttgaacgcatattgcacttccgggctctctacccgggagtatgcctgtatcag
tgtccgtacaacaaacttggttttcttccttccgtgtagtcggtggaagatatgccagat
gtgaagtgtcttgcggctgattttcggatcggctgcgagtcctttgaaatgtacagaact
gtacttctctttgctcgaaaagcgtggtgttactggttgtaaagactgactgtgtggcaa
aacaggcgactgtgattgtctgctggggcattaatggagaagtgttcaattcgcggtatg
gttggcttcggctaaacaggcgcttactggacattctttcagctgtggcggtatatctgg
tgaaccgtagtcacgtggtcttggttttgaatcggtttcgctggtgcgaagtagagtgac
agtttcggctgtcgagggtcgatccatttgggaaatttgtgcggtgcggcttcggtcgcg
ctgcatctcaattggacctgatatc
>EF174938
tttgtttggcggcggctgcaggcatcattttgctggcggctgctgctgagcaatccctat
caaggcgagcactcggatttcggtctgagttagtagcatacattttaaacccattcctaa
ttactgaatatactgtggggacgaaagtctctgcttttaactagatagcaactttcagca
gtggatgtctaggctcgcacatcgatgaagaacgctgcgaactgcgatacgtaatgcgaa
ttgcaggattcagtgagtcatcgaaattttgaacgcatattgcacttccgggttagtcct
ggaagtatgcctgtatcagtgtccgtacaacaaacttggttttcttccttccgtgtagtc
ggtggaggatatgccagatgtgaagtgtcttgcggctgattttcgaatcgactgtgagtc
ctttgaaatgtacagaactgacttctcattgttcgaaaagcgtagcgttgctggttgtgg
aggctgtccgtgtgacaagtcggcgatcggtttgtctgctgtggcattaaggaggagtgt
tcgtttcgcggtatggttagcttcggctgaacaggcgcttatcggatattctttctgctg
tggtggtatgactggtgaaccgtagtcgtatgtgacttggcttctgaatcggctttgcta
aagtgaagtagattgacagtttaggctgtcgagaagtcgatccatttgggaattgtgcgg
tgtggcttcggtcgcgcggcatctcaattgga
>EF174937
taccacacctaaaaactttccacgtgaaccgtatcaaaccaactattgggggtttgtttg
gcggcggctgcaggcatcattttgctggcggctgctgctgagcaatccctatcaaggcga
gcactcggatttcggtctgagttagtagcatacattttaaacccattcctaattactgaa
tatactgtggggacgaaagtctctgcttttaactagatagcaactttcagcagtggatgt
ctaggctcgcacatcgatgaagaacgctgcgaactgcgatacgtaatgcgaattgcagga
ttcagtgagtcatcgaaattttgaacgcatattgcacttccgggttagtcctggaagtat
gcctgtatcagtgtccgtacaacaaacttggttttcttccttccgtgtagtcggtggagg
atatgccagatgtgaagtgtcttgcggctgattttcgaatcgactgtgagtcctttgaaa
tgtacagaactgacttctcattgttcgaaaagcgtagcgttgctggttgtggaggctgtc
cgtgtgacaagtcggcgatcggtttgtctgctgtggcgttaaggaggagtgttcgtttcg
cggtatggttagcttcggctgaacaggcgcttatcggatattctttctgctgtggtggta
tgactggtgaaccgtagtcgtatgtgacttggcttctgaatcggctttgctaaagtgaag
tagattgacagtttaggctgtcgagaagtcgatccatttgggaattgtgcggtgtggctt
cggtcgcgcggcatctcaattggacctga
>EF174936
accgtatcaaaccaactattgggggtttgtttggcggcggctgcaggcatcattttgctg
gcggctgctgctgagcaatccctatcaaggcgagcactcggatttcggtctgagttagta
gcatacatttcaaacccattcctaattactgaatatactgtggggacgaaagtctctgct
tttaactagatagcaactttcagcagtggatgtctaggctcgcacatcgatgaagaacgc
tgcgaactgcgatacgtaatgcgaattgcaggattcagtgagtcatcgaaattttgaacg
catattgcacttccgggttagtcctggaagtatgcctgtatcagtgtccgtacaacaaac
ttggttttcttccttccgtgtagtcggtggaggatatgccagatgtgaagtgtcttgcgg
ctgattttcgaatcgactgtgagtccttttaaatgtatagaactgacttctcattgtacg
aaaagcgtagcgttgctggttgtggaggctgtccgtgtgacaagtcggcgatcggtttgt
ctgctgtggcgttaaggaggagtgttcgtttcgcggtatggttagcttcggctgaacagg
cgcttatcggatattctttctgctgtggtggtatgactggtgaaccgtagtcgtatgtga
cttggcttctgaatcggctttgctaaagtgaagtagattgacagtttaggctgtcgagga
gaagtcgatccatttgggaattgtgcggtgtggcttcggtcgcgcggcatctcaattgga
cc
>EF174935
cacacctaaaaactttccacgtgaaccgtatcaacccaattaattgggggtttacttggc
ggcggctgctggcatagttttgctggctgctgctgccgagtaagccctatcatggcgagt
gtttggacctcggtctgagctagtagctttaatttcaaacccattcttaattactgaata
tactgtggggacgaaagtctctgcttttaactagatagcaactttcagcagtggatgtct
aggctcgcacatcgatgaagaacgctgcgaactgcgatacgtaatgcgaattgcaggatt
cagtgagtcatcgaaattttgaacgcatattgcacaaccggggaccatcccgggagtatg
cctgtatcagtgtccgtacatcaaacttggttttcttctttccgtgtagtcggtggaaga
tatgccagatgtgaagtgtctttcgactggttttcgaatcggttgtgagtcctttgaaat
gtatagaactgtacttctctttgctcgaaaagcgtggcattgctggttgtggaggctgtt
cgtgtgaccagtcggcgatcggtttgtctgctgtagcattaatggaggagtgttcgattc
gcggtatggttggcttcggctaaacagacgcttattgggctctctttctgctgtggcggt
atgaactggtgaaccgtagtcatgtgtgacttggcttttgaattggctttgctggtgcga
agtagagtgacagtttcggctgtcgagggtcgacccatttgggaaatttatgcggtgcgg
cttcggtcgcgcagtatctcaattggacctgatatc
>EF174934
gtatcaacccaattaattgggggtttacttggcggcggctgctggcatagttttgctggc
tgctgctgccgagtgagccctatcatggtgagtgtttggacctcggtctgagctagtagc
tttaatttcaaacccattcttaattactgaatatactgtggggacgaaagtctctgcttt
taactagatagcaactttcagcagtggatgtctaggctcgcacatcgatgaagaacgctg
cgaactgcgatacgtaatgcgaattgcaggattcagtgagtcatcgaaattttgaacgca
tattgcacgaccggggaccatcccgggagtatgcctgtatcagtgtccgtacaccaaact
tggttttcttctttccgtgtagtcggtggaagatatgccagatgtgaagtgtctttcgac
tggttttcgaatcggttgtgagtcctttgaaatgtatagaactgtacttctctttgctcg
aaaagcgtggcattgctggttgtggaggctgttcgtgtgaccagtcggcgatcggtttgt
ctgctgtagcattaatggaggagtgttcgattcgcggtatggttggcttcggctaaacag
acgcttattgggctctctttctgctgtggcggtatgaactggtgaaccgtagtcatgtgt
gacttggcttttgaattggctttgctggtgcgaagtagagtgacagtttcggctgtcgag
ggtcgacccatttgggaaatttatgcggtgcggcttcggtcgcgcagtatctcaattgga
cctgatatcaggcaagattacccgctgaacttaagcatat
>EF174933
cattaccacacctaaaaactttccacgtgaaccgtatcaaaccaattaattgggggtttg
cttgacggcaactgcaggcatctttttgttgctggtggttgctgccgaaaaagccctatc
atggcgagcgttcggacctcggtcggagcgagtagctttattgtaaacccattcctaatt
actgaatatactgtggggacgaaagtctctgcttttaactagatagcaactttcagcagt
ggatgtctaggctcgcacatcgatgaagaacgctgcgaactgcgatacgtaatgcgaatt
gcaggattcagtgagtcatcgaaattttgaacgcatattgcactcccgggttcagcctcg
ggagtatgcctgtatcagtgtccgtacaccaaccttggttttcttctttccgtgtagtcg
gtggaggatatgccagatatgaagtgtcttgcggctgattttcggatcggctgcgagtcc
ttttaaatgtacagaactgtacttctctttgctcgaaaagcgtggcgttgctggttgtga
agactgtccatgtggctagtcggcgatcggtttgtctactgtggcattaatggaggaatg
ttcgattcgcggtatgattggcttcggctaaacagacgtttattggatgtttttcctgct
atggtggtctgaactggtgaaccgtattcatgtgtacttggtttttgaatcggctttgct
ggtgcgaagtagagtggcagtttaggctgtcgagggtcgatccatttgggaaattttcgt
agtgcgacctcggttgcgctgcgtctcagttggacctgatatc
>EF174932
gtatcaaacaattaattgggggcttatttggcggcagcagctagcatatcgtattatttt
tgctggctactgctgctgtgtaagctctatcatgggtatacttaacggcaacagctagca
tattgtattatttttgctgacgactgctactaggtataccctgtcatggcaagcgctcgg
accttgatttgagcaggagcatgaattttaaaccatttactaattactgaatatactgcg
gggacgaaagtctctgcttttaactagataacaactttcagcagtggatgtctaggctcg
cacatcgatgaagaacgctgcgaactgcgatacgtaatgcgaattgcaggattcagtgag
tcatcgaaattttgaacgcatattgcacttccgggctctctactcgggagtatgcctgta
tcagtgtccgtacaacaaacttggttttcttccttccgtgtagtcggtggaagatatgcc
agatgtgaagtgtcttgcgactgattttcggatcggctgcgagtcctttgaaatgtacag
aactgtacttctctttgctcgaaaagcgtggtgttactggttgtaaagactgaccgtgtg
gccaaacaggcgactgtgattgtctgctggggcattaatggaggagtgttcaattcgcgg
tatggttggcttcggctaaacagacgcttactggacattctttcagttgtggcggtatat
ctggtgaaccgtagtcacgtggtcttggttttgaatcggtttcgctggtgcgaagtagag
tgacagtttcggctgtcgagggtcgatccatttgggaaatttgtgcggtgcggcttcggt
cgcgctgcatctcaattggacctgatatcaggcaagattacccgctgaacttaagcatat
>EF174931
attaattgggggcttatttggcggcagcagctagcatattgtattatttttgctggctac
tgctgctgtgtaagctctatcatgggtatacttggcggcagcagctagcatattgtattt
ttttgctggctactgttgctgtgtaagtgtttatttggcagcagcagctagcatattgta
tttttttgctggctactgctgctgtgtaagtgtttatttggcggcagcagctagcatatt
gtatttttttgctggctactgctgctgtgtaagtgtttatttggcggcagcagctagcat
attgtatttttttgctggctactgctgctgtgtaagcatttattggtggtagcggctagc
atatcgtattttttttgctggctacttctactgtgtaagcatttatttggcggcattggc
tagcatattgtatttttttgctggctacttctgctgtgtaagcatttatttggtgacagc
ggcaagcatattatatttgtttttgctggctactgctactgggtataccctgtcatggta
agcgctcggaccttggtttgagcaggagcatgaattttaaaccatttactaattactgaa
tatactgtggggacgaaagtctctgcttttaactagatagcaactttcagcagtggatgt
ctaggctcgcacatcgatgaagaacgctgcgaactgcgatacgtaatgcgaattgcagga
ttcagtgagtcatcgaaattttgaacgcatattgcacttctgggctctctactcaggagt
atgcctgtatcagtgtccgtacaacaaacttggttttcttccttccgtgtagtcggtgga
agatatgccagatgtgaagtgtcttgcggctgattttcggatcggctgcgagtcctttga
aatgtacagaactgtacttctctttgctcgaaaagcgtggtgttactggttgtaaagact
gaccgtgtggccaaacaggcgactgtgattgtctgctggggcattaatggaggagtgttc
aattcgcggtatggttggcttcggctaaacagacgcttactggacattctttcagctgtg
gcggtatatctggtgaaccgtagtcacgtggtcttggttttgaatcggtttcgctggtgc
gaagtagagtgacagtttcggctgtcgagggtcgatccatttgggaaatttgtgcggtgc
ggcttcggtcgtgctgcatctcaattggacctgatatcaggcaagat
>EF174930
atcaaacaattaattgggggcttatttggcggcagcagctagcatattgtattatttttg
ctggctactgctgctgtgtaagctctatcatgggtatacttggcggcagcagctagcata
ttgtatttttttgctggctactgttgctgtgtaagtgtttatttggcagcagcagctagc
atattgtatttttttgctggctactgctgctgtgtaagtgtttatttggcggcagcagct
agcatattgtatttttttgctggctactgctgctgtgtaagtgtttatttggcggcagca
gctagcatattgtatttttttgctggctactgctgctgtgtaagcatttattggtggtag
cggctagcatatcgtattttttttgctggctacttctactgtgtaagcatttatttggcg
gcattggctagcatattgtatttttttgctggctacttctgctgtgtaagcatttatttg
gtgacagcggcaagcatattatatttgtttttgctggctactgctactgggtataccctg
tcatggtaagcgctcggaccttggtttgagcaggagcatgaattttaaaccatttactaa
ttactgaatatactgtggggacgaaagtctctgcttttaactagatagcaactttcagca
gtggatgtctaggctcgcacatcgatgaagaacgctgcgaactgcgatacgtaatgcgaa
ttgcaggattcagtgagtcatcgaaattttgaacgcatattgcacttctgggctctctac
tcaggagtatgcctgtatcagtgtccgtacaacaaacttggttttcttccttccgtgtag
tcggtggaagatatgccagatgtgaagtgtcttgcggctgattttcggatcggctgcgag
tcctttgaaatgtacagaactgtacttctctttgctcgaaaagcgtggtgttactggttg
taaagactgaccgtgtggccaaacaggcgactgtgattgtctgctggggcattaatggag
gagtgttcaattcgcggtatggttggcttcggctaaacagacgcttactggacattcttt
cagctgtggcggtatatctggtgaaccgtagtcacgtggtcttggttttgaatcggtttc
gctggtgcgaagtagagtgacagtttcggctgtcgagggtcgatccatttgggaaatttg
tgcggtgcggcttcggtcgtgctgcatctcaattggacctgatatc
>EF174929
atcaaacaattaattgggggcttatttggcggcagcagctagcatattgtattatttttg
ctggctactgctgctgtgtaagctctatcatgggtatacttggcggcagcagctagcata
ttgtatttttttgctggctactgttgctgtgtaagtgtttatttggcagcagcagctagc
atattgtatttttttgctggctactgctgctgtgtaagtgtttatttggcggcagcagct
agcatattgtatttttttgctggctactgctgctgtgtaagtgtttatttggcggcagca
gctagcatattgtatttttttgctggctactgctgctgtgtaagcatttattggtggtag
cggctagcatatygtattttttttgctggctacttctactgtgtaagcatttatttggcg
gcattggctagcatattgtatttttttgctggctacttctgctgtgtaagcatttatttg
gtgacagcggcaagcatattatatttgtttttgctggctactgctactgggtataccctg
tcatggtaagcgctcggaccttggtttgagcaggagcatgaattttaaaccatttactaa
ttactgaatatactgtggggacgaaagtctctgcttttaactagatagcaactttcagca
gtggatgtctaggctcgcacatcgatgaagaacgctgcgaactgcgatacgtaatgcgaa
ttgcaggattcagtgagtcatcgaaattttgaacgcatattgcacttctgggctctctac
tcaggagtatgcctgtatcagtgtccgtacaacaaacttggttttcttccttccgtgtag
tcggtggaagatatgccagatgtgaagtgtcttgcggctgattttcggatcggctgcgag
tcctttgaaatgtacagaactgtacttctctttgctcgaaaagcgtggtgttactggttg
taaagactgaccgtgtggccaaacaggcgactgtgattgtctgctggggcattaatggag
gagtgttcaattcgcggtatggttggcttcggctaaacagacgcttactggacattcttt
cagctgtggcggtatatctggtgaaccgtagtcacgtggtcttggttttgaatcggtttc
gctggtgcgaagtagagtgacagtttcggctgtcgagggtcgatccatttgggaaatttg
tgcggtgcggcttcggtcgtgctgcatctcaattggacctgatatcaggcaa
>EF174928
accgtatcaaacaattaattgggggcttatttggcggtagcagctagcatattgtatttt
tttgctggctactgctgctgtgtaagcatttatttggtggcagcggctagcatatcgtat
ttttttgctggctactgctgctgtgtaagcatttatttggtggcaactgctagcatattg
tattttttttgctggcaactgctactgggtataccctgtcatggcaagcgctcggacctt
ggtttgagcaggagcatgaattttaaaccatttactaattactgaatatactgtggggac
gaaagtctctgcttttaactagatagcaactttcagcagtggatgtctaggctcgcacat
cgatgaagaacgctgcgaactgcgatacgtaatgcgaattgcaggattcagtgagtcatc
gaaattttgaacgcatattgcacttccgggctctctactcgggagtatgcctgtatcagt
gtccgtacaacaaacttggttttcttccttccgtgtagtcggtggaagatataccagatg
tgaagtgtcttgcggctgattttcggatcggctgcgagtcctttgaaatgtacagaactg
tacttctctttgctcgaaaagcgtggtgttactggttgtaaagactgaccgtgtggcaaa
acaggcgactgtgattgtctgctggggcattaatggaggagtgttcaattcgcggtatgg
ttggcttcggctaaacaggcgcttactggacattctttcagctgtggcggtatatctggt
gaaccgtagtcacgtggtcttggttttgaatcggtttcgctggtgcgaagtagagtgaca
gtttcggctgtcgagggtcgatccatttgggaaatttgtgcggtgcggcttcggtcgcgc
tgcatctcaa
>EF174927
accgtatcaaacaattaattgggggcttatttggcggtagcagctagcatattgtatttt
tttgctggctactgctgctgtgtaagcatttatttggtggcagcggctagcatatcgtat
ttttttgctggctactgctgctgtgtaagcatttatttggtggcaactgctagcatattg
tattttttttgctggcaactgctactgggtataccctgtcatggcaagcgctcggacctt
ggtttgagcaggagcatgaattttaaaccatttactaattactgaatatactgtggggac
gaaagtctctgcttttaactagatagcaactttcagcagtggatgtctaggctcgcacat
cgatgaagaacgctgcgaactgcgatacgtaatgcgaattgcaggattcagtgagtcatc
gaaattttgaacgcatattgcacttccgggctctctactcgggagtatgcctgtatcagt
gtccgtacaacaaacttggttttcttccttccgtgtagtcggtggaagatataccagatg
tgaagtgtcttgcggctgattttcggatcggctgcgagtcctttgaaatgtacagaactg
tacttctctttgctcgaaaagcgtggtgttactggttgtaaagactgaccgtgtggcaaa
acaggcgactgtgattgtctgctggggcattaatggaggagtgttcaattcgcggtatgg
ttggcttcggctaaacaggcgcttactggacattctttcagctgtggcggtatatctggt
gaaccgtagtcacgtggtcttggttttgaatcggtttcgctggtgcgaagtagagtgaca
gtttcggctgtcgagggtcgatccatttgggaaatttgtgcggtgcggcttcggtcgcgc
tgcatctc
>EF174926
aaactttccacgtgaaccgtatcaaacaattaattgggggcttatttggcggtagcagct
agcatattgtatttttttgctggctactgctgctgtgtaagcatttatttggtggcagcg
gctagcatatcgtatttttttgctggctactgctgctgtgtaagcatttatttggtggca
actgctagcatattgtattttttttgctggcaactgctactgggtataccctgtcatggc
aagcgctcggaccttggtttgagcaggagcatgaattttaaaccatttactaattactga
atatactgtggggacgaaagtctctgcttttaactagatagcaactttcagcagtggatg
tctaggctcgcacatcgatgaagaacgctgcgaactgcgatacgtaatgcgaattgcagg
attcagtgagtcatcgaaattttgaacgcatattgcacttccgggctctctactcgggag
tatgcctgtatcagtgtccgtacaacaaacttggttttcttccttccgtgtagtcggtgg
aagatataccagatgtgaagtgtcttgcggctgattttcggatcggctgcgagtcctttg
aaatgtacagaactgtacttctctttgctcgaaaagcgtggtgttactggttgtaaagac
tgaccgtgtggcaaaacaggcgactgtgattgtctgctggggcattaatggaggagtgtt
caattcgcggtatggttggcttcggctaaacaggcgcttactggacattctttcagctgt
ggcggtatatctggtgaaccgtagtcacgtggtcttggttttgaatcggtttcgctggtg
cgaagtagagtgacagtttcggctgtcgagggtcgatccatttgggaaatttgtgcggtg
cggcttcggtcgcgctgcatctcaattggacctgatatcaggcaagattacccgctga
>EF174925
ttccacgtgaaccgtatcaaacaattcattgggggcttatttggcggcagcaactagcat
atcgtattatttttgctggctactgctgctgtgtaagctctatcatgggtatacttagcg
gcaacagctagcatattgtattttttgctggctactgctgctatgtaagtgtttatttgg
cggcagcagctagcatatcgtattattttttgctggctacttctgctgtgtaagcattta
ttcggcggcagcagctagcatatcgtattatttttgctgacgactgctactaggtatacc
ctgtcatggcaagcgctcggaccttgatttgagcaggagcatgaattttaaaccatttac
taattactgaatatactgcggggacgaaagtctctgcttttaactagataacaactttca
gcagtggatgtctaggctcgcacatcgatgaagaacgctgcgaactgcgatacgtaatgc
gaattgcaggattcagtgagtcatcgaaattttgaacgcatattgcacttccgggctctc
tactcgggagtatgcctgtatcagtgtccgtacaacaaacttggttttcttccttccgtg
tagtcggtggaagatatgccagatgtgaagtgtcttgcgactgattttcggatcggctgc
gagtcctttgaaatgtacagaactgtacttctctttgctcgaaaagcgtggtgttactgg
ttgtaaagactgaccgtgtggccaaacaggcgactgtgattgtctgctggggcattaatg
gaggagtgttcaattcgcggtatggttggcttcggctaaacagacgcttactggacattc
tttcagttgtggcggtatatctggtgaaccgtagtcacgtggtcttggttttgaatcggt
ttcgctggtgcgaagtagagtgacagtttcggctgtcgagggtcgatccatttgggaaat
ttgtgcggtgcggcttcggtcgcgntgcatctcaattggacctgatmtcaggcaagatta
cccgc
>EF174924
cgtatcaaacaattaattgggggcttacttggcggcagcagctagcatatcgtattattt
ttgctggctactgctgctgtgtaagctctatcatgggtatacttaacggcaacagctagc
atattgtatttttttgctggctactgctgctatgtaagtgtttatttggcggcagcagct
agcatatcgtattatttttgctggctactgcttctatgtaagtgtttatttggcggcagc
agctagcatatcgtattgcttttgctggctacttctgctgtgtaagtgtttatttggcgg
cagcagctagcatatcgtattatttttgctggctacttctgctgtgtaagcatttattcg
gcggcagcagctagcatatcgtattatttttgctgacgactgctattaggtataccctgt
catggcaagcgctcggaccttgatttgagcaggagcatgaattttaaaccatttactaat
tactgaatatactgtggggacgaaagtctctgcttttaactagataacaactttcagcag
tggatgtctaggctcgcacatcgatgaagaacgctgcgaactgcgatacgtaatgcgaat
tgcaggattcagtgagtcatcgaaattttgaacgcatattgcacttccgggctctctact
cgggagtatgcctgtatcagtgtccgtacaacaaacttggctttcttccttccgtgtagt
cggtggaagatatgccagatgtgaagtgtcttgcggctgattttcggatcggctgcgagt
cctttgaaatgtacagaactgtacttctctttgctcgaaaagcgtggtgttactggttgt
aaagactgaccgtgtggccaaacaggcgactgtgattgtctgctggggcattaatggagg
agtgttcaattcgcggtatggttggcttcggctaaacagacgcttactggatattctttc
agttgtggcggtatatctggtgaaccgtagtcacgtggtcttggttttgaatcggtttcg
ctggtgcgaagtagagtgacagtttcggctgtcgagggtcgatccatttgggaaatttgt
gcggtgcggcttcggtcgcgctgcatctcaattggacctgatatcaggcaag
>EF174923
atcaaacaattaattgggggcttatttggcggcagcagctagcatattgtattttttgct
ggctactgctgctgtgtaagctctatcatgggtatacttggcggcagcagctagcatatt
gtatttttttgctggctactgctgctgtgtaagcatttayttggtggcagctgctagcat
attgtatttttctttgctggcaactgctactgggtataccctgtcatggcaagcgctcgg
accttggtttgagcaggagcatgaattttaaaccatttactaattactgaatatactgtg
gggacgaaagtctctgcttttaactagatagcaactttcagcagtggatgtctaggctcg
cacatcgatgaagaacgctgcgaactgcgatacgtaatgcgaattgcaggattcagtgag
tcatcgaaattttgaacgcatattgcacttccgggctctctacccgggagtatgcctgta
tcagtgtccgtacaacaaacttggttttcttgcttccgtgtagtcggtggaagatatgcc
agatgtgaagtgtcttgcggctgactttcggatcggctgcgagtcctttgaaatgtacag
aactgtacttctctttgctcgaaaagcgtggtgttactggttgtaaagactgaccgtatg
gcaaaacaggcgactgtgattgtctgctggggcattaatggaggagtgttcaattcgcgg
tatggttggcttcggctaaacaggcgcttactagacattctttcagctgtggcggtatat
ctggtgaaccgtagtcacgtggtcttggttttgaatcggtttcgctggtgtgaagtagag
tgacagtttcggctgtcgagggtcgatccatttgggaaatttgtgcggtgcggcttc
>EF174922
aaactttccacgtgaaccgtatcaaacaattaattgggggcttatttggcggtagcagct
agcatattgtatttttttgctggctactgctgctgtgtaagcatttatttggtggcagcg
gctagcatatcgtatttttttgctggctactgctgctgtgtaagcatttatttggtggca
actgctagcatattgtattttttttgctggcaactgctactgggtataccctgtcatggc
aagcgctcggaccttggtttgagcaggagcatgaattttaaaccatttactaattactga
atatactgtggggacgaaagtctctgcttttaactagatagcaactttcagcagtggatg
tctaggctcgcacatcgatgaagaacgctgcgaactgcgatacgtaatgcgaattgcagg
attcagtgagtcatcgaaattttgaacgcatattgcacttccgggctctctactcgggag
tatgcctgtatcagtgtccgtacaacaaacttggttttcttccttccgtgtagtcggtgg
aagatataccagatgtgaagtgtcttgcggctgattttcggatcggctgcgagtcctttg
aaatgtacagaactgtacttctctttgctcgaaaagcgtggtgttactggttgtaaagac
tgaccgtgtggcaaaacaggcgactgtgattgtctgctggggcattaatggaggagtgtt
caattcgcggtatggttggcttcggctaaacaggcgcttactggacattctttcagctgt
ggcggtatatctggtgaaccgtagtcacgtggtcttggttttgaatcggtttcgctggtg
cgaagtagagtgacagtttcggctgtcgagggtcgatccatttgggaaatttgtgcggtg
cggcttcggtcgcgctgcatctcaattggacctgatatcaggcaagattacccgctga
>EF174921
tcggaaggatcattsccacmcctaaaactttccacgtgaaccgtatcaaacaattaattg
ggggcttatttggcggcagcagctagcatattgtattcttttgctggctactgctgctgt
gtaagctctatcatgggtatacttggcggcagcagctagcatattgtatttttttgctgg
ctactgttgctgtgtaagtgtttatttagcagcagcaggcagcatattgtatttttttgc
tggttactgctgctatgtaagtgtttatttggcggcagtagctagcatattgtatttttt
tgctggctactgctgctgtgtaagcatttattggcggcagcggttagcatatcgtaattt
ttttgctggctacttctgctgtgtaagcatttatttggcggcagcggctagcatatcgta
ttttcttgctggcaactgctactgggtataccctgtcatggcaaacgctcggaccttggt
ttgagcaggagcatgaattttaaaccatttactaattactgaatatactgtggggacgaa
agtctctgcttttaactagataacaactttcagcagtggatgtctaggctcgcacatcga
tgaagaacgctgcgaactgcgatacgtaatgcgaattgcaggattcagtgagtcatcgaa
attttgaacgcatattgcacttccgggctctctactcgggagtatgcctgtatcagtgtc
cgtacaacaaacttggttttcttccttccgtgtagtcggtggaagatatgccagatgtga
agtgtcttgcggctgattttcggatcggctgcgagtcctttgaaatgtacagaactgtac
ttctctttgctcgaaaagcgtggtgttactggttgtaaagactgaccgtgtgacaaaaca
ggcgactgtgattgtctgctggggcattaatggaggagtgttcaattcgcggtatggttg
gcttcggctaaacaggcgcttactggacattctttcagctgtggcggtatatctggtgaa
ccgtagtcacgtggtcttggttttgaatcggtttcgctggtgcgaagtagagtgacagtt
tcggctgtcgagggtcgatccatttgggaaatttgtgcggtgcgg
>EF174920
taccacacctaaaactttccacgtgaaccgtatcaaacaattaattgggggcttatttgg
tggcagctgctagcatattgtatttttctttgctggcaactgctactgggtataccctgt
catggcaagcgctcggaccttggtttgagcaggagcatgaattttaaaccatttactaat
tactgaatatactgtggggacgaaagtctctgcttttaactagatagcaactttcagcag
tggatgtctaggctcgcacatcgatgaagaacgctgcgaactgcgatacgtaatgcgaat
tgcaggattcagtgagtcatcgaaattttgaacgcatattgcacttccgggctctctacc
cgggagtatgcctgtatcagtgtccgtacaacaaacttggttttcttgcttccgtgtagt
cggtggaagatatgccagatgtgaagtgtcttgcggctgactttcggatcggctgcgagt
cctttgaaatgtacagaactgtacttctctttgctcgaaaagcgtggtgttactggttgt
aaagactgaccgtatggcaaaacaggcgactgtgattgtctgctggggcattaatggagg
agtgttcaattcgcggtatggttggcttcggctaaacaggcgcttactagacattctttc
agctgtggcggtatatctggtgaaccgtagtcacgtggtcttggttttgaatcggtttcg
ctggtgygaagtagagtgacagtttcggctgtcgagggtcgatccatttgggaaatttgt
gcggtgcggcttcggtcgctctgcatctcaattggacctgatatcaggcaagattacccg
ctgaacttaagcatatta
>EF174919
atcaaacaattaattgggggcttatttggcggcagcagctagcatattgtatttttttgc
tggctactgctgctgtgtaagctctatcatgggtatacttggcggcagcagctagcatat
cgtatttttttgctggcaactgctactgggtataccctgtcatggcaagcgctcggacct
tggtttgagcaggagcatgaattttaaaccatttactaattactgaatatactgtgggga
cgaaagtctctgcttttaactagatagcaactttcagcagtggatgtctaggctcgcaca
tcgatgaagaacgctgcgaactgcgatacgtaatgcgaattgcaggattcagtgagtcat
cgaaattttgaacgcatattgcacttccgggctctctacccgggagtatgcctgtatcag
tgtccgtacaacaaacttggttttcttccttccgtgtagtcggtggaagatatgtcagat
gtgaagtgtcttgcggctgattttcggatcggctgcgagtcctttgaaatgtacagaact
gtacttctctttgctcgaaaagcgtggtgttactggttgtaaagactgaccgtgtggcaa
aacaggcgactgtgattgtctgctggggcattaatggaggagtgttcaattcgcggtatg
gttggcttcggctaaacaggcgcytactggacattctttcagctgtggcggtatatctgg
tgaaccgtagtcacgtggtcttggttttgaatcggtttcgctggtgcgaagtagagtgac
agtttcggctgtcgagggtcgatccatttgggaaatttgtgcggtgcggcttcggtcgcg
ctgcatctcaattg
>EF174918
atcaaacaattaattgggggcttatttggcggcagcagctagcatattgtatttttttgc
tggctactgctgctgtgtaagctctatcatgggtatacttggcggcagcagctagcatat
cgtatttttttgctggcaactgctactgggtataccctgtcatggcaagcgctcggacct
tggtttgagcaggagcatgaattttaaaccatttactaattactgaatatactgtgggga
cgaaagtctctgcttttaactagatagcaactttcagcagtggatgtctaggctcgcaca
tcgatgaagaacgctgcgaactgcgatacgtaatgcgaattgcaggattcagtgagtcat
cgaaattttgaacgcatattgcacttccgggctctctacccgggagtatgcctgtatcag
tgtccgtacaacaaacttggttttcttccttccgtgtagtcggtggaagatatgtcagat
gtgaagtgtcttgcggctgattttcggatcggctgcgagtcctttgaaatgtacagaact
gtacttctctttgctcgaaaagcgtggtgttactggttgtaaagactgaccgtgtggcaa
aacaggcgactgtgattgtctgctggggcattaatggaggagtgttcaattcgcggtatg
gttggcttcggctaaacaggcgcytactggacattctttcagctgtggcggtatatctgg
tgaaccgtagtcacgtggtcttggttttgaatcggtttcgctggtgcgaagtagagtgac
agtttcggctgtcgagggtcgatccatttgggaaatttgtgcggtgcggcttcggtcgcg
ctgcatctcaattg
>EF174917
atcaaacaattaattgggggcttatttggcggcagcagctagcatattgtatttttttgc
tggctactgctgctgtgtaagctctatcatgggtatacttggcggcagcagctagcatat
tgttttttttgctggctactgttgctgtgtaagtgtttatttggcggcagcagctagcat
attgtatttttttgctggctactgttgctgtgtaagtgtttatttggcggcagcagctag
catattgtattatttttgctggctactgctgctatgtaagcgtttatttggcggaaccgg
ctagcatatcgtattttttttgctggcttcttctactatgtaagcatttatttggcggca
ttggctagcatatcgtattttttttgctggctacttctgctgtgtaagcatttatttggt
gacagcggctagcatattgtatttgtttttgctggctactgctactgggtataccctgtc
atggtaagcgctcggaccttggtttgagcaggagcatgaattttaaaccatttactaatt
actgaatatactgtgggggacgaaagtctctgcttttaactagatagcaactttcagcag
tggatgtctaggctcgcacatcgatgaagaacgctgcgaactgcgatacgtaatgcgaat
tgcaggattcagtgagtcatcgaaattttgaacgcatattgcacttctgggctctctact
caggagtatgcctgtatcagtgtccgtacaacaaacttggttttcttccttccgtgtagt
cggtggaagatatgccagatgtgaagtgtcttgcggctgattttcggatcggctgcgagt
cctttgaaatgtacagaactgtacttctctttgctcgaaaagcgtggtgttactggttgt
aaagactgaccgtgtggccaaacaggcgactgtgattgtctgctggggcattaatggagg
agtgttcaattcgcggtatggttggcttcggctaaacagacgcttactggacattctttc
agctgtggcggtatatctggtgaaccgtagtcacgtggtcttggttttgaatcggtttcg
ctggtgcgaagtagagtgacagtttcggctgtcgagggtcgatccatttgggaaatttgt
gcggtgcggcttcggtcgcgctgcatctcaa
>EF174916
gggggcttatttggcggcagcaactagcatatcgtattatttttgctggctactgctgct
gtgtaagctctatcatgggtatacttagcggcaacagctagcatattgtattttttgctg
gctactgctgctatgtaagtgtttatttggcggcagcagctagcatatcgtattattttt
tgctggctacttctgctgtgtaagcatttattcggcggcagcagctagcatatcgtatta
tttttgctgacgactgctactaggtataccctgtcatggcaagcgctcggaccttgattt
gagcaggagcatgaattttaaaccatttactaattactgaatatactgcggggacgaaag
tctctgcttttaactagataacaactttcagcagtggatgtctaggctcgcacatcgatg
aagaacgctgcgaactgcgatacgtaatgcgaattgcaggattcagtgagtcatcgaaat
tttgaacgcatattgcacttccgggctctctactcgggagtatgcctgtatcagtgtccg
tacaacaaacttggttttcttccttccgtgtagtcggtggaagatatgccagatgtgaag
tgtcttgcgactgattttcggatcggctgcgagtcctttgaaatgtacagaactgtactt
ctctttgctcgaaaagcgtggtgttactggttgtaaagactgaccgtgtggccaaacagg
cgactgtgattgtctgctggggcattaatggaggagtgttcaattcgcggtatggttggc
ttcggctaaacagacgcttactggacattctttcagttgtggcggtatatctggtgaacc
gtagtcacgtggtcttggttttgaatcggtttcgctggtgcgaagtagagtgacagtttc
ggctgtcgagggtcgatccatttgggaaatttgtgcggtgcggcttcggtcgcgctgc
>EF174915
ttatttggcggcagcaactagcatatcgtattatttttgctggctactgctgctgtgtaa
gctctatcatgggtatacttagcggcaacagctagcatattgtattttttgctggctact
gctgctatgtaagtgtttatttggcggcagcagctagcatatcgtattattttttgctgg
ctacttctgctgtgtaagcatttattcggcggcggcagcagctagcatatcgtattattt
ttgctgacgactgctactaggtataccctgtcatggcaagcgctcggaccttgatttgag
caggagcatgaattttaaaccatttactaattactgaatatactgcggggacgaaagtct
ctgcttttaactagataacaactttcagcagtggatgtctaggctcgcacatcgatgaag
aacgctgcgaactgcgatacgtaatgcgaattgcaggattcagtgagtcatcgaaatttt
gaacgcatattgcacttccgggctctctactcgggagtatgcctgtatcagtgtccgtac
aacaaacttggttttcttccttccgtgtagtcggtggaagatatgccagatgtgaagtgt
cttgcgactgattttcggatcggctgcgagtcctttgaaatgtacagaactgtacttctc
tttgctcgaaaagcgtggtgttactggttgtaaagactgaccgtgtggccaaacaggcga
ctgtgattgtctgctggggcattaatggaggagtgttcaattcgcggtatggttggcttc
ggctaaacagacgcttactggacattctttcagttgtggcggtatatctggtgaaccgta
gtcacgtggtcttggttttgaatcggtttcgctggtgcgaagtagagtgacagtttcggc
tgtcgagggtcgatccatttgggaaatttgtgcggtgcggcttcggtcgc
>EF174914
tttggcggcagcaactagcatatcgtattatttttgctggctactgctgctgtgtaagct
ctatcatgggtatacttagcggcaacagctagcatattgtattttttgctggctactgct
gctatgtaagtgtttatttggcggcagcagctagcatatcgtattattttttgctggcta
cttctgctgtgtaagcatttattcggcggcggcagcagctagcatatcgtattatttttg
ctgacgactgctactaggtataccctgtcatggcaagcgctcggaccttgatttgagcag
gagcatgaattttaaaccatttactaattactgaatatactgcggggacgaaagtctctg
cttttaactagataacaactttcagcagtggatgtctaggctcgcacatcgatgaagaac
gctgcgaactgcgatacgtaatgcgaattgcaggattcagtgagtcatcgaaattttgaa
cgcatattgcacttccgggctctctactcgggagtatgcctgtatcagtgtccgtacaac
aaacttggttttcttccttccgtgtagtcggtggaagatatgccagatgtgaagtgtctt
gcgactgattttcggatcggctgcgagtcctttgaaatgtacagaactgtacttctcttt
gctcgaaaagcgtggtgttactggttgtaaagactgaccgtgtggccaaacaggcgactg
tgattgtctgctggggcattaatggaggagtgttcaattcgcggtatggttggcttcggc
taaacagacgcttactggacattctttcagttgtggcggtatatctggtgaaccgtagtc
acgtggtcttggttttgaatcggtttcgctggtgcgaagtagagtgacagtttcggctgt
cgagggtcgatccatttgggaaatttgtgcggtgcggcttcggtcgc
>EF174913
taaaactttccacgtgaaccgtatcaaacaattaattgggggcttatttggcggcagcag
ctagcatattgtatttttttgctggctactgctgctgtgtaagctctatcatgggtatac
ttggcggcagcagctagcatattgtatttttttgctggctactgctgctgtgtaagcatt
tatttggtggcagctgctagcatattgtatttttctttgctggcaactgctactgggtat
accctgtcatggcaagcgctcggaccttggtttgagcaggagcatgaattttaaaccatt
tactaattactgaatatactgtggggacgaaagtctctgcttttaactagatagcaactt
tcagcagtggatgtctaggctcgcacatcgatgaagaacgctgcgaactgcgatacgtaa
tgcgaattgcaggattcagtgagtcatcgaaattttgaacgcatattgcacttccgggct
ctctacccgggagtatgcctgtatcagtgtccgtacaacaaacttggttttcttgcttcc
gtgtagtcggtggaagatatgccagatgtgaagtgtcttgcggctgactttcggatcggc
tgcgagtcctttgaaatgtacagaactgtacttctctttgctcgaaaagcgtggtgttac
tggttgtaaagactgaccgtatagcaaaacaggcgactgtgattgtctgctggggcatta
atggaggagtgttcaattcgcggtatggttggcttcggctaaacaggcgcttactagaca
ttctttcagctgtggcggtatatctggtgaaccgtagtcacgtggtcttggttttgaatc
ggtttcgctggtgtgaagtagagtgacagtttcggctgtcgagggtcgatccatttggga
aatttgtgcggtgcggcttcggtcgctctgcatctcaattggacctgatatcaggcaaga
ttacccgctgaacttaagcatatta
>EF174912
tcggaaggatcattaccacacctaaaactttccacgtgaaccgtatcaaacaattaattg
ggggcttatttggcggcagcagctagcatattgtattttttttgctggctactgttgctg
tgtaagtgtttatttagcagcagcagacagcatattgtatttttttgctggctactgctg
ctatgtaagtgtttatttggcggcagcagctagcatattgtatttttttgctggctactt
ctgctgtgtaagcatttatttggcggcagcggctagcatatcgtatttttttgctggcta
ctgctgctgtgtaagcatttatttggtggcagttgctagcattttgtattttcttgctgg
caactgctactgggtataccctgtcatggcaaacgctcggaccttggtttgagcaggagc
atgaattttaaaccatttactaattactgaatatactgtggggacgaaagtctctgcttt
taactagataacaactttcagcagtggatgtctaggctcgcacatcgatgaagaacgctg
cgaactgcgatacgtaatgcgaattgcaggattcagtgagtcatcgaaattttgaacgca
tattgcacttccgggctctctactcgggagtatgcctgtatcagtgtccgtacaacaaac
ttggttttcttccttccgtgtagtcggtggaagatatgccagatgtgaagtgtcttgcgg
ctgattttcggatcggctgcgagtcctttgaaatgtacagaactgtacttctctttgctc
gaaaagcgtggtgttactggttgtaaagactgaccgtgtggcaaaacaggcgactgtgat
tgtctgctggggcattaatggaggagtgttcaattcgcggtatggttggcttcggctaaa
caggcgcttactggacattctttcagctgtggcggtatatctggtgaaccgtagtcacgt
ggtcttggttttgaatcggtttcgctggtgcgaagtagagtgacagtttcggctgtcgag
ggtcgatccatttgggaaatttgtgcggtgcggc
>EF174911
cggaaggatcattaccacacctaaaaactttccacgtgaaccgtatcaaaccaattaatt
gggggtttgcttggcggaaactgcaggcatctttttgttgccggtggttgctgccgaaaa
agccctatcatggcgagcgttcggacctcggtcggagccagtagcttgttgtaaacccat
tcctaattactgaatatactgtggggacgaaagtctctgcttttaactagatagcaactt
tcagcagtggatgtctaggctcgcacatcgatgaagaacgctgcgaactgcgatacgtaa
tgcgaattgcaagattcagtgagtcatcgaaattttgaacgcatattgcactcccgggtt
cagcctcgggagtatgcctgtatcagtgtccgtacaccaaccttggttttcttctttccg
tgtagtcggtggaggatatgccagatgtgaagtgtcttgcggctggttttcggatcggct
gcgagtccttttaaatgtacagaactgtacttctcttgctcgaaaagcgtggcgttgctg
gttgtgaagactgtccatgtggctagtcggcgatcagtttgtctattgtggcattaatgg
aggaatgttcgattcgcggtatgattggcttcggctaagcagacgtttattggatgtttt
tcctgctatggtggtattaactgatgaaccgtattcatgtgtacttggtttttgaatcgg
ctttgctggtgcgaagtagagtgacagtttaggctgtcgaggggtcgatccatttgggaa
atttgcgtagtgcggctttggtcgcgttgcgtctctattggacctgatatcaggcaagat
tacccgctgaacttaagcatatta
>EF174910
ctttccacgtgaaccgtatcaaaccaactattgggggtttgtttggcggcggctgcaggc
atcattttgctggcggctgctgctgagcaatccctatcaaggcgagcactcggatttcgg
tctgagttagtagcatacattttaaacccattcctaattactgaatatactgtggggacg
aaagtctctgcttttaactagatagcaactttcagcagtggatgtctaggctcgcacatc
gatgaagaacgctgcgaactgcgatacgtaatgcgaattgcaggattcagtgagtcatcg
aaattttgaacgcatattgcacttccgggttagtcctggaagtatgcctgtatcagtgtc
cgtacaacaaacttggttttcttccttccgtgtagtcggtggaggatatgccagatgtga
agtgtcttgcggctgattttcgaatcgactgtgagtcctttgaaatgtacagaactgact
tctcattgttcgaaaagcgtagcgttgctggttgtggaggctgtccgtgtgacaagtcgg
cgatcggtttgtctgctgtggcgttaaggaggagtgttcgtttcgcggtatggttagctt
cggctgaacaggcgcttatcggatattctttctgctgtggtggtatgactggtgaaccgt
agtcgtatgtgacttggcttctgaatcggctttgctaaagtgaagtagattgacagttta
ggctgtcgagaagtcgatccatttgggaattgtgcggtgtggcttcggtcgcgcggcatc
tcaattggacctgatatcaggcaagattacccgctgaactta
>EF174909
ctttccacgtgaaccgtatcaaaccaactattgggggtttgtttggcggcggctgcaggc
atcattttgctggcggctgctgctgagcaatccctatcaaggcgagcactcggatttcgg
tctgagttagtagcatacatttyaaacccattcctaattactgaatatactgtggggacg
aaagtctctgcttttaactagatagcaactttcagcagtggatgtctaggctcgcacatc
gatgaagaacgctgcgaactgcgatacgtaatgcgaattgcaggattcagtgagtcatcg
aaattttgaacgcatattgcacttccgggttagtcctggaagtatgcctgtatcagtgtc
cgtacaacaaacttggttttcttccttccgtgtagtcggtggaggatatgccagatgtga
agtgtcttgcggctgattttcgaatcgactgygagtccttttaaatgtatagaactgact
tctcattgtacgaaaagcgtagcgttgctggttgtggaggctgtccgtgtgacaagtcgg
cgatcggtttgtctgctgtggcgttaaggaggagtgttcgtttcgcggtatggttagctt
cggctgaacaggcgcttatcggatattctttctgctgtggtggtatgactggtgaaccgt
agtcgtatgtgacttggcttctgaatcggctttgctaaagtgaagtagattgacagttta
ggctgtcgaggagaagtcgatccatttgggaattgtgcggtgtggcttcggtcgcgcggc
atctcaattggacctgatatcaggcaagattacccgctgaacttaagcatatta
>EF174908
accacacctaaaaactttccacgtgaaccgtatcaaaccaactattgggggtttgtttgg
cggcggctgcaggcatcattttgctggcggctgctgctgagcaatccctatcaaggcgag
cactcggatttcggtctgagttagtagcatacatttcaaacccattcctaattactgaat
atactgtggggacgaaagtctctgcttttaactagatagcaactttcagcagtggatgtc
taggctcgcacatcgatgaagaacgctgcgaactgcgatacgtaatgcgaattgcaggat
tcagtgagtcatcgaaattttgaacgcatattgcacttccgggttagtcctggaagtatg
cctgtatcagtgtccgtacaacaaacttggttttcttccttccgtgtagtcggtggagga
tatgccagatgtgaagtgtcttgcggctgattttcgaatcgactgtgagtccttttaaat
gtatagaactgacttctcattgtacgaaaagcgtagcgttgctggttgtggaggctgtcc
gtgtgacaagtcggcgatcggtttgtctgctgtggcgttaaggaggagtgttcgtttcgc
ggtatggttagcttcggctgaacaggcgcttatcggatattctttctgctgtggtggtat
gactggtgaaccgtagtcgtatgtgacttggcttctgaatcggctttgctaaagtgaagt
agattgacagtttaggctgtcgaggagaagtcgatccatttgggaattgtgcggtgtggc
ttcggtcgcgcggcatctcaattggacctgatatcaggcaagattacccgctgaacttaa
gcatat
>EF174907
ctttccacgtgaaccgtatcaaaccaactattgggggtttgtttggcggcggctgcaggc
atcattttgctggcggctgctgctgagcaatccctatcaaggcgagcactcggatttcgg
tctgagttagtagcatacattttaaacccattcctaattactgaatatactgtggggacg
aaagtctctgcttttaactagatagcaactttcagcagtggatgtctaggctcgcacatc
gatgaagaacgctgcgaactgcgatacgtaatgcgaattgcaggattcagtgagtcatcg
aaattttgaacgcatattgcacttccgggttagtcctggaagtatgcctgtatcagtgtc
cgtacaacaaacttggttttcttccttccgtgtagtcggtggaggatatgccagatgtga
agtgtcttgcggctgattttcgaatcgactgtgagtcctttgaaatgtacagaactgact
tcttattgttcgaaaagcgtagcgttgctggttgtggaggctgtccgtgtgacaagtcgg
cgatcggtttgtctgctgtggcgttaaggaggagtgttcgtttcgcggtatggttagctt
cggctgaacaggcgcttatcggatattctttctgctgtggtggtatgactggtgaaccgt
agtcgtatgtgacttggcttctgaatcggctttgctaaagtgaagtagattgacagttta
ggctgtcgagaagtcgatccatttgggaattgtgcggtgtggcttcggtcgcgcggcatc
tcaattggacctgatatcaggcaagattacccgctgaactta
>EF174906
ctttccacgtgaaccgtatcaaacaacaaattgggggtttgtttggcggcggctgctggc
atcttttttgctagcggctgctgctgagcaagccctatcatggcgagcgttcggacctcg
gtcggagccagtagctttcattgtaaacccattcttaattactgaatatactgtagggac
gaaagtctctacttttaactagatagcaactttcagcagtggatgtctaggctcgcacat
cgatgaagaacgctgcgaactgcgatacgtaatgcgaattgcaggattcagtgagtcatc
gaaattttgaacgcatattgcactcctgggttcagcctcaggagtatgcctgtatcagtg
tccgtacaccaaacttggttttcctctttccgtgtagtcggtggaggatatgccagatgt
gaagtgtcttgcggctggttttcggatcggctgcgagtcctttgaaatgtacagaactgt
acttctctttgctcgaaaagcgtggcgttgttggttgtgaaggctgtccgtgtgaccagt
cggcgatcagtttgtctgctgtagtgttaatggaggaatgttcgattcgcggtatgattg
gcttcggctgagcagacgcttattggacgtttttcctgctgtagcggtatgaactggtga
accgtagtcatgtgtgacttggcttttgaatcggcattgctggtgcgaagtagagtggca
gtctcggctgtcgagggtcgatccatttgggaaatttgcgcagtgcgacttcggtcacgc
ggcgtctcaattggacctgatatcaggcaagattacccgctgaacttaagcatatta
>EF174905
ggaaggatcattaccacacctaaaaactttccacgtgaaccgtatcaaaccaattaattg
ggggtttgcttgacggcaactgcaggcatctttttgttgctggtggttgctgccgaaaaa
gccctatcatggcgagcgttcggacctcggtcggagcgagtagctttattgtaaacccat
tcctaattactgaatatactgtggggacgaaagtctctgcttttaactagatagcaactt
tcagcagtggatgtctaggctcgcacatcgatgaagaacgctgcgaactgcgatacgtaa
tgcgaattgcaggattcagtgagtcatcgaaattttgaacgcatattgcactcccgggtt
cagcctcgggagtatgcctgtatcagtgtccgtacaccaaccttggttttcttctttccg
tgtagtcggtggaggatatgccagatatgaagtgtcttgcggctgattttcggatcggct
gcgagtccttttaaatgtacagaactgtacttctctttgctcgaaaagcgtggcgttgct
ggttgtgaagactgtccatgtggctagtcggcgatcggtttgtctactgtggcattaatg
gaggaatgttcgattcgcggtatgattggcttcggctaaacagacgtttattggatgttt
ttcctgctatggtggtctgaactggtgaaccgtattcatgtgtacttggtttttgaatcg
gctttgctggtgcgaagtagagtggcagtttaggctgtcgagggtcgatccatttgggaa
attttcgtagtgcaacctcggttgcgctgcgtctcarttggacctgatatcaggcaagat
tacccgctgaacttaagcatattaataagcggaggaaa
>EF174904
cggaaggatcattaccacacctaaaaacattccacgtgaaccgtatcaacaaaccaattt
ggggatatgtttggtggcggctactagcgaaattatttttgctggctgctgctactgggc
aagtcctatcatggcgagcgtttggacttcggtctgagctagtagcgctaattttaaacc
cattcctaattactgatatactgtggggacgaaagtctctgcttttaactagatagcaac
tttcagcagtggatgtctaggctcgcacatcgatgaagaacgctgcgaactgcgatacgt
aatgcgaattgcaggattcagtgagtcatcgaaattttgaacgcatattgcactctcggg
ttcagccccgggagtatgcctgtatcagtgtccgtacaamaaacttggttttcttctttc
cgtgtagtcggtggaggatatgccagatgtgaagtgtcttgcgattggttttcgaatctg
ctgcgagtcctttgaaatgtacaacactgtacttctctttgctcaaaaagcgtggcgttg
ctggttgtgaaggctgtctgtgtggcaagtcggcgatcggtttgtttgctgtggcattca
aggaggaatatttgattcgcggtatggttggcttcggctgaacagacgcttattagacgt
tctacctgctatggcgtatgaactggtgaaccgtagtcatatgtgacttggcttttgaat
cggttttgctgtgcgaagtagagtgacagtttaggctgtcgagggtcgatccatttggga
aattagtgcggtgcgatttcggtcgcgcagcatcctaattggacctgatatcaggcaaga
ttacccgctgaacttaagcatatta
>EF174903
ggaaggatcattaccacacctaaaaactttccacgtgaaccgtatcaaaccaattaattg
ggggtttgcttggcggaaactgcaggcatctttttgttgccggtggttgctgccgaaaaa
gccctatcatggcgagcgttcggacctcggtcggagccagtagcttgttgtaaacccatt
cctaattactgaatatactgtggggacgaaagtctctgcttttaactagatagcaacttt
cagcagtggatgtctaggctcgcacatcgatgaagaacgctgcgaactgcgatacgtaat
gcgaattgcaagattcagtgagtcatcgaaattttgaacgcatattgcactcccgggttc
agcctcgggagtatgcctgtatcagtgtccgtacaccaaccttggttttcttctttccgt
gtagtcggtggaggatatgccagatgtgaagtgtcttgcggctggttttcggatcggctg
cgagtccttttaaatgtacagaactgtacttctcttgctcgaaaagcgtggcgttgctgg
ttgtgaagactgtccatgtggctagtcggcgatcagtttgtctattgtggcattaatgga
ggaatgttcgattcgcggtatgattggcttcggctaagcagacgtttattggatgttttt
cctgctatggtggtattaactgatgaaccgtattcatgtgtacttggtttttgaatcggc
tttgctggtgcgaagtagagtgacagtttaggctgtcgaggggtcgatccatttgggaaa
tttgcgtagtgcggctttggtcgcgttgcgtctctattggacctgatatcaggcaagatt
acccgctgaacttaagcatatta
>EF174902
ggaaggatcattaccacacctaaaaactttccacgtgaaccgtatcaacccaattaattg
ggggtttacttggcggcggctgctggcatagttttgctggctgctgctgccgagtgagcc
ctatcatggtgagtgtttggacctcggtctgagctagtagctttaatttcaaacccattc
ttaattactgaatatactgtggggacgaaagtctctgcttttaactagatagcaactttc
agcagtggatgtctaggctcgcacatcgatgaagaacgctgcgaactgcgatacgtaatg
cgaattgcaggattcagtgagtcatcgaaattttgaacgcatattgcacgaccggggacc
atcccgggagtatgcctgtatcagtgtccgtacaccaaacttggttttcttctttccgtg
tagtcggtggaagatatgccagatgtgaagtgtctttcgactggttttcgaatcggttgt
gagtcctttgaaatgtatagaactgtacttctctttgctcgaaaagcgtggcattgctgg
ttgtggaggctgttcgtgtgaccagtcggcgatcggtttgtctgctgtagcattaatgga
ggagtgttcgattcgcggtatggttggcttcggctaaacagacgcttattgggctctctt
tctgctgtggcggtatgaactggtgaaccgtagtcatgtgtgacttggcttttgaattgg
ctttgctggtgcgaagtagagtgacagtttcggctgtcgagggtcgacccatttgggaaa
tttatgcggtgcggcttcggtcgcgcagtatctcaattggacctgatatcaggcaagatt
acccgctgaacttaagcatatta
>EF174901
taaaaactttccacgtgaaccgtatcaaaccaactattgggggtttgtttggcggcggct
gcaggcatcattttgctggcggctgctgctgagcaatccctatcaaggcgagcactcgga
tttcggtctgagttagtagcatacattttaaacccattcctaattactgaatatactgtg
gggacgaaagtctctgcttttaactagatagcaactttcagcagtggatgtctaggctcg
cacatcgatgaagaacgctgcgaactgcgatacgtaatgcgaattgcaggattcagtgag
tcatcgaaattttgaacgcatattgcacttccgggttagtcctggaagtatgcctgtatc
agtgtccgtacaacaaacttggttttcttccttccgtgtagtcggtggaggatatgccag
atgtgaagtgtcttgcggctgattttcgaatcgactgtgagtcctttgaaatgtacagaa
ctgacttctcattgtacgaaaagcgtagcgttgctggttgtggaggctgtccgtgtgaca
agtcggcgatcggtttgtctgctgtggcgttaaggaggagtgttcgtttcgcggtatggt
tagcttcggctgaacaggcgcttatcggatattctttctgctgtggtggtatgactggtg
aaccgtagtcgtgtgtgacttggcttctgaatcggctttgctaaagtgaagtagattgac
agtttaggctgtcgagaagtcgatccatttgggaattgtgcggtgtggcttcggtcgcgc
ggcatctcaattggacctgatatcaggcaagattacccgctgaacttaagcatattaata
agcggaggaaa
>EF174900
taccacacctaaaactttccacgtgaaccgtatcaaacaattcattgggggcttatttgg
cggcagcaactagcatatcgtattatttttgctggctactgctgctgtgtaagctctatc
atgggtatacttagcggcaacagctagcatattgtattttttgctggctactgctgctat
gtaagtgtttatttggcggcagcagctagcatatcgtattattttttgctggctacttct
gctgtgtaagcatttattcggcggcagcagctagcatatcgtattatttttgctgacgac
tgctactaggtataccctgtcatggcaagcgctcggaccttgatttgagcaggagcatga
attttaaaccatttactaattactgaatatactgcggggacgaaagtctctgcttttaac
tagataacaactttcagcagtggatgtctaggctcgcacatcgatgaagaacgctgcgaa
ctgcgatacgtaatgcgaattgcaggattcagtgagtcatcgaaattttgaacgcatatt
gcacttccgggctctctactcgggagtatgcctgtatcagtgtccgtacaacaaacttgg
ttttcttccttccgtgtagtcggtggaagatatgccagatgtgaagtgtcttgcgactga
ttttcggatcggctgcgagtcctttgaaatgtacagaactgtacttctctttgctcgaaa
agcgtggtgttactggttgtaaagactgaccgtgtggccaaacaggcgactgtgattgtc
tgctggggcattaatggaggagtgttcaattcgcggtatggttggcttcggctaaacaga
cgcttactggacattctttcagttgtggcggtatatctggtgaaccgtagtcgcgtggtc
ttggttttgaatcggtttcgctggtgcgaagtagagtgacagtttcggctgtcgagggtc
gatccatttgggaaatttgtgcggtgcggcttcggtcgcgctgcatctcaattgg
>EF174899
ggaaggatcatttaccacatctaaaaactttccacgtgaaccgtatcaaaccaatacatt
gggggattgtttggcggcagttgctggcatctttttgctggctgctgctgctgagcaatc
tctatcaatggtgagcgttcggacctcgatctgaaccagtagcttcattgtaaacccatt
tctaattactgaatatactgtggggacgaaagtctctgcttttaactagatagcaacttt
cagcagtggatgtctaggctcgcacatcgatgaagaacgctgcgaactgcgatacgtaat
gcgaattgcaggattcagtgagtcatcgaaattttgaacgcatattgcactcccgggttc
ggcctcgggagtatgcctgtatcagtgtccgtacaccaaacttggttttcttctttccgt
gtagtcggtggaggatctgccagatgtgaagtgtcttttggctggttttcgaatcggctg
tgagtcctttgaaatgtacagaactgtacttctctttgctcgaaaagcatggcattgctg
gttgtgaaggctgtccgtgtgaccagtcggcgatcggtttgtctgctgtggcgtaatgga
ggagtgttcgattcgcggtatggttggcttcggctgaacagacgcttattggacattctt
cctgctgtagtggtatgaactggtgaaccgtagttatatgtgacttggcttttgaatcga
ctttactgttgcgaagtagagtgacagtttcggctgtcgagggtcgatccatttgggaaa
tttgtgtcgtgcggcttcggtcgtgcagcatctcaactggacctgatatcaggcaagatt
acccgctgaacttaagcatatta
>EF174898
cggaaaggattccattaccacacctaaaaactttccacgtgaaccgtatcaacccaatta
attgggggtttacttggcggcggcggctggcatagttttgctggctgctgctgccgagtg
agccctatcatggcgagtgtttggacctcggtctgagctagtagctttaattttaaaccc
attcttaattactgaatatactgtggggacgaaagtctctgcttttaactagatagcaac
tttcagcagtggatgtctaggctcgcacatcgatgaagaacgctgcgaactgcgatacgt
aatgcgaattgcaggattcagtgagtcatcgaaattttgaacgcatattgcactaccggg
ttacagcccgggagtatgcctgtatcagtgtccgtacatcaaacttggttttcttctttc
cgtgtagtcggtggaagatatgccagatgtgaagtgtctttcgactgkttttcgaatcgg
ttgtgagtcctttgaaatgtatagaactgtacttctctttgctcgaaaagcgtggcattg
ctggttgtggaggctgtccgtggaccagtcggcgaccggtttgtctactgtggcattaat
ggaggagggctcgattcgcggtatggttggcttcggctaaacagacgcttattgggctct
cttcctgcggtgaaccgtagtcttatgtgacttggcttttgaattggctttgctggtgcg
aagtagagtgaagtagagtgacagtttcggctgtcgagggtcgacccatttgggaaattt
atgcggtgcggcttcggtcgcgcagtatctcaattggacctgat
>EF174897
cggaaggatccattaccacacctaaaaactttccacgtgaaccgtatcaaaccaactatt
gggggtttgtttggcggcggctgcaggcatcattttgctggcggctgctgctgagcaatc
cctatcaaggcgagcactcggatttcggtctgagttagtagcatacattttaaacccatt
cctaattactgaatatactgtggggacgaaagtctctgcttttaactagatagcaacttt
cagcagtggatgtctaggctcgcacatcgatgaagaacgctgcgaactgcgatacgtaat
gcgaattgcaggattcagtgagtcatcgaaattttgaacgcatattgcacttccgggtta
gtcctggaagtatgcctgtatcagtgtccgtacaacaaacttggttttcttccttccgtg
tagtcggtggaggatatgccagatgtgaagtgtcttgcggctgattttcgaatcgactgt
gagtcctttgaaatgtacagaactgacttctcattgtacgaaaagcgtagcgttgctggt
tgtggaggctgtccgtgtgacaagtcggcgatcggtttgtctgctgtggcgttaaggagg
agtgttcgtttcgcggtatggttagcttcggctgaacaggcgcttatcggatattctttc
tgctgtggtggtatgactggtgaaccgtagtcgtgtgtgacttggcttctgaatcggctt
tgctaaagtgaagtagattgacagtttaggctgtcgagaagtcgatccatttgggaattg
tgcggtgtggcttcggtcgcgcggcatctcaattggacctgatatcaggcaagattaccc
gctgaacttaagcatattaataagc
>EF174896
cggaaaggattccattaccacacctaaaaactttccacgtgaaccgtatcaacccagcta
attgggggcttatttagcggcggcggctggcatatttttgctggtagctgctgttgagta
agccctatcatggcgagtgttcggactttggtctgaactagtagctttaattctaaaccc
attcctaattactgattatactgtggggacgaaagtctctgcttttaactagatagcaac
tttcagcagtggatgtctaggctcgcacatcgatgaagaacgctgcgaactgcgatacgt
aatgcgaattgcaggattcagtgagtcatcgaaattttgaacgcatattgcactaccggg
tcacagccacgggagtatgcctgtatcagtgtccgtacaacaaacttggttttcttcttt
ccgtgtagtcggtggaggatatgccagatgtgaagtgtcttgcgactggtttttggatcg
gttgcgagtcctttgaaatgtacgaactgtacttctctttgctcgaaaagcgtggcattg
ctggttgtggaggctgtccttgtggccagtcggcgatcggtttgtctgctgcggtgttaa
tggaggagtgttcgattcgcggtatggttggtttcggctaaacagacgcttattggactc
tctttctgctgtagcagtacaaactggtgaaccgtagtcatgagtgacttggcttttgaa
tatcggctttgctgttgcgaagtagagtgacagtttcggctgtcgagggtacgacccatt
tgggaaattgtgcggtgcggcttcggtcgcgcagcatctcaattggacctgatatcaggc
aagattacccgctgaacttaagcatattaat
>EF174895
cggaaaggattccattaccacacctaaaaactttccacgtgaaccgtatcaacccaatta
attgggggtttacttggcggcggctgctggcatagttttgctggctgctgctgccgagtg
agccctatcatggcgagtgtttggacctcggtctgaactagtagctttaattttaaaccc
attcttaattactgaatatactgtggggacgaaagtctctgcttttaactagatagcaac
tttcagcagtggatgtctaggctcgcacatcgatgaagaacgctgcgaactgcgatacgt
aatgcgaattgcaggattcagtgagtcatcgaaattttgaacgcatattgcacaaccggg
gaccatcccgggagtatgcctgtatcagtgtccgtacatcaaacttggttttcttctttc
cgtgtagtcggtggaagatatgccagatgtgaagtgtctttcgactggttttcgaatcgg
ttgtgagtcctttgaaatgtatagaactgtacttctctttgctcgaaaagcgtggcattg
ctggttgtggaggctgttcgtgtgaccagtcggcgatcggtttgtctgctgtagcattaa
tggaggagtgttcgattcgcggtatggttggcttcggctaaacagacgcttattgggctc
tctttctgctgtggcggtatgaactggtgaaccgtagtcatgtgtgacttggcttttgaa
ttggctttgctggtgcgaagtagagtgacagtttcggctgtcgagggtcgacccatttgg
gaaatttatgcggtgcggcttcggtcgcgcagtatctcaattggacctgatatcaggcaa
gattacccgctgaacttaagcatattaa
>EF174894
cggaaaggattccattaccacacctaaaaactttccacgtgaaccgtatcaacccaagta
attgggggtttacttggcggcggctgctggcatagttttgctggctgctgctgccgagtg
agccctatcatggcgagtgtttggacctcggtctgagctagtagctttaattttaaaccc
attcttaattactgaatatactgtggggacgaaagtctctgcttttaactagatagcaac
tttcagcagtggatgtctaggctcgcacatcgatgaagaacgctgcgaactgcgatacgt
aatgcgaattgcaggattcagtgagtcatcgaaattttgaacgcatattgcacaaccggg
gatcatcccgggagtatgcctgtatcagtgtccgtacatcaaacttggttttcttctttc
cgtgtagtcggtggaagatatgccagatgtgaagtgtctttcgactggttttcgaatcgg
ttgtgagtcctttgaaatgtatagaactgtacttctctttgctcgaaaagcgtggcattg
ctggttgtggaggctgttcgtgtgaccagtcggcgatcggtttgtctgctgtagcattaa
tggaggagtgttcgattcgcggtatggttggcttcggctaaacagacgcttattgggctc
tctttctgctgtggcggtatgaactggtgaaccgtagtcatgtgtgacttggcttttgaa
ttggctttgctggtgcgaagtagagtgacagtttcggctgtcgagggtcgacccatttgg
gaaatttatgcggtgcggcttcggtcgcgcagtatctcaattggacctgatatcaggcaa
gattacccgctgaacttaagcatatta
>EF174893
ccggaaaggattccattaccacacctaaaaactttccacgtgaaccgtatcaacccaatt
aattgggggtttacttggcggcggcggctggcatagttttgctggctgctgctgccgagt
gagccctatcatggcgagtgtttggacctcggtctgagctagtagctttaattttaaacc
cattcttaattactgaatatactgtggggacgaaagtctctgcttttaactagatagcaa
ctttcagcagtggatgtctaggctcgcacatcgatgaagaacgctgcgaactgcgatacg
taatgcgaattgcaggattcagtgagtcatcgaaattttgaacgcatattgcactaccgg
gttacagcccgggagtatgcctgtatcagtgtccgtacatcaaacttggttttcttcttt
ccgtgtagtcggtggaagatatgccagatgtgaagtgtctttcgactgtttttcgaatcg
gttgtgagtcctttgaaatgtatagaactgtacttctctttgctcgaaaagcgtggcatt
gctggttgtggaggctgtccgtggaccagtcggcgaccggtttgtctactgtggcattaa
tggaggagggctcgattcgcggtatggttggcttcggctaaacagacgcttattgggctc
ttttcctgcggtgaaccgtagtcttatgtgacttggcttttgaattggctttgctggtgc
gaagtagagtgaagtagagtgacagtttcggctgtcgagggtcgacccatttgggaaatt
tatgcggtgcggcttcggtcgcgcagtatctcaattggacctgatatca
>EF174892
ccgtatcaaaccaattaattgggggtttgcttgacggcaactgcaggcatctttttgttg
ctggtggttgctgccgaaaaagccctatcatggcgagcgttcggacctcggtcggagcga
gtagctttattgtaaacccattcctaattactgaatatactgtggggacgaaagtctctg
cttttaactagatagcaactttcagcagtggatgtctaggctcgcacatcgatgaagaac
gctgcgaactgcgatacgtaatgcgaattgcaggattcagtgagtcatcgaaattttgaa
cgcatattgcactcccgggttcagcctcgggagtatgcctgtatcagtgtccgtacacca
accttggttttcttctttccgtgtagtcggtggaggatatgccagatatgaagtgtcttg
cggctgattttcggatcggctgcgagtccttttaaatgtacagaactgtacttctctttg
ctcgaaaagcgtggcgttgctggttgtgaagactgtccatgtggctagtcggcgatcggt
ttgtctactgtggcattaatggaggaatgttcgattcgcggtatgattggcttcggctaa
acagacgtttattggatgtttttcctgctatggtggtctgaactggtgaaccgtattcat
gtgtacttggtttttgaatcggctttgctggtgcgaagtagagtggcagtttaggctgtc
gagggtcgatccatttgggaaattttcgtagtgcgacctcggttgcg
>EF174891
cggaaaggattccattaccacacctaaaaactttccacgtgaaccgtatcaacccaatta
attgggggtttacttggcggcggctgctggcatagttttgctggctgctgctgctgccga
gtgagccctatcatggcgagtgttcggacctcggtctgagctagtagctttaattttaaa
cccattcttaattactgaatatactgtggggacgaaagtctctgcttttaactagatagc
aactttcagcagtggatgtctaggctcgcacatcgatgaagaacgctgcgaactgcgata
cgtaatgcgaattgcaggattcagtgagtcatcgaaattttgaacgcatattgcactacc
gggttacagctcgggagtatgcctgtatcagtgtccgtacatcaaacttggttttcttct
ttccgtgtagtcggtggaggatatgccagatgtgaagtgtcttgcgactggttttcggat
cggttgtgagtcctttgaaatgtatagaactgtacttctctttgctcgaaaagcgtggca
ttgctggttgtggaggctgtccgtgtggccagtcggcgatcggtttgtctgctgtggcat
taatggaggagtgttcgattcgcggtatggttggcttcggctaaacagacgcttattggg
ctctcttcctgctgtggcggtatgaactggtgaaccgtagtcatgtgtgacttggctttt
gaatcggctttgctggtgcgaagtagagtgacagtttcggctgtcgagggtcgacccatt
tgggaaatttatgcggtgcggcttcggtcgcgcagcatctcaattggacctgatatcagg
caagattacccgctgaacttaagcatatta
>EF174890
cggaaaggattccattaccacacctaaaaactttccacgtgaaccgtatcaacccaatta
attgggggtttacttggcggcggctgctggcatagttttgctggctgctgctgccgagtg
agccctatcatggcgagtgtttggacctcggtctgagctagtagctttaatttcaaaccc
attcttaattactgaatatactgtggggacgaaagtctctgcttttaactagatagcaac
tttcagcagtggatgtctaggctcgcacatcgatgaagaacgctgcgaactgcgatacgt
aatgcgaattgcaggattcagtgagtcatcgaaattttgaacgcatattgcacaaccggg
gaccatcccgggagtatgcctgtatcagtgtccgtacatcaaacttggttttcttctttc
cgtgtagtcggtggaagatatgccagatgtgaagtgtctttcgactggttttcgaattgg
ttgtgagtcctttgaaatgtatagaactgtacttctctttgctcgaaaagcgtggcattg
ctggttgtggaggctgttcgtgtgaccagtcggcgatcggtttgtctgctgtagcattaa
tggaggagtgttcgattcgcggtatggttggcttctgctaaacagacgcttattgggctc
tctttctgctgtggcggtatgaactggtgaaccgtagtcatgtgtgacttggcttttgaa
ttggctttgctggtgcgaagtagagtgacagtttcggctgtcgagggtcgacccatttgg
gaaatttatgcagtgcggcttcggtcgcgcagtatctcaattggacc
>EF174889
cggaaaggattccattaccacacctaaaaactttccacgtgaaccgtatcaacccaatta
attgggggtttacttggcggcggctgctggcatagttttgctggctgctgctgccgagtg
agccctatcatggcgagtgtttggacctcggtctgagctagtagctttaatttcaaaccc
attcttaattactgaatatactgtggggacgaaagtctctgcttttaactagatagcaac
tttcagcagtggatgtctaggctcgcacatcgatgaagaacgctgcgaactgcgatacgt
aatgcgaattgcaggattcagtgagtcatcgaaattttgaacgcatattgcacaaccggg
gaccatcccgggagtatgcctgtatcagtgtccgtacatcaaacttggttttcttctttc
cgtgtagtcggtggaagatatgccagatgtgaagtgtctttcgactggttttcgaatcgg
ttgtgagtcctttgaaatgtatagaactgtacttctctttgctcgaaaagcgtggcattg
ctggttgtggaggctgttcgtgtgaccagtcggcgatcggtttgtctgctgtagcattaa
tggaggagtgttcgattcgcggtatggttggcttcggctaaacagacgcttattgggctc
tctttctgctgtggcggtatgaactggtgaaccgtagtcatgtgtgacttggcttttgaa
ttggctttgctggtgcgaagtagagtgacagtttcggctgtcgagggtcgacccatttgg
gaaatttatgcggtgcggcttcggtcgcgcagtatctcaattggacctgatatcaggcaa
gattacccgctgaacttaagcatattaataaagc
>EF174888
atcattaccacacctaaaaactttccacgtgaaccgtatcaaaccaattaattgggggtt
tgcttggcggaaactgcaggcatctttttgttgccggtggttgctgccgaaaaagcccta
tcatggcgagggttcggacttcggtcggagccagtagcttattgtaaacccattcctaat
tactgaatatactgtggggacgaaagtctctgcttttaactagatagcaactttcagcag
tggatgtctaggctcgcacatcgatgaagaacgctgcgaactgcgatacgtaatgcgaat
tgcaagattcagtgagtcatcgaaattttgaacgcatattgcactcccgggttcagcctc
gggagtatgcctgtatcagtgtccgtacaccaaccttggttttcttctttccgtgtagtc
ggtggaggatatgccagatgtgaagtgtcttgcggctggttttcggatcggctgcgagtc
cttttaaatgtacagaactgtacttctctttgctcgaaaagcgtggcgttgctggttgtg
aagactgtccatgtggctagtcggcgatcagtttgtctattgtggcattaatggaggaat
gttcgattcgcggtatgattggcttcggctaaacagacgtttattggatgtttttcctgc
tatggtggtattaactgatgaaccgtattcatgtgtacttggtttttgaatcggctttgc
tggtgcgaagtagagtgacagtttaggctgtcgaggggtcgatccatttgggaaatttac
gtagtgcggcttcggtcgcg
>EF174887
cggaaaggattccattaccacacctaaaaactttccacgtgaaccgtatcaacccaatta
attgggggtttacttggcggcggctgctggcatagttttgctggctgctgctgccgagtg
agccctatcatggcgagtgtttggacctcggtctgagctagtagctttaattttaaaccc
attcttaattactgaatatactgtggggacgaaagtctctgcttttaactagatagcaac
tttcagcagtggatgtctaggctcgcacatcgatgaagaacgctgcgaactgcgatacgt
aatgcgaattgcaggattcagtgagtcatcgaaattttgaacgcatattgcacaaccggg
gaccatcccgggagtatgcctgtatcagtgtccgtacatcaaacttggttttcttctttc
cgtgtagtcggtggaagatatgccagatgtgaagtgtctttcgactggttttcgaatcgg
ttgtgagtcctttgaaatgtatagaactgtacttctctttgctcgaaaagcgtggcattg
ctggttgtggaggctgttcgtgtgaccagtcggcgatcggtttgtctgctgtagcattaa
tgaaggagtgttcgattcgcggtatggttggcttcggctaaacagacgcttattgggctc
tctttctgctgtggcggtatgaactggtgaaccgtagtcatgtgtgacttggcttttgaa
ttggctttgctggtgcgaagtagagtgacagtttcggctgtcgagggtcgacccatttgg
gaaatttatgcggtgcggcttcggtcgcgcagtatctcaattggacctgatatcaggcaa
gattacccgctgaacttaagcatattaataaagc
>DQ409815
ccacacctaaaaactttccacgtgaactgtatcaaccccattaattgggggttttgtttg
gcggtgatcgctagcttaattgctggttgattactgctaggcgagccctatcatggcgag
cgtttgggcttcggtctgaactagtagcttttattttaaaccctttcttaattactgatt
atactgtggggacgaaagtctctgcttttaactagatagcaactttcagcagtggatgtc
taggctcgcacatcgatgaagaacgctgcgaactgcgatacgtaatgcgaattgcaggat
tcagtgagtcatcgaaattttgaacgcatattgcacttccgggttagtcctgggagtatg
cctgtatcagtgtccgtacatcaaacttggttttcttctttccgtgtagtcggtggagga
tatgccagatgtgaagtgtcttgcggctaattttcgaattgactgcgagtcctttgaaat
gtacagaactgtacttctctttgctcgaaaagtgtggcgttgctggttgtgaaggctgtc
catgtgaccagtcggcgatcggtttgtctgctatggcattaatggaggaatatttaattc
gcggtatgattagcttcggctgaacaggcgcttattggacgtttttcctgttgtggcggt
atgaactgatgaaccgtagtcgtgtgtgacttggcttttgaattggctttgctattgcga
agtagagtggcagtttcgactgtcgagggtcgacccatttgggaactatgtgttgtgtgg
cttcggtcgcgcggcatctcaa
>EU391654
tccgtaggtgaacctgcggaaggatcattaccacacctaaaaaactttccacgtgaaccg
tatcaaccaacataattgggggtttatttggcggcggctgctggcattttgtgctggctg
gctgctactgggcaagccctatcgcgagcgtttgggccttggcctgagctagtagctttt
attttaaaccattcttaattactgattatactgtggggacgaaagtctctgcttttaact
agatagcaactttcagcagtggatgtctaggctcgcacatcgatgaagaacgctgcgaac
tgcgatacgtaatgcgaattgcaggattcagtgagtcatcgaaattttgaacgcatattg
cacttccgggttagtcctggaagtatgcctgtatcagtgtccgtacatcaaacttggttt
tcttctttccgtgtagtcggtggaggatatgccagatgtgaagtgtcttgcggctgattt
tcggatcggctgcgagtcctttgaaatgtacagaactgtacttctctttgctcgaaaagc
atggcgttgctgattgtggaggccgtccgcgtggccagtcggcgatcggtttgtctgctg
tggcttaatggaggagtgtttgattcgcggtatgattggcttcggctgaacaggcgctta
ttggacgttctttctgctatggcggtatggactgatgaaccgtagctatgcgttgacttg
gcttttgaattggctttgctgttgcgaagtagagtggcagtttcagctgtcgagggtcga
cccatttgggaaattgtgctgtgcggcttcggtcgtgtggcatctcaattggacctgata
tcaggcaagattacccgctgaacttaagcatatcaataagcggaggaa
>EU369694
ggctggctgctactgggcaagccctatcgcgagcgtttgggccttggcctgagctagtag
cttttattttaaaccattcttaattactgattatactgtggggacgaaagtctctgcttt
taactagatagcaactttcagcagtggatgtctaggctcgcacatcgatgaagaacgctg
cgaactgcgatacgtaatgcgaattgcaggattcagtgagtcatcgaaattttgaacgca
tattgcacttccgggttagtcctggaagtatgcctgtatcagtgtccgtacatcaaactt
ggttttcttctttccgtgtagtcggtggaggatatgccagatgtgaagtgtcttgcggct
gattttcggatcggctgcgagtcctttgaaatgtacagaactgtacttctctttgctcga
aaagcatggcgttgctgattgtggaggctgtccgcgtggccagtcggcgatcggtttgtc
tgctgtggcttaatggaggagtgtttgattcgcggtatgattggcttcggctgaacaggc
gcttattggacgttctttctgctatggcggtatggactgatgaaccgtagctatgcgttg
acttggcttttgaattggctttgctgttgcgaagtagagtggcagtttcagctgtcgagg
gtcgacccatttgggaaattgtgctgtgcggcttc
>EU295529
attgatgggaacttttttaaacctcgccatttagaggaaggtgaagtcgtaacaaggttt
ccgtaggtgaacctgcggaaggatcattaccacacctaaaaactttccacgtgaaccgta
tcaacccaattaattgggggtttcgttggcggctgttgctggcatgtttttgctggctgg
cagctgctgagtaagccctatcatggcgagtgctctgatctcggtcggagctagtagctt
caattttaaaccctttcttaaatactgaatatactgtagggacgaaagtctctgctttta
actagatagcaactttcagcagtggatgtctaggctcgcacatcgatgaagaacgctgcg
aactgcgatacgtaatgcgaattgcaggattcagtgagtcatcgaaattttgaacgcata
ttgcacttccgggttagccctgggagtatgcctgtatcagtgtccgtacatcaaacttgg
ttttcttctttccgtgtagtcggtggaggatatgccagatgtgaagtgtcttgcggttga
ttttcggatcggctgcgagtcctttgaaatgtacagaactgtattctctttgttcgaaaa
gcatggcgttgctggttgtgaaggctgtccgtgtggctagtcggcgatcggtttgtctgc
tatggcgataatggaggagtgttcgattcgcggtatggttggcttcggctgaacagacgc
ttattggatattctttctgctgtggcggtataactggtgaaccgtattcatatgtgactt
ggcttttgaattggctttgctgttgcgaagtagagtggcagtttcggctgtcgagggtca
acccatttgggaaatttgtgttgtgcgacttcggttgcgtggcatctcaattggacctga
tatcaggcaagattacccgctgaacttaag
>DQ885385
ccacacctaaaaactttccacgtgaaccgtatcaacccaattaattgggggtttacttgg
cggctgctggtggcatgtttttgctggctggctactgctgagcgaaccctatcatggcga
gtgttctgacctcggttggagctagtagcttaaattgtaaacccattcttaaatactgat
tatactgtggggacgaaagtctctgcttttaactagatagcaactttcagcagtggatgt
ctaggctcgcacatcgatgaagaacgctgcgaactgcgatacgtaatgcgaattgcagga
ttcagtgagtcatcgaaattttgaacgcatattgcacttccgggttatccctgggagtat
gcctgtatcagtgtccgtacatcaaacttggttttcttctttccgtgtagtcggtggagg
atatgccagatgtgaagtgtcttgcggctggttttcggatcggctgtgagtcctttgaaa
tgtatggaactgactctctttgttcgaaaagcgtggcgctgctggttgtgaaggctgtca
gtatggctagtcggcgaccggtttgtctgctatggtatcaatggaggagtgttcgattcg
cggtatgattggcttcggctaaacaggcgcttattgaacgttcttcctgctatggcggta
cgaactggtgaaccgtagttcatgcatgacttggc
>DQ885384
ccacacctaaaaactttccacgtgaaccgtatcaacccaattaattgggggtttcgttgg
cggctgttgctggcatgtttttgctggctggcagctgctgagtaagccctatcatggcga
gtgctctgatctcggtcggagctagtagcttcaattttaaaccctttcttaaatactgaa
tatactgtagggacgaaagtctctgcttttaactagatagcaactttcagcagtggatgt
ctaggctcgcacatcgatgaagaacgctgcgaactgcgatacgtaatgcgaattgcagga
ttcagtgagtcatcgaaattttgaacgcatattgcacttccgggttagccctgggagtat
gcctgtatcagtgtccgtacatcaaacttggttttcttctttccgtgtagtcggtggagg
atatgccagatgtgaagtgtcttgcggttgattttcggatcggctgcgagtcctttgaaa
tgtacagaactgtattctctttgttcgaaaagcatggcgttgctggttgtgaaggctgtc
cgtgtggctagtcggcgatcggtttgtctgctatggcgataatggaggagtgttcgattc
gcggtatggttggcttcggctgaacagacgcttattggatattcttcctgctgtggcggt
ataactggtgaaccgtattcatatgtgacttggcttttgaattggctttgctattgcgaa
gtagagtggcagtttcggctgtcgagggtcaacccatttgggaaatttgtgttgtgcgac
ttcggttgcg
>DQ885383
ccacacctaaaaactttccacgtgaaccgtatcaacccaattaattgggggtttcgttgg
cggctgttgctggcatgtttttgctggctggcagctgctgagtaagccctatcatggcga
gtgctctgatctcggtcggagctagtagcttcaattttaaaccctttcttaaatactgaa
tatactgtagggacgaaagtctctgcttttaactagatagcaactttcagcagtggatgt
ctaggctcgcacatcgatgaagaacgctgcgaactgcgatacgtaatgcgaattgcagga
ttcagtgagtcatcgaaattttgaacgcatattgcacttccgggttagccctgggagtat
gcctgtatcagtgtccgtacatcaaacttggttttcttctttccgtgtagtcggtggagg
atatgccagatgtgaagtgtcttgcggttgattttcggatcggctgcgagtcctttgaaa
tgtacagaactgtattctctttgttcgaaaagcatggcgttgctggttgtgaaggctgtc
cgtgtggctagtcggcgatcggtttgtctgctatggcgataatggaggagtgttcgattc
gcggtatggttggcttcggctgaacagacgcttattggatattcttcctgctgtggcggt
ataactggtgaaccgtattcatatgtgacttggcttttgaattggctttgctattgcgaa
gtagagtggcagtttcggctgtcgagggtcaacccatttgggaaatttgtgttgtgcgac
ttcggttgcgtggcatctcaa
>DQ885382
ccacacctaaaaactttccacgtgaaccgtatcaacccaattaattgggggtttcgttgg
cggctgttgctggcatgtttttgctggctggcagctgctgagtaagccctatcatggcga
gtgctctgatctcggtcggagctagtagcttcaattttaaaccctttcttaaatactgaa
tatactgtagggacgaaagtctctgcttttaactagatagcaactttcagcagtggatgt
ctaggctcgcacatcgatgaagaacgctgcgaactgcgatacgtaatgcgaattgcagga
ttcagtgagtcatcgaaattttgaacgcatattgcacttccgggttagccctgggagtat
gcctgtatcagtgtccgtacatcaaacttggttttcttctttccgtgtagtcggtggagg
atatgccagatgtgaagtgtcttgcggttgattttcggatcggctgcgagtcctttgaaa
tgtacagaactgtattctctttgttcgaaaagcatggcgttgctggttgtgaaggctgtc
cgtgtggctagtcggcgatcggtttgtccgctatggcgataatggaggagtgttcgattc
gcggtatggttggcttcggctgaacagacgcttattggatattcttcctgctgtggcggt
ataactggtgaaccgtattcatatgtgacttggcttttgaattggctttgctattgcgaa
gtagagtggcagtttcggctgtcgagggtcaacccatttgggaaatttgtgttgtgcgac
ttcggttgcgtggcatctcaa
>DQ885381
ccacacctaaaaactttccacgtgaaccgtatcaacccaattaattgggggtttcgttgg
cggctgttgctggcatgtttttgctggctggcagctgctgagtaagccctatcatggcga
gtgctctgatctcggtcggagctagtagcttcaattttaaaccctttcttaaatactgaa
tatactgtagggacgaaagtctctgcttttaactagatagcaactttcagcagtggatgt
ctaggctcgcacatcgatgaagaacgctgcgaactgcgatacgtaatgcgaattgcagga
ttcagtgagtcatcgaaattttgaacgcatattgcacttccgggttagccctgggagtat
gcctgtatcagtgtccgtacatcaaacttggttttcttctttccgtgtagtcggtggagg
atatgccagatgtgaagtgtcttgcggttgattttcggatcggctgcgagtcctttgaaa
tgtacagaactgtattctctttgttcgaaaagcatggcgttgctggttgtgaaggctgtc
cgtgtggctagtcggcgatcggtttgtccgctatggcgataatggaggagtgttcgattc
gcggtatggttggcttcggctgaacagacgcttattggatattcttcctgctgtggcggt
ataactggtgaaccgtattcatatgtgacttggcttttgaattggctttgctattgcgaa
gtagagtggcagtttcggctgtcgagggtcaacccatttgggaaatttgtgttgtgcgac
ttcggttgcgtggcatctcaa
>DQ885380
ccacacctaaaaactttccacgtgaaccgtatcaacccaattaattgggggtttcgttgg
cggctgttgctggcatgtttttgctggctggcagctgctgagtaagccctatcatggcga
gtgctctgatctcggtcggagctagtagcttcaattttaaaccctttcttaaatactgaa
tatactgtagggacgaaagtctctgcttttaactagatagcaactttcagcagtggatgt
ctaggctcgcacatcgatgaagaacgctgcgaactgcgatacgtaatgcgaattgcagga
ttcagtgagtcatcgaaattttgaacgcatattgcacttccgggttagccctgggagtat
gcctgtatcagtgtccgtacatcaaacttggttttcttctttccgtgtagtcggtggagg
atatgccagatgtgaagtgtcttgcggttgattttcggatcggctgcgagtcctttgaaa
tgtacagaactgtattctctttgttcgaaaagcatggcgttgctggttgtgaaggctgtc
cgtgtggctagtcggcgatcggtttgtctgctatggcgataatggaggagtgttcgattc
gcggtatggttggcttcggctgaacagacgcttattggatattcttcctgctgtggcggt
ataactggtgaaccgtattcatatgtgacttggcttttgaattggctttgctattgcgaa
gtagagtggcagtttcggctgtcgagggtcaacccatttgggaaatttgtgttgtgcgac
ttcggttgcgtggcatctcaa
>DQ885379
ccacacctaaaaactttccacgtgaaccgtatcaacccaattaattgggggtttcgttgg
cggctgttgctggcatgtttttgctggctggcagctgctgagtaagccctatcatggcga
gtgctctgatctcggtcggagctagtagcttcaattttaaaccctttcttaaatactgaa
tatactgtagggacgaaagtctctgcttttaactagatagcaactttcagcagtggatgt
ctaggctcgcacatcgatgaagaacgctgcgaactgcgatacgtaatgcgaattgcagga
ttcagtgagtcatcgaaattttgaacgcatattgcacttccgggttagccctgggagtat
gcctgtatcagtgtccgtacatcaaacttggttttcttctttccgtgtagtcggtggagg
atatgccagatgtgaagtgtcttgcggttgattttcggatcggctgcgagtcctttgaaa
tgtacagaactgtattctctttgttcgaaaagcatggcgttgctggttgtgaaggctgtc
cgtgtggctagtcggcgatcggtttgtctgctatggcgataatggaggagtgttcgattc
gcggtatggttggcttcggctgaacagacgcttattggatattcttcctgctgtggcggt
ataactggtgaaccgtattcatatgtgacttggcttttgaattggctttgctattgcgaa
gtagagtggcagtttcggctgtcgagggtcaacccatttgggaaatttgtgttgtgcgac
ttcggttgcgtggcatctcaa
>DQ885378
ccacacctaaaaactttccacgtgaaccgtatcaacccaattaattgggggtttcgttgg
cggctgttgctggcatgtttttgctggctggcagctgctgagtaagccctatcatggtga
gtgctctgatctcggtcggagctagtagcttcaattttaaaccctttcttaaatactgaa
tatactgtagggacgaaagtctctgcttttaactagatagcaactttcagcagtggatgt
ctaggctcgcacatcgatgaagaacgctgcgaactgcgatacgtaatgcgaattgcagga
ttcagtgagtcatcgaaattttgaacgcatattgcacttccgggttagccctgggagtat
gcctgtatcagtgtccgtacatcaaacttggttttcttctttccgtgtagtcggtggagg
atatgccagatgtgaagtgtcttgcggttgattttcggatcggctgcgagtcctttgaaa
tgtacagaactgtattctctttgttcgaaaagcatggcgttgctggttgtgaaggctgtc
cgtgtggctagtcggcgatcggtttgtccgctatggcgataatggaggagtgttcgattc
gcggtatggttggcttcggctgaacagacgcttattggatattcttcctgctgtggcggt
ataactggtgaaccgtattcatatgtgacttggcttttgaattggctttgctattgcgaa
gtagagtggcagtttcggctgtcgagggtcaacccatttgggaaatttgtgttgtgcgac
ttcggttgcgtggcatctcaa
>DQ885377
ccacacctaaaaactttccacgtgaaccgtatcaacccaattaattgggggtttcgttgg
cggctgttgctggcatgtttttgctggctggcagctgctgagtaagccctatcatggcga
gtgctctgatctcggtcggagctagtagcttcaattttaaaccctttcttaaatactgaa
tatactgtagggacgaaagtctctgcttttaactagatagcaactttcagcagtggatgt
ctaggctcgcacatcgatgaagaacgctgcgaactgcgatacgtaatgcgaattgcagga
ttcagtgagtcatcgaaattttgaacgcatattgcacttccgggttagccctgggagtat
gcctgtatcagtgtccgtacatcaaacttggttttcttctttccgtgtagtcggtggagg
atatgccagatgtgaagtgtcttgcggttgattttcggatcggctgcgagtcctttgaaa
tgtacagaactgtattctctttgttcgaaaagcatggcgttgctggttgtgaaggctgtc
cgtgtggctagtcggcgatcggtttgtctgctatggcgataatggaggagtgttcgattc
gcggtatggttggcttcggctgaacagacgcttattggatattcttcctgctgtggcggt
ataactggtgaaccgtattcatatgtgacttggcttttgaattggctttgctattgcgaa
gtagagtggcagtttcggctgtcgagggtcaacccatttgggaaatttgtgttgtgcgac
ttcggttgcgtggcatctcaa
>DQ885376
ccacacctaaaaactttccacgtgaaccgtatcaacccaattaattgggggtttcgttgg
cggctgttgctggcatgtttttgctggctggcagctgctgagtaagccctatcatggcga
gtgctctgatctcggtcggagctagtagcttcaattttaaaccctttcttaaatactgaa
tatactgtagggacgaaagtctctgcttttaactagatagcaactttcagcagtggatgt
ctaggctcgcacatcgatgaagaacgctgcgaactgcgatacgtaatgcgaattgcagga
ttcagtgagtcatcgaaattttgaacgcatattgcacttccgggttagccctgggagtat
gcctgtatcagtgtccgtacatcaaacttggttttcttctttccgtgtagtcggtggagg
atatgccagatgtgaagtgtcttgcggttgattttcggatcggctgcgagtcctttgaaa
tgtacagaactgtattctctttgttcgaaaagcatggcgttgctggttgtgaaggctgtc
cgtgtggctagtcggcgatcggtttgtctgctatggcgataatggaggagtgttcgattc
gcggtatggttggcttcggctgaacagacgcttattggatattcttcctgctgtggcggt
ataactggtgaaccgtattcatatgtgacttggcttttgaattggctttgctattgcgaa
gtagagtggcagtttcggctgtcgagggtcaacccatttgggaaatttgtgttgtgcgac
ttcggttgcgtggcatctcaa
>DQ885375
ccacacctaaaaactttccacgtgaaccgtatcaaccctataaattgggggttcaactgg
cggttgctgctggcatctttttgctggctggcgactgctgagcgaaccctatcatggcga
gcgttctgacctcggttggagctagtagcgtaattttaaacccattcttaaatactgaac
atactgtggggacgaaagtctctgcttttaactagatagcaactttcagcagtggatgtc
taggctcgcacatcgatgaagaacgctgcgaactgcgatacgtaatgcgaattgcaggat
tcagtgagtcatcgaaattttgaacgcatattgcacttccgggttatccctgggagtatg
cctgtatcagtgtccgtacatcaaacttggttttcttctttccgtgtagtcggtggagga
tatgccagatgtgaagtgtcttgcggctggttttcggatcggctgtgagtcctttgaaat
gtacagaactgactctctttgtttgaaaagcgtggcgttgctggttgtggaggctgtcag
tatggctagtcggcgaccggtttgtctgctatggcatcatggaggagtgttcgattcgcg
gtatggttggcttcggctaaacaggcgcttattggacgttctttctgctatggcggtatg
aactggtgaaccgtagttcatgcatgacttggcttttgaatcggctttgctgtgcgaagt
agagtgacagtttcggctgtcgagggtcgacccatttgggaacttgtgctgtgcgacttc
ggttgcgtggcatctcaa
>DQ885374
ccacacctaaaaactttccacgtgaaccgtatcaaccctataaattgggggttcaactgg
cggttgctgctggcatctttttgctggctggcgactgctgagcgaaccctatcatggcga
gcgttctgacctcggttggagctagtagcgtaattttaaacccattcttaaatactgaac
atactgtggggacgaaagtctctgcttttaactagatagcaactttcagcagtggatgtc
taggctcgcacatcgatgaagaacgctgcgaactgcgatacgtaatgcgaattgcaggat
tcagtgagtcatcgaaattttgaacgcatattgcacttccgggttatccctgggagtatg
cctgtatcagtgtccgtacatcaaacttggttttcttctttccgtgtagtcggtggagga
tatgccagatgtgaagtgtcttgcggctggttttcggatcggctgtgagtcctttgaaat
gtacagaactgactctctttgtttgaaaagcgtggcgttgctggttgtggaggctgtcag
tatggctagtcggcgaccggtttgtctgctatggcatcatggaggagtgttcgattcgcg
gtatggttggcttcggctaaacaggcgcttattggacgttctttctgctatggcggtatg
aactggtgaaccgtagttcatgcatgacttggcttttgaatcggctttgctgtgcgaagt
agagtgacagtttcggctgtcgagggtcgacccatttgggaacttgtgctgtgcgacttc
ggttgcgtggcatctcaa
>DQ885373
ccacacctaaaaactttccacgtgaaccgtatcaacccaattaattgggggtttcgttgg
cggctgttgctggcatgtttttgctggctggcagctgctgagtaagccctatcatggcga
gtgctctgatctcggtcggagctagtagcttcaattttaaaccctttcttaaatactgaa
tatactgtagggacgaaagtctctgcttttaactagatagcaactttcagcagtggatgt
ctaggctcgcacatcgatgaagaacgctgcgaactgcgatacgtaatgcgaattgcagga
ttcagtgagtcatcgaaattttgaacgcatattgcacttccgggttagccctgggagtat
gcctgtatcagtgtccgtacatcaaacttggttttcttctttccgtgtagtcggtggagg
atatgccagatgtgaagtgtcttgcggttgattttcggatcggctgcgagtcctttgaaa
tgtacagaactgtattctctttgttcgaaaagcatggcgttgctggttgtgaaggctgtc
cgtgtggctagtcggcgatcggtttgtctgctatggcgataatggaggagtgttcgattc
gcggtatggttggcttcggctgaacagacgcttattggatattcttcctgctgtggcggt
ataactggtgaaccgtattcatatgtgacttggcttttgaattggctttgctgttgcgaa
gtagagtggcagtttcggctgtcgagggtcaacccatttgggaaatttgtgttgtgcgac
ttcggttgcgtggcatctcaa
>DQ885372
ccacacctaaaaactttccacgtgaaccgtatcaacccaattaattgggggtttcgttgg
cggctgttgctggcatgtttttgctggctggcagctgctgagtaagccctatcatggcga
gtgctctgatctcggtcggagctagtagcttcaattttaaaccctttcttaaatactgaa
tatactgtagggacgaaagtctctgcttttaactagatagcaactttcagcagtggatgt
ctaggctcgcacatcgatgaagaacgctgcgaactgcgatacgtaatgcgaattgcagga
ttcagtgagtcatcgaaattttgaacgcatattgcacttccgggttagccctgggagtat
gcctgtatcagtgtccgtacatcaaacttggttttcttctttccgtgtagtcggtggagg
atatgccagatgtgaagtgtcttgcggttgattttcggatcggctgcgagtcctttgaaa
tgtacagaactgtattctctttgttcgaaaagcatggcgttgctggttgtgaaggctgtc
cgtgtggctagtcggcgatcggtttgtctgctatggcgataatggaggagtgttcgattc
gcggtatggttggcttcggctgaacagacgcttattggatattcttcctgctgtggcggt
ataactggtgaaccgtattcatatgtgacttggcttttgaattggctttgctattgcgaa
gtagagtggcagtttcggctgtcgagggtcaacccatttgggaaatttgtgttgtgcgac
ttcggttgcgtggcatctcaa
>DQ885371
ccacacctaaaaactttccacgtgaaccgtatcaacccaattaattgggggtttcgttgg
cggctgttgctggcatgtttttgctggctggcagctgctgagtaagccctatcatggcga
gtgctctgatctcggtcggagctagtagcttcaattttaaaccctttcttaaatactgaa
tatactgtagggacgaaagtctctgcttttaactagatagcaactttcagcagtggatgt
ctaggctcgcacatcgatgaagaacgctgcgaactgcgatacgtaatgcgaattgcagga
ttcagtgagtcatcgaaattttgaacgcatattgcacttccgggttagccctgggagtat
gcctgtatcagtgtccgtacatcaaacttggttttcttctttccgtgtagtcggtggagg
atatgccagatgtgaagtgtcttgcggttgattttcggatcggctgcgagtcctttgaaa
tgtacagaactgtattctctttgttcgaaaagcatggcgttgctggttgtgaaggctgtc
cgtgtggctagtcggcgatcggtttgtctgctatggcgataatggaggagtgttcgattc
gcggtatggttggcttcggctgaacagacgcttattggatattcttcctgctgtggcggt
ataactggtgaaccgtattcatatgtgacttggcttttgaattggctttgctattgcgaa
gtagagtggcagtttcggctgtcgagggtcaacccatttgggaaatttgtgttgtgcgac
ttcggttgcgtggcatctcaa
>DQ885370
ccacacctaaaaactttccacgtgaaccgtatcaacccaattaattgggggtttcgttgg
cggctgttgctggcatgtttttgctggctggcagctgctgagtaagccctatcatggcga
gtgctctgatctcggtcggagctagtagcttcaattttaaaccctttcttaaatactgaa
tatactgtagggacgaaagtctctgcttttaactagatagcaactttcagcagtggatgt
ctaggctcgcacatcgatgaagaacgctgcgaactgcgatacgtaatgcgaattgcagga
ttcagtgagtcatcgaaattttgaacgcatattgcacttccgggttagccctgggagtat
gcctgtatcagtgtccgtacatcaaacttggttttcttctttccgtgtagtcggtggagg
atatgccagatgtgaagtgtcttgcggttgattttcggatcggctgcgagtcctttgaaa
tgtacagaactgtattctctttgttcgaaaagcatggcgttgctggttgtgaaggctgtc
cgtgtggctagtcggcgatcggtttgtctgctatggcgataatggaggagtgttcgattc
gcggtatggttggcttcggctgaacagacgcttattggatattcttcctgctgtggcggt
ataactggtgaaccgtattcatatgtgacttggcttttgaattggctttgctattgcgaa
gtagagtggcagtttcggctgtcgagggtcaacccatttgggaaatttgtgttgtgcgac
ttcggttgcgtggcatctcaa
>DQ885369
ccacacctaaaaactttccacgtgaaccgtatcaacccaattaattgggggtttcgttgg
cggctgttgctggcatgtttttgctggctggcagctgctgagtaagccctatcatggcga
gtgctctgatctcggtcggagctagtagcttcaattttaaaccctttcttaaatactgaa
tatactgtagggacgaaagtctctgcttttaactagatagcaactttcagcagtggatgt
ctaggctcgcacatcgatgaagaacgctgcgaactgcgatacgtaatgcgaattgcagga
ttcagtgagtcatcgaaattttgaacgcatattgcacttccgggttagccctgggagtat
gcctgtatcagtgtccgtacatcaaacttggttttcttctttccgtgtagtcggtggagg
atatgccagatgtgaagtgtcttgcggttgattttcggatcggctgcgagtcctttgaaa
tgtacagaactgtattctctttgttcgaaaagcatggcgttgctggttgtgaaggctgtc
cgtgtggctagtcggcgatcggtttgtccgctatggcgataatggaggagtgttcgattc
gcggtatggttggcttcggctgaacagacgcttattggatattcttcctgctgtggcggt
ataactggtgaaccgtattcatatgtgacttggcttttgaattggctttgctattgcgaa
gtagagtggcagtttcggctgtcgagggtcaacccatttgggaaatttgtgttgtgcgac
ttcggttgcgtggcatctcaa
>DQ885368
ccacacctaaaaactttccacgtgaaccgtatcaacccaattaattgggggtttcgttgg
cggctgttgctggcatgtttttgctggctggcagctgctgagtaagccctatcatggcga
gtgctctgatctcggtcggagctagtagcttcaattttaaaccctttcttaaatactgaa
tatactgtagggacgaaagtctctgcttttaactagatagcaactttcagcagtggatgt
ctaggctcgcacatcgatgaagaacgctgcgaactgcgatacgtaatgcgaattgcagga
ttcagtgagtcatcgaaattttgaacgcatattgcacttccgggttagccctgggagtat
gcctgtatcagtgtccgtacatcaaacttggttttcttctttccgtgtagtcggtggagg
atatgccagatgtgaagtgtcttgcggttgattttcggatcggctgcgagtcctttgaaa
tgtacagaactgtattctctttgttcgaaaagcatggcgttgctggttgtgaaggctgtc
cgtgtggctagtcggcgatcggtttgtctgctatggcgataatggaggagtgttcgattc
gcggtatggttggcttcggctgaacagacgcttattggatattcttcctgctgtggcggt
ataactggtgaaccgtattcatatgtgacttggcttttgaattggctttgctattgcgaa
gtagagtggcagtttcggctgtcgagggtcaacccatttgggaaatttgtgttgtgcgac
ttcggttgcgtggcatctcaa
>DQ885367
ccacacctaaaaactttccacgtgaaccgtatcaacccaattaattgggggtttcgttgg
cggctgttgctggcatgtttttgctggctggcagctgctgagtaagccctatcatggcga
gtgctctgatctcggtcggagctagtagcttcaattttaaaccctttcttaaatactgaa
tatactgtagggacgaaagtctctgcttttaactagatagcaactttcagcagtggatgt
ctaggctcgcacatcgatgaagaacgctgcgaactgcgatacgtaatgcgaattgcagga
ttcagtgagtcatcgaaattttgaacgcatattgcacttccgggttagccctgggagtat
gcctgtatcagtgtccgtacatcaaacttggttttcttctttccgtgtagtcggtggagg
atatgccagatgtgaagtgtcttgcggttgattttcggatcggctgcgagtcctttgaaa
tgtacagaactgtattctctttgttcgaaaagcatggcgttgctggttgtgaaggctgtc
cgtgtggctagtcggcgatcggtttgtctgctatggcgataatggaggagtgttcgattc
gcggtatggttggcttcggctgaacagacgcttattggatattcttcctgctgtggcggt
ataactggtgaaccgtattcatatgtgacttggcttttgaattggctttgctattgcgaa
gtagagtggcagtttcggctgtcgagggtcaacccatttgggaaatttgtgttgtgcgac
ttcggttgcgtggcatctcaa
>DQ885366
ccacacctaaaaactttccacgtgaaccgtatcaacccaattaattgggggtttcgttgg
cggctgttgctggcatgtttttgctggctggcagctgctgagtaagccctatcatggcga
gtgctctgatctcggtcggagctagtagcttcaattttaaaccctttcttaaatactgaa
tatactgtagggacgaaagtctctgcttttaactagatagcaactttcagcagtggatgt
ctaggctcgcacatcgatgaagaacgctgcgaactgcgatacgtaatgcgaattgcagga
ttcagtgagtcatcgaaattttgaacgcatattgcacttccgggttagccctgggagtat
gcctgtatcagtgtccgtacatcaaacttggttttcttctttccgtgtagtcggtggagg
atatgccagatgtgaagtgtcttgcggttgattttcggatcggctgcgagtcctttgaaa
tgtacagaactgtattctctttgttcgaaaagcatggcgttgctggttgtgaaggctgtc
cgtgtggctagtcggcgatcggtttgtccgctatggcgatactggaggagtgttcgattc
gcggtatggttggcttcggctgaacagacgcttattggatattcttcctgctgtggcggt
ataactggtgaaccgtattcatatgtgacttggcttttgaattggctttgctattgcgaa
gtagagtggcagtttcggctgtcgagggtcaacccatttgggaaatttgtgttgtgcgac
ttcggttgcgtggcatctcaa
>DQ885365
ccacacctaaaaactttccacgtgaaccgtatcaacccaattaattgggggtttcgttgg
cggctgttgctggcatgtttttgctggctggcagctgctgagtaagccctatcatggcga
gtgctctgatctcggtcggagctagtagcttcaattttaaaccctttcttaaatactgaa
tatactgtagggacgaaagtctctgcttttaactagatagcaactttcagcagtggatgt
ctaggctcgcacatcgatgaagaacgctgcgaactgcgatacgtaatgcgaattgcagga
ttcagtgagtcatcgaaattttgaacgcatattgcacttccgggttagccctgggagtat
gcctgtatcagtgtccgtacatcaaacttggttttcttctttccgtgtagtcggtggagg
atatgccagatgtgaagtgtcttgcggttgattttcggatcggctgcgagtcctttgaaa
tgtacagaactgtattctctttgttcgaaaagcatggcgttgctggttgtgaaggctgtc
cgtgtggctagtcggcgatcggtttgtctgctatggcgataatggaggagtgttcgattc
gcggtatggttggcttcggctgaacagacgcttattggatattcttcctgctgtggcggt
ataactggtgaaccgtattcatatgtgacttggcttttgaattggctttgctattgcgaa
gtagagtggcagtttcggctgtcgagggtcaacccatttgggaaatttgtgttgtgcgac
ttcggttgcgtggcatctcaa
>DQ885364
ccacacctaaaaactttccacgtgaaccgtatcaacccaattaattgggggtttcgttgg
cggctgttgctggcatgtttttgctggctggcagctgctgagtaagccctatcatggcga
gtgctctgatctcggtcggagctagtagcttcaattttaaaccctttcttaaatactgaa
tatactgtagggacgaaagtctctgcttttaactagatagcaactttcagcagtggatgt
ctaggctcgcacatcgatgaagaacgctgcgaactgcgatacgtaatgcgaattgcagga
ttcagtgagtcatcgaaattttgaacgcatattgcacttccgggttagccctgggagtat
gcctgtatcagtgtccgtacatcaaacttggttttcttctttccgtgtagtcggtggagg
atatgccagatgtgaagtgtcttgcggttgattttcggatcggctgcgagtcctttgaaa
tgtacagaactgtattctctttgttcgaaaagcatggcgttgctggttgtgaaggctgtc
cgtgtggctagtcggcgatcggtttgtctgctatggcgataatggaggagtgttcgattc
gcggtatggttggcttcggctgaacagacgcttattggatattcttcctgctgtggcggt
ataactggtgaaccgtattcatatgtgacttggcttttgaattggctttgctattgcgaa
gtagagtggcagtttcggctgtcgagggtcaacccatttgggaaatttgtgttgtgcgac
ttcggttgcgtggcatctcaa
>DQ885363
ccacacctaaaaactttccacgtgaaccgtatcaacccaattaattgggggtttcgttgg
cggctgttgctggcatgtttttgctggctggcagctgctgagtaagccctatcatggcga
gtgctctgatctcggtcggagctagtagcttcaattttaaaccctttcttaaatactgaa
tatactgtagggacgaaagtctctgcttttaactagatagcaactttcagcagtggatgt
ctaggctcgcacatcgatgaagaacgctgcgaactgcgatacgtaatgcgaattgcagga
ttcagtgagtcatcgaaattttgaacgcatattgcacttccgggttagccctgggagtat
gcctgtatcagtgtccgtacatcaaacttggttttcttctttccgtgtagtcggtggagg
atatgccagatgtgaagtgtcttgcggttgattttcggatcggctgcgagtcctttgaaa
tgtacagaactgtattctctttgttcgaaaagcatggcgttgctggttgtgaaggctgtc
cgtgtggctagtcggcgatcggtttgtctgctatggcgataatggaggagtgttcgattc
gcggtatggttggcttcggctgaacagacgcttattggatattcttcctgctgtggcggt
ataactggtgaaccgtattcatatgtgacttggcttttgaattggctttgctattgcgaa
gtagagtggcagtttcggctgtcgagggtcaacccatttgggaaatttgtgttgtgcgac
ttcggttgcgtggcatctcaa
>DQ885362
ccacacctaaaaactttccacgtgaaccgtatcaacccaattaattgggggtttcgttgg
cggctgttgctggcatgtttttgctggctggcagctgctgagtaagccctatcatggcga
gtgctctgatctcggtcggagctagtagcttcaattttaaaccctttcttaaatactgaa
tatactgtagggacgaaagtctctgcttttaactagatagcaactttcagcagtggatgt
ctaggctcgcacatcgatgaagaacgctgcgaactgcgatacgtaatgcgaattgcagga
ttcagtgagtcatcgaaattttgaacgcatattgcacttccgggttagccctgggagtat
gcctgtatcagtgtccgtacatcaaacttggttttcttctttccgtgtagtcggtggagg
atatgccagatgtgaagtgtcttgcggttgattttcggatcggctgcgagtcctttgaaa
tgtacagaactgtattctctttgttcgaaaagcatggcgttgctggttgtgaaggctgtc
cgtgtggctagtcggcgatcggtttgtctgctatggcgataatggaggagtgttcgattc
gcggtatggttggcttcggctgaacagacgcttattggatattcttcctgctgtggcggt
ataactggtgaaccgtattcatatgtgacttggcttttgaattggctttgctattgcgaa
gtagagtggcagtttcggctgtcgagggtcaacccatttgggaaatttgtgttgtgcgac
ttcggttgcgtggcatctcaa
>DQ885361DQ886488
ccacacctaaaaactttccacgtgaaccgtatcaacccaattaattgggggtttcgttgg
cggctgttgctggcatgtttttgctggctggcagctgctgagtaagccctatcatggcga
gtgctctgatctcggtcggagctagtagcttcaattttaaaccctttcttaaatactgaa
tatactgtagggacgaaagtctctgcttttaactagatagcaactttcagcagtggatgt
ctaggctcgcacatcgatgaagaacgctgcgaactgcgatacgtaatgcgaattgcagga
ttcagtgagtcatcgaaattttgaacgcatattgcacttccgggttagccctgggagtat
gcctgtatcagtgtccgtacatcaaacttggttttcttctttccgtgtagtcggtggagg
atatgccagatgtgaagtgtcttgcggttgattttcggatcggctgcgagtcctttgaaa
tgtacagagctgtattctctttgttcgaaaagcatggcgttgctggttgtgaaggctgtc
cgtgtggctagtcggcgatcggtttgtccgctatggcgataatggaggagtgttcgattc
gcggtatggttggcttcggctgaacagacgcttattggatattcttcctgctgtggcggt
ataactggtgaaccgtattcatatgtgacttggcttttgaattggctttgctattgcgaa
gtagagtggcagtttcggctgtcgagggtcaacccatttgggaaatttgtgttgtgcgac
ttcggttgcgtggcatctcaa
>DQ886487
ccacacctaaaaactttccacgtgaaccgtatcaacccaattaattgggggtttcgttgg
cggctgttgctggcatgtttttgctggctggcagctgctgagtaagccctatcatggcga
gtgctctgatctcggtcggagctagtagcttcaattttaaaccctttcttaaatactgaa
tatactgtagggacgaaagtctctgcttttaactagatagcaactttcagcagtggatgt
ctaggctcgcacatcgatgaagaacgctgcgaactgcgatacgtaatgcgaattgcagga
ttcagtgagtcatcgaaattttgaacgcatattgcacttccgggttagccctgggagtat
gcctgtatcagtgtccgtacatcaaacttggttttcttctttccgtgtagtcggtggagg
atatgccagatgtgaagtgtcttgcggttgattttcggatcggctgcgagtcctttgaaa
tgtacagaactgtattctctttgttcgaaaagcatggcgttgctggttgtgaaggctgtc
cgtgtggctagtcggcgatcggtttgtctgctatggcgataatggaggagtgttcgattc
gcggtatggttggcttcggctgaacagacgcttattggatattctttctgctgtggcggt
ataactggtgaaccgtattcatatgtgacttggcttttgaattggctttgctattgcgaa
gtagagtggcagtttcggctgtcgagggtcaacccatttgggaaatttgtgttgtgcgac
ttcggttgcgtggcatctcaa
>EF141315
ccacacctaaaaactttccacgtgaaccgtatcaacccaataatttgggggttaatttgg
taatggctgctggcatctttttgttggctggctgttactgagtaagccctatcatggcga
gagtttggacctttgtctgaacaagtagctacgattgtaaaccctttcttaattactgaa
tatactgtggggacgaaagtctctgcttttaactagataacaactttcagcagtggatgt
ctaggctcgcacatcgatgaagaacgctgcgaactgcgatacgtaatgcgaattgcagga
ttcagtgagtcatcgaaattttgaacgcatattgcacttccgggttagtcctggaagtat
gcctgtatcagtgtccgtacaacaaacttggttttcttctttccgtttagtcggtggagg
atatgccagatgtgaagtgtcttgcgattgatttttgtatcggttgcgagtccttttaaa
cgtaaaacactgtacttctctttgctcgaaaagcgtggcgttgctgattgtgaaggctgt
ccatgtgaccagtcggcgatcgttttgtctactatggcgtttaatggagaaatatttgat
tcgcggtatgattggcttcggctgaacaggcgcttattgaatatttttcgtgctatggcg
gtatgaacttgatgaaccgtagtcgtatgttgacttggcttttgaattggctttgctgtt
gcgaagtagagtgacagtttcggctgtcgagggtcgaccgatttgggaaatttgtgtgat
gcgacttcggttgcgttgcatctcaactcgacctgatatcaggcaagattaccc
>EF141314
attaccacacctaaaaactttccacgtgaaccgtatcaacccaataatttgggggttaat
ttggtaatggctgctggcatctttttgttggctggctgttactgagtaagccctatcatg
gcgagagtttggacctttgtctgaacaagtagctacgattgtaaaccctttcttaattac
tgaatatactgtggggacgaaagtctctgcttttaactagataacaactttcagcagtgg
atgtctaggctcgcacatcgatgaagaacgctgcgaactgcgatacgtaatgcgaattgc
aggattcagtgagtcatcgaaattttgaacgcatattgcacttccgggttagtcctggaa
gtatgcctgtatcagtgtccgtacaacaaacttggttttcttctttccgtttagtcggtg
gaggatatgccagatgtgaagtgtcttgcgattgatttttgtatcggttgcgagtccttt
taaacgtaaaacactgtacttctctttgctcgaaaagcgtggcgttgctgattgtgaagg
ctgtccatgtgaccagtcggcgatcgttttgtctactatggcgtttaatggagaaatatt
tgattcgcggtatgattggcttcggctgaacaggcgcttattgaatatttttcgtgctat
ggcggtatgaacttgatgaaccgtagtcgtatgttgacttggcttttgaattggctttgc
tgttgcgaagtagagtgacagtttcggctgtcgagggtcgaccgatttgggaaatttgtg
tgatgcgacttcggt
>EF141313
ccacacctaaaaactttccacgtgaaccgtatcacccaataatttgggggttaatttggt
aatggctgctggcatctttttgttggctggctgttactgagtaagccctatcatggcgag
agtttggacctttgtctgaacaagtagctacgattgtaaaccctttcttaattactgaat
atactgtggggacgaaagtctctgcttttaactagataacaactttcagcagtggatgtc
taggctcgcacatcgatgaagaacgctgcgaactgcgatacgtaatgcgaattgcaggat
tcagtgagtcatcgaaattttgaacgcatattgcacttccgggttagtcctggaagtatg
cctgtatcagtgtccgtacaacaaacttggttttcttctttccgtttagtcggtggagga
tatgccagatgtgaagtgtcttgcgattgatttttgtatcggttgcgagtccttttaaac
gtaaaacactgtacttctctttgctcgaaaagcgtggcgttgctgattgtgaaggctgtc
catgtgaccagtcggcgatcgttttgtctactatggcgtttaatggagaaatatttgatt
cgcggtatgattggcttcggctgaacaggcgcttattgaatatttttcgtgctatggcgg
tatgaacttgatgaaccgtagtcgtatgttgacttggcttttgaattggctttgctgttg
cgaagtagagtgacagtttcggctgtcgagggtcgaccgatttgggaaatttgtgtgatg
cgacttcggttgcgttgcatctcaactcgacctgatatcaggcaagattacc
>EF141312
ccacacctaaaaactttccacgtgaaccgtatcaacccaataatttgggggttaatttgg
taatggctgctggcatctttttgttggctggctgttactgagtaagccctatcatggcga
gagtttggacctttgtctgaacaagtagctacgattgtaaaccctttcttaattactgaa
tatactgtggggacgaaagtctctgcttttaactagataacaactttcagcagtggatgt
ctaggctcgcacatcgatgaagaacgctgcgaactgcgatacgtaatgcgaattgcagga
ttcagtgagtcatcgaaattttgaacgcatattgcacttccgggttagtcctggaagtat
gcctgtatcagtgtccgtacaacaaacttggttttcttctttccgtttagtcggtggagg
atatgccagatgtgaagtgtcttgcgattgatttttgtatcggttgcgagtccttttaaa
cgtaaaacactgtacttctctttgctcgaaaagcgtggcgttgctgattgtgaaggctgt
ccatgtgaccagtcggcgatcgttttgtctactatggcgtttaatggagaaatatttgat
tcgcggtatgattggcttcggctgaacaggcgcttattgaatatttttcgtgctatggcg
gtatgaacttgatgaaccgtagtcgtatgttgacttggcttttgaattggctttgctgtt
gcgaagtagagtgacagtttcggctgtcgagggtcgaccgatttgggaaatttgtgtgat
gcgacttcggttgcgttgcatctcaactcgac
>EF141311
ccacacctaaaaactttccacgtgaaccgtatcaacccaataatttgggggttaatttgg
taatggctgctggcatctttttgttggctggctgttactgagtaagccctatcatggcga
gagtttggacctttgtctgaacaagtagctacgattgtaaaccctttcttaattactgaa
tatactgtggggacgaaagtctctgcttttaactagataacaactttcagcagtggatgt
ctaggctcgcacatcgatgaagaacgctgcgaactgcgatacgtaatgcgaattgcagga
ttcagtgagtcatcgaaattttgaacgcatattgcacttccgggttagtcctggaagtat
gcctgtatcagtgtccgtacaacaaacttggttttcttctttccgtttagtcggtggagg
atatgccagatgtgaagtgtcttgcgattgatttttgtatcggttgcgagtccttttaaa
cgtaaaacactgtacttctctttgctcgaaaagcgtggcgttgctgattgtgaaggctgt
ccatgtgaccagtcggcgatcgttttgtctactatggcgtttaatggagaaatatttgat
tcgcggtatgattggcttcggctgaacaggcgcttattgaatatttttcgtgctatggcg
gtatgaacttgatgaaccgtagtcgtatgttgacttggcttttgaattggctttgctgtt
gcgaagtagagtgacagtttcggctgtcgagggtcgaccgatttgggaaatttgtgtgat
gcgacttcggttgcgttgcatctcaactcgacctgatatcaggcaagattacccgctgaa
gttaa
>EF141310
ccacacctaaaaactttccacgtgaaccgtatcaacccaataatttgggggttaatttgg
taatggctgctggcatctttttgttggctggctgttactgagtaagccctatcatggcga
gagtttggacctttgtctgaacaagtagctacgattgtaaaccctttcttaattactgaa
tatactgtggggacgaaagtctctgcttttaactagataacaactttcagcagtggatgt
ctaggctcgcacatcgatgaagaacgctgcgaactgcgatacgtaatgcgaattgcagga
ttcagtgagtcatcgaaattttgaacgcatattgcacttccgggttagtcctggaagtat
gcctgtatcagtgtccgtacaacaaacttggttttcttctttccgtttagtcggtggagg
atatgccagatgtgaagtgtcttgcgattgatttttgtatcggttgcgagtccttttaaa
cgtaaaacactgtacttctctttgctcgaaaagcgtggcgttgctgattgtgaaggctgt
ccatgtgaccagtcggcgatcgttttgtctactatggcgtttaatggagaaatatttgat
tcgcggtatgattggcttcggctgaacaggcgcttattgaatatttttcgtgctatggcg
gtatgaacttgatgaaccgtagtcgtatgttgacttggcttttgaattggctttgctgtt
gcgaagtagagtgacagtttcggctgtcgagggtcgaccgatttgggaaatttgtgtgat
gcgacttcggttgcgttgcatctcaactcgacctgatatcaggcaagattaccc
>EF141309
cattaccacacctaaaaactttccacgtgaaccgtatcaacccaataatttgggggttaa
tttggtaatggctgctggcatctttttgttggctggctgttactgagtaagccctatcat
ggcgagagtttggacctttgtctgaacaagtagctacgattgtaaaccctttcttaatta
ctgaatatactgtggggacgaaagtctctgcttttaactagataacaactttcagcagtg
gatgtctaggctcgcacatcgatgaagaacgctgcgaactgcgatacgtaatgcgaattg
caggattcagtgagtcatcgaaattttgaacgcatattgcacttccgggttagtcctgga
agtatgcctgtatcagtgtccgtacaacaaacttggttttcttctttccgtttagtcggt
ggaggatatgccagatgtgaagtgtcttgcgattgatttttgtatcggttgcgagtcctt
ttaaacgtaaaacactgtacttctctttgctcgaaaagcgtggcgttgctgattgtgaag
gctgtccatgtgaccagtcggcgatcgttttgtctactatggcgtttaatggagaaatat
ttgattcgcggtatgattggcttcggctgaacaggcgcttattgaatatttttcgtgcta
tggcggtatgaacttgatgaaccgtagtcgtatgttgacttggcttttgaattggctttg
ctgttgcgaagtagagtgacagtttcggctgtcgagggtcgaccgatttgggaaatttgt
gtgatgcgacttcggttgcgttgcatctcaa
>EF141308
ccacacctaaaaactttccacgtgaaccgtatcaacccaataatttgggggttaatttgg
taatggctgctggcatctttttgttggctggctgttactgagtaagccctatcatggcga
gagtttggacctttgtctgaacaagtagctacgattgtaaaccctttcttaattactgaa
tatactgtggggacgaaagtctctgcttttaactagataacaactttcagcagtggatgt
ctaggctcgcacatcgatgaagaacgctgcgaactgcgatacgtaatgcgaattgcagga
ttcagtgagtcatcgaaattttgaacgcatattgcacttccgggttagtcctggaagtat
gcctgtatcagtgtccgtacaacaaacttggttttcttctttccgtttagtcggtggagg
atatgccagatgtgaagtgtcttgcgattgatttttgtatcggttgcgagtccttttaaa
cgtaaaacactgtacttctctttgctcgaaaagcgtggcgttgctgattgtgaaggctgt
ccatgtgaccagtcggcgatcgttttgtctactatggcgtttaatggagaaatatttgat
tcgcggtatgattggcttcggctgaacaggcgcttattgaatatttttcgtgctatggcg
gtatgaacttgatgaaccgtagtcgtatgttgacttggcttttgaattggctttgctgtt
gcgaagtagagtgacagtttcggctgtcgagggtcgaccgatttgggaaatttgtgtgat
gcgacttcggttgcgttgcatctcaactcgacctgatatcaggcaagattaccc
>EF141307
cattaccacacctaaaaactttccacgtgaaccgtatcaacccaataatttgggggttaa
tttggtaatggctgctggcatctttttgttggctggctgttactgagtaagccctatcat
ggcgagagtttggacctttgtctgaacaagtagctacgattgtaaaccctttcttaatta
ctgaatatactgtggggacgaaagtctctgcttttaactagataacaactttcagcagtg
gatgtctaggctcgcacatcgatgaagaacgctgcgaactgcgatacgtaatgcgaattg
caggattcagtgagtcatcgaaattttgaacgcatattgcacttccgggttagtcctgga
agtatgcctgtatcagtgtccgtacaacaaacttggttttcttctttccgtttagtcggt
ggaggatatgccagatgtgaagtgtcttgcgattgatttttgtatcggttgcgagtcctt
ttaaacgtaaaacactgtacttctctttgctcgaaaagcgtggcgttgctgattgtgaag
gctgtccatgtgaccagtcggcgatcgttttgtctactatggcgtttaatggagaaatat
ttgattcgcggtatgattggcttcggctgaacaggcgcttattgaatatttttcgtgcta
tggcggtatgaacttgatgaaccgtagtcgtatgttgacttggcttttgaattggctttg
ctgttgcgaagtagagtgacagtttcggctgtcgagggtcgaccgatttgggaaatttgt
gtgatgcgacttcggttgcgttgcatctcaa
>EF141306
cattaccacacctaaaaactttccacgtgaaccgtatcaacccaataatttgggggttaa
tttggtaatggctgctggcatctttttgttggctggctgttactgagtaagccctatcat
ggcgagagtttggacctttgtctgaacaagtagctacgattgtaaaccctttcttaatta
ctgaatatactgtggggacgaaagtctctgcttttaactagataacaactttcagcagtg
gatgtctaggctcgcacatcgatgaagaacgctgcgaactgcgatacgtaatgcgaattg
caggattcagtgagtcatcgaaattttgaacgcatattgcacttccgggttagtcctgga
agtatgcctgtatcagtgtccgtacaacaaacttggttttcttctttccgtttagtcggt
ggaggatatgccagatgtgaagtgtcttgcgattgatttttgtatcggttgcgagtcctt
ttaaacgtaaaacactgtacttctctttgctcgaaaagcgtggcgttgctgattgtgaag
gctgtccatgtgaccagtcggcgatcgttttgtctactatggcgtttaatggagaaatat
ttgattcgcggtatgattggcttcggctgaacaggcgcttattgaatatttttcgtgcta
tggcggtatgaacttgatgaaccgtagtcgtatgttgacttggcttttgaattggctttg
ctgttgcgaagtagagtgacagtttcggctgtcgagggtcgaccgatttgggaaatttgt
gtgatgcgacttcggttgcgttgcatctcaact
>EF141305
ggatcattaccacacctaaaaactttccacgtgaaccgtatcaacccaataatttggggg
ttaatttggtaatggctgctggcatctttttgttggctggctgttactgagtaagcccta
tcatggcgagagtttggacctttgtctgaacaagtagctacgattgtaaaccctttctta
attactgaatatactgtggggacgaaagtctctgcttttaactagataacaactttcagc
agtggatgtctaggctcgcacatcgatgaagaacgctgcgaactgcgatacgtaatgcga
attgcaggattcagtgagtcatcgaaattttgaacgcatattgcacttccgggttagtcc
tggaagtatgcctgtatcagtgtccgtacaacaaacttggttttcttctttccgtttagt
cggtggaggatatgccagatgtgaagtgtcttgcgattgatttttgtatcggttgcgagt
ccttttaaacgtaaaacactgtacttctctttgctcgaaaagcgtggcgttgctgattgt
gaaggctgtccatgtgaccagtcggcgatcgttttgtctactatggcgtttaatggagaa
atatttgattcgcggtatgattggcttcggctgaacaggcgcttattgaatatttttcgt
gctatggcggtatgaacttgatgaaccgtagtcgtatgttgacttggcttttgaattggc
tttgctgttgcgaagtagagtgacagtttcggctgtcgagggtcgaccgatttgggaaat
ttgtgtgatgcgacttcggttgcgttgcatctcaactcg
>EF141304
cattaccacacctaaaaactttccacgtgaaccgtatcaacccaataatttgggggttaa
tttggtaatggctgctggcatctttttgttggctggctgttactgagtaagccctatcat
ggcgagagtttggacctttgtctgaacaagtagctacgattgtaaaccctttcttaatta
ctgaatatactgtggggacgaaagtctctgcttttaactagataacaactttcagcagtg
gatgtctaggctcgcacatcgatgaagaacgctgcgaactgcgatacgtaatgcgaattg
caggattcagtgagtcatcgaaattttgaacgcatattgcacttccgggttagtcctgga
agtatgcctgtatcagtgtccgtacaacaaacttggttttcttctttccgtttagtcggt
ggaggatatgccagatgtgaagtgtcttgcgattgatttttgtatcggttgcgagtcctt
ttaaacgtaaaacactgtacttctctttgctcgaaaagcgtggcgttgctgattgtgaag
gctgtccatgtgaccagtcggcgatcgttttgtctactatggcgtttaatggagaaatat
ttgattcgcggtatgattggcttcggctgaacaggcgcttattgaatatttttcgtgcta
tggcggtatgaacttgatgaaccgtagtcgtatgttgacttggcttttgaattggctttg
ctgttgcgaagtagagtgacagtttcggctgtcgagggtcgaccgatttgggaaatttgt
gtgatgcgacttcggttgcgttgcatctcaa
>EF141303
cattaccacacctaaaaactttccacgtgaaccgtatcaacccaataatttgggggttaa
tttggtaatggctgctggcatctttttgttggctggctgttactgagtaagccctatcat
ggcgagagtttggacctttgtctgaacaagtagctacgattgtaaaccctttcttaatta
ctgaatatactgtggggacgaaagtctctgcttttaactagataacaactttcagcagtg
gatgtctaggctcgcacatcgatgaagaacgctgcgaactgcgatacgtaatgcgaattg
caggattcagtgagtcatcgaaattttgaacgcatattgcacttccgggttagtcctgga
agtatgcctgtatcagtgtccgtacaacaaacttggttttcttctttccgtttagtcggt
ggaggatatgccagatgtgaagtgtcttgcgattgatttttgtatcggttgcgagtcctt
ttaaacgtaaaacactgtacttctctttgctcgaaaagcgtggcgttgctgattgtgaag
gctgtccatgtgaccagtcggcgatcgttttgtctactatggcgtttaatggagaaatat
ttgattcgcggtatgattggcttcggctgaacaggcgcttattgaatatttttcgtgcta
tggcggtatgaacttgatgaaccgtagtcgtatgttgacttggcttttgaattggctttg
ctgttgcgaagtagagtgacagtttcggctgtcgagggtcgaccgatttgggaaatttgt
gtgatgcgacttcggttgcgttgcatctcaactcgacctgatatcaggcaagattaccc
>EF141302
cattaccacacctaaaaactttccacgtgaaccgtatcaacccaataatttgggggttaa
tttggtaatggctgctggcatctttttgttggctggctgttactgagtaagccctatcat
ggcgagagtttggacctttgtctgaacaagtagctacgattgtaaaccctttcttaatta
ctgaatatactgtggggacgaaagtctctgcttttaactagataacaactttcagcagtg
gatgtctaggctcgcacatcgatgaagaacgctgcgaactgcgatacgtaatgcgaattg
caggattcagtgagtcatcgaaattttgaacgcatattgcacttccgggttagtcctgga
agtatgcctgtatcagtgtccgtacaacaaacttggttttcttctttccgtttagtcggt
ggaggatatgccagatgtgaagtgtcttgcgattgatttttgtatcggttgcgagtcctt
ttaaacgtaaaacactgtacttctctttgctcgaaaagcgtggcgttgctgattgtgaag
gctgtccatgtgaccagtcggcgatcgttttgtctactatggcgtttaatggagaaatat
ttgattcgcggtatgattggcttcggctgaacaggcgcttattgaatatttttcgtgcta
tggcggtatgaacttgatgaaccgtagtcgtatgttgacttggcttttgaattggctttg
ctgttgcgaagtagagtgacagtttcggctgtcgagggtcgaccgatttgggaaatttgt
gtgatgcgacttcggttgcgttgcatctcaa
>EF141301
cattaccacacctaaaaactttccacgtgaaccgtatcaacccaataatttgggggttaa
tttggtaatggctgctggcatctttttgttggctggctgttactgagtaagccctatcat
ggcgagagtttggacctttgtctgaacaagtagctacgattgtaaaccctttcttaatta
ctgaatatactgtggggacgaaagtctctgcttttaactagataacaactttcagcagtg
gatgtctaggctcgcacatcgatgaagaacgctgcgaactgcgatacgtaatgcgaattg
caggattcagtgagtcatcgaaattttgaacgcatattgcacttccgggttagtcctgga
agtatgcctgtatcagtgtccgtacaacaaacttggttttcttctttccgtttagtcggt
ggaggatatgccagatgtgaagtgtcttgcgattgatttttgtatcggttgcgagtcctt
ttaaacgtaaaacactgtacttctctttgctcgaaaagcgtggcgttgctgattgtgaag
gctgtccatgtgaccagtcggcgatcgttttgtctactatggcgtttaatggagaaatat
ttgattcgcggtatgattggcttcggctgaacaggcgcttattgaatatttttcgtgcta
tggcggtatgaacttgatgaaccgtagtcgtatgttgacttggcttttgaattggctttg
ctgttgcgaagtagagtgacagtttcggctgtcgagggtcgaccgatttgggaaatttgt
gtgatgcgacttcggttgcgttgcatctcaa
>DQ523586
ccacacctaaaaactttccacgtgaaccgtatcaacccaataatttgggggttaatttgg
taatggctgctggcatctttttgttggctggctgttactgagtaagccctatcatggcga
gagtttggacctttgtctgaacaagtagctacgattgtaaaccctttcttaattactgaa
tatactgtggggacgaaagtctctgcttttaactagataacaactttcagcagtggatgt
ctaggctcgcacatcgatgaagaacgctgcgaactgcgatacgtaatgcgaattgcagga
ttcagtgagtcatcgaaattttgaacgcatattgcacttccgggttagtcctggaagtat
gcctgtatcagtgtccgtacaacaaacttggttttcttctttccgtttagtcggtggagg
atatgccagatgtgaagtgtcttgcgattgatttttgtatcggttgcgagtccttttaaa
cgtaaaacactgtacttctctttgctcgaaaagcgtggcgttgctgattgtgaaggctgt
ccatgtgaccagtcggcgatcgttttgtctactatggcgtttaatggagaaatatttgat
tcgcggtatgattggcttcggctgaacaggcgcttattgaatatttttcgtgctatggcg
gtatgaacttgatgaaccgtagtcgtatgttgacttggcttttgaattggctttgctgtt
gcgaagtagagtgacagtttcggctgtcgagggtcgaccgatttgggaaatttgtgtgat
gcgacttcggttgcgttgcatctcaa
>DQ500136
ccacacctaaaaaactttccacgtgaaccgtatcaacccaataatttggggggttaattt
ggtaatggctgctggcatctttttgttggctggctgttactgagtaagccctatcatggc
gagagtttggacctttgtctgaacaagtagctacgattgtaaaccctttcttaattactg
aatatactgtggggacgaaagtctctgcttttaactagataacaactttcagcagtggat
gtctaggctcgcacatcgatgaagaacgctgcgaactgcgatacgtaatgcgaattgcag
gattcagtgagtcatcgaaattttgaacgcatattgcacttccgggttagtcctggaagt
atgcctgtatcagtgtccgtacaacaaacttggttttcttctttccgtgtagtcggtgga
ggatatgccagatgtgaagtgtcttgcgattgatttttgtatcggttgcgagtcctttta
aacgtaaaacactgtacttctctttgctcgaaaagcgtggcgttgctgattgtgaaggct
gtccatgtgaccagtcggcgatcgttttgtctactatggcgtttaatggagaaatatttg
attcgcggtatgattggcttcggctgaacaggcgcttattgaatatttttcgtgctatgg
cggtatgaacttgatgaaccgtagtcgtatgttgacttggcttttgaattggctttgctg
ttgcgaagtagagtgacagtttcggctgtcgagggtcgaccgatttgggaaatttgtgtg
atgcgacttcggctgcgttgcatctcaa
>DQ500135
ccacacctaaaaactttccacgtgaaccgtatcaacccaataatttgggggttaatttgg
taatggctgctggcatctttttgttggctggctgttactgagtaagccctatcatggcga
gagtttggacctttgtctgaacaagtagctacgattgtaaaccctttcttaattactgaa
tatactgtggggacgaaagtctctgcttttaactagataacaactttcagcagtggatgt
ctaggctcgcacatcgatgaagaacgctgcgaactgcgatacgtaatgcgaattgcagga
ttcagtgagtcatcgaaattttgaacgcatattgcacttccgggttagtcctggaagtat
gcctgtatcagtgtccgtacaacaaacttggttttcttctttccgtgtagtcggtggagg
atatgccagatgtgaagtgtcttgcgattgatttttgtatcggttgcgagtccttttaaa
cgtaaaacactgtacttctctttgctcgaaaagcgtggcgttgctgattgtgaaggctgt
ccatgtgaccagtcggcgatcgttttgtctactatggcgtttaatggagaaatatttgat
tcgcggtatgattggcttcggctgaacaggcgcttattgaatatttttcgtgctatggcg
gtatgaacttgatgaaccgtagtcgtatgttgacttggcttttgaattggctttgctgtt
gcgaagtagagtgacagtttcggctgtcgagggtcgaccgatttgggaaatttgtgtgat
gcgacttcggttgcgttgcatctcaa
>DQ500133
ccacacctaaaaactttcccgtgaaccgtatcaacccaataatttgggggttaatttggt
aatggctgctggcatctttttgttggctggctgttactgagtaagccctatcatggcgag
agtttggacctttgtctgaacaagtagctacgattgtaaaccctttcttaattactgaat
atactgtggggacgaaagtctctgcttttaactagataacaactttcagcagtggatgtc
taggctcgcacatcgatgaagaacgctgcgaactgcgatacgtaatgcgaattgcaggat
tcagtgagtcatcgaaattttgaacgcatattgcacttccgggttagtcctggaagtatg
cctgtatcagtgtccgtacaacaaacttggttttcttctttccgtttagtcggtggagga
tatgccagatgtgaagtgtcttgcgattgatttttgtatcggttgcgagtccttttaaac
gtaaaacactgtacttctctttgctcgaaaagcgtggcgttgctggttgtgaaggctgtc
catgtgaccagtcggcgatcgttttgtctactatggcgtttaatggagaagtatttgatt
cgcggtatgattggcttcggctgaacaggcgctgattgaatatttttcctgctatggcgg
tatgaacttgatgaaccgtagtcgtatgttgacttggcttttgaattggctttgctgttg
cgaagtagagtgacagtttcggctgtcgagggtcgaccgatttgggaaatttgtgtgatg
cgacttcggttgcgttgcatctcaa
>EF153670
acaaggtttccgtaggtgaacctgcggaaggatcattaccacacctaaaaactttccacg
tgaaccgtatcaacccaataatttgggggttaatttggtaatggctgctggcatcttttt
gttggctggctgttactgagtaagccctatcatggcgagagtttggacctttgtctgaac
aagtagctacgattgtaaaccctttcttaattactgaatatactgtggggacgaaagtct
ctgcttttaactagataacaactttcagcagtggatgtctaggctcgcacatcgatgaag
aacgctgcgaactgcgatacgtaatgcgaattgtaggattcagtgagtcatcgaaatttt
gaacgcatattgcacttccgggttagtcctggaagtatgcctgtatcagtgtccgtacaa
caaacttggttttcttctttccgtgtagtcggtggaggatatgccagatatgaagtgtct
tgcgattgatttttgtatcggttgcgagtccttttaaacgtaaaacactgtacttctctt
tgctcgaaaagcgtggcgttgctgattgtgaaggctgtccatgtgaccagtcggcgatcg
ttttgtctactatggcgtttaatggagaagtatttgattcgcggtatgattggcttcggc
tgaacaggcgctgattgaatatttttcctgctatggcggtatgaacttgatgaaccgtag
tcgtatgttgacttggcttttgaattggctttgctgttgcaaagtagagtgacagtttcg
gctgtcgagggtcgaccgatttgggaaatttgtgtgatgcgacttcggttgcgttgcatc
tcaactcgacctgatat
>EF153669
tacaaggtttccgtaggtgaacctgcggaaggatcattaccacacctaaaaactttccac
gtgaaccgtatcaacccaataatttgggggttaatttggtaatggctgctggcatctttt
tgttggctggctgttactgagtaagccctatcatggcgagagtttggacctttgtctgaa
caagtagctacgattgtaaaccctttcttaattactgaatatactgtggggacgaaagtc
tctgcttttaactagataacaactttcagcagtggatgtctaggctcgcacatcgatgaa
gaacgctgcgaactgcgatacgtaatgcgaattgtaggattcagtgagtcatcgaaattt
tgaacgcatattgcacttccgggttagtcctggaagtatgcctgtatcagtgtccgtaca
acaaacttggttttcttctttccgtgtagtcggtggaggatatgccagatatgaagtgtc
ttgcgattgatttttgtatcggttgcgagtccttttaaacgtaaaacactgtacttctct
ttgctcgaaaagcgtggcgttgctgattgtgaaggctgtccatgtgaccagtcggcgatc
gttttgtctactatggcgtttaatggagaagtatttgattcgcggtatgattggcttcgg
ctgaacaggcgctgattgaatatttttcctgctatggcggtatgaacttgatgaaccgta
gtcgtatgttgacttggcttttgaattggctttgctgttgcaaagtagagtgacagtttc
ggctgtcgagggtcgaccgatttgggaaatttgtgtgatgcgacttcggntgcgttgcat
ctcaactcgac
>EF153668
gtacaaggtttccgtaggtgaacctgcggaaggatcattaccacacctaaaaactttcca
cgtgaaccgtatcaacccaataatttgggggttaatttggtaatggctgctggcatcttt
ttgttggctggctgttactgagtaagccctatcatggcgagagtttggacctttgtctga
acaagtagctacgattgtaaaccctttcttaattactgaatatactgtggggacgaaagt
ctctgcttttaactagataacaactttcagcagtggatgtctaggctcgcacatcgatga
agaacgctgcgaactgcgatacgtaatgcgaattgtaggattcagtgagtcatcgaaatt
ttgaacgcatattgcacttccgggttagtcctggaagtatgcctgtatcagtgtccgtac
aacaaacttggttttcttctttccgtgtagtcggtggaggatatgccagatatgaagtgt
cttgcgattgatttttgtatcggttgcgagtccttttaaacgtaaaacactgtacttctc
tttgctcgaaaagcgtggcgttgctgattgtgaaggctgtccatgtgaccagtcggcgat
cgttttgtctactatggcgtttaatggagaagtatttgattcgcggtatgattggcttcg
gctgaacaggcgctgattgaatatttttcctgctatggcggtatgaacttgatgaaccgt
agtcgtatgttgacttggcttttgaattggctttgctgttgcaaagtagagtgacagttt
cggctgtcgagggtcgaccgatttgggaaatttgtgtgatgcgacttcggttgcgttgca
tctcaactcgacctga
>EF153667
acaaggtttccgtaggtgaacctgcggaaggatcattaccacacctaaaaactttccacg
tgaaccgtatcaacccaataatttgggggttaatttggtaatggctgctggcatcttttt
gttggctggctgttactgagtaagccctatcatggcgagagtttggacctttgtctgaac
aagtagctacgattgtaaaccctttcttaattactgaatatactgtggggacgaaagtct
ctgcttttaactagataacaactttcagcagtggatgtctaggctcgcacatcgatgaag
aacgctgcgaactgcgatacgtaatgcgaattgtaggattcagtgagtcatcgaaatttt
gaacgcatattgcacttccgggttagtcctggaagtatgcctgtatcagtgtccgtacaa
caaacttggttttcttctttccgtgtagtcggtggaggatatgccagatatgaagtgtct
tgcgattgatttttgtatcggttgcgagtccttttaaacgtaaaacactgtacttctctt
tgctcgaaaagcgtggcgttgctgattgtgaaggctgtccatgtgaccagtcggcgatcg
ttttgtctactatggcgtttaatggagaagtatttgattcgcggtatgattggcttcggc
tgaacaggcgctgattgaatatttttcctgctatggcggtatgaacttgatgaaccgtag
tcgtatgttgacttggcttttgaattggctttgctgttgcaaagtagagtgacagtttcg
gctgtcgagggtcgaccgatttgggaaatttgtgtgatgcgacttcggttgcgttgcatc
tcaactcgacctgatatca
>EF153666
acaaggtttccgtaggtgaacctgcggaaggatcattaccacacctaaaaactttccacg
tgaaccgtatcaacccaataatttgggggttaatttggtaatggctgctggcatcttttt
gttggctggctgttactgagtaagccctatcatggcgagagtttggacctttgtctgaac
aagtagctacgattgtaaaccctttcttaattactgaatatactgtggggacgaaagtct
ctgcttttaactagataacaactttcagcagtggatgtctaggctcgcacatcgatgaag
aacgctgcgaactgcgatacgtaatgcgaattgtaggattcagtgagtcatcgaaatttt
gaacgcatattgcacttccgggttagtcctggaagtatgcctgtatcagtgtccgtacaa
caaacttggttttcttctttccgtgtagtcggtggaggatatgccagatatgaagtgtct
tgcgattgatttttgtatcggttgcgagtccttttaaacgtaaaacactgtacttctctt
tgctcgaaaagcgtggcgttgctgattgtgaaggctgtccatgtgaccagtcggcgatcg
ttttgtctactatggcgtttaatggagaagtatttgattcgcggtatgattggcttcggc
tgaacaggcgctgattgaatatttttcctgctatggcggtatgaacttgatgaaccgtag
tcgtatgttgacttggcttttgaattggctttgctgttgcaaagtagagtgacagtttcg
gctgtcgagggtcgaccgatttgggaaatttgtgtgatgcgacttcggttgcgttgcatc
tcaactcgacctga
>EF126356
ccacacctaaaaactttccacgtgaactgtatcaacctcattaattgggggttttgtttg
gcggtgatcgctagcttaattgctggttgattactgctaggcgagccctatcatggcgag
cgtttgggcttcggtctgaactagtagcttttattttaaaccctttcttaattactgatt
atactgtggggacgaaagtctctgcttttaactagatagcaactttcagcagtggatgtc
taggctcgcacatcgatgaagaacgctgcgaactgcgatacgtaatgcgaattgcaggat
tcagtgagtcatcgaaattttgaacgcatattgcacttccgggttagtcctgggagtatg
cctgtatcagtgtccgtacatcaaacttggttttcttctttccgtgtagtcggtggagga
tatgccagatgtgaagtgtcttgcggctaattttagaattgactgcgagtcctttgaaat
gtacagaactgtacttctctttgctcgaaaagtgtggcgttgctggttgtgaaggctgtc
catgtgaccagtcggcgatcggtttgtctgctatggcattaatggaggaatatttaattc
gcggtatgattagcttcggctgaacaggcgcttattgaacgtttttcctgttgtggcggt
atgaactgatgaaccgtagtcgtgtgtgacttggcttttgaattggctttgctattgcga
agtagagtggcagtttcgactgtcgagggtcgacccatttgggaactatgtgttgtgtgg
cttcggtcgcgcggcatctcaa
>DQ980194
cacctaaaaactttccacgtgaaccgtatcaacccaataatttgggggttaatttggtaa
tggctgctggcatctttttgttggctggctgttactgagtaagccctatcatggcgagag
tttggacctttgtctgaacaagtagctacgattgtaaaccctttcttaattactgaatat
actgtggggacgaaagtctctgcttttaactagataacaactttcagcagtggatgtcta
ggctcgcacatcgatgaagaacgctgcgaactgcgatacgtaatgcgaattgcaggattc
agtgagtcatcgaaattttgaacgcatattgcacttccgggttagtcctggaagtatgcc
tgtatcagtgtccgtacaacaaacttggttttcttctttccgtttagtcggtggaggata
tgccagatgtgaagtgtcttgcgattgatttttgtatcggttgcgagtccttttaaacgt
aaaacactgtacttctctttgctcgaaaagcgtggcgttgctgattgtgaaggctgtcca
tgtgaccagtcggcgatcgttttgtctactatggcgtttaatggagaaatatttgattcg
cggtatgattggcttcggctgaacaggcgcttattgaatatttttcgtgctatggcggta
tgaacttgatgaaccgtagtcgtatgttgacttggcttttgaattggctttgctgttgcg
aagtagagtgacagtttcggctgtcgagggtcgaccgatttgggaaatttgtgtgatgcg
acttcggttgcgttgcatctcaactcgacctgatatcaggcaagattaccc
>DQ887773
gcttttattttaaaccattcttaattactgattatactgtggggacgaaagtctctgctt
ttaactagatagcaactttcagcagtggatgtctaggctcgcacatcgatgaagaacgct
gcgaactgcgatacgtaatgcgaattgcaggattcagtgagtcatcgaaattttgaacgc
atattgcacttccgggttagtcctggaagtatgcctgtatcagtgtccgtacatcaaact
tggttttcttctttccgtgtagtcggtggaggatatgccagatgtgaagtgtcttgcggc
tgattttcggatcggctgcgagtcctttgaaatgtacagaactgtacttctctttgctcg
aaaagcatggcgttgctgatt
>EF050035
agggatcatgtaccacaactaaaaactttccacgtggaactgtatcaaccccattaattg
ggggttttgtttggcggtgatcgctagcttaattgctggttgattactgctaggcgagcc
ctatcatggcgagcgtttgggcttcggtctgaactagtagcttttattttaaaccctttc
ttaattactgattatactgtggggacgaaagtctctgcttttaactagatagcaactttc
agcagtggatgtctaggctcgcacatcgatgaagaacgctgcgaactgcgatacgtaatg
cgaattgcaggattcagtgagtcatcgaaattttgaacgcatattgcacttccgggttag
tcctgggagtatgcctgtatcagtgtccgtacatcaaacttggttttcttctttccgtgt
agtcggtggaggatatgccagatgtgaagtgtcttgcggctaattttcgaattgactgcg
agtcctttgaaatgtacagaactgtacttctctttgctcgaaaagtgtggcgttgctggt
tgtgaaggctgtccatgtgaccagtcggcgatcggtttgtctgctatggcattaatggag
gaatatttaattcgcggtatgaatagcttcggctgaacaggcgcttattggacgtttttc
ctgttgtggcggtaaaactgatgaacgtagtcgtgtgtgacttggcttttgaattggctt
tgctgttgcaaagaaagtggcattttccactgtcgagggtcaaccctttgggaactatt
>DQ665672
aaccgtatcaccccaagttgggggtttcattggcggcggctgctggcatctttttgctgg
ctggctactgctgagagaaccctatcgtgagcgttctgaccttggttggagctagtaact
tattataaacccattcctaatactgaatatactgtggggacgaaagtctctgcttttaac
tagatagcaactttcagcagtggatgtctaggctcgcacatcgatgaagaacgctgcgaa
ctgcgatacgtaatacgaattgcggaattcagtgagtcatcgaaattttgaacgcatatt
gcactttcgggttatccctggaagtatgcctgtatcagtgtccatacatcaaacttggtt
ttcttctttccgtgtagtcggtggaggatatgccagatgtgaagtgtcttgcggctggtt
tttttgaatcggctgcgagtcctttgaaatgtatggaactgactctcttttgttcgaaaa
gcgtggcgttgctggttgtgaaggctgctagtatgactagtcggcgaccggtttgtctgc
tatggcatgaatggaagagtgttcgattcgcggtatggttggcttcggctgaacaggcgc
gtattggacgttcatcccgctgtggcgtataactggtgaaccgtagttcatgcatggctt
ggcgtttgaatcanctttgctgctgcgaaatagagtgacagttttggctgtcgagggtcg
acctatttgagaaattgtgctgtgcgacttccgtcgcgtggcatctcaattggaacatga
atcaggcaagattaccgctg
>DQ523585
ccacacctaaaaactttccacgtgaaccgtatcaacccaataatttgggggttaatttgg
taatggctgctggcatctttttgttggctggctgttactgagtaagccctatcatggcga
gagtttggacctttgtctgaacaagtagctacgattgtaaaccctttcttaattactgaa
tatactgtggggacgaaagtctctgcttttaactagataacaactttcagcagtggatgt
ctaggctcgcacatcgatgaagaacgctgcgaactgcgatacgtaatgcgaattgcagga
ttcagtgagtcatcgaaattttgaacgcatattgcacttccgggttagtcctggaagtat
gcctgtatcagtgtccgtacaacaaacttggttttcttctttccgtttagtcggtggagg
atatgccagatgtgaagtgtcttgcgattgatttttgtatcggttgcgagtccttttaaa
cgtaaaacactgtacttctctttgctcgaaaagcgtggcgttgctgattgtgaaggctgt
ccatgtgaccagtcggcgatcgttttgtctactatggcgtttaatggagaaatatttgat
tcgcggtatgattggcttcggctgaacaggcgcttattgaatatttttcgtgctatggcg
gtatgaacttgatgaaccgtagtcgtatgttgacttggcttttgaattggctttgctgtt
gcgaagtanagtgacagtttcggctgtcgagggtcgaccgatttgggaaatttgtgtgat
gcgacttcggttgcgttgcatctcaa
>DQ523584
ccacacctaaaaactttccacgtgaaccgtatcaacccaataatttgggggttaatttgg
taatggctgctggcatctttttgttggctggctgttactgagtaagccctatcatggcga
gagtttggacctttgtctgaacaagtagctacgattgtaaaccctttcttaattactgaa
tatactgtggggacgaaagtctctgcttttaactagataacaactttcagcagtggatgt
ctaggctcgcacatcgatgaagaacgctgcgaactgcgatacgtaatgcgaattgcagga
ttcagtgagtcatcgaaattttgaacgcatattgcacttccgggttagtcctggaagtat
gcctgtatcagtgtccgtacaacaaacttggttttcttctttccgtttagtcggtggagg
atatgccagatgtgaagtgtcttgcgattgatttttgtatcggttgcgagtccttttaaa
cgtaaaacactgtacttctctttgctcgaaaagcgtggcgttgctgattgtgaaggctgt
ccatgtgaccagtcggcgatcgttttgtctactatggcgtttaatggagaaatatttgat
tcgcggtatgattggcttcggctgaacaggcgcttattgaatatttttcgtgctatggcg
gtatgaacttgatgaaccgtagtcgtatgttgacttggcttttgaattggctttgctgtt
gcgaagtanagtgacagtttcggctgtcgagggtcgaccgatttgggaaatttgtgtgat
gcgacttcggttgcgttgcatctcaa
>DQ523583
ccacacctaaaaactttccacgtgaaccgtatcaacccaataatttgggggttaatttgg
taatggctgctggcatctttttgttggctggctgttactgagtaagccctatcatggcga
gagtttggacctttgtctgaacaagtagctacgattgtaaaccctttcttaattactgaa
tatactgtggggacgaaagtctctgcttttaactagataacaactttcagcagtggatgt
ctaggctcgcacatcgatgaagaacgctgcgaactgcgatacgtaatgcgaattgcagga
ttcagtgagtcatcgaaattttgaacgcatattgcacttccgggttagtcctggaagtat
gcctgtatcagtgtccgtacaacaaacttggttttcttctttccgtttagtcggtggagg
atatgccagatgtgaagtgtcttgcgattgatttttgtatcggttgcgagtccttttaaa
cgtaaaacactgtacttctctttgctcgaaaagcgtggcgttgctgattgtgaaggctgt
ccatgtgaccagtcggcgatcgttttgtctactatggcgtttaatggagaaatatttgat
tcgcggtatgattggcttcggctgaacaggcgcttattgaatatttttcgtgctatggcg
gtatgaacttgatgaaccgtagtcgtatgttgacttggcttttgaattggctttgctgtt
gcgaagtagagtgacagtttcggctgtcgagggtcgaccgatttgggaaatttgtgtgat
gcgacttcggttgcgttgcatctcaa
>DQ523582
ccacacctaaaaactttcccgtgaaccgtatcaacccaataatttgggggttaatttggt
aatggctgctggcatctttttgttggctggctgttactgagtaagccctatcatggcgag
agtttggacctttgtctgaacaagtagctacgattgtaaaccctttcttaattactgaat
atactgtggggacgaaagtctctgcttttaactagataacaactttcagcagtggatgtc
taggctcgcacatcgatgaagaacgctgcgaactgcgatacgtaatgcgaattgcaggat
tcagtgagtcatcgaaattttgaacgcatattgcacttccgggttagtcctggaagtatg
cctgtatcagtgtccgtacaacaaacttggttttcttctttccgtttagtcggtggagga
tatgccagatgtgaagtgtcttgcgattgatttttgtatcggttgcgagtccttttaaac
gtaaaacactgtacttctctttgctcgaaaagcgtggcgttgctgattgtgaaggctgtc
catgtgaccagtcggcgatcgttttgtctactatggcgtttaatggagaaatatttgatt
cgcggtatgattggcttcggctgaacaggcgcttattgaatatttttcgtgctatggcgg
tatgaacttgatgaaccgtagtcgtatgttgacttggcttttgaattggctttgctgttg
cgaagtagagtgacagtttcggctgtcgagggtcgaccgatttgggaaaatttgtgtgat
gcgacttcggttgcgttgcatctcaa
>DQ523581
ccacacctaaaaactttccacgtgaaccgtatcaacccaataatttgggggttaatttgg
taatggctgctggcatctttttgttggctggctgttactgagtaagccctatcatggcga
gagtttggacctttgtctgaacaagtagctacgattgtaaaccctttcttaattactgaa
tatactggggggacgaaagtctctgcttttaactagataacaactttcagcagtggatgt
ctaggctcgcacatcgatgaacaacgctgccaactgggatacgtaatgcgaattgcagga
ttcagtgagtcatcgaaattttgaacgcatattgcacttccgggttagtcctggaagtat
gcctgtatcagtgtccgtacaacaaacttggttttcttctttccgtttagtcggtggagg
atatgccagatgtgaagtgtcttgcgattgatttttgtatcggttgcgagtccttttaaa
cgtaaaacactgtacttctctttgctcgaaaagcgtggcgttgctgattgtgaaggctgt
ccatgtgaccagtcggcgatcgttttgtctactatggcgtttaatggagaaatatttgat
tcgcggtatgattggcttcggctgaacaggcgcttattgaatatttttcgtgctatggcg
gtatgaacttgatgaaccgtagtcgtatgttgacttggcttttgaattggctttgctgtt
gcgaagtagagtgacagtttcggctgtcgagggtcgaccgatttgggaaatttgtgtgat
gcgacttcggttgcgttgcatctcaa
>DQ523580
ccacacctaaaaactttccacgtgaaccgtatcaacccaataatttgggggttaatttgg
taatggctgctggcatctttttgttggctggctgttactgagtaagccctatcatggcga
gagtttggacctttgtctgaacaagtagctacgattgtaaaccctttcttaattactgaa
tatactggggggacgaaagtctctgcttttaactagataacaactttcagcagtggatgt
ctaggctcgcacatcgatgaacaacgctgccaactgggatacgtaatgcgaattgcagga
ttcagtgagtcatcgaaattttgaacgcatattgcacttccgggttagtcctggaagtat
gcctgtatcagtgtccgtacaacaaacttggttttcttctttccgtttagtcggtggagg
atatgccagatgtgaagtgtcttgcgattgatttttgtatcggttgcgagtccttttaaa
cgtaaaacactgtacttctctttgctcgaaaagcgtggcgttgctgattgtgaaggctgt
ccatgtgaccagtcggcgatcgttttgtctactatggcgtttaatggagaaatatttgat
tcgcggtatgattggcttcggctgaacaggcgcttattgaatatttttcgtgctatggcg
gtatgaacttgatgaaccgtagtcgtatgttgacttggcttttgaattggctttgctgtt
gcgaagtagagtgacagtttcggctgtcgagggtcgaccgatttgggaaatttgtgtgat
gcgacttcggttgcgttgcatctcaa
>DQ523579
ccacacctaaaaactttccacgtgaaccgtatcaacccaataatttgggggttaatttgg
taatggctgctggcatctttttgttggctggctgttactgagtaagccctatcatggcga
gagtttggacctttgtctgaacaagtagctacgattgtaaaccctttcttaattactgaa
tatactgtggggacgaaagtctctgcttttaactagataacaactttcagcagtggatgt
ctaggctcgcacatcgatgaagaacgctgcgaactgcgatacgtaatgcgaattgcagga
ttcagtgagtcatcgaaattttgaacgcatattgcacttccgggttagtcctggaagtat
gcctgtatcagtgtccgtacaacaaacttggttttcttctttccgtttagtcggtggagg
atatgccagatgtgaagtgtcttgcgattgatttttgtatcggttgcgagtccttttaaa
cgtaaaacactgtacttctctttgctcgaaaagcgtggcgttgctgattgtgaaggctgt
ccatgtgaccagtcggcgatcgttttgtctactatggcgtttaatggagaaatatttgat
tcgcggtatgattggcttcggctgaacaggcgcttattgaatatttttcgtgctatggcg
gtatgaacttgatgaaccgtagtcgtatgttgacttggcttttgaattggctttgctgtt
gcgaagtanagtgacagtttcggctgtcgagggtcgaccgatttgggaaatttgtgtgat
gcgacttcggttgcgttgcatctcaa
>DQ523578
ccacacctaaaaactttccacgtgaaccgtatcaacccaataatttgggggttaatttgg
taatggctgctggcatctttttgttggctggctgttactgagtaagccctatcatggcga
gagtttggacctttgtctgaacaagtagctacgattgtaaaccctttcttaattactgaa
tatactgtggggacgaaagtctctgcttttaactagataacaactttcagcagtggatgt
ctaggctcgcacatcgatgaagaacgctgcgaactgcgatacgtaatgcgaattgcagga
ttcagtgagtcatcgaaattttgaacgcatattgcacttccgggttagtcctggaagtat
gcctgtatcagtgtccgtacaacaaacttggttttcttctttccgtttagtcggtggagg
atatgccagatgtgaagtgtcttgcgattgatttttgtatcggttgcgagtccttttaaa
cgtaaaacactgtacttctctttgctcgaaaagcgtggcgttgctgattgtgaaggctgt
ccatgtgaccagtcggcgatcgttttgtctactatggcgtttaatggagaaatatttgat
tcgcggtatgattggcttcggctgaacaggcgcttattgaatatttttcgtgctatggcg
gtatgaacttgatgaaccgtagtcgtatgttgacttggcttttgaattggctttgctgtt
gcgaagtanagtgacagtttcggctgtcgagggtcgaccgatttgggaaatttgtgtgat
gcgacttcggttgcgttgcatctcaa
>DQ523577
ccacacctaaaaactttccacgtgaaccgtatcaacccaataatttgggggttaatttgg
taatggctgctggcatctttttgttggctggctgttactgagtaagccctatcatggcga
gagtttggacctttgtctgaacaagtagctacgattgtaaaccctttcttaattactgaa
tatactgtggggacgaaagtctctgcttttaactagataacaactttcagcagtggatgt
ctaggctcgcacatcgatgaagaacgctgcgaactgcgatacgtaatgcgaattgcagga
ttcagtgagtcatcgaaattttgaacgcatattgcacttccgggttagtcctggaagtat
gcctgtatcagtgtccgtacaacaaacttggttttcttctttccgtttagtcggtggagg
atatgccagatgtgaagtgtcttgcgattgatttttgtatcggttgcgagtccttttaaa
cgtaaaacactgtacttctctttgctcgaaaagcgtggcgttgctgattgtgaaggctgt
ccatgtgaccagtcggcgatcgttttgtctactatggcgtttaatggagaaatatttgat
tcgcggtatgattggcttcggctgaacaggcgcttattgaatatttttcgtgctatggcg
gtatgaacttgatgaaccgtagtcgtatgttgacttggcttttgaattggctttgctgtt
gcgaagtanagtgacagtttcggctgtcgagggtcgaccgatttgggaaatttgtgtgat
gcgacttcggttgcgttgcatctcaa
>DQ523576
ccacacctaaaaactttccacgtgaaccgtatcaacccaataatttgggggttaatttgg
taatggctgctggcatctttttgttggctggctgttactgagtaagccctatcatggcga
gagtttggacctttgtctgaacaagtagctacgattgtaaaccctttcttaattactgaa
tatactgtggggacgaaagtctctgcttttaactagataacaactttcagcagtggatgt
ctaggctcgcacatcgatgaagaacgctgcgaactgcgatacgtaatgcgaattgcagga
ttcagtgagtcatcgaaattttgaacgcatattgcacttccgggttagtcctggaagtat
gcctgtatcagtgtccgtacaacaaacttggttttcttctttccgtttagtcggtggagg
atatgccagatgtgaagtgtcttgcgattgatttttgtatcggttgcgagtccttttaaa
cgtaaaacactgtacttctctttgctcgaaaagcgtggcgttgctgattgtgaaggctgt
ccatgtgaccagtcggcgatcgttttgtctactatggcgtttaatggagaaatatttgat
tcgcggtatgattggcttcggctgaacaggcgcttattgaatatttttcgtgctatggcg
gtatgaacttgatgaaccgtagtcgtatgttgacttggcttttgaattggctttgctgtt
gcgaagtanagtgacagtttcggctgtcgagggtcgaccgatttgggaaatttgtgtgat
gcgacttcggttgcgttgcatctcaa
>DQ523575
ccacacctaaaaactttccacgtgaaccgtatcaacccaataatttgggggttaatttgg
taatggctgctggcatctttttgttggctggctgttactgagtaagccctatcatggcga
gagtttggacctttgtctgaacaagtagctacgattgtaaaccctttcttaattactgaa
tatactgtggggacgaaagtctctgcttttaactagataacaactttcagcagtggatgt
ctaggctcgcacatcgatgaagaacgctgcgaactgcgatacgtaatgcgaattgcagga
ttcagtgagtcatcgaaattttgaacgcatattgcacttccgggttagtcctggaagtat
gcctgtatcagtgtccgtacaacaaacttggttttcttctttccgtttagtcggtggagg
atatgccagatgtgaagtgtcttgcgattgatttttgtatcggttgcgagtccttttaaa
cgtaaaacactgtacttctctttgctcgaaaagcgtggcgttgctgattgtgaaggctgt
ccatgtgaccagtcggcgatcgttttgtctactatggcgtttaatggagaaatatttgat
tcgcggtatgattggcttcggctgaacaggcgcttattgaatatttttcgtgctatggcg
gtatgaacttgatgaaccgtagtcgtatgttgacttggcttttgaattggctttgctgtt
gcgaagtagagtgacagtttcggctgtcgagggtcgaccgatttgggaaatttgtgtgat
gcgacttcggttgcgttgcatctcaa
>DQ523574
ccacacctaaaaactttccacgtgaaccgtatcaacccaataatttgggggttaatttgg
taatggctgctggcatctttttgttggctggctgttactgagtaagccctatcatggcga
gagtttggacctttgtctgaacaagtagctacgattgtaaaccctttcttaattactgaa
tatactgtggggacgaaagtctctgcttttaactagataacaactttcagcagtggatgt
ctaggctcgcacatcgatgaagaacgctgcgaactgcgatacgtaatgcgaattgcagga
ttcagtgagtcatcgaaattttgaacgcatattgcacttccgggttagtcctggaagtat
gcctgtatcagtgtccgtacaacaaacttggttttcttctttccgtttagtcggtggagg
atatgccagatgtgaagtgtcttgcgattgatttttgtatcggttgcgagtccttttaaa
cgtaaaacactgtacttctctttgctcgaaaagcgtggcgttgctgattgtgaaggctgt
ccatgtgaccagtcggcgatcgttttgtctactatggcgtttaatggagaaatatttgat
tcgcggtatgattggcttcggctgaacaggcgcttattgaatatttttcgtgctatggcg
gtatgaacttgatgaaccgtagtcgtatgttgacttggcttttgaattggctttgctgtt
gcgaagtagagtgacagtttcggctgtcgagggtcgaccgatttgggaaatttgtgtgat
gcgacttcggttgcgttgcatctcaa
>DQ523573
ccacacctaaaaactttccacgtgaaccgtatcaacccaataatttgggggttaatttgg
taatggctgctggcatctttttgttggctggctgttactgagtaagccctatcatggcga
gagtttggacctttgtctgaacaagtagctacgattgtaaaccctttcttaattactgaa
tatactgtggggacgaaagtctctgcttttaactagataacaactttcagcagtggatgt
ctaggctcgcacatcgatgaagaacgctgcgaactgcgatacgtaatgcgaattgcagga
ttcagtgagtcatcgaaattttgaacgcatattgcacttccgggttagtcctggaagtat
gcctgtatcagtgtccgtacaacaaacttggttttcttctttccgtttagtcggtggagg
atatgccagatgtgaagtgtcttgcgattgatttttgtatcggttgcgagtccttttaaa
cgtaaaacactgtacttctctttgctcgaaaagcgtggcgttgctgattgtgaaggctgt
ccatgtgaccagtcggcgatcgttttgtctactatggcgtttaatggagaaatatttgat
tcgcggtatgattggcttcggctgaacaggcgcttattgaatatttttcgtgctatggcg
gtatgaacttgatgaaccgnagtcgtatgttgacttggcttttgaattggctttgctgtt
gcgaagtagagtgacagtttcggctgtcgagggtcgaccgatttgggaaatttgtgtgat
gcgacttcggttgcgttgcatctcaa
>DQ523572
ccacacctaaaaactttccacgtgaaccgtatcaacccaataatttgggggttaatttgg
taatggctgctggcatctttttgttggctggctgttactgagtaagccctatcatggcga
gagtttggacctttgtctgaacaagtagctacgattgtaaaccctttcttaattactgaa
tatactgtggggacgaaagtctctgcttttaactagataacaactttcagcagtggatgt
ctaggctcgcacatcgatgaagaacgctgcgaactgcgatacgtaatgcgaattgcagga
ttcagtgagtcatcgaaattttgaacgcatattgcacttccgggttagtcctggaagtat
gcctgtatcagtgtccgtacaacaaacttggttttcttctttccgtttagtcggtggagg
atatgccagatgtgaagtgtcttgcgattgatttttgtatcggttgcgagtccttttaaa
cgtaaaacactgtacttctctttgctcgaaaagcgtggcgttgctgattgtgaaggctgt
ccatgtgaccagtcggcgatcgttttgtctactatggcgtttaatggagaaatatttgat
tcgcggtatgattggcttcggctgaacaggcgcttattgaatatttttcgtgctatggcg
gtatgaacttgatgaaccgtagtcgtatgttgacttggcttttgaattggctttgctgtt
gcgaagtanagtgacagtttcggctgtcgagggtcgaccgatttgggaaatttgtgtgat
gcgacttcggttgcgttgcatctcaa
>DQ523571
ccacacctaaaaactttccacgtgaaccgtatcaacccaataatttgggggttaatttgg
taatggctgctggcatctttttgttggctggctgttactgagtaagccctatcatggcga
gagtttggacctttgtctgaacaagtagctacgattgtaaaccctttcttaattactgaa
tatactgtggggacgaaagtctctgcttttaactagataacaactttcagcagtggatgt
ctaggctcgcacatcgatgaagaacgctgcgaactgcgatacgtaatgcgaattgcagga
ttcagtgagtcatcgaaattttgaacgcatattgcacttccgggttagtcctggaagtat
gcctgtatcagtgtccgtacaacaaacttggttttcttctttccgtttagtcggtggagg
atatgccagatgtgaagtgtcttgcgattgatttttgtatcggttgcgagtccttttaaa
cgtaaaacactgtacttctctttgctcgaaaagcgtggcgttgctgattgtgaaggctgt
ccatgtgaccagtcggcgatcgttttgtctactatggcgtttaatggagaaatatttgat
tcgcggtatgattggcttcggctgaacaggcgcttattgaatatttttcgtgctatggcg
gtatgaacttgatgaaccgtagtcgtatgttgacttggcttttgaattggctttgctgtt
gcgaagtanagtgacagtttcggctgtcgagggtcgaccgatttgggaaatttgtgtgat
gcgacttcggttgcgttgcatctcaa
>DQ523570
ccacacctaaaaactttccacgtgaaccgtatcaacccaataatttgggggttaatttgg
taatggctgctggcatctttttgttggctggctgttactgagtaagccctatcatggcga
gagtttggacctttgtctgaacaagtagctacgattgtaaaccctttcttaattactgaa
tatactgtggggacgaaagtctctgcttttaactagataacaactttcagcagtggatgt
ctaggctcgcacatcgatgaagaacgctgcgaactgcgatacgtaatgcgaattgcagga
ttcagtgagtcatcgaaattttgaacgcatattgcacttccgggttagtcctggaagtat
gcctgtatcagtgtccgtacaacaaacttggttttcttctttccgtttagtcggtggagg
atatgccagatgtgaagtgtcttgcgattgatttttgtatcggttgcgagtccttttaaa
cgtaaaacactgtacttctctttgctcgaaaagcgtggcgttgctgattgtgaaggctgt
ccatgtgaccagtcggcgatcgttttgtctactatggcgtttaatggagaaatatttgat
tcgcggtatgattggcttcggctgaacaggcgcttattgaatatttttcgtgctatggcg
gtatgaacttgatgaaccgtagtcgtatgttgacttggcttttgaattggctttgctgtt
gcgaagtagagtgacagtttcggctgtcgagggtcgaccgatttgggaaatttgtgtgat
gcgacttcggttgcgttgcatctcaa
>DQ479408
ccacacctaaaactttccacgtgaaccgtatcaacccaataatttgggggttaatttggt
aatggctgctggcatctttttgttggctggctgttactgagtaagccctatcatggcgag
agtttggacctttgtctgaacaagtagctacgattgtaaaccctttcttaattactgaat
atactgtggggacgaaagtctctgcttttaactagataacaactttcagcagtggatgtc
taggctcgcacatcgatgaagaacgctgcgaactgcgatacgtaatgcgaattgcaggat
tcagtgagtcatcgaaattttgaacgcatattgcacttccgggttagtcctggaagtatg
cctgtatcagtgtccgtacaacaaacttggttttcttctttccgtgtagtcggtggagga
tatgccagatatgaagtgtcttgcgattgatttttgtatcggttgcgagtccttttaaac
gtaaaacactgtacttctctttgctcgaaaagcgtggcgttgctggttgtgaaggctgtc
catgtgaccagtcggcgatcgttttgtctactatggcgtttaatggagaagtatttgatt
cgcggtatgattggcttcggctgaacaggcgctgattgaatatttttcctgctatggcgg
tatgaacttgatgaaccgtagtcgtatgttgacttggcttttgaattggctttgctgttg
cgaagtagagtgacagtttcggctgtcgagggtcgaccgatttgggaaatttgtgtgatg
cgacttcggttgcgttgcatctcaa
>DQ500144
ccacacctaaaaactttccacgtgaaccgtatcaacccaataatttgggggttaatttgg
taatggctgctggcatctttttgttggctggctgttactgagtaagccctatcatggcga
gagtttggacctttgtctgaacaagtagctacgattgtaaaccctttcttaattactgaa
tatactgtggggacgaaagtctctgcttttaactagataacaactttcagcagtggatgt
ctaggctcgcacatcgatgaagaacgctgcgaactgcgatacgtaatgcgaattgcagga
ttcagtgagtcatcgaaattttgaacgcatattgcacttccgggttagtcctggaagtat
gcctgtatcagtgtccgtacaacaaacttggttttcttctttccgtttagtcggtggagg
atatgccagatgtgaagtgtcttgcgattgatttttgtatcggttgcgagtccttttaaa
cgtaaaacactgtacttctctttgctcgaaaagcgtggcgttgctgattgtgaaggctgt
ccatgtgaccagtcggcgatcgttttgtctactatggcgtttaatggagaaatatttgat
tcgcggtatgattggcttcggctgaacaggcgcttattgaatatttttcgtgctatggcg
gtatgaacttgatgaaccgtagtcgtatgttgacttggcttttgaattggctttgctgtt
gcgaagtagagtgacagtttcggctgtcgagggtcgaccgatttgggaaatttgtgtgat
gcgacttcggttgcgttgcatctcaa
>DQ500143
ccacacctaaaaactttccacgtgaaccgtatcaacccaataatttgggggttaatttgg
taatggctgctggcatctttttgttggctggctgttactgagtaagccctatcatggcga
gagtttggacctttgtctgaacaagtagctacgattgtaaaccctttcttaattactgaa
tatactgtggggacgaaagtctctgcttttaactagataacaactttcagcagtggatgt
ctaggctcgcacatcgatgaagaacgctgcgaactgcgatacgtaatgcgaattgcagga
ttcagtgagtcatcgaaattttgaacgcatattgcacttccgggttagtcctggaagtat
gcctgtatcagtgtccgtacaacaaacttggttttcttctttccgtgtagtcggtggagg
atatgccagatatgaagtgtcttgcgattgatttttgtatcggttgcgagtccttttaaa
cgtaaaacactgtacttctctttgctcgaaaagcgtggcgttgctggttgtgaaggctgt
ccatgtgaccagtcggcgatcgttttgtctactatggcgtttaatggagaagtatttgat
tcgcggtatgattggcttcggctgaacaggcgctgattgaatatttttcctgctatggcg
gtatgaacttgatgaaccgtagtcgtatgttgacttggcttttgaattggctttgctgtt
gcgaagtagagtgacagtttcggctgtcgagggtcgaccgatttgggaaatttgtgtgat
gcgacttcggttgcgttgcatctcaa
>DQ500142
ccacacctaaaaactttgcacgtgaacgcgtatcaacccaataatttgggggttaatttg
gtaatggctgctggcatctttttgttggctggctgttactgagtaagccctatcatggcg
agagtttggacctttgtctgaacaagtagctacgattgtaaaccctttcttaattactga
atatactgtggggacgaaagtctctgcttttaactagataacaactttcagcagtggatg
tctaggctcgcacatcgatgaagaacgctgcgaactgcgatacgtaatgcgaattgcagg
attcagtgagtcatcgaaattttgaacgcatattgcacttccgggttagtcctggaagta
tgcctgtatcagtgtccgtacaacaaacttggttttcttctttccgtttagtcggtggag
gatatgccagatgtgaagtgtcttgcgattgatttttgtatcggttgcgagtccttttaa
acgtaaaacactgtacttctctttgctcgaaaagcgtggcgttgctgattgtgaaggctg
tccatgtgaccagtcggcgatcgttttgtctactatggcgtttaatggagaaatatttga
ttcgcggtatgattggcttcggctgaacaggcgcttattgaatatttttcgtgctatggc
ggtatgaacttgatgaaccgtagtcgtatgttgacttggcttttgaattggctttgctgt
tgcgaagtagagtgacagtttcggctgtcgagggtcgaccgatttgggaaatttgtgtga
tgcgacttcggttgcgttgcatctcaa
>DQ500141
ccacacctaaaaacttttcacgtgaaccgtatcaaacactttattgggggctgacttggt
ggcggctgctggtatctattttttgtactggctggctgctgctttgagaaagccctatca
tggcgatcgcttggacttctattcgagctagtagctactattttaaacccattcttaatt
actgaatatactgtggggacgaaagtctctgcttttaactagataacaactttcagcagt
ggatgtctaggctcgcacctcgatgaagaacgctgcgaactgcgatacgtaatgcgaatt
gcaggattcagtgagtcatcgaaattttgaacgcatattgcacttccgggttcgtcctgg
aagtatgcttgtatcagtgtccgtacatcaaacttggttttcttctttccgtgtagtcgg
tggaggatatgccagatgtgaagtgtcttgcggcggctgattttcggatctgctgcgagt
cctttgaaatgtacagaactgacttctctttgctcgaaaagtgtggcattactggttgta
aaggctgtccgtgtgaccagtcggcgatcggtttgtctgctgcggcgttaatggaaggat
gtttgatttgcggtatggttggcttcggctgaacagacgcttattggacgtacttcttgc
tgtggcggtatgaacggatgtaccgtagttgtatgtgacttggctttttgaattggtgtt
gctgtgcgaagtagagtgacagtttcggctgtcgagtgtcgaccaatttgggaactatgt
acaatgcgacttcggcagcgttgtatctcaa
>DQ500140
ccacacctaaaaactttccacgtgaaccgtatcaacccaataatttgggggttaatttgg
taatggctgctggcatctttttgttggctggctgttactgagtaagccctatcatggcga
gagtttggacctttgtctgaacaagtagctacgattgtaaaccctttcttaattactgaa
tatactgtggggacgaaagtctctgcttttaactagataacaactttcagcagtggatgt
ctaggcccgcacatcgatgaagaacgctgcgaactgcgatacgtaatgcgaattgcagga
ttcagtgagtcatcgaaattttgaacgcatattgcacttccgggttagtcctggaagtat
gcctgtatcagtgtccgtacaacaaacttggttttcttctttccgtttagtcggtggagg
atatgccagatgtgaagtgtcttgcgattgatttttgtatcggttgcgagtccttttaaa
cgtaaaacactgtacttctctttgctcgaaaagcgtggcgttgctgattgtgaaggctgt
ccatgtgaccagtcggcgatcgttttgtctactatggcgtttaatggagaaatatttgat
tcgcggtatgattggcttcggctgaacaggcgcttattgaatatttttcgtgctatggcg
gtatgaacttgatgaaccgtagtcgtatgttgacttggcttttgaattggctttgctgtt
gcgaagtagagtgacagtttcggctgtcgagggtcgaccgatttgggaaatttgtgtgat
gcgacttcggttgcgttgcatctcaa
>DQ500139
ccacacctaaaaacttttcacgtgaaccgtatcaaacactttattgggggctgacttggt
ggcggctgctggtatctatttttttactgactggctgctgctttgagaaagccctatcat
ggcgatcgctgggacttatattcgagctagtagctactattgtaaacccattcttaatta
ctgaatatactgtggggacgaaagtctctgcttttaactagataacaactttcagcagtg
gatgtctaggctcgcacctcgatgaagaacgctgcgaactgcgatacgtaatgcgaattg
caggattcagtgagtcatcgaaattttgaacgcatattgcacttccgggttcgtcctgga
agtatgcttgtatcagtgtccgtacatcaaacttggttttcttctttccgtgtagtcggt
ggaggatatgccagatgtgaagtgtcttgcggcgactgattttcggatcggctgcgagtc
ctttgaaatgtacagaactgacttctctttgctcgaaaagtgtggcattgctggttgtaa
aggctgtccgtgtgaccagtcggcgatcggtttgtctgctgcggcgttaatggaaggatg
tttgatttgcggtatggttggcttcggctgaacagacgcttattggacgtacttcttgct
gtggcggtatgaactggtgtaccgtagttgtatgtgacttggctttttgaattggtgttg
ctgtgcgaagtagagtgacagtttcggctgtcgagtgtcgaccaatttgggaactatgtg
caatgcgacttcggttgcgttgtatctcaa
>DQ500138
ccacacctaaaaactttccacgtgaaccgtatcaacccaataatttgggggttaatttgg
taatggctgctggcatctttttgttggctggctgttactgagtaagccctatcatggcga
gagtttggacctttgtctgaacaagtagctacgattgtaaaccctttcttaattactgaa
tatactgtggggacgaaagtctctgcttttaactagataacaactttcagcagtggatgt
ctaggctcgcacatcgatgaagaacgctgcgaactgcgatacgtaatgcgaattgcagga
ttcagtgagtcatcgaaattttgaacgcatattgcacttccgggttagtcctggaagtat
gcctgtatcagtgtccgtacaacaaacttggttttcttctttccgtttagtcggtggagg
atatgccagatgtgaagtgtcttgcgattgatttttgtatcggttgcgagtccttttaaa
cgtaaaacactgtacttctctttgctcgaaaagcgtggcgttgctgattgtgaaggctgt
ccatgtgaccagtcggcgatcgttttgtctactatggcgtttaatggagaaatatttgat
tcgcggtatgattggcttcggctgaacaggcgcttattgaatatttttcgtgctatggcg
gtatgaacttgatgaaccgtagtcgtatgttgacttggcttttgaattggctttgctgtt
gcgaagtagagtgacagtttcggctgtcgagggtcgaccgatttgggaaatttgtgtgat
gcgacttcggttgcgttgcatctcaa
>DQ500137
ccacacctaaaaactttccacggtgaacccgtatcaaccccaataatttggggggttaat
ttggtaatggctgctggcatctttttgttggctggctgttactgagtaagccctatcatg
gcgagagtttggacctttgtctgaacaagtagctacgattgtaaaccctttcttaattac
tgaatatactgtggggacgaaagtctctgcttttaactagataacaactttcagcagtgg
atgtctaggctcgcacatcgatgaagaacgctgcgaactgcgatacgtaatgcgaattgc
aggattcagtgagtcatcgaaattttgaacgcatattgcacttccgggttagtcctggaa
gtatgcctgtatcagtgtccgtacaacaaacttggttttcttctttccgtttagtcggtg
gaggatatgccagatgtgaagtgtcttgcgattgatttttgtatcggttgcgagtccttt
taaacgtaaaacactgtacttctctttgctcgaaaagcgtggcgttgctgattgtgaagg
ctgtccatgtgaccagtcggcgatcgttttgtctactatggcgtttaatggagaaatatt
tgattcgcggtatgattggcttcggctgaacaggcgcttattgaatatttttcgtgctat
ggcggtatgaacttgatgaaccgtagtcgtatgttgacttggcttttgaattggctttgc
tgttgcgaagtagagtgacagtttcggctgtcgagggtcgaccgaatttgggaaatttgt
gtgatgcgacttcggttgcgttgcatctcaa
>DQ500134
ccacacctaaaaaactttccacgtgaaccgtatcaacccaataatttgggggttaatttg
gtaatggctgctggcatctttttgttggctggctgttactgagtaagccctatcatggcg
agagtttggacctttgtctgaacaagtagctacgattgtaaaccctttcttaattactga
atatactgtggggacgaaagtctctgcttttaactagataacaactttcagcagtggatg
tctaggctcgcacatcgatgaagaacgctgcgaactgcgatacgtaatgcgaattgcagg
attcagtgagtcatcgaaattttgaacgcatattgcacttccgggttagtcctggaagta
tgcctgtatcagtgtccgtacaacaaacttggttttcttctttccgtttagtcggtggag
gatatgccagatgtgaagtgtcttgcgattgatttttgtatcggttgcgagtccttttaa
acgtaaaacactgtacttctctttgctcgaaaagcgtggcgttgctgattgtgaaggctg
tccatgtgaccagtcggcgatcgttttgtctactatggcgtttaatggagaaatatttga
ttcgcggtatgattggcttcggctgaacaggcgcttattgaatatttttcgtgctatggc
ggtatgaacttgatgaaccgtagtcgtatgttgacttggcttttgaattggctttgctgt
tgcgaagtanagtgacagtttcggctgtcgagggtcgaccgatttgggaaatttgtgtga
tgcgacttcggttgcgttgcatctcaa
>DQ059580
ccngtgagcgnaggacgaattgcggaattcagtgagtcatcgaaattttgaacgcatatt
gcactttcgggttatccctggaagtatgcctgtatcagtgtccatacatcaaacttggtt
ttcttctttccgtgtagtcggtggaggatatgccagatgtgaagtgtcttgcggctggtt
tttttgaatcggctgcgagtcctttgaaatgtatggaactgactctcttttgttcgaaaa
gcgtggcgttgctggttgtgaaggctgctagtatgactagtcggcgaccggtttgtctgc
tatggcatgaatggaagagtgttcgattcgcggtatggttggcttcggctgaacaggcgc
gtattggacgttcatcccgctgtggcgtataactggtgaaccgtagttcatgcatggctt
ggcgtttgaatcagctttgctgctgcgaagtagagtgacagttttggctgtcgagggtcg
acctatttgagaaattgtgctgtgcgacttcggtcncgtggcatctcaattggacctgat
atcaggcaagattacccgctgaacttaagcatatcaataagcggggggga
>DQ067900
acctaaaaacattccacgtgaaccgtatcaaccccaagttgggggtttcattggcggcgg
ctgctggcatctttttgctggctggctactgctgagagaaccctatcgtgagcgttctga
ccttggttggagctagtaacttattataaacccattcctaatactgaatatactgtgggg
acgaaagtctctgcttttaactagatagcaactttcagcagtggatgtctaggctcgcac
atcgatgaagaacgctgcgaactgcgatacgtaatacgaattgcggaattcagtgagtca
tcgaaattttgaacgcatattgcactttcgggttatccctggaagtatgcctgtatcagt
gtccatacatcaaacttggttttcttctttccgtgtagtcggtggaggatatgccagatg
tgaagtgtcttgcggctggtttttttgaatcggctgcnagtcctttgaaatgtatggaac
tgactctcttttgttcgaaaagcgtggcgttgctggttgtgaaggctgctagtatgacta
gtcggcgaccggtttgtctgctatggcatgaatggaagagtgttcgattcgcggtatggt
tggcttcggctgaacaggcgcgtattggacgttcatcccgctgtggcgnatnactggtga
accgaantcatgcatggcttgcgtttgaatcagctttgctgctgcgaagnanangacagt
tttggctgncnagggtcgnctatttgagaaattggctggcgacttnngnccgtncattna
atgggcctgnttnangcangantacccnntnncttancntcaata
>DQ067899
ccctntatgagngnngagngnggntnattaccacacctnanancattccacgtgaaccgt
atcaaccccaagttgggggtttcattggcggcggctgctggcatctttttgctggctggc
tactgctgagagaacccatcgtgagcgttctgaccttggttggagctagtaacttattat
aaacccattcctaatactgaatatactgtggggacgaaagtctctgcttttaactagata
gcaactttcagcagtggatgtctaggctcgcacatcgatgaagaacgctgcgaactgcga
tacgtaatacgaattgcggaattcagtgagtcatcgaaattttgaacgcatattgcactt
tcgggttatccctggaagtatgcctgtatcagtgtccatacatcaaacttggttttcttc
tttccgtgtagtcggtggaggatatgccagatgtgaagtgtcttgcggctggtttttttg
aatcggctgcgagtcctttgaaatgtatggaactgactctcttttgttcgaaaagcgtgg
cgttgctggttgtgaaggctgctagtatgactagtcggcgaccggtttgtctgctatggc
atgaatggaagagtgttcgattcgcggtatggttggcttcggctgaacaggcgcgtattg
gacgttcatcccgctgtggcgtataactggtgaaccgtagttcatgcatggcttggcgtt
tgaatcagctttgctgctgcgaagtaaagtgacagttttggctgtcgagggtcgacctat
ttgagaaattgtgctgtgcgacttcggtcacgtggcatctnaattggacctgatatcang
caagaatacccgcttgacttaacctat
>DQ067898
ccttgttaccacttttacttncaggatcattaccacacctaaaaacattccacgtgaacc
gtatcaaccccaagttgggggtttcattggcggcggctgctggcatctttttgctggctg
gctactgctgagagaaccctatcgtgagcgttctgaccttggttggagctagtaacttat
tataaacccattcctaatactgaatatactgtggggacgaaagtctctgcttttaactag
atagcaactttcagcagtggatgtctaggctcgcacatcgatgaagaacgctgcgaactg
cgatacgtaatacgaattgcggaattcagtgagtcatcgaaattttgaacgcatattgca
ctttcgggttatccctggaagtatgcctgtatcagtgtccatacatcaaacttggttttc
ttctttccgtgtagtcggtggaggatatgccagatgtgaagtgtcttgcggctggttttt
ttgaatcggctgcgagtcctttgaaatgtatggaactgactctcttttgttcgaaaagcg
tggcgttgctggttgtgaaggctgctagtatgactagtcggcgaccggtttgtctgctat
ggcatgaatggaagagtgttcgattcgcggtatggttggcttcggctgaacaggcgcgta
ttggacgttcatcccgctgtggcgtataactggtgaaccgtanttcatgcatggcttggc
gtttgaatcanctttgcttgntgcnaagtanantgacagttttggctgtcgagggtncna
cctatttgagaaattgtgctgngccganttnnngncncgtggcatctnaattggaccngg
attcangcaagantaccc
>DQ067897
ggaagtaaaagtcgtaacaaggtttccgtaggtgaacctgcggaaggatcattaccacac
ctaaaaacattccacgtgaaccgtatcaaccccaagttgggggtttcattggcggcggct
gctggcatctttttgctggctggctactgctgagagaaccctatcgtgagcgttctgacc
ttggttggagctagtaacttattataaacccattcctaatactgaatatactgtggggac
gaaagtctctgcttttaactagatagcaactttcagcagtggatgtctaggctcgcacat
cgatgaagaacgctgcgaactgcgatacgtaatacgaattgcggaattcagtgagtcatc
gaattttgaacgcatattgcactttcgggttatccctgaagtatgcctgtatcagtgtcc
atacatcaaacttggttttcttctttccgtgtagtcggtgaggatatgccagatgtgaag
tgtcttgcggctggtttttttgaatcggctgcgagtcctttgaaatgtatggaactgact
ctcttttgttcgaaaagcgtggcgttgctggttgtgaaggctgctagtatgactagtcgg
cgaccggtttgtctgctatggcatgaatggaagagtgttcgattcgcggtatggttggct
tcggctgaacaggcgcgtattggacgttcatcccgctgtggcgtataactggtgaaccgt
agttcatgcatggcttggcgtttgaatcagctttgctgctgcgaagtagagtgacagttt
tggctgtcgagggtcgacctatttgagaaattgtgctgtgcgacttcggtcgcgtggcat
ctcaattggacctgatatcaggcaagattacccgctgaacttaagcatatcaataagcgg
agga
>DQ067896
ggaagtaaaagtcgtaacaaggtttccgtaggtgaacctgcggaaggatcattaccacac
ctaaaaacattccacgtgaaccgtatcaaccccaagttgggggtttcattggcggcggct
gctggcatctttttgctggctggctactgctgagagaaccctatcgtgagcgttctgacc
ttggttggagctagtaacttattataaacccattcctaatactgaatatactgtggggac
gaaagtctctgcttttaactagatagcaactttcagcagtggatgtctaggctcgcacat
cgatgaagacgctgcgaactgcgatacgtaatacgaattgcggaattcagtgagtcatcg
aaattttgaacgcatattgcactttcgggttatccctggaagtatgcctgtatcagtgtc
catacatcaaacttggttttcttctttccgtgtagtcggtggaggatatgccagatgtga
agtgtcttgcggctggtttttttgaatcggctgcgagtcctttgaaatgtatggaactga
ctctcttttgttcgaaaagcgtggcgttgctggttgtgaaggctgctagtatgactagtc
ggcgaccggtttgtctgctatggcatgaatggaagagtgttcgattcgcggtatggttgg
cttcggctgaacaggcgcgtattggacgttcatcccgctgtggcgtataactggtgaacc
gtagttcatgcatggcttggcgtttgaatcagctttgctgctgcgaagtagagtgacagt
tttggctgtcgagggtcgacctatttgagaaattgtgctgtgcgactcggtcacgtggca
tctcaattggacctgatatcaggcaagattacccgctgaacttaagcatatcaataagcg
gagga
>DQ403793
ccacacctaaaaactttccacgtgaaccgtatcaacccaataatttgggggttaatttgg
taatggctgctggcatctttttgttggctggctgttactgagtaagccctatcatggcga
gagtttggacctttgtctgaacaagtagctacgattgtaaaccctttcttaattactgaa
tatactgtggggacgaaagtctctgcttttaactagataacaactttcagcagtggatgt
ctaggctcgcacatcgatgaagaacgctgcgaactgcgatacgtaatgcgaattgcagga
ttcagtgagtcatcgaaattttgaacgcatattgcacttccgggttagtcctggaagtat
gcctgtatcagtgtccgtacaacaaacttggttttcttctttccgtttagtcggtggagg
atatgccagatgtgaagtgtcttgcgattgatttttgtatcggttgcgagtccttttaaa
cgtaaaacactgtacttctctttgctcgaaaagcgtggcgttgctgattgtgaaggctgt
ccatgtgaccagtcggcgatcgttttgtctactatggcgtttaatggagaaatatttgat
tcgcggtatgattggcttcggctgaacaggcgcttattgaatatttttcgtgctatggcg
gtatgaacttgatgaaccgtagtcgtatgttgacttggcttttgaattggctttgctgtt
gcgaagtagagtgacagtttcggctgtcgagggtcgaccgatttgggaaatttgtgtgat
gcgacttcggttgcgttgcatctcaa
>AF528564
aaccaaaggaagttggaggcaataacaggtctgtgatgcccttagatgttctgggccgca
cgcgcgctacactgatgcgttcaacgagtatacaaccttgatcgataggtctgggtaatc
ttttgaatgcgcatcgtgctagggatagactgttgcaattttcagtcttgaacgaggaat
tcctagtaaacgcaagtcatcagcttgcattgattacgtccctgccctttgtacacaccg
cccgtcgcacctaccgattgaatgactcggtgaaaaattgggaccgtgagtccgtttgct
tcattgcgagtggattgatgggaacttttttaaacctcgccatttagaggaaggtgaagt
cgtaacaaggtttccgtaggtgaacctgcggaaggatcattaccacacctaaaaactttt
ccacgtgaaccgtatcaacccaattaattgggggttttattggcggctgctgctggcatc
tttttgctggctggcgactgctgaacgaaccctatcatggcgagcgttctgacctcggtt
ggagctagtagcttgcattttaaacccattcttaaatactgaacatactgtggggacgaa
agtctctgcttttaactagatagcaactttcatcagtggatgtctaggctcgcacatcga
tgaagaacgctgcgaactgcgatacgtaatgcgaattgcaggattcagtgagtcatccaa
attttgaacgcatattgcacttccgggttatccctgggagtatgcctgtatcagtgtccg
tacatcaaacttggttttcttctttccgtgtagtcggtggaggatatgccagatgtgaag
tgtcttgcggctgatttttgaatcggctgtgagtcctttgaaatgtacagaactgactct
ctttgttcgaaaagcgtggcgttgctggttgtgaaggctgtcagtgtgactaatcggcga
ccggtttgtctgctatggcatcaatggaggagtgttcgattcgcggtatggttggcttcg
gctaaacaggcgcttattggacgttctttctgctatggcggtatgaactggtgaaccgta
gtcgtgcatgacttggcttttgaattggctttgctgtgcgaagtagagtgacagttttgg
ctgtcgagggtcgacccatttgggaaattgtgctgtgcgacttcggttgcgtggcatctc
aa
>AF528563
aaccaaaggaagttggaggcaataacaggtctgtgatgcccttagatgttctgggccgca
cgcgcgctacactgatgcgttcaacgagtatacaaccttgatcgataggtctgggtaatc
ttttgaatgcgcatcgtgctagggatagactgttgcaattttcagtcttgaacgaggaat
tcctagtaaacgcaagtcatcagcttgcattgattacgtccctgccctttgtacacaccg
cccgtcgcacctaccgattgaatgactcggtgaaaaattgggaccgtgagtccgtttgct
tcattgcgagtggattgatgggaacttttttaaacctcgccatttagaggaaggtgaagt
cgtgacaaggtttccgtaggtgaacctgcggaaggatcattaccacacctaaaaactttc
cacgtgaaccgtatcaacccaattaattgggggttttattggcggctgctgctggcatct
ttttgctggctggcgactgctgagcgaaccctatcatggcgagcgttctgacctcggttg
gagctagtagcttgcattttaaacccattcttaaatactgaacatactgtggggacgaaa
gtctctgcttttaactagatagcaactttcagcagtggatgtctaggctcgcacatcgat
gaagaacgctgcgaactgcgatacgtaatgcgaattgcaggattcagtgagtcatcgaaa
ttttgaacgcatattgcacttccgggttatccctgggagtatgcctgtatcagtgtccgt
acatcaaacttggttttcttctttccgtgtagtcggtggaggatatgccagatgtgaagt
gtcttgcagctgattttcgaatcggctgtgagtcctttgaaatgtacagaactgactctc
tttgttcgaaaagcgtggcgttgctggttgtgaaggctgtcagtgtgactaatcggcgac
cggtttgtctgctatggcatcaatggaggagtgttcgattcgcggtatggttggcttcgg
ctaaacaggcgcttattggacgttctttctgctatggcggtatgaactggtgaaccgtag
tcgtgcatgacttggcttttgaattggctttgctgtgcgaagtagagcgacaatttcggc
tgtcgagggtcgacccatttgggaaattgtgctgtgcgacttcggttgcgtggcatctca
a
>AF528562
aaccaaaggaagttggaggcaataacaggtctgtgatgcccttagatgttctgggccgca
cgcgcgctacactgatgcgttcaacgagtatacaaccttgatcgataggtctgggtaatc
ttttgaatgcgcatcgtgctagggatagactgttgcaattttcagtcttgaacgaggaat
tcctagtaaacgcaagtcatcagcttgcattgattacgtccctgccctttgtacacaccg
cccgtcgcacctaccgattgaatgactcggtgaaaaattgggaccgtgagtccgtttgct
tcattgcgagtggattgatgggaacttttttaaacctcgccatttagaggaaggtgaagt
cgtaacaaggtttccgtaggtgaacctgcggaaggatcattaccacacctaaaaactttc
cacgtgaaccgtatcaacccaattaattgggggttttattggcggctgctgctggcatct
ttttgctggctggcgactgctgagcgaaccctatcatggcgagcgttctgacctcggttg
gagctagtagcttgcattttaaacccattcttaaatactgaacatactgtggggacgaaa
gtctctgcttttaactagatagcaactttcagcagtggatgtctaggctcgcacatcgat
gaagaacgctacgaactgcgatacgtaatgcgaattgcaggattcagtgagtcatcgaaa
ttttgaacgcatattgcacttccgggttatccctgggagtatgcctgtatcagtgtccgt
acatcaaacttggttttcttctttccgtgtagtcggtggaggatatgccagatgtgaagt
gtcttgcagctgattttcgaatcggctgtgagtcctttgaaatgtacagaactgactctc
tttgttcgaaaagcgtggcgttgctggttgtgaaggctgtcagtgtgactaatcggcgac
cggtttgtctgctatggcatcaatggaggagtgttcgattcgcggtatggttggcttcgg
ctaaacagacgcttattggacgttctttctgctatggcggtatgaactggtgaaccgtag
tcgtgcatgacttggcttttgaattggctttgctgtgcgaagtagagcgacaatttcggc
tgtcgagggtcgacccatttgggaaattgtgctgtgcgacttcggttgcgtggcatctca
a
>AF528561
aaccaaaggaagttggaggcaataacaggtctgtgatgcccttagatgttctgggccgca
cgcgcgctacactgatgcgttcaacgagtatacaaccttgatcgataggtctgggtaatc
ttttgaatgcgcatcgtgctagggatagactgttgcaattttcagtcttgaacgaggaat
tcctagtaaacgcaagtcatcagcttgcattgattacgtccctgccctttgtacacaccg
cccgtcgcacctaccgattgaatgactcggtgaaaaattgggaccgtgagtccgtttgct
tcattgcgagtggattgatgggaacttttttaaacctcgccatttagaggaaggtgaagt
cgtaacaaggtttccgtaggtgaacctgcggaaggatcattaccacacctaaaaactttc
cacgtgaaccgtatcaacccaattaattgggggttttattggcggctgctgctggcatct
ttttgctggctggcgactgctgagcgaaccctatcatggcgagcgttctgacctcggttg
gagctagtagcttgcattttaaacccattcttaaatactgaacatactgtggggacgaaa
gtctctgcttttaactagatggcaactttcagcagtggatgtctaggctcgcacatcgat
gaagaacgctgcgaactgcgatacgtaatgcgaattgcaggattcagtgagtcatcgaaa
ttttgaacgcatattgcacttccgggttatccctgggagtatgcctgtatcagtgtccgt
acatcaaacttggttttcttctttccgtgtagtcggtggaggatatgccagatgtgaagt
gtcttgcagctgattttcgaatcggctgtgagtcctttgaaatgtacagaactgaccctc
tttgttcgaaaagcgtggcgttgctggttgtgaaggctgtcagtgtgactaatcggcgac
cagtttgtctgctatggcatcaatggaggagtgttcggttcgcggtatggttggcttcgg
ctaaacaggcgcttattggacgttctttctgctatggcggtatgaactggtgaaccgtag
tcgtgcatgacttggcttttgaattggctttgctgtgcgaagtagagcgacaatttcggc
tgtcgagggtcgacccatttgggaaattgtgctgtgcgacttcggttgcgtggcatctca
a
>AF528558
aaccaaaggaagttggaggcaataacaggtctgtgatgcccttagatgttctgggccgca
cgcgcgctacactgatgcgttcaacgagtatacaaccttgatcgataggtctgggtaatc
ttttgaatgcgcatcgtgctagggatagactgttgcaattttcagtcttgaacgaggaat
tcctagtaaacgcaagtcatcagcttgcattgattacgtccctgccctttgtacacaccg
cccgtcgcacctaccgattgaatgactcggtgaaaaattgggactgttagtccgtttgct
tcattgcgagtggattgatgggaacttttttaaacctcgccatttagaggaaggtgaagt
cgtaacaaggtttccgtaggtgaacctgcggaaggatcattaccacacctaaaacaatcc
acgtgaaccgtatcaacccaataattgggggtttacttggcggcggctgctagcatcttt
ttgctggctggctactgctgagtgaatcctatcgcgagcgttctgacttcggttggagct
agtagcttaacttataaaccctttcttaaatactgaatatactgtggggacgaaagtctc
tgcttttaactagatagcaactttcagcagtggatgtctaggctcgcacatcgatgaaga
acgctgcgaactgcgatacgtaatgcgaattgcaggattcagtgagtcatcgaaattttg
aacgcatattgcacttccgggttatccctggaagtatgcctgtatcagtgtccgtacatc
aaacttggttttcttctttccgtgtagtcggtggaggatatgccagatgtgaagtgtctt
gcggctggttttcgaatcggctacgagtcctttgaaatgtatagaactgactctctttgt
tcgaaaagcgtggcgttgctggttgtgaaggctgtttgtatggcttgtcggcgaccggtt
tgtctgctatgacattaatggaggaatgtttgattcgcggtatggttggcttcagctgaa
caggcgcttattggacgttattcctgttgtagtggtatgaactggtgaaccgtagctaat
gcgtgacttggcttttgaaccggctttgctgtgcgaagtagagtgacagtttcggctgtc
gagtgtcgacccatttgggaaattgtgctgtgtgacttcggttgcgtagcatctcaa
>AF528557
aaccaaaggaagttggaggcaataacaggtctgtgatgcccttagatgttctgggccgca
cgcgcgccacactgatgcgttcaacgagtatacaaccttgatcgataggtctgggtaatc
ttttgaatgcgcatcgtgctagggatagactgttgcaattttcagtcttgaacgaggaat
tcctagtaaacgcaagtcatcagcttgcattgattacgtccctgccctttgtacacaccg
cccgtcgcacctaccgattgaatgactcggtgaaaaattgggactgttagtccgtttgct
tcattgcgagtggattgatgggaacttttttaaacctcgccatttagaggaaggtgaagt
cgtaacaaggtttccgtaggtgaacctgcggaaggatcattaccacacctaaaaacaatc
cacgtgaaccgtatcaacccaataattgggggtttacttggcggcggctgctagcatctt
tttgctggctggctactgctgagtgaatcctatcgcgagcgttctgacttcggttggagc
tagtagcttaacttataaaccctttcttaaatactgaatatactgtggggacgaaagtct
ctgcttttaactagatagcaactttcagcagtggatgtctaggctcgcacatcgatgaag
aacgctgcgaactgcgatacgtaatgcgaattgcaggattcagtgagtcatcgaaatttt
gaacgcatattgcacttccgggttatccctggaagtatgcctgtatcagtgtccgtacat
caaacttggttttcttctttccgtgtagtcggtggaggatatgccagatatgaagtgtct
tgcggctggttttcgaatcggctacgagtcctttgaaatgtatagaactgactctctttg
ttcgaaaagcgtggcgttgctggttgtgaaggctgtttgtatggcttgtcggcgaccggt
ttgtctgctatgacattaatggaggaatgtttgattcgcggtatggttggcttcggctga
acaggcgcttattggacgttattcctgttgtagtggtatgaactggtgaaccgtagctaa
tgcgtgacttggcttttgaaccggctttgctgtgcgaagtagagtgacagtttcggctgt
cgagtgtcgacccatttgggaaattgtgctgtgtgacttcggttgcgtagcatctcaa
>AF528556
aaccaaaggaagttggaggcaataacaggtctgtgatgcccttagatgttctgggccgca
cgcgcgctacactgatgcgttcaacgagtatacaaccttgatcgataggtctgggtaatc
ttttgaatgcgcatcgtgctagggatagactgttgcaattttcagtcttgaacgaggaat
tcctagtaaacgcaagtcatcagcttgcattgattacgtccctgccctttgtacacaccg
cccgtcgcacctaccgattgaatgactcggtgaaaaattgggactgttagtccgtttgct
tcattgcgagtggattgatgggaacttttttaaacctcgccatttagaggaaggtgaagt
cgtaacaaggtttccgtaggtgaacctgcggaaggatcattaccacacctaaaaacaatc
cacgtgaaccgtatcaacccaataattgggggtttacttggcggcggctgctagcatctt
tttgctggctggctactgctgagtgaatcctatcgcgagcgttctgacttcggttggagc
tagtagcttaacttataaaccctttcttaaatactgaatatactgtggggacgaaagtct
ctgcttttaactagatagcaactttcagcagtggatgtctaggctcgcacatcgatgaag
aacgctgcgaactgcgatacgtaatgcgaattgcaggattcagtgagtcatcgaaatttt
gaacgcatattgcacttccgggttatccctggaagtatgcctgtatcagtgtccgtacat
caaacttggttttcttctttccgtgtagtcggtggaggatatgccagatatgaagtgtct
tgcggctggttttcgaatcggctacgagtcctttgaaatgtatagaactgactctctttg
ttcgaaaagcgtggcgttgctggttgtgaaggctgtttgtatggcttgtcggcgaccggt
ttgtctgctatgacattaatggaggaatgtttgattcgcggtatggttggcttcggctga
acaggcgcttattggacgttattcctgttgtagtggtatgaactggtgaaccgtagctaa
tgcgtgacttggcttttgaaccggctttgctgtgcgaagtagagtgacagtttcggctgt
cgagtgtcgacccatttgggaaattgtgctgtgtgacttcggttgcgtagcatctcaa
>AY742740
ccacacctaaaaactttccacgtgaaccgtatcaaaccaattcattgggggtttgtttgg
cggcggctgctggcatctttttgctggctgctgctgctgagcgagccctatcatggcaag
cgctcggacctcggtcggagctagtagcattcattttaaacccattcctaatgactgaat
atactgtggggacgaaagtctctgcttttaactagatagcaactttcagcagtggatgtc
taggctcgcacatcgatgaagaacgctgcgaactgcgatacgtaatgcgaattgcaggat
tcagtgagtcatcgaaattttgaacgcatattgcacttccgggttagccctgggagtatg
cctgtatcagtgtccgtacatcaaacttggttttcttctttccgtgtagtcggtggagga
tatgccagatgtgaagtgtcttgcggctggttttttgatcggctgtgagtcctttgaaat
gtacagaactgtacttctctttgctcgaaaagcgtggcgttgctggttgtggaggctgtg
cgtgtgaccagtcggcgatcggtttgtctgctgtggcgttaatggaggagtgtttgattc
gcggtatggttagcttctgctgaacagacgcttattggacattcttcctgccgtggtgtt
atgaactgatgaaccgtagtcatgtgtgacttggcttttgaatcggctttgctgttgcga
agtagagtgacagcttttgctgtcgagggtcgacccatttgggaatttgtgcggtgcggc
ttctgtcgcgcggcatctcgattggacctgatatcaggcaagattacccgctgaacttaa
gcatatcaa
>AF266783
ccacacctaaaaaactttccacgtgaaccgtatcaaccaacataattgggggtttatttg
gcggcggctgctggcattttgtgctggctggctgctactgggcaagccctatcgcgagcg
tttgggccttggcctgagctagtagcttttattttaaaccattcttaattactgattata
ctgtggggacgaaagtctctgcttttaactagatagcaactttcagcagtggatgtctag
gctcgcacatcgatgaagaacgctgcgaactgcgatacgtaatgcgaattgcaggattca
gtgagtcatcgaaattttgaacgcatattgcacttccgggttagtcctggaagtatgcct
gtatcagtgtccgtacatcaaacttggttttcttctttccgtgtagtcggtggaggatat
gccagatgtgaagtgtcttgcggctgattttcggatcggctgcgagtcctttgaaatgta
cagaactgtacttctctttgctcgaaaagcatggcgttgctgattgtggaggctgtccgc
gtggccagtcggcgatcggtttgtctgctgtggcttaatggaggagtgtttgattcgcgg
tatgattggcttcggctgaacaggcgcttattggacgttctttctgctatggcggtatgg
actgatgaaccgtagctatgcgttgacttggcttttgaattggctttgctgttgcgaagt
agagtggcagtttcagctgtcgagggtcgacccatattgggaaattgtgctgtgcggctt
cggtcgtgtggcatctcaa
>DQ364471
ccacacctaaaaaactttccacgtgaaccgtatcaacccaataatttgggggtttaattg
gcggctgctgctggtatctttttactggctggcggctgctgagcgaaccctatcgtgagc
gttctgaccttggttggagctagtaacttaaattttaaacccattcttaaatactgaata
tactgtagggacgaaagtctctgcttttaactagatagcaactttcagcagtggatgtct
aggctcgcacctcgatgaagaacgctgcgaactgcgatacgtaatgcgaattgcaggatt
cagtgagtcatcgaaattttgaacgcatattgcacttccgggttatccctggaagtatgc
ctgtatcagtgtccgtacattaaacttggttttcttctttccgtgtagtcggtggaggat
atgccagatatgaagtgtcttgtggctggttttcgaatcggctgtgagtcctttgaaatg
tatagaactgattctctttgttcgaaaagcgtggcgttgctggttgtgaaggctgtcagt
gtgactagtcggcgaccggtttgtctgctatggcataaatggaggagtgttcgattcgcg
gtatgattggcttcggctgaacaggcgcttattagacgttcttcctgctgtggcggtatg
acctggtgaaccgtagttcatgcacgacttggcttttgaattggctttgctgtgtgaagt
agagtgacagtttcggctgtcgaggatcgacccatttgggaaattgtgctgtgcgacttc
ggttgcgtggcatctcaa
>AY919304
ccacacctaaaatctttccacgtgaaccgtatcaacccaatacattgggggttagcttgg
tggtggctgctggcatctttttgctggctggctgctgctgagcaagccctatcatggcga
tcgtacggacttcggtctgaactagtagcttcaattgtaaacccattcttaattactgaa
catactgtggggacgaaagtctctgcttttaactagataacaactttcagcagtggatgt
ctaggctcgcacctcgatgaagaacgctgcgaactgcgatacgtaatgcgaattgcagga
ttcagtgagtcatcgaaattttgaacgcatattgcacttccgggttagtcctggaagtat
gcctgtatcagtgtcagtacaacaaacttggttttcttctttccgtgtagtcggtggagg
atatgccagatgtgaagtgtcttgcgactggtttttgaaccgtgttgcgagtccttttaa
atgtacagaactgtattctctttgctcgaaaagcgtggcatagctggttgtgaaggctgt
ccgtgtgaccagtcggcgatcgtttgtctgctatggtgttaatggaggaatgtttgattc
gcggtatggttggcttcggctgaacaggcgcttattggacgattttcctactgtggcggt
atgacttgatgaaccgtagtcgtatgttgacttggcttttgaataggctttgctgttgcg
aaatagagtggcagcttcggctgtcgagagtcgaccgatttgggaaatttgtgcaatgcg
acttcggttgcgttgcatctcaa
>AY919303
ccacacctaaaaacttttcacgtgaaccgtatcaaacactttattgggggctgacttggt
ggcggctgctggtatctatttttttactgactggctgctgctttgagaaagccctatcat
ggcgatcgcttggacttatattcgagctagtagctactattttaaacccattcttaatta
ctgaatatactgtggggacgaaagtctctgcttttaactagataacaactttcagcagtg
gatgtctaggctcgcacctcgatgaagaacgctgcgaactgcgatacgtaatgcgaattg
caggattcagtgagtcatcgaaattttgaacgcatattgcacttccgggttcgtcctgga
agtatgcttgtatcagtgtccgtacatcaaacttggttttcttctttccgtgtagtcggt
ggaggatatgccagatgtgaagtgtcttgcggcggctgattttcggatctgctgcgagtc
ctttgaaatgtacagaactgacttctctttgctcgaaaagtgtggcattactggttgtaa
aggctgtccgtgtgaccagtcggcgatcggtttgtctgctgcggcgttaatggaaggatg
tttgatttgcggtatggttggcttcggctgaacagacgcttattggacgtacttcttgct
gtggcggtatgaactgatgtaccgtagttgtatgtgacttggctttttgaattggtgttg
ctgtgcgaagtagagtgacagtttcggctgtcgagtgtcgaccaatttgggatctatgta
caatgcgacttcggtagcgttgtatctcaa
>AY919302
ccacacctaaaaactttccacgtgaaccgtatcaacccaataaattgggggtctgtttgg
tggcggctgctagcttttttttgctggctggctgctactgggcgagccctatcatggtga
gcgtttggacctcggtctgagcgagtagccgtaattgtaaacccattcttaattactgaa
tatactgtagggacgaaagtctctgcttttaactagataacaactttcagcagtggatgt
ctaggctcgcacatcgatgaagaacgctgcgaactgcgatacgtaatgcgaattgcagga
ttcagtgagtcatcgaaattttgaacgcatattgcacttccgggttagtcctggaagtat
gcctgtatcagtgtcggtacaacaaacttggttttcttccttccgtgtagtcggtggagg
atatgccagatatgaagtgtcttgcgactggttttcggatcggttgcgagtccttttaaa
tgtacagaactgtacttctctttgctcgaaaagcgtggcgttgctggttgtgaaggctgt
ccgtgagaccagtcggcgatcggtttgtctgctatggcatttaatggaggaatgttcgat
tcgcggtatggttggcttcggctgaacagacgcttattggacgttcttcctgctgtggcg
gtatgaactggtgaaccgtagtcatacgttgacttggcttttgaatcggctttgctgttg
cgaagtagagtgacagtttcggctgtcgagagtcgaccgatttgggaaattgtgcaatgc
gacttcggttgcgtagcatctcaa
>AY919301
ccacacctaaaaactttccacgtgaaccgtatcaacccaataatttgggggttaatttgg
taatggctgctggcatctttttgttggctggctgttactgagtaagccctatcatggcga
gagtttggacctttgtctgaacaagtagctacgattgtaaaccctttcttaattactgaa
tatactgtggggacgaaagtctctgcttttaactagataacaactttcagcagtggatgt
ctaggctcgcacatcgatgaagaacgctgcgaactgcgatacgtaatgcgaattgcagga
ttcagtgagtcatcgaaattttgaacgcatattgcacttccgggttagtcctggaagtat
gcctgtatcagtgtccgtacaacaaacttggttttcttctttccgtgtagtcggtggagg
atatgccagatatgaagtgtcttgcgattgatttttgtatcggttgcgagtccttttaaa
cgtaaaacactgtacttctctttgctcgaaaagcgtggcgttgctggttgtgaaggctgt
ccatgtgaccagtcggcgatcgttttgtctactatggcgtttaatggagaagtatttgat
tcgcggtatgattggcttcggctgaacaggcgctgattgaatatttttcctgctatggcg
gtatgaacttgatgaaccgtagtcgtatgttgacttggcttttgaattggctttgctgtt
gcgaagtagagtgacagtttcggctgtcgagggtcgaccgatttgggaaatttgtgtgat
gcgacttcggttgcgttgcatctcaa
>AY884606
ccacacctaaaaactttccacgtgaaccgtatcaacccaataatttgggggttaatttgg
taatggctgctggcatctttttgttggctggctgttactgagtaagccctatcatggcga
gagtttggacctttgtctgaacaagtagctacgattgtaaaccctttcttaattactgaa
tatactgtggggacgaaagtctctgcttttaactagataacaactttcagcagtggatgt
ctaggctcgcacatcgatgaagaacgctgcgaactgcgatacgtaatgcgaattgcagga
ttcagtgagtcatcgaaattttgaacgcatattgcacttccgggttagtcctggaagtat
gcctgtatcagtgtccgtacaacaaacttggttttcttctttccgtgtagtcggtggagg
atatgccagatatgaagtgtcttgcgattgatttttgtatcggttgcgagtccttttaaa
cgtaaaacactgtacttctctttgctcgaaaagcgtggcgttgctggttgtgaaggctgt
ccatgtgaccagtcggcgatcgttttgtctactatggcgtttaatggagaagtatttgat
tcgcggtatgattggcttcggctgaacaggcgctgattgaatatttttcctgctatggcg
gtatgaacttgatgaaccgtagtcgtatgttgacttggcttttgaattggctttgctgtt
gcraagtagagtgacagtttcggctgtcgagggtcgaccgatttgggaaatttgtgtgat
gcgacttcggttgcgttgcatctcaa
>AY884605
ccacacctaaaaactttccacgtgaaccgtatcaacccaataatttgggggttaatttgg
taatggctgctggcatctttttgttggctggctgttactgagtaagccctatcatggcga
gagtttggacctttgtctgaacaagtagctacgattgtaaaccctttcttaattactgaa
tatactgtggggacgaaagtctctgcttttaactagataacaactttcagcagtggatgt
ctaggctcgcacatcgatgaagaacgctgcgaactgcgatacgtaatgcgaattgcagga
ttcagtgagtcatcgaaattttgaacgcatattgcacttccgggttagtcctggaagtat
gcctgtatcagtgtccgtacaacaaacttggttttcttctttccgtgtagtcggtggagg
atatgccagatatgaagtgtcttgcgattgatttttgtatcggttgcgagtccttttaaa
cgtaaaacactgtacttctctttgctcgaaaagcgtggcgttgctggttgtgaaggctgt
ccatgtgaccagtcggcgatcgttttgtctactatggcgtttaatggagaagtatttgat
tcgcggtatgattggcttcggctgaacaggcgctgattgaatatttttcctgctatggcg
gtatgaacttgatgaaccgtagtcgtatgttgacttggcttttgaattggctttgctgtt
gcaaagtagagtgacagtttcggctgtcgagggtcgaccgatttgggaaatttgtgtgat
gcgacttcggttgcgttgcatctcaa
>AY884603
ccacacctaaaaactttccacgtgaaccgtatcaacccaataatttgggggttaatttgg
taatggctgctggcatctttttgttggctggctgttactgagtaagccctatcatggcga
gagtttggacctttgtctgaacaagtagctacgattgtaaaccctttcttaattactgaa
tatactgtggggacgaaagtctctgcttttaactagataacaactttcagcagtggatgt
ctaggctcgcacatcgatgaagaacgctgcgaactgcgatacgtaatgcgaattgcagga
ttcagtgagtcatcgaaattttgaacgcatattgcacttccgggttagtcctggaagtat
gcctgtatcagtgtccgtacaacaaacttggttttcttctttccgtgtagtcggtggagg
atatgccagatatgaagtgtcttgcgattgatttttgtatcggttgcgagtccttttaaa
cgtaaaacactgtacttctctttgctcgaaaagcgtggcgttgctggttgtgaaggctgt
ccatgtgaccagtcggcgatcgttttgtctactatggcgtttaatggagaagtatttgat
tcgcggtatgattggcttcggctgaacaggcgctgattgaatatttttcctgctatggcg
gtatgaacttgatgaaccgtagtcgtatgttgacttggcttttgaattggctttgctgtt
gcraagtagagtgacagtttcggctgtcgagggtcgaccgatttgggaaatttgtgtgat
gcgacttcggttgcgttgcatctcaa
>AY831722
ccacacctaaaaactttccacgtgaaccgtatcaacccaataatttgggggttaatttgg
taatggctgctggcatctttttgctggctggctgttactgagtaagccctatcatggcga
gagtttggacctttgtctgaacaagtagctacgattgtaaaccctttcttaattactgaa
tatactgtggggacgaaagtctctgcttttaactagataacaactttcagcagtggatgt
ctaggctcgcacatcgatgaagaacgctgcgaactgcgatacgtaatgcgaattgcagga
ttcagtgagtcatcgaaattttgaacgcatattgcacttccgggttagtcctggaagtat
gcctgtatcagtgtccgtacaacaaacttggttttcttctttccgtgtagtcggtggagg
atatgccagatatgaagtgtcttgcgattgatttttgtatcggttgcgagtccttttaaa
cgtaaaacactgtacttctctttgctcgaaaagcgtggcgttgctgattgtgaaggctgt
ccatgtgaccagtcggcgatcgttttgtctactatggcgtttaatggagaagtatttgat
tcgcggtatgattggcttcggctgaacaggcgcttattgaatgtttttcctgctatggcg
gtatgaacttgatgaaccgtagtcgtatgttgacttggcttttgaattggctttgctgtt
gcgaagtagagtgacagtttcggctgtcgagggtcgaccgatttgggaaatttgtgtgat
gcgacttcggttgcgttgcatctcaa
>AY831721
ccacacctaaaaactttccacgtgaaccgtatcaacccaataatttgggggttaatttgg
taatggctgctggcatctttttgttggctggctgttactgagtaagccctatcatggcga
gagtttggacctttgtctgaacaagtagctacgattgtaaaccctttcttaattactgaa
tatactgtggggacgaaagtctctgcttttaactagataacaactttcagcagtggatgt
ctaggctcgcacatcgatgaagaacgctgcgaactgcgatacgtaatgcgaattgcagga
ttcagtgagtcatcgaaattttgaacgcatattgcacttccgggttagtcctggaagtat
gcctgtatcagtgtccgtacaacaaacttggttttcttctttccgtgtagtcggtggagg
atatgccagatatgaagtgtcttgcgattgatttttgtatcggttgcgagtccttttaaa
cgtaaaacactgtacttctctttgctcgaaaagcgtggcgttgctggttgtgaaggctgt
ccatgtgaccagtcggcgatcgttttgtctactatggcgtttaatggagaagtatttgat
tcgcggtatgattggcttcggctgaacaggcgctgattgaatatttttcctgctatggcg
gtatgaacttgatgaaccgtagtcgtatgttgacttggcttttgaattggctttgctgtt
gcgaagtagagtgacagtttcggctgtcgagggtcgaccgatttgggaaatttgtgtgat
gcgacttcggttgcgttgcatctcaa
>AY831720
ccacacctaaaaactttccacgtgaaccgtatcaacccaataatttgggggttaatttgg
taatggctgctggcatctttttgttggctggctgttactgagtaagccctatcatggcga
gagtttggacctttgtctgaacaagtagctacgattgtaaaccctttcttaattactgaa
tatactgtggggacgaaagtctctgcttttaactagataacaactttcagcagtggatgt
ctaggctcgcacatcgatgaagaacgctgcgaactgcgatacgtaatgcgaattgcagga
ttcagtgagtcatcgaaattttgaacgcatattgcacttccgggttagtcctggaagtat
gcctgtatcagtgtccgtacaacaaacttggttttcttctttccgtgtagtcggtggagg
atatgccagatatgaagtgtcttgcgattgatttttgtatcggttgcgagtccttttaaa
cgtaaaacactgtacttctctttgctcgaaaagcgtggcgttgctggttgtgaaggctgt
ccatgtgaccagtcggcgatcgttttgtctactatggcgtttaatggagaagtatttgat
tcgcggtatgattggcttcggctgaacaggcgctgattgaatatttttcctgctatggcg
gtatgaacttgatgaaccgtagtcgtatgttgacttggcttttgaattggctttgctgtt
gcgaagtagagtgacagtttcggctgtcgagggtcgaccgatttgggaaatttgtgtgat
gcgacttcggttgcgttgcatctcaa
>AY831719
ccacacctaaaaactttccacgtgaaccgtatcaacccaataatttgggggttaatttgg
taatggctgctggcatctttttgttggctggctgttactgagtaagccctatcatggcga
gagtttggacctttgtctgaacaagtagctacgattgtaaaccctttcttaattactgaa
tatactgtggggacgaaagtctctgcttttaactagataacaactttcagcagtggatgt
ctaggctcgcacatcgatgaagaacgctgcgaactgcgatacgtaatgcgaattgcagga
ttcagtgagtcatcgaaattttgaacgcatattgcacttccgggttagtcctggaagtat
gcctgtatcagtgtccgtacaacaaacttggttttcttctttccgtgtagtcggtggagg
atatgccagatatgaagtgtcttgcgattgatttttgtatcggttgcgagtccttttaaa
cgtaaaacactgtacttctctttgctcgaaaagcgtggcgttgctggttgtgaaggctgt
ccatgtgaccagtcggcgatcgttttgtctactatggcgtttaatggagaagtatttgat
tcgcggtatgattggcttcggctgaacaggcgctgattgaatatttttcctgctatggcg
gtatgaacttgatgaaccgtagtcgtatgttgacttggcttttgaattggctttgctgtt
gcgaagtagagtgacagtttcggctgtcgagggtcgaccgatttgggaaatttgtgtgat
gcgacttcggttgcgttgcatctcaa
>AY702098
ctgatctcggtcggagctagtagcttcaattttaaaccctttcttaaatactgaatatac
tgtagggacgaaagtctctgcttttaactagatagcaactttcagcagtggatgtctagg
ctcgcacatcgatgaagaacgctgcgaactgcgatacgtaatgcgaattgcaggattcag
tgagtcatcgaaattttgaacgcatattgcacttccgggttagccctgggagtatgcctg
tatcagtgtccgtacatcaaacttggttttcttctttccgtgtagtcggtggaggatatg
ccagatgtgaagtgtcttgcggttgattttcggatcggctgcgagtcctttgaaatgtac
agaactgtattctctttgttcgaaaagcatggcgttgctggttgtgaaggctgtccgtgt
ggctagtcggcgatcggtttgtctgctatggcgataatggaggagtgttcgattcgcggt
atggttggcttcggctgaacagacgcttattggatattcttcctgctgtggcggtataac
tggtgaaccgtattcatatgtgacttggcttttgaattggctttgctattgcgaagtaga
gtggcagtttcggctgtcgagggtcaaccc
>AY695807
gttggaggcaataacaggtctgtgatgcccttagatgttctgggccgcacgcgcgctaca
ctgatgcgttcaacgagtatacaaccttgatcgataggtctgggtaatcttttgaatgcg
catcgtgctagggatagactgttgcaattttcagtcttgaacgaggaattcctagtaaac
gcaagtcatcagcttgcattgattacgtccctgccctttgtacacaccgcccgtcgcacc
taccgattgaatgactcggtgaaaaattgggaccgtgagtccgtttgcttcattgcgagt
ggattgatgggaacttttttaaacctcgccatttagaggaaggtgaagtcgtaacaaggt
ttccgtaggtgaacctgcggaaggatcattaccacacctaaaaactttccacgtgaaccg
tatcaacccaattaattgggggtttcgttggcggctgttgctggcatgtttttgctggct
ggcagctgctgagtaagccctatcatggcgagtgctctgatctcggtcggagctagtagc
ttcaattttaaaccctttcttaaatactgaatatactgtagggacgaaagtctctgcttt
taactagatagcaactttcagcagtggatgtctaggctcgcacatcgatgaagaacgctg
cgaactgcgatacgtaatgcgaattgcaggattcagtgagtcatcgaaattttgaacgca
tattgcacttccgggttagccctgggagtatgcctgtatcagtgtccgtacatcaaactt
ggttttcttctttccgtgtagtcggtggaggatatgccagatgtgaagtgtcttgcggtt
gattttcggatcggctgcgagtcctttgaaatgtacagaactgtattctctttgttcgaa
aagcatggcgttgctggttgtgaaggctgtccgtgtggctagtcggcgatcggtttgtct
gctatggcgataatggaggagtgttcgattcgcggtatggttggcttcggctgaacagac
gcttattggatattcttcctgctgtggcggtataactggtgaaccgtattcatatgtgac
ttggcttttgaattggctttgctattgcgaagtagagtggcagtttcggctgtcgagggt
caacccatttgggaaatttgtgttgtgcgacttcggttgcgtggcatctcaattggacct
gatatcaggcaagatacccgc
>AY695806
gttggaggcaataacaggtctgtgatgcccttagatgttctgggccgcacgcgcgctaca
ctgatgcgttcaacgagtatacaaccttgatcgataggtctgggtaatcttttgaatgcg
catcgtgctagggatagactgttgcaattttcagtcttgaacgaggaattcctagtaaac
gcaagtcatcagcttgcattgattacgtccctgccctttgtacacaccgcccgtcgcacc
taccgattgaatgactcggtgaaaaattgggaccgtgagtccgtttgcttcattgcgagt
ggattgatgggaacttttttaaacctcgccatttagaggaaggtgaagtcgtaacaaggt
ttccgtaggtgaacctgcggaaggatcattaccacacctaaaaactttccacgtgaaccg
tatcaacccaattaattgggggtttcgttggcggctgttgctggcatgtttttgctggct
ggcagctgctgagtaagccctatcatggcgagtgctctgatctcggtcggagctagtagc
ttcaattttaaaccctttcttaaatactgaatatactgtagggacgaaagtctctgcttt
taactagatagcaactttcagcagtggatgtctaggctcgcacatcgatgaagaacgctg
cgaactgcgatacgtaatgcgaattgcaggattcagtgagtcatcgaaattttgaacgca
tattgcacttccgggttagccctgggagtatgcctgtatcagtgtccgtacatcaaactt
ggttttcttctttccgtgtagtcggtggaggatatgccagatgtgaagtgtcttgcggtt
gattttcggatcggctgcgagtcctttgaaatgtacagaactgtattctctttgttcgaa
aagcatggcgttgctggttgtgaaggctgtccgtgtggctagtcggcgatcggtttgtct
gctatggcgataatggaggagtgttcgattcgcggtatggttggcttcggctgaacagac
gcttattggatattcttcctgctgtggcggtataactggtgaaccgtattcatatgtgac
ttggcttttgaattggctttgctattgcgaagtagagtggcagtttcggctgtcgagggt
caacccatttgggaaatttgtgttgtgcgacttcggttgcgtggcatctcaattggacct
gatatcaggcaagatacccgc
>AY695805
cctgcggaaggatcattaccacacctaaaaactttccacgtgaaccgtatcaacccaatt
aattgggggtttcgttggcggctgttgctggcatgtttttgctggctggcagctgctgag
taagccctatcatggcgagtgctctgatctcggtcggagctagtagcttcaattttaaac
cctttcttaaatactgaatatactgtagggacgaaagtctctgcttttaactagatagca
actttcagcagtggatgtctaggctcgcacatcgatgaagaacgctgcgaactgcgatac
gtaatgcgaattgcaggattcagtgagtcatcgaaattttgaacgcatattgcacttccg
ggttagccctgggagtatgcctgtatcagtgtccgtacatcaaacttggttttcttcttt
ccgtgtagtcggtggaggatatgccagatgtgaagtgtcttgcggttgattttcggatcg
gctgcgagtcctttgaaatgtacagaactgtattctctttgttcgaaaagcatggcgttg
ctggttgtgaaggctgtccgtgtggctagtcggcgatcggtttgtctgctatggcgataa
tggaggagtgttcgattcgcggtatggttggcttcggctgaacagacgcttattggatat
tcttcctgctgtggcggtataactggtgaaccgtattcatatgtgacttggcttttgaat
tggctttgctattgcgaagtagagtggcagtttcggctgtcgagggtcaacccatttggg
aaatttgtgttgtgcgacttcggttgcgtggcatctcaattggacctgatatcaggcaag
atacccgc
>AY695804
cctgcggaaggatcattaccacacctaaaaactttccacgtgaaccgtatcaacccaatt
aattgggggtttcgttggcggctgttgctggcatgtttttgctggctggcagctgctgag
taagccctatcatggcgagtgctctgatctcggtcggagctagtagcttcaattttaaac
cctttcttaaatactgaatatactgtagggacgaaagtctctgcttttaactagatagca
actttcagcagtggatgtctaggctcgcacatcgatgaagaacgctgcgaactgcgatac
gtaatgcgaattgcaggattcagtgagtcatcgaaattttgaacgcatattgcacttccg
ggttagccctgggagtatgcctgtatcagtgtccgtacatcaaacttggttttcttcttt
ccgtgtagtcggtggaggatatgccagatgtgaagtgtcttgcggttgattttcggatcg
gctgcgagtcctttgaaatgtacagaactgtattctctttgttcgaaaagcatggcgttg
ctggttgtgaaggctgtccgtgtggctagtcggcgatcggtttgtctgctatggcgataa
tggaggagtgttcgattcgcggtatggttggcttcggctgaacagacgcttattggatat
tcttcctgctgtggcggtataactggtgaaccgtattcatatgtgacttggcttttgaat
tggctttgctattgcgaagtagagtggcagtttcggctgtcgagggtcaacccatttggg
aaatttgtgttgtgcgacttcggttgcgtggcatctcaattggacctgatatcaggcaag
atacccgc
>AY608624
ccacacctaaaaactttccacgtgaactgtatcaaccccattaattgggggttttgtttg
gcggtgatcgctagcttaattgctggttgattactgctaggcgagccctatcatggcgag
cgtttgggcttcggtctgaactagtagcttttattttaaaccctttcttaattactgatt
atactgtggggacgaaagtctctgcttttaactagatagcaactttcagcagtggatgtc
taggctcgcacatcgatgaagaacgctgcgaactgcgatacgtaatgcgaattgcaggat
tcagtgagtcatcgaaattttgaacgcatattgcacttccgggttagtcctgggagtatg
cctgtatcagtgtccgtacatcaaacttggttttcttctttccgtgtagtcggtggagga
tatgccagatgtgaagtgtcttgcggctaattttagaattgactgcgagtcctttgaaat
gtacagaactgtacttctctttgctcgaaaagtgtggcgttgctggttgtgaaggctgtc
catgtgaccagtcggcgatcggtttgtctgctatggcattaatggaggaatatttaattc
gcggtatgattagcttcggctgaacaggcgcttattcgacgtttttcctgttgtggcggt
atgaactgatgaaccgtagtcgtgtgtgacttggcttttgaattggctttgctattgcga
agtagagtggcagtttcgactgtcgagggtcgacccatttgggaactatgtgttgtgtgg
cttcggtcgcgcggcatctcaa
>AY608623
ccacacctaaaaactttccacgtgaactgtatcaaccccattaattgggggttttgtttg
gcggtgatcgctagcttaattgctggttgattactgctaggtgagccctatcatggcgag
cgtttgggcttcggtctgaactagtagcttttattttaaaccctttcttaattactgatt
atactgtggggacgaaagtctctgcttttaactagatagcaactttcagcagtggatgtc
taggctcgcacatcgatgaagaacgctgcgaactgcgatacgtaatgcgaattgcaggat
tcagtgagtcatcgaaattttgaacgcatattgcacttccgggttagtcctgggagtatg
cctgtatcagtgtccgtacatcaaacttggttttcttctttccgtgtagtcggtggagga
tatgccagatgtgaggtgtcttgcggctgattttcgaattgactgcgagtcctttgaaat
gtacagaactgtacttctctttgctcgaaaagtgtggcgttgctggttgtgaaggctgtc
catgtgaccagtcggcgatcggtttgtctgctatggcattaatggaggaatatttaattc
gcggtatgattagcttcggctgaacaggcgcttattggacgtttttcctgttgtggcggt
atgaactgatgaaccgtagtcgtgtgtgacttggcttttgaattggctttgctattgcga
agtagagtggcagtttcgactgtcgagggtcgacccatttgggaactatgtgttgtgtgg
cttcggtcgcgcggcatctcaa
>AY608622
ccacacctaaaaactttccacgtgaactgtatcaaccccattaattgggggttttgtttg
gcggtgatcgctagcttaattgctggttgattactgctaggcgagccctatcatggcgag
cgtttgggcttcggtctgaactagtagcttttattttaaaccctttcttaattactgatt
atactgtggggacgaaagtctctgcttttaactagatagcaactttcagcagtggatgtc
taggctcgcacatcgatgaagaacgctgcgaactgcgatacgtaatgcgaattgcaggat
tcagtgagtcatcgaaattttgaacgcatattgcacttccgggttagtcctgggagtatg
cctgtatcagtgtccgtacatcaaacttggttttcttctttccgtgtagtcggtggagga
tatgccagatgtgaagtgtcttgcggctaattttagaattgactgcgagtcctttgaaat
gtacagaactgtacttctctttgctcgaaaagtgtggcgttgctggttgtgaaggctgtc
catgtgaccagtcggcgatcggtttgtctgctatggcattaatggaggaatatttaattc
gcggtatgattagcttcggctgaacaggcgcttattcgacgtttttcctgttgtggcggt
atgaactgatgaaccgtagtcgtgtgtgacttggcttttgaattggctttgctattgcga
agtagagtggcagtttcgactgtcgagggtcgacccatttgggaactatgtgttgtgtgg
cttcggtcgcgcggcatctcaa
>AY608621
ccacacctaaaaactttccacgtgaactgtatcaaccccattaattgggggttttgtttg
gcggtgatcgctagcttaattgctggttgattactgctaggcgagccctatcatggcgag
cgtttgggcttcggtctgaactagtagcttttatttcaaaccctttcttaattactgatt
atactgtggggacgaaagtctctgcttttaactagatagcaactttcagcagtggatgtc
taggctcgcacatcgatgaagaacgctgcgaactgcgatacgtaatgcgaattgcaggat
tcagtgagtcatcgaaattttgaacgcatattgcacttccgggttagtcctgggagtatg
cctgtatcagtgtccgtacatcaaacttggttttcttctttccgtgtagtcggtggagga
tatgccagatgtgaagtgtcttgcggctaattttcgaattgactgcgagtcctttgaaat
gtacagaactgtacttctctttgctcgaaaagtgtggcgttgctggttgtgaaggctgtc
catgtgaccagtcggcgatcggtttgtctgctatggcattaatggaggaatatttaattc
gcggtatgattagcttcggctgaacaggcgcttattggacgtttttcctgttgtggcggt
atgaactgatgaaccgtagtcgtgtgtgacttggcttttgaattggctttgctattgcga
agtagagtggcagtttcgactgtcgagggtcgacccatttgggaactatgtgttgtgtgg
cttcggtcgcncggcatctcaa
>AY608620
ccacacctaaaaactttccacgtgaactgtatcaaccccattaattgggggttttgtttg
gcggtgatcgctagcttaattgctggttgattactgctaggcgagccctatcatggcgag
cgtttgggcttcggtctgaactagtagcttttattttaaaccctttcttaattactgatt
atactgtggggacgaaagtctctgcttttaactagatagcaactttcagcagtggatgtc
taggctcgcacatcgatgaggaacgctgcgaactgcgatacgtaatgcgaatcgcaggat
tcagtgagtcatcgaaattttgaacgcatattgcacttccgggttagtcctgggagtatg
cctgtatcagtgtccgtacatcaaacttggttttcttctttccgtgtagtcggtggagga
tatgccagatgtgaagtgtcttgcggctaattttcgaattgactgcgagtcctttgaaat
gtacagaactgtacttctctttgctcgaaaagtgtggcgttgctggttgtgaaggctgtc
catgtgaccagtcggcgatcggtttgtctgctatggcattaatggaggaatatttaattc
gcggtatgattagcttcggctgaacaggcgcttattggacgtttttcctgttgtggcggt
atgaactgatgaaccgtagtcgtgtgtgacttggcttttgaattggctttgctattgcga
agtagagtggcagtttcgactgtcgagggtcgacccatttgggaactatgtgttgtgtgg
cttcggtcgcgcggcatctcaa
>AY608619
ccacacctaaaaactttccacgtgaactgtatcaaccccattaattgggggttttgtttg
gcggtgatcgctagcttaattgctggttgattactgctaggcgagccctatcatggcgag
cgtttgggcttcggtctgaactagtagcttttattttaaaccctttcttaattactgatt
atactgtggggacgaaagtctctgcttttaactagatagcaactttcagcagtggatgtc
taggctcgcacatcgatgaagaacgctgcgaactgcgatacgtaatgcgaattgcaggat
tcagtgagtcatcgaaattttgaacgcatattgcacttccgggttagtcctgggagtatg
cctgtatcagtgtccgtacatcaaacttggttttcttctttccgtgtagtcggtggagga
tatgccagatgtgaagtgtcttgcggctaattttcgaattgactgcgagtcctttgaaat
gtacagaactgtacttctctttgctcgaaaagtgtggcgttgctggttgtgaaggctgtc
catgtgaccagtcggcgatcggtttgtctgctatggcattaatggaggaatatttaattc
gcggtatgattagcttcggctgaacaggcgcttattggacgtttttcctgttgtggcggt
atgaactgatgaaccgtagtcgtgtgtgacttggcttttgaattggctttgctattgcga
agtagagtggcagtttcgactgtcgagggtcgacccatttgggaactatgtgttgtgtgg
cttcggtcgcgcggcatctcaa
>AY608618
ccacacctaaaaactttccacgtgaactgtatcaaccccattaattgggggttttgtttg
gcggtgatcgctagcataattgctggttgattactgctaggcgagccctatcatggcgag
cgtttgggcttcggtctgaactagtagcttttattttaaaccctttcttaattactgatt
atactgtggggacgaaagtctctgcttttaactagatagcaactttcagcagtggatgtc
taggctcgcacatcgatgaagaacgctgcgaactgcgatacgtaatgcgaattgcaggat
tcagtgagtcatcgaaattttgaacgcatattgcacttccgggttagtcctgggagtatg
cctgtatcagtgtccgtacatcaaacttggttttcttctttccgtgtagtcggtggagga
tatgccagatgtgaagtgtcttgcggctaattttcgaattgactgcgagtcctttgaaat
gtacagaactgtacttctctttgctcgaaaagtgtggcgttgctggttgtgaaggctgtc
catgtgaccagtcggcgatcggtttgtctgctatggcattaatggaggaatatttaattc
gcggtatgattagcttcggctgaacaggcgcttattggacgtttttcctgttgtggcggt
atgaactgatggaccgtagtcgtgtgtgacttggcttttgaattggctttgctattgcga
agtagagtggcagtttcgactgtcgagggtcgacccatttgggaactatgtgttgtgtgg
cttcggtcgcgcggcatctcaa
>AY608617
ccacacctaaaaactttccacgtgaactgtatcaaccccattaattgggggttttgtttg
gcggtgatcgctagcttaattgctggttgattactgctaggcgagccctatcatggcgag
cgtttgggcttcggtctgaactagtagcttttattttaaaccctttcttaattactgatt
atactgtggggacgaaagtctctgcttttaactagatagcaactttcagcagtggatgtc
taggctcgcacatcgatgaagaacgctgcgaactgcgatacgtaatgcgaattgcaggat
tcagtgagtcatcgaaattttgaacgcatattgcacttccgggttagtcctgggagtatg
cctgtatcagtgtccgtacatcaaacttggttttcttctttccgtgtagtcggtggagga
tatgccagatgtgaagtgtcttgcggctaattttcgaattgactgcgagtcctttgaaat
gtacagaactgtacttctctttgctcgaaaagtgtggcgttgctggttgtgaaggctgtc
catgtgaccagtcggcgatcggtttgtctgctatggcattaatggaggaatatttaattc
gcggtatgattagcttcggctgaacaggcgcttattggacgtttttcctgttgtggcggt
atgaactgatgaaccgtagtcgtgtgtgacttggcttttgaattggctttgctattgcga
agtagagtggcagtttcgactgtcgagggtcgacccatttgggaactatgtgttgtgtgg
cttcggtcgcgcggcatctcaa
>AY608616
ccacacctaaaaactttccacgtgaactgtatcaaccccattaattgggggttttgtttg
gcggtgatcgctagcttaattgctggttgattactgctaggcgagccctatcatggcgag
cgtttgggcttcggtctgaactagtagcttttattttaaaccctttcttaattactgatt
atactgtggggacgaaagtctctgcttttaactagatagcaactttcagcagtggatgtc
taggctcgcacatcgatgaagaacgctgcgaactgcgatacgtaatgcgaattgcaggat
tcagtgagtcatcgaaattttgaacgcatattgcacttccgggttagtcctgggagtatg
cctgtatcagtgtccgtacatcaaacttggttttcttctttccgtgtagtcggtggagga
tatgccagatgtgaagtgtcttgcggctaattttcgaattgactgcgagtcctttgaaat
gtacagaactgtacttctctttgctcgaaaagtgtggcgttgctggttgtgaaggctgtc
catgtgaccagtcggcgatcggtttgtctgctatggcattaatggaggaatatttaattc
gcggtatgattagcttcggctgaacaggcgcttattggacgtttttcctgttgtggcggt
atgaactgatgaaccgtagtcgtgtgtgacttggcttttgaattggctttgctattgcga
agtagagtggcagtttcgactgtcgagggtcgacccatttgggaactatgtgttgtgtgg
cttcggtcgcgcggcatctcaa
>AY608615
ccacacctaaaaactttccacgtgaactgtatcaaccccattaattgggggttttgtttg
gcggtgatcgctagcataattgctggttgattactgctaggcgagccctatcatggcgag
cgtttgggcttcggtctgaactagtagcttttattttaaaccctttcttaattactgatt
atactgtggggacgaaagtctctgcttttaactagatagcaactttcagcagtggatgtc
taggctcgcacatcgatgaagaacgctgcgaactgcgatacgtaatgcgaattgcaggat
tcagtgagtcatcgaaattttgaacgcatattgcacttccgggttagtcctgggagtatg
cctgtatcagtgtccgtacatcaaacttggttttcttctttccgtggagtcggtggagga
tatgccagatgtgaagtgtcttgcggctaattttcgaattgactgcgagtcctttgaaat
gtacagaactgtacttctctttgctcgaaaagtgtggcgttgctggttgtgaaggctgtc
catgtgaccagtcggcgatcggtttgtctgctatggcattaatggaggaatatttaattc
gcggtatgattagcttcggctgaacaggcgcttattggacgtttttcctgttgtggcggt
atgaactgatggaccgtagtcgtgtgtgacttggcttttgaattggctttgctattgcga
agtagagtggcagtttcgactgtcgagggtcgacccatttgggaactatgtgttgtgtgg
cttcggtcgggcggcatctcaa
>AY608614
ccacacctaaaaactttccacgtgaactgtatcaaccccattaattgggggttttgtttg
gcggtgatcgctagcataattgctggttgattactgctaggcgagccctatcatggcgag
cgtttgggcttcggtctgaactagtagcttttattttaaaccctttcttaattactgatt
atactgtggggacgaaagtctctgcttttaactagatagcaactttcagcagtggatgtc
taggctcgcacatcgatgaagaacgctgcgaactgcgatacgtaatgcgaattgcaggat
tcagtgagtcatcgaaattttgaacgcatattgcacttccgggttagtcctgggagtatg
cctgtatcagtgtccgtacatcaaacttggttttcttctttccgtgtagtcggtggagga
tatgccagatgtgaagtgtcttgcggctaattttcgaattgactgcgagtcctttgaaat
gtacagaactgtacttctctttgctcgaaaagtgtggcgttgctggttgtgaaggctgtc
catgtgaccagtcggcgatcggtttgtctgctatggcattaatggaggaatatttaattc
gcggtatgattagcttcggctgaacaggcgcttattggacgtttttcctgttgtggcggt
atgaactgatggaccgtagtcgtgtgtgacttggcttttgaattggctttgctattgcga
agtagagtggcagtttcgactgtcgagggtcgacccatttgggaactatgtgttgtgtgg
cttcggtcgcgcggcatctcaa
>AY608613
ccacacctaaaaactttccacgtgaactgtatcaaccccattaattgggggctttgcttg
gtggcgatcgctggcttagttgctggctgattactgctaggcgagccctatcatggcgag
cgtttgggcttcggtctgaactagtagcttctattttaaaccctttcttaattactgatt
atactgtggggacgaaagtctctgcttttaactagatagcaactttcagcagtggatgtc
taggctcgcacatcgatgaagaacgctgcgaactgcgatacgtaatgcgaattgcaggat
tcagtgagtcatcgaaattttgaacgcatattgcacttccgggttagtcctgggagtatg
cctgtatcagtgtccgtacatcaaacttggttttcttctttccgtgtagtcggtggagga
tatgccagatgtgaagtgtcttgcggctaattttgaattggctgcgagtcctttgaaatg
tacaacactgtacttctctttgctcgaaaagcgtggcgttgctggttgtgaaggctgtcc
gtgtgaccagtcggcgatcggtttgtctgctgtggcattaatggaggaatatctaattcg
cggtatgattagcttcggctgaacaggcgcttattggacgtttttcctgctgtggcggta
tggactgatgaaccgtagttgtgtgtgacttggcttttgaatcggctttgctattgcgaa
gtagagtgacagtttcgactgtcgagggtcgacccatttgggaaatttgtgttgtgtggc
ttcggtcgcgcggcatctcaa
>AY608612
ccacacctaaaaactttccacgtgaactgtatcaaccccattaattggaggctttgtttg
acggcgaccgctggctttttgctggctggttgctgtcagtcaagccctatcatggcgagc
gtttggacttcggtctgagctagtagcttctattttaaaccctttcttaattactgatta
tactgtggggacgaaagtctctgcttttaactagatagcaactttcagcagtggatgtct
aggctcgcacatcgatgaagaacgctgcgaactgcgatacgtaatgcgaattgcaggatt
cagtgagtcatcgaaattttgaacgcatattgcacttccgggttagtcctgggagtatgc
ccgtatcagtgtccgtacatcaaacttggttttcttctttccgtgtagtcggtggaggat
atgccagatgtgaagtgtcttgcgactaattttcgaattggctgtgagtcctttgaaatg
tacaaaactgtacttctctttgctcgaaaagcgtggcgttgctggttgtgaaggctgtcc
gtgtgactagtcggcgatcagtttgtctgctgtagcattaaaggaggaatatctaatttg
cggtatgattggcttcggctgaacaggcgcttatttgacatttttcctgctgcagcggta
tgaactgatgaaccgtagtcgtatgtgacttggcttttgaattggttttgcaattgcgaa
gtagagtggcagtttcgactgtcgagggtcgatccatttgggaaattgtgtcgtgtggct
tcggtcgcgtggcatctcaa
>AY608611
ccacacctaaaaactttccacgtgaaccgtatcaaaacaatttattgggaggttatttgg
caaggctactggcatgtatttgctggcggctgctgttgagtaagctctatcatggcgaac
gctcggactttggtcgaagctagtagcattattttaaaccatttcttaatttctgaatat
actgtggggacgaaagtctctgcttttaactagatagcaactttcagcagtggatgtcta
ggctcgcacatcgatgaagaacgctgcgaactgcgatacgtaatgcgaattgcaggattc
agtgagtcatcgaatttttgaacgcatattgcactctcaggttcgccctgggagtatgcc
tgtatcagtgtccgtacatcaaacttggttttcttctttccgtgtagtcggtggaggata
tgccagatgtgaagtgtcttgcgattggttttcgaacgaactgcgagtcctttgaaatgt
acagaactgtacttctctttgctcgaaaagcgtagtgttgctaattgtgaaggctgtctg
tgcagcaagtcggcgattggtttgtatgctgtagcgttaatggaggtatatttgattcgc
ggtatggttagcttcggctgaacagacgcttattagacgttcttcctgttatggcggtat
gaactggtgaaccgtagttatacgtgacttggcttttgaattggctttgctattgcgaag
tagagtgtcagcttcggctgtcgagggtcgatccatttgggaatagtgtggtgtgacttc
ggttgcgctgcatttcaa
>AY608610
ccacacctaaaaaactttccacgtgaaccgtatcaaccaacataattgggggtttgtttg
gcggcggctgctggcattttgtgctggctggctgctactgggcaagccctatcgcgagcg
tttgggccttggcctgagctagtagcttttattttaaaccattcttaattactgattata
ctgtggggacgaaagtctctgcttttaactagatagcaactttcagcagtggatgtctag
gctcgcacatcgatgaagaacgctgcgaactgcgatacgtaatgcgaattgcaggattca
gtgagtcatcgaaattttgaacgcatattgcacttccgggttagtcctggaagtatgcct
gtatcagtgtccgtacatcaaacttggttttcttctttccgtgtagtcggtggaggatat
gccagatgtgaagtgtcttgcggctgatttttggatcggctgcgagtcctttgaaatgta
caaaactgtacttctctttgctcgaaaagcgtggcgttgctgattgtggaggctgtccgc
gtggccagtcggcgatcggtttgtctgctgtggcttaatggaggagtgtttgattcgcgg
tatgattggcttcggctgaacaggcgcttattggacgttctttctgctatggcggtatgg
actgatgaaccgtagctatcgttgacttggcttttgaattggctttgctgttgcgaagta
gagtggcagtttcggctgtcgagggtcgacccatttgggaaattgtgctgtgcggcttcg
gtcgtgtggcatctcaa
>AY608609
ccacacctaaaaactttccacgtgaaccgtatcaaccaattaattgggggattcaattgg
tggttgctgttggcatctttttgctgactggcgactgctgagcgaatcctatcatcgtga
gcgctctgacctcggttggagttagcttcaattataaacccattcttaaatactgaacat
actgtggagacgaaagtctctgcttttaactagataacaactttcagcagtggatgtcta
ggctcgcacatcgatgaagaacgctgcgaactgcgatacgtaatgcgaattgcaggattc
agtgagtcatcgaaattttgaacgcatattgcacttccgggttatccctgggagtatgcc
tgtatcagtgtccgtacatcaaacttggttttcttctttccgtgtagtcggtggaggata
tgccagatgtgaagtgtcttgtgactggttttcgaatcgggcgtgagtcctttgaaatgt
acagaactgactctctttgttcgaaaagcgtggcgttgctggttgtgaaggctgtcagta
tgactagtcggcgactggtttgtctgctatggcatgaacggaggaatgttcgattcgcgg
tatggttagcttcggctgaacagtcgcttattgtatgttcttcctgctatggcggtatga
actggtgatccgtagttcatgcatgacttggcttttgaatcggctttgctgctgcgaagt
agagtgacagtttcgactgtcgagggtcgacccacttgggaaattgtgctgtgcgacttc
ggttgcatggtatctcaa
>AY608608
ccacacctaaaaacattccacgtgaaccgtatcaacaaaccaatttggggatatgtttgg
tggcggctactagcgaaattatttttgctggctgctgctactgggcaagtcctatcatgg
cgagcgtttggacttcggtctgagctagtagcactaattttaaacccattcctaattact
gatatactgtggggacgaaagtctctgcttttaactagatagcaactttcagcagtggat
gtctaggctcgcacatcgacgaagaacgctgcgaactgcgatacgtaatgcgaattgcag
gattcagtgagtcatcgaaattttgaacgcatattggcactctcgggttcagccccggga
gtatgcctgtatcagtgtccgtacaacaaacttggttttcttctttccgtgtagtcggtg
gaggatatgccagatgtgaagtgtcttgcgactggttttcgaatctgctgcgagtccttt
gaaatgtacaaaactgtacttctctttgctcaaaaagcgtggcgttgctggttgtgaagg
ctgtctgtgtggcaagtcggcgatcggtttgtttgctgtggcattcaaggaggaatattt
gattcgcggtatggttggcttcggctgaacagacgcttattagacgttctacctgctatg
gcgtatgaaccggtgaaccgtagtcatatgtgacttggcttttgaatcggttttgctgtg
cgaagtagagtgacagtttaggctgtcgagggttgatccatttgggaaattaatgcggtg
cgatttcggtcgcgcagcatcctaa
>AY211019
aaccaaaggaagttggaggcaataacaggtctgngaatgcccttaaaatgttctgggccc
gcacgcgcgcttacacttgatgcgttcaacgagtatacaaccttgatcgataggtctggg
taatcttatgaatgcgcatcgtgctagggatagactgttgcaattttcagtcttgaacga
ggaattcctagtaaacgcaagtcatcagcttgcattgattacgtccctgccctttgtaca
caccgccgtcgcacctaccgattgaatgactcggtgaaaaattgggaccgtgagtccgct
tgcttcattgcgagtggattgatggaaacttttttaaacctcgccatttagaggaaggtg
aagtcgtaacaaggtttccgtaggtgaacctgcggaaggatcattaccacacctaaaaac
tttncacgtgaaccgtatcaaaccaattcattgggggtttgtttggcggcggctgctggc
atctttttgctggctgctgctgctgagcgagccctatcatggcaagcgctcggacctcgg
tcggagctagtagcattcattttaaacccattcctaatgactgaatatactgtggggacg
aaagtctctgcttttaactagatagcaactttcagcagtggatgtctaggctcgcacatc
gatgaagaacgctgcgaactgcgatacgtaatgcgaattgcaggattcagtgagtcatcg
aaattttgaacgcatattgcacttccgggttagccctgggagtatgcctgtatcagtgtc
cgtacatcaaacttggttttcttctttccgtgtagtcggtggaggatatgccagatgtga
agtgtcttgcggctggttttttgatcggctgtgagtcctttgaaatgtacagaactgtac
ttctctttactcgaaaagcgtggcgttgctggttgtggaggctgtgcgtgtgaccagtcg
gcgatcggtttgtctgctgtggcgttaatggaggagtgtttgattcgcggtatggttagc
ttctgctgaacagacgcttattggacattcttcctgccgtggtgttatgaactgatgaac
cgtagtcatgtgtgacttggcttttgaatcggctttgctgttgcgaagtagagtgacagc
ttttgctgtcgagggtcgacccatttgggaatttgtgcggtgcggcttctgtcgcgcggc
atctcaa
>AY211017
aaccaaaggaagttggaggcaataacaggtctgtgatgcccttagatgttctgggccgca
cgcgcgctacactgatgcgttcaacgagtatacaaccttgatcgataggtctgggtaatc
ttttgaatgcgcatcgtgctagggatagactgttgcaattttcagtcttgaacgaggaat
tcctagtaaacgcaagtcatcagcttgcattgattacgtccctgccctttgtacacaccg
cccgtcgcacctaccgattgaatgactcggtgaaaaattgggactgttagtccgtttgct
tcattgcgagtggattgatgggaacttttttaaacctcgccatttagaggaaggtgaagt
cgtaacaaggtttccgtaggtgaacctgcggaaggatcattaccacacctaaaaacaatc
cacgtgaaccgtatcaacccaataattgggggtttacttggcggcggctgctagcatctt
tttgctggctggctactgctgagtgaatcctatcgcgagcgttctgacttcggttggagc
tagtagcttaacttataaaccctttcttaaatactgaatatactgtggggacgaaagtct
ctgcttttaactagatagcaactttcagcagtggatgtctaggctcgcacatcgatgaag
aacgctgcgaactgcgatacgtaatgcgaattgcaggattcagtgagtcatcgaaatttt
gaacgcatattgcacttccgggttatccctggaagtatgcctgtatcagtgtccgtacat
caaacttggttttcttctttccgtgtagtcggtggaggatatgccagatatgaagtgtct
tgcggctggttttcgaatcggctacgagtcctttgaaatgtatagaactgactctctttg
ttcgaaaagcgtggcgttgctggttgtgaaggctgtttgtatggcttgtcggcgaccggt
ttgtctgctatgacattaatggaggaatgtttgattcgcggtatggttggcttcggctga
acaggcgcttattggacgttattcctgttgtagtggtatgaactggtgaaccgtagctaa
tgcgtgacttggcttttgaaccggctttgctgtgcgaagtagagtgacagtttcggctgt
cgagtgtcgacccatttgggaaattgtgctgtgtgacttcggttgcgtagcatctcaa
>AY211015
aaccaaaggaagttggaggcaataacaggtctgtgatgcccttagatgttctgggccgca
cgcgcgctacactgatgcgttcaacgagtatacaaccttgatcgataggtctgggtaatc
ttttgaatgcgcatcgtgctagggatagactgttgcaattttcagtcttgaacgaggaat
tcctagtaaacgcaagtcatcagcttgcattgattacgtccctgccctttgtacacaccg
cccgtcgcacctaccgattgaatgactcggtgaaaaattgggaccgtgagtccgtttgct
tcattgcgagtggattgatgggaacttttttaaacctcgccatttagaggaaggtgaagt
cgtaacaaggtttccgtaggtgaacctgcggaaggatcattaccacacctaaaaactttc
cacgtgaaccgtatcaacccaattaattgggggttttattggcggctgctgctggcatct
ttttgctggctggcgactgctgagcgaaccctatcatggcgagcgttctgacctcggttg
gagctagtagcttgcattttaaacccattcttaaatactgaacatactgtggggacgaaa
gtctctgcttttaactagatagcaactttcagcagtggatgtctaggctcgcacatcgat
gaagaacgctacgaactgcgatacgtaatgcgaattgcaggattcagtgagtcatcgaaa
ttttgaacgcatattgcacttccgggttatccctgggagtatgcctgtatcagtgtccgt
acatcaaacttggttttcttctttccgtgtagtcggtggaggatatgccagatgtgaagt
gtcttgcagctgattttcgaatcggctgtgagtcctttgaaatgtacagaactgactctc
tttgttcgaaaagcgtggcgttgctggttgtgaaggctgtcagtgtgactaatcggcgac
cggtttgtctgctatggcatcaatggaggagtgttcgattcgcggtatggttggcttcgg
ctaaacagacgcttattggacgttctttctgctatggcggtatgaactggtgaaccgtag
tcgtgcatgacttggcttttgaattggctttgctgtgcgaagtagagcgacaatttcggc
tgtcgagggtcgacccatttgggaaattgtgctgtgcgacttcggttgcgtggcatctca
a
>DQ202400
tccgtaggtgaacctgcggaaggatcattacacactaaaacttcccacgtgaaccgtatc
aaaccaattcattgggggtttgtttggcggcgggctgctggcatctttttgctggctgct
gctgctgagcgagccctatcatggcaagcgctcggacctcggtcggagctagtagcattc
attttaaacccattcctaatgactaaatatactgtggggacgaaagtctctgcttttaac
tagatagcaactttcagcagtggatgtctaggctcgcacatcgatgaagaacgctgcgaa
ctgcgatacgtaatgcgaattacaggattcagtgagtcatcgaaattttgaacgcatatt
gcacttccgggttagccctgggagtatgcctgtatcagtgtccgtacatcaaacttggtt
ttcttctttccgtgtagtcggtggaggatatgccagatgtgaagtgtcttgcggctggtt
ttttgatcggctgtgagtcctttgaaatgtacagaactgtacttctctttgctcggaaag
cgtggcgttgctggttgtggaggctgtgcgtgtgaccagtcggcgatcggtttgtctgct
gtggcgttaatggaggagtgtttgattcgcggtatggttagcttctgctgaacagacgct
tattggacattcttcctgccgtggtgttatgaactgatgaaccgtagtcatgtgtgactt
ggcttttgaatcggctttgctgttgcgaagtagagtgacagcttttgctgtcgagggtcg
acccatttgggaatttgtgcggtgcggcttctgtcgcgcggcatctcaattggacctgat
atcaggcaagattacccgctgaacttaagcatatcaataagcggagga
>DQ069296
aggatcattaccacacctaaaaaactttccacgtgaaccgtatcaacccaataatttggg
ggtttaattggcggctgctgctggtatctttttactggctggcggctgctgagcgaaccc
tatcgtgagcgttctgaccttggttggagctagtaacttaaattttaaacccattcttaa
atactgaatatactgtagggacgaaagtctctgcttttaactagatagcaactttcagca
gtggatgtctaggctcgcacatcgatgaagaacgctgcgaactgcgatacgtaatgcgaa
ttgcaggattcagtgagtcatcgaaattttgaacgcatattgcacttccgggttatccct
ggaagtatgcctgtatcagtgtccgtacattaaacttggttttcttctttccgtgtagtc
ggtggaggatatgccagatatgaagtgtcttgtggctggttttcgaatcggctgtgagtc
ctttgaaatgtatagaactgattctctttgttcgaaaagcgtggcgttgctggttgtgaa
ggctgtcagtgtgactagtcggcgaccggtttgtctgctatggcataaatggaggagtgt
tcgattcgcggtatgattggcttcggctgaacaggcgcttattagacgttcttcctgctg
tggcggtatgacctggtgaaccgtagttcatgcacgacttggcttttgaattggctttgc
tgtgtgaagtagagtgacagtttcggctgtcgaggatcgacccatttgggaaattgtgct
gtgcgacttcggttgcgtggcatctcaattggacctgatatcaggcaagattacccgctg
aactta
>DQ069294
ggatcattaccacacctaaaaactttccacgtgaaccgtatcaacccaataaattggggg
tatgtttggtggcggctgctagcattttcttactggctggctgctactgggcgagcccta
tcatggtgagcgtttggacctcggtctgagcgagtagccgaaattgtaaacccattctta
attactgaatatactgtggggacgaaagtctctgcttttaactagataacaactttcagc
agtggatgtctaggctcgcacatcgatgaagaacgctgcgaactgcgatacgtaatgcga
attgcaggattcagtgagtcatcgaaattttgaacgcatattgcacttccgggttagtcc
tggaagtatgcctgtatcagtgtcggtacaacaaacttggttttcttccttccgtgtagt
cggtggaggatatgccagatatgaagtgtcttgcgactggttttcggatcggttgcgagt
ccttttaaatgtacagaactgtacttctctttgctcgaaaagcgtggcgttgctggttgt
gaaggctgtccgtgagaccagtcggcgatcggtttgtctgctgtggcatttaatggagga
atgttcgattcgcggtatggttggcttcggctgaacagacgcttattggacgttcttcct
gctgtggcggtatgaactggtgaaccgtagtcatacgttgacttggcttttgaatcggct
ttgctgttgcgaagtagagtgacagtttcggctgtcgagagtcgaccgatttgggaaatt
gtgccatgcgacttcggttgcgtagcatctcaactcgacctgatatcaggcaagattacc
cgctgaactt
>DQ025517
ttaattgctggttgattactgctaggcgagccctatcatggcgagcgtttgggcttcggt
ctgaactagtagcttttattttaaaccctttcttaattactgattatactgtggggacga
aagtctctgcttttaactagatagcaactttcagcagtggatgtctaggctcgcacatcg
atgaagaacgctgcgaactgcgatacgtaatgcgaattgcaggattcagtgagtcatcga
aattttgaacgcatattgcacttccgggttagtcctgggagtatgcctgtatcagtgtcc
gtacatcaaacttggttttcttctttccgtgtagtcggtggaggatatgccagatgtgaa
gtgtcttgcggctaattttcgaattgactgcgagtcctttgaaatgtacagaactgtact
tctctttgctcgaaaagtgtggcgttgctggttgtgaaggctgtccatgtgaccagtcgg
cgatcggtttgtctgctatggcattaatggaggaatatttaattcgcggtatgattagct
tcggctgaacaggcgcttattggacgtttttcctgttgtggcggtatgaactgatgaacc
gtagtcgtgtgtgacttggcttttgaattggctttgctattgcgaagtagagtggcagtt
tcgactgtcgagggtcgacccatttgggaactatgtgttgtgtggcttc
>DQ025516
ttaattgctggttgattactgctaggcgagccctatcatggcgagcgtttgggcttcggt
ctgaactagtagcttttattttaaaccctttcttaattactgattatactgtggggacga
aagtctctgcttttaactagatagcaactttcagcagtggatgtctaggctcgcacatcg
atgaagaacgctgcgaactgcgatacgtaatgcgaattgcaggattcagtgagtcatcga
aattttgaacgcatattgcacttccgggttagtcctgggagtatgcctgtatcagtgtcc
gtacatcaaacttggttttcttctttccgtgtagtcggtggaggatatgccagatgtgaa
gtgtcttgcggctaattttcgaattgactgcgagtcctttgaaatgtacagaactgtact
tctctttgctcgaaaagtgtggcgttgctggttgtgaaggctgtccatgtgaccagtcgg
cgatcggtttgtctgctatggcattaatggaggaatatttaattcgcggtatgattagct
tcggctgaacaggcgcttattggacgtttttcctgttgtggcggtatgaactgatgaacc
gtagtcgtgtgtgacttggcttttgaattggctttgctgttgcgaagtagagtggcagtt
tcgactgtcgagggtcgacccatttgggaactatgtgttgtgtggcttc
>DQ025515
ttaattgctggttgattactgctaggcgagccctatcatggcgagcgtttgggcttcggt
ctgaactagtagcttttattttaaaccctttcttaattactgattatactgtggggacga
aagtctctgcttttaactagatagcaactttcagcagtggatgtctaggctcgcacatcg
atgaagaacgctgcgaactgcgatacgtaatgcgaattgcaggattcagtgagtcatcga
aattttgaacgcatattgcacttccgggttagtcctgggagtatgcctgtatcagtgtcc
gtacatcaaacttggttttcttctttccgtgtagtcggtggaggatatgccagatgtgaa
gtgtcttgcggctaattttcgaattgactgcgagtcctttgaaatgtacagaactgtact
tctctttgctcgaaaagtgtggcgttgctggttgtgaaggctgtccatgtgaccagtcgg
cgatcggtttgtctgctatggcattaatggaggaatatttaattcgcggtatgattagct
tcggctgaacaggcgcttattggacgtttttcctgttgtggcggtatgaactgatgaacc
gtagtcgtgtgtgacttggcttttgaattggctttgctgttgcgaagtagagtggcagtt
tcgactgtcgagggtcgacccatttgggaactatgtgttgtgtggcttc
>AY744946
ccacacctaaaaactttccacgtgaactgtatcaaccccattaattgggggttttgtttg
gcggtgatcgctagcttaattgctggttgattactgctaggcgagccctatcatggcgag
cgtttgggcttcggtctgaactagtagcttttattttaaaccctttcttaattactgatt
atactgtggggacgaaagtctctgcttttaactagatagcaactttcagcagtggatgtc
taggctcgcacatcgatgaagaacgctgcgaactgcgatacgtaatgcgaattgcaggat
tcagtgagtcatcgaaattttgaacgcatattgcacttccgggttagtcctgggagtatg
cctgtatcagtgtccgtacatcaaacttggttttcttctttccgtgtagtcggtggagga
tatgccagatgtgaagtgtcttgcggctaattttcgaattgactgcgagtcctttgaaat
gtacagaactgtacttctctttgctcgaaaagtgtggcgttgctggttgtgaaggctgta
catgtgaccagtcggcgatcggtttgtctgctatggcattaatggaggaatatttaattc
gcggtatgattagcttcggctgaacaggcgcttattggacgtttttcctgttgtggcggt
atgaactgatgaaccgtagtcgtgtgtgacttggcttttgaattggctttgctgttgcga
agtagggtggcagtttcgactgtcgagggtcgacccatttgggaactatgtgttgtgtgg
cttcggtcgcgcggcatctcaa
>AF465762
ccacacctaaaaacaatccacgtgaaccgtatcaacccaataattgggggtttacttggc
ggcggctgctagcatctttttgctggctggctactgctgagtgaatcctatcgcgagcgt
tctgacttcggttggagctagtagcttaacttataaacccttccttaaatactgaatata
ctgtggggacgaaagtctctgcttttaactagatagcaactttcagcagtggatgtctag
gctcgcacatcgatgaagaacgctgcgaactgcgatacgtaatgcgaattgcaggattca
gtgagtcatcgaaattttgaacgcatattgcacttccgggttatccctggaagtatgcct
gtatcagtgtccgtacatcaaacttggttttcttctttccgtgtagtcggtggaggatat
gccagatgtgaagtgtcttgcggctggttttcgaatcggctacgagtcctttgaaatgta
tagaactgactctctttgttcgaaaagcgtggcgttgctggttgtggaggctgtttgtat
ggcttgtcggcgaccggtttgtctgctatgacattaatggaggaatgtttgattcgcggt
atggttggcttcggctgaacaggcgcttattggacgttattcctgttgtagtggtatgaa
ctggtgaaccgtagctaatgcgtgacttggcttttgaaccggctttgctgtgcgaagtag
agtgacagtttcggctgtcgagtgtcgacccatttgggaaattgtgctgtgtgacttcgg
ttgcgtagcatctcaa
>AF465761
ccacacctaaaaactttccacgtgaaccgtatcaacccaattaattgggggtttccttgg
cggctgctgctggcatgtttttgctggctggcagctgctgagtaagccctatcatggcga
gtgctctgatctcggtcggagctagtagcttcaattttaaaccctttcttaaatactgaa
tatactgtagggacgaaagtctctgcttttaactagatagcaactttcagcagtggatgt
ctaggctcgcacatcgatgaagaacgctgcgaactgcgatacgtaatgcgaattgcagga
ttcagtgagtcatcgaaattttgaacgcatattgcactcccgggttagccctgggagtat
gcctgtatcagtgtccgtacatcaaacttggttttcttctttccgtgtagtcggtggagg
atatgccagatgtgaagtgtcttgcggttgattttcggatcggctgcgagtcctttgaaa
tgtacagaactgtattctctttgttcgaaaagcatggcgttgctggttgtgaaggctgtc
cgtgtggctagtcggcgatcggtttgtctgctatggcgataatggaggagtgttcgattc
gcggtatggttggcttcggctgaacagacgcttattggatattcttcctgctgtggcggt
ataactggtgaaccgtattcatatgtgacttggcttttgaattagctttgctattgcgaa
gtagagtggcagtttcggctgtcgagggtcaacccatttgggaaatttgtgttgtgcgac
ttcggttgcgtggcatctcaa
>AF465758
ccacacctaaaaaactttccacgtgaaccgtatcaacccaataatttgggggtttaattg
gcggctgctgctggtatctttttactggctggcggctgctgagcgaaccctatcgtgagc
gttctgaccttggttggagctagtaacttaaattttaaacccattcttaaatactgaata
tactgtagggacgaaagtctctgcttttaactagatagcaactttcagcagtggatgtct
aggctcgcacatcgatgaagaacgctgcgaactgcgatacgtaatgcgaattgcaggatt
cagtgagtcatcgaaattttgaacgcatattgcacttccgggttatccctggaagtatgc
ctgtatcagtgtccgtacattaaacttggttttcttctttccgtgtagtcggtggaggat
atgccagatatgaagtgtcttgtggctggttttcgaatcggctgtgagtcctttgaaatg
tatagaactgattctctttgttcgaaaagcgtggcgttgctggttgtgaaggttgtgagt
gtgactagtcggcgaccggtttgtctgctatggcataaatggaggagtgttcgattcgcg
gtatgattggcttcggctgaacaggcgcttattagacgttcttcctgctgtggcggtatg
acctggtgaaccgtagttcatgcacgacttggcttttgaattggctttgctgtgtgaagt
agagtgacagttttggctgtcgaggatcgacccatttgggaaattgtgctgtgcgacttc
ggttgcgtggcatctcaa
>AY211018
aaccaaaggaagttggaggcaataacaggtctgtgatgcccttagatgttctgggccgca
cgcgcgctacactgatgcgttcaacgagtatacaaccttgatcgataggtctgggtaatc
ttttgaatgcgcatcgtgctagggatagactgttgcaattttcagtcttgaacgaggaat
tcctagtaaacgcaagtcatcagcttgcattgattacgtccctgccctttgtacacaccg
cccgtcgcacctaccgattgaatgactcggtgaaaaattgggactgttagtccgtttgct
tcattgcgagtggattgatgggaacttttttaaacctcgccatttagaggaaggtgaagt
cgtaacaaggtttccgtaggtgaacctgcggaaggatcattaccacacctaaaacaatcc
acgtgaaccgtatcaacccaataattgggggtttacttggcggcggctgctagcatcttt
ttgctggctggctactgctgagtgaatcctatcgcgagcgttctgacttcggttggagct
agtagcttaacttataaaccctttcttaaatactgaatatactgtggggacgaaagtctc
tgcttttaactagatagcaactttcagcagtggatgtctaggctcgcacatcgatgaaga
acgctgcgaactgcgatacgtaatgcgaattgcaggattcagtgagtcatcgaaattttg
aacgcatattgcacttccgggttatccctggaagtatgcctgtatcagtgtccgtacatc
aaacttggtttcttctttccgtgtagtcggtggaggatatgccagatgtgaagtgtcttg
cggctggttttcgaatcggctacgagtcctttgaaatgtatagaactgactctctttgtt
cgaaaagcgtggcgttgctggttgtgaaggctgtttgtatggcttgtcggcgaccggttt
gtctattatgacattaatggaggaatgtttgattcgcggtatggttggcttcggctgaac
aggcgcttattggacgttattcctgttgtagtggtatgaactggtgaaccgtagctaatg
cgtgacttggcttttgaaccggctttgctgtgcgaagtagagtgacagtttcggctgtcg
agtgtcgacccatttgggaaatgtgctgtgtgacttcggttgcgtagcatctcaa
>AY211016
aaccaaaggaagttggaggcaataacaggtctgtgatgcccttagatgttctgggccgca
cgcgcgctacactgatgcgttcaacgagtatacaaccttgatcgataggtctgggtaatc
ttttgaatgcgcatcgtgctagggatagactgttgcaattttcagtcttgaacgaggaat
tcctagtaaacgcaagtcatcagcttgcattgattacgtccctgccctttgtacacaccg
cccgtcgcacctaccgattgaatgactcggtgaaaaattgggaccgtgagtccgtttgct
tcattgcgagtggattgatgggaacttttttaaacctcgccatttagaggaaggtgaagt
cgtaacaaggtttccgtaggtgaacctgcggaaggatcattaccacacctaaaaactttc
cacgtgaaccgtatcaacccaattaattgggggttttattggcggctgctgctggcatct
ttttgctggctggcgactgctgagcgaaccctatcatggcgagcgttctgacctcggttg
gagctagtagcttgcattttaaacccattcttaaatactgaacatactgtggggacgaaa
gtctctgcttttaactagatagcaactttcagcagtggatgtctaggctcgcacatcgat
gaagaacgctgcgaactgcgatacgtaatgcgaattgcaggattcagtgagtcatcgaaa
ttttgaacgcatattgcaccttccgggttatccctgggagtatgcctgtatcagtgtccg
tacatcaaacttggttttcttctttccgtgtagtcggtggaggatatgccagatgtgaag
tgtcttgcagctgattttcgaatcggctgtgagtcctttgaaatgtacagaactgactct
ctttgttcgaaaagcgtggcgttgctggttgtgaaggctgtcagtgtgactaatcggcga
ccggtttgtctgctatggcatcaatggaggagtgttcgattcgcggtatggttggcttcg
gctaaacaggcgcttattggacgttctttctgctatggcggtatgaactggtgaaccgta
gtcgtgcatgacttggcttttgaattggctttgctgtgcgaagtagagcgacaatttcgg
ctgtcgagggtcgacccatttgggaaattgtgctgtgcgacttcggttgcgtggcatctc
aa
>AY225482
cattaccacacctaaaaactttccacgtgaaccgtatcaaccctataaattgggggttta
actggcggttgctgctggcatctttttgctggctggcgactgctgagcgaaccctatcat
ggcgagcgttctgacctcggttggagctagtagcgtaattttaaacccattcttaaatac
tgaacatactgtggggacgaaagtctctgcttttaactagatagcaactttcagcagtgg
atgtctaggctcgcacatcgatgaagaacgctgcgaactgcgatacgtaatgcgaattgc
aggattcagtgagtcatcgaaattttgaacgcatattgcacttccgggttatccctggga
gtatgcctgtatcagtgtccgtacatcaaacttggttttcttctttccgtgtagtcggtg
gaggatatgccagatgtgaagtgtcttgcggctggttttcggatcggctgtgagtccttt
gaaatgtacagaactgactctctttgtttgaaaagcgtggcgttgctggttgtggaggct
gtcagtatggctagtcggcgaccggtttgtctgctatggcatcatggaggagtgttcgat
tcgcggtatggttggcttcggctaaacaggcgcttattggacgttctttctgctatggcg
gtatgaactggtgaaccgtagttcatgcatgacttggcttttgaatcggctttgctgtgc
gaagtagagtgacagtttcggctgtcgagggtcgacccatttgggaacttgttctgtgcg
acttcggttgcgtggcatctcaattggacc
>AY225481
cattaccacacctaaaaactttccacgtgaaccgtatcaaccctataaattgggggttta
actggcggttgctgctggcatctttttgctggctggcgactgctgagcgaaccctatcat
ggcgagcgttctgacctcggttggagctagtagcgtaattttaaacccattcttaaatac
tgaacatactgtggggacgaaagtctctgcttttaactagatagcaactttcagcagtgg
atgtctaggctcgcacatcgatgaagaacgctgcgaactgcgatacgtaatgcgaattgc
aggattcagtgagtcatcgaaattttgaacgcatattgcacttccgggttatccctggga
gtatgcctgtatcagtgtccgtacatcaaacttggttttcttctttccgtgtagtcggtg
gaggatatgccagatgtgaagtgtcttgcggctggttttcggatcggctgtgagtccttt
gaaatgtacagaactgactctctttgtttgaaaagcgtggcgttgctggttgtggaggct
gtcggtatggctagtcggcgaccggtttgtctgctatggcatcatggaggagtgttcgat
tcgcggtatggttggcttcggctaaacaggcgcttattggacgttctttctgctatggcg
gtatgaactggtgaaccgtagttcatgcatgacttggcttttgaatcggctttgctgtgc
gaagtagagtgacagtttcggctgtcgagggtcgacccatttgggaacttgttctgtgcg
acttcggttgcgtggcatctcaattggacc
>AY225480
cattaccacacctaaaaactttccacgtgaaccgtatcaaccctataaattgggggttta
actggcggttgctgctggcatctttttgctggctggcgactgctgagcgaaccctatcat
ggcgagcgttctgacctcggttggagctagtagcgtaattttaaacccattcttaaatac
tgaacatactgtggggacgaaagtctctgcttttaactagatagcaactttcagcagtgg
atgtctaggctcgcacatcgatgaagaacgctgcgaactgcgatacgtaatgcgaattgc
aggattcagtgagtcatcgaaattttgaacgcatattgcacttccgggttatccctggga
gtatgcctgtatcagtgtccgtacatcaaacttggttttcttctttccgtgtagtcggtg
gaggatatgccagatgtgaagtgtcttgcggctggttttcggatcggctgtgagtccttt
gaaatgtacagaactgactctctttgtttgaaaagcgtggcgttgctggttgtggaggct
gtcagtatggctagtcggcgaccggtttgtctgctatggcatcatggaggagtgttcgat
tcgcggtatggttggcttcggctaaacaggcgcttattggacgttctttctgctatggcg
gtatgaactggtgaaccgtagttcatgcatgacttggcttttgaatcggctttgctgtgc
gaagtagagtgacagtttcggctgtcgagggtcgacccatttgggaacttgtgctgtgcg
acttcggttgcgtggcatctcaattggacc
>AY225479
cattaccacacctaaaaactttccacgtgaaccgtatcaaccctataaattgggggttta
actggcggttgctgctggcatctttttgctggctggcgactgctgagcgaaccctatcat
ggcgagcgttctgacctcggttggagctagtagcgtaattttaaacccattcttaaatac
tgaacatactgtggggacgaaagtctctgcttttaactagatagcaactttcagcagtgg
atgtctaggctcgcacatcgatgaagaacgctgcgaactgcgatacgtaatgcgaattgc
aggattcagtgagtcatcgaaattttgaacgcatattgcacttccgggttatccctggga
gtatgcctgtatcagtgtccgtacatcaaacttggttttcttctttccgtgtagtcggtg
gaggatatgccagatgtgaagtgtcttgcggctggttttcggatcggctgtgagtccttt
gaaatgtacagaactgactctctttgtttgaaaagcgtggcgttgctggttgtggaggct
gtcagtatggctagtcggcgaccggtttgtctgctatggcatcatggaggagtgttcgat
tcgcggtatggttggcttcggctaaacaggcgcttattggacgttctttctgctatggcg
gtatgaactggtgaaccgtagttcatgcatgacttggcttttgaatcggctttgctgtgc
gaagtagagtgacagtttcggctgtcgagggtcgacccatttgggaacttgtgctgtgcg
acttcggttgcgtggcatctcaattggacc
>AY225478
cattaccacacctaaaaactttccacgtgaaccgtatcaaccctataaattgggggttta
actggcggttgctgctggcatctttttgctggctggcgactgctgagcgaaccctatcat
ggcgagcgttctgacctcggttggagctagtagcgtaattttaaacccattcttaaatac
tgaacatactgtggggacgaaagtctctgcttttaactagatagcaactttcagcagtgg
atgtctaggctcgcacatcgatgaagaacgctgcgaactgcgatacgtaatgcgaattgc
aggattcagtgagtcatcgaaattttgaacgcatattgcacttccgggttatccctggga
gtatgcctgtatcagtgtccgtacatcaaacttggttttcttctttccgtgtagtcggtg
gaggatatgccagatgtgaagtgtcttgcggctggttttcggatcggctgtgagtccttt
gaaatgtacagaactgactctctttgtttgaaaagcgtggcgttgctggttgtggaggct
gtcagtatggctagtcggcgaccggtttgtctgctatggcatcatggaggagtgttcgat
tcgcggtatggttggcttcggctaaacaggcgcttattggacgttctttctgctatggcg
gtatgaactggtgaaccgtagttcatgcatgacttggcttttgaatcggctttgctgtgc
gaagtagagtgacagtttcggctgtcgagggtcgacccatttgggaacttgtgctgtgcg
acttcggttgcgtggcatctcaattggacc
>AY225477
cattaccacacctaaaaactttccacgtgaaccgtatcaaccctataaattgggggttta
actggcggttgctgctggcatctttttgctggctggcgactgctgagcgaaccctatcat
ggcgagcgttctgacctcggttggagctagtagcgtaattttaaacccattcttaaatac
tgaacatactgtggggacgaaagtctctgcttttaactagatagcaactttcagcagtgg
atgtctaggctcgcacatcgatgaagaacgctgcgaactgcgatacgtaatgcgaattgc
aggattcagtgagtcatcgaaattttgaacgcatattgcacttccgggttatccctggga
gtatgcctgtatcagtgtccgtacatcaaacttggttttcttctttccgtgtagtcggtg
gaggatatgccagatgtgaagtgtcttgcggctggttttcggatcggctgtgagtccttt
gaaatgtacagaactgactctctttgtttgaaaagcgtggcgttgctggttgtggaggct
gtcagtatggctagtcggcgaccggtttgtctgctatggcatcatggaggagtgttcgat
tcgcggtatggttggcttcggctaaacaggcgcttattggacgttctttctgctatggcg
gtatgaactggtgaaccgtagttcatgcatgacttggcttttgaatcggctttgctgtgc
gaagtagagtgacagtttcggctgtcgagggtcgacccatttgggaacttgtgctgtgcg
acttcggttgcgtggcatctcaattggacc
>AY225476
cattaccacacctaaaaactttccacgtgaaccgtatcaaccctataaattgggggttta
actggcggttgctgctggcatctttttgctggctggcgactgctgagcgaaccctatcat
ggcgagcgttctgacctcggttggagctagtagcgtaattttaaacccattcttaaatac
tgaacatactgtggggacgaaagtctctgcttttaactagatagcaactttcagcagtgg
atgtctaggctcgcgcatcgatgaagaacgcagcgaactgcgatacgtaatgcgaattgc
aggattcagtgagtcatcgaaattttgaacgcatattgcacttccgggttatccctggga
gtatgcctgtatcagtgtccgtacatcaaacttggttttcttctttccgtgtagtcggtg
gaggatatgccagatgtgaagtgtcttgcggctggttttcggatcggctgtgagtccttt
gaaatgtacagaactgactctctttgtttgaaaagcgtggcgttgctggttgtggaggct
gtcagtatggctagtcggcgaccggtttgtctgctatggcatcatggaggagtgttcgat
tcgcggtatggttggcttcggctaaacaggcgcttattggacgttctttctgctatggcg
gtatgaactggtgaaccgtagttcatgcatgacttggcttttgaatcggctttgctgtgc
gaagtagagtgacagtttcggctgtcgagggtcgacccatttgggaacttgtgctgtgcg
acttcggttgcgtggcatctcaattggacc
>AY225475
cattaccacacctaaaaactttccacgtgaaccgtatcaaccctataaattgggggttta
actggcggttgctgctggcatctttttgctggctggcgactgctgagcgaaccctatcat
ggcgagcgttctgacctcggttggagctagtagcgtaattttaaacccattcttaaatac
tgaacatactgtggggacgaaagtctctgcttttaactagatagcaactttcagcagtgg
atgtctaggctcgcgcatcgatgaagaacgcagcgaactgcgatacgtaatgcgaattgc
aggattcagtgagtcatcgaaattttgaacgcatattgcacttccgggttatccctggga
gtatgcctgtatcagtgtccgtacatcaaacttggttttcttctttccgtgtagtcggtg
gaggatatgccagatgtgaagtgtcttgcggctggttttcggatcggctgtgagtccttt
gaaatgtacagaactgactctctttgtttgaaaagcgtggcgttgctggttgtggaggct
gtcagtatggctagtcggcgaccggtttgtctgctatggcatcatggaggagtgttcgat
tcgcggtatggttggcttcggctaaacaggcgcttattggacgttctttctgctatggcg
gtatgaactggtgaaccgtagttcatgcatgacttggcttttgaatcggctttgctgtgc
gaagtagagtgacagtttcggctgtcgagggtcgacccatttgggaacttgtgctgtgcg
acttcggttgcgtggcatctcaattggacc
>AY225474
cattaccacacctaaaaactttccacgtgaaccgtatcaaccctataaattgggggttta
actggcggttgctgctggcatctttttgctggctggcgactgctgagcgaaccctatcat
ggcgagcgttctgacctcggttggagctagtagcgtaattttaaacccattcttaaatac
tgaacatactgtggggacgaaagtctctgcttttaactagatagcaactttcagcagtgg
atgtctaggctcgcgcatcgatgaagaacgcagcgaactgcgatacgtaatgcgaattgc
aggattcagtgagtcatcgaaattttgaacgcatattgcacttccgggttatccctggga
gtatgcctgtatcagtgtccgtacatcaaacttggttttcttctttccgtgtagtcggtg
gaggatatgccagatgtgaagtgtcttgcggctggttttcggatcggctgtgagtccttt
gaaatgtacagaactgactctctttgtttgaaaagcgtggcgttgctggttgtggaggct
gtcagtatggctagtcggcgaccggtttgtctgctatggcatcatggaggagtgttcgat
tcgcggtatggttggcttcggctaaacaggcgcttattggacgttctttctgctatggcg
gtatgaactggtgaaccgtagttcatgcatgacttggcttttgaatcggctttgctgtgc
gaagtagagtgacagtttcggctgtcgagggtcgacccatttgggaacttgtgctgtgcg
acttcggttgcgtggcatctcaattggacc
>AY225473
cattaccacacctaaaaactttccacgtgaaccgtatcaaccctataaattgggggttta
actggcggttgctgctggcatctttttgctggctggcgactgctgagcgaaccctatcat
ggcgagcgttctgacctcggttggagctagtagcgtaattttaaacccattcttaaatac
tgaacatactgtggggacgaaagtctctgcttttaactagatagcaactttcagcagtgg
atgtctaggctcgcgcatcgatgaagaacgcagcgaactgcgatacgtaatgcgaattgc
aggattcagtgagtcatcgaaattttgaacgcatattgcacttccgggttatccctggga
gtatgcctgtatcagtgtccgtacatcaaacttggttttcttctttccgtgtagtcggtg
gaggatatgccagatgtgaagtgtcttgcggctggttttcggatcggctgtgagtccttt
gaaatgtacagaactgactctctttgtttgaaaagcgtggcgttgctggttgtggaggct
gtcagtatggctagtcggcgaccggtttgtctgctatggcatcatggaggagtgttcgat
tcgcggtatggttggcttcggctaaacaggcgcttattggacgttctttctgctatggcg
gtatgaactggtgaaccgtagttcatgcatgacttggcttttgaatcggctttgctgtgc
gaagtagagtgacagtttcggctgtcgagggtcgacccatttgggaacttgtgctgtgcg
acttcggttgcgtggcatctcaattggacc
>AY225472
cattaccacacctaaaaactttccacgtgaaccgtatcaaccctataaattgggggttta
actggcggttgctgctggcatctttttgctggctggcgactgctgagcgaaccctatcat
ggcgagcgttctgacctcggttggagctagtagcgtaattttaaacccattcttaaatac
tgaacatactgtggggacgaaagtctctgcttttaactagatagcaactttcagcagtgg
atgtctaggctcgcacatcgatgaagaacgctgcgaactgcgatacgtaatgcgaattgc
aggattcagtgagtcatcgaaattttgaacgcatattgcacttccgggttatccctggga
gtatgcctgtatcagtgtccgtacatcaaacttggttttcttctttccgtgtagtcggtg
gaggatatgccagatgtgaagtgtcttgcggctggttttcggatcggctgtgagtccttt
gaaatgtacagaactgactctctttgtttgaaaagcgtggcgttgctggttgtggaggct
gtcagtatggctagtcggcgaccggtttgtctgctatggcatcatggaggagtgttcgat
tcgcggtatggttggcttcggctaaacaggcgcttattggacgttctttctgctatggcg
gtatgaactggtgaaccgtagttcatgcatgacttggcttttgaatcggctttgctgtgc
gaagtagagtgacagtttcggctgtcgagggtcgacccatttgggaacttgtgctgtgcg
acttcggttgcgtggcatctcaattggacc
>AY225471
ccacacctaaaaactttccacgtgaaccgtatcaacccaattaattgggggtttacttgg
cggcggctgctggcatagttttgctggctgctgctgccgagtgagccctatcatggcgag
tgtttggacctcggtctgagctagtagctttaatttcaaacccattcttaattactgaat
atactggggggacgaaagtctctgcttttaactagatagcaactttcagcagtggatgtc
taggctcgcgcatcgatgaagaacgcagcgaactgcgatacgtaatgcgaattgcaggat
tcagtgagtcatcgaaattttgaacgcatattgcacaaccggggaccatcccgggagtat
gcctgtatcagtgtccgtacatcaaacttggttttcttctttccgtgtagtcggtggaag
atatgccagatgtgaagtgtctttcgactggttttcgaatcggttgtgagtcctttgaaa
tgtatagaactgtacttctctttgctcgaaaagcgtggcattgttggttgtggaggctgt
tcgtgtgaccagtcggcgatcggtttgtctgctgtagcattaatggaggagtgttcgatt
cgcggtatggttggcttcggctaaacagacgcttattgggctctctttctgctgtggcgg
tatgaactggtgaaccgtagtcatgtgtgacttggcttttgaattggctttgctggtgcg
aagtagagtgacagtttcggctgtcgagggtcgacccatttgggaaatttatgcggtgcg
gcttcggtcgcgcagtatctcaa
>AY225470
ccacacctaaaaaactttccacgaggaatccgtatcaacccaacataattgggggtttat
ttggcggcgactgctggcatttttgtgctggctggctgctactgggcaaaccctatcgcg
gagcgtttgggccttggcctgaactagtagcttttattttaaacccattcttaattactg
attatactgtggggacgaaagtctctgcttttaactagatagcaactttcagcagtggat
gtctaggctcgcacatcgatgaagaacgctgcgaactgcgatacgtaatgcgaattgcag
gattcagtgagtcatcgaaattttgaacgcatattgcacttccgggttatccctggaagt
atgcctgtatcagtgtccgtacatcaaacttggttttcttctttcccgtgtagtcggtgg
aggatatgccagatgtgaagtgtcttgcggctggttttcggatcggctgagactcctttg
aaatgtacagaactgacttctctttgctcgaaaagcgtggcgttgctgattgtggaggct
gtccgcgtggccagtcggcgatcggtttgtctgctgtggcttaatggaggagtgtttgat
tcgcggtatgattggcttcggctgaacaggcgcttattggacgttctttctgctatggcg
gtatggactgatgaaccgtagctatgcgttgacttggcttttgaatgggctttgctgtgc
gaagtagagtggcagtttcggctgtcgagggtcgacccatttgggaaattgtgctgtgcg
gcttcggttgagtggcatctcaa
>AY225469
ccacacctaaaaactttccacgtgaaccgtatcaacccaattaattgggggtttacttgg
cggctgctggtggcatgtttttgctggctggctactgctgagcgcaccctatcatggcga
gtgttctgacctcggttggagctagtagcttaaattgtaaacccattcttaaatactgaa
tatactgtggggacgaaagtctctgcttttaactagatagcaactttcagcagtggatgt
ctaggctcgcgcatcgatgaacaacgcagcgaactgcgatacgtaatgcgaattgcagga
ttcagtgagtcatcgaaattttgaacgcatattgcacttccgggttatccctgggagtat
gcctgtatcagtgtccgtacatcaaacttggttttcttctttccgtgtagtcggtggagg
atatgccagatgtgaagtgtcttgcggctggttttcggatcggctgtgagtcctttgaaa
tgtatggaactgactctctttgttcgaaaagcgtggcgctgctggttgtgaaggctgtca
gtatggctagtcggcgaccggtttgtctgctatggtataaatggaggagtgttcgattcg
cggtatgattggcttcagctaaacaggcgcttattgaacgttcttcctgctatggcggta
cgaactgatgaaccgtagttcatgcatgacttggcttttgaatcggctttgctgttgcga
agtagagcgacagtttcggctgtcgagtgtcgacccatttgggaaattgtgccgtgcgac
ttcggtcgggtggcatctcaa
>AY198307
ccacacctaaaaactttccacgtgaactgtatcaaccccattagttgggggtttgcttgg
tggcgatcactggcttaattgctggatgattactgctaggtaagccctatcatggcgagc
gtttggacttcggtctgaactagtagcttctattttaaaccctttcttaattactgatta
tactgtggggacgaaagtctctgcttttaactagatagcaactttcagcagtggatgtct
aggctcgcacatcgatgaagaacgctgcgaactgcgatacgtaatgcgaattgcaggatt
cagtgagtcatcgaaattttgaacgcatattgcacttccgggttagtcctgggagtatgc
ctgtatcagtgtccgtacatcaaacttggttttcttctttccgtgtagtcggtggaggat
atgccagatgtgaagtgtcttgcggctaattttcgaattggctgcgagtcctttgaaatg
tacagaactgtacttctctttgctcaaaaagcgtggcgttgctggttgtgaaggctgtcc
gtgtgaccagtcggcgatcggtttgtctgctgtggcattaatggaggaatatctaattcg
cggtatgattagcttcggctgaacaggcgcttattggacgtttttcctgctgtggcggta
tggactgatgaaccgtagttgtgtgtgacttggcttttgaatcggctttgttattgcgaa
gtagagtgacagttttgactgtcgagagtcgacccatttgggagctatgtgttgtgtgac
ttcggtcgcgcggcatctcaa
>AY198306
ccacacctaaaaactttccacgtgaactgtatcaaccccattaattgggggttttgtttg
gcggtgatcgctagcttaattgctggttgattactgctaggcgagccctatcatggcgag
cgtttgggcttcggtctgaactagtagcttttattttaaaccctttcttaattactgatt
atactgtggggacgaaagtctctgcttttaactagatagcaactttcagcagtggatgtc
taggctcgcacatcgatgaagaacgctgcgaactgcgatacgtaatgcgaattgcaggat
tcagtgagtcatcgaaattttgaacgcatattgcacttccgggttagtcctgggagtatg
cctgtatcagtgtccgtacatcaaacttggttttcttctttccgtgtagtcggtggagga
tatgccagatgtgaagtgtcttgcggctaattttcgaattgactgcgagtcctttgaaat
gtacagaactgtacttctctttgctcgaaaagtgtggcgttgctggttgtgaaggctgtc
catgtgaccagtcggcgatcggtttgtctgctatggcattaatggaggaatatttaattc
gcggtatgattagcttcggctgaacaggcgcttattggacgtttttcctgttgtggcggt
atgaactgatgaaccgtagtcgtgtgtgacttggcttttgaattggctttgctgttgcga
agtagagtggcagtttcgactgtcgagggtcgacccatttgggaactatgtgttgtgtgg
cttcggtcgcgcggcatctca
>AY198305
ccacacctaaaaactttccacgtgaactgtttcaacctcattaattgggggttttgtttg
gcggtgatcgctagcttaattgctggttgattactgctaggcgagccctatcatggcgag
cgtttgggcttcggtctgaactagtagcttttattttaaaccctttcttaattactgatt
atactgtggggacgaaagtctctgcttttaactagatagcaactttcagcagtggatgtc
taggctcgcacatcgatgaagaacgctgcgaactgcgatacgtaatgcgaattgcaggat
tcagtgagtcatcgaaattttgaacgcatattgcacttccgggttagtcctgggagtatg
cctgtatcagtgtccgtacatcaaacttggttttcttctttccgtgtagtcggtggagga
tatgccagatgtgaagtgtcttgcggctaattttagaattgactgcgagtcctttgaaat
gtacagaactgtacttctctttgctcgaaaagtgtggcgttgctggttgtgaaggctgtc
catgtgaccagtcggcgatcggtttgtctgctatggcattaatggaggaatatttaattc
gcggtatgattagcttcggctgaacaggcgcttattgaacgtttttcctgttgtggcggt
atgaactgatgaaccgtagtcgtgtgtgacttggcttttgaattggctttgctattgcga
agtagagtggcagtttcgactgtcgagggtcgacccatttgggaactatgtgttgtgtgg
cttcggtcgcgcggcatctcaa
>AY198304
ccacacctaaaaactttccacgtgaactgtatcaacctcattaattgggggttttgtttg
gcggtgatcgctagcttaattgctggttgattactgctaggcgagccctatcatggcgag
cgtttgggcttcggtctgaactagtagcttttattttaaaccctttcttaattactgatt
atactgtggggacgaaagtctctgcttttaactagatagcaactttcagcagtggatgtc
taggctcgcacatcgatgaagaacgctgcgaactgcgatacgtaatgcgaattgcaggat
tcagtgagtcatcgaaattttgaacgcatattgcacttccgggttagtcctgggagtatg
cctgtatcagtgtccgtacatcaaacttggttttcttctttccgtgtagtcggtggagga
tatgccagatgtgaagtgtcttgcggctaattttagaattgactgcgagtcctttgaaat
gtacagaactgtacttctctttgctcgaaaagtgtggcgttgctggttgtgaaggctgtc
catgtgaccagtcggcgatcggtttgtctgctatggcattaatggaggaatatttaattc
gcggtatgattagcttcggctgaacaggcgcttattgaacgtttttcctgttgtggcggt
atgaactgatgaaccgtagtcgtgtgtgacttggcttttgaattggctttgctattgcga
agtagagtggcagtttcgactgtcgagggtcgacccatttgggaactatgtgttgtgtgg
cttcggtcgcgcggcatctcaa
>AY198303
ccacacctaaaaaactttccacgtgaaccgtatcaaccaacataattgggggtttgtttg
gcggcggctgctggcattttgtgctggctggctgctactgggcaagccctatcgcgagcg
tttgggccttggcctgagctagtagcttttattttaaaccattcttaattactgattata
ctgtggggacgaaagtctctgcttttaactagatagcaactttcagcagtggatgtctag
gctcgcacatcgatgaagaacgctgcgaactgcgatacgtaatgcgaattgcaggattca
gtgagtcatcgaaattttgaacgcatattgcacttccgggttagtcctggaagtatgcct
gtatcagtgtccgtacatcaaacttggttttcttctttccgtgtagtcggtggaggatat
gccagatgtgaagtgtcttgcggctgattttcggatcggctgcgagtcctttgaaatgta
cagaactgtacttctctttgctcgaaaagcgtggcgttgctgattgtggaggctgtccgc
gtggccagtcggcgatcggtttgtctgctgtggcttaatggaggagtgtttgattcgcgg
tatgattggcttcggctgaacaggcgcttattggacgttctttctgctatggcggtatgg
actgatgaaccgtagctatcgttgacttggcttttgaattggctttgctgttgcgaagta
gagtggcagtttcggctgtcgagggtcgacccatttgggaaattgtgctgtgcggcttcg
gtcgtgtggcatctcaa
>AY198302
ccacacctaaaaactttccacgtgaaccgtatcaacccaataaattgggggtttaattgg
cggtggctgctggcatctttttgttggctggctgctgctgagcgagccctatcatggcga
gcgcttggacttcggtctgagctagtagcttttattttaaacccattcttaaatactgaa
tatactgtggggacgaaagtctctgcttttaactagatagcaactttcagcagtggatgt
ctaggctcgcacatcgatgaagaacgctgcgaactgcgatacgtaatgcgaattgcagga
ttcagtgagtcatcgaaattttgaacgcatattgcacttccgggttagtcctggaagtat
gcctgtatcagtgtccgtacaacaaacttggttttcttctttccgtgtagtcgggggagg
atatgccagatgtgaagtgtcttgcggctgattttcggatcggctgcgagtcctttgaaa
tgtacagaactgtacttctcatgctcgaaaagcgtggcgttgctggttgtgaaggctgtc
cgtgtgaccagtcggcgatcggtttgtctgctgtggcgttaggaaggagtgttcgattcg
cggtatgattggcttaggctaaacagacgcttattggacgttctttatgctatggcggta
tgactgatgaactgtagtcgtatgttgacttggcttttgaataggctttgctatgcgaag
tagagtggcagtttcggctgtcgagggtcaaccatttgggaaaaaattgtgccgtgtggc
ttcggtcgtgcggcatctcaa
>AY198301
ccacacctaaaaactttccacgtgaaccgtatcaacctaattaattgggggcttaattgg
cggcggctgctggcatcttgctggctggctgctgctgaacgagccctatcatggcgagcg
cttgggcttcggtctgggttagtagcttttattttaaaccattcttaattactgaatata
ctgtggggacgaaagtctctgcttttaactagatagcaactttcagcagtggatgtctag
gctcgcacatcgatgaagaacgctgcgaactgcgatacgtaatgcgaattgcaggattca
gtgagtcatcgaaattttgaacgcatattgcacttccgggttagtcctggaagtatgcct
gtatcagtgtccgtacatcaaccttggttttcttctttccgtgtattcgggggaggatat
gccagatgtgaagtgtcttgcggctgattttcggatcggctgcgagtccttttaaatgta
cagaactgtacttctcatgctcgaaaagcgtggcgttgctggttgtgaaggctgtccgtg
tgaccagtcggcgaccggtttgtctgctgtggcgttaatggaggagtgttcgattcgcgg
tatgattggcttcggctgaacaggcgcttattggacgttcttcctgctatggcggtatga
ctggtgaaccgtagtcgtatgttgacttggcttttgaaccggctttgctgtgcgaagtag
agtggcagtttcggctgtcgagggtcaatccatttgggaaattgtgcagtgtggcttcgg
tcgcgcagcatctcaa
>AY198300
ccacacctaaaaactttccacgtgaaccgtatcaacccaattaattgggggtttaattgg
cggcggctgctggcatattgctggctggctgctgctaagcgagccctatcatggcgagcg
cttgggcttcggtcggagctagtagcttttattttaaacccattcttaattactgaatat
actgtggggacgaaagtctctgcttttaactagatagcaactttcagcagtggatgtcta
ggctcgcacatcgatgaagaacgctgcgaactgcgatacgtaatgcgaattgcaggattc
agtgagtcatcgaaattttgaacgcatattgcacttccgggttagtcctggaagtatgcc
tgtatcagtgtccgtacatcaaccttggttttcttctttccgtgtattcgggggaggata
tgccagatgtgaagtgtcttgcggctgattttcggatcggctgtgagtccttttaaatgt
acagaactgtacttctcatgctcgaaaagcgtggcgttgctggttgtgaaggctgtccgt
gtgaccagtcggcgaccggtttgtctgctgtggcgttaatggaggagtgttcgattcgcg
gtatgattggcttcggctgaacaggcgcttattggacgttcttcctgctatggcggtatg
actggtgaaccgtagtcgtatgttgacttggcttttgaatcggctttgctgtgcgaagta
gagtggcagtttcggctgtcgagggtcaacccatttgggaaattgtgcagtgtggcttcg
gtcgcgcagcatctcaa
>AY198299
ccacacctaaaaactatccacgtgaaccgtatcaacccaattaattgggggtttaattgg
cggcggctgctggcatattgctggctggttgctgctgagcgagccctatcatggcgagcg
cttgggcttcggtctgagctagtagcttttattttaaacccattcttaattactgaatat
actgtggggacgaaagtctctgcttttaactagatagcaactttcagcagtggatgtcta
ggctcgcacatcgatgaagaacgctgcgaactgcgatacgtaatgcgaattgcaggattc
agtgagtcatcgaaattttgaacgcatattgcacttccgggttagtcctggaagtatgcc
tgtatcagtgtccgtacatcaaccttggttttcttctttccgtgtattcgggggaggata
tgccagatgtgaagtgtcttgcggctgattttcggatcggctgcgagtccttttaaatgt
acagaactgtacttctcatgcttgaaaagcgtggcgttgctggttgtgaaggctgtccgt
gtgaccagtcggcgaccggttgtctgctgtggcgttaatggaggagtgttcgattcgtgg
tatgattggcttcggctgaacaggcgcttattggacgttcttcctgctatggcggtatga
ctggtgaaccgtagtcgtgtgttgacttggcttttgaatcggctttgctgtgcgaagtag
agtggcagtttcggctgtcgagggtcaacccatttgggaaattgtgcagtgtggcttcgg
tcgcgcagcatctcaa
>AY198298
ccacacctaaaaactatccacgtgaaccgtatcaacccaattaattgggggtttaattgg
cggcggctgctggcatattgctggctggctgctgctgagcgagccctatcatggcgagcg
cttgggcttcggtctgagctagtagcttttattttaaacccattcttaattactgaatat
actgtggggacgaaagtctctgcttttaactagatagcaactttcagcagtggatgtcta
ggctcgcacatcgatgaagaacgctgcgaactgcgatacgtaatgcgaattgcaggattc
agtgagtcatcgaaattttgaacgcatattgcacttccgggttagtcctggaagtatgcc
tgtatcagtgtccgtacatcaaccttggttttcttctttccgtgtattcgggggaggata
tgccagatgtgaagtgtcttgcggctgattttcggatcggctgcgagtccttttaaatgt
acagaactgtacttctcatgcttgaaaagcgtggcgttgctggttgtgaaggctgtccgt
gtgaccagtcggcgaccggttgtctgctgtggcgttaatggaggagtgttcgattcgtgg
tatgattggcttcggctgaacaggcgcttattggacgttcttcctgctatggcggtatga
ctggtgaaccgtagtcgtgtgttgacttggcttttgaatcggctttgctgtgcgaagtag
agtggcagtttcggctgtcgagggtcaacccatttgggaaattgtgcagtgtggcttcgg
tcgcgcagcatctcaa
>AY198297
ccacacctaaaaactttccacgtgaaccgtatcaaccacttaatttgggggtttaattgg
cggcggctgctggcatctttttgttggctggctgctgctgagcgaaccctatcatggcga
acgcttggactttggtctgagctagtagcttttattttaaaccctttcttaattactgaa
catactgtggggacgaaagtctctgcttttaactagataacaactttcagcagtggatgt
ctaggctcgcacatcgatgaagaacgctgcgaactgcgatacgtaatgcgaattgcagga
ttcagtgagtcatcgaatttttgaacgcatattgcacttccgggttagtcctggaagtat
gcctgtatcagtgtccgtacatcaaacttggttttcttctttccgtgtagtcgggggagg
atatgccatgtgaaaagtgtcttgcggctgattttcggatcggctgcgagtcctttgaaa
tgtacagaactgtacttctcgtgctcgaaaagcatggcgttgctggttgtgaaggctgtc
cgtgtgaccagtcggcgatcggtttgtctgctgtggcgttaatggaggagtgttcgattc
gcggtatgattggcttcggctgaacaggcgcttattggacgttcttcctgctatggcggt
atgactggtgaaccgtagtcgtatgttgacttggcttttgaatcggctttgctgttgcga
agtagagtggcagcttcggctgtcgagggtcaacccatttgggaacttgtgttgtgtggc
ttcggtcgcgcagcatctcaa
>AY198296
ccacacctaaaaactttccacgtgaactgtatcaacctaataaattgggggtttaattgg
cggtggctgctggcatctttttgttggcggctgttgctgagcaagccctatcatggcgaa
cgtttggacctcggtctgaactagtagcttttattttaaaccctttcttaattactgaat
atactgtggggacgaaagtctctgcttttaactagataacaactttcagcagtggatgtc
taggctcgcacatcgatgaagaacgctgcgaactgcgatacgtaatgcgaattgcaggat
tcagtgagtcatcgaaattttgaacgcatattgcacttccgggttagtcctggaagtatg
cctgtatcagtgtccgtacattaaacttggttttcttctttccgtgtagtcgggggagga
tatgccagatatgaagtgtcttgcgactgattttcggatcggctgcgagtcctttgaaat
gtacagaactgtacttctcatgctcgaaaagcgtggcgttgctggttgtgaaggctgtcc
gtgtgaccagtcggcgatcggtttgtctgctgtggcgtttatggaggagtgttcgattcg
cggtatgattggcttcggctaaacaggcgcttattggacgttcttcctgctatggcggta
tgactggtgaaccgtagttgtatgttgacttggcttttgaatcggcttagctgtgcgaag
tagagtggcagtttcggctgtcgagggtcaacccatttgggaacttgtgttgtgtggctt
cggtcgtgcagcatctcaa
>AY198295
ccacacctaaaaactttccacgtgaactgtatcaacccaataaattgggggtttaattgg
cggcggctgctggcatctttttgttggcggctgctgctgagcaagccctatcatggcgaa
cgtttggactttggtctgagctagtagcttttattttaaaccctttcttaattactgaat
atactgtggggacgaaagtctctgcttttaactagatagcaactttcagcagtggatgtc
taggctcgcacatcgatgaagaacgctgcgaactgcgatacgtaatgcgaattgcaggat
tcagtgagtcatcgaaattttgaacgcatattgcacttccgggttagtcctggaagtatg
cctgtatcagtgtccgtacaccaaacttggttttcttctttccgtgtagtcgggggagga
tatgccagatgtgaagtgtcttgcggctgattttcggatcggctgcgagtcctttgaaat
gtacagaactgtacttctcatgctcgaaaagtgtggcgttgctggttgtgagggctgtcc
gtgtgaccagtcggcgatcggtttgtctgctgtggcgttaatggaggagtgttcgattcg
cggtatgattggcttcggctaaacaggcgcttattggacgttcttcctgctatggcggta
tgactggtgaaccgtagttatatgttgacttggcttttgaatcggctttgctgtgcgaag
tagagtggcagtttcggctgtcgagggtcaacccatttgggaacttgtgttgtgtggctt
cggtcgtgcagcatctcaa
>AY198294
ccacacctaaaaactttccacgtgaactgtatcaacccaataaattgggggtttaattgg
cggcggctgctgacatctttttgttggcggctgctgctgagcaagccctatcatggcgaa
cgtttggacttcggtctgagctagtaacttttattttaaaccctttcttaattactgaat
atactgtggggacgaaagtctctgcttttaactagatagcaactttcagcagtggatgtc
taggctcgcacatcgatgaagaacgctgcgaactgcgatacgtaatgcgaattgcaggat
tcagtgagtcatcgaaattttgaacgcatattgcacttccgggttagtcctggaagtatg
cctgtatcagtgtccgtacaccaaacttggttttcttctttccgtgtagtcgggggggga
tatgccagatgtgaagtgtcttgcggctgattttcggatcggctgcgagtcctttgaaat
gtacagaactgtacttctcatgctcgaaaagcgtggtgttgctggttgtgaaggctgtcc
gtgtgaccagtcggcgatcggtttgtctgctgtggcgttaatggaggagtgttcgattcg
cggtatgattggcttcggctaaacaggcgcttattggacgttcttcctgctatggcggta
tgaccggtgaaccgtagttatgtgttgacttggcttttgaatcggctttgctgtgcgaag
tagagtggcagtttcggctgtcgagggtcaacccatttgggaatttgtgttgtgtggctt
cggtcgtgcagcatctcaa
>AY198293
ccacacctaaaaactttccacgtgaaccgtatcaacccacccatttgggggtttgtttgg
cactgctactggcatctttttgctggctgctgtttctgggcaaaccctatcatggcgagc
gctcggaccttggtcggagctagtagctttcttttaaacccattcttaattactgattat
actgtggagacgaaagtctctgcttttaactagatagcaactttcagcagtggatgtcta
ggctcgcacatcgatgaagaacgctgcgaactgcgatacgtaatgcgaattgcaggattc
agtgagtcatcgaaattttgaacgcatattgcacttccgggttagtcctgggagtatgcc
tgtatcagtgtccgtacatcaaacttggttttcttctttccgtgtagtcggtggaggata
tgccagatgtgaagtgtcttttggctaatcttcggatcggccgggagtcctttgaaatgt
acagaactgtacttctctttgctcgaaaagcgtggtattgctggttgtggaagctgtcct
tatggccagtcggcgatcggtttgtctgctgtggcataacgaaggagtgttcaattcgcg
atatggttggcttcggctgaacaggcgcttattggatgttctttctgctgcggtggtatg
gactggtgaaccgtagtcatgaagacttggcttctgaatcggctttacgattgcgaagta
gggtggcagtttcggctgtcgagtgtcgacccatttgggaaatatgtgcggtgtggcttc
ggttgcgcggcatctcaa
>AY198292
ccacacctaaaaactttccacgtgaaccgtatcaacccaattaattgggggtttcgttgg
cggctgctgctggcatgtttttgctggctggcagctgctgagtaaaccctatcatggcga
gtgctctgatctcggtcggagctagtagcttcaattttaaaccctttcttaaatactgaa
tatactgtagggacgaaagtctctgcttttaactagatagcaactttcagcagtggatgt
ctaggctcgcacatcgatgaagaacgctgcgaactgcgatacgtaatgcgaattgcagga
ttcagtgagtcatcgaaattttgaacgcatattgcacttccgggttagccctgggagtat
gcctgtatcagtgtccgtacatcaaacttggttttcttctttccgtgtagtcggtggagg
atatgccagatgtgaagtgtcttgcggttgattttcggatcggctgcgagtcctttgaaa
tgtacagaactgtattctctttgttcgaaaagcatggcgttgctggttgtgaaggctgtc
cgtgtggctagtcggcgatcggtttgtctgctatggcgataatggaggagtgttcgattc
gcggtatggttggcttcggctgaacagacgcttattggatattcttcctgctgtggcggt
ataactggtgaaccgtattcatatgtgacttggcttttgaattagctttgctattgcgaa
gtagagtggcagtttcggctgtcgagggtcaacccatttgggaaatttgtgttgtgcgac
ttcggttgcgtggcatctcaa
>AY198291
ccacaccaaaaaaactttccacgtgaaccgtatcaacccaataaattgggggtttaattg
gcggcggctgctggcatctttttgctggctggctaatgctgagcggaccctatcgcgagc
gttctgaccttggttggagctagtagcttacattataaacccattcctaatactgaacat
actgtggggacgaaagtctctgcttttaactagatagcaactttcagcagtggatgtcta
ggctcgcacatcgatgaagaacgctgcgaactgcgatacgtaatgcgaattgcaggattc
agtgagtcatcgaaattttgaacgcatattgcacttccgggttatccctggaagtatgcc
tgtatcagtgtccgtacaacaaacttggttttcttctttccgtgtagtcggtggaggata
tgccagatatgaaagtgtcttgcggctgattttcggatcggctacgagtcctttgaaatg
tatagaactgaccttctttgttcgaaaagcgtggcgttgctggttgtggaggctgtccgt
gcgactagtcggcgaccggtttgtctgttatggcgtaaatggaggagtgtttgattcgcg
gtatggttggcttcggctgaacaggcgcttattggacgttctttctgctgtggcggtatg
actggtgaaccgtagttcatgcgtgacttggcttttgaactggctttgctgctgcgaagt
agagtgacagtttcggctgtcgagggtcgacccatttgggaaatagtgctgtgcgacttt
gtcgtgtggcatctcaa
>AY198290
ccacacctaaaaaactttccacgtgaaccgtatcaacccaatgaatagggggtttatttg
gcggcggctgctggcatttttttgctggctggctactgctgagcgaaccctgagaaggtg
aatgttccgactttggttggaattagtagcttgaattgcaaacccttcttaaatactgaa
tatactgtggggacgaaagtctctgcttttaactagatagcaactttcagcagtggatgt
ctaggctcgcacatcgatgaagaacgctgcgaactgcgatacgtaatgcgaattgcagga
ttcagtgagtcatcgaaattttgaacgcatattgcactctcggggtattcctgggagtat
gcctgtatcagtgtccgtacatcaaacttggttttcttctttccgtgtagtcggtggagg
atatgccagatataaagtgtcttgtagctggttttcgaatcggcagcgagtcctttgaaa
tgtatagaactgactctctttgttcgaaaagcgtggcgttgctggttgtgaaggctgtcc
gtgtggctagtcggcgaccggtttgtctgctatggtaaatggaggagtgtttgattcgcg
gtaggattggcttcggctgaactgacgcttattggacgttctttctactatggcggtatg
aactggtgaaccgtagttcatgcgtgacttggcttttgaatcagctttgctgctgcgaag
tagagtgacagtttcggctgtcgagtgtcgacccatttggaaaaactgtgctgtgtgact
tcggtcgcgtggcatcccaa
>AY198289
ccacacctaaaaacattccacgtgaaccgtatcaaccccaagttgggggtttcattggcg
gcggctgctggcatctttttgctggctggctactgctgagagaaccctatcgtgagcgtt
ctgaccttggttggagctagtaacttattataaacccattcctaatactgaatatactgt
ggggacgaaagtctctgcttttaactagatagcaactttcagcagtggatgtctaggctc
gcacatcgatgaagaacgctgcgaactgcgatacgtaatacgaattgcggaattcagtga
gtcatcgaaattttgaacgcatattgcactttcgggttatccctggaagtatgcctgtat
cagtgtccatacatcaaacttggttttcttctttccgtgtagtcggtggaggatatgcca
gatgtgaagtgtcttgcggctggtttttttgaatcggctgcgagtcctttgaaatgtatg
gaactgactctcttttgttcgaaaagcgtggcgttgctggttgtgaaggctgctagtatg
actagtcggcgaccggtttgtctgctatggcatgaatggaagagtgttcgattcgcggta
tggttggcttcggctgaacaggcgcgtattggacgttcatcccgctgtggcgtataactg
gtgaaccgtagttcatgcatggcttggcgtttgaatcagctttgctgctgcgaagtagag
tgacagttttggctgtcgagggtcgacctatttgagaaattgtgctgtgcgacttcggtc
gcgtggcatctcaa
>AY198288
ccacacctaaaaaactttccacgtgaaccgtatcaacccaataatttgggggtttaattg
gcggctgctgctggtatctttttactggctggcggctgctgagcgaaccctatcgtgagc
gttctgaccttggttggagctagtaacttaaattttaaacccattcttaaatactgaata
tactgtagggacgaaagtctctgcttttaactagatagcaactttcagcagtggatgtct
aggctcgcacatcgatgaagaacgctgcgaactgcgatacgtaatgcgaattgcaggatt
cagtgagtcatcgaaattttgaacgcatattgcacttccgggttatccctggaagtatgc
ctgtatcagtgtccgtacattaaacttggttttcttctttccgtgtagtcggtggaggat
atgccagatatgaagtgtcttgtggctggttttcgaatcggctgtgagtcctttgaaatg
tatagaactgattctctttgttcgaaaagcgtggcgttgctggttgtgaaggctgtcagt
gtgactagtcggcgaccggtttgtctgctatggcataaatggaggagtgttcgattcgcg
gtatgattggcttcggctgaacaggcgcttattagacgttcttcctgctgtggcggtatg
acctggtgaaccgtagttcatgcacgacttggcttttgaattggctttgctgtgtgaagt
agagtgacagtttcggctgtcgaggatcgacccatttgggaaattgtgctgtgcgacttc
ggttgcgtggcatctcaa
>AY198287
ccacacctaaaaaactttccacgtgaaccgtatcaacccaataatttgggggtttaattg
gcggctgctgctggtatctttttactggctggcggctgctgagcgaaccctatcgtgagc
gttctgaccttggttggagctagtaacttaaattttaaacccattcttaaatactgaata
tactgtagggacgaaagtctctgcttttaactagatagcaactttcagcagtggatgtct
aggctcgcacatcgatgaagaacgctgcgaactgcgatacgtaatgcgaattgcaggatt
cagtgagtcatcgaaattttgaacgcatattgcacttccgggttatccctggaagtatgc
ctgtatcagtgtccgtacattaaacttggttttcttctttccgtgtagtcggtggaggat
atgccagatatgaagtgtcttgtggctggttttcgaatcggctgtgagtcctttgaaatg
tatagaactgattctctttgttcgaaaagcgtggcgttgctggttgtgaaggctgtcagt
gtgactagtcggcgaccggtttgtctgctatggcataaatggaggagtgttcgattcgcg
gtatgattggcttcggctgaacaggcgcttattagacgttcttcctgctgtggcggtatg
acctggtgaaccgtagttcatgcacgacttggcttttgaattggctttgctgtgtgaagt
agagtgacagtttcggctgtcgaggatcgacccatttgggaaattgtgctgtgcgacttc
ggttgcgtggcatctcaa
>AY198286
ccacacctaaaaactttccacgtgaaccgtatcaacccaataatttgggggtttaattgg
cggctgctgctggcatctttttgctggctggctactgctgagcgaaccctatcgtgagcg
ttctgacctcggttggagctagtaacttaaattttaaacccattcttaaatactgaatat
actgtggggacgaaagtctctgcttttaactagatagcaactttcagcagtggatgtcta
ggctcgcacatcgatgaagaacgctgcgaactgcgatacgtaatgcgaattgcaggattc
agtgagtcatcgaaattttgaacgcatattgcacttccgggttatccctggaagtatgcc
tgtatcagtgtccgtacatcaaacttggttttcttctttccgtgtagtcggtggaggata
tgccagatatgaagtgtcttgcggctagttttcgaaccggctgtgagtcctttgaaatgt
acagaactgactctctttgttcgaaaagcgtggcgttgctggttgtgaaggctgtcaata
tgactagtcggcgaccggtttgtctgctatggcatgaatggaggagtgttcgattcgcgg
tatggttagcttcggctgaacaggcgcttattggacgttcttcttgctatggcggtatga
ctggtgaaccgtagttcatgcgtgacttggcttttgaatcggctttgctgtgcgaagtag
agtgacagtttcggctgtcgagggtcgacccatttgggaaattgtgctgtgcgacttcgg
tcacgtagcatctcaa
>AY198285
ccacacctaaaaactttccacgtgaaccgtatcaacccaataatttgggggtttaattgg
cggctgctgctggcatttttttgctggctggctactgctgagcaaaccctatcgtgagcg
ttctgacctcggttggagctagtaacttaaattttaaacccattcttaaatactgaatat
actgtggggacgaaagtctctgcttttaactagatagcaactttcagcagtggatgtcta
ggctcgcacatcgatgaagaacgctgcgaactgcgatacgtaatgcgaattgcaggattc
agtgagtcatcgaaattttgaacgcatattgcacttccgggttatccctggaagtatgcc
tgtatcagtgtccgtacatcaaacttggttttcttctttccgtgtagtcggtggaggata
tgccagatatgaagtgtcttacggctagttttcgaaccggctgtgagtcctttgaaatgt
acagaactgactctctttgttcgaaaagcgtggcgttgctggttgtgaaggctgtcaata
tgactagtcggcgactggtttgtctgctatggcatgaatggaggagtgttcgattcgcgg
tatggttagcttcggctgaacaggcgcttattggacgttcttcctgctatggcggtatga
ctggtgaaccgtagttcatgcgtgacttggcttttgaatcggctttgctgtgcgaagtag
agtgacagtttcggctgtcgagggtcgacccatttgggaaattgtgctgtgtgacttcgg
tcacgtggcatctcaa
>AY198284
ccacacctaaaaactttccacgtgaaccgtatcaacccaattaattgggggtttcattgg
cggctgctgctggcatctttttgctggctggctactgctgagcgaaccctatcatggcga
gcgttctgacctcggttggagctagtagcttaacttttaaacccattcttaatactgaat
atactgtggggacgaaagtctctgcttttaactagatagcaactttcagcagtggatgtc
taggctcgcacatcgatgaagaacgctgcgaactgcgatacgtaatgcgaattgcaggat
tcagtgagtcatcgaaattttgaacgcatattgcacttccgggttattcctggaagtatg
cctgtatcagtgtccgtacatcaaacttggttttcttctttccgtgtagtcggtggagga
tatgccagatgtgaagtgtctcgcggctggttttcggatcggctgtgagtcctttgaaat
gtacagaactgactctctttgttcgaaaagcgtggcgttgctggttgtggaggcgccagt
atggctagtcggcgaccggtttgtctgctatggcatgaatggaggagtgttcaattcgcg
gtatggttggcttcggctgaacaggcgcttattggacgttcttcctgctatggcggtatg
aactggtgaaccgtagttcatgcatggcttggcttttgaatcagcattgctgctgcgaag
tagaatgacagtttcggctgtcgagagtcggcccatttgggaattgtgctgtgcgacttc
ggttgcgtggcatctcaa
>AY198283
ccacacctaaaaaacttccacgtgaaccgtatcaacccaataagttgggggtttaattga
cagctgctgctggcatctttttgctggctggctattgttgagcgaaccccatcgtgagcg
ttctgacttcggttggagctagtaacttaaattttaaacccattcttaatactgaatata
ctgtggggacgaaagtctctgcttttaactagatagcaactttcagcagtggatgtctag
gctcgcacatcgatgaagaacgctgcgaactgcgatacgtaatgcgaattgcaggattca
gtgagtcatcgaaattttgaacgcatattgcacttccgggttatccctggaagtatgcct
gtatcagtgtccgtacatcaaacttggttttcttctttccgtgtagtcggtggaggatat
gccagatatgaagtgtcttgcggctgattttcgaattggctgttagtcctttgaaatgta
cagaactgactctctttgttcgaaaagcgtggcgttactggttgtggagactgtcagtat
ggctagtcggcgaccagtttgtctgctatggcatcaatggaggaatgtttgattcgcggt
atggttggcttcggctgaacaggcgcttattggacgttcttcctgctatggcggtatgaa
ctagtgaaccgtagttcatgcatgacttggtctttgaaccagttttgctgttgcgaagta
gaatggcagtttcggctgccgagggtcgacccatttgggaaattgtgctgtgcgacttcg
gttgcgtggcatctcaa
>AY198282
ccacacctaaaaactttccacgtgaaccgtatcaacccaattaattgggggtttacttgg
cggctgctgctggcatctttttgctggctggctactgctgagcgaaccctatcatggtga
gcgctctgacctcggttggagctagtagcttgaattgtaaacccattcttaaatactgaa
tatactgtggggacgaaagtctctgcttttaactagatagcaactttcagcagtggatgt
ctaggctcgcacatcgatgaagaacgctgcgaactgcgatacgtaatgcgaattgcagga
ttcagtgagtcatcgaaattttgaacgcatattgcacttccgggttatccctgggagtat
gcctgtatcagtgtccgtacatcaaacttggttttcttctttccgtgtagtcggtggagg
atatgccagatgtgaagcgtcttgcggctggttttcgaatcggctgtgagtcctttgaaa
tgtacagaactgactctctttgttcgaaaagcgtggcgttgctggttgtggaggctgtca
gtatggctagtcggcgaccggtttgtctgctatggcatgaatggaggagtgttcgattcg
cggtatggttggcttcggctgaacaggcgcttattggacattcttcctgctatggcggta
taaactggtgaaccgtagttcatgcgtgacttggcctttgaatcggctttgctgttgcga
agtagagtgacagtttcggctgtcgagggtcgacccatttgggaaattgtgctgtacgac
ttcggtcgcgtggcatctcaa
>AY198281
ccacacctaaaaactttccacgtgaaccgtatcaacccaattagttgggggtttcattgg
cggctgctactggcatctttttgctggctggctactgctgagcaaaccctatcgtgagcg
ttctgacctcggttggagctagtagcttgaatttttaacccattcttacatactgaaatt
actgtggggacgaaagtccttgcttttaactagatagcaactttcagcagtggatgtcta
ggctcgcacatcgatgaagaacgctgcgaactgcgatacgtaatgcgaattgcaggattc
agtgagtcatcgaaattttgaacgcatattgcacttccgggttatccctgggagtatgcc
tgtatcagtgtccgtacatcaaacttggttttcttctttccgtgtagtcggtagaggata
tgccagatgtgaagtgtcttgcgactggtttccggatcggctgcgagtcctttgaaatgt
acagaactgactctctttgtttgaaaagcgtggcgttgctgattgttgaagctgccagta
tggctagtcggcgaccggtttgtctgctatggtatacatggaggagtgttcgattcgcgg
tatggttggcttcggctaaacagacgcttattggacgttcttcctgccagggcggtaata
ctggtgaaccgtagttcatgcatggcttggcttttgaatcggctttgctattgtgaagta
gagtgacagtttcggctgtcgagggtcgacccatttgggaaattgtgttgtgcgacttcg
gtcgcgtggcatctcaa
>AY198280
ccacacctaaaaactttccacgtgaaccgtatcaaccctataaattgggggtttaattgg
cggctgctgctggcatctttttgctggctggctactgctgagcgaaccctatcatcgtga
gcgttctgacctcggttggagctagtagcttgaattttaaacccattcttaaatactgaa
tatactgtggggacgaaagtctctgcttttaactagatagcaactttcagcagtggatgt
ctaggctcgcacatcgatgaagaacgctgcgaactgcgatacgtaatgcgaattgcagga
ttcagtgagtcatcgaaattttgaacgcatattgcacttccgggttatccctgggagtat
gcctgtatcagtgtccgtacatcaaacttggttttcttctttccgtgtagtcggtggagg
atatgccagatatgaagtgtcttacggctggttttcgaatcggctgtgagtcctttgaaa
tgtacagaactgactctctttgttcgaaaagcgtggcgttgctggttgtgggctgtcagt
atggctagtcggcgaccggtttgtctgctatggtataatggaggagtgttcgattcgcgg
tatggttggcttcggctgaacaggcgcttattggacgttcttcttgctatggtggtatga
actggtgaaccgtagttcatgcatggcttggcttttgaatcggctttgctgtgtgaagta
gagtgacagtttcggctgtcgagggtcggcccatttgggaaattgtgctgtgcgacttcg
tcgcgtggcatctcaa
>AY198279
ccacacctaaaaactttccacgtgaaccgtatcaacccaattaattgggggtttaattgg
tggttgctgctgatattttattgctggctagcgactgctgagtgaatcctatcatcgtga
gcactctgacctcggttggagctagcttaaattataaacccattcttatatactgaatat
actgtggggacgaaagtctctgcttttaactagatagcaactttcagcagtggatgtcta
ggctcgcacatcgatgaagaacgctgcgaactgcgatacgtaatgcgaattgcaggattc
agtgagtcatcgaaattttgaacgcatattgcacttccgggttatccctgggagtatgcc
tgtatcagtgtccgtacatcaaacttggttttcttttttccgtgtagtcggtggaggata
tgccagatgtgaagtgtcttgcgactggttttcgaatcggctgtgagtcctttgaaatgt
acagaactgactctctttgttcgaaaagcgtggcgttgctggttgtggaggctgtcagta
tgactagtcggcgaccggtttgtctgctatggcatgaatggaggagtgttcgattcgcgg
tatggttagcttcggctgaacaggcgcttattggatgttcttcctgcgatggcggtatga
actggtgaaccgtagtcatgcatgacttggcttttgaatcggctttgctgttgcgaagta
gagtgacagtttcggctgtcgagggtcgactcatttggaaaattgtgctatgtgacttcg
gttgcgtggcatctcaa
>AY198278
ccacacctaaaaactttccacgtgaaccgtatcaacccaattaattgggggtttacttgg
tggttgctgctggcatgtttttgctgactggcgactactgagtgaatcctatcatagtga
gcactctaacctcggttagagctagcttcaattataaacccattcttaaatactgaatat
actgtggggacgaaagtctctgcttttaactagataacaactttcagcagtggatgtcta
ggctcgcacatcgatgaagaacgctgcgaactgcgatacgtaatgcgaattgcaggattc
agtgagtcatcgaaattttgaacgcatattgcactttcgggttatccctggaagtatgcc
tgtatcagtgtccgtacatcaaacttggttttcttctttccgtgtagtcggtggaggata
tgccagatgtgaagtgtcttgcgactggttattgaatcggttgtgagtcctttgaaatgt
atagaactgattctctttgttcgaaaagcgtggcgttgctggttgtagagctgtcagtat
gactagtcggcgactggtttgtctgctatagcattaatggaggaatgttcgatttgcggt
atgattagcttcggctgaacaggcgcttattggatgttcttcttgctatggcggtttaaa
ctggtgaaccgtagttcatgcatgacttggcttttgaatcggctttgctgttgcgaagta
gagtgacagtttcggctgtcgagagtcgacccatttgggaaattatactgtgcgacttcg
gttgcgtggtatctcaa
>AY198277
ccacacctaaaaactttccacgtgaaccgtatcaacccaattaattggggatttaattgg
tggttgctgctggcatctttttgctgactagcgactgctgagcgaatcctatcatcgtga
gcgctctgacctcggttggagctagcttcaattataaaccctttcttaaatactgaatat
actgtggggacgaaagtctctgcttttaactagatagcaactttcagcagtggatgtcta
ggctcgcacatcgatgaagaacgctgcgaactgcgatacgtaatgcgaattgcaggattc
agtgagtcatcgaaattttgaacgcatattgcacttccgggttatccctgggagtatgcc
tgtatcagtgtccgtacatcaaacttggttttcttctttccgtgtagtcggtggaggata
tgccagatgtgaagtgtcttgcgactgattttcgaatcggcagtgagtcctttgaaatgt
acagaactgactctctttgttcgaaaagcgtggcgttgctggttgtggaggctgtcagta
tgactagtcggcgactggtttgtctgctatggcatgaatggargaatgtttgattcgcgg
tatggttagcttcggctgaacaggcgcttattggatgttcttcctgctatggcggtatga
actggtgaaccgtagttcatgcatgacttggcttttgaatcagctttgctgctgcgaagt
agagtgacagtttcggctgtcgagggtcgacccatttgggaaattgtgctgtgcgacttc
ggttgcgtggtatctcaa
>AY198276
ccacacctaaaaactttccacgtgaaccgtatcaacccaattaattggggatttaattgg
tggttgctgctggcatctttttgctgactagcgactgctgagcgaatcctatcatcgtga
gcgctctgacctcggttggagctagcttcaattataaaccctttcttaaatactgaatat
actgtggggacgaaagtctctgcttttaactagatagcaactttcagcagtggatgtcta
ggctcgcacatcgatgaagaacgctgcgaactgcgatacgtaatgcgaattgcaggattc
agtgagtcatcgaaattttgaacgcatattgcacttccgggttatccctgggagtatgcc
tgtatcagtgtccgtacatcaaacttggttttcttctttccgtgtagtcggtggaggata
tgccagatgtgaagtgtcttgcgactgattttcgaatcggcagtgagtcctttgaaatgt
acagaactgactctctttgttcgaaaagcgtggcgttgctggttgtggaggctgtcagta
tgactagtcggcgactggtttgtctgctatggcatgaatggaggaatrttcgattcgcgg
tatggttagcttcggctgaacaggcgcttattggatgttcttcctgctatggcggtatga
actggtgaaccgtagttcatgcatgacttggcttttgaatcagctttgctgctgcgaagt
agagtgacagtttcggctgtcgagggtcgacccatttgggaaattgtgctgtgcgacttc
ggttgcgtggtatctcaa
>AY198275
ccacacctaaaaactttccacgtgaactgtatcaacccaattaattgggggttttattgg
tggtggctgctgctagcatctttttgctggctggcgactgctaagcgaaccctatcatgg
cgagcgttctgacctcggttggagctagtagcttgcattttaaacccattcttaaatact
gaacatactgtggggacgaaagtctctgcttttaactagataataactttcagcagtgga
tgtctaggctcgcacatcgatgaagaacgctgcgaactgcgatacgtaatgcgaattgca
ggattcagtgagtcatcgaaattttgaacgcatattgcacttccgggttatccctgggag
tatgcctgtatcagtgtccgtacatcaaacttggttttcttctttccgtgtagtcggtgg
aggatatgccagatgtgaagtgtcttgcggctgcttttcgaatcggccgtgagtcctttg
aaatgtacagaactgactctctttgttcgaaaagcgtggcgttgctggttgtgaaggctg
tcagtgtgattaatcggcgaccggtttgtctgctatggcatcaatggaggagtgttcgat
tcgcggtatggttggcttcggctaaacaggcgcttattggacgttctttctgctatggcg
gtatgaactggtgaaccgtagtcgtgcatgacttggcttttgaattggctttgctgtgca
aagtagagtgacagtttcggctgtcgagggtcgaccgatttgggaaattgtgctgtgcga
cttcggttgcgggcatctcaa
>AY198274
ccacacctaaaaactttccacgtgaaccgtatcaaccacatttattgggggtttcattgg
cggctgctgctggcatctttttgctgactggcgactgctgagcgaaccctatcatggcga
gcgttctgacctcggttggagctagtagcttgtattttaaacccattcttaaatactgaa
catactgtggggacgaaagtctctgcttttaactagatagcaactttcagcagtggatgt
ctaggctcgcacatcgatgaagaacgctgcgaactgcgatacgtaatgcgaattgcagga
ttcagtgagtcatcgaaattttgaacgcatattgcacttccgggttatccctgggagtat
gcctgtatcagtgtccgtacatcaaacttggttttcttctttccgtgtagtcggtggagg
atatgccagatgtgaagtgtcttgcggctggttttcggatcggctgtgagtcctttgaaa
tgtacagaactgactctctttgttcgaaaagcgtggcgttgctggttgtggaggctgtcc
gtatggctagtcggcgaccggtttgtctgctatggcatgaatggaggagtgttcgattcg
cggtatggttggcttcggctgaacaggcgcttattggacgttcttcctgctatggcggta
tgaactggtgaaccgtagttcatgcatgacttggcttttgaattggctttgctgtgcgaa
gtagagtgacagtttcggctgtcgagggtcgacccatttgggaaattgtgctgtgcaact
tcggttgcgtggcatctcaa
>AY198273
ccacacctaaaaactttccacgcgaaccgtatcaaccacatttattgggggtttcattgg
cggctgctgctggcatctttttgctggctggcgactgctgagcgaaccctatcatggcga
gcgttctgacctcggttggagctagtagcttgcattttaaacccattcttaaatactgaa
catactgtggggacgaaagtctctgcttttaactagatagcaactttcagcagtggatgt
ctaggctcgcacatcgatgaagaacgctgcgaactgcgatacgtaatgcgaattgcagga
ttcagtgagtcatcgaaattttgaacgcatattgcacttccgggttatccctgggagtat
gcctgtatcagtgtccgtacatcaaacttggttttcttctttccgtgtagtcggtggagg
atatgccagatgtgaagtgtcttgcggctggttttcggatcggctgtgagtcctttgaaa
tgtacagaactgagtctctttgttcgaaaagcgtggcgttgctggttgtggaggctgtca
gtatggctagtcggcgaccggtttatctgctatggtatgaatggaggagtgttcgattcg
cggtatggttggcttcggctgaacaggcgcttattggacgttcttcctgctatggcggta
tgaactggtgaaccgtagttcatgcatgacttggcttttgaattggctttgctgtgcgaa
gtagagtgacagtttcggctgtcgagggtcgacccatttgggaaattgtgctgtgcgact
tcggttgcgtggcatctcaa
>AY198272
ccacacctaaaaactttccacgtgaaccgtatcaaccacatttattgggggtttcattgg
cggctgctgctggcatctttttgctggctggcgactgctgagcgaaccctatcatggcga
gcgttctgacctcggttggagctagtagcttgcattttaaacccattcttaaatactgaa
catactgtggggacgaaagtctctgcttttaactagatagcaactttcagcagtggatgt
ctaggctcgcacatcgatgaagaacgctgcgaactgcgatacgtaatgcgaattgcagga
ttcagtgagtcatcgaaattttgaacgcatattgcacttccgggttatccctgggagtat
gcctgtatcagtgtccgtacatcaaacttggttttcttctttccgtgtagtcggtggagg
atatgccagatgtgaagtgtcttgcggctggttttcggatcggctgtgagtcctttgaaa
tgtacagaactgactctctttgttcgaaaagcgtggcgttgctggttgtggaggctgtca
gtatggctagtcggcgaccggtttgtctgctatggcatgaatggaggagtgttcgattcg
cggtatggttggcttcggctgaacaggcgcttattggacgttcttcctgctatggcggta
tgaactggtgaaccgtagttcatgcatgacttggcttttgaattggctttgctgtgcgaa
gtagagtgacagtttcggctgtcgagggtcgacccatttgggaaattgtgctgtgcgact
tcggttgcgtggcatctcaa
>AY198271
ccacacctaaaaactttccacgtgaaccgtatcaaccacattagttgggggtttaattgg
cggctgctgctggcatctttttgctggctggcgactgctgagcgaaccctatcatggcga
gcgttctgacttcggttggagctagtagcttgtattttaaaccattcttaattactgaac
atactgtggggacgaaagtctctgcttttaactagatagcaactttcagcagtggatgtc
taggctcgcacatcgatgaagaacgctgcgaactgcgatacgtaatgcgaattgcaggat
tcagtgagtcatcgaaattttgaacgcatattgcacttccgggttatccctggaagtatg
cctgtatcagtgtccgtacatcaaacttggttttcttctttccgtgtagtcggtggagga
tatgccagatgtgaagtgtcttgcggctggttttcggatcggctgcgagtccttttaaat
gtacagaactgactctctttgttcgaaaagcgtggcgttgctggttgtggaggctgtcag
tatggctagtcggcgaccggtttgtctgctatggcatatggaggagtgttcgattcgcgg
tatggttggcttcggctgaacaggcgcttattggacgttcttcctgctatggcggtatga
gctggtgaaccgtagttcatgcatgacttggcttttgaattggctttgctgtgcgaagta
gagtgacagtttcggctgtcgagggtcgacccatttgggaaattgtgctgtgcgacttcg
gttgcgtggcatctcaa
>AY198270
ccacacctaaaaactttccacgtgaaccgtatcaaccacattagttgggggtttaattgg
cggctgctgctggcatctttttgctggctggcgactgctgagcgaaccctatcatggcga
gcgttctgacttcggttggagctagtagcttgtattttaaaccattcttaattactgaac
atactgtggggacgaaagtctctgcttttaactagatagcaactttcagcagtggatgtc
taggctcgcacatcgatgaagaacgctgcgaactgcgatacgtaatgcgaattgcaggat
tcagtgagtcatcgaaattttgaacgcatattgcacttccgggttatccctggaagtatg
cctgtatcagtgtccgtacatcaaacttggttttcttctttccgtgtagtcggtggagga
tatgccagatgtgaagtgtcttgcggctggttttcggatcggctgcgagtccttttaaat
gtacagaactgactctctttgttcgaaaagcgtggcgttgctggttgtggaggctgtcag
tatggctagtcggcgaccggtttgtctgctatggcatatggaggagtgttcgattcgcgg
tatggttggcttcggctgaacaggcgcttattggacgttcttcctgctatggcggtatga
gctggtgaaccgtagttcatgcatgacttggcttttgaattggctttgctgtgcgaagta
gagtgacagtttcggctgtcgagggtcgacccatttgggaaattgtgctgtgcgacttcg
gttgcgtggcatctcaa
>AY198269
ccacacctaaaaaactttccacgtgaaccgtatcaaccccattagttgggggtttgattg
gcggttgctgctggcatctttttgctggctggcgactgctgagcgaaccctatcttggcg
attgttctgaccttcggttggagtgagtagcttgcattttaaacccattcttaattactg
aacatactgtggggacgaaagtctctgcttttaactagatagcaactttcagcagtggat
gtctaggctcgcacatcgatgaagaacgctgcgaactgcgatacgtaatgcgaattgcag
gattcagtgagtcatcgaaattttgaacgcatattgcacttccgggttatccctggaagt
atgcctgtatcagtgtccgtacatcaaacttggttttcttctttccrtgtagtcggtgga
ggatatgccagatgtgaagtgtcttgcggctggtttcggatcggctgcgagtccttttaa
atgtacagaactgactctctttgtttgaaaagcgtggcgttgctggttgtggaggctgtc
agtatggctagtcggcgaccggtttgtctgctatggcataaatggaggagtgttcgattc
gcggtatggttggcttcggctgaacaggcgcttattggacgttcttcctgctatggcggt
atgaactggtgaaccgtagttcatgcatgacttggcttttgaattggctttgctgtgcga
agtagagcgacagtttcggctgtcgagggtcgacccatttgggaaattgtgctgtgcgac
ttcggttgcgtggcatctcaa
>AY198268
ccacacctaaaaactttccacgtgaaccgtatcaaccacattagttgggggtttgattgg
cggctgttgctggcatctttttgctggctggcgactgctgagcgaaccctatcctggcga
tcgctctgaccttcggttggagctagtaacttgcattttaaacccattcttaattactga
acatactgtggggacgaaagtctttgcttttaactagatagcaactttcagcagtggatg
tctaggctcgcacatcgatgaagaacgctgcgaactgcgatacgtaatgcgaattgcagg
attcagtgagtcatcgaaattttgaacgcatattgcacttccgggttatccctggaagta
tgcctgtatcagtgtccgtacatcaaacttggttttcttctttccgtgtagtcggtggag
gatatgccagatgtgaagtgtcttgcggctggttttcggatcggctgcgagtccttttaa
atgtacagaactgactctctttgttcgaaaagcgtggcgttgctggttgtggaggctgtc
agtatggctagtcggcgaccggtttgtttgctatggcatgaatggaggagtgttcgattc
gcggtatggttggcttcggctgaacaggcgcttattggacgttcttcctgctatggcggt
atgaactggtgaaccgtagttcatgcatgacttggcttttgaattggctttgctgtgcga
agtagagcgacagtttcggctgtcgagggtcgacccatttgggaaattgtgctgtgcgac
ttcggttgcgtggcatctcaa
>AY198267
ccacacctaaaaactttccacgtgaaccgtatcaaccacattagttgggggtttgattgg
cggctgctgctggcatctttttgctggctggcgactgctgagcgaaccctatcttggtga
tcgttctgaccttcggttggagctagtagcttgcattttaaacccattcttaattactga
acatactgtggggacgaaagtctctgcttttaactagatagcaactttcagcagtggatg
tctaggctcgcacatcgatgaagaacgctgcgaactgcgatacgtaatgcgaattgcagg
attcagtgagtcatcgaaattttgaacgcatattgcacttccgggttatccctggaagta
tgcctgtatcagtgtccgtacatcaaacttggttttcttctttccgtgtagtcggtggag
gatatgccagatgtgaagtgtcttgcggctggttttcggatcggctgcgagtccttttaa
atgtacagaactgactctctttgttcgaaaagcgtggagttgctggttgtggaggctgtc
agtatggctagtcggcaaccggtttgtctgctatggcatgaatggaggagtgttcgattc
gcggtatggttggcttcggctgaacaggcgcttattggacgttcttcctgctatggcggt
atgaactggtgaaccgtagttcatgcatgacttggcttttgaattggctttgctgtgcga
agtagagcgacagtttcggctgtcgagggtcgacccatttgggaaattgtgccgtgcgac
ttcggttgcgtggcatctcaa
>AY198266
ccacacctaaaaactttccacgtgaaccgtatcaaaccaactattgggggtttgttcggc
ggcggctgcaggcatcgttttgctggcggctgctgcggagcaatccctatcaaggcgagc
actcggatttcggtcggagttagtagcatacattttaaacccattcctaattactgaata
tactgtggggacgaaagtctctgcttttaactagatagcaactttcagcagtggatgtct
aggctcgcacatcgatgaagaacgctgcgaactgcgatacgtaatgcgaattgcaggatt
cagtgagtcatcgaaattttgaacgcatattgcacttccgggttagtcctggaagtatgc
ctgtatcagtgtccgtacaacaaccttggttttcttccttccgtgtagtcggtggaggat
atgccagatgtgaagtgtctagcagctgattttcgaatcgactgtgagtcctttgaaatg
tacagaactgacttctcattgtacgaaaagcgtagcgttgctggttgtggaggctgtccg
tgtgacaagtcggcgatcggtttgtctgctgtggcgttaaggaggagtgttcgtttcgcg
gtatggttagcttcggctgaacaggcgcttatcggatattctttctgctgtggtggtatg
actggtgaaccgtagtcgtatgtgacttggcttctgaatcggctttgctaaagtgaagta
gattgacagtttaggctgtcgagagaagtcgatccatttgggaattgtgcggtgtggctt
cggtcgcgcggcatctcaa
>AY198265
ccacacctaaaaactttccacgtgaaccgtatcaaaccaactattgggggtttgtttggc
ggcggctgcaggcatcgttttgctggcggctgctgcggagcaatccttatcaaggcgagc
actcggatttcggtctgagttagtagcatacattttaaacccattactaattactgaata
tactgtggggacgaaagtctctgcttttaactagatagcaactttcagcagtggatgtct
aggctcgcacatcgatgaagaacgctgcgaactgcgatacgtaatgcgaattgcaggatt
cagtgagtcatcgaaattttgaacgcatattgcacttcccgggttagtcctggaagtatg
cctgtatcagtgtccgtacatcaaacttggttttcttccttccgtgtagtcggtggagga
tatgccagatgtgaagtgtcttgcggctgattttcgaatcgactgtgagtcctttgaaat
gtacagaactgacttctcattgttcgaaaagcgtagcgttgctggttgtggaggctgtcc
gtgtgacaagtcggcgatcggtttgtctgctgtggcgttaaggaggagtgttcgattcgc
ggtatggttggcttcggctgaacaggcgcttattggatattctttctgctgtggtggtat
gactggtgaaccgtagtcgtatgttgacttggcttttgaatcagctttgctaaagtgaag
tagattgacagtttatgctgtcgagaagtcgatccatttgggaattgtgcggtgtggctt
cggtcgcgcggcatctcaa
>AY198264
ccacacctaaaaactttccacgtgaactgtatcaacccaataaattgggggtttaattgg
cggtagctgctgacatctttttgttggcggctgttgctgagcaaaccctatcatggcgaa
tgttcggatttcggtctgagctagtagctttcattttaaacccattcctaattactgatt
atactgtggggacgaaagtctctgcttttaactagatagcaactttcagcagtggatgtc
taggctcgcacatcgatgaagaacgctgcgaactgcgatacgtaatgcgaattgcaggat
tcagtgagtcatcgaaattttgaacgcatattgcacctccgggttattcctggaggtatg
cctgtatcagtgtccgtacatcaaacttggttttcttctttccgtgtagtcgggggagga
tatgccagatgtgaagtgtcttgcggctgattttcggatcggctgtgagtcctttgaaat
gtacagaactgactctctttgtttgaaaagcgtggcattgctggttgtaaaggctgttca
tgtgaccagtcggcgatcggtttgtctgctgtggcgttaatggaggagtgttcgattcgc
ggtatggttggcttcggctgaacagacgcttattggatattcttcttgctgtggcggtat
aactgatgaaccgtagtcgtatgtaacgtaccttttgaattagctttgctgtgcgaagta
gagtgacagtttcggctgtcgagggtcgacccatttgggaactaatgcggtgcggcttcg
gtcgtgcggcatctcaa
>AY198263
ccacacctaaaaactttccacgtgaactgtatcaaaacaattaattgggggtttaattgg
cggcggctgctgacatctttttgttggcggctgctgctgagcaagccctatcatggcgaa
tgttcggacctcggtctgagctagtagctttcattttaaacccattcctaattactgatt
atactgtggggacgaaagtctctgcttttaactagatagcaactttcagcagtggatgtc
taggctcgcacatcgatgaagaacgctgcgaactgcgatacgtaatgcgaattgcaggat
tcagtgagtcatcgaaattttgaacgcatattgcacctccgggttattcctggaggtatg
cctgtatcagtgtccgtacatcaaacttggttttcttctttccgtgtagtcgggggagga
tatgccagatgtgaagtgtcttacggctgattttcggatcgactgtgagtcctttgaaat
gtacagaactgactctctttgttcgaaaagcgtggcattgctggttgtaaaggctgttca
tgtgaccagtcggcgatcggtttgtctgctgtggcgttaatggaggagtgttcgattcgc
ggtatggttggcttcggctgaacagacgcttattggccattcttcttgctgtggcggtat
aactgatgaaccgtagtcgtatgtgacttaccttttgaaccggcgttgctgtgcgaagta
gagtgacagtttcggctgtcgagagtcgacccatttgggaaattgtgcggtgcggcttcg
gtcgcgcggcatctcaa
>AY198262
ccacacctaaaaacattccacgtgaaccgtatcaacaaaccaatttggggatatgtttgg
tggcggctactagcgaaattatttttgctggctgctgctactgggcaagtcctatcatgg
cgagcgtttggacttcggtctgagctagtagcgctaattttaaacccattcctaattact
gatatactgtggggacgaaagtctctgcttttaactagatagcaactttcagcagtggat
gtctaggctcgcacatcgatgaagaacgctgcgaactgcgatacgtaatgcgaattgcag
gattcagtgagtcatcgaaattttgaacgcatattgcactctcgggttcagccccgggag
tatgcctgtatcagtgtccgtacaataaacttggttttcttctttccgtgtagtcggtgg
aggatatgccagatgtgaagtgtcttgcgactggttttcgaatctgctgcgagtcctttg
aaatgtacaaaactgtacttctctttgctcaaaaagcgtggcgttgctggttgtgaaggc
tgtctgtgtggcaagtcggcgatcggtttgtttgctgtggcattcaaggaggaatatttg
attcgcggtatgattggcttcggctgaacagacgcttattagacgttctacctgctatgg
cgtatgaactggtgaaccgtagtcatatgtgacttggcttttgaatcggttttgctgtgc
gaagtagagtgacagtttaggctgtcgagggtcgatccatttgggaaattaatgcggtgc
gatttcggtcgcgtagcatcctaa
>AY198261
ccacacctaaaaacttttcacgtgaaccgtatcaaacactttattgggggctgacttggt
ggcggctgctggtatctatttttttactgactggctgctgctttgagaaagccctatcat
ggcgatcgcttggacttatattcgagctagtagctactattttaaacccattcttaatta
ctgaatatactgtggggacgaaagtctctgcttttaactagataacaactttcagcagtg
gatgtctaggctcgcacctcgatgaagaacgctgcgaactgcgatacgtaatgcgaattg
caggattcagtgagtcatcgaaattttgaacgcatattgcacttccgggttcgtcctgga
agtatgcttgtatcagtgtccgtacatcaaacttggttttcttctttccgtgtagtcggt
ggaggatatgccagatgtgaagtgtcttgcggcggctgattttcggatctgctgcgagtc
ctttgaaatgtacagaactgacttctctttgctcgaaaagtgtggcattactggttgtaa
aggctgtccgtgtgaccagtcggcgatcggtttgtctgctgcggcgttaatggaaggatg
tttgatttgcggtatggttggcttcggctgaacagacgcttattggacgtacttcttgct
gtggcggtatgaactgatgtaccgtagttgtatgtgacttggctttttgaattggtgttg
ctgtgcgaagtagagtgacagtttcggctgtcgagtgtcgaccaatttgggatctatgta
caatgcgacttcggtagcgttgtatctcaa
>AY198248
ccacacctaaaatctttccacgtgaactgtatcaaaacatttaattggggtatgttcagc
ggcggtcctagcatgtatttgctggttgattgtagcggaacgattgtttagtggcggccc
tagcaatttattgctggttgactgtaactcgacttgccctatcgtgagcgcttggacctt
gtcggtcgaagctagtaaccctttttatactcattcttaattactgaatatactgtgggg
acgaaagtctttgcttttaactagataacaactttcagcagtggatgtctaggctcgcac
atcgatgaagaacgctgcgaactgcgatacgtaatgcgaattgcaggattcagtgagtca
tcgaaattttgaacgcatattgcactttcgggttagtcctggaagtatgcctgtatcagt
gtccatacaacacactgggttttcttctttccgtgtagtcggtggaggatatgccagata
tgaagtgtcttgcgactggttttcgaatcggtagcgagtcctttgaaatggatggaactg
tacttctcttcgcttcaaagtgtggcgttgctggttttgtggaggctgtccgtgtgacca
gtcggcgatcggtttggtagctgtagcatttaatggaggagtgtttgattcgcggtatgg
ttggcgtcggctgaacaggcgcttattagacatttttcctgctgcagtgggtacgaactg
gtgaaccgtagttacaagttggcttttgaaaattggctttgctgtacaagtagagtgtcg
agggtcgatcgatttgggaatcgtgtgatgcaatttcggttgcgtcgcatctcaa
>AY198247
ccacacctaaaaactttccacgtgaaccgtatcaacccaataaattgggggtctgtttgg
tggcggctgctagcttttttttgctggctggctgctactgggcgagccctatcatggtga
gcgtttggacctcggtctgagcgagtagccgtaattgtaaacccattcttaattactgaa
tatactgtagggacgaaagtctctgcttttaactagataacaactttcagcagtggatgt
ctaggctcgcacatcgatgaagaacgctgcgaactgcgatacgtaatgcgaattgcagga
ttcagtgagtcatcgaaattttgaacgcatattgcacttccgggttagtcctggaagtat
gcctgtatcagtgtcggtacaacaaacttggttttcttccttccgtgtagtcggtggagg
atatgccagatatgaagtgtcttgcgactggttttcggatcggttgcgagtccttttaaa
tgtacagaactgtacttctctttgctcgaaaagcgtggcgttgctggttgtgaaggctgt
ccgtgagaccagtcggcgatcggtttgtctgctatggcatttaatggaggaatgttcgat
tcgcggtatggttggcttcggctgaacagacgcttattggacgttcttcctgctgtggcg
gtatgaactggtgaaccgtagtcatacgttgacttggcttttgaatcggctttgctgttg
cgaagtagagtgacagtttcggctgtcgagagtcgaccgatttgggaaattgtgcaatgc
gacttcggttgcgtagcatctcaa
>AY198246
ccacacctaaaatctttccacgtgaaccgtatcaacccaatacattgggggttagcttgg
tggtggctgctggcatctttttgctggctggctgctgctgagcaagccctatcatggcga
tcgtacggacttcggtctgaactagtagcttcaattgtaaacccattcttaattactgaa
catactgtggggacgaaagtctctgcttttaactagataacaactttcagcagtggatgt
ctaggctcgcacctcgatgaagaacgctgcgaactgcgatacgtaatgcgaattgcagga
ttcagtgagtcatcgaaattttgaacgcatattgcacttccgggttagtccctggaagta
tgcctgtatcagtgtcagtacaacaaacttggttttcttctttccgtgtagtcggtggag
gatatgccagatgtgaagtgtcttgcgactggtttttgaaccgtgttgcgagtcctttta
aatgtacagaactgtattctctttgctcgaaaagcgtggcatagctggttgtgaaggctg
tccgtgtgaccagtcggcgatcgtttgtctgctatggtggtaatggaggaatgtttgatt
cgcggtatggttggcttcggctgaacaggcgcttattggacgattttcctactgtggcgg
tatgacttgatgaaccgtagtcgtatgttgacttggcttttgaataggctttgctgttgc
gaaatagagtggcagcttcggctgtcgagagtcgaccgatttgggaaatttgtgcaatgc
gacttcggttgcgttgcatctcaa
>AY198245
ccacacctaaacaactttccacgtgaaccgtatcaaccctatatcttgggggtttgtttc
atgaccgctgttggcatgttttgcttgatggctactatggaacgagccctatcgtgcgtg
tttggaccttggtctaaacaagtagcattaatattataaaccctttcttaaatactgaat
atactgtggggacgaaagtctctgcttttaactagataacaactttcagcagtggatgtc
taggctcgcacatcgatgaagaacgctgcgaactgcgatacgtaatgcgaattgcaggat
tcagtgagtcatcgaaattttgaacgcatattgcacttccgggttagtcctggaagtatg
cctgtatcagtgtccgtacaacaaacttggttttcttctttccgtgtagtcggtggagga
tatgccagatgtgaagtgtcttgcgaatggttttcagaccgattgcgagtcctttgaaat
gtactgactgtacttctctttgctccaaaagcgtagcgttgctaatggtaagggctgtct
ttgtgatcagtcggcgaccggttttgttgtggcgttaatgaaggagtgtttgattcgcgg
tatgattggcttcggctgaacaggcgcttattggacattttttctgctgtggcagtatga
cctggtgaaccgtaatccattgacttggccttttaagttggctttgctattgtgaagtag
agtgacagttttggctgtcgagaggtcgaccgatttgggaaattggtgctgtgtgacttc
ggttacgttgcatctcca
>AY198244
ccacacctaaaaactttccacgtgaaccgtatcaaaccaaacttgggggtttgtttggta
gcggctattggcatctttttgctggttagctgttgctgagcaagctctatcatggcgaat
gtttggacttcggtctgaattagtagcttacttgtaaaccatttcttaaatactgattat
actgtggggacgaaagtccttgcttttaactagataacaactttcagcagtggatgtcta
ggctcgcacatcgatgaagaacgctgcgaactgcgatacgtaatgcgaattgcaggattc
agtgagtcatcgaaattttgaacgcatattgcacttccgggttagtcctggaagtatgcc
tgtatcagtgtcgttacatcaaacttggttttcttccttccgtgtagtcggtggaggata
tgccagatctgaagtgtcttgcgatcggttttcgaatcgactgcgagtcctttgaaatgt
actacactgtacttctctttgctcgaaaagcgtggcaaagctggttgtgaaggctgtcgt
gtgacaagtcggcgatcgttttgtctgttatgacgtttaatagaggagtgtttgattcgc
ggtatggttagcttcggctgaacaggcgcttattcgacacttttcttgtcgtaacagtgt
aaactgatgaaccgtagttatacttgactttcttttaattggctttgttgttgcgaagta
gagtgacagtttcggctgtcgagagtcgaccgatttgggaaatatgtgcaacgcgacttc
ggttgcgtagcatctcaa
>AY198243
ccacacctaaaaactttccacgtgaaccgtatcaaaccaaattgggggtttgtttggtag
cggctattggcatcttttgctgattagctgttgcggagcaagctctatcatggcgaatgt
ttggacttcggtctgaattagtagcttcattttaaaccatttcttaaatactgattatac
tgtaaggacgaaagtccttgcttttaactagataacaactttcagcagtggatgtctagg
ctcgcacatcgatgaagaacgctgcgaactgcgatacgtaatgcgaattgcaggattcag
tgagtcatcgaaattttgaacgcatattgcacttccgggttagtcctggaagtatgcctg
tatcagtgtcgttacatcaaacttggttttcttccttccgtgtagtcggtggaggatatg
ccagatctgaagtgtcttgcgatcggttttcgaatcgactgcgagtcctttgaaatgtac
tacactgtacttctctttgctcgaaaagcgtggcagagctggttgtgaaggctgtcgtgt
gacaagtcggcgatcgttttgtctgttatgacgtgtaatagaggagtgtttgattcgcgg
tatggttagcttcggctggacaggcgcttattcgacacttctcttgttgtgacagtataa
actgatgaaccgtagttatgcttgactttcttttgattggtttcgttgttgcgaagtaga
gtgacagtttcggctgtcgagagtcgaccgatttgggaaatatgtgctgtgcgacttcgg
ttgcgtagcatctcaa
>AY198242
ccacacctaaaaactttccacgtgaaccgtatcaaaccaaattgggagtttgtttggtag
cggctattggcaatttttgctggttagctgttgcggagcaagctctatcatggcgaatgt
ctggacttcggtctgaattagtagcttcattttaaaccatttcttaaatactgattatac
tgtaaggacgaaagtccttgcttttaactagataacaactttcagcagtggatgtctagg
ctcgcacatcgatgaagaacgctgcgaactgcgatacgtaatgcgaattgcaggattcag
tgagtcatcgaaattttgaacgcatattgcacttccgggttagtcctggaagtatgcctg
tatcagtgtcgttacatcaaacttggttttcttccttccgtgtagtcggtggaggatatg
ccagatctgaagtgtcttacgatcggttttcgaatcgactgcgagtcctttgaaatgtac
tacactgtacttctctttgctcgaaaagcgtgacagagctggttgtgaaggctgtcgtgt
gacaagtcggtgatcgttttgtctgttatgacgtgtaatagaggagtgtttgattcgcgg
tatggttagcttcggctggacaggcgcttattcgacacttgtcttgttgtgacagtataa
actgatgaaccgtagttattcttgactttcttttgattggttttgttgttgcgaagtaga
gtgacagtttcggctgtcgagagtcgaccgatttgggaaatatgtgctgtgcgacttcgg
ttgcgtagcatctcaa
>AY198241
ccacacctaaaaactttccacgtgaaccgtatcaaaccaaattgggagtttgtttggtag
cggctattggcaatttttgctggttagctgttgcggagcaagctctatcatggcgaatgt
ttggacttcggtctgaattagtagcttcattttaaaccatttcttaaatactgattatac
tgtaaggacgaaagtccttgcttttaactagataacaactttcagcagtggatgtctagg
ctcgcacatcgatgaagaacgctgcgaactgcgatacgtaatgcgaattgcaggattcag
tgagtcatcgaaattttgaacgcatattgcacttccgggttagtcctggaagtatgcctg
tatcagtgtcgttacatcaaacttggttttcttccttccgtgtagtcggtggaggatatg
ccagatctgaagtgtcttacgatcggttttcgaatcgactgcgagtcctttgaaatgtac
tacactgtacttctctttgctcgaaaagcgtgacagagctggttgtgaaggctgtcgtgt
gacaagtcggtgatcgttttgtctgttatgacgtgtaatagaggagtgtttgattcgcgg
tatggttagcttcggctggacaggcgcttattcgacacttgtcttgttgtgacagtataa
actgatgaaccgtagttatgcttgactttcttttgattggttttgttgttgcgaagtaga
gtgacagtttcggctgtcgagagtcgaccgatttgggaaatatgtgctgtgcgacttcgg
ttgcgtagcatctcaa
>AY198240
ccacacctaaaaatcttccacgtgaaccgtatcaaccaattaattgggggctttcttggc
aacggctgcgagcatctttttgctggctagttcttgcggaggaagccctatcatggcgag
cgttcggacctcggtctgaactagtagcttcaacttgtaaaccctttcctaattactgaa
tatactgtggggacgaaagtccctgcttttaactagatagcaactttcagcagtggatgt
ctaggctcgcacatcgatgaagaacgctgcgaactgcgatacgtaatgcgaattgcagga
ttcagtgagtcatcgaaattttgaacgcatattgcacttccgcgctagtcctggaagtat
gcctgtatcagtgtccgtacatcaaacttggttttcttccttccgtgtagtcggtggagg
atatgccagatgtgaagtgtcttgcggctggttttcgaatcggcagcgagtcctttaaaa
tgtacagaactgtacttctctttgctcgaaaagcatggcattgctgattgtaaaggctgt
tcacgtgacaagtcggcgatccgtttgtctactgtagctttaatggaggaaggttcgatt
cgcggtatggacggcttcggctgaacagacgcttattggaccgttttcttgctgtagcgg
tacgaagggatgaaccgtagtcatgtgttgacttggcttttgtatcggctttgctgctgc
gaagtagagtggcagtttcggctgtcgagggtcgatccatttgggaaattgtgcggtgcg
acttcggttgcagcgcacctcaa
>AY198239
ccacacctaaaaactttccacgtgaaccgtatcaaccctttgtattgggggcttgtttgg
cggcggctgccggcatctttttgctggcggcagcagctggtcgagctccatcagtgagcg
ttctggtctcgaccggagctagtagctttcctttgaaaccctttcttaattactgattat
actgtggggacgaaagtctctgcttttaactagatagcaactttcagcagtggatgtcta
ggctcgcacatcgatgaagaacgctgcgaactgcgatacgtaatgcgaattgcaggattc
agtgagtcatcgaaattttgaacgcatattgcacttccgggttagtcctggaagtatgcc
tgtatcagtgtccgtacaacaaacttggttctcttccttccgtgtagtcggtggaggata
tgccagatgtgaagtgtcttgcggctggttttggaatcgtctgcgagtcctttgaaatgt
acagaactgtactctctttgctcgaaaagcgtggcgtgctggttggaggctgtccgtgtg
gcaagtcggcgattggtttcactctgtggcattgaatggaggagtgctcgattcgcggta
tggttggcttcggctgaacaggcgcttattgggcattgttcctgccatagcggtatggac
ttgatgaaccgtagtcacgtaagacgtttttcattgaccaagtggctgtgcgaagtagag
cgacagtttcggctgtcgagggtcgatccatttgggaagtttgtgtagtgcggcttcggc
tgcgctgcatctcaa
>AY198238
ccacacctaaaaactttccacgtgaaccgtatcaaccctttatattgggggcttgtttgg
cggcggctgccggcatctttttgctggcggcagcagctggtcaagctccatcagtgagcg
ttctggtctcgaccggagctagtagctttcctttgaaaccctttcttaattactgattat
actgtggggacgaaagtctctgcttttaactagatagcaactttcagcagtggatgtcta
ggctcgcacatcgatgaagaacgctgcgaactgcgatacgtaatgcgaattgcaggattc
agtgagtcatcgaaattttgaacgcatattgcacttccgggttagtcctggaagtatgcc
tgtatcagtgtccgtacaacaaacttggttctcttccttccgtgtagtcggtggaggata
tgccagatgtgaagtgtcttgcggctggttttggaatcgtctgcgagtcctttgaaatgt
acagaactgtactctctttgctcgaaaagcgtggcgtgctggttggaggctgtccgtgtg
gcaagtcggcgattggtttcactctgtggcattgaatggaggagtgctcgattcgcggta
tggttggcttcggctgaacaggcgcttattgggcattgttcctgccatagcggtatggac
ttgatgaaccgtagtcacgtaagacgtttttcattgaccaagtggctgtgcgaagtagag
cgacagtttcggctgtcgagggtcgatccatttgggaagtttgtgtagtgcggcttcggc
tgcgctgcatctcaa
>AY198237
ccacacctaaaaatttccacgtgaaccgtatcaaacaattaattgggggcttatttggcg
gcagcagctagcatattgtatttttttgctggctactgctgctgtgtaagtgtttatttg
gcggcagcagctagcatattgtatttttttgctggctactgttgctgtgtaagtgtttat
ttggcggcagcagctagcatattgtattatttttgctggctactgctgctatgtaagcgt
ttatttggcggaaccggctagcatatcgtatttttttgctggcttcttctactatgtaag
catttatttggcggcagtggctagcatatcgtattttttttgctggctactgctgctgtg
taagcatttattggtggcagcggctagcatatcgtattttttttgctggcttcttctact
atgtaagcatttatttggcggcattggctagcatatcgtattttttttgctggctacttc
tgctgtgtaagcatttatttggtgacagcggctagcatattgtatttgtttttgctggct
actgctactgggtataccctgtcatggtaagcgctcggaccttggtttgagcaggagcat
gaattttaaaccatttactaattactgaatatactgtgggggacgaaagtctctgctttt
aactagatagcaactttcagcagtggatgtctaggctcgcacatcgatgaagaacgctgc
gaactgcgatacgtaatgcgaattgcaggattcagtgagtcatcgaaattttgaacgcat
attgcacttctgggctctctactcaggagtatgcctgtatcagtgtccgtacaacaaact
tggttttcttccttccgtgtagtcggtggaagatatgccagatgtgaagtgtcttgcggc
tgattttcggatcggctgcgagtcctttgaaatgtacagaactgtacttctctttgctcg
aaaagcgtggtgttactggttgtaaagactgaccgtgtggccaaacaggcgactgtgatt
gtctgctggggcattaatggaggagtgttcaattcgcggtatggttggcttcggctaaac
agacgcttactggacattctttcagctgtggcggtatatctggtgaaccgtagtcacgtg
gtcttggttttgaatcggtttcgctggtgcgaagtagagtgacagtttcggctgtcgagg
gtcgatccatttgggaaatttgtgcggtgcggcttcggtcgcgctgcatctcaa
>AY198236
ccacacctaaaaatttccacgtgaaccgtatcaaacaattaattgggggcttatttggcg
gcagcagctagcatattgtattatttttgctggctactgctgctgtgtaagctctatcat
gggtatacttggcggcagcagctagcatattgtatttttttgctggctactgttgctgtg
taagtgtttatttggcagcagcagctagcatattgtatttttttgctggctactgctgct
gtgtaagtgtttatttggcggcagcagctagcatattgtatttttttgctggctactgct
gctgtgtaagtgtttatttggcggcagcagctagcatattgtatttttttgctggctact
gctgctgtgtaagcatttattggtggtagcggctagcatatcgtattttttttgctgcta
cttctactgtgtaagcatttatttggcggcattggctagcatattgtatttttttgctgg
ctacttctgctgtgtaagcatttatttggtgacagcggcaagcatattatatttgttttt
gctggctactgctactgggtataccctgtcatggtaagcgctcggaccttggtttgagca
ggagcatgaattttaaaccatttactaattactgaatatactgtggggacgaaagtctct
gcttttaactagatagcaactttcagcagtggatgtctaggctcgcacatcgatgaagaa
cgctgcgaactgcgatacgtaatgcgaattgcaggattcagtgagtcatcgaaattttga
acgcatattgcacttctgggctctctactcaggagtatgcctgtatcagtgtccgtacaa
caaacttggttttcttccttccgtgtagtcggtggaagatatgccagatgtgaagtgtct
tgcggctgattttcggatcggctgcgagtcctttgaaatgtacagaactgtacttctctt
tgctcgaaaagcgtggtgttactggttgtaaagactgaccgtgtggccaaacaggcgact
gtgattgtctgctggggcattaatggaggagtgttcaattcgcggtatggttggcttcgg
ctaaacagacgcttactggacattctttcagctgtggcggtatatctggtgaaccgtagt
cacgtggtcttggttttgaatcggtttcgctggtgcgaagtagagtgacagtttcggctg
tcgagggtcgatccatttgggaaatttgtgcggtgcggcttcggtcgtgctgcatctcaa
>AY198235
ccacacctaaaactttccacgtgaaccgtatcaaacaattcattgggggcttatttggcg
gcagcaactagcatatcgtattatttttgctggctactgctgctgtgtaagctctatcat
gggtatacttagcggcaacagctagcatattgtattttttgctggctactgctgctatgt
aagtgtttatttggcggcagcagctagcatatcgtattattttttgctggctacttctgc
tgtgtaagcatttattcggcggcagcagctagcatatcgtattatttttgctgacgactg
ctactaggtataccctgtcatggcaagcgctcggaccttgatttgagcaggagcatgaat
tttaaaccatttactaattactgaatatactgcggggacgaaagtctctgcttttaacta
gataacaactttcagcagtggatgtctaggctcgcacatcgatgaagaacgctgcgaact
gcgatacgtaatgcgaattgcaggattcagtgagtcatcgaaattttgaacgcatattgc
acttccgggctctctactcgggagtatgcctgtatcagtgtccgtacaacaaacttggtt
ttcttccttccgtgtagtcggtggaagatatgccagatgtgaagtgtcttgcgactgatt
ttcggatcggctgcgagtcctttgaaatgtacagaactgtacttctctttgctcgaaaag
cgtggtgttactggttgtaaagactgaccgtgtggccaaacaggcgactgtgattgtctg
ctggggcattaatggaggagtgttcaattcgcggtatggttggcttcggctaaacagacg
cttactggacattctttcagttgtggcggtatatctggtgaaccgtagtcrcgtggtctt
ggttttgaatcggtttcgctggtgcgaagtagagtgacagtttcggctgtcgagggtcga
tccatttgggaaatttgtgcggtgcggcttcggtcgcgctgcatctcaa
>AY198234
ccacacctaaaactttccacgtgaaccgtatcaaacaattaattgggggcttatttggcg
gcagcagctagcatatcgtattatttttgctggctactgctgctgtgtaagctctatcat
gggtatacttaacggcaacagctagcatattgtattatttttgctgacgactgctactag
gtataccctgtcatggcaagcgctcggaccttgatttgagcaggagcatgaattttaaac
catttactaattactgaatatactgcggggacgaaagtctctgcttttaactagataaca
actttcagcagtggatgtctaggctcgcacatcgatgaagaacgctgcgaactgcgatac
gtaatgcgaattgcaggattcagtgagtcatcgaaattttgaacgcatattgcacttccg
ggctctctactcgggagtatgcctgtatcagtgtccgtacaacaaacttggttttcttcc
ttccgtgtagtcggtggaagatatgccagatgtgaagtgtcttgcgactgattttcggat
cggctgcgagtcctttgaaatgtacagaactgtacttctctttgctcgaaaagcgtggtg
ttactggttgtaaagactgaccgtgtggccaaacaggcgactgtgattgtctgctggggc
attaatggaggagtgttcaattcgcggtatggttggcttcggctaaacagacgcttactg
gacattctttcagttgtggcggtatatctggtgaaccgtagtcacgtggtcttggttttg
aatcggtttcgctggtgcraagtagagtgacagtttcggctgtcgagggtcgatccattt
gggaaatttgtgcggtgcggcttcggtcgcgctgcatctcaa
>AY198233
ccacacctaaaactttccacgtgaaccgtatcaaacaattaattgggggcttatttggcg
gcagcagctagcatattgtatttttttgctggctactgctgctgtgtaagctctatcatg
ggtatacttggcggcagcagctagcatatcgtatttttttgctggcaactgctactgggt
ataccctgtcatggcaagcgctcggaccttggtttgagcaggagcatgaattttaaacca
tttactaattactgaatatactgtggggacgaaagtctctgcttttaactagatagcaac
tttcagcagtggatgtctaggctcgcacatcgatgaagaacgctgcgaactgcgatacgt
aatgcgaattgcaggattcagtgagtcatcgaaattttgaacgcatattgcacttccggg
ctctctacccgggagtatgcctgtatcagtgtccgtacaacaaacttggttttcttcctt
ccgtgtagtcggtggaagatatgtcagatgtgaagtgtcttgcggctgattttcggatcg
gctgcgagtcctttgaaatgtacagaactgtacttctctttgctcgaaaagcgtggtgtt
actggttgtaaagactgaccgtgtggcaaaacaggcgactgtgattgtctgctggggcat
taatggaggagtgttcaattcgcggtatggttggcttcggctaaacaggcgcttactgga
cattctttcagctgtggcggtatatctggtgaaccgtagtcacgtggtcttggttttgaa
tcggtttcgctggtgcgaagtagagtgacagtttcggctgtcgagggtcgatccatttgg
gaaatttgtgcggtgcggcttcggtcgcgctgcatctcaa
>AY198232
ccacacctaaaaactttccacgtgaaccgtatcaaccaactaattgggggtttatttggt
ggcggctgctggcatctttttgctgtctgctgctactgagtgaaccctatcatggcgagt
gttcggacctcggtctgaattagtagctctcattgtaaacccattcttaattactgaata
tactgtggggacgaaagtctctgcttttaactagatagcaactttcagcagtggatgtct
aggctcgcacatcgatgaagaacgctgcgaactgcgatacgtaatgcgaattgcaggatt
cagtgagtcatcgaaattttgaacgcatattgcactcccgggtttaacctgggagtatgc
ctgtatcagtgtccgtacaacaaacttggttttcttctttccgtgtagtcggtggaggat
atgccagatgtgaagtgtcttgcgactggttttcgaatcggttgcgagtcctttgaaatg
tacagaactgtacttctctttgctcgaaaagcgtggcattgctggttgtggaagctgtcc
gtgtggccagtcggcgatcagtttgtctgctgtggcgttaatggaggagtgttcgattcg
cggtatggttggcttcggctaaacagacgtttattggactcttttcctgctatggcggta
tgaactggtgaaccgtagtcatgtgtttggcttttgaattggctttgctattgcgaagta
gagtgacagtttcggctgtcgagggtcgatccatttgggaaatttgtgcggtgcgacttc
ggttgcgcggcatctcaa
>AY198231
ccacacctaaaaactttccacgtgaaccgtatcaacccaattaattgggggtttacttgg
cggcggctgctggcatagttttgctaactgctgctgccgagtgagccctatcatggcgag
tgtttggacctcggtctgagctagtagcgttaatttcaaacccattcttaattactgaat
atactgtggggacgaaagtctctgcttttaactagatagcaactttcagcagtggatgtc
taggctcgcacatcgatgaagaacgctgcgaactgcgatacgtaatgcgaattgcaggat
tcagtgagtcatcgaaattttgaacgcatattgcacaaccggggaccatcccgggagtat
gcctgtatcagtgtccgtacatcaaacttggttttcttctttccgtgtagtcggtggaag
atatgccagatgtgaagtgtctttcgactggttttcgaatcggttgtgagtcctttgaaa
tgtatagaactgtacttctctttgctcgaaaagcgtggcattgctggttgtggaggctgt
tcgtgtgaccagtcggcgatcggtttgtctgctgtagcattaatggaggagtgttcgatt
cgcggtatggttggcttcggctaaacagacgcttattgagctctctttctgctgtggcgg
tatgaactggtgaaccgtagtcatgtgtgacttggcttttgaattggctttgctggtgcg
aagtagagtgacagtttcggctgtcgagggtcgacccatttgggaaatttatgcggtgcg
gcttcggtcgcgcagtatctcaa
>AY198230
ccacacctaaaaactttccacgtgaaccgtatcaacccaattaattgggggtttacttgg
cggcggctgctggcatagttttgctggctgctgctgccgagtgagccctatcatggtgag
tgtttggacctcggtctgagctagtagctttaatttcaaacccattcttaattactgaat
atactgtggggacgaaagtctctgcttttaactagatagcaactttcagcagtggatgtc
taggctcgcacatcgatgaagaacgctgcgaactgcgatacgtaatgcgaattgcaggat
cagtgagtcatcgaaattttgaacgcatattgcacgaccggggaccatcccgggagtatg
cctggatcagggtccgtacaccaaacttggttttcttctttccgtgtagtcggtggaaga
tatgccagatgtgaagtgtctttcgactggttttcgaatcggttgtgagtcctttgaaat
gtatagaactgtacttctctttgctcgaaaagcgtggcattgctggttgtggaggctgtt
cgtgtgaccagtcggcgatcggtttgtctgctgtagcattaatggaggagtgttcgattc
gcggtatggttggcttcggctaaacagacgcttattgggctctctttctgctgtggcggt
atgaactggtgaaccgtagtcatgtgtgacttggcttttgaattggctttgctggtgcga
agtagagtgacagtttcggctgtcgagggtcgacccatttgggaaatttatgcggtgcgg
cttcggtcgcgcagtatctcaa
>AY198229
ccacatctaaaaactttccacgtgaaccgtatcaaaccaatacattgggggattgtttgg
cggcagttgctggcatctttttgctggctgctgctgctgagcaatctctatcaatggtga
gcgttcggacctcgatctgaaccagtagcttcattgtaaacccatttctaattactgaat
atactgtggggacgaaagtctctgcttttaactagatagcaactttcagcagtggatgtc
taggctcgcacatcgatgaagaacgctgcgaactgcgatacgtaatgcgaattgcaggat
tcagtgagtcatcgaaattttgaacgcatattgcactcccgggttcggcctcgggagtat
gcctgtatcagtgtccgtacaccaaacttggttttcttctttccgtgtagtcggtggagg
atctgccagatgtgaagtgtcttttggctggttttcgaatcggctgtgagtcctttgaaa
tgtacagaactgtacttctctttgctcgaaaagcatggcattgctggttgtgaaggctgt
ccgtgtgaccagtcggcgatcggtttgtctgctgtggcgtaatggaggagtgttcgattc
gcggtatggttggcttcggctgaacagacgcttattggacattcttcctgctgtagtggt
atgaactggtgaaccgtagttatatgtgacttggcttttgaatcgactttactgttgcga
agtagagtgacagtttcggctgtcgagggtcgatccatttgggaaatttgtgtcgtgcgg
cttcggtcgtgcagcatctcaa
>AY198228
ccacacctaaaaactttccacgtgaaccgtatcaaaccaattaattgggggtttgcttga
cggcaactgcaggcatctttttgttgctggtggttgctgccgaaaaagccctatcatggc
gagcgttcggacctcggtcggagcgagtagctttattgtaaacccattcctaattactga
atatactgtggggacgaaagtctctgcttttaactagatagcaactttcagcagtggatg
tctaggctcgcacatcgatgaagaacgctgcgaactgcgatacgtaatgcgaattgcagg
attcagtgagtcatcgaaattttgaacgcatattgcactcccgggttcagcctcgggagt
atgcctgtatcagtgtccgtacaccaaccttggttttcttctttccgtgtagtcggtgga
ggatatgccagatatgaagtgtcttgcggctgattttcggatcggctgcgagtcctttta
aatgtacagaactgtacttctctttgctcgaaaagcgtggcgttgctggttgtgaagact
gtccatgtggctagtcggcgatcggtttgtctactgtggcattaatggaggaatgttcga
ttcgcggtatgattggcttcggctaaacagacgtttattggatgtttttcctgctatggt
ggtctgaactggtgaaccgtattcatgtgtacttggtttttgaatcggctttgctggtgc
gaagtagagtggcagtttaggctgtcgagggtcgatccatttgggaaattttcgtagtgc
gacctcggttgcgctgcgtctcag
>AY198227
ccacacctaaaaactttccacgtgaaccgtatcaaacaacaaattgggggtttgtttggc
ggcggctgctggcatcttttttgctagcggctgctgctaagcaagccctatcatggcgag
cgttcggacctcggtcggagccagtagctttcattgtaaacccattcttaattactgaat
atactgtagggacgaaagtctctacttttaactagatagcaactttcagcagtggatgtc
taggctcgcacatcgatgaagaacgctgcgaactgcgatacgtaatgcgaattgcaggat
tcagtgagtcatcgaaattttgaacgcatattgcactcctgggttcagcctcaggagtat
gcctgtatcagtgtccgtacaccaaacttggttttcctctttccgtgtagtcggtggagg
atatgccagatgtgaagtgtcttgcggctggttttcggatcggctgcgagtcctttgaaa
tgtacagaactgtacttctctttgctcgaaaagcgtggcgttgctggttgtgaaggctgt
ccgtgtgaccagtcggcgatcagtttgtctgctgtagtgttaatggaggaatgttcgatt
cgcggtatgattggcttcggctgagcagacgcttattggacgtttttcctgctgtagcgg
tatgaactggtgaaccgtagtcatgtgtgacttggcttttgaatcggcattgctggtgcg
aagtagagtggcagtctcggctgtcgagggtcgatccatttgggaaatttgcgcagtgcg
acttcggtcacgcggcgtctcaa
>AY374984
ccacacctaaaaacttccacgtgaacgtatcaaccctataaattgggggttcaactggcg
gttgctgctggcatctttttgctggctggcgactgctgagcgaaccctatcatggcgagc
gttctgacctcggtyggagctagtagcgtaattttaaacccatycttaaatactgaacat
actgtggggacgaaagtctctgcttttaactagatagcaactttcagcagtggatgtcta
ggctcgcacatcgatgaagaacgctgcgaactgcgatacgtaatgcgaattgcaggattc
agtgagtcatcgaaattttgaacgcatattgcacttccgggttatccctgggagtatgcc
tgtatcagtgtccgtacatcaaacttggttttcttctttccgtgtagtcggtggaggata
tgccagatgtgaagtgtcttgcggctggtttttggatcggctgtgagtcctttgaaatgt
acagaactgactctctttgtttgaaaagcgtggcgttgctggttgtggaggctgtcagta
tggctagtcggcgaccggtttgtctgctatggcatcatggaggagtgttcgattcgcggt
atggttggcttcggctaaacaggcgcttattggacgttctttctgctatggcggtatgaa
ctggtgaaccgtagttcatgcatgacttggcttttgaatcggctttgctgtgcgaagtag
agtgacagtttcggctgtcgagggtcgacccatttgggaacttgtgctgtgcgacttcgg
ttgcgtgtcatctcaa
>AF448225
ccacaggaaacttttacgcgggactgacaacaacgctcaaaacaaggcgggttttggttt
ggcggcgatcgctagctgaatcgctggttgactactgctaggcgagccctatcatggaga
gcgctcgggccacggtctgaactagaagctattatgataaacccattcttaatgactgaa
catactgaggggacgaaaggctctgtttttaactagatagcaacgttcaacagaggatgt
ctaggctcgcacatcggatgaagaacgctgcgaactgcgatacgaaaggcaaactgcagg
atacacagtgagtcatcgaaattttgaacgcatattagcacttccgggttagtcctggga
gtatgcctgtatcagtgtccgtacatcaaacttggttttcttctttccgtgtagtcggtg
gaggatatgccagatgtgaagtgtcttgcggctaattttagaattgactgcgagtccttt
gaaatgtacagaactgtacttctctttgctcgaaaagtgtggcgttgctggttgtgaagg
ctgtccatgtgaccagtcggcgatcggtttgtctgctatggcattaatggaggaatattt
aattcgcggtatgattagcttcggctgaacaggcgcttattgaacgttttcctgttgtgg
cggtatgaactgatgaaccgtagtcgtgtgtgacttggcttttgaattggctttgctatt
gcgaagtagaagtggcaagtttcgacttgtcgagggtcgacccatttgggaaactatgtg
tgttgtgggcttcggtcgcgcggcttcccaattggacctgat
